# Supplementary material for: Diagnosis of autism spectrum disorder based on functional brain networks and machine learning
Source: Sci Rep. 2023 May 18;13:8072. doi: 10.1038/s41598-023-34650-6 (PMC10195805; doi:10.1038/s41598-023-34650-6)
Supplement: Supplementary file 1 — Supplementary Information. [file 41598_2023_34650_MOESM1_ESM.zip › matrices-bold-time-series/ASD/ASD103.csv]

0.29204674626545535	0.1607646424257309	-1.5989697956831461	-0.25958240431588564	0.35984639923889683	-1.4370757063046316	-0.2426516022598256	-0.5273819565504084	-0.47089563032232945	0.6479709665610015	-0.29600312722807054	0.5659119446728268	0.3781423274358112	-0.3577890083644196	0.24366731978943426	-0.4512418798876184	-0.5077869778484924	-0.19008822233767675	-0.6998471054630967	-0.6266051714216412	0.6009313708667607	-0.04610932202350686	0.5726058663192442	-0.560209773478495	0.9738741850634853	0.15483851655951397	-0.6230223482448642	0.18277818763138529	-1.0127273385537867	-0.06103386656682213	0.48276081140787963	-0.10524080908565119	0.5617825310155722	0.36779819819501447	0.5018770356388279	0.4649049414951705	-0.5608130350577791	-0.32909970910495046	-0.5553331016522877	-1.043762495640188	-0.5491839980372172	-0.490953547545805	-0.7381631894533117	-1.2780948490940067	0.2703826518735134	0.6849476862301551	-0.49333329295708517	-0.810357974557379	-0.8807881752235373	-0.9600040942684013
0.9330372057137047	-0.17561996561358192	-0.7103817109325198	-0.9416145346290886	0.5606396203041538	-1.6001565236446063	-0.3645882797364306	-0.3535048741217609	-0.24250127269250674	0.5487532775844568	0.23949510622109138	0.8178202049727203	0.30302526307256633	-0.32888295775829757	0.37839036497056916	-0.4323573290004352	-0.7998055074168434	0.2575471616913863	-0.7148079488423366	-0.51180013528482	1.084829768987319	-0.4203701222025088	0.9531455909253361	-1.0120468763585009	1.5601821672052467	0.4152137400068181	-0.7582990376928135	0.6565806888366671	-0.9313074997925778	0.13219052587364166	1.1959809051199846	0.2882691060240953	0.673971666027678	0.48174095809278106	-0.3172128598183532	1.570974019649096	-0.5618081351170677	-0.3167770797234551	-0.6985293759696002	-0.8594455828921502	-0.38677090679174264	0.5808299423616873	-1.0246171379780298	-0.4503265366168459	0.38631414043670775	1.196897780244151	-0.872549171552296	0.1624370491121119	-1.0042554518730273	-2.1831347978768307
1.293160485871334	-0.7141811016064514	0.8912939523401231	-1.4376966226377117	0.6637900391040245	-0.3549375066049857	-0.4539217841313324	0.028443601886037343	0.3098553569569623	0.2834896388724128	0.7236558241890662	0.6495936974294931	0.1895894463589963	-0.13646385624676888	0.20789053858645526	-0.3461835522455847	-1.0446130966538667	0.5420229628567308	-0.4027536898220653	0.1574941041951123	1.1225316836867238	-0.6649650876714438	0.9080292441680186	-1.3323330482325957	1.459204925062308	0.5386944179594905	-0.6113366615550543	1.2956359046901482	-0.2638494159277039	0.45191418667357147	1.414466186245174	0.5140690523331684	0.26784436912962034	0.47180506335757044	-1.232335299970473	2.0926879677070294	-0.21466273164417077	-0.03613424165598901	-0.5677658336664202	-0.28583400937893405	-0.15991016574529676	1.6098318491857257	-0.7688926682129174	1.1296769596197318	0.42600295279887507	1.0760850133441242	-1.1405103947721422	1.2372367409103664	-0.6600692184703614	-2.40109316681003
1.2191944597708313	-1.1555882708091865	2.20386572058839	-1.1062548942568051	0.6344060737019629	1.1693438546113608	-0.10987915914806844	0.32099640190211604	0.729747944361547	0.41982210200540077	0.8933114628288547	0.3523287505466493	0.3774493808904495	0.2623207727253258	0.046894597993740676	-0.1348879425868663	-0.8860105701093052	0.44939659200265675	0.1578861025785853	1.029804734356801	0.9732767020653638	-0.34026111114496665	0.5479216879462123	-1.0364849424497773	0.9664463509321262	0.43900677433586927	-0.20999475246716448	1.657979275609513	0.5208199835251524	0.8138118735504124	1.4332181596169207	0.6914689653655021	-0.19946562058357337	0.55672073491461	-1.267103657561913	2.08434085011826	0.15612659353591726	0.4076177572078245	-0.1094096706870059	0.19713581227649377	0.07924774323254781	2.3087997193226015	-0.2551692874443953	2.4291556283381004	0.6333669866175269	0.5566037473380496	-0.9058469285179926	1.952542311458621	0.03806246382750716	-1.3192621444375514
0.7576117360266384	-1.1674125262890662	2.399665962357322	-0.07350058137607869	0.4729422800590469	1.3397569721743765	0.7610452864122295	0.2831688832508403	0.5790737819593135	0.9869826645628264	0.7244982088154924	0.321147436126997	0.8258372477903484	0.775848006891563	0.1830114859121388	0.18006325684021718	-0.3003317159602708	0.11899580625480093	0.6291161335153872	1.515755550164516	0.9800880667293325	0.5718433249155611	0.294562229569252	-0.1782549465004155	0.7180472319612581	0.12107848904423905	0.12057595477583166	1.3805280891652116	0.7697433456340642	0.9821220768843452	1.5836715773583556	0.9111182241492648	-0.23505361678173267	0.7689136162990153	-0.20554964023479763	1.9850468368288612	0.22553659053441094	0.6891439499769041	0.405675389910138	0.17976776484949653	0.2932642805755486	2.6647072782953134	-0.04089145799633302	2.4598652666372964	1.056611417273093	-0.040483661539792035	-0.25226718078700117	1.9915429906321296	0.6167439502818894	0.1768482780273122
0.1792397205543416	-0.783116884332504	1.4836476341537062	0.8138582195416807	0.2729619388714173	-0.13889685581657168	1.7259695732288458	0.03017041390709406	-0.060451823079136394	1.284425127564286	0.392943693881762	0.5864607279005504	1.001958235626898	1.0574075262691824	0.42482537251913566	0.4566137942757276	0.21995895494652876	-0.1132734906456502	0.5608382468563284	1.3881267749991824	1.1152522282255675	1.62027805134397	0.3813267522342004	0.5266706774195897	0.9025771934749572	-0.2712097865269179	0.060553512897633166	0.5959330592895139	0.21508561420430794	0.8097242737436117	1.6760113418506777	1.0701439400723964	0.13885992497006228	0.9240615277278044	1.0195461718254015	1.9578591846786204	0.05363965047764797	0.5575647511829369	0.5930191772872497	-0.3046337820333622	0.501865803182366	2.5478884692987998	-0.35769719669688	1.210668548981625	1.3545033301909042	-0.6110089254688501	0.23029057439632908	1.390250771749545	0.6326141763346791	0.8710353841148056
-0.11485600179951948	-0.44781234849075174	0.18577080602057708	0.894286330067889	0.15558837385617905	-1.796980726863648	2.185338330206095	-0.07653271669624886	-0.5793550524677717	0.6778968283999719	0.10191990525308915	0.7864319740881909	0.42423870673341096	0.7163108125961658	0.28645903644388515	0.5737511740885178	0.13586865793129124	-0.05676833391602897	-0.1783426317678979	0.9740206042233178	1.0193743409962976	2.2534819164979902	0.5528064256948003	0.4246715325622523	1.0039967184597205	-0.5207529136960811	-0.31559152474702806	-0.13481043452062813	-0.7563252156750518	0.4456662470654118	1.2332591272820634	1.0194065478642715	0.47404713167031054	0.8743779813697637	1.2146006751206044	1.671033945109445	-0.031407542603306075	0.14226073202374276	0.37437014531265367	-0.8131998349621716	0.7710834763262931	1.6149482860979993	-0.8267075817617273	-0.3033875043431808	1.116596131961696	-1.086335842487679	0.08727329739822684	0.5675977206726928	0.12299556980964471	0.45527027997447733
0.11806847586471476	-0.5435374006118355	-0.7166728656544941	0.4264148351180452	0.1234083608261342	-1.9941618798514338	1.9416384956901638	0.13675966827638206	-0.4037263647121632	-0.5207672074222333	-0.037070343674042695	0.608492488140881	-0.7083614755939651	-0.22592514854766008	-0.3476531630338955	0.5671905858562761	-0.47415484622049187	0.18343865351352379	-1.1253857820364126	0.7069028121230699	0.45351680819777523	2.203005245434254	0.3543939422716769	-0.27664154511302524	0.4418913546355341	-0.5122745593394505	-0.5349041014600704	-0.3698145849529403	-1.4362735229309451	0.22384939364107923	0.24609527582640747	0.801700081151016	0.48831869925293636	0.6903358015755036	0.16339490687858244	0.8111960900547946	0.11350050717652165	-0.12829839405592058	0.08419371583412921	-0.9085631197758192	1.1183816467313816	-0.1752457979808681	-0.8633644516793376	-0.9722085771259495	0.3817744878124964	-1.180588166132498	-0.41818044764694706	0.07710300489864842	-0.40088148727477857	-0.23738799942768377
0.6703467421710119	-0.8930822066313724	-0.9373933073882216	0.25807685573539346	0.05544084115567916	-0.7087181951441088	1.331079326357093	0.4321384599347768	0.4177368823290361	-1.2252540383275206	-0.01287838216602724	0.15273425831653487	-1.5670250993287576	-1.1565186590929963	-0.9341913587215198	0.5463132063642487	-0.8796113691429288	0.3754156990412746	-1.533264215697417	0.5938491654070733	-0.39549171021325086	1.5526377039201242	-0.28936891123326874	-0.6559841809654434	-0.6223586286995999	-0.3233527726504362	-0.19950692039690307	-0.2076353782829326	-1.4245014379836105	0.3130868211506325	-0.5887047326995574	0.6163961981095927	0.39472934326517267	0.5345674535735665	-1.1704356450147981	-0.33862797792150123	0.28085651434769604	0.01807984325403055	0.0685650368052804	-0.5560067312199256	1.419642721433198	-2.0740135012242797	-0.3505656540149663	-0.564140305183373	-0.2936378543215257	-0.613997702079562	-0.5496973280568702	0.20527495413295604	-0.4724798906121329	-0.2699525828442652
0.9538919162184364	-0.8901600228327482	-0.6494225445442838	0.791610146600361	-0.0958262153213459	0.5852449431303985	0.784876333117807	0.45976454755425267	1.2080772333209768	-0.7262088528089566	0.11370105691404037	-0.2187712731889437	-1.4612609589175152	-1.3292887847955253	-0.8224153437417716	0.4963346215757408	-0.455514799303207	0.40508446787889907	-1.072627869065201	0.26529927741729925	-1.0822262011686379	0.5660908127797305	-0.8886638217547573	-0.12346914103395552	-1.320727851327634	-0.09197997366667778	0.544684131857225	-0.09282566831563593	-0.9216078918293772	0.5248466055691767	-0.5817253286238886	0.5401489373708919	0.5542371293132416	0.4180038129766919	-1.6943770293279725	-1.0479794566384164	0.2622430957005988	0.37113189002149	0.23977325481152703	-0.12040408768224334	1.4555409943316804	-2.910304336930469	0.20252338788783175	0.23175379442820113	-0.3942049617589204	0.3971364070489151	0.0442243171943823	0.7523325610318179	-0.1440311189551525	0.31333972109209113
0.5093512725310827	-0.21659480293045735	-0.12050597321486356	1.4835405919471942	-0.17438696094450862	0.7519463534055634	0.37449477290494954	0.22128820392952456	1.2528276086976122	0.4656222589368577	0.22157037427955895	-0.32862742409040135	-0.5309302243396411	-0.6006307156050458	-0.038829072841377474	0.2797817484524081	0.5832033113103005	0.31048014232104676	-0.19511113310930847	-0.45671091014734233	-1.290855620307221	-0.4510064037131126	-0.863872701299638	0.8462636770279497	-1.013880356948104	0.17342702026853649	1.1040094889265302	-0.26730270740274004	-0.4159296518568323	0.5253532169513042	0.09654772308696125	0.42535502566313416	0.9212338212872979	0.18494242988973653	-1.27418329950775	-0.9106644726006411	0.2073999555816912	0.46182195523478253	0.17243052085533836	0.014218711891246405	1.1044649548714836	-2.1479403918382083	0.2304791349736523	0.6421731579005343	-0.035512841689615125	1.1480885871917055	0.8798831827769654	1.2226624584417334	0.13429297460931816	0.6224061938597459
-0.4977725649783915	0.6678870063856834	0.47764322293022876	1.5010080181705763	-0.017214289938243706	0.26060223257432047	-0.10717537342338763	0.0827950107134226	0.4040611358965707	1.0866112915794877	0.16465426595603033	-0.3460089112451581	0.3849273137782373	0.35948299733185896	0.6797885434351586	-0.10516148326407551	1.3604152496050752	0.1273300608496334	0.285237940238666	-1.204457260058262	-1.0144444394419994	-1.172451889064422	-0.19484020470348656	1.2406002010760675	-0.08774317064158568	0.5403035661111711	1.0582506827824538	-0.5663001333806759	-0.16561940756254986	0.22925093676756225	0.5130120881468306	0.1893041345730311	1.0297485455034179	-0.23989143460188994	-0.6500845791279514	-0.3223998342820922	0.4339511320005358	0.11233955918652372	-0.32937620223723546	-0.2011009425124246	0.49488785566306653	-0.4919963626552029	-0.24351353458162148	0.5404423893647207	0.127881443718928	1.1614843176155027	1.1809208553685766	1.2557994919067774	0.09031722875590786	0.0732672803767673
-1.3548407483821552	0.9352558376009898	0.9478778513434968	0.7547285683639479	0.21214585479898762	0.3590076002364457	-0.679481321676834	0.28169398180536137	-0.8577851429183682	0.4131424023473163	-0.12545671325158717	-0.4724572470513554	0.5633371123053339	0.7085596966265825	0.7112438643571224	-0.3733559951171436	1.292002289772736	-0.19091714777809607	-0.022996420428013715	-1.4090908670997366	-0.4509369753703752	-1.316375291069707	0.4774758737278226	0.7382864586386294	0.35321659888292195	0.8716948497491073	0.6350385985928869	-0.7815448666479645	-0.07308319035681775	-0.07911606891672436	-0.00838478833571314	0.10866193842528127	0.575260766468434	-0.6675438822960575	-0.4040397931190166	-0.05509892628090236	0.8865164048563365	-0.34610646938719397	-0.9043999315995838	-0.5073006333360437	-0.07518678833535004	0.7347835246213101	-0.6546400459307614	0.30500410648216925	-0.35918761948930555	0.798761070391766	0.7877033665965646	0.8731028863942091	-0.04418203734069965	-0.858623457287558
-1.450486139549657	0.3378559153478072	0.9688253352003346	0.04959099875467012	0.051793088691993075	1.2848225025373436	-0.983729932606165	0.5625637595748906	-1.8794913794715082	-1.028957332019943	-0.5325452821610983	-0.5945020157360008	0.03966021937463639	0.29123146982883336	0.25497203518494005	-0.23071429114597214	0.7281013565656553	-0.6502576523959097	-0.7720404715288403	-0.9545124563451685	0.1317541325758967	-0.8350860185556057	0.44548809938545747	0.15067336001876389	-0.3657726746249594	0.7461908157255477	0.46998555828544386	-1.0284929279136483	-0.024425470219144027	-0.05186430959292222	-1.1152662895651289	0.5844248814533872	-0.1365517620308564	-0.780555342199748	-0.30391728384858224	-0.40312044799940117	1.0081248939392866	-0.47587842664424757	-1.0151718766663715	-0.6705521052380761	-0.4019867720250578	0.8386262788457033	-0.5804917667362246	0.11995216051568382	-1.1785843986452529	0.8958422899233235	0.32630928139703747	0.3277645345857096	0.12474797312730579	-1.1834289501919182
-0.8453929882136131	-0.39960755181896174	0.31975064241141893	0.15186365442579716	-0.7321585728769142	1.8573920489493687	-0.6759647916939215	0.46541304184651555	-2.30621169553452	-2.0479645386595267	-0.7776123776737003	-0.3979286449782403	-0.5442168017759189	-0.2371902102630856	0.04775889040992298	0.1661597333786444	0.5171234355540042	-1.0755746201088843	-1.315504194468355	-0.34229995648981315	0.4321723999875778	-0.035438219651018586	-0.3735025236777979	0.4651796341163781	-1.745474194159513	-0.12620457025374732	0.8791456604728098	-1.5341249186328072	-0.16444273327584918	0.3221664795393813	-1.807342549818751	1.4919629846625293	-0.46875877932078064	-0.4458098717881192	0.1991000052501372	-0.9092682344674821	0.3322987314671732	-0.2696382976017405	-0.6148033965857447	-0.7122447966592051	-0.5475545440156224	0.2733991216004104	-0.23229014321305722	-0.3226505236169433	-1.5081709086760258	1.717791160910664	0.42466682743053985	-0.20353357085206275	0.5609022854046677	-0.5536288101304561
-0.16953245396483263	-0.30397635864789846	-0.7566666747159682	0.8904392904648871	-1.681937093883608	1.0149677282051888	0.07623634822939446	-0.05408894722984336	-2.1672741138199787	-1.9392063627085652	-0.6166263080506936	0.17153761339031637	-0.6373415506025875	-0.1899229430069629	0.42804940316035067	0.19625160436855602	0.9933199738165625	-1.1930979259696175	-1.3387274860639549	-0.1477404297000768	0.21070846108276933	0.6010443164082853	-1.3503432276258727	1.5978240426230386	-2.602543884366957	-1.3620737138994043	1.4620042248759566	-2.0982289907093232	-0.672810868695002	0.6673041437855882	-1.5123282825570319	1.9339612123148602	-0.1557100844696662	0.1508787968012997	1.033395530925042	-0.9833037808992917	-0.8577281802638204	-0.13380265721065557	-0.25623646683035817	-0.7730948220081106	-0.7246355782013961	-0.07399657386195004	-0.15752640698327902	-1.3156922831790379	-0.8824108973737992	2.4912263329327895	0.9465764079331744	-0.706090621486814	0.7252480916334579	0.3616952170862503
0.01840285983266682	0.7432043918525855	-1.5447463073033514	1.3728713846434502	-1.9185372705865995	-0.6599044991501722	0.6684922783806155	-0.4894963473110163	-1.6505210078998003	-0.9899565174071028	-0.07825930431256471	0.7048970489474674	-0.2598902499196049	0.3485166728629283	0.9077044840877564	-0.59179643458449	1.5955757598429872	-0.8847434120285319	-0.9808619057089037	-0.40380505871809114	-0.46555610141581927	0.8017609392668678	-1.7303755440325108	2.398281535590992	-2.2614013189128417	-1.9809290611770383	1.5181107084047556	-2.0570656621956194	-1.311507917463298	0.5795537592421907	-0.6169935042351485	0.9620613544270085	0.4107608768503805	0.679673865055942	1.4085893331790675	-0.6402645688131817	-1.6656048820820464	-0.31727965411930376	-0.4462417972209179	-0.8114348991626296	-1.0233747217223836	0.08902736738369363	-0.5305989103322928	-2.487479761291347	0.2832189997174598	2.1989521593630843	1.1956116102220344	-1.1447659783661959	0.1822290943016432	0.684029140026005
-0.29156984032745054	1.7919389811358537	-1.3825468737570075	1.0456906988874177	-1.0295373939078794	-1.435006581030352	0.6880487015128093	-0.3850500707279369	-0.9150828694747183	0.009348201829713925	0.48768765164568223	0.705831516307742	0.15574147399095573	0.636895500486852	0.7855471062666893	-1.8319881126473339	1.5787782574318796	-0.3115287286314308	-0.45439903925800146	-0.6299804435863705	-1.0995416098114013	0.70090631364298	-1.2952801555604043	1.9781650992123248	-1.1579819847762252	-1.2761739900468247	0.835918421189871	-1.0118589017998476	-1.4207862943637022	0.019114388849560716	0.07336492502714015	-1.293171407478218	0.6476971023752002	0.9309232759037406	0.7661131003190957	-0.4469795640121974	-1.4702605772754351	-0.526059333482201	-1.0001975888322674	-0.55838260328109	-1.294717912166491	0.3123154456132171	-0.9151679457839192	-2.921749819724571	1.0766180933171545	0.7875202985059038	0.823068031911783	-1.3381192351114963	-0.8127089465109938	0.2967791386866043
-0.6979367283177403	1.812056062913656	-0.2920592503471996	0.3174995664245888	0.36732636752052755	-0.43212740660494353	0.3481833592748176	0.04548590059559374	-0.11468829766123059	0.5308897929637751	0.6551790998242333	0.14323688033652843	0.2684350068429516	0.19344305929540842	0.03507226565398584	-2.5057709323829336	0.9502572976890794	0.2539873174196244	0.22825365637293588	-0.43842760196183256	-1.0924824725735132	0.6176471855377511	-0.4855009387168476	0.7932201154674279	-0.26243024314583546	0.34314761093694424	-0.03912658046550086	0.4960783046636443	-0.5521402663895489	-0.6486043132305844	0.20283535858320406	-3.3578067204567073	0.4214332149911094	0.8999730397786284	-0.3864452246116507	-0.7554274611116853	-0.5804371126296864	-0.2813055066928847	-1.2058802989560475	0.15783866902761534	-1.3192436980403173	0.15880760511766345	-0.7866435842893708	-2.0509617674771548	0.9706572646532459	-0.6597513656370659	0.28430591030463037	-1.1228642443517882	-1.4764946073012535	-0.14400927341582978
-0.8713019523373174	0.7999297126209592	0.9364694048338075	0.01995796676616693	1.1118117340680616	1.2951148480521648	0.17122299619291853	0.10911666636544733	0.5255190282710576	0.5712518443727276	0.29144488786447625	-0.48127535376302544	0.09976892859533364	-0.5649071397767791	-0.64360086273667	-1.9027177187686075	0.47023921902833915	0.6769414655615089	1.0606756180657229	0.026113205475179004	-0.3535167481488764	0.6499998970209059	0.05424807797453571	0.14037508446273195	-0.049497233640802316	1.5551763649620518	-0.3774445390223839	1.3235798091228612	0.9206727256269133	-0.9724452111597471	0.045233894283162025	-3.569644720825235	0.09660792541784842	0.6801345839010907	-0.8752970065605843	-1.202194119931414	0.11025800095219424	0.3741011828866997	-0.6392784816921093	1.0937388452065293	-1.049002625637733	-0.20508610607577724	-0.1534748651155497	-0.3426269700753519	0.2767347526006173	-1.065210909089567	0.2568656741440311	-0.6115158332338808	-1.274989274122473	-0.050224695618926646
-0.8060818582686797	-0.2571190094348417	1.3727936639289602	0.3989969767351574	0.61887874441406	1.9421830744697979	0.2911715983714977	-0.524162549598925	0.7886928777247397	0.38397165076845274	-0.29076727100120414	-0.6585163949111914	-0.13406527911637722	-0.7477787442993775	-0.6670122459994798	-0.3883005825394894	0.6869389653170805	0.9781890053625665	1.7323231508032544	0.31198244356073385	0.46883859134825384	0.5481774304067036	0.01952537376593794	0.6211432394037611	-0.17105270566625205	1.3374230294437048	-0.043016510760000216	0.8759079004665439	1.9930469842045337	-0.7752860038663519	-0.06064771729790765	-1.6627916143190256	-0.012076064392505359	0.346703895438457	-0.14665228673550962	-1.1359047695102553	0.07729379787660595	0.7480090800768164	0.33044577918338863	1.7073938229785537	-0.631761212728527	-0.31957486483006636	0.4882086431294513	1.0479419934329717	-0.25995633790866096	-0.5263680994585673	0.7513909646776776	-0.16728728922488462	-0.4442946272103944	0.4882398848189412
-0.6640721802239797	-0.5085493277961347	0.7416234412145066	0.8613589006567803	-0.5669525682912774	0.9714398146165605	0.25961387446449147	-1.3530458391831048	0.6601246334572508	0.1714844024580528	-0.595851656259322	-0.3925554435552783	-0.3274146915018345	-0.02326850632587476	-0.25038547171315256	0.9086094357928234	1.1797765462692853	1.1310631548794465	1.7479538654428464	0.22392802844654702	0.5405152613800277	0.023486423127712472	-0.3869773682956736	1.3984069691299874	-0.08148444211325903	-0.03550062726577373	0.39297370066873855	-0.22671161166465023	1.9381359748589748	-0.25730065300992444	-0.1779591513946654	0.8524951155836904	-0.0500415704685805	-0.06152786112103538	1.0371306061847807	-0.4683439394957426	-0.35631684650639744	0.23850246277005585	0.946069413097685	1.646301501139946	-0.20827997154253033	-0.1267560824840084	0.7679130146701495	1.332141034286343	-0.24018742468089285	-0.1632822125038593	1.0479528997991798	-0.06489730045668227	0.3123120498907339	0.968704178404895
-0.5459779341377682	-0.13508457074688546	-0.3584920423760314	0.7321189249615501	-1.3954612049715336	-0.4320820343906624	-0.3553804475401158	-1.5787169780585937	0.3913689109171635	0.012868296928414411	-0.421375913075606	-0.12362965994600454	-0.5426494390224357	0.9455344926744649	-0.09251750895059886	1.2055631781658152	0.9813113214441402	0.974046922034996	0.939468076376854	0.015316861518334708	-0.2743727743542701	-0.8520684956780851	-0.7060261905623755	1.1586140666211946	0.24513999326204125	-1.3082227840551375	0.30989655772800445	-0.8253707466193654	0.9818015057905145	0.18821426157395335	-0.5495580030275933	2.0224100876003646	-0.3649329949262348	-0.5208324547077032	1.3652564399148872	0.12894196532385271	-0.5049590176557743	-0.8718394914679195	0.8837036211743391	1.077831864049671	0.24020143310262593	-0.04401123898429866	0.810538111141039	0.7223842954773678	0.054397788213596164	-0.8293430513192405	0.563423063726026	-0.23238201363468014	0.5600347857603272	1.112290819571178
-0.4920184349449832	0.022550252808632428	-1.0137605079029264	0.04789927617310023	-1.4072918231518379	-0.8978838280909084	-1.2983748793147567	-1.0318105748985538	0.30776041149670375	-0.0988808909273767	-0.06935335005432616	-0.16804314618385152	-0.7942582376052967	1.2011742804493375	-0.48621494734751536	0.7757019201880238	-0.25462956859541863	0.43573722430767875	-0.23757578241610303	0.002964197461110838	-1.1476763451769965	-1.6148281661687263	-0.5884261147196695	-0.335102160681999	0.379262823135534	-1.5483116349512045	-0.29197444750528256	-0.5193117760660798	0.0066711038396128665	0.2663311992088151	-1.066092913569587	1.2202527250290054	-0.9317180415859945	-1.0195016779125041	0.41045173120562634	-0.004088789209739688	-0.12821978098213727	-1.564701537853409	0.5226158506107386	0.48512550518148023	0.7877796209611121	-0.30513315829079607	0.9104303076833182	0.015938975520355426	0.05570432411806456	-2.1589165129697414	-0.4108961139510319	-0.3925270413391906	0.4541080064596049	1.0217717287018395
-0.5785516947423514	-0.39822395851181375	-0.7942320674354921	-0.5670648406914753	-1.0734841180869452	-0.42660046560272125	-1.7648758056840097	-0.3547652236124496	0.5245857840046115	-0.23847785152825698	-0.018929305575475116	-0.34990068192652657	-0.8766730250854403	0.5502561906138229	-0.9734352208645602	0.49956336511794047	-1.706391750758444	-0.20397624199995087	-1.022706328515612	0.1272600227238644	-1.0323584322592962	-1.804177932995305	0.0022141463128585543	-1.9151573537983995	0.11967555450959048	-0.9962439200990837	-0.8423925539360836	-0.05149934251130639	-0.3561023509498706	-0.02517641042588328	-1.2041775520088729	-0.4092531645243386	-1.2470900476809308	-1.5252113754260177	-0.8733173325738803	-0.6700934737569749	0.3758967518007356	-1.1214497656158096	0.40366800729852464	0.1701151918562955	1.3362007648943464	-0.5152780686266583	1.0086065153330417	-0.30572954449104955	-0.4460455870617787	-2.973303585663443	-1.0089860000235342	-0.41509447575302166	0.3677980662345127	0.8029438421070652
-0.8269067749147699	-0.8028942644421391	-0.05820730947974076	-0.7103438444515584	-1.0482579615647731	-0.1172403174907592	-1.277437548840006	-0.19792641116969548	0.8524934043967304	-0.4613394652192374	-0.3596560605759047	-0.2519172613283081	-0.5031926738119985	-0.23800055539307033	-0.9425505293888692	0.8174225952304641	-2.1594435085169255	-0.45890678570611715	-0.9663528595719765	0.0356989499730417	0.2671844514369713	-1.3806534023343804	0.8032889153565147	-2.273134519912993	-0.14220845310913915	-0.5590336151952744	-0.8589933623525747	-0.3000155019559058	-0.21303206318508766	-0.41515430224258604	-0.580263543142236	-1.2173286810226795	-0.9038087997211152	-1.8971811171987263	-1.1671416815966082	-0.9525970030047912	0.5173937565171898	0.08885865407456248	0.5947994357988133	0.043889746882286584	1.576052745380116	-0.13081308156430302	0.745840660409722	-0.41782154150521533	-1.0795793524457458	-2.5048247794156278	-0.7650620877144911	-0.4208080703986756	0.3878220039118578	0.3432239394783178
-0.9984323652961486	-0.4294752423786989	0.45960099536940907	-0.6427898059236474	-1.2701820908580943	-0.5903062166143856	-0.29249214889177794	-0.4236227488103715	0.9827849282243578	-0.6306818448538906	-0.6250590018251848	0.22553702941195147	0.3438420165110519	-0.33444248068476073	-0.37765146157256313	1.2924403246788219	-1.2911430945261928	-0.1706513971981539	-0.21292082162546172	-0.3957293667046748	1.7942583499437674	-0.7518424113814811	1.396750720170837	-1.340761694965606	0.1131707301156134	-0.6326062740407774	-0.4412915768413481	-1.0950412530856262	-0.003324504231462154	-0.5874128716487085	0.5357014104145494	-0.6573859540861406	-0.172072694457394	-1.8727835838042235	-0.2135396688253828	-0.26145199465044056	0.2706974887142818	0.981006830600273	0.7216661114703765	-0.08805465657995583	1.23748108648944	0.6867088762377483	0.07008352496929897	-0.6515182226151616	-1.2720875015969721	-1.0923711536743252	-0.09971158849057028	-0.522161199367007	0.31305955959926757	-0.3764801482927098
-0.6595479201532972	0.5691694233027866	0.3200880937566897	-0.8518876557761933	-0.992044832158157	-1.2008560071936079	0.21864556787121267	-0.3238388521579762	0.7710008985406555	-0.4188059020934574	-0.29833199162966234	0.6592288892983333	1.2362989640152209	0.17794813089584838	0.17526746868746318	1.2302508630044435	-0.05004857860040875	0.16752309129351722	0.7397310203742126	-0.7514728812075575	2.251473013320033	-0.4067593796661563	1.4130580738038587	-0.25574869948655327	0.8158036107076955	-0.6867049408264496	-0.0946210778238497	-1.3379708936979107	0.16667392409913911	-0.4690619171338806	1.3692386894053445	0.38688850577487294	0.16852466331249102	-1.2696266083895142	0.9011357664996824	0.9046986537954844	0.0178813005165805	0.8842677259785819	0.5357207653800757	-0.166448240522723	0.3827653242180191	1.0124452247579878	-0.4472662587552865	-0.8964102214978666	-0.8097175935529531	0.25052077831149183	0.2175802360150617	-0.5933878756591934	0.07371319712073032	-0.9435177320457783
0.37506533138921344	1.1390436196508724	-0.31433933853221224	-1.3770667223873063	0.29517670339871765	-0.9927117562509635	-0.21575022321678508	0.40747139210730876	0.36716541712408324	0.33822552718820664	0.5172405799652803	0.4966514506394837	1.5688151642718415	0.39058511954143244	0.32493079313174184	0.5529424420846737	0.2952900067018169	-0.18440371647798778	1.4330902506479788	-0.41316198509352015	1.151150876991864	-0.532886693715609	0.7509839413581622	-0.07419102589767525	1.2838058792564089	-0.06354864825215935	-0.1721312711885621	-0.33148692968111126	0.5610473316383983	-0.3296492697663626	1.311133830381787	0.717169019202883	-0.35840872409836794	-0.281111282736867	0.9009600604064332	1.4114009924593416	0.05982058054362776	0.16794518494755797	0.24262595473341222	0.05143571401366367	-0.5746359685976707	0.1486746035864785	-0.14754980744216248	-0.6921869899537172	-0.03414555799133484	0.7596794804203132	-0.06870838780918362	-0.43033495350711226	-0.06051888416983423	-0.8048776344229297
1.6783494064265585	0.5186218994954322	-0.9261213802784435	-1.7979258752409266	2.1210329299049686	-0.06383631555867143	-1.0998572555074844	1.175219127484454	0.1041506114074018	1.269109680261873	1.071442053330485	-0.37243678572070554	1.1043287236608081	-0.35884442644256825	0.27970207048062484	-0.12007515397313472	-0.5779687271446003	-1.361505660673542	1.6256709375818557	0.7540758170100051	-0.7727326077402364	-0.9476731140863488	-0.29146025078511095	-0.7558604633738222	1.0115251821239524	1.0603771030287226	-0.5826908017621953	1.27560838706354	1.2285136182356202	-0.5396835645555065	0.4279455441204113	0.06232320356804052	-1.3655720240802551	0.4947090055949677	-0.3390503632479535	0.7124653035469318	0.3243993756098559	-0.2940399866892625	0.1936774618050474	0.5743652960321631	-1.15608682624518	-1.4408422531455862	0.8736982092411244	0.13859956239385157	0.47549100232070035	0.4016353320173055	-0.5259576381227099	-0.1005327744220387	0.1982269773136213	0.020839516667740064
2.446609742632445	-0.7749798942388841	-1.0969853192165226	-1.8558960718087258	3.3346067110500646	0.47656438328522843	-1.559091634141924	1.1265089313487784	0.2521489559713805	1.64711527940732	0.7392390417992398	-1.4515446277342554	0.2773765783046209	-1.6326479984748485	0.4715861515822976	-0.2291616180757693	-1.774699521001986	-2.5167506500805152	1.2995668923572679	2.0910890521274363	-2.2015124391904846	-1.324264081244075	-1.116745567001451	-1.4494816405888917	0.34586321619456684	1.781495843987818	-0.991556992373565	2.108415111742666	1.6712510718477875	-1.1513928196309897	-0.6222957558350445	-0.815483628621801	-1.9521324131626447	0.47782038628493806	-1.6661321967421203	-0.5070729379604596	0.5361307180947307	-0.1286534208378286	0.3964218594768487	0.9997835025456079	-1.1410283392962657	-2.42150320988259	1.6844684082705073	1.1641859601134035	0.408760878139372	-0.31440186087654015	-0.6509305630314484	0.04459862438369684	0.7176061214178675	0.7363326043886216
2.2133302527288956	-1.3929085311565375	-0.742377177638588	-1.8131358734954983	3.1392404881516756	-0.0748986178512261	-1.269645283480799	0.19427688180600605	0.8122526180657947	1.1144391084156662	-0.2161758376097077	-2.011562004129089	-0.12454986027011826	-2.2389891897788807	0.9032814230727597	0.08556037980474913	-2.1106689075800844	-2.4765931699927126	0.6865707023477411	2.591110051678552	-2.256269246693027	-1.433642681301981	-1.1733236091763668	-1.525901828159443	0.18274416022142304	1.5342540804341147	-1.1562064873355224	1.571385518554088	1.3361778738988044	-1.7160745580202732	-1.0943857581950398	-1.0569850335792064	-1.6050209907526862	-0.3342431045705109	-1.8100334994590777	-0.9963349066877983	0.5342580475944285	0.2373274879683663	0.5068234909360022	0.899152754933878	-0.6611192006437117	-1.8852002579616611	1.4351879094871773	1.7650373737816711	-0.039337337444234295	-0.7714164419126666	-0.44698374237693306	-0.18554030029219687	0.9878943445826605	0.5023593552918868
1.3129129588699822	-0.6048070081953957	-0.0432365827683467	-2.0098930022615877	1.7999359216389472	-1.03420094929743	-0.6606920993733553	-0.7178236150171613	1.4711531821826715	0.16467720769442268	-0.8142930188220189	-1.622596986186274	0.309079095324782	-1.4403595666253894	1.1077968964177174	0.2214156739984374	-1.2336021788954405	-0.8901642786206428	0.23267947293559174	1.739003869424382	-1.0287816307664266	-1.1986633484819569	-0.3340357107675853	-1.101708045913504	0.9554448269559701	0.8067105103172266	-1.0105339669152777	0.5032099221564226	0.37115433770371287	-1.6043002157261368	-0.631378600923538	-0.5470643639436467	-0.6696333897065073	-1.2423358590082194	-0.5924166444811356	-0.19295108035776215	0.3664910912816077	0.25244613929005405	0.29995473845438525	0.3475927327844655	-0.04488289094624823	-0.25038822929806653	0.29798273302766365	1.781958905646503	-0.3800108938489467	-0.570898244155989	-0.29743483302669804	-0.4596184662551302	0.6501431631294728	-0.6173603635040759
0.5757431966690431	0.8804206266175096	0.706423096720252	-2.2053731526668208	0.3720197921059403	-1.0543226963848407	-0.2439686453443275	-0.6548627333065979	1.7584285280134888	-0.292883572328005	-0.37914555796494465	-0.406613872205276	1.1697869117021134	0.25436032891822	0.7793486732052939	-0.10649097097908526	0.1408827230466647	1.3005652603371038	0.29459372995634747	-0.01551797440727829	0.6701666141205869	-0.6138330988770329	0.9946071746759128	-0.6402100543014814	2.0684554618575928	0.61683115729016	-0.5552501129879679	0.24742128506507977	-0.3752622882902986	-0.598721513857719	0.5540156463195639	0.15053788843600194	0.09741320849888589	-1.3677976021949674	0.994387021560889	1.2716607417317616	0.16809514930384648	-0.0072425889519438374	-0.012074275419005387	-0.0837488303438512	0.41284590108165853	1.1986697810662907	-0.6647997858897798	1.5908147662105978	-0.26627359203132384	0.2619520763014192	-0.4150282512219436	-0.19436870714386809	-0.09637482142065985	-1.613399245148133
0.5604647513926537	1.6676296503956882	1.183230170265777	-1.677940937354583	-0.19898249582632305	0.2926905501466958	0.02666856368888962	0.4119435387818749	1.3527581737893875	0.09734450045324122	0.7039643106499147	1.0931275394148203	1.5859585556367954	1.540724818422098	0.2323696206431547	-0.5107455839446663	0.9657928276428692	2.6249381523436357	0.7383483258792697	-1.5891039938702767	1.9553156407919046	0.2846345397728165	2.142339158869571	-0.3558988771555758	2.470658513750333	1.355471053281743	0.1467801541799628	1.226743173592824	-0.248589557708581	0.8154912595166034	1.808666863210421	0.4708906662930492	0.34587925790454216	-0.38117736485370024	1.7863286520559698	2.2785302981155633	0.05217728236491464	0.06522598353171623	-0.02723838495173467	0.06093156233401506	0.5954210902171633	1.5745865994498713	-0.5956713542540516	1.5503515852818248	0.24497795382408546	1.2130827659667063	-0.6181774505491512	0.7542939749154214	-0.6797233337402903	-1.523313311650125
1.107027057150667	1.1559423193756413	1.1324106433991916	-0.12849078446639386	0.24404524956846765	1.9604570562120842	0.5683718990692684	1.6148554349169852	0.36119261089573584	0.7559501390074063	1.3948119564900834	2.237640024910135	1.0919954361923616	1.5282472082341678	0.05344847389493438	-0.4121580544716395	0.7585786011580766	2.365186899480686	0.9704176844767641	-2.1203968888805322	2.359259275496624	1.3371615845267504	2.613041645978111	-0.17031673873516495	1.759372012361678	2.3411631459162194	0.843069637806707	2.5891146477318285	0.45385736087089734	1.8023030269626745	2.409676819145887	0.2999914430933003	0.3907770934912292	1.2325629813283139	1.4429744891773422	2.2842233928444946	0.07261589271348097	0.8131515493267543	0.36218836616915395	0.6072730102635248	0.5766404713710211	1.0863266366017381	0.30763085904679843	1.5637892762290468	0.8100317852129871	1.5560163546256776	-0.6562592652282557	1.790239192835948	-0.716754887348087	-0.39849595821668865
1.5944387935993012	0.09241792724339336	0.5678666905929538	1.684756049789661	1.1016636263214643	2.5236136433600604	1.449657460177757	2.091843470830589	-0.6664521505682159	0.8709074555559964	1.1403449072738068	2.6008160110928107	0.12424122320671184	0.48469239802851805	0.36016469484187186	0.25286108937127244	-0.12766325586566674	1.091610129955194	0.5734423515272573	-1.6054913017895207	1.937307822850526	2.209594416022469	2.3412025806429835	-0.06278994993747489	0.5838143997079454	2.56005512239588	1.1290757468807846	3.175128728477476	0.8288068132349797	1.8755466274761927	2.028412820091996	-0.1488900976978193	0.6760929654697015	2.58890479923435	0.5341315377029163	1.6198663927474402	0.16754605162849173	1.8119314530068702	0.8595474651618357	0.9666673538706947	0.5251489672051946	0.5716777268642168	1.0965356473072612	1.3115091018305998	1.1346660752854731	0.9559909187944241	-0.5659301186913769	2.1032975387930843	-0.3336900074556879	0.7973590969706353
1.536933999828364	-0.3626688359631703	-0.0945606724353785	2.4851666118306293	1.5809403457668474	1.6235917474611727	2.122042001333962	1.7098674605335618	-1.08710960675784	0.3562810815629807	0.43373658690915745	2.1517044452128244	-0.42319453394779033	-0.5490187663772823	0.6157878467963295	0.9426944727835052	-0.93014304834476	-0.021156427895388217	-0.09694973378037505	-0.7664376103329728	1.0808496793619957	2.535276213745524	1.6031736470324311	-0.16279382015021052	-0.08643324861311744	1.6993008308688422	0.7840016427041239	2.61443084132535	0.46404803005964734	1.2850984051830552	0.9831323218092437	-0.6543893948574979	1.1438022483544674	3.070878565125519	-0.16338150093821346	0.8881816123302112	0.13005956357758636	2.2599258601465935	1.1315239410492954	0.8417302792502916	0.5541765086637649	0.5636976332056748	1.120379931949433	0.8037922500437877	1.1836410397062196	-0.12592453462421022	-0.5644555431645252	1.489741803783194	0.05031894603060756	1.199980866984651
0.9194438016701656	0.07020052813878912	-0.2501541657592697	1.7374667455677353	1.2833211565080567	0.18485802927677397	2.003995283633315	0.9430748539999219	-0.6636647019510477	-0.11087082864575808	0.14019408279697881	1.2462769906876985	-0.1473028503729771	-0.7710640081255635	0.27427868681658085	1.109979837964677	-1.0995390084955547	-0.30993692434348796	-0.17465259903297178	-0.3005263263114459	0.2346523744419727	2.1968145628544398	0.7379651214508619	-0.44634185759840955	0.024331550675692284	0.3519174670752606	0.06713440272471984	1.434428477493317	-0.03564185970717386	0.7298338477556567	0.002694279079242286	-1.054267624673428	1.290546217739778	2.658983825443158	-0.3271698902284341	0.3145991731850115	-0.21750095053977414	1.7939418063570143	1.1578304353932902	0.562179768657522	0.6147556574994814	0.9200495427453762	0.6302104416598294	0.46791587212456215	1.0906447791764167	-0.7781616562356429	-0.6680213993735844	0.5458812293376518	0.17948858558163974	0.8450067376155966
0.09421984932165862	0.6002636131503354	0.374089292291221	0.2429536409931872	0.4255208186806968	-0.652084520194313	1.2029533775436498	0.2827084753247258	0.20901449711026338	-0.009402789921010927	0.4233256892539129	0.397295169030127	0.4423019396044897	-0.23300343082656408	-0.5111167296345684	0.7615340365380454	-0.6247898485119022	-0.03073667744297761	0.7057239421980072	-0.2352090053543973	-0.3339123794456645	1.4732619235079571	-0.03946887533905849	-0.576751396612725	0.3293238903062117	-0.6764747327255433	-0.45139206022681483	0.33757670327586925	0.21909075782775086	0.7036102273567465	-0.376147218781173	-1.1287120065300715	0.839182274265942	1.751172970047745	-0.12857001528504466	-0.22082559767259116	-0.713460045926665	0.8020971355060578	1.1408523270515738	0.6279106067402409	0.539882292997556	1.2054910036362814	0.3565701521384538	0.6050803250612591	0.9343835019573081	-0.5156712874687643	-0.6019637004981028	0.018972285731318813	0.17817793870992402	0.4712350607198086
-0.5022348543802945	0.40305186096445383	1.3686750973762831	-0.6428354881311794	-0.4056868125917216	-0.5653437548489634	0.4383263441352552	-0.07566096097351102	0.8027145850282235	0.3420071737795164	0.5973274142107127	-0.07046498823774691	0.5106741263171778	0.4143631593410775	-0.9885526742264765	0.35997183300912694	0.07561622139401082	0.20592843396787083	1.7836999181602065	-0.017533003298962024	-0.6195535337168396	0.8389830768600962	-0.6193696677085514	-0.2531503988263866	0.15950318198296295	-1.0673188203508093	-0.431784719749413	-0.3810853591490538	1.2521171489685792	1.1048672830960449	-0.2324128170242604	-0.6628827753197593	0.18588957967247427	0.7758685970732933	0.16222436837931875	-0.705958207530773	-0.8255844185232976	-0.050855036277639494	1.1484298546789373	1.0192455616984855	0.22962785128965263	1.182911770149141	0.6575404920450504	0.9230844675443249	0.6688468433778583	0.23676071612530555	-0.15355880100528851	0.06677015096545079	0.37741954297827895	0.6721968544802889
-0.5767498794516029	-0.39515427183272706	1.9057094803772423	-0.3431240471460782	-0.7724396160567669	-0.04686549657352587	0.21051774540548152	-0.1148427144698882	0.662535429676748	0.2338161002651217	0.08081020103569071	-0.21967230153443734	-0.16621847118934135	0.6132740169507883	-0.6305491620630108	0.25625279835436465	0.5222757988500958	0.18507534378434065	1.8095350599386828	0.7636890242711969	-0.7874425916566667	0.5458168613760634	-0.910048040912574	0.34869375482268267	-0.48637245644273364	-1.0172716303941247	-0.0846299014700456	-0.7741133902619531	2.0500452580089026	1.4186257090528955	-0.07632881081770984	0.2655548311867655	0.02911114769780971	-0.03918593182646199	0.43670975089778363	-0.8445710808185365	-0.1426886327795034	-0.47565318957520214	0.9793472809485583	1.1454301811521834	-0.20142417565870557	0.8755342174228282	1.1959558568736903	0.8108354998047168	0.2657367144175712	0.6374063747152878	0.4976947595591028	0.24059392362329501	0.9753116312789952	1.3410864318319167
-0.1489070587969936	-0.9172586484918628	1.4603845828584816	0.49034053314872206	-0.7688174393817233	0.31516256108069823	0.23039731627579904	0.11847835812933855	-0.017234738478135246	-0.4355373004447552	-0.7660499788005772	-0.3631117009605474	-0.9905225092071924	0.31267298691601725	0.26091886491269944	0.34425974476113297	0.5257120525926653	0.17952072834920893	0.3801835285153039	1.7967789750067236	-0.9838825547928177	0.40145256789998485	-0.8613252805645368	0.6961128130123666	-1.0724229458651084	-0.830931783042388	0.11138816995510677	-0.9320928246884566	1.628340812870617	1.2077777762892905	-0.2646452043197014	1.162883432878235	0.5684228407305201	-0.6624235587272176	0.6415395267371427	-0.4772851906056675	1.041890794113106	-0.6819595218928084	0.40989559669877507	0.5305775047788853	-0.4946624576118114	0.3477957391122565	1.370336504880796	0.07847648451825015	-0.16372104536672827	0.3613580771775331	0.9189626275881103	0.11604254134294571	1.8165908742116197	1.8767197802088922
0.3596495346570046	-0.6168975328469359	0.2944322017226818	0.8180505490982994	-0.8936429016052654	0.30437783964507237	-0.15898458609210533	0.3994194549410994	-0.6017586767452343	-0.9473672361385614	-1.0178904061745742	-0.708924256743719	-1.2852634850294948	-0.14493221711475449	0.8449740921352107	0.2830480378972391	0.2884183624531937	0.42997730050465577	-1.523652212854668	2.269545784769282	-1.202834942893907	0.015225986378263747	-0.5811655495490436	0.5224912420258343	-1.26805383035189	-0.6953239356961403	-0.04362299114133895	-0.9403943714058118	0.11923842342044165	0.43294415325633445	-0.6641358141501287	1.4476336810556305	1.213981003675777	-1.1578598558943456	0.6048458504835721	0.021454815272411	1.809859831880545	-0.9701577062757479	-0.5095048104391665	-0.5800137572753433	-0.4879896495188434	-0.3631008854069485	0.8964961696473264	-0.75559722540418	-0.47133048913837555	-0.10001542587670492	0.8699991324381313	-0.23636545273172743	2.4219041262843892	1.7816627530337001
0.3159976249006512	0.06423310463963482	-0.800916098628545	0.31918631237304856	-1.4647048627128636	-0.04305926953782066	-1.0631072037424283	0.30957571903164366	-0.6131189988016374	-0.6720051734478181	-0.34219657776607815	-1.1450457659866582	-1.0836259801605228	-0.3632715068845769	0.5822381429266964	-0.058520367083510265	0.18891122191469195	0.7662968047156047	-2.48708093483949	1.7049901807859682	-1.3038016427831272	-0.7088277820685774	-0.35435650064480784	0.17538154805641473	-1.3193258528391205	-0.7622709838164778	-0.31811915272577673	-1.0125381270108509	-1.3664184813692477	-0.6021717760277053	-0.9008568171880842	0.9683386856591426	1.189002869853926	-1.5944185288487398	0.15165095643454035	0.006068454907788089	1.4750136631201092	-1.3650472094031738	-1.45753738770662	-1.4351959328153179	-0.2686552825221283	-1.107489766394949	-0.05311388050887617	-1.0321138738903493	-0.6765558265093384	-0.0909922428220037	0.5134813706810314	-0.4539628888870495	2.2609602867785292	1.0274561784450422
-0.5971663326271804	0.21481752296370893	-1.2316954846231505	-0.44070866026444644	-2.148996650943276	-0.6668653388291099	-1.7709818850250645	-0.3877805745510646	-0.15025064997173906	0.05909398283915412	0.5166784589905101	-1.3827000636648543	-1.0062955256902721	-0.11653306014210062	-0.29000402520259017	-0.47885724626370973	0.4199970285595618	0.8405463145911538	-2.083071216768597	0.5121391464061128	-1.136554397103214	-1.3733292605715164	-0.4551678945296095	0.19938021100703546	-1.6060698364104815	-1.1577939592363322	-0.4375878594919487	-1.3908085030753898	-1.91100610977915	-1.504294391733093	-0.8353771372799436	0.1582429739613831	0.3693947310181859	-1.965917076936154	-0.5862167799703812	-0.7234255737735158	0.35006357603378574	-1.6752710926306622	-2.0942589217857908	-1.5748493458793018	-0.06792387985501883	-1.5936531043147448	-1.1121877228967505	-0.7129939007000337	-0.9629850952902123	0.4297903526785934	0.17273368412042645	-0.39483568551752724	1.1527042852963034	-0.03158937960499601
-1.9433348060427338	-0.48753193238356096	-1.0404646550507843	-0.7981012161095741	-2.188406811254152	-1.4093085852339304	-1.5333805098652324	-1.3340943427066976	0.24781971870667086	0.29527216251877186	0.5748552399730867	-1.2869398093189002	-1.395401410385672	0.5677058289714826	-1.082759178850875	-0.7336207617879236	0.803001367120079	0.6099795027776095	-1.190399071618402	-0.38762309777942483	-0.660656534340006	-1.4564775073429612	-0.902646156251837	0.6429842565051311	-2.013867533824896	-1.755622603468406	-0.4634234713628798	-2.025190857941468	-1.6376714035537543	-1.9868554359098614	-0.6807620476566312	-0.3589193926719042	-0.5900407149897612	-2.1424005160180473	-1.1113056079929724	-1.6058382692322786	-0.5113956322282616	-1.7733033765232784	-2.2604184446714686	-1.2812911557025877	-0.03133398241926778	-1.617240230919443	-1.9720823140747006	-0.4136950554983809	-1.40170424558804	0.9085157928023938	-0.01454696895302634	-0.27224260319250365	-0.48004604770794057	-0.971140139356925
-2.7615908965698557	-1.4023979833985707	-0.6671224460044051	-0.6857494937859709	-1.2006120141715433	-1.8840423181612183	-0.48747280498268525	-1.7565203632731805	0.1258659704003966	-0.3459943618704858	-0.24198551034185775	-1.018112316627721	-1.809935351959423	1.3573321060290033	-1.3334393821264723	-0.8372866460230284	0.9623964580313887	0.3992738293726151	-0.9175616284409565	-0.49015938653678265	0.0011478548335412913	-0.8871810035678303	-1.4228913474735527	0.9707777677149456	-1.9911947518166273	-2.090415321538892	-0.6457651776360532	-2.5017687335734196	-1.3489261360138818	-1.9402354903659063	-0.6817372952337616	-0.3030945948987301	-0.9771766680393056	-1.9371730308727346	-0.96346490473139	-1.854905650467774	-0.4199191581522863	-1.6865444195066925	-1.990179628402868	-1.1914945984060952	-0.1369390075387834	-1.2813282494941038	-2.439461976470812	-0.668715755452382	-1.737253477781387	0.9009162601938668	-0.13052809834136214	-0.30228653008585427	-1.8060838228364864	-1.5536455675350975
-2.427238101398494	-1.6322791206034695	-0.4164131111728869	-0.46431262664314454	0.28063054564026674	-1.7097846744448533	0.40071175443064383	-1.233080926838831	-0.4936306632231848	-1.1471260956896467	-1.0549373092428955	-0.8348415165080968	-1.5527097900585074	1.6780802795935525	-1.1170579666759015	-1.0132928170538715	0.6958582499144711	0.44600252830706133	-1.4352662993033414	-0.18251846601542668	0.579167116117852	-0.17648817500702704	-1.6891424413563096	0.7186870455703775	-1.2700965085913436	-1.743286107830451	-0.9665130487910405	-2.434187728646682	-1.527131773114249	-1.448757199713531	-0.8192753064208212	0.1170939277062385	-0.7500006170917243	-1.2938579990271197	-0.21683249743607	-1.2876062131823867	0.21380148602302543	-1.4487952621379425	-1.4579089190871202	-1.570458636979861	-0.31840492555192335	-0.9052586918101444	-2.4523259960381525	-1.3296178726760262	-1.5781677076112193	0.5313538348359184	-0.24315608510594183	-0.41224516928560995	-2.20816572714558	-1.8123504864321602
-1.3068738902122046	-0.9786654499682466	-0.27350122137410815	-0.27659162976891566	1.1982215777351004	-0.9621393160957913	0.363206198884082	-0.21361968118995273	-1.1834006724611084	-1.130976950572052	-1.1279559949288396	-0.802071238659067	-0.5971788365417516	1.0680816567109865	-0.7937048628696679	-1.379763850763522	0.17127601393169442	0.527160738585008	-2.0104844232928465	-0.23933670054356815	0.759535160134523	0.09091510975598985	-1.607762057792632	0.08750611801178503	-0.3349415702438191	-0.8642503655201424	-1.0400167804926768	-1.8812205787656833	-1.9142637634671233	-0.7744498193653367	-0.8965841445318897	0.5158938902545434	-0.4476482493566457	-0.42133743594730994	0.5102731510556038	-0.5000426403167748	0.37564087213586367	-1.0163523764026905	-0.9470015790314681	-2.0873292558607663	-0.5678504959311268	-0.716398186375163	-2.147502767340444	-1.8079858922823306	-0.8521278868014983	0.19568340367928141	-0.27803315678106305	-0.41673810911484654	-1.8127185020453471	-1.9477923729626558
-0.43063690015439615	-0.09659015395259933	-0.17615698965346482	0.150393839975622	0.9703481676558564	-0.23532526540055498	-0.3434996661990376	0.3858078685539573	-1.5140612157501845	-0.2529838158004122	-0.7113904210978574	-0.7441129302914817	0.26585096794643365	-0.31985477497350767	-0.6013448758271642	-1.7530837491424545	-0.23420375421572676	0.18423737997629241	-2.0153297633942815	-0.9192765377257884	0.38558444029056316	-0.13288431547750573	-1.3569277171848886	-0.2599211929877238	0.02372697315741497	-0.14525905767640773	-0.5727009177362032	-1.2571204161094476	-2.034207532354608	-0.2434503481939844	-0.8094773719650844	0.6983409646597032	-0.4518173321459411	0.31015756697274205	0.6345479311451929	-0.1835937876112329	-0.3767318152367934	-0.41535955346838105	-0.7446876827055052	-2.268207590090728	-0.8444679146736294	-0.6817547742413343	-1.8204023758367318	-1.812558822712022	0.013127837602287393	0.02231483168142397	-0.15703368485482289	-0.37093067064463225	-1.3452837262754354	-2.0836976863658236
-0.44577120447177737	0.2529221780364928	-0.2513311385974617	1.0161215794820562	0.038110256428577516	-0.08872681054718941	-0.7595658741466058	0.13197976153338353	-1.38206794477382	0.5402867057500633	-0.5924972595710009	-0.47942722748516975	0.30910351885635784	-1.6070972545860456	-0.5312968857629233	-1.787709826568122	-0.26699710447715963	-0.6900595905920667	-1.5851202979268761	-1.6846267474619794	-0.34793308527656097	-0.3393005551750108	-1.150907214727567	0.055770611645704744	-0.3893071200578611	-0.1356538068266169	0.2042019882795521	-0.8482679501249876	-1.844517709002362	-0.04165856471462281	-0.5989560407921876	0.7244482993968944	-0.5304998137216058	0.6581959262218025	0.1999386290367335	-0.3723160092112022	-1.41596894789734	0.11252689058643069	-0.9132757495738508	-2.00770162617387	-0.9458581205224202	-0.6249691096149066	-1.6731259757791401	-1.6395147689636007	0.47515819983709495	-0.1559926522131992	0.03714581693975064	-0.5431915637515159	-1.3677040068146527	-2.069275816538791
-0.9801010842798243	-0.028056912347908764	-0.6351983070541343	1.980245024342604	-0.6430877048758799	-0.444880241232845	-0.2994127906838576	-0.506002681063009	-1.014965552550872	0.4475404357474683	-0.9885623464224133	-0.04603046820735965	-0.26643160065704913	-1.8192238458943135	-0.4910699994465325	-1.2955221157732824	0.02356444897884642	-1.617824610951146	-1.2208713100728874	-1.8351168626261622	-0.9256797739484056	-0.06712856380456332	-1.0012587716273624	0.7364553469145828	-0.8917934929235429	-0.642193954321767	0.7426339875705826	-0.5610329275263469	-1.6755539990682484	-0.07808230793510726	-0.281959839843965	0.7160188418414765	-0.21428784451109367	0.6939543355963022	-0.17649013638115024	-0.48426460043610786	-1.7770764600210496	0.2656749848014379	-1.1517048299836783	-1.560122764342847	-0.6294032431040233	-0.42368964818071886	-1.5890913210265798	-1.6870205346067562	0.4416484644419784	-0.374085147757888	0.12607711383319967	-0.9945949704288318	-1.681124568864492	-1.5788375954323863
-1.1317475666630497	-0.39803404892253524	-1.1429731107210768	2.4011427629853452	-0.5977009826595948	-0.6599402350739093	0.6558289994235855	-0.7425993894513352	-0.7415706369172171	-0.28933797617649903	-1.2518917710026911	0.33797535507814036	-0.5590431885200445	-0.8137843327644937	-0.459891780717497	-0.4271643052115993	0.3697531551559614	-1.96797100871449	-1.0413565171161159	-1.2975585796828777	-0.8643858095087877	0.564782413942818	-0.7380852082486712	1.1715661185969546	-0.657094926383386	-0.946145737644278	0.8076281551249392	-0.18541162179500517	-1.6495300334732035	-0.07671447002664711	0.17344364252550423	0.6953585329758881	0.4947660137003147	0.6762080063065432	0.010913405102172096	-0.08214085776858462	-1.2267745376493735	0.039343396416932616	-1.004802909701614	-1.1477334314540666	0.05189907299438847	-0.07125404249502829	-1.2582670992221496	-1.8702477507078517	0.3413912214155051	-0.3719799292643169	0.030235984131062675	-1.3572548590350788	-1.5913846522354878	-0.507719889726954
-0.5132766769701926	-0.365971901820312	-1.3346400027904244	2.02077170632907	-0.20775928826717255	-0.2396051972006199	1.2650871668260266	-0.3550133446718698	-0.7648840676868826	-0.8144920501350572	-0.7678963073151847	0.5023555800745507	-0.0490282843227889	0.4672812369759939	-0.4674959087157775	0.431571515165156	0.48110097633912857	-1.5789495503063296	-0.7296987226517218	-0.6737474875616298	-0.14791732748964703	1.0071183713082035	-0.25293558936845945	1.0424907045314362	0.3333656614843541	-0.6172064943769197	0.7071946340018552	0.2561336870936386	-1.4501136605503848	0.1496535673478968	0.6108128085573739	0.5986531368346719	0.9990166090471891	0.7434220762671712	0.572410549098311	0.5546162676547232	-0.4347219425688654	-0.15970160075899428	-0.30786748846996326	-0.7495047164529244	0.619639382921594	0.3521026578480049	-0.571216261700213	-1.7182847815487692	0.5647978521995194	0.004272475119262715	-0.18966238814727618	-1.2020443290647618	-0.7856486440302263	0.7331245239868361
0.3594409050735883	-0.017875275851075772	-1.0101714453988726	1.2301936262454531	-0.12098647000971828	0.5919482336270145	1.145075863378686	0.16956490548623532	-1.066392952513961	-0.7848984779949771	0.15788314517616986	0.4563580917327698	0.7622924069194209	0.8578064888379743	-0.5047642414338035	0.9284491625399062	0.19077610950583668	-0.8809372245750487	-0.14546144743125436	-0.54615016273481	0.6841491312293326	0.9051356133462808	0.32190359916649236	0.4705523035773844	1.2041374082375085	0.029194443716388956	0.7901489006102121	0.5817572045523277	-0.7757128720424644	0.49404596405364726	0.5885603178203561	0.3575561474232533	0.7495403098954679	0.7622725629410156	0.8003748186224184	0.7150313459587607	-0.13787408453117794	0.12301139447818242	0.5991689683817837	-0.28128542113333305	0.5387642117796388	0.6701604459590242	0.19435589466744482	-1.0246656273676515	0.9176008901962438	0.43549065104233925	-0.47434355878091333	-0.5956705926131906	0.1874658412501442	1.4388170143844803
0.7404210324735739	0.1747799668851407	-0.5224478891558095	0.573395788481016	-0.46149721400597066	1.1159600352724615	0.6138368246366129	0.30981527451078683	-1.4217668349435826	-0.7038120121076467	0.6261210432266964	0.29649379834681644	0.9454124220542314	0.16195382175349893	-0.5268246043829856	0.9551239924263448	-0.4529108872533673	-0.4239999065408801	0.3704728720345768	-0.8749681159765144	0.9612730785702908	0.4333101571788198	0.7019430076281432	-0.28808991435763537	1.0894327694049242	0.3575439524227853	0.8805504507098437	0.788147315818455	0.1631090208142267	0.6307884688286619	-0.21879667944012401	-0.07334285412983874	-0.12346172009806496	0.49790245516972786	0.24435952850449147	0.06683790957142646	-0.35769317524852395	0.8765373545237436	1.1700171856656447	0.18646179733360843	-0.21678953241530213	0.636278492902807	0.6665739055951723	-0.19024136968677974	0.7904932300180687	0.43256914375778266	-0.8280413645171049	-0.11871671852464177	0.4482673115209085	1.2309453206054082
0.5230629949251133	-0.030644874398478548	-0.4247501448479898	0.12466605037630167	-0.7685112625006696	0.8901327146896367	0.10069155257144287	0.11247884065468755	-1.494795370309945	-1.0613308677455626	0.284911068125746	0.06113811874478387	0.2746298580256914	-0.6257037575220173	-0.5291154345410681	0.6696403501899533	-1.1360288994332446	-0.3825295667502011	0.487762715868364	-1.129470963208573	0.4688851355051497	-0.028637672677222694	0.7121764996229687	-1.0493341713519473	0.05035674709984547	0.17592387958744715	0.47637105073672226	1.0733833572002889	0.8217433774817086	0.323281881268285	-1.462753207144734	-0.7059638611664957	-0.961515632584871	-0.08604447510052463	-0.7574100014739406	-0.925738801323818	-0.543454594589625	1.5380177926848708	1.168332539266095	0.5211179843004907	-1.0429845281617374	0.1453069650845026	0.8128648084880299	0.21185867272554815	-0.07288239223881095	-0.004321172845680699	-1.1713349349089968	-0.24193547274934776	-0.22968896444328388	0.44236636230444715
0.25656044046513526	-0.34630740831721096	-0.7966726332743213	-0.46239450296317874	-0.6371275396033604	0.2190352926944337	-0.40103839721668505	0.004623943247913669	-1.0202304910449922	-1.4799379546537004	-0.21134668596183576	-0.24858237931314744	-0.4480838045642582	-0.43468652052059464	-0.5556384489238738	0.3558347096240065	-1.3865817597634984	-0.5511552975071627	0.4592077252919074	-0.8996258700324288	-0.36522839957556247	-0.39296677482005504	0.45285184996777983	-1.5790626819506561	-0.9630739015913873	-0.08616106857636818	-0.46139899210265334	1.4449304143638646	0.977238689799128	-0.3134705960148345	-2.1731159928281776	-1.449258689619552	-1.3017534703782936	-0.7236568417917015	-1.387565712685524	-1.4250228031029857	-0.3225639026182673	1.4977122127285483	0.8407694108987285	0.7642671100898477	-1.2465798758957656	-0.5053197205872462	0.9531139753395694	0.1164351019160376	-1.0954579064932208	-0.3017971506254588	-1.237021899108426	-0.7763370578224127	-1.1140730431094628	-0.18948490185872655
0.3640833633111895	-0.29136241245411637	-1.0751889279618485	-1.3104838960222516	-0.1986612140071969	-0.17461138263415416	-1.1092805817076823	0.15146904559655366	-0.026542999349663247	-1.0746840259515122	-0.05266269010829784	-0.5178894376839359	-0.26845318988797934	0.5990113793289576	-0.5992457589636406	0.23457140447943184	-0.9263256088078127	-0.7065351367859297	0.8543013136177071	-0.25361995548338356	-0.8691502290597706	-0.8421582080194003	0.220125069239754	-1.5383442371974567	-1.0231558684206552	0.05439253423476171	-1.1975752127160089	1.5250135481231588	0.9870634808423553	-0.8485822367259939	-1.606377999822525	-2.053363488346221	-1.268020946074047	-1.0420765730476844	-1.183355286752816	-1.005058698229628	0.11628443515736232	0.7170324894710498	0.5849686319270037	1.0955165956724062	-0.7062185888576066	-0.701540325051637	1.30274066666184	0.0363622393402721	-1.3200483372874918	-0.05138803987088915	-0.7926440789958613	-1.0657613981780767	-1.2700875907034948	-0.2256022683828037
0.6027130637301201	0.23827729489987967	-0.6700849752784148	-1.9468442598714508	0.12868152797326807	0.09396360180052447	-1.8198267827281913	0.2379777677995676	1.0769066230084026	0.35567059040335003	0.6585076522227014	-0.48812964222781374	0.8531902904634378	1.1864432883832463	-0.5240527601665683	0.34079269586126243	-0.03551144119642374	-0.8143579544605013	1.6895233284359052	0.45785330932858015	-0.704737713438571	-1.3269363502037324	0.27814465008651573	-0.8289211735928586	-0.04768978491031368	0.5724032039907679	-0.9706656202811913	1.0015680735860841	1.2686186990906692	-0.8648354881841093	-0.06478122508090596	-2.217459352705896	-1.188865074387818	-0.8504347780422884	-0.5054220120923782	0.01039592535792386	0.3718790378065067	-0.17926504326109727	0.5302776260044462	1.5013412546513931	0.06383044567797296	-0.05374783199495061	1.6151743679609298	0.4296513006479926	-0.3948085819457069	0.3445353644769556	-0.012880857039873734	-0.7045562551334744	-0.538713662822842	0.12070538156212307
0.44463340644067656	0.8103098664539804	0.32007602304921756	-1.7493550059315301	0.2131089981626059	0.6920538743725021	-1.8290915615127563	-0.06786285028659901	1.7049488075465176	1.8264335466520325	1.0201925854298943	0.028982684732298074	1.9739509213407722	0.35304986056327414	-0.14554110830312209	0.5225525740763064	0.521834961330114	-0.8693722825089891	2.147600914051545	0.9662431725648046	-0.06572999256395796	-1.3425613241672731	0.6831882664917525	0.044694886951399046	1.2231808472129246	1.048882531629791	0.011697723088518849	0.22446276053340922	1.6571155713230903	-0.31150178608993495	1.2869204971260988	-1.836445546451956	-1.0211152974895956	-0.2550796628547861	-0.15326971746381654	0.9174559396212637	0.3248134244437925	-0.4576888012121647	0.49494747791087695	1.6152171134856155	0.4950387297454267	1.1163254796255184	1.4069912278942482	1.1368687219359455	0.9755940508529191	0.06137349500355729	0.5178735393471368	0.060886300117961215	0.3516083918803958	0.31725798233193875
-0.1481288568835183	0.876724695727262	1.1508392770211961	-0.7052528933413854	0.3238805397197696	0.9477896015822315	-0.6847895093947615	-0.6216463903612618	1.5073588475256325	2.0808011255026067	0.4890595713817513	0.8977136406082363	2.1126877438867786	-1.2886931105681996	0.5727121798735952	0.5490356076665442	0.14356334960005412	-0.7028298434360086	1.4424982348263704	1.174087550861517	0.6230925417721764	-0.44943119045604263	1.265046548947654	0.2671965465213015	1.9311836796611175	1.227969623966075	0.6503569252646308	0.0361652450043939	1.5176451351451063	0.43525842288279687	1.5245545331676909	-1.1339950091214084	-0.3989204641358089	0.46141792204991	-0.5529132339617853	1.2482071158721524	0.1400138638344983	0.05688131083817371	0.2813489903685471	1.0568542655054027	0.507651935789303	1.9689051827992583	0.5338595071543357	1.5515836494786015	1.6556632409158158	-1.0767656448958531	0.34963584373750906	0.6772809864254495	0.6161362196114999	0.09691953067040415
-0.580253635291939	0.32470399896740615	1.2152105943261404	0.46753836656222425	0.669715292241737	0.5805656797314038	1.092966964978934	-0.9351659446448899	0.6569290077265195	0.917250489492846	-0.42117191628237954	1.6823959948378278	1.1346572561684154	-2.01198348953714	1.4021194129376713	0.2677650330825552	-0.9281942183753299	-0.13000978275890812	-0.12131356009263615	1.032387682360861	1.1059425272219885	1.0095311243605816	1.7340584888026145	-0.41194915964377	1.7380489912357626	1.2581160856066462	0.21976696589686961	0.809039208477907	0.5556721020953833	0.8869936713911069	0.8336473779975853	-0.4858829635300307	0.7348200751387342	1.0451247475278713	-1.357935488022557	1.0494701502036727	-0.07906821393759476	0.8467095427567899	-0.1021891442279187	-0.04808620408952833	0.4278209246839672	1.9338330176672878	-0.5602614605795309	1.2838637135365984	1.1624030430214751	-2.1793176973485036	-0.27263405543155195	0.9002005818746539	0.211247595712695	-0.3540872227030293
-0.3104299083116795	-0.40137844153470315	0.6720543069588192	1.0352168657506422	1.0263007832214999	0.029590665491103917	2.2899183733747366	-0.7424506881225323	-0.257289672082837	-0.5842831515098337	-0.7982087016324557	1.9869216974998416	-0.27799225901033603	-0.8256514810717938	1.962751470831818	-0.2661290298215528	-1.6504134186984654	0.7065878223781642	-1.2481898171713828	0.5522094319309346	1.377182449785251	1.9683859802698724	1.8360567494830384	-1.1957827305137698	0.9098571031472766	1.3559893074960603	-0.6227121918851343	1.812688502362575	-0.6494179716500409	0.8757386393249712	0.21636284982173373	-0.07407853294667657	1.7932238547128003	1.3857935639081829	-1.8115240790169347	0.6987848968786544	-0.3876606853622163	1.2093513329307712	-0.5034095072154373	-1.0002415868795995	0.48284254413220723	1.250960751637357	-1.2115751358544882	0.5356462272856627	0.08487835877898543	-2.162171789409245	-0.52767586391143	0.9416484068589318	-0.24746357485826687	-0.6964324748462423
0.49241656074180534	-0.7006609129197253	0.2217276666892468	0.9687634927710864	0.981255549608134	0.03129880686656594	2.1202779089471866	-0.26483252676263275	-0.6572218220050825	-1.1575527841333098	-0.45100179642205285	1.7831554659766735	-1.3311421730893942	1.3285604363484294	2.004369967143725	-0.7663631270407851	-1.0676832351326369	1.3062509840152197	-0.923581540241973	-0.026981409635862083	1.4710148265087797	1.6170790736230407	1.490827117709055	-0.9029540911685817	-0.020986795746838677	1.4272960515993203	-0.4290695586444287	1.8491084090209282	-1.0931243876862986	0.7016494407478744	0.40707530641226275	0.26244020092612913	2.058683090318627	1.4975729965213043	-1.4233486451983177	0.5543887611429541	-0.7198401686987672	0.8955647910584639	-0.7670850275155824	-1.0722714889438352	0.5629003554056436	0.62721309613861	-1.0924690531187884	-0.15909519723037388	-0.5662641732668688	-0.9470349648998071	0.1912241986165168	1.0690522820811064	-0.22014515391595238	-0.7590638916077459
1.1308905848313346	-0.32175706815130245	0.346075401595867	0.820748880742063	0.47783886300664735	0.8441125303760072	1.0013997134464063	0.11039887839684971	-0.35819170695167285	-0.5146411681176328	0.0006821585111202853	1.3875211708312598	-1.657294136080953	2.46204400379233	1.6133787955167365	-0.8515270526780716	0.7579865360275015	1.2739040274454454	0.5726103303797835	-0.270537370565175	1.3222684772601416	0.27949020853432066	0.8468921182008359	0.7675361030303454	-0.6156441217729419	1.1991663233704326	1.3422859581480395	0.5838834984359326	-0.328654491644952	0.821291929105317	1.2061825063667033	0.8002048352082746	1.4813935603181998	1.4336952687717193	-0.2933599974671623	0.730745908277145	-0.7439073934615231	0.2720502917667874	-0.7281245121513902	-0.12755217904824243	0.516257512832216	0.4070041759547431	-0.3671644142839466	-0.4152602229369991	-0.3589041204159605	0.44946139248562106	1.6196364392302476	1.2550747544151075	0.273966609105592	-0.5308723137811855
1.1469766604259035	0.49025365051476427	0.904471089448933	0.936959908011833	-0.07362089708867027	1.8958802673846464	0.10685573107790215	0.2504286802789938	0.3918513451586946	0.5997357540299832	0.14429310143905993	1.1167541016581939	-1.2964937994581849	1.6178647821038095	1.1429777191259638	-0.30861142420560495	2.725622812731796	0.8066800918473408	2.055279129419898	0.0646595647465516	0.8945869730437646	-0.8591140785054805	0.19420961622286137	2.7547414804103445	-0.7013388312117943	0.6713926238702529	3.4638630817714016	-0.9879915204545896	1.0976898790880343	1.3492908856074082	1.8604565555877735	1.5585083827740742	0.7479560412527042	1.219185501169052	1.094644618472685	1.0588351230011797	-0.20377007738896394	-0.09837072271922051	-0.17948728035135722	1.304996465312956	0.49669599914035406	0.26005807839177036	0.5987564365652346	-0.1648111788508227	0.2406535903259043	1.049615625240742	2.8230872321831426	1.3141550344387913	0.8745784612399405	-0.001967228605354789
0.7369224687863549	1.2706123225566957	1.4489681301967823	0.9889271961209495	-0.27903872619444203	2.256150249074134	0.1653402147438523	0.2617281361005845	1.1772424833595414	1.2943762381480877	0.4351585267808065	0.9922044471629348	-0.45332559909599035	-0.16169111949150675	0.9082385712250431	0.6832646050922668	3.635874684888054	0.5827032414582561	2.68802256776391	0.6983446235466436	0.36059069963419166	-0.9621091712650733	-0.2334180749652272	3.5668518006046646	-0.38590194271466804	0.2221311470075178	4.044899535965772	-1.590782105230764	2.2032498481657017	1.8770938601983014	1.8935589311716412	2.1821208326174886	0.47038536046434204	0.8435080980885721	2.2412630587417914	1.1872697205972507	0.6571050079685854	-0.0027073723222844517	0.9407360743478134	2.500682950371221	0.8104944368398974	-0.2456874387702396	1.527019381862415	0.4811363963948356	0.47334265338795906	0.8959156007060399	3.0552512558001523	1.243491600029799	1.3575433452345804	0.8019110667576151
0.3900304591305457	1.7080556888460643	1.7306720085058862	0.4043632060591942	-0.21497891543938136	1.52318319503781	0.7922672031576806	0.1793537351863633	1.7024228916086381	1.2750911778648175	1.4788832442210282	0.7842196706282074	0.571796726014368	-1.0752339969422775	0.9222834598879586	1.5904044316160764	3.1548837557909275	1.055090626242052	2.6005885308588885	1.041812152353327	0.014603627296619178	-0.3712313071536617	-0.4140897416889658	2.6813624216465897	0.03719955526404413	0.16192525022843485	2.489420386084435	-1.055629648832397	2.456277075313932	1.832981416871343	1.4128004008572275	2.2146894415842153	0.4739885063992056	0.30766350708046414	2.792800379262042	0.8114413698356369	1.2312132029728116	0.283219858004643	2.2644469452345164	3.0195761805847265	1.4192141259690072	-0.9506655421241785	2.221705382050323	1.3098033571371184	0.0991506365640649	0.733163210254692	2.369170087042588	1.2200424348996992	1.7370597970856212	1.6405564285219434
0.30706087222559764	1.7753684820254965	1.7568753886032826	-0.839190716910987	-0.26891255099210415	0.2435108577584422	1.0176132015088604	-0.09770721854926637	1.8917803961232011	0.8142995723248267	2.83596564730893	0.3000627897236933	1.3639410180528706	-0.5889354355659325	0.9317708525062266	1.8788830359893172	1.8819092565535107	1.8705274381721748	2.294120988296903	0.8175849798460254	-0.05197383186558536	-0.13498865887014985	-0.5040571593937234	0.9290721438358277	0.28860389564848565	0.3040156311033826	0.1289573357988332	-0.40194530093695024	2.0640047710713327	1.0447090516004671	0.7253229897107246	1.4979914556447738	0.09109522948728642	-0.31879251802124475	2.530535881178133	-0.04663239509989769	1.1828033809430545	0.3478964606826887	3.0572890162112594	2.8055460747894685	1.7919109476171462	-1.2314421879435706	2.4690937075459134	1.9423245413399433	-0.4279632367133496	0.8971204074961	1.4011306515252557	1.2428678677615608	1.9895228404536751	2.099735355408049
0.3268762919361055	1.5855698598916859	1.4827262335176334	-2.0344534896030604	-0.5846030932174825	-0.6108572223535313	0.36172912662658	-0.5168321664007356	1.8231347285551187	0.3015859843658323	3.085481937301357	-0.41942171307218107	1.579829066926021	0.08540997372684161	0.7199323629287444	1.4319200358421547	0.5979987210306147	2.0920988439578347	1.8138463833935499	0.3728668253630142	-0.1225602815389605	-0.7869592759841024	-0.6402433543694174	-0.46903301922761553	0.312768425648517	0.15493437638086185	-1.1952622376145878	-0.5257150189573686	1.518342525456286	-0.08026710944453692	-0.051160134797543486	0.3249928082512523	-0.8767379577221883	-0.8893812773162093	1.4331273954942332	-0.9415799520041094	0.8042564798425497	0.08507502258163886	2.7746576624389054	2.027621278461507	1.408360637001038	-0.8287808571433295	2.1398549518274956	1.9410608042185105	-0.5148558242914075	0.8820522460638893	0.6795525222740106	0.9825642537504813	1.9158500991826926	1.9391211078826576
0.3240865250946263	1.2076309185749778	0.7383567153473028	-2.404610577981905	-0.8395701911205141	-0.6144763889726013	-0.7030571726606987	-0.726512283970238	1.6274386917661372	-0.011009592339593194	1.3808562890119505	-1.1623882544171988	1.2574386233640475	-0.40721600695015525	0.36012193080419996	0.6412607459423632	-0.40230104351122403	1.093274760152523	0.8383164986592525	0.2766866300336788	-0.5928309857398824	-1.7531322947299834	-0.7744487008961438	-1.0571819078263287	0.3061045094753031	-0.45395855860412015	-1.0067968583665492	-1.108507646598461	1.0629019560340762	-0.9503623490021214	-0.8654788071247342	-0.7644374866122985	-1.7361053082799807	-1.240180597330331	-0.1706402849403273	-1.280922675120467	0.6071065737330915	-0.2228044430281026	1.5968463042649645	0.9748456870383589	0.36170579552403165	-0.2890644832572916	1.3958871210604962	1.2114019625526	-0.057797524843427636	0.12540338087311487	0.24935747910261288	0.17298356209743962	1.391762708552412	1.346308198175481
0.42848754271315137	0.6494995058942532	-0.4075426185247734	-1.834559154099748	-0.6384288023429994	-0.2827889009329101	-1.2977189748932634	-0.4246604980076687	1.4149404686359945	0.013156094298115057	-1.2918418820437239	-1.7116828607420165	0.8315324495711315	-1.797379042384337	0.1419489394662604	0.049470733115836135	-1.2438855437986007	-0.7379693962593223	-0.5265755269399539	0.6572946289474716	-1.485600380999417	-2.0032669982780744	-0.7028124293870268	-1.2553226213684394	0.5023710999153155	-1.0680458825961159	-0.4519546828558905	-1.0749726599508234	0.6514878503892423	-1.3204308449556987	-1.4124962594179078	-1.3360883026108805	-1.5989688957625285	-1.2668815786213459	-1.6235214641976423	-0.8121008223565892	0.6530491728394705	-0.21718214879954548	0.3044623478332321	0.03297294664657414	-0.6850423814408562	-0.3556755569739422	0.6449340976573806	0.2637881299103123	0.5000764705416529	-1.0563010148109895	-0.09395724689797855	-0.888397690922532	0.644376344494733	0.7350437806002317
0.7559155508604123	-0.015801379950638756	-1.381741238882905	-0.8710138873250786	-0.010529161840442959	-0.4252819287221036	-1.0013788296579234	0.19826081635578946	1.2123495768112746	0.3941401466693908	-2.828743756963833	-1.8960683478731737	0.7201740364345486	-2.3850735610389555	0.247249232235693	-0.12246755620281263	-1.9507174292491327	-2.206674883520287	-1.4817646490039618	1.0721846191986728	-2.2692697851440213	-1.1485353469392343	-0.25397724260325627	-1.513367716990033	0.9234811336315194	-1.045976250596626	-0.7696297911047281	0.0037622765980719953	0.25093559456644143	-1.37229598585898	-1.2332506037303816	-1.2798048979688932	-0.4054080521330463	-0.9531576840022489	-2.2868035661195534	0.1378533567185815	0.5040844418331757	0.18534959239599444	-0.44286491231765424	-0.4533451133305245	-1.1676915428818855	-0.9986168510984623	0.19046382730690173	-0.14366944206006393	0.6725046819432754	-1.6501861822652977	-0.40255220148935816	-1.4361178393593215	0.1184857727735198	0.3109226238753857
1.0892697933965583	-0.5703412144239242	-1.4718867164571072	-0.09520336673694986	0.6130455449631814	-1.1463890988270564	-0.14778852114018357	0.5844451218034787	0.9372699072983028	0.949993726935876	-2.0862888451408255	-1.5588121051666675	0.9125359260729673	-1.0203075517204532	0.5394278191070605	-0.0848105917917343	-2.2249365975707667	-2.282221869409897	-1.3295383445826223	1.046090482947064	-2.2490908926455893	0.22248900662076498	0.5395320021397085	-1.6712308458796394	1.3593662276800151	-0.25250913421359483	-1.8261115153435317	1.319349061562731	-0.02498307627607502	-1.3098227925130999	-0.23478074305305885	-0.7843384685844224	0.9373304338340576	-0.35460877698277726	-1.9624324659049013	0.9414278035272167	-0.12285906183772433	0.7397056111558808	-0.6439915412972639	-0.4272514691312534	-1.1229344268096006	-1.3319855701690733	-0.022668299719920907	0.2522255057367338	0.4243853264213275	-1.0790691865485096	-0.5332441375804916	-0.966292304507697	0.05088522963976319	-0.041313623513685775
1.0354871049933663	-0.7486307912672623	-0.5448177360654013	0.3433572202692217	0.8864594762758115	-1.6486150484357167	0.5948650307579415	0.4645311536639725	0.4813216992469532	1.369332177392357	-0.01928422421497796	-0.6513248673382349	1.0372482289188072	1.4260995523862539	0.7022125904040492	-0.13730261834744187	-1.7915445894875004	-0.9623982649666998	-0.3750571280443479	0.5875429981542132	-1.2125017044769235	1.2113763173296042	1.4078579943861416	-1.2710007818199403	1.5710380904405994	0.7690641613643842	-2.373919634986416	1.7543134775584992	-0.10118671657048713	-1.0357976747262008	1.0266819719820006	-0.1588700948485602	1.4535397589416397	0.39501452864003433	-0.9808740394220227	1.1979163602905198	-0.8591112999390965	1.0965615720723307	-0.7325542910788938	-0.1779546470749802	-0.9540645024297577	-0.6398836782390825	-0.2403862193509658	0.9223063034576635	0.15489672330328302	0.10667399601184811	-0.4288086442467366	0.17603566534787946	0.27344892869055765	-0.4239667928364258
0.49848873785111786	-0.4486294707036009	0.7180337714204899	0.5785458045508439	0.8787502726215098	-1.1436300452214234	0.7914675608841326	0.22874425246190544	-0.12685571713021337	1.4745214159267224	1.3953196486248658	0.5344132441824148	0.8057322694848158	2.84041921772839	0.5541787838716569	-0.2981638277524399	-0.8248776696029494	0.7309303739916553	0.28267626923535727	0.0655482718130359	0.29132314419190425	1.4270915128363437	1.9387192224666479	-0.30989296970377145	1.455649918749726	1.3036635118157058	-1.6121051404598126	1.1407754619665913	-0.10805681916431352	-0.371159182497301	1.7301652860882593	0.34411679257246724	0.9847529360444175	1.043867736570806	0.126441313394394	0.9653678294645297	-1.037572998916114	1.0268898466841072	-0.9352311221943833	-0.05328961839798764	-0.8312058517266443	0.6736263126786317	-0.5327763941136231	1.1130372587748056	0.22165539276556465	0.8242270432732697	-0.27447114356955044	1.0488406363504947	0.4646475401435715	-0.652852363487549
-0.17070180605878504	0.13583326696911754	1.4107377306753612	0.6378869762722267	0.881064746446322	0.1165170818555016	0.4304551168287607	0.4624979158943297	-0.6606056721689024	1.3297853807899316	1.1812394304287943	1.313030717783503	0.27530126907053665	2.0474852719077172	0.1670119044084033	-0.34625179198430933	0.10268201471188014	1.59497365305073	-0.07591616160119102	-0.30975644773771893	1.3407679242907034	1.1217224290978582	1.7519604650556222	0.5774305468608454	1.0138676872764614	1.067339816980371	-0.16352025771032666	0.32057746715446683	-0.24900221311389523	0.45631980979689535	1.4601452113415507	0.6084503534785184	0.12138087811610261	1.2536519084860458	1.0137426825317266	0.5091122120335096	-0.4833924284392179	0.47515798739775655	-1.0364520162240727	-0.12459733550394006	-0.538240350343004	1.4041087063850335	-0.7232860718668566	0.6679771345271013	0.5185955837289005	0.6089152422767318	-0.31183371502733415	0.9759384744908591	0.49300528247854347	-0.4835394566756878
-0.5696082768549042	0.60247647354607	1.1910663011447042	0.4078477975510652	1.0054870596774126	0.9169887169600748	-0.24029811981068658	1.17044142407144	-0.8727694981615047	1.0011782609817523	0.07453694647565935	1.0129009928919503	-0.33492788921511263	-0.03622408117490098	-0.3168541108015952	-0.1942117041943257	0.4936408655444713	1.1836596163186606	-1.041081571984011	-0.6586334796855113	1.3717498733597986	0.7323419908605782	0.7269042270497065	0.7337155874275451	0.26617848991964	0.3200670351932209	0.6171380324632157	0.04921237811973142	-0.5468843462030393	0.7739970678151171	0.4524213159361537	0.6330139729925169	-0.5606574029849334	0.7956495985570333	1.5937914203368442	-0.04965208357351911	0.2673056580514128	-0.4680840784871594	-0.795444040244158	-0.22002402276537017	0.05684804631510284	0.8498059535510152	-0.6955626949837052	0.13201898774981344	0.558982800879399	-0.027527981780063566	-0.5804726051975413	0.11760068679724009	0.4305126294432168	-0.04818740500011855
-0.6678041844815571	0.608914788418649	0.4208809120805735	-0.05215639581985387	1.088601052997411	0.3033708201109998	-0.9064312737123503	1.697588984258655	-0.7703687936774926	0.33423245530382745	-0.65659404686349	-0.3835506515739832	-0.9278598883145095	-1.4867045862356767	-0.8750360438711761	-0.07793364364669993	0.2846270791731682	0.06527137141757722	-1.633179519279844	-1.044597490386728	0.5955962934325553	0.5009629812067243	-0.8079503866285012	0.1342913830678527	-0.6803608453064112	-0.47781138055114697	0.11690794960489653	0.19465007148846955	-0.8269195224363172	0.11376407631630367	-0.7434722454635756	0.4720157030998018	-0.9607832349009138	-0.19789159149717725	1.836268600993476	-0.7261773600309857	0.610102425882142	-1.5400821982509119	-0.3856223872433944	-0.27502046889399284	0.6039453895517324	-0.38875874808265826	-0.617507799586179	0.017931323431495776	0.00759289961790712	-0.33413453866812765	-0.925792006515347	-0.7936363622776867	0.3107974067322392	0.16615083741404094
-0.7109582202907128	0.12183220870760049	-0.3802392408633507	-0.3963609562682495	0.9417183204140118	-1.34092141611488	-1.272384507198172	1.5173857282420826	-0.6566535474429712	-0.7996268215703809	-0.6690209086992643	-2.0152368445340283	-1.4862906415628012	-1.3667225445806537	-1.5156227486639597	-0.27461635819236907	-0.22990386692571146	-0.7568825062977834	-1.444264343903105	-1.1520504478165268	-0.2525201530520543	0.49269528927207207	-2.126410808344561	-0.6485833424137859	-1.5092646685721292	-1.0074359436968736	-0.9653100254415716	0.1579339871677698	-0.9557044149015217	-1.1236493926579432	-1.6855428004960162	0.20589543015406064	-1.1892285183047249	-1.2049406973647554	1.647361487061931	-1.3689232489818182	0.5532398628682443	-2.301839218137227	-0.21932185448053987	-0.49367066740638255	0.5754650902549875	-1.0476280889129908	-0.7263336054445904	0.15480126856128457	-0.8689148579424791	-0.152096248166924	-1.2158102266840063	-1.1733089797691814	0.04232153401015662	-0.11059470087889035
-0.7899182982394612	-0.5620162544783179	-1.019849390118297	-0.3476821231586886	0.5538606574120497	-2.5738781782144518	-1.158324530827029	0.9071139921763332	-0.8162885072783693	-2.0212180028743876	-0.5912617905796524	-2.71893795467777	-1.8330995790777371	-0.4132001931463456	-2.0412691569284425	-0.6934334341800429	-0.6991112099649323	-0.7140969322133165	-0.9680647918261388	-0.6137350332416919	-0.5696139023171631	0.7158844947351224	-2.519156215371376	-1.031284050807711	-1.809044091714378	-1.1650026981923987	-1.4692887307616718	-0.21237824657339102	-0.9992639066606129	-1.8568963934410645	-2.118041834639025	-0.04904601803273794	-1.1596184591943774	-1.6494817152010575	1.018699013555105	-1.5663865508189456	0.5706633297107494	-2.3387053597073733	-0.3924615397204841	-1.0423224736719092	-0.04954174834580823	-0.5492014261553183	-0.9587108676306816	-0.06395405079448636	-1.3403507158929153	0.11628722689362574	-1.438342308365185	-0.9912152361796401	-0.39831662745601054	-0.5313998756098155
-0.7249428771470978	-1.0596706585584308	-1.5264414386390568	-0.07701655526131516	0.024664844113411855	-2.283128947924326	-0.6532277459756987	0.6004925843602064	-1.1541861537636247	-2.496907692902646	-0.8980882264075106	-1.9887609087848512	-1.6806118319794128	0.1328393005115113	-2.075628509097616	-0.9043742355429095	-0.8878100908372794	-0.07759552606757582	-0.8174090297248615	0.35105399802909654	-0.33144335580663975	1.0464556717967017	-1.8409773158926162	-0.857121739419788	-1.4479864116658976	-0.9943241406436613	-0.9627298933144145	-0.4978626954447903	-1.0894998840993266	-1.3381882848492506	-1.8707675375276436	-0.15712073443208935	-0.6998038830141311	-1.36492356339694	0.2197059833299637	-1.0229891318381308	0.8550863274529701	-1.611640521742237	-0.5435644099199842	-1.6701094133946717	-0.6330802915275945	0.45946895566718343	-0.9846832472406961	-0.8613850549747811	-0.8911615442987032	0.17254042455883872	-1.5727176257739237	-0.5861777890745142	-0.8264592549438432	-0.5167232779811641
-0.4394155377273818	-1.2118940715019175	-1.7836136428056795	-0.03527046809381405	-0.5523147219435013	-0.7294213459257342	-0.13686774329871412	0.8068350463298377	-1.2356176775735375	-1.755226918014064	-1.2309310707436942	-0.4130531964059669	-1.0404466079417447	-0.021688934726350105	-1.4583092309491765	-0.6420081012327437	-0.687916748677444	0.414281784297661	-0.9273121489440459	0.8977887979675939	0.038429170166301214	1.1478850182608	-0.6873631386788059	-0.3397393489094241	-0.7958988936889498	-0.654360241390885	0.004366430009590179	-0.4563589168523788	-1.2041035794317985	0.045100967642060945	-0.952126896957553	-0.05407635753866605	0.022061453035642564	-0.7382557505203998	-0.30064424583612176	-0.00483704409819626	0.993231063932504	-0.5953732153028563	-0.37223749687249463	-1.8464431145838036	-0.5600836953582371	0.9196737700947634	-0.6668294586644331	-1.7433912655389074	0.20033613766141234	0.16765313059424733	-1.4935380193554275	-0.2735595813036386	-1.0335644137226985	-0.024299961038907834
-0.23721453985416552	-1.173169320886667	-1.5464569734218565	-0.3664880598384422	-1.0171065186387387	0.8079713843887688	-0.02185472005195361	0.8715830221167736	-0.7638455705566537	-0.3938820284699134	-0.9802550788475877	0.8671127134538509	-0.4284652209848958	-0.16772538781347224	-0.5689182929316686	-0.17663715660380033	-0.16529476880623356	0.31474304846236273	-0.7586163507539997	0.37869128083631687	0.1672745151093604	0.713506435708089	0.06737467666176461	0.20678786090202092	-0.42593189456732267	-0.3701006989192507	0.6396117846981959	-0.46377427924402487	-1.177309848639639	1.10810858342352	0.23478516014354492	0.15813039138092122	0.48893322945169154	-0.35024294441382464	-0.28219745513802597	0.753244427459581	0.523511494663831	0.06330882210578465	-0.11858049140880797	-1.3616811428734037	0.024590646266481445	0.5206711465353574	-0.3194515592137676	-2.069730425364492	1.0197058857681114	0.353789143921936	-1.1188231561234683	-0.1809710966804346	-1.0592460941922617	0.30051734453510703
-0.46793752721702364	-1.183937264610602	-0.847177169861906	-0.6495376313882024	-1.0613670348958562	1.3172654001040647	-0.39914491149955184	0.10554056797799548	0.00910263775783433	0.3427580046726761	-0.2061482242252377	1.152896798660867	-0.4167194338415349	0.23228499771471936	-0.09219929270804393	-0.03993943688385297	0.36285582724074195	-0.1253348961520091	-0.13953512704260237	-0.8522700580973007	0.06201220541388123	-0.13475896294660097	0.004579025606928424	0.49996151668856914	-0.5366439419334751	-0.2732089017474277	0.6626175241515871	-0.9315196697248082	-0.9197420163766519	1.0502366321779664	0.9997312824493185	0.2543911240716106	0.3973141259681953	-0.4402509123964606	0.10051420946948011	0.7027162701106182	-0.3533369413638105	0.11481118912432904	-0.28104761454744714	-0.6499354075300171	0.3560473139544377	-0.09497234726977478	-0.33228024665477773	-1.7726095578641445	0.8520260401422217	0.6397762249882375	-0.6141608362943846	-0.30316300421744663	-1.1247083727812024	-0.10783349810515208
-0.9528337460105463	-1.2559038507814309	-0.14794605781349152	-0.3762952683998401	-0.46863720904141193	0.8891788512247417	-0.9563750239250781	-1.2063151541048658	0.449126478651858	-0.13574237478935786	0.38941014909717403	0.6584133653227249	-0.9450674384785218	0.7594106361358212	-0.360096248059406	-0.3798443654572998	0.4697984763007144	-0.2897264055588712	0.4389552252591587	-1.6768517060730546	-0.030204839401078064	-0.8452757089908511	-0.5459461886963717	0.33640989288338813	-0.765401910812114	-0.27087257945178295	0.33357168597603853	-1.5066003099863066	-0.528917652266329	0.21913175861562562	0.9022428825635808	0.08741660581047099	0.06467494859410218	-0.7297209614304487	0.4118341679620613	0.013450432823955716	-0.8865381590786837	-0.09581180200391001	-0.8661341661491534	-0.33695766750508077	-0.04445035909343463	-0.18742948828344153	-0.5923508116152449	-1.2986199623741883	-0.10736739084869348	0.7008449293742689	-0.30480812770195376	-0.529012417248941	-1.2674672343791835	-0.960199979254503
-1.02713448358036	-1.1319438759663316	0.10518350171572571	0.3658405372019055	0.4625352035249561	0.3506784087495272	-1.2807571451049309	-1.9448996762615007	0.17437082560563763	-1.0590955933282524	0.3619751170619217	0.07132589038538724	-1.2799803111008856	0.6156287836223912	-0.9834607306112836	-0.7312672891452273	0.021736181037200673	0.09116934977165976	0.47336658993785447	-1.3572966287553285	0.0030751676978253515	-0.987611230173476	-0.9465989320625098	-0.24929881233240858	-0.6714685282286991	-0.16669199173098734	-0.0189006963679858	-1.3074441402255876	-0.14251305984750348	-0.36448233023896126	0.17716843013424274	-0.24956648064213063	0.05486107826287004	-0.7736671766435878	0.37405459660705004	-0.6334015354399799	-0.6383839759865171	-0.06697518976553131	-1.1897052387051217	-0.49307507186276955	-0.7746780704751829	0.24442626757354363	-0.5215729757712698	-0.9144987808087938	-0.9338649572420236	0.4571935092739659	-0.3183811714306137	-0.6236877033156701	-1.2061348339748161	-1.3622406764615542
-0.3387997672516283	-0.6139170583810712	0.003937828378952708	0.8778174926299319	0.9223128243663704	0.28271425878840084	-1.2333772229901465	-1.401028268243335	-0.5214596266524033	-1.1477347183023408	0.051232460049303485	-0.20658711514091324	-0.8232986641619356	-0.24649430424301644	-1.2451813793729596	-0.5321772257220093	-0.5746931965351384	0.6090586214623683	0.14595300494525928	-0.33676701087375854	0.0019468427144241182	-0.7512235300075939	-0.9230886636790474	-0.8566741079356814	-0.33243542834380546	0.046295091424554666	-0.30405078255764956	-0.08672887551244322	0.2273761489427281	-0.15776555777905676	-0.5000550696997786	-0.5148501207161692	0.42650551222156635	-0.450688949521642	0.07860318096180421	-0.7776262123963538	-0.030057937761397986	0.24793792661782593	-0.6344450663703833	-0.5373589447835099	-1.0049490957331935	0.5667384332464062	0.18325270474260424	-0.384816074736302	-0.9207430414778061	0.22092074125666417	-0.40500833252906626	-0.37026971713191104	-0.7186613797327909	-0.8771245509084032
0.5376811542585626	0.08539685663225269	0.041293315167370566	0.6041605417686207	0.2935161862966253	0.5262523005351204	-1.004989772450582	-0.1547377422529203	-0.9564221518501099	-0.14780799438171283	0.05172224967347496	-0.2905629684478528	0.1261390486383509	-0.9210762770195001	-0.8641270170696334	0.1990678373338023	-0.6953013854848757	0.5981048782349019	0.10198435582617232	0.23530760658315214	-0.20675414344639334	-0.7252699255232453	-0.7170625671190992	-0.9605468153690244	-0.2798357616364414	0.1029066418694281	-0.571491212425276	1.1762074301760397	0.6097140249492001	0.38071481165167853	-0.6978077946657321	-0.6006964499614375	0.5944121361755738	-0.06544027169373386	-0.2113503849483053	-0.605892507159707	0.14098177345880983	0.3766890171456296	0.49375765155536827	0.0072623490235186276	-0.45143220148395424	0.305569442111535	1.003146864610426	0.49563285758990316	-0.3168312220584012	0.295623635185132	-0.23168107420708248	0.14419529273968337	-0.08050486088793227	-0.10699641816473993
0.5787966681528303	0.41823020667461563	0.4173231520405084	-0.20195529159089554	-1.0829771712360226	0.5595773004446593	-0.832371432226402	0.5263283262124022	-0.7752398439189403	0.7752617304904922	0.39144509265354405	-0.3845073897714676	0.6322936751360451	-0.5556494848939013	-0.2734985504079739	0.8429328516693381	-0.16548399832035157	-0.13298540453378782	0.5717989859336954	-0.25474272570443807	-0.4968766642634533	-1.1489953052774544	-0.6087663931316085	-0.4431760218117985	-0.7849307001242659	-0.2256026839466349	-0.8135399914026743	1.206109424122504	0.8606891834095991	0.4382746690606784	-0.5811312905632401	-0.6664937633626699	0.0662117201029923	0.02258291968521449	-0.39060704866625523	-0.6013824923541691	-0.35262799318706495	-0.06794632489628866	1.1334918138617207	0.8101857302508532	0.2959744563854477	-0.344395025518648	1.0405119099960431	1.2753757928029135	-0.043136651241670154	0.5756945817221747	0.16232295120769802	0.4667664893822489	0.1011788569631366	-0.01233646111386187
-0.5053768733538747	0.02825691822668374	0.6900402341408198	-0.7160298005718808	-2.0420957897868246	0.15675967343698594	-0.7262215235825409	0.1099530513283955	-0.3051835075178962	0.35724878339547267	0.5373213716876655	-0.3628092798341359	0.1878796980001055	0.6502128391468955	-0.09519221574952791	0.8570337299497358	0.48432936974453006	-1.0568423126910513	0.9953024742951071	-1.25250568885086	-0.5130765580784029	-1.5517715780785601	-0.4733736612507561	0.18778178987035773	-1.38136920124589	-0.7814239674925656	-0.9500559440677799	-0.0896571416259438	0.6918767103013944	-0.15002711203343505	-0.5544838810462831	-0.9083018148090747	-0.8409644437517607	-0.19221371074361993	-0.5736994504532071	-0.8765324211079473	-0.9043035451252386	-0.8107248250515507	0.5968205322472951	1.015825025145076	0.4753270465916779	-0.8119138656372475	0.05806259762527269	1.1379456386016886	-0.6643510553433826	0.6796573195597772	0.34289369292135424	0.178348259781081	-0.4043494265345829	-0.7422505555549749
-1.7621473038043192	-0.8010432438953383	0.30523164527844665	-0.44169324481660605	-1.701481072360403	-0.4094208246674512	-0.5080079927468388	-0.6420424295267038	-0.14954985020590778	-1.219163227166679	0.18205494745387843	0.050995727690308475	-0.6668938285565321	1.6387074287915644	-0.4270462839726926	0.35065979458136426	0.5674646761660294	-1.4492589745828812	0.6763788743441324	-1.675816141880645	-0.10254359668575487	-1.2959602547142008	0.02304709191394557	0.2898267696912592	-1.3184273238399709	-1.1168515210289451	-0.918770349319984	-1.4055965483100323	0.015538885278507376	-0.728579555098386	-0.7027898975789065	-1.2095818619629133	-1.2539915908465007	-0.37374724097949286	-0.8531534169691977	-1.02318312309078	-0.7995025437272203	-1.0948309726824093	-0.6212011148265936	0.26351845768578347	0.030119547805576616	-0.800690602084464	-1.1145252158120191	-0.06952650141336907	-1.7311382772203243	0.4222467239704983	-0.0032920316216753513	-0.5956440362675038	-1.0485573594070676	-1.404776553730718
-1.8841702912421672	-1.3213049553719993	-0.6104010159572995	0.25892902273512525	-0.4249018402528396	-0.7125815487642803	-0.07095777647940403	-0.6417206660135039	-0.47469476938802013	-2.3948486336397847	-0.291716923040123	0.7563659738392011	-0.9537365626495686	1.620862905582482	-0.7677250842668899	-0.11016853461211827	0.035760512858091335	-1.104617921791322	-0.3309789759653932	-1.058889188852577	0.3981486899727393	-0.408617536830542	0.8351476608095425	-0.18045015511742438	-0.4912744019911111	-0.9904688012804669	-0.6941580444811206	-1.4465949830027147	-0.8014366783314617	-0.6377743623163521	-0.7517018580433853	-1.1508250044771215	-0.7236706017617037	-0.2468080688874958	-1.1047654286770165	-0.6656584053599566	-0.04405785821799108	-0.49314966213384837	-1.3318180551464156	-0.7754501047674185	-0.375040388366774	-0.5444632780448857	-1.3799944941326032	-1.371061428675001	-2.226195440076089	0.0046098678521455435	-0.6110343667355059	-1.1935171668273659	-1.0079868602816833	-1.0917241792512016
-0.5807601051418706	-1.023996187759995	-1.2361266945778309	0.6025784082266507	0.490499303003607	-0.5938698674391675	0.46314723258852963	0.2117211530047277	-0.7993403953458424	-1.8951695799106567	-0.30320317439154965	1.1618632394414685	-0.3863463768488887	0.8243927040930294	-0.6285185302895439	-0.1834351926589579	-0.4180932775155377	-0.4595783951387785	-1.206996815788543	0.05534381823196426	0.43452212586853184	0.34418768875179595	1.3789204991250485	-0.573405329220303	0.31160597679355967	-0.6539830738403265	-0.27386205147199016	-0.3275463132935756	-1.1722480239477362	-0.011009024246620432	-0.5306765965708481	-0.4794157654616482	0.25251821848436756	0.08083509516552909	-1.1132836776051902	-0.01290834804511127	0.6704433066143745	0.5560253727161595	-0.907450818510242	-1.0592266688230991	-0.1756279056374381	-0.46272559500672855	-0.5263716518482109	-1.5362581222722491	-1.6262580867051766	-0.2755456879367782	-0.838332316397106	-1.0505588420160854	-0.10545380837727626	0.060320459281437255
1.1190434240330127	-0.15410474588602344	-0.9325920682784599	0.259990684459632	0.1784003120726802	-0.25269950618661563	0.8652479885127071	0.954122444303768	-0.5292291400652568	-0.08674834355672933	0.1625507506814807	0.763273979060108	0.352119829487639	0.09061028631442623	-0.07326544586529589	-0.0661969367413863	-0.13082134448893634	-0.026762364035329778	-1.2388615493903552	0.7964678904867132	-0.15133108726634267	0.3043566818005986	1.1305081175353036	-0.2792207623025134	0.28097318557206347	-0.5203851869453769	0.24960736298925693	0.6851611916851688	-0.8391195460082367	0.39323464459274426	-0.2395523935174717	0.4707673222076608	0.8060178283690971	0.24794153600347757	-0.8562992057916173	0.3223999504289358	0.7552703974491042	1.1392977562174507	0.12227967703047579	-0.3179616281399217	0.44310603211711147	-0.6750793893853068	0.5753230833789431	-0.41526598603185966	-0.40920491274171356	-0.3568578961370975	-0.35735854825491564	-0.2900382436433344	0.9309031510527099	1.0368810575061422
1.9758320286930382	0.5469527391382109	0.03173526447279025	-0.33211739146659885	-0.8434193262917289	-0.02101105093626679	1.0403645460827047	0.7646391609986783	0.3571644742138314	1.4837503887306165	0.5576833360220738	-0.21769796017923718	0.5170321094741165	-0.0877792021377957	0.42995896765606234	-0.10703113989700934	0.7567358208768213	0.16513808847583286	-0.5355819649701878	0.863361166520097	-0.8388006963560711	-0.2979591311296989	0.31127323577311894	0.5591691311875268	-0.37586083156730127	-0.5946862526397708	0.6325568672398789	0.7174710894926019	-0.1342653809700861	0.09432809530236878	-0.12758886372611972	0.9851948018568366	0.6529026418824515	0.07493100553055465	-0.5550858208160715	0.0700007644380677	0.3011703378198351	0.7939101403255224	0.7519217949954756	0.6517671496589623	0.8090308274325	-0.8910743334239405	0.9318575825900595	0.8516379041029062	0.5187833535563616	-0.3723831411091629	0.45943382996209764	0.42492120504660214	1.2217678243512466	1.1090643682964243
1.7676271241989612	0.6158760746778081	0.7968589787804229	-0.5174275500020548	-1.219302542037455	-0.07873762770127123	1.1100652755529081	-0.052738912045126596	1.2244894170749419	1.7427742933611143	0.5143292407257978	-0.9484244113068467	0.24269088145386508	0.03699604441498671	0.581244685466129	-0.289397193585863	1.4317687475955787	0.46773713084583535	0.19399230477677104	0.6784363703098555	-0.8693636179243969	-0.5902250851857198	-0.2401989881262866	1.2276557295889907	-0.536494886429762	-0.4186474862968954	0.6455352836573348	0.20740010796992459	0.3556199055158816	-0.5609366209361896	-0.06841519117021867	0.6872127989717333	0.26280583992508894	-0.1939812144906345	-0.3910499056326823	-0.29815712382922854	-0.16220653332033358	-0.04379502011165005	0.5876662929809402	0.8811098047184167	0.5582848699405493	-0.7301486994024469	0.4190244100832812	1.0813470104618967	0.7719204615005794	-0.3873461941881233	0.9255260682373402	0.6279340933725898	0.6500367510728878	0.5871555758471617
1.2537846927068066	0.30596769294824977	0.868609292564787	-0.13628095541718235	-0.24100619911890356	-0.3158394234840888	1.2512779649126915	-0.5066016188375386	1.3752122318634594	1.0108789392269308	0.29329864937421596	-0.8274714294125411	0.3098384239997556	-0.03948357413281938	0.49139511643260714	-0.28502985705267697	1.292908963837297	1.0171665933863256	0.4165734672257606	0.7766620560947342	-0.022161799476337903	-0.0665466272277927	0.023501725229038546	1.2879238489209015	0.5547281330707915	0.32398789406240197	0.3659896397856264	0.1482392726868363	0.3452255135983306	-0.8329418728118521	0.28320710893333884	-0.021381314280546886	0.10090102628745118	-0.13580823022191432	-0.24284408663386947	-0.07298096225655004	-0.31069313950468774	-0.5443917738742754	0.10006886980526028	0.2543927167144994	0.0006936919668878714	-0.11573760324733642	-0.2783041934724334	0.3249954826519913	0.7239225173695203	-0.3418761276005022	0.7518669352343115	0.5048651754849128	-0.10944158909529053	0.32396360244908706
1.0500855563969465	0.2019524811851768	0.5285264165048369	0.383702297903498	1.3526479712829127	-0.4157987543983113	1.4733994426958597	-0.19193956636371776	0.6801323140276964	0.2954243624136153	0.33463644590501146	-0.1353723166574645	1.025656431565193	-0.40732180933072354	0.3439045767231472	0.02361061655657326	0.5423042088821234	1.4281367601211434	0.167657627682581	1.2007073649079585	1.0809190008233591	0.8320521564984621	0.7016026437724706	1.009462205916852	2.244633616354817	1.268899233245373	0.19038618008089084	0.7247089720070455	0.019589614433247502	-0.4589816465539696	0.8825498718829263	-0.3696039319513282	-0.021398970361994552	0.36728782829428924	0.17541054832476502	0.8063384818073481	-0.27446126930553666	-0.3506758650289962	-0.09693083868039164	-0.49897732819762525	-0.30742625179581723	0.621879504838552	-0.557076071372654	-0.3253744174456396	0.845067769946255	-0.23867587813354726	0.25746099574162645	0.5332120725545137	-0.4126570845465627	0.6613060614835838
0.8740704713387001	0.4787292278942705	0.25797045631666654	0.565048778178602	2.13477114725574	-0.12680382943325044	1.577826072738047	0.19973207960114672	-0.37620723588983895	0.02412879841690324	0.5675118253317637	0.2724932342387487	1.671265716773418	-0.678449966634293	0.031903489910138805	0.3009071169423942	-0.1649036975672646	1.1968744199393357	-0.23231049688753755	1.5104570086458464	1.5047828866878519	1.2461114132562128	0.8625328161564214	0.8526996278404751	2.9611810248213657	1.632816795316601	0.40476634780715093	1.1029858502285819	-0.294051164084847	0.07493349658231224	1.104162513469619	-0.07362435013356977	-0.6270309767041369	0.9445299067705787	0.8834874566713536	1.5403682972845265	-0.3079190170252435	0.15639329495210316	0.047504274434166716	-0.7332101485574228	-0.19112147339278757	1.0131979538258988	-0.48349456038724015	-0.1340604753796329	1.0249474138881602	-0.20126873833510292	-0.1107784393133188	0.7868695970423302	-0.29443910802717366	1.0981549898325143
0.07346773964142647	0.6981248057867696	0.03929931017475232	0.37317623520404025	1.4620762112068388	0.46446481478581325	1.362122799133647	-0.23880768905824445	-1.190348129774162	-0.22272151512003444	0.4810472111280849	-0.07578455629157696	1.3048808825663498	-0.48356538919884456	-0.6464265101297537	0.16798533099159152	-0.4932425763781668	0.33406020808086434	-0.5819040501390036	1.273404370425008	0.8697134726630037	0.8891091522740135	0.10884505249212607	0.7484683608589365	1.8307831946186304	1.058186779319674	0.7763292263680591	0.5815472874404858	-0.4830422098612393	0.14710541115298226	0.40734125713218816	0.354280634313771	-1.7034657951989398	1.0999150699671314	1.4408740348674118	1.2743021966184152	-0.42023658160476884	0.4144334527422796	0.12834163652712624	-0.5606928400892784	0.050274361136258036	0.8591492095603221	-0.47533596369566955	0.3987481811707391	0.7417094407651873	-0.2402235593038798	-0.28348558566166066	0.8167708847446398	-0.2221713661409367	0.9703862726537034
-1.3016863862286145	0.3962351462418473	-0.4835022820847914	0.17014673081968235	0.06923021582544381	0.9414502780889799	0.8857650449091121	-1.4549821380698063	-1.510003541888625	-0.8451214955179043	-0.10797029880399711	-0.7257750464149811	-0.010671352893028842	0.120304478162021	-1.4560449535466973	-0.26752781021854527	-0.6362212758804785	-0.5670238065921855	-0.8108301031490812	0.4816020720200259	-0.298806596108115	0.33262538937024116	-0.9377294351606783	0.22524579019889523	-0.3248089512742897	0.06617503771381147	0.7658463637529627	-0.43748520209654906	-0.6240977789524966	-0.25893836148201665	-0.8602778087793465	0.2509650168506098	-2.433793598257214	0.7739226929541605	1.308128575542111	0.0793811100620866	-0.4383881229415838	0.34876392712622983	-0.09887924388138561	-0.5227790782735782	0.08535272789461158	0.42209918174631955	-0.6542062386550406	0.23664621481688564	-0.14037731407614018	-0.09619215830163028	-0.45081599816567774	0.2842942954901155	-0.39787868679890853	0.2186558199768041
-2.3067986206434092	-0.2546575926752561	-1.2355878366188744	0.30150807357135917	-0.7819875669012407	0.9371804663476251	0.521081140035482	-2.4092046829290736	-1.4619110716623396	-1.4939747627077238	-0.6736072195475126	-0.7859489881364355	-1.1027889017125536	0.7379232852587153	-1.648303986302489	-0.5025044808996866	-0.7931665958460217	-0.942760378413289	-0.7969672608937666	-0.4424636407346543	-1.074549067656346	0.29797081601358294	-1.3040225897976294	-0.7252925840323605	-1.7471286961099475	-0.4485009939984757	0.24335179153675818	-0.910909026598613	-0.7221908447797801	-0.5540742698967783	-1.5969903305778115	-0.3435582135038082	-1.94818757472728	0.48424538312126636	0.42761258773128613	-1.0120701845506894	-0.3292164746020877	0.3913015060624495	-0.4415163327559171	-0.7979307555363392	-0.09071817239966029	0.18633378064997555	-0.7383542317000101	-0.8151585669130151	-0.968335495150622	0.4644412201581729	-0.545229823092376	-0.47265260730843833	-0.5528767152754597	-0.629354498101872
-2.097555800263095	-0.5439300012308896	-1.5015935263985405	0.7976839938014157	-0.5944687710008253	0.5420943127415194	0.6696316491666787	-2.2246193396100398	-1.2513984297440384	-1.4286129146447302	-0.6054836876697031	0.08902919793833583	-0.9352411289561374	1.0004902115195349	-0.6464113034189115	-0.28130062458460386	-0.7470506847035835	-0.8228733579850571	-0.44715265499456486	-0.9634520964351233	-0.9725675855332541	0.8370102034460325	-0.7066172950989842	-1.283736226457735	-1.4653829011148423	-0.13228548520603806	-0.16475914478632583	-0.42816338489537425	-0.6420622533242218	-0.25359258441652666	-1.046800401139614	-0.6869306098535589	-0.2634165787001499	0.8123529021904964	-0.6388542370049803	-1.0353041292225589	-0.2904609244654029	0.901618737664857	-0.5817892555425878	-0.9910519975082747	-0.2760837459226397	0.3666212209623179	-0.5006909539315588	-1.7860331364698263	-0.8655080193794351	1.1682441160617307	-0.13566103289623097	-0.7360021112558541	-0.4229283994703766	-1.0616017091493684
-0.9179464442163519	-0.006315238077166717	-0.7401753020386398	1.393193637291951	0.006061681234481435	0.24508351002917575	1.339809261565107	-1.137049067789815	-0.9249296404000338	-0.4401380691678553	-0.07899184206695488	1.3021663518239253	0.23121832054049032	0.7825327384092626	1.2019616389430554	0.05308697099403749	-0.21493524460879662	-0.6671797919887069	0.03668684040129084	-0.8050790762834062	-0.3100588114651416	1.338817382718582	0.23265620788345812	-0.6678002973397081	-0.14363558895673814	0.524057740292137	0.3145069407361096	0.33832970581044275	-0.3173731223936144	0.447979509613283	0.34222647756424784	-0.2583966085207107	1.6456020878349638	1.7048057110195698	-1.227328008406677	-0.10272285995690639	-0.4920234242178108	1.7113406878072501	-0.42682251172254987	-0.7002712941065704	-0.39033545005735737	0.6611998107907122	-0.06297799039440963	-1.680291283093615	0.32508069702169945	1.254798803299626	0.9781601847154336	-0.28357546213732693	-0.15047240104917686	-0.9495774109143219
0.1314944223030713	1.0285443947975215	0.5694658380619761	1.7137860228201007	0.09376867152582007	0.3805887385186935	1.9913866381110712	-0.16144270562329766	-0.3941994782168037	0.8509685420934591	0.02670085776237622	1.9203256330295222	1.1489024482331418	0.167872922424728	2.745991240684448	0.01778037415281289	0.493598761770424	-0.7015492998877588	0.23679628750193898	-0.15818848170543467	0.2113508707128125	1.2597213799332723	0.7816974708924912	0.7051665332624614	0.7861739725923638	0.7827401824668596	1.6082728801395527	0.5298804054279203	0.11752452671226857	0.8881126042078408	1.3433037899732643	0.49568524700415795	2.6887623170598576	2.3478826317963883	-1.2022447178471949	0.7178421410508371	-0.8340668490539395	2.2890621974815595	-0.029188475147083382	-0.040013370059267604	-0.5284703014558577	0.5794095643156187	0.36918929305219367	-0.6734556590499362	1.7867543090866744	0.18804136110969222	2.1988087036855717	0.23925870882030323	-0.014924837142385367	-0.390582551221055
0.2895120802003479	1.777527386682717	1.2683254498410723	1.4740320100305793	-0.5627774874255037	0.693560666372549	1.8973012386308938	0.051862074368031204	0.39477890562992396	1.6396268771728035	-0.8142719817406402	1.6039264061890786	1.0054558676926366	-0.6435556817001048	3.047298308050885	-0.29160570003750075	0.5439272634883408	-0.6142137178017661	0.05037141358659065	0.41072869708431653	0.2265582812513463	0.6661907725998493	0.8921155055382174	1.3435982756784035	0.6544551305700488	0.4223087817841389	2.6302659265793147	0.14477827066680393	0.5135049134222078	0.666909129462454	1.2324191539136544	0.5784148682194927	2.5039383578046612	1.8691997814485866	-0.9952789270443594	0.5490256832399424	-1.0410233106212572	2.2706690363267548	0.6613165980936381	0.5652482057169097	-0.70766592728459	0.04876883221871528	0.8608162507869556	0.10539151952444234	2.467504034507815	-1.6441520453201186	2.4797965176944334	0.0037055900901566885	0.09427194150915558	0.49478257323569275
-0.1030813176008359	1.824930724188427	0.8080457019771256	0.6691085183701081	-1.3686440633542638	0.6046033540267775	0.7930922271159321	-0.19622302190914245	1.3360262267027452	1.68272142026148	-2.0262176957109324	0.8785085925821244	0.27794199139488646	-1.3803432674105462	2.256319368786889	-0.1976000101446835	-0.469381798974693	-0.024044196431590656	0.005766329869665163	0.36146101632385613	0.0065372109631349345	0.026428981681635072	1.058113029379826	0.2586108223880996	0.06910563541142957	-0.1589610093769174	2.3117597036018016	-0.07896685129497519	0.9392609894367756	0.07076896358972289	0.47733085031638944	-0.3671922849517974	1.5452765421056538	0.2537718780304491	-1.0186328254389552	-0.36480177373228656	-0.9550763346805384	1.7453174142434296	1.698177323612174	0.9656215964194147	-0.7200716864898201	-0.41678769634576124	1.5896322375328684	-0.07082416271096278	2.021664636087937	-3.0836436939067275	1.422766640653115	-0.9983652662529731	0.6084492572183294	1.427393913475687
-0.11989004384538646	1.4512915362982235	-0.06902665512276994	-0.31677242802828137	-1.605997784029682	-0.05564909695002451	-0.7847912745657682	-0.20929855226890376	2.14564898241163	1.3292190744243382	-2.482419370281274	0.5278734444180773	0.0452855701392017	-1.787185854934741	1.3980631168056643	0.7214844325933784	-1.794030622483116	0.8658053626496686	0.761574337832412	-0.3499555778478715	0.08408774264054533	-0.3645189973194475	1.5165177584036666	-1.743610499793091	-0.0032692256431535683	-0.4666913992887545	0.7664154823098734	0.31478408222413573	1.5494591079249591	-0.24684301510322124	0.07866663481478225	-1.4964693811781131	0.5553714008162617	-1.4670932642352055	-1.1602956043366344	-0.9526253996677614	-0.6632667862266769	1.0658928081787418	2.768313660686697	1.393078352528155	-0.3522576921047301	-0.2993661145549882	2.3658036645583453	-0.6874449080962807	1.0021407911766773	-3.1608995958995854	-0.09554268123465837	-1.8363707539113179	1.571716519665136	1.8370747959375098
0.6289797610128196	1.141517787663335	-0.19911010203470575	-0.893605863019704	-1.0999201936897187	-0.7258723952569057	-1.8739236088361608	0.21551912693269093	2.4505909725364834	1.0077241529280492	-1.7518446240457115	0.8118370476544883	0.6480245273489125	-1.7877799994837893	1.2956635688240645	1.9384033527852331	-2.084096782251644	1.308413249310279	2.2107643893987956	-1.1599815231971924	0.6351818745697589	-0.5958666526596605	1.8707385215956636	-2.71846723171602	0.602621723331025	-0.34659903185194446	-0.7579445134814117	0.9603357542626404	2.191246761640696	0.06722446337579191	0.3954864977746628	-1.5947328815308597	0.049629415599802926	-2.049391678698236	-0.9770075943724524	-0.4970588023800892	-0.34560215939238154	0.5014959683117858	3.1805308155959837	1.940637492395837	0.2839064561476809	0.20311507898926706	2.587948560541862	-0.6547965223793305	0.22615562740746936	-1.915546529447918	-0.6478336782463213	-1.6259688564915449	2.251743759460919	1.2389389482611783
1.5865246351824198	0.9726029643829502	0.5740159146512712	-0.7490234682350349	-0.21028716377294665	-0.6807414393236039	-1.896004295057971	0.6637407471094787	2.0038217231288464	0.9050145171766031	-0.5500273941931467	1.3082364647764912	1.3309646667945154	-1.545898389068197	1.800201368574501	2.3589593268376805	-0.8197733807222571	0.8030708786610117	3.3074195701034412	-1.3477580230524875	1.266853028933694	-0.837399457551321	1.6289132389489358	-1.6446024058266464	1.1747679617724929	0.0955185773495738	-1.1474179367000117	1.2548272361993116	2.3384564444553138	0.7747516605359104	0.851167245756849	-0.4333255610384222	0.14145627347422177	-1.1473870613985235	-0.3432185490371337	0.6163602937522267	-0.0739636370169962	0.11282421465498493	2.4687748161671177	2.199165584769175	0.7484944897331872	0.26505094632187187	1.8682028119173837	0.3662604922552241	0.07658057125066661	-0.28990883168457043	0.29432919706689226	-0.5159941664802264	1.78880888439369	-0.12475892629874745
1.9388783588711607	0.6798088011347293	1.205285648013957	-0.19756442509746866	0.6305302704774863	0.12331108731081503	-1.1357916712022382	0.7774940697367441	0.9599836604995308	1.073897753101771	0.13849779036045648	1.4450402691154407	1.2532539781922913	-1.2832672232153075	2.1220369624638895	1.4631461309006348	1.0238863157708227	-0.26935676168045647	3.035480521674335	-0.6920319676957768	1.4310234967591626	-1.0261616782721206	0.9359620149929415	0.42849962911132133	1.0856738861031376	0.7713175897996786	-0.4941013708770504	1.1714407226851322	1.6344705278544753	1.382243378965053	0.7952937461519913	0.9195481078036865	0.5944894376642101	0.38799966124751284	0.2812049255859948	1.3952697507511724	0.2094343782883327	-0.14277706637553847	0.9915612723509363	1.6886153227763525	0.6604057227428567	-0.5836320685331703	0.5986965119307808	1.5788808391277687	0.39118171054326906	0.7064544980567288	1.7633063868851102	0.482770922600738	0.28225132694200916	-1.2324963677287026
1.503243564783924	0.24134222469840586	0.8175126530978533	0.08516309605840443	1.2078086996219577	0.9480138248232405	-0.40944689017373315	0.7566942708151103	-0.048693590959854566	1.5359451645591904	0.17901559134132977	1.0872961988199443	0.5643865181011809	-1.027270839049578	1.8126196688980525	-0.06773031900625072	1.941747337221702	-0.9662630897409945	1.5398072979120336	0.3138891164357655	1.031143905436813	-0.9600416024133951	0.5010821020987711	1.5432341154553477	0.5552772393203245	1.5925529916295544	0.21269950915746352	1.1547672561057503	0.4861965547874514	1.667206103137773	0.3877748509141182	1.259754124334082	0.976783310431206	1.3277307224543216	0.3639380934797408	1.3765646379280208	0.564206669860642	-0.32060455504091057	-0.2625048872518062	0.6189354844051103	0.07984464166121695	-1.669924350060702	-0.3263479961659598	2.0131711272111907	0.8212401259974681	0.709035449805011	2.291783300390059	0.6605496107872404	-1.0240153216253052	-1.142800864270655
0.7951762877875698	0.07216810726616286	-0.04788964494140425	-0.21423555242609835	1.4241108291028146	1.0852128196418465	-0.2702266560330402	1.0155919851096615	-0.28232131364898044	2.0908368710407355	0.2969855684493035	0.582246555102808	0.18883226754017865	-0.6142661736807901	1.2510257126977717	-0.9901215105024732	1.4825354722594268	-0.7619585896123	0.07896861029525726	0.9344843525475517	0.5602797175645147	-0.6087744573701585	0.7372634887791363	1.0201923543897953	0.3170513791544414	2.233022513391884	0.3176208542892258	1.2880356902894712	-0.12194471637437128	1.805650122106124	0.38576605878732106	0.5917932618115948	0.9526348641340363	1.1682589517750945	0.0006958952440203951	1.0721969101382542	0.9427906071405806	-0.5082097015080335	-0.5775537215648621	-0.07594332951625085	-0.5035377670255807	-1.6792186151771968	-0.40092280878066955	1.6317749017228094	1.1072937815246333	0.053503372830194046	1.4596956806521173	0.4181981599888761	-0.8844033390347044	0.05549294799309126
0.3310039934270473	0.4225571706438522	0.028552656987230626	-0.6673230792419902	1.1597607315060867	0.6201002252606438	-0.5759166382539849	1.474992251990191	0.45419464313276026	2.1997789026092853	1.0265261813019635	0.2943809647413986	0.5823415777345252	0.020269623299897187	1.1065290158301135	-0.7343727078496989	0.6374833571347692	-0.0915800103422139	-0.26936092328654826	0.8687286265998372	0.5652305444795138	-0.18421356587610918	1.1631632048618357	0.12206069435892238	0.6506917267812735	2.1813282603014112	0.1310146045519431	0.9901200626315918	0.38902052260453285	2.00158059346877	1.097392298850786	0.10087182654850121	0.5986328230521988	0.41935438894326543	-0.10974606941321872	1.2093901792038133	1.1782955002368602	-0.8154126423914422	-0.1680355545987541	0.31321240300424047	-0.5570031990754757	-0.11779463182377332	0.0190413801892979	1.2747167317176331	1.0499006559797306	-0.6306261573808509	0.2681985607375187	0.7507795895001558	0.62246948413047	1.284921085955566
0.09597860013223998	0.7429424301102321	1.507358897775873	-0.6011556918486306	0.42641736541944864	0.2223589856683828	-0.8167763354360791	1.4824888282780135	1.4799789497447924	1.381678446243696	1.9391928359336763	0.1710230402426204	1.0218146960337253	0.6345292373122082	1.4373832012001424	0.09336692242112332	0.5752914331753002	0.1618298382760772	0.25529087032411296	0.4293690888743959	0.9627218584452433	0.11118319337884591	0.8633178404226683	0.4118671444143713	0.9818390727311374	1.234064186542227	0.2570253540664042	-0.19262087804919678	1.4310027358447184	2.080077533451402	1.8121758632392309	0.7466130815524706	0.37079615089801643	-0.1215367562358843	0.5048849078193686	1.6865483718991217	1.0528023860223399	-1.2475974130750747	0.11464930171221262	1.360014261525685	0.08405569973752593	1.87272065361907	0.19726287924009855	1.5781484621482045	0.46435948021048995	-0.8276377460328059	-0.087319401532659	1.9623407608893857	2.061096668248048	1.5185323273523204
-0.22556289063107068	0.0376003124015165	2.9767973406301116	0.032887015408421226	-0.37867124506192806	0.2505150658869016	-0.751452803981597	0.5776752521452425	1.7007004823684753	-0.17535934036628262	2.108020103779871	-0.20464919422100059	0.37766245958517203	0.87384330541358	1.4960441452549613	0.43040922574702856	1.2259533297095764	-0.34664303398497887	0.4151762292024634	0.09445072571207955	0.98699672469494	0.2911477011149929	-0.4544034024201014	1.7715934298388827	0.5424490533700222	-0.11308434987681656	0.582116354491149	-1.6957424651069517	1.6732111428838736	1.546543385173504	1.4706874204499825	2.0738332182433807	0.5822569689037416	-0.22906658013127096	1.4161833183983024	1.5506575159009726	0.4489829624399193	-1.6146773265377314	-0.34229103925053084	1.776187470093351	1.0902200168975766	2.4494817091244143	-0.17426099359264596	2.185968298392434	-0.6256819396720681	-0.3603273143452137	0.3685635408535831	3.100879799020392	1.995912360621616	0.6809447884717786
-0.6684321659662036	-1.9317320540535494	2.4623816034898858	0.4866744230353504	-0.5919864835572333	0.3214897848876285	-0.6061335812713089	-0.7766928845913719	0.5848343423340033	-1.5859843256259631	1.2293962443041044	-1.1310732796899334	-1.474742208386256	0.6795583802730825	0.5078892700714689	-0.14704510095144216	1.4155436679908717	-1.0766209663064084	-0.587945525156232	-0.003997379044360347	-0.03843532178416472	0.47169656193649717	-2.0097173602720315	2.4795879915413153	-0.6764488883130214	-0.9584394452471343	0.30982071352158796	-2.2534264343207	0.36831465533737734	0.11482261856131167	-0.1302228465579032	2.6238750452896507	0.9060117853891322	-0.31125906924634	1.6710297081470344	0.13109349796728442	-0.44489978206245034	-1.6580563840665887	-1.4101177588385316	0.719899579193172	1.8515835500104243	0.9244946762886003	-0.804006740551886	2.1529301237968435	-1.7821520058788065	0.530797961501469	0.44729258088621443	2.843829005986209	0.32540611421954696	-0.5115537416949971
-0.8559514765371269	-3.9654325361868414	-0.3425402714715773	0.05685362846172224	0.14292522161113289	-0.10463302079860688	-0.6792124086425713	-1.4370842923733156	-1.251761599097455	-2.0448702222975843	0.050962434561821396	-2.35894837285333	-3.2711749105593153	0.40614478814546445	-1.4079685715549997	-1.10387093670237	0.398491974534151	-1.2473805053180957	-2.1624497363458572	-0.08769808099314894	-1.8300475313080808	0.6211278615703746	-2.6557653041493503	1.2930697917902148	-1.7910637964984515	-0.7883425560518459	-0.9364519702996934	-1.2615751563220041	-1.7771815028425597	-1.814670086871618	-1.9533904863543596	1.527076426355913	0.6003642165565634	-0.7285589499301147	0.9000648059383008	-1.9493138562083057	-1.0742789713503356	-1.3097855212445404	-2.492159480267345	-1.2412822688838936	1.8795454931843945	-1.4470694823968229	-1.3315526851533066	1.0327810440178167	-2.349144750624779	1.3103080387238042	-0.7142646011043737	0.9456456527568585	-1.7311744115058605	-1.4092714137830402
-0.4842664573599365	-4.301816216401165	-3.43821098918545	-1.0124327129411348	1.3925518789036027	-0.8967435867618491	-0.919298104575358	-0.6586127194907803	-2.489230328328335	-1.6076948360262484	-0.3792646340914753	-3.1629657792519237	-3.533998353629923	0.45534638525778437	-3.1918425478766106	-1.6006365925761767	-1.0707433692317367	-0.6894787993187677	-2.907337804822169	-0.3218267181903593	-3.159338071695639	0.5381795680985337	-2.0028673840932063	-0.9383372804830958	-1.891293927948999	0.04974669445093171	-2.3531781354491983	0.38930367451699177	-3.15869033803782	-3.262003791876854	-2.625774895771499	-0.4801572360799126	-0.6235664595462969	-1.2742932375539349	-0.11713216504585017	-3.1483662533842707	-0.832344179294145	-0.794091653271001	-3.080591698646202	-2.584115168253326	1.1569191935591727	-2.667273289788894	-1.7241512760754842	-0.5709474166948513	-2.0166560679631367	1.5449363513074066	-2.4640204744879757	-1.3127786121892582	-2.8190842519934955	-1.8908895146000684
0.21350240551396085	-2.3479351088028104	-4.309439969243479	-1.7096923369180155	2.1468559088490062	-1.2902840368011206	-1.0192858715444362	1.0952440373595211	-2.2169148646394916	-1.0606626827744645	0.24788025148737253	-2.9146075117287715	-2.063750260101473	0.8344802877636971	-3.7709448402276333	-1.302216081692582	-1.4685081731275194	0.06968231611256934	-2.056416604286659	-0.5507232394508745	-2.913674937419835	0.09778107205628386	-0.7849177475746196	-2.080528246496993	-0.9747179557155157	0.7032624817877908	-2.617888780766015	1.0956913100671937	-2.7371248447604195	-3.3682804148881833	-1.7113605986505516	-1.733135981919926	-2.0762042431311145	-1.4436114434414928	-0.18927315972678732	-2.500701734815591	0.3701860490471498	-0.4418622216298289	-2.974453837743089	-2.251099720430013	0.18894598060658366	-1.9216191018293385	-2.0092671664487125	-1.536190039497496	-1.1738259800110251	1.3161425305053405	-3.1824624786818925	-2.209359951401042	-2.4947871673129622	-2.020376902233255
0.6274846008334722	0.5764501477594667	-2.310929426228261	-1.3994221857144118	1.6601282865725504	-0.7925583512744077	-0.8627535733806422	2.4807712318384185	-0.6718790956901346	-1.0114454748437993	1.308218691921165	-1.675473922038363	-0.1323621923520831	1.1691675896783607	-3.03543190797212	-0.5355511983747506	-0.2309243943364573	0.5123077512732047	-0.22997794889581155	-0.4907110154691407	-1.2123169165620655	-0.5573281243756141	-0.13462839337330254	-1.0465566718577057	0.04704126391383655	0.5976256210170114	-1.3171352536276428	0.14557043217996038	-0.9439886293599759	-2.1118372954884785	-0.07486477096012098	-1.2724164194840546	-2.6646766228864434	-1.104152190452134	0.9810648367717711	-0.6406050446796253	1.830712472968912	-0.41980187193991647	-2.168735389905205	-0.5846041439049371	-0.3529521516279524	-0.17693233900261124	-1.861998696688427	-1.2243634258785776	-0.5881791928407327	1.1596474965004808	-2.019991858955626	-1.1362370235573238	-1.2371660162613431	-1.6077894467710874
0.3903867546717171	2.3992840397324118	0.8152327910411911	-0.5782501626254272	0.14519011833775908	0.1736525712883509	-0.6986865988214795	2.439354708380017	1.059485821010125	-1.2679854436085216	1.9761523442799236	-0.2455821210977534	0.8058526855282743	1.1611801223569864	-1.881533786629924	0.16910399446789595	1.533792160954637	0.7236025175263231	1.2092586070477263	-0.09076174289161958	0.6125929074062108	-1.118557531646047	-0.5512001081587905	1.0268072648664923	0.2573467024976959	-0.17184140979031234	0.5147532628039353	-1.6227172357132358	0.8122488939409556	-0.3834726770130992	0.9653747170439408	0.292458234697198	-2.0413793073028805	-0.6949992082961131	2.3896624412612035	0.810128620207782	2.5165557608734783	-0.65089434984599	-0.8302602993953198	1.091976878158117	-0.179500814425381	1.0692558162532488	-0.8493565174675928	0.02189568547499369	-0.6736996358892399	1.4579080406049076	0.11431489858698703	0.9037735917314246	0.22649819792501288	-0.4336028314031995
-0.25132016117521866	2.2092619626708196	2.693703626809623	-0.28414510449310987	-1.3805055432080586	0.705703326621886	-0.7968480342225039	1.0740388068204756	1.99489442330764	-1.2066450650877405	1.96952438432907	0.4527807134705766	0.4796037382337416	0.9353504376914659	-1.3004959121890742	0.5300023227516213	2.1888693866810773	1.1482036542056102	1.3987772860428145	0.40045215355842545	1.242397805230837	-1.36724058118066	-1.5504613068958661	2.059941922168484	-0.4004498992230012	-1.1281784099959702	1.4113806284041155	-2.7716478118595407	1.4237229429682756	0.6913621270639985	0.8024548787805743	1.500957142999845	-0.9976814499556987	-0.7019636891165872	2.72865346394475	0.8642690971837048	1.9634938997342704	-0.9457554016289138	0.5686846716768115	1.6843830000604683	0.3532307073854236	1.3472975731475552	0.8183659392746568	1.2317847286400732	-1.1095034778530943	1.9295177863163138	1.427238976252958	2.276047156427425	1.3871335520613874	1.1410611344129844
-0.7169411908725654	0.914727297639306	2.4021560232143018	-0.8344541827700428	-1.9695802129332964	0.3964107796655328	-1.0423534917232893	-0.5455478147207377	1.9075662031748164	-0.6211180253066795	1.5614214575781296	0.14301868120177172	-0.1615177445350753	0.8535574180229795	-1.461399967328383	0.5607536492488131	1.2554186035715706	1.8360290776195296	0.5528257274107258	0.7051587498695016	0.5704147564234942	-1.287828232245719	-2.209656172155118	1.2294620027993575	-1.1596317776381004	-1.906401119183498	0.9078921410248575	-2.671544910677378	0.8531224443721219	0.6097299198717647	-0.07398732099899226	1.4601759504065677	-0.5817930748410751	-1.0789308518778606	1.7089190907656497	0.04607493123404695	0.7230958301322223	-1.1390806106785563	1.351046549516619	1.0968138479945777	0.5739819215825979	1.3504045261224749	2.0777947135158477	1.5695213635300447	-1.2205061445590812	1.8999050829295856	1.0062904938324893	2.1277933644813847	1.920264612958411	2.13081738474857
-0.6879662972340961	0.033299878517843357	0.8655719401499311	-1.440968494872727	-1.4951225452438666	-0.3383075464443486	-1.0265779933328976	-1.3660766280929848	1.1781897041083018	-0.0017328703945106373	1.0592931172677489	-0.6065809718255258	-0.1391306358161655	1.032740554579054	-1.7109915323245113	0.3757144768727533	-0.24710134151989882	2.1563640831860833	-0.4998816288342566	0.7571659108666898	-0.3765830125298049	-0.9745460998495561	-1.9859858362996028	-0.39385362978183536	-1.2556255394518827	-2.3956297348775553	-0.19061117998288493	-1.8421029889709823	-0.17713112877915285	-0.2161845747916625	-0.7126303445357255	0.48726429070373584	-0.954419582188375	-1.3399085177669225	0.2597300794786194	-0.3915061381072045	-0.1695467733274048	-1.1133387982618905	1.1387029617128188	-0.006811999943726449	0.15618701973286225	1.7210564698326858	1.8949305836582884	0.8647762546907467	-0.7035153586052618	1.1368179933166145	-0.444649920603463	0.8968068995593077	1.5963443392462702	1.749597704266199
-0.38017314794469814	0.06022213630655697	-0.4608955146286574	-1.2051920604871145	-0.5922232015227177	-0.8904791595499082	-0.5462221733594819	-1.1616060084939044	0.2352976070903091	0.04662827949840755	0.47437815696314906	-0.9666089555799309	0.5108240821955387	1.1713417078351016	-1.4282333658278217	0.08454677724895628	-1.0685724906236242	1.4272902878150504	-1.1233295537348953	0.6525498231294703	-0.6547836687091666	-0.5238857979541802	-1.082879023105247	-1.2941128594677676	-0.6512342378458985	-2.549797881690923	-0.8816597443436873	-1.091661532441226	-0.9950685066458331	-0.9446388857180585	-0.630274725178292	-0.49351575865389574	-1.3408603294036616	-1.1816947154442345	-0.5435160683993843	0.04664348861440831	-0.1972833202391949	-0.8086647124250971	0.2692995094734743	-0.9449748011440381	-0.5529463063955953	2.1275764141672973	0.38682500895506955	-0.3896315837675089	0.08137781965526505	0.23906710821225785	-1.5780848650773045	-0.3810558064377323	0.48177117369518324	0.24362055603210492
-0.25586478616571035	0.2273905461232552	-0.9590434479615323	-0.2735034520199043	0.04216023057061992	-1.143632169451093	0.11888348343646345	-0.5118446110816205	-0.7287515948873872	-0.5073146687184293	-0.2977070693413224	-0.6435424416576636	0.9273260881899156	0.9083118557631651	-0.7652297368218853	-0.17947647614543039	-1.0333855890575963	-0.19797226679245944	-1.2217271086814239	0.45872704257679653	-0.36164658959472673	-0.04603528056680372	-0.16654256686088947	-1.1772532139877074	0.038212590124257366	-2.29230800561076	-1.0293539887843959	-0.6542573378790087	-1.398268079252316	-1.0609171533867268	-0.14696865718167643	-0.9366291607774504	-1.091999798799123	-0.8293161790821851	-0.5420886622285587	0.6167201009169235	0.22447473976624321	-0.3096831041846664	-0.4589754031582003	-1.4567307955723023	-0.8994350898067306	1.749892025284894	-1.1634266204890198	-1.4559886529425807	0.5297877859369918	0.0006436377579057477	-1.8404095102934919	-1.0797560143515206	-0.8603670602739137	-1.2605023315837691
-0.533527716425633	-0.2446493813687796	-0.9595449783944993	0.3059212837980332	0.21569398467164916	-1.3436201534370884	0.5017437072854439	-0.12849146863601146	-1.5911066431216092	-1.1235115700778735	-1.1418677852565402	-0.08089118161806372	0.5068613189131362	0.2829483029597643	-0.44957314082346933	-0.27642505175086923	-0.9262343706063584	-1.6334689245507221	-1.0225647135065816	0.16480053982284742	-0.283465532195393	0.3010762667200571	0.22293169767712426	-0.9645625238185431	0.24632265510325163	-1.6812018943840448	-1.22791060426251	-0.2617310192345838	-1.4664902619385518	-0.6997894308121893	0.09170663387013225	-0.9841697708252803	-0.49295375326649227	-0.6775886701445061	-0.3809565823757886	0.3475810990571545	0.33469840874972934	0.11546513204702112	-0.5389846822707588	-1.5986860669773069	-0.6083619305687381	0.4558356361861714	-1.5469349662765852	-1.856661254133422	0.41992817695189005	0.44778341560518276	-1.7565073858204332	-1.302337078427723	-1.6327400401302827	-1.775817577365774
-0.9938725062436902	-1.0311338473127567	-0.9133686634034403	-0.11913083445635472	0.16542372271309724	-1.47833614324095	0.44178970787371763	-0.2372376006242229	-2.095917614935382	-1.2765276090807807	-1.7102932071221268	0.12057594565616793	-0.38656180204096957	-0.26198539963713185	-0.8777491870763728	-0.17122010319083988	-1.2994379635167281	-1.7830165411781203	-0.737455542947266	-0.20869994486487034	-0.7511282390189106	0.38635042858180135	0.07513981261489366	-1.3896532386651972	0.003923829666726031	-1.0281174074575294	-1.8103647530361087	0.221897690843231	-1.2468462222316854	-0.32684155842552287	-0.16473702781906088	-0.9907867951052592	-0.3127021353154047	-0.7276442309115702	-0.5196652801329047	-0.7157290872921845	-0.0931507201682697	0.1957202501559557	-0.15807044993549088	-1.4642813608522893	-0.05247797579205884	-0.8816480340697204	-0.7750096969988541	-1.6275348683297586	0.06972952809468673	0.7604118197958174	-1.9426872010562308	-1.4095122597529937	-1.4185798890216235	-1.2417699602323933
-1.2144712727212268	-1.083862556656913	-0.8190023299399436	-0.9577725705004789	0.10344113978067211	-1.1681379142124355	0.17886968766571454	-0.5262684153184112	-1.9825263691608936	-0.8853905163362583	-1.7446687649237844	-0.10139770857963537	-0.8330835405123748	-0.34483965362822716	-1.5497301879736327	0.019825432272187308	-1.7744437057777394	-0.5816730506468928	-0.43666029793109074	-0.5523570679014236	-1.158928937926695	0.22668477909624327	-0.1515124065153887	-2.0741534884190607	-0.1959663626475885	-0.6814673984391179	-2.3296121880438116	0.578736261599173	-0.7346078524299939	-0.21262188659910286	-0.5498003490309571	-1.0179541119866615	-0.7263905285950566	-0.5800436895395714	-0.672767805687156	-1.519809668070581	-0.5743766490731399	-0.05054261592577051	0.2108086294938965	-1.0893854417785707	0.1650545718048605	-1.3329586171027745	0.1405765200779089	-1.1565906351832385	-0.07762215768241261	0.25838405504890977	-2.217958054140037	-1.4822692710286014	-0.5133529157834598	-0.313726687165018
-0.9507917146332905	0.00530663415929128	-0.4575617489389161	-1.0501732445470329	0.005176945212722318	-0.2983456667339437	0.007184323452831276	-0.5716735635011944	-1.2851772053073711	-0.2028977568374758	-1.3439516073018742	-0.24286177364233275	-0.36319128522444816	-0.04393251635773461	-1.5433199384187553	0.14581960551932657	-1.6430830570482917	0.9324130046766811	-0.09796578458536843	-0.7495108163042039	-0.7551937570546112	-0.010030680532057986	0.019734013855623806	-2.137822927634052	0.01596907851661199	-0.6694982250645415	-2.1286585533285254	0.6518872342543505	-0.04166108068958308	-0.24780775164088759	-0.5429420754851807	-0.8862134211488908	-1.0445688625284868	-0.001913273169322318	-0.3364185420882283	-1.21766988281422	-0.5620959222561255	-0.26465353474865533	0.4704793040104261	-0.5301163540458419	-0.1810340947694077	-0.9320224132597646	0.4322317378787702	-0.7729113407132074	0.08357454644649549	-0.7370412935685406	-1.9048268100928756	-1.3361059408628202	0.3963532338730618	0.43066499681639153
-0.31373162023874973	1.3628495384802568	0.1039608535682137	-0.04410057873750157	-0.16352911326650219	0.5273552269385482	0.007489495130684151	-0.25458975915129	-0.38145733142830907	0.5011818186960229	-0.88228311527728	0.11893906020394696	0.5672338639227268	0.20324826492406653	-0.5457743987096603	0.16692683303306638	-0.8828242417693535	1.6109650910587028	0.3201085823272918	-0.7464967085643095	0.2996256049116506	-0.1318852116154058	0.6204775696281529	-1.387716784867039	0.5158272506934355	-0.6574811330501754	-1.2063974246648945	0.6789063169608558	0.5858078131471686	-0.1850858248318093	-0.0873382069200198	-0.5668592005082871	-0.605132918520922	0.6925395147565805	0.3716399187133831	-0.12039979828366806	-0.0838856976646545	-0.08901253489249836	0.924020778410531	0.08862106486557551	-0.7982135691276229	-0.5257708803543184	0.32948910003574405	-0.49488323159940534	0.3114227421077824	-1.282087993906133	-0.8290608556650949	-0.933116846082181	0.841612030755385	0.9058589647978359
0.36068130568447415	1.7226883079725963	0.47115821574053723	1.216907462482958	-0.20270222491403195	0.5194523511462578	0.17801224556788553	0.20133075233571068	0.3080290729072431	1.0266093834670826	-0.675334882485519	0.7831023386104498	1.0971404941065779	0.049651105703912166	0.7275948035862292	0.15053786436311523	-0.22921320641559495	1.234406816801488	0.7995747211625928	-0.5047713832154554	0.9916889898789208	-0.02381335236155512	1.1849903656614642	-0.5079149816556863	0.8865135990423992	-0.3145054397826109	-0.2551453979738012	0.987200792198517	0.9474670663315792	0.06356596026429844	0.325601273897983	-0.3076343662532848	0.35595186244716714	0.9887419159264033	0.719214671697594	0.7167631776640021	0.370369590306043	0.4329127309233682	1.6326954838146022	0.6137662557947291	-1.2668361736568534	-0.7010378137592198	0.4997702873179384	-0.19058787080345665	0.38498697155219097	-1.0039246985307357	0.3350526906601283	-0.5708918496986479	0.8303182587995048	1.2378766614648375
0.7895638647661561	0.8025547115751387	0.3461925057722456	1.73538094957666	0.15217382825088144	-0.3040559048673706	0.6397034326753548	0.5197180387575357	0.6211597466010096	1.1699153679052214	-0.7268587103024595	1.1340037878202418	0.8406712320036472	-0.4693404985719893	1.254923197471607	0.1517082611752571	-0.22512159026740475	0.5459662706679647	1.1760474650735748	0.026598716971287274	0.6405220139456245	0.3530304107842532	1.201886209576896	-0.09694662143173025	0.8886713227264326	0.33287599867058926	0.16157567273081294	1.4670184167446867	1.0090195196159928	0.3974167165202942	0.21298689171857216	-0.32501744874132477	1.004599241141851	0.8306951093193553	0.24677487199602144	0.7123382398972873	0.47325296121233024	0.877264876720617	2.031008941872427	0.9069115396295933	-1.4280157870951085	-1.1433776004357956	1.0150736575261963	0.07734654782872001	0.36072906697751933	-0.593716435555246	0.8325375426442623	-0.5728652718759588	0.6086592651328621	1.3620531703582597
0.9324816265534569	-0.44235831609998055	-0.1601271747713573	1.4904361140660118	0.8205587133134192	-0.962065448205487	1.4592176170755358	0.6389047257705058	0.6387085390144829	0.8257538739964659	-0.7770010371620916	0.8465650846222756	0.1768152565968628	-1.0571154653666404	0.7948381401203719	0.16105403069141327	-0.5106949877696549	0.3177041652223707	1.1702652378096843	0.7695404541543865	-0.22752234228425405	0.9509360234393899	0.6582851147698862	0.08149753073689321	0.6543731922473114	0.9719616379896805	0.24133238172421004	1.6235361809904925	0.8240914140221091	0.6895670196079425	-0.3193404359422373	-0.5077253021951668	0.9662930643233167	0.7272262378349253	-0.6140291716554017	0.300407544724887	0.36669880099351404	0.9032319653840845	1.4633382619569448	0.862959606046686	-1.355045238817014	-1.158073645185217	1.2145777161765168	0.008392865823039896	0.4284582679525964	-0.911645172422994	0.7100475473675484	-0.8741754979183489	0.3464360472523416	1.080981420734254
0.9595172644710717	-0.9389027338558367	-0.67830200445571	1.262637678509342	1.3057962649383297	-0.5547325562811457	2.2617823661840055	0.6924827116779209	0.46549520369178454	0.22164211659467162	-0.5896693553018323	0.2469718841470764	-0.267739110204673	-1.4597787775450481	0.10565330250193794	0.1734283861939315	-0.31119822559108185	0.5133322818232625	0.6329141961019925	1.3715002729878871	-0.4505072200930181	1.5441597184874136	0.10339613442340938	0.6198373109457163	0.44290354601366666	1.3802302900743195	0.6085228879080748	1.2405008080511377	0.4359345657344708	0.8652902257735798	-0.6551866745900632	-0.561063941595121	0.7251049616454786	1.1140013652287202	-1.0389818042648	0.2210884429485637	0.3127528264642653	0.6384878146121111	0.08339266566963484	0.47238676958060516	-1.0972059871038435	-0.6063347125654547	0.6171094098841265	-0.5462505132300627	0.6019965256267037	-1.7992015047209433	0.6684959824091816	-1.0488463680742768	0.1116477330353	0.42928404176838914
1.0433998996228326	-0.6321166724920472	-0.9452479862825941	1.4764940591294555	1.1673120334525968	0.6735770790726627	2.3051997681576557	0.7747302108236147	0.15100591439674593	-0.13524876096319127	-0.21159717525654287	-0.07800754891132462	-0.2735116229976189	-1.5943218678623832	0.04035065373034865	0.23095801128659565	0.4757987309704324	0.46189178373772805	-0.190238981429507	1.3790694938143777	0.3802528442530093	1.730279577795861	0.11616712687593345	1.4380012442908265	0.31958606921681315	1.6252053101682338	1.4637453950528456	0.7947078751237479	-0.05238199292813632	0.8346144279108915	-0.3596172021437277	-0.4270984417480044	0.8543349312316554	1.7448585695937497	-0.8482997919270668	0.5350345030898743	0.2327098263859906	0.5307658512568397	-1.0519780176709959	-0.08785262686715058	-0.6381802642419289	-0.06501203332108192	-0.33188805302708885	-1.2288119345641282	0.6714929252177898	-2.1541229629110563	1.0824218596723807	-0.7826362499084693	0.0019650895443684116	-0.2240220158004741
1.1598408919288414	-0.34227201181743333	-0.9555153652985641	1.636538732207323	0.5214601569549873	1.5718907140693215	1.2163569914742685	0.7870905848875507	-0.18038530758644836	0.071936454515249	0.045988339558296766	0.07712404494483407	-0.10404999522324969	-1.45248701077214	0.5773537599632762	0.3399537545470138	1.0086278140990277	-0.2075302121926694	-0.7313950075094129	0.6950623568637062	1.3908208344621475	1.2184805043884919	0.7184067915498847	1.6616305251367562	0.1530974576556427	1.8689614072388279	2.287180668003128	0.9847552708413205	-0.36790946577133926	0.4829464074879267	0.2913976262128076	-0.4237377424562115	1.169301518371965	1.9020597595523883	-0.7641959012334323	0.6050528841194815	-0.20330564433742335	0.8418385915344095	-0.9788174872840479	-0.4871200400753795	-0.10723235265655061	-0.0850308094600063	-0.6774308793574824	-1.3877574434882827	0.487792162644309	-1.277523459204773	1.4769498131820424	-0.23802300781223132	0.1025289423093489	-0.49921253627951967
1.084862954405952	-0.6308970695019349	-0.8184697369411171	1.099455209401426	-0.0660283143618017	1.3901402378128906	-0.3746916247543703	0.547065079777997	-0.2818170678122814	0.5838699164169409	-0.08750053893483947	0.4039612090644743	-0.04447869089017139	-1.0199571690510083	0.9338460103228104	0.3887329218265453	0.47625562294669976	-1.0011889418560271	-0.5728499372004373	-0.19874453616266513	1.4298006084769252	0.21738642129417873	1.3719256024986688	0.6909326526821765	-0.12605404960770691	2.0773093737427937	2.4426881616584772	1.8572391169421474	-0.19677994839025026	-0.1690148087482819	0.5772204051765341	-0.8689481451588436	1.0062004792121735	1.2236061983643451	-1.499409877498005	-0.002464677949583308	-1.0427241042302842	1.3840273054122596	0.15315240887523068	-0.47294389169734086	0.16551657072688414	-0.5574460450446493	-0.048297233498005986	-0.7371822630476489	0.2027033100832141	0.15398126426241787	1.1763010127120814	0.12637594505944677	0.2869191076656638	-0.3380401997621955
0.6149601456293374	-1.1158781627568046	-0.582022696005674	0.10998677032709199	-0.2238143529163302	0.6000409090877917	-1.212467914553561	0.02693435961733702	-0.018777328173116517	0.7989301858191113	-0.5334507772466398	0.5392786147458807	-0.06125597921222698	-0.35744715059644433	0.6107599003672569	0.23977811757674525	-0.8281502534705004	-1.0838036007118699	0.11646416999846886	-0.6501105892077538	0.4189298679797774	-0.5767517165462573	1.5555012385571252	-0.8668528792991702	-0.4021249646512569	2.0305170952363425	1.9137287657850963	2.599579718604127	0.471734285655726	-0.8425766845705898	0.11825434202988264	-1.606595515781868	0.26511818532756753	0.17107674133664708	-2.758077175556707	-0.9119075122628751	-1.8029327953129661	1.7800310007298719	1.2181549429357488	-0.11615716337136466	-0.02653963905519221	-0.9643533556652651	0.9090823468733594	0.2695658280434012	0.11730833869781823	0.7675022774498861	0.30421972544274994	0.06834878186914493	0.21527424501646333	0.03372106349552641
-0.18341646370799536	-1.0403185666707666	-0.22687866926528527	-0.3625381532302515	-0.1900510826048687	0.2624994848479368	-0.6213900287632451	-0.5645785399327048	0.3661977117900013	0.4278677818415531	-0.892809548076016	0.47365949186790546	0.003458865852623755	0.30212524559518383	0.07074153808089989	-0.07725570530879836	-1.6824731807882234	-0.32602006727904254	0.6813611766679348	-0.5306976342585721	-0.570100389265782	-0.5729200789301694	1.2573448985244513	-1.669713151623182	-0.5671204954905344	1.6117887672920839	1.2796914538163406	2.328941135838052	1.1880149442199825	-1.1690212216468183	-0.7194754028371174	-2.0259728948958324	-0.26920689947851767	-0.42582987107212195	-3.4006857422246766	-1.4109345886286129	-1.9001857421820658	1.8750118907259674	1.2763583138552088	0.21505832156857926	-0.4315011881846523	-1.088509502724232	1.2610762358979835	0.8407571581162806	0.2795352356815758	0.07764650073820747	-0.2022466862121378	-0.19875417713130414	-0.32659954836912963	0.3725594554101885
-0.9496754159440044	-0.32197672591907506	0.22933989040528657	0.13839837438905941	-0.4650100008252951	0.756787648928107	0.7469946636663846	-0.9605348338616447	0.38251675335171803	-0.2003496747436873	-0.8340224987369238	0.4139699772429661	0.04309779609231514	0.6491358738630891	0.17622431493599272	-0.3399209440962757	-1.237982814637336	0.38091902702573244	0.582613366822468	-0.4015128359526963	-0.5806377830198131	0.08410045562450107	0.8453754360248527	-1.0693773661355168	-0.7336068979353343	0.9883281768767476	1.0088331025421966	1.020513996445387	1.36584726062799	-1.035609156416444	-1.260300959867087	-1.6284572965009882	0.10366960677711051	-0.21757438370848264	-2.645542246378521	-1.3448826652628807	-1.2843338577388057	1.7839492654021807	0.45885562093123733	0.18267838082858823	-0.5108076143606303	-1.1939504619889891	0.775766546624693	0.6269957253569773	0.33284129538853013	-0.9405087825590438	0.3109304461969563	-0.3013818950945341	-1.1033844785006095	0.5453320794495272
-1.2863700253808052	0.26300756036594597	0.6765769398222196	0.8697836075652342	-1.1035873837515504	1.4218045954655263	1.5610537070339738	-1.0700337743130037	-0.19398272203536365	-0.5508577099781713	-0.4430778247718888	0.3828832642546058	-0.27295568809781545	0.5397936427864709	1.052603030519941	-0.36254860949070666	0.044777447797501556	0.03980337972217782	-0.09418661882043003	-0.8539058589975838	0.17476385733844346	0.6079256581710851	0.5509462607668264	0.18562056452203654	-1.093441744226639	0.45673188986017066	0.9624216133479396	-0.46306451681757654	0.8313089202018054	-0.6924451838501396	-1.2487135038121366	-0.5553055479089419	0.9803921638628071	0.38882328998224847	-0.9270278742444936	-1.2210376526032973	-0.5280508034514274	1.5874001019054542	-0.34420395150362887	-0.2008494768874138	-0.035432686580618926	-1.467735042064483	0.03362496522561736	0.02316478366437148	-0.12157722285723002	-1.0138553347854722	1.3383809590659559	-0.14635643229190207	-1.5614435639370707	0.4730134757268316
-1.0696514958030645	0.010638961262747203	0.9506519601432956	0.7603150815839358	-1.5408728958798603	1.4557243731039815	1.2182678139337892	-1.0038346139027936	-0.9718876936124585	-0.48416846762727433	-0.12074368844142701	0.18429691249793265	-0.9850222389349618	0.12080508956483911	1.8161021174903995	-0.21576151166876803	0.9243123048141529	-1.2505023198863097	-0.740223019696059	-1.7341342204351557	0.7138301690350155	0.4123645456510939	0.25554664389006165	0.8295582871172099	-1.5329778517219952	0.1569888172467886	0.6869718161740309	-1.2431647833542614	0.01175880085491823	-0.4373051015952308	-0.9904760678705283	0.5044709811275868	1.2459921658500464	0.7655149346477029	0.5661701867506868	-1.3749236323119574	-0.26219471757545704	1.1676314323029382	-0.5007854718796757	-0.58316047134639	0.5875698138251941	-1.5498964424060306	-0.3369896407438799	-0.3194058911165778	-0.9980134162414076	-0.07832681843924022	1.7143657212633558	0.03349112165086358	-1.3462511710785094	0.1412357171535978
-0.5184992610607604	-0.8093520702509284	0.9131153361405824	-0.18085930508408832	-1.2276754288787084	0.8566588563117938	0.42830167664954977	-0.8888629667162441	-1.2382294987475204	-0.3000291598604621	-0.11108691618152125	-0.19363376049897396	-1.5314722840146464	-0.3090962342580749	1.5983089588238737	-0.14177067495608328	0.7629247222993775	-2.215664558235361	-0.8103423666872237	-2.205028655347729	0.5530009297996239	-0.20889914681977997	-0.17579825088930764	0.5024222460117425	-1.5460653773204125	-0.00558924344087705	0.07283805513855539	-1.2053382608782794	-0.4752445932704263	-0.2432880269361564	-0.7936138716404932	0.9487246547445317	0.5240510731594662	0.7028317967817478	1.0979966216013055	-1.349170352738497	-0.598521754065204	0.44934819671875564	-0.16127677555519185	-0.598742962683587	0.7211834778622715	-0.8833772972821882	-0.29414256412513157	-0.17622269906610272	-1.658542661220912	0.6847319420821518	0.975071429291781	0.04264259391906193	-0.6584716303665467	-0.2713219252544509
0.02717142665814701	-1.2079278145776449	0.5360379428300647	-0.7570596760577143	-0.3414077303887646	0.24882857943638206	0.28003535244311445	-0.7290863779181722	-0.673684355801014	-0.23891962958764715	-0.21620557375000543	-0.3556626105971658	-1.2041627563205048	-0.538985918888473	0.673476642064733	-0.25652844139381653	0.17116458690474814	-1.7002716133639129	-0.29203566751990206	-1.663907920829712	0.2168213806780138	-0.41132971835547055	-0.5332176686033119	0.035994102476616816	-0.7220229802426433	-0.18693560571252357	-0.4646226640641137	-0.895460611095946	-0.4176782376592133	0.16727911400612966	-0.5065538989423857	0.7843742091714293	-0.1941475834931837	0.4249134923699304	0.9511759345885488	-0.4298189286951012	-1.135438653669855	-0.3130389456483146	0.1508026381925875	-0.19206668968070673	0.22399704131588818	0.4909333616512954	-0.21198844052385626	0.1310348433377569	-1.4844272450108478	0.3040314599605837	-0.04926626072285851	-0.015547821124729614	-0.061802073022298155	-0.43341039416979954
0.37223639662137575	-0.6206554597072691	-0.03588436680005128	-0.06038939681089069	0.3112994091992831	-0.039047332722761965	0.8818648828644066	-0.49321436276232344	0.2640703992627493	-0.17237872862798448	-0.07206391818986518	0.0947277923539508	-0.0032105763694291463	-0.5299373585946399	0.25969982656137075	-0.4273499653821991	0.19984758900964827	-0.0030647798179546104	0.355993644538198	-0.47836137793968647	0.39005502570568856	0.16059688511612305	-0.44876159918035036	0.3183024158416355	0.6560958433429553	-0.43103883641417057	-0.49023895118870886	-0.8026505413124896	-0.17053154780600052	0.8419370816134258	0.18915289817396172	0.5219415571474663	0.27486171760804495	0.10950643405942187	0.8253199714943475	1.2403405905732368	-1.4296459725344601	-0.6957075475521136	0.1808461188278522	0.33879264762123334	-0.3564338346048464	1.7330795880839067	-0.3143103172814665	0.20578167258353916	-0.5394064939991907	-0.8091218931917397	-0.1847205069826185	0.06555458642086183	0.03906303753079558	-0.2024726010742298
0.5121070409306062	0.40788305345376014	-0.5226642678549377	1.2373831291222313	0.13843138536335192	-0.3351857818996726	1.200283782652721	-0.2857263130603852	0.7409192827734611	0.0914621118130549	0.33381801808892986	0.9481487841351404	1.1231734494819168	-0.3166946479695674	1.1059829335270281	-0.4900981030658254	1.056430397956747	1.271549235925772	0.6359190477448966	0.3597069107789389	0.8762072310129574	0.838696807457047	0.05252815706191441	1.1614033072379546	1.6658561941583296	-0.6766890177482064	-0.09275378074070864	-0.9169875976275659	-0.2461804716644227	1.336346328943622	1.1164725583578392	0.6087069752915818	1.6765698359155476	-0.3650163728903743	0.9396498272437175	2.446804445731505	-1.3487173245258361	-0.6097510522844509	0.021372183615018275	0.5701432336805896	-0.3742761140551778	1.9670701758611675	-0.5033065479997794	-0.007506337455933304	0.410791571478138	-1.3557098622554227	0.676833501194097	0.22512032980623906	-0.2875735115384273	0.11699484534660975
0.4745700909956488	0.8239692113652283	-0.6907952736740773	1.4661841815733314	-0.616547824564454	-0.9675744067075331	0.3151704845465454	-0.3147164097328405	0.34665291136740983	0.36689610998430483	0.578515775423329	1.4201309097534003	1.122044612515857	0.06500278357322985	2.4893458821808645	-0.4928741364309743	1.8351651874255772	0.818494677609411	0.3626701730839188	0.309567825645325	0.7665267618396974	0.6212261503321065	0.3983425421230233	1.5427292888478406	1.5695802420996512	-0.8549832239295287	0.20324442370218515	-0.9695664558542422	-0.7959021285143741	1.1216619759905837	1.5382645968923487	1.0240338370164395	2.3534109490276145	-1.1119281286185625	0.937784019113389	2.0762363957863315	-1.0016339786400488	-0.49526394674720825	-0.26240445111004673	0.250394450634827	0.2254713096745159	1.1920533660807682	-0.6762026672859798	-0.3074462784936783	0.622424805571944	-0.6585514377924172	1.3918143658767437	0.1460359661893429	-0.6381805364687105	0.05153612156221289
0.21361412351205852	0.27112446049004163	-0.5500962726866984	-0.13448149931616749	-1.1953260231782394	-1.577823852049237	-1.3900600041755047	-0.629582716448326	-0.5232233473032026	0.22921973021171088	0.32518947993894715	0.9526977721641302	-0.02215705017634158	0.5001076232833465	2.8674609000580245	-0.5876915361090098	1.5403575979291986	-0.9776626447219346	-0.2957400149676851	-0.1531049311318078	-0.3560938949425412	-0.6302051322532394	0.043677690645496446	0.8834520983514401	0.5908383099765049	-0.922701937673507	0.03470664466969149	-0.8978457029026786	-1.4956183066031663	0.2766317186747422	0.9435506609703114	1.4139385708094632	1.1119783170887116	-1.8398138642422692	0.5687703458699896	0.41849298072458035	-0.5058832194913337	-0.8494064444838448	-0.758289372965454	-0.5132600704763228	0.9193468689573336	0.29802683451013134	-0.9206155072144687	-0.55280416928658	0.12117121365049725	0.6250778330654064	0.8656347161058653	-0.2857782219912483	-0.6299225947733171	-0.4334828968158862
-0.28308006343971637	-0.48441467445236963	-0.33558265372837137	-2.4014883501608413	-1.1875009564873145	-1.4630531485623195	-2.5336479016270848	-0.9545983191443678	-1.0709186861748379	-0.36343891343995643	-0.1761566208452959	-0.09419866683588529	-1.1351525420437287	0.7231619157609547	1.5336261687493078	-0.6849960846790489	0.2110585765390257	-2.395854150073777	-0.9730887301586475	-0.14659204645466115	-1.724254170131232	-1.8859543865704809	-0.8464127676907873	-0.21630051642367998	-0.25949202362473006	-0.8527470754036599	-0.4184068657201111	-0.9066740080523614	-1.8666651247901207	-0.39861555485716654	-0.2229276963059113	1.5205351133270884	-1.2478644147722409	-1.986966452424899	0.1422195631968198	-0.986414679517881	0.046842003233213754	-1.5853838763700743	-1.373289787157935	-1.2655481345836446	1.2588229828300244	0.1578510794915528	-1.2494206551717044	-0.7130210029341739	-0.33353871868235896	1.3357432137960368	-0.6547027001448161	-0.6599291730194822	-0.1383615392024633	-0.7713403623829775
-0.8253499620333599	-0.39800959953703324	-0.23957926061715834	-3.369843928501746	-0.9110530020768246	-0.5733555008085401	-2.2070192113155405	-0.904806611517991	-0.8350309006670702	-0.8251161550849455	-0.2903146499551206	-0.7403154758158013	-1.0024469222365358	0.48021125824936267	-0.5736024952941569	-0.3917572459931029	-1.0951748779244128	-2.138536113095991	-1.2746108668751472	0.5470220815824459	-2.1465475962540594	-1.9685701828309585	-1.4678744722099668	-0.6588708910741531	-0.2127260092667398	-0.6866044569760757	-0.6918829032326731	-1.117887384319435	-1.6477732118024493	-0.1350888024451282	-0.8746045928638917	1.3883601447660583	-2.6533212483082447	-1.3101362944389041	0.1375641247338189	-0.9186153927993703	0.46319053262975524	-2.028428141471927	-1.6229388726529217	-1.4382609615655888	1.3391260306924921	0.7986683178927005	-1.324276315320814	-0.6591432910663833	-0.06535049243833123	1.0733369450677994	-1.789557089659586	-0.3745245560654557	0.6645901017286298	-0.429115594122361
-1.0738761987892758	0.6953511886751114	-0.18195570568777733	-2.2854604710310187	-0.9020780089800193	0.21041785432405946	-0.917490850835939	-0.41420797914575763	-0.02753914531214636	-0.5386788915386593	0.26460460582986	-0.41896813541964883	0.3372791021941624	-0.15235781017987188	-1.8174744911176808	0.5438043504216398	-1.3719544657047928	-0.6153332256178021	-0.9373324562721691	1.2104041521036655	-1.3376165626881784	-0.7954479468660581	-1.205103484504673	-0.09115783694492692	0.46781728707762105	-0.5906844389186885	-0.5779454772135206	-1.3397532608272642	-0.9044094485964416	0.943897413914477	-0.40449441497464955	1.1755663718775322	-1.978896765540624	-0.22417019426375231	0.5157051966638323	0.2610841889903993	0.4787516917164893	-1.63679682544455	-1.0407505404451922	-0.7366858577623546	1.5338408653226754	1.5063115452313585	-0.7326207790933807	-0.15438475052449152	0.7817171053795045	0.4040997587538761	-1.487445516272034	0.6561415382049006	1.3811523641815227	0.34740301770759535
-0.8465893298737412	1.8984400691694563	0.07718124152559645	-0.2597024706630963	-1.183406417315123	0.05233007755170565	0.04666614375438998	0.12503247086441266	0.7772343025201244	0.3627304332889608	1.0287317083448775	0.4209806927270471	1.58673843453831	-0.6754010500027431	-1.5018574810157632	1.759897066005334	-0.581009481356751	0.6097241628618424	-0.00016810858876031232	1.0313554778705933	-0.19813781855674992	0.5444755403517355	-0.2854532393285253	0.7738551458609555	0.8335437076873046	-0.7387006962256898	-0.2976904840144339	-1.275806886678789	0.09148554457313864	1.8585107074140335	0.6658192413860476	0.8972429631329625	-0.19612126596507376	0.5553102653419935	0.6908226362545751	1.0938890291106191	0.03593165532681637	-0.629553923540258	0.18860516375503245	0.5719694490179259	1.8910880294683379	1.638751486884322	0.4047948287980202	0.7958153582408419	1.3920950188684282	-0.03428505666123909	-0.08286239451592589	1.7550144626178312	1.5571682140005558	0.6718403286763002
-0.3534850589078886	2.2147342122332883	0.5770619812031963	1.0441841764680582	-1.2053882113139371	-0.7471513955669222	0.02463735243820208	0.24974434844785498	1.1881311111405761	1.044412251151684	1.283321373427804	0.845566322985673	1.5504557451233225	-0.5411133408885531	-0.42082950514422857	2.441924472390383	0.4866890852666907	0.5391855991402447	1.1342339293286665	0.06792683542727188	0.2838303443623689	0.9419154527937263	0.49215703631640845	1.060624666547942	0.36994927703656094	-1.0507794520577431	-0.16315212049720315	-0.8835253980933866	1.0123410013400314	1.7548308971283524	1.2959828189278195	0.4657388290743727	0.8364976073376259	0.688386164448944	0.257344924892391	0.6960856016193077	-0.50968040278699	0.2332215590880158	1.224457122217506	1.7668354500873895	1.997276671804179	1.2129333747396496	1.3210789347429712	1.710399940007985	1.165042561995747	-0.2531108477342754	1.1567349673283147	2.085868417084328	0.9856925371642188	0.029421905359976436
-0.034881495361856495	1.5646439685239415	0.995455346392201	1.0607844387835763	-0.49743950899067835	-0.9890445969891044	-0.4771571780715567	-0.04556295854222869	1.232353649991194	0.8873298535592866	0.8631743977419034	0.46708719368500895	0.4089359938990683	0.2935611204577539	0.1491171662782328	2.0848510913554845	1.0831529352482634	-0.28841810858156536	1.9002903650756677	-0.7749257148754012	0.14341373723520595	0.3291089925181434	0.6102247349238423	0.6986764145966083	-0.38140958422666216	-1.1248081033702746	-0.2118152701078286	-0.41054286188901423	1.5777372860647396	0.7798361225406512	1.0872026288874614	-0.0475697734812601	0.421918520006113	0.4522196589011251	-0.4324074602080139	-0.2861742499427771	-0.5801418927155055	0.4593495535140982	1.3495532827213081	2.1940749973588867	1.4884972497233675	0.7209409494273845	1.3041691516837455	1.9909870014899	0.3684563840838932	-0.5863231088239277	1.3482656479632555	1.5007265188340466	-0.025933170823509898	-1.0102995655542475
-0.10535420564398049	0.7644634508829142	0.9484629232944177	0.4957922339073829	0.7710623989145952	-0.010076938236666744	-0.6347740839920983	-0.26311561814380074	1.1592059641856274	0.19391201313319095	0.3244461928669093	-0.23268375561933174	-0.5003209163688654	1.231108097895394	-0.2441224695670592	1.0418741968006757	1.0980624348429497	-0.5803430669828962	1.9535473126519496	-0.7132561166524707	0.21656414002834884	-0.48419855325481787	0.25969740926370255	0.31967189899882237	-0.43672951373690017	-0.594087164390642	-0.2640638221156378	-0.08385943679202078	1.6536713176212774	-0.1316327464211664	0.6251097059408427	-0.33703650377297945	-0.5009295664649426	0.31210104189763677	-0.5920810694501822	-0.490595991865113	0.14811990077792067	0.24806362150521977	0.6811996320686589	1.7841344858522952	0.5491998342933342	0.531314358254928	0.47684405468644747	1.5784483945145698	-0.16656540653616964	-0.9121261200453499	0.6705196005035325	0.6772094947192152	-0.763102910988531	-1.3423253280738916
-0.2955273521905908	0.5713586340624528	0.4479049780930542	0.13298296721600972	1.9474085096911968	1.3728879266340246	-0.40353462744403606	0.040670983019913724	1.1208652167075857	-0.19285097227715517	0.2722593735122709	-0.6053652085186598	-0.165241741692471	1.5549179689836632	-1.0308884236986058	0.1834481252211297	0.8746046741857005	0.17638901547929062	1.4071557508077235	0.1053657349888653	0.9278437017345453	-0.8648390131125957	-0.08303383766101037	0.33754361304869746	0.45334544175245983	0.3834155647833885	-0.258429895888206	0.12154149055979518	1.3269269411702247	-0.3102636426121572	0.6499213506585158	-0.1590666269763535	-0.8204676313675966	0.3577076480147302	0.1267670799187395	0.5686545549754876	1.4406616082471633	0.05248868697419378	-0.02974721502466291	1.0623600657220806	-0.24533148097449442	0.576088961521543	-0.30001431141006435	1.0859612271688304	0.02925164803281818	-0.5963475015450651	-0.16756976399016493	0.3709955830980071	-0.6541207654974143	-0.6065825679729056
-0.1373670321769321	0.8986008301870303	-0.03500340240453649	-0.06364586435808403	2.5136471459393412	1.637830644643331	-0.5094827158372629	0.6962749761239744	1.0539098057289815	0.09918611163160933	0.6810818459070889	-0.6281762766990241	0.9967206347816927	1.1297530411233576	-1.5030783348881938	-0.00930354152719873	0.679548724942242	1.2048801276478815	0.6824908498498884	0.8192989038521057	1.6541455862070649	-0.9856515397366571	-0.28773871254765226	0.4368189098781594	1.416673974517558	1.110586573253797	-0.3575479077690119	0.3454501162671666	0.8439303568456309	-0.033321350260359366	1.1314814000966997	0.3266866306253805	-0.657107584032195	0.25646629347026006	1.234020860196935	1.9557433660351295	2.6740238375057177	-0.09241855273785035	-0.2738015564766231	0.6150412569719625	-0.5541698774355449	0.5570716158765888	-0.36136866127059625	1.1203536284818665	0.5600962990857838	0.6756375108554257	-0.7928825679792555	0.6284048156308585	0.19601744878171076	0.3134482018940022
0.4601772155046519	1.0306647194241412	-0.024947271980593617	-0.529028322190679	2.445446911339759	0.27285633278030474	-1.3977485452858789	1.036923038165669	0.8009998430355373	0.5740138544486794	1.016634719242493	-0.7898063006285804	1.6350804492484934	0.5298016418894684	-1.557920616487158	0.10093018490991858	0.50292361997948	1.4506030425719965	0.12562248393379796	0.7973682221045434	1.4754448429002052	-1.3491066239305665	-0.5792265152108128	0.0861942854424023	1.3534733297590913	0.9875394934432307	-0.654303463546486	0.5625079159366094	0.41135150462178116	-0.06871591616473104	1.3923064780151313	0.6334348236393131	-0.9558123845627483	-0.2521003496721771	1.9121997105368482	2.368532952158428	3.3046363658047495	-0.5549901220861488	-0.2800634621217492	0.5464810928890845	-0.5974586601018785	0.31337033584766133	0.054496076266259005	1.5341762582736005	0.6559433565381967	2.2433395373564307	-1.2954678567513485	0.8445032314079453	1.0681812605291292	0.2544096708292619
0.9942192393417183	0.5111976658295596	0.4745664017927481	-1.149604240428565	2.029642260742965	-1.5162203824787663	-2.472344130339299	0.6289397634559648	0.29969443350405944	0.5584275226784831	0.9344309248302839	-1.2689162452063147	0.9928869470824861	0.40692962570710783	-1.4903665910040529	-0.16793268567568845	0.28646898501615436	0.8404110147472793	-0.21944773634415154	0.2617697676257193	0.37096621635632204	-1.9145653055892253	-0.9849103380508338	-0.6456429893856626	0.15460483999871952	0.1882955239643081	-0.8894746001441208	0.577931856981153	0.05239004252612269	-0.6622155797223069	1.0587642560491584	0.43740542307248564	-1.9298129700364617	-0.9107746609724923	1.8123448555692714	1.5270137581072982	3.2045200460883367	-1.404899614108183	-0.5705888019835648	0.48597069693511097	-0.8084240112041954	-0.06127633819358538	0.15168598886747306	1.5449839435551282	0.10165205186808478	2.9171157573226436	-1.6707603408093448	0.5501732300321402	1.2903109001583204	-0.8635258410291472
0.8391095964835014	-0.3299401369015925	1.009472369338477	-1.1939336170598516	1.5197034048519307	-1.9626582258153848	-2.586433165969786	-0.1826966168985676	-0.3209873473990853	0.09009271793945528	0.6328957629190345	-1.5307770759131967	-0.2499837706142416	0.7580442568573499	-1.3346833193018703	-0.9307313096102714	0.13342306238963508	0.30919398395065617	-0.4918877031983718	-0.024509253258171288	-0.6371328935083831	-1.9781087295839332	-1.0620981885384468	-1.0590767539611163	-1.1057632560070187	-0.4157534242606826	-0.6363487873407138	0.33021819555138415	-0.30948152094946707	-1.1952974672079515	0.5728677505940218	-0.050325988855945705	-2.486329253111209	-1.0683022435043077	1.2549206373524013	0.3536049384925851	2.615129268460187	-1.994521419211198	-1.1824929825699002	0.10281901220121908	-1.2672547260989782	-0.3776359172060288	-0.44146641638919903	0.6566311358495671	-0.463141049429312	2.124760744719366	-1.5300648299940562	-0.03327973508287476	0.8228384918714124	-1.8780398956442401
-0.028115472612814454	-0.7633383939423665	1.1587626591796454	-0.25263188836416073	1.0480470622656668	-0.5272676041076545	-1.2421164033279477	-0.5685420266706549	-0.7871875463759631	-0.1224516634832021	0.46589344186903603	-0.9404822544616748	-0.741837017171657	0.9204937176609098	-0.7564564167073573	-1.5430236468935228	0.18987582067432607	0.6359253702601331	-0.756421819683382	0.39989304819602134	-0.5920140910532391	-0.9743577242362678	-0.3782493090129933	-0.6404553390265632	-1.2415658494554744	-0.11031662027709246	0.18509824436318786	0.08380034576132919	-0.6439501439199262	-0.9235098945817816	0.5914827016654545	-0.2871962804499014	-1.4659664404044512	-0.279053076493684	0.7408085968325333	-0.134193540638329	1.846785972610989	-1.5202623306221574	-1.5556356587544733	-0.47130459663145474	-1.6027776399470066	-0.538694961799693	-1.2156542039649691	-0.6892422770255321	-0.2416143238464478	0.4988329044125933	-0.5766605445746028	-0.3108425903639408	0.15322273432586786	-1.6563361544584903
-0.8490076711172754	-0.465840403371618	0.9075129981117267	1.077669245198645	0.7249334540766273	1.5938633873037815	0.8530543189712662	-0.07697823002848973	-0.8468274494072715	0.3895773406853837	0.42981339341335734	0.3354360252261118	0.04763530531686335	0.34908234416324074	0.35832465507147876	-1.3497636328488716	0.4069169535050621	1.5172945721711395	-0.9271095481619738	1.2104973350212247	0.35174041728013744	0.7698934560679269	0.821613762238531	0.2881747763358141	-0.1552497095412153	0.9098351129669281	1.090487660660113	0.1945210954784996	-0.7687829558556557	0.09327876876573868	1.0574712105168729	0.007600157018401677	0.8227060235407427	1.1950456059635677	0.4553259234460722	0.112613339921756	1.038874654017104	-0.007086844695256936	-1.2162966087938454	-0.7847187496797772	-1.4382544476137054	-0.5895512616473643	-1.3633374280891317	-1.528086397350977	0.7878291763060449	-0.7278008797716029	0.7855225796079586	-0.06493151222940534	-0.3251127274393336	-0.3425922043334515
-0.7408510995855163	0.16789535637045855	0.5313769523277116	1.7251602473286145	0.6138165435158024	2.71061976998091	2.4537945355935187	0.8773792327417632	-0.46934619422661905	1.2236783870167331	0.261754338530484	1.3101828523926193	1.2667700840923415	-0.6774817246161058	1.4714626061378242	-0.5053788588914799	0.5525348269290238	1.952001909595794	-0.917261820857518	1.6110095205253663	1.1472141872047588	2.2308637065788663	1.6659579030973772	0.8863958345502648	1.0903132687464168	1.7284600307514733	1.455264274501763	0.6799676204297853	-0.5575716205064143	0.9843270088900992	1.171717645324041	0.5220270385567171	2.710943464598189	2.460741190169339	0.29888443349346433	0.2871202890856129	0.17658328109252586	1.5033705459997422	-0.38139652619141967	-0.5827181012997681	-0.818234752813494	-0.6573978788232469	-0.6860581244612943	-1.381196362015764	1.7521909417736028	-0.8394861360996089	1.6200021333608332	0.30062670723863144	-0.6827889757991685	0.8411968613436438
0.42445519661143766	0.5018565873032962	0.2289859813258049	1.2823068346511841	0.5909019005893694	2.2377219096621137	2.886577275825174	1.4568347637703383	0.08029960182943828	1.5406949952033788	-0.03006581139939662	1.1744752681321238	1.6331437901440469	-1.2613864427241277	1.8001301546548305	0.10536715502177704	0.46824094509533076	1.424696364545961	-0.7739361424518965	1.0927738421711044	1.01745140620332	2.6130598737360806	1.4885628409760703	0.6854049807503498	1.3622827862494635	1.6552232440441783	1.155035448341132	1.127540523964536	-0.1434152912138637	0.9992597381838816	0.35552578508232957	0.6589669903751525	2.859462739599141	2.6205546318838797	0.22180061091982797	-0.25845837232917784	-0.7037715104961986	1.9309335002457366	0.2765289431845964	-0.09330041225111667	-0.15020212912547262	-0.85385132220508	0.22296671145337305	-0.681503057641787	1.7383032184599767	-0.12630900264631362	1.3522708697921675	0.30001811601503126	-1.1495048484321326	0.9681307771177818
1.8359787131712748	0.32694501821622296	-0.00911267710634495	0.37101890851593117	0.4055801595302752	1.025095458934182	2.440921424853439	1.2934713206837332	0.4178044047591475	1.0264191918818741	-0.0441586690252773	0.1829461102869681	0.8010024718066255	-0.8460965063666591	1.1480931027225927	-0.21426662360024937	0.21661799291938372	0.48268295733558775	-0.614184995914143	-0.07253972512277652	0.19309430310105632	1.9948405280063053	0.5192787324529133	-0.005198610575350484	0.5429636425396112	0.9050698339366257	0.6726037659275323	1.1102977505064575	0.1742320599708564	0.29124589381987975	-0.9764765640047325	0.1483880393220979	1.5734020416545211	1.4686161946352654	0.3092284365459184	-1.293798477423406	-1.3675217352844895	1.2623539710195775	0.40422352521758687	0.22508570294433694	0.18895450809302333	-1.1667069197116877	0.6700974523005578	-0.17167344090443248	0.7138203140378172	0.6025681807886996	0.37604446853968965	-0.017549220245709797	-1.5785971284200755	0.35589928840424917
2.479983877841527	-0.02659969316819925	-0.19788873999500622	-0.16670398895042107	0.0036427289901574977	0.2697200212174957	1.7977071239656173	0.8357454580328076	0.3730833199659682	0.22182978157881927	0.44628682206247894	-0.6222074119154665	-0.3456232369371379	0.12190417600406729	0.15315441708739305	-1.2288651797617995	-0.07142091189217974	0.08534707846295873	-0.46956795313855204	-1.0267315075099854	-0.5212327974378163	1.08855514382377	-0.3682587035313244	-0.5772575034078743	-0.47208118024176937	0.2874296800302181	0.5049023689290583	0.664178837659317	0.24756186880551226	-0.3314419485511453	-1.8024199920172665	-0.6924760393620936	0.28720408923865187	-0.29787031038151135	0.522538384330769	-1.9987591296216156	-1.4943855414989065	0.5067214600009936	0.32588863368987664	0.15550094574436377	0.11068040677471401	-1.4006276337926118	0.5783140427474333	-0.07091187788954144	-0.4593979090747659	0.8122234270115517	-0.3648755706746111	-0.15262419209836076	-1.4356100516181112	0.07337785623710802
2.052854903775803	-0.18297844558980494	-0.19524050327347925	-0.2078561017749215	-0.3088779330853831	0.2987020828884511	1.2863257006223285	0.7701670232409867	0.16990296504570512	-0.1280112692760366	0.9996991428092621	-0.5509317883974353	-0.7169181789330276	0.6246330256019962	-0.3816948978121447	-2.0021871524499004	-0.4080434298765301	0.5446413032213223	-0.26356137436699384	-1.0324797769336738	-0.6940227239309922	0.5090913050045263	-0.5619886037660675	-0.8094306331853719	-0.7580079532533877	0.2925689537013201	0.5508892893492716	0.2643502177335735	0.24085585255884825	-0.34274288612657783	-1.5925821453464704	-1.2855014294723797	-0.0565557495893845	-1.5617298191844913	0.5506467707041118	-1.816634338027368	-0.9976587505310586	0.524902738457978	0.5692078007496909	-0.11190896974083338	-0.24230502963965622	-1.2762249424730179	0.4468006937047804	-0.01025318351606412	-0.9083376675717627	0.5465201890016101	-0.3555361884045614	0.18221056639257657	-0.40776512370335477	0.6870948582953674
1.1240961484327858	-0.17716697451150482	0.1325733792583663	-0.2914919181866228	-0.21058158208134375	0.4432126468557971	0.7715561829673665	1.1947038639599343	0.21894567412420968	0.11157438459507696	0.8902151985613221	0.03840994331023176	-0.17378405898029506	0.18418347538917346	-0.3097852823498339	-1.8167656329981223	-0.889420790681311	1.2583122392562476	0.0511555138556519	-0.10648556767293213	-0.5996350528758142	0.3503790910976013	-0.24778895317164792	-0.9229879481378206	-0.2547709029047754	0.6002189125320101	0.24292378225096944	0.2977837167274315	0.41919271960024496	-0.012577579318441839	-0.8315496452713647	-1.3007212679162605	0.16669742882107183	-1.636175902726732	0.08990605929855996	-0.9424304842165644	-0.2304464298282194	1.0836767409794261	1.1698803583671735	-0.244092142440908	-0.6476060563003242	-0.682482388294627	0.7087786880910893	0.2995822204151349	-0.5806505836250527	0.14165967917871555	0.06145324611545152	0.6741349094628541	1.0893341467415143	1.71317926279906
0.44318251347896837	-0.3330290500947675	0.6311994469754056	-0.7507047072819863	0.11549835380493298	-0.05048350988549308	0.11228415638319572	1.5010386988845614	0.6773406825422554	0.4097250207975769	0.018479861886821953	0.25798607224533565	0.41651669567762195	-0.5794487061486268	-0.18168626599551796	-0.7934243666588078	-1.4319767299854165	1.4273191106980665	0.39399376211690806	0.9666815610037539	-0.6966864047332028	0.3558971006872424	-0.04094518988206422	-1.0673090541069912	0.2893329271458019	0.5050680338456075	-0.6736392600984714	0.622216673281045	0.8116116217239515	0.046479877328608706	-0.40983649157773366	-0.8312880624991242	0.021983796626815585	-0.8035478374875532	-0.7513436508041621	-0.06082868756999443	0.2204862975890936	1.232813327592052	1.6046968863622384	-0.10565698506105703	-0.8603674159236537	0.1416705818100382	1.2779207258789727	0.6134557695784904	-0.18759337615421623	-0.16786040421354212	0.23556414038986073	0.7859794038129768	2.179087696970524	2.2857827510589095
0.19450929156440025	-0.7563859180888909	0.8873921219000358	-1.2062397591612113	0.010847832544964821	-1.1362432993466813	-0.4935756701300906	1.1001762600685954	1.222857398545574	0.22605339859798104	-0.842468152143795	-0.22520236238852082	0.1877753626813739	-0.6285225757214102	-0.5069421031525946	0.3565199042511177	-1.7068960295977644	0.846936356616011	0.6357274680963777	1.2964768724456708	-1.029775266595022	0.30182240793591414	-0.237151374329639	-1.0277323126325504	0.14913780812046862	-0.27980730572292983	-1.6336502943614146	0.7212527856647054	1.1589121396512367	-0.3240180089282171	-0.6733727500458563	-0.18609410875211985	-0.733876646337149	-0.04461694741711664	-1.472535598957591	0.26683056858812176	0.057912447607343064	0.5380516943322968	1.4100209390198257	0.17636470339178145	-0.6814132101944081	0.7364312472184165	1.7275354765969901	0.4948921651532313	-0.39384025083937063	-0.3578317971316344	0.009320557155656732	0.4072500788802754	2.3385359754346653	2.1302892220088596
-0.01036200343531206	-1.1088391661092707	0.6013144082657311	-1.0506399984350538	-0.9324015203092573	-1.9877722795826551	-0.6987045476766868	0.1478699350512927	1.3171932705333436	-0.44539076798925353	-0.9380560001340346	-0.812099071785932	-0.8075504315905913	0.2687188928374582	-1.1259084695884987	1.0485632874474433	-1.4601298670593732	-0.06821078142415342	0.7404512808610025	0.6782072266607791	-1.2676994147689966	0.15380670212777783	-0.5609121762389275	-0.5816840791600095	-0.6705713802356204	-1.3312946167572783	-1.7148851872723443	0.2861920467414656	1.1989275382076285	-0.6669233064302788	-1.2134791955514292	0.3405920106892056	-1.3981577719470464	-0.1417735695953245	-1.676942791995144	-0.02412986405784886	-0.3990139562011329	-0.3207281428045688	0.7293106243352427	0.3901965697102704	-0.1538605894525729	0.793744610390974	1.770811805463226	-0.054960513395140596	-1.1416965854820795	-0.4882549529569479	-0.18685026968281598	-0.058066582177998385	1.8653680955179075	1.7174873053061097
-0.5034873134084313	-0.9804083444070387	-0.13294538085015234	-0.25800098035849	-2.2395442091114237	-1.8209011610086066	-0.4436810179350324	-0.5763343943814524	0.7238753500655012	-1.1819072171642602	-0.5380970585172106	-0.7063483413859297	-1.7157945058735995	1.138477824395845	-1.3946773443409899	1.217357204318014	-0.8745232401609241	-0.8653551518664592	0.7650443713702066	-0.22041621209435883	-1.1976879239470066	-0.01687439835243559	-0.6028891873318367	0.012026797421328497	-1.503631225674849	-1.978739479754561	-0.664898396067094	-0.43739625171556545	0.9198940967042638	-0.5338407852291449	-1.4809481527552328	0.4979448495010575	-1.2122333797077007	-0.9591720563949498	-1.4806860105989437	-0.5703145663361301	-0.514294289340936	-0.32998615194814296	0.1621228162458196	0.389984311708017	0.31869682682253614	0.403411439086586	1.4634647504451037	-0.5600763991159382	-1.771450282982366	-0.5929891193743482	0.013909625565509206	-0.2808876724304838	1.4771242312784085	1.561646497904766
-1.1052240107240363	-0.4331350075665484	-0.9769792763455227	0.5222162826020823	-2.8700770840638334	-0.6836565950700434	-0.08180009257865768	-0.5084212748382977	-0.2437642433517541	-1.6074534773365916	-0.7192738406289139	0.12275867289092984	-1.8103552418229725	0.7507629525256596	-0.9219336064953676	1.1026330892056035	-0.4847260312763601	-1.44387674624997	0.7179831937502014	-0.5064949328173777	-0.9816335210729369	-0.12068782158691758	-0.3346969876480019	0.14796576553857085	-1.691857514669117	-1.9449654863968056	0.6471020862142394	-0.9277243602237515	0.47954470656043446	-0.08977355191339066	-1.3642425110216099	0.0783031305381984	-0.23976500959205746	-1.603776335612796	-1.3376267457184456	-0.9019607099634	-0.04961183584416675	0.5962253745326836	0.12799958379173346	0.10906743059858408	0.24590117337371536	-0.09237295715771136	1.0091053988674406	-0.6778193805389364	-1.7329843395883051	-0.6790038088121825	0.3780333100410748	-0.5056875423527484	1.5024434685936243	1.594448132645381
-1.3732390303846502	-0.041336613093865916	-1.7140629127171654	0.6811977797103728	-2.274094897892485	0.515045597884628	-0.04182715011098558	0.09382343291704527	-0.9984934565449174	-1.6626933757582243	-2.0221941975208484	0.8493315088301395	-1.2044200067829418	-1.0370917651978442	-0.013630391634783927	0.8563960589937755	-0.6485233321979087	-1.869235268912472	0.49808827002729633	0.04760575880435124	-0.9042749391303774	-0.06760742250347178	-0.11051817175812602	-0.41789051481078954	-1.1598626981388296	-1.5070278647275344	0.9540414757826257	-0.9552453786821379	-0.04568750041319386	0.04424740959927358	-1.1080906893830722	-0.894584452395109	0.722598646809484	-1.3356187218479292	-1.4744962508989223	-0.7632352878271655	0.4652153772630068	1.3684114315745017	0.4750216630475513	-0.43273248295630956	-0.4076197827474011	-0.462323237309036	0.5274229703436789	-0.6206153650453899	-1.1283660959670667	-0.7541965369446549	0.3184787224906551	-1.2732540394811465	1.562230064230141	1.314444280922806
-1.1963997133651423	-0.3192008616285977	-2.346946739684498	0.2723270566407715	-1.0169194676074083	0.7546975311759435	-0.4165064177886706	0.45652194808469965	-1.1913772247929444	-1.5205865637573637	-3.5663186490442143	0.6432773667501573	-0.6634090453508318	-2.9801284416789366	0.6176617811860258	0.48112213597899184	-1.1435147453442192	-2.0260175029185112	0.04496597211482784	0.7626683030536344	-1.0219469257248632	0.1658367468385387	-0.24854220196693222	-1.1574197914854916	-0.40746780166279717	-1.1287235003026783	-0.1856966911138179	-0.7793367045461091	-0.6861285443333347	-0.49479566093849353	-0.8862252106762775	-1.9574536083599936	0.9495369009281163	-0.3236850413038668	-1.6037556976115108	-0.2779380069062558	0.20995256247763747	0.8301137301810031	0.7095383026675589	-1.0453952683316223	-1.0180890909175426	-0.7438176125569318	0.06851415412613843	-0.8054693547418265	-0.5868788961432748	-0.8274251058337804	-0.3927971141383419	-2.648706499224064	1.0528753774412247	0.43156628554833437
-0.9675621732461819	-1.1528604449473923	-2.82968193132739	-0.1756455436182471	-0.19359609663826627	-0.22051046425566778	-0.9133785281538028	0.14542949532082947	-0.9556081250643592	-1.4148332884335615	-3.8108340781341887	-0.4926037705226751	-0.8098855253347281	-3.551419384588273	0.5044895980768774	0.07819433884784782	-1.3791482860070485	-1.671932578684355	-0.47128225949929925	0.729657164818393	-1.1627860461464543	0.41986920226734775	-0.7231509753773854	-1.260414401964688	-0.028241676480450843	-1.035021532995126	-1.9335935218021982	-0.7635849197191258	-1.3239912227228479	-1.3978890092744733	-0.6835863995757632	-2.3807015839945542	0.372584757677164	0.5236148647754169	-1.2602599961578018	0.128863293021083	-1.0096957104195599	-0.9853905168582715	0.5146168011561842	-1.3633939590664133	-0.8272360810080565	-1.035556751146867	-0.2595566343051736	-1.197982224296658	-0.668420144079491	-0.9116080893547934	-1.3177874734859496	-3.897070794903473	-0.14945106151483467	-0.7741870272643911
-1.1179736167270558	-1.883462381787334	-2.869152358763164	-0.32730107208984055	-0.24521231365153165	-1.6541770604234165	-1.1762035128474921	-0.4965669526341054	-0.6963264693207433	-1.5447763578819096	-2.2182127034826076	-1.758763157445471	-1.554859343117411	-2.342336632257148	-0.2337927968651273	-0.03651142263057144	-1.0282928058495506	-0.8389154691557387	-0.7058316767927265	-0.2797968356251833	-1.1882362763553287	0.39062943529611605	-1.242852872564954	-0.5413895945029316	-0.2345538210420163	-1.1092417593841164	-2.9647260293926534	-0.8963316892530011	-1.5653503396410362	-2.027237562850248	-0.5406645868255717	-1.760399612690597	-0.5291989948529485	0.4723732055622152	-0.3791421941400693	0.0535367618744686	-2.3931618056584014	-2.8230014507117214	-0.006754984968078195	-1.0852853315592577	0.24018890540928176	-1.2275406483245817	-0.32910150166697605	-1.2638906500849458	-1.3833432433820076	-1.0353257844937955	-1.8062223291916712	-4.075651515521034	-1.5289220714148155	-1.7168727192930293
-1.5939994265370088	-1.9640180623411607	-2.173692829486711	-0.33474110222270737	-0.5277033669716625	-2.3868442348476004	-1.1041158837965264	-0.7932097912523949	-0.7033846486946759	-1.9498588081819463	0.07171711789396523	-2.328106332262775	-2.24178735056624	-0.3630599452544091	-1.0954285193444153	0.39727864375831634	-0.3811758065768072	-0.010754575346677798	-0.45593394480161814	-1.603229449521685	-1.098561342460885	-0.08542457343410603	-1.5046327154007606	0.2930164210903768	-0.754760159066936	-1.0694659934324031	-2.6745984207629383	-0.8121465246878224	-1.0614903143180474	-2.0678170115772168	-0.6319268047935596	-0.4815037832269711	-1.211695132808173	-0.328584191117704	0.5464048074058517	-0.5228247508384246	-2.8071195204576127	-3.402956829654534	-0.5245565419605511	-0.30769604548326335	1.3705413708470147	-1.0489360630095583	-0.18762515016122966	-0.6605842566886213	-2.2102949913743237	-1.204887213039503	-1.6594941123698719	-2.9509630617900906	-2.4213317655719164	-2.0201919738169245
-1.9141531370994735	-1.464920893669326	-0.9082311001256743	-0.47680223906001523	-0.13261345124827675	-1.8073393956660824	-0.8554909397270254	-0.5176671845431094	-0.9674525225375462	-2.3434029207802736	1.3650877747810113	-1.994174600156139	-2.2560077273545014	0.9779837427834192	-1.623780254398048	1.2048765080368313	-0.016694066087790598	0.2436977127110964	0.09093951270650481	-2.351783178658707	-0.8609975829036197	-0.7738441833183383	-1.3295390369653883	0.38129531614909	-1.0945548247243442	-0.6767465580011397	-1.5721507608108451	-0.294844329414433	0.0008705185446889409	-1.7316410875059107	-0.9446697160612562	0.5198410944459968	-1.4029017965024386	-1.0495931893305752	0.9144158759772191	-1.164508383094103	-1.8524361576028279	-2.5465898255588435	-0.8032858399202182	0.43454862291321644	1.5976696787982918	-0.40156292095649865	-0.11703202677408138	0.2018508271164008	-2.512535050784857	-1.3175457888501438	-1.2488713755083498	-1.2502761053689224	-2.5751335657732866	-1.755316961764176
-1.7149263313006204	-0.8856818999750653	0.256000827475018	-0.7064390785719882	1.0026491011877183	-0.3177641176063908	-0.5975796288356046	-0.12355827610190417	-1.287223633969803	-2.1866467129487894	1.0830434643493458	-1.124581576076463	-1.4977172376438657	1.1142773288800405	-1.6456718395651735	1.772136096799776	-0.15492475279865178	-0.17483699175203438	0.48651832542536694	-2.200721726918672	-0.2839191284478468	-1.1713243356551402	-0.6701170991661357	-0.3504341080587505	-0.8978664900603529	0.1388877412425123	-0.565255126895235	0.3617236567799033	0.8728128340851774	-1.3620197923307726	-1.0381672393356367	0.566821808535347	-1.147290959494111	-1.0224280025577206	0.5928035012361053	-1.3323874077858078	-0.23562068358095511	-1.1212369933996555	-0.8205051238270634	0.579636878766608	0.757879728412439	0.43712815002699357	-0.39620742289065425	0.5009458272194771	-1.9758481707933118	-1.1511318824455945	-1.0139708952247262	0.01863808880655562	-2.227551861305444	-1.2753268844818642
-1.1093943195495266	-0.5353848950689147	0.6910305977337157	-0.7029780043964663	1.9850288345904292	1.0736105157335114	-0.31937451979242937	-0.20085641849517794	-1.464750399232928	-1.1608244964631493	0.14399065826335875	-0.15618052684491757	-0.3699555267728416	0.5904591175324236	-1.2327675407792786	1.5278023773564544	-0.4154662625227422	-0.7663808053144223	0.4330316475890626	-1.5064240373345992	0.7855187629457164	-0.9733422561927866	0.36047404225061325	-1.0954736078776266	-0.15851603928032607	1.2067804935743536	-0.021895527758540458	0.6125853365148141	0.8693149524175612	-1.0012233150194139	-0.3991037162697351	-0.16452787170042366	-0.6983732987086825	-0.3286855451473281	0.02728563779717434	-0.8578181375092835	0.9221614620866511	-0.04636976727075351	-0.6674943094736204	0.05329559078117107	-0.36024073477567947	1.0191574695589325	-0.9886239551077685	-0.09758621556540067	-0.7724847083253982	-0.5307569269580156	-0.9724071723766218	0.44890479588546695	-1.74056702633293	-0.9037990438402695
-0.4631762114570851	-0.23169516128184733	0.4121906067778197	-0.3080390801364806	1.954681023785402	1.6020018932428912	0.08725849376045637	-0.8079966140929	-1.3987584687916435	0.3626084237946221	-0.22710110705837966	0.7388873742422227	0.5895773610763311	0.2826215385004426	-0.5678525626156624	0.4835561096182148	-0.24451341915672312	-0.8829450906458988	0.05173813521251368	-0.7749694055614388	2.131469575000067	-0.3905105675356246	1.4475881245375397	-1.0181106831223525	0.7961296514125166	2.126374040631364	0.3877511246511806	0.27250705305948747	0.049259957804987785	-0.45106379282632575	0.8894542351663285	-0.8748795123301164	-0.3508616958675782	0.3980072386544661	-0.21204026932135	-0.07212867205713122	1.0815387139946566	0.47428059118741905	-0.4318459213878622	-0.6430892281306073	-0.8296044420664397	1.121149038778054	-1.515646977721853	-1.041030402033722	0.5901412647358474	0.4364416920155638	-0.7870011346717806	0.4313919881238794	-1.2736091931096778	-0.7458050065680156
0.05498003551003232	0.3352797985892958	0.04346383967305332	0.25092712049466137	1.000772428732514	1.232361714992831	0.597190178955574	-1.421213705129974	-1.0817494689332767	1.4782180082110006	0.2187656732775454	1.5387937549057686	1.069738497215265	0.5186570759524717	0.13670946600337544	-0.7122235677397413	0.47458424477349714	-0.3061998744391294	-0.2742719030126911	-0.19628789893783127	3.1463184252105885	0.05912187889011916	2.177065975087225	-0.09709000967000217	1.490184383295276	2.4524495991182205	1.0416811973236064	-0.24393074982733787	-0.815677447057132	0.3164516804702521	2.01172983547664	-0.9321347587972969	-0.23386908592965897	0.6283942511153113	0.028993268323344982	0.5316812609115991	0.5820091861735469	0.7837294944673499	-0.18193250901686114	-0.8914398979852638	-0.4634413989790566	0.8795453052967722	-1.584358594612625	-1.4678465176492246	1.5822817255839268	1.3156583779623086	-0.241124840564943	0.5712162453322844	-0.8072048763213238	-0.6959791042491484
0.5460285826062524	1.0467968014749913	0.1550404429042421	0.6109346760683583	-0.01752201983136718	0.42853760153828047	0.9655696748126246	-1.507816234911401	-0.5895021764795241	1.5452675236146236	0.7788047131211971	2.0984079908170163	1.09357617971626	0.9541979059340816	0.6853969619385955	-1.3014849786084879	1.2963387902000785	0.592675006758257	-0.30380488193164684	0.2690024116622295	3.2399930571310502	0.062262175064044564	2.2806522949147205	0.9288594262950767	1.5514869940465867	2.0001326036697775	1.7773390266584397	-0.36909499735124207	-1.0057535328958487	0.9770465017497917	2.130995054399037	-0.3902866437278748	-0.2001151945064775	0.34096177828247676	0.3891444170312272	0.7302923309876326	0.08422145465284625	1.0972379535743717	0.0024069296661064195	-0.513173257185029	0.16444519249380693	0.5388365024935612	-1.1527491231773879	-1.0785141938373954	1.9209327223677377	1.6102440432748837	0.4719905659107478	1.0251594456191673	-0.37221013320095014	-0.5883832019569836
1.0343812115124325	1.3371123424991214	0.6979477001747671	0.6436255495769567	-0.4437624483044908	-0.383083106869416	0.9187300987591835	-1.058147007726773	-0.06532080773277406	0.8276156495035702	0.8553318987646812	2.132537766509289	0.880774612195375	1.1299125492239235	0.9670629240681407	-1.0507916519202753	1.6798349857194055	1.2008008402461265	-0.1517453524978345	0.5288553872131307	2.317741362650195	-0.24729033658513885	1.794109312072826	1.362787382752855	0.9270387512838077	1.0084204373015577	2.053500188479626	-0.018958904686509657	-0.5442002290024712	1.1595157761696997	1.2208923494760853	0.2323655019557036	0.019248881669460503	-0.12532959477537814	0.40120952653050757	0.6498671495310719	-0.09800266710366168	1.2186365684312301	0.04378830946042267	0.12140057271224867	0.470132308751674	0.1567942018895875	-0.5690467173361573	-0.3151215374455718	1.6550809396622455	1.1519909537847763	0.9561182851406524	1.4282535710572937	-0.14183818953137806	-0.38124753724501753
1.2589553638972195	0.8127925053795179	1.1433228182586885	0.5077579007328752	-0.41676795602544103	-1.0308644808694014	0.43786310161306324	-0.5330669811495482	0.35235190355124224	0.2245015115395563	0.6319469879677565	1.5020629917216826	0.6368072777671279	0.9783739969557386	1.0110999845381605	-0.400007370936718	1.508749935196087	1.1510434718838232	-0.1096053368606843	0.3134404291519222	0.8774464075527855	-0.5560688655826812	0.9677815410612095	1.168754049085857	-0.05010419329209562	-0.031984141614874076	1.6108884207892373	0.32734167460855057	-0.07496709670525968	0.8653051702599598	0.06736992946134757	0.5503524196675184	0.4919518784501618	-0.4521078890737096	-0.01310485707290008	0.4890241235254358	-0.08950255395345544	0.9124496058211343	-0.07521535835508898	0.4951024006269745	0.4551298243563572	-0.3598119548024977	-0.251015612927966	0.25300928933885203	1.058220724959848	0.27256980198764613	1.0253758491687521	1.3729500516157986	-0.2687625215087602	-0.22415207519921287
0.9782729724745168	-0.18340428676325823	1.1181319845339672	0.41175744871106323	-0.47324087681474386	-1.4002814301322153	-0.17457437673498769	-0.36834021564535835	0.6206550853692567	0.342470545266861	0.6360971968996472	0.4663568913048727	0.4407679586817024	0.7831507496615973	0.9569536029486538	0.008373929570159842	1.117225313031197	0.5439080171028075	-0.3068886294704529	-0.45617858110742443	-0.3430994112825642	-0.7697389553620586	0.07379099136393727	0.8048774962160156	-0.8226666636543938	-0.7398004860115455	0.8216906043782206	0.2136936342883945	-0.10162243164814518	0.4843121415890297	-0.5596151069712338	0.5915329522069984	0.9598205318455604	-0.5235064519080487	-0.4538574730316416	0.2851938807321922	-0.08195472062456939	0.35548664662013013	-0.2748444626764507	0.41286058893643685	0.5113051496009902	-0.9589600911447838	-0.3162362074851945	0.5194756260096696	0.44342844191154346	-0.4191387883677499	0.8416970712214255	0.8628100385510464	-0.6696079135048691	-0.30191915088652144
0.4262130698879113	-0.7686922974177534	0.7846091533223833	0.4383866405486169	-0.767640683532143	-1.2794738524899827	-0.5369781462255763	-0.600135101069064	0.7853286547717786	0.9393865659607799	0.9230464079963013	-0.4130551243908007	0.2891602285343571	0.7792490418000192	0.9390252848427886	-0.04811859852065597	0.8606203847222126	-0.20103784195462196	-0.5915845518216668	-1.378984779805069	-0.8486909224289286	-1.0324346949489167	-0.6513062828485356	0.6101880154989388	-0.9506397555953036	-1.037263399107627	0.33870652938558105	-0.22248388102918204	-0.464944505416334	0.3872625017368958	-0.5991838024934675	0.5589867507286196	1.1026483520251782	-0.3488784462828453	-0.4523602754888886	0.004163824016692143	-0.09228230519413436	0.05126582201590299	-0.40123237962516006	0.09137639976976138	0.7928940962519296	-1.3103262769050796	-0.5011802742938372	0.7393078536891954	0.040649704911752946	-0.49478305079679313	0.6729993937942007	0.29857416305286916	-1.0142097789753088	-0.5703896565703972
0.24898939680034643	-0.35539946111731147	0.5632241835149451	0.5800996809478495	-0.8935516338415509	-0.5728183917552163	-0.49740175084397953	-0.9269164196438879	0.8632513778182411	1.3375774404193044	0.9919801179590073	-0.6704920525155486	0.21264284972107092	0.9032290575104005	0.9834927218741079	-0.2153362288409352	0.7546599054371875	-0.6801203799131162	-0.7236567116398384	-1.7889615004344075	-0.6432916006275109	-1.3706771314446164	-0.9546356993893472	0.5101802966904418	-0.4147145958818097	-1.0288313054330498	0.4717630961556425	-0.37551762594212323	-0.6184983282917275	0.5783464590933962	-0.5069737379966643	0.5033578443617853	0.8980664427182699	0.033240490438448955	0.021042248141313096	-0.23304409631513118	-0.09366923532552801	0.30223136575427684	-0.30377807589157896	-0.13458381894597055	0.9854692705295002	-1.0722174991562	-0.42488536620222866	1.002381745422827	-0.023515023255296374	-0.03671351604930335	0.6075600054835578	0.08984173141035182	-0.9557772159987237	-0.6914466255587228
0.8527723714340314	0.7389475303843457	0.5923473247454983	0.7966122180172396	-0.4632485903379987	0.40147203205926735	-0.1964566496101756	-1.0108066264775075	0.773951160715622	1.2517134905526839	0.4876163192394947	-0.2812421470094511	0.318668420570053	0.9135076134682321	1.0089444998515595	-0.01946132631877022	0.5651099608387782	-0.7655628394605587	-0.6239475288568881	-1.2893739560255404	-0.14114284861739965	-1.4713784428091816	-0.6481617342425504	0.3006018474477151	0.3709216124235536	-0.7908753584613216	0.9667872843098891	0.13747834362255756	-0.3208525596640218	0.7917580261156638	-0.5342375450046309	0.34157337102839563	0.6299175417663806	0.5313873002757358	0.4802808372402572	-0.1654091502749689	-0.18037509623451153	0.8741252055860581	0.06503567792296437	-0.13012845589390495	0.7357072240826429	-0.28797419526410534	0.05361883220197571	1.0397604538978646	0.2830843495920391	0.43597066427790415	0.5485918096501912	0.3117411966356287	-0.40311921279510265	-0.32647791179475766
1.8800661408639823	1.5783445236948213	0.5960020853872359	0.9561526522629944	0.3310598321508574	1.0396119217235098	0.14574189667699047	-0.6703958907865948	0.4535460045530328	1.027854372152319	-0.279161582725387	0.35757398146697655	0.6930845393358182	0.667508048107754	0.9277743156369227	0.5533922599313332	0.18181474844297807	-0.6288508137389524	-0.4036784952584529	-0.06431918703594884	0.1621159403755711	-0.9518129069286367	0.14569552507210964	0.04275325067642277	0.8862803011580664	-0.3574561688618744	1.342070177713991	1.0182314539986537	0.08670533821071391	0.8684193681655575	-0.4320526447921671	0.12175528884696615	0.534059532757033	0.9714494316321266	0.41090868231831823	0.30621353333305834	-0.43381605282006214	1.2358310993034494	0.5845464206720153	-0.008732887390738152	0.16295046448663633	0.5649189554978187	0.7012522653794472	0.6050775154354583	0.8723361590849936	0.4128762230334594	0.4305383863601663	0.6948703248027419	0.39691021749838556	0.4709584218344262
2.4828452029748647	1.5243245346597496	0.29526833454428136	0.8289400365628491	0.8708662030138615	1.001700939793206	0.4404568717219382	0.1038900333280844	0.03773111550280394	1.0865277312504187	-0.6610974844572215	0.7864445640000547	1.2624867052520523	0.2497960137527834	0.7548243141407391	0.9898881929251769	-0.19377444455204254	-0.5399777066457747	-0.1917243850289143	1.2842169523770417	0.0503629307006622	0.14992445619130063	0.9213909925788771	0.03522402186006781	0.9202097955290921	0.13844197075235326	1.3394712061053806	1.592594074888778	0.11365449267781787	0.9370398192435456	0.09907399899830019	0.09991399350578109	0.5468586566984066	1.189518927566361	-0.13564834987412397	0.9109072160558391	-0.6776194657845501	1.0874197896574413	1.004815546215778	0.05340194978822116	-0.20877590097930132	0.9872794749947127	1.1076492350151703	-0.10561878964006315	1.526805594185657	-0.13972945409737395	0.34502592724981607	0.8952227148779376	1.0347444633540948	1.2126877176605062
2.156959720650529	0.8476768375047466	-0.17048000652670814	0.3124241912310887	0.7751252807605795	0.5760909367794672	0.7000807619040539	1.141912169575044	-0.1513063217509695	1.3657468560911719	-0.4039610290674895	0.8509535947504467	1.797452119280314	-0.12260725249524809	0.6182953978088884	0.7923740831190929	-0.2624248729817323	-0.6174182171511013	0.0003352081187299458	2.13211010072781	-0.25230952081858876	1.25860856767341	1.1544543442437394	0.41694592478371456	0.7101081387792456	0.46101402233141175	1.0391620374456394	1.5219326174117276	-0.2791234540702625	1.200354540721229	0.8891202730239671	0.475571292740704	0.4799645781295264	1.1692319182083912	-0.4893765136563285	1.2164207272176282	-0.5480489213346053	0.6079245733570178	1.098029164658602	0.0027105549207140497	-0.03169506261741041	0.9217728332239237	1.0265439041175186	-0.5647479388639107	2.0035722219083247	-0.7098462425468667	0.42245303766932196	0.7843195059424267	1.232925673441031	1.3855010489327422
1.2213756213396227	0.42340237394880115	-0.3455413018670697	-0.3173899323072253	0.2854437956127703	0.3889502505376696	0.8643916153433249	2.044360754483528	0.1156547525176096	1.4877979688187017	0.13651486438052632	0.7483388477776769	2.1003120412039014	-0.2792293294965115	0.6467545890569916	0.05346703586560898	0.02154197998909818	-0.7448079762941366	0.23014104962954013	2.124683771274782	-0.27378040918510876	1.7181246856572654	0.812375965692544	0.9245430159766465	0.6786635474442443	0.5046359421127893	0.6484258648864869	1.1046488932684306	-0.6126422762001847	1.6186752385981114	1.4410015452517586	1.1156543170168782	0.3521403954522771	1.0494131271361815	-0.008428473642091202	1.0747430262477886	0.1073758675431269	0.22211423838114638	0.8147746369454533	-0.06089429628044237	0.45465095712769266	0.772239582364036	0.5550978760706866	-0.42849746322689014	2.2169247335969455	-0.6914583803818548	0.6437456368030152	0.5344400369596725	1.0302201991618944	0.8963208900605595
0.4160185887623686	0.8418149673516603	0.025287765360663926	-0.5421606670228403	-0.039671644544959056	0.7511910665953866	0.7775855179571038	2.2771169948314234	0.7057313826298153	1.3620036764764267	0.48814871230955503	0.7387831516494019	2.1869365386637685	-0.21392228191212453	0.8257171485072852	-0.5877230747837272	0.37092209351858507	-0.717252252271381	0.4974690927221009	1.2966472546277614	0.2577206364436432	1.36731451883902	0.40084120435138987	1.1199248953521146	1.0141969471194707	0.4704871728319697	0.2904479834197097	0.8543807067394126	-0.4054072957102947	1.8887180070387601	1.545718772322363	1.6302505206742226	0.37994062567517317	0.9825874833332714	1.1717470344374268	0.7929545593717021	0.9812945674246105	0.19747493811608352	0.30247874802633684	0.018055689486081997	0.6508925699766802	0.9445378240704535	0.007939516097966216	0.16061632012754506	2.30651332929357	0.012625195989256934	0.8355719292264256	0.4490569255519136	0.7143337668820025	0.09278293317437238
0.10395734065072797	1.8323968734714478	0.6715965758398809	-0.13655961790007673	0.06478820769574749	1.3741258202712303	0.3937090034640146	1.5176407208435374	1.1957477428512833	1.3450557493138073	0.5813212770132861	0.8359802767781108	2.2236465645596897	-0.08724438233719915	0.9752864206489179	-0.599017369895877	0.4441090467204148	-0.44796417502784264	0.7172355365016211	0.09495325018408726	1.0829940201854957	0.6431845924744134	0.3925023848560343	0.8266931845253183	1.484284406157063	0.6695298575878854	-0.014752442829124164	0.8890037581596901	0.327546202098741	1.7415630832546132	1.5201394597644329	1.7225841457520408	0.6108988766409189	1.0019390818160765	2.1010064418549823	0.7934485489933936	1.5461092171766113	0.4676966297135098	-0.22793859016742704	0.3244218192460924	0.20070263428365584	1.3830727354018075	-0.36134866345210853	0.7950574191405273	2.4540785958540705	0.8312746914841277	0.854210059908443	0.6771393923784229	0.5706935849676592	-0.5954290849808715
-0.013584308173582277	2.5310588609525078	1.0465370335432194	0.4719909523056473	0.3223528916606368	1.7386910608395394	-0.06652757684458066	0.0007975942545104058	1.2548714022933727	1.6971443987393933	0.6720622128224742	0.8039576352398194	2.238651825814548	-0.11553821232131711	0.9067737503825749	-0.11833033645457028	0.16945865819453215	-0.011883194674757687	0.806210328223438	-0.7632874255502204	1.5515800993014304	0.1389523572373623	0.6591044737534857	0.2805051478950366	1.637927037522288	1.0945917814533528	-0.2734679372912333	0.8493772416890942	1.1076219262171016	1.209547199121726	1.7083917221252516	1.4096550866602877	0.7287280749226663	1.0171197726505194	1.8449428647874382	1.113779645443526	1.5095493186877122	0.7548585898650239	-0.638369955571562	0.7888646898285118	-0.6705982911386817	1.5907952386742554	-0.5068329925335852	1.2146650744798166	2.592191867583137	1.0367564880749016	0.7204799599197913	1.0505497763433347	0.67018455011685	-0.9360304095219811
-0.41314510235339996	2.2707287863818153	0.8743865965660814	0.5447743906344692	0.2370350421692192	1.6342792380059983	-0.28000703620123546	-1.5434213945697848	0.9401426747015513	2.067471159351811	0.8707584139376442	0.4554874458287734	1.9399494412815272	-0.3935731072388461	0.6208043262461437	0.20758126653052814	-0.2245467455758725	0.4835235823998127	0.7443252713657859	-0.7062167749099441	1.1668894635272167	0.10501895755912348	0.6151472944042502	-0.14791545990813781	1.1866106308726765	1.2854135620427618	-0.49271768093888246	0.39941461087022334	1.4484367248417422	0.5741427024158035	1.895021719313417	0.9050160552837099	0.3820549976167972	0.8955993749863073	0.41683188026336054	1.3083458154368197	0.957403148686876	0.7860016190238674	-0.8677797344675086	1.1901948984276882	-1.377503489629385	1.129628696444455	-0.49464719311020094	1.4227029612517132	2.3415272316932687	0.4644263080450926	0.5396507442537257	1.2069510589924728	0.8706800040874431	-0.8406105848700127
-1.1452592260184198	1.125186838800496	0.39886202834567147	-0.17807754029326972	-0.39707401088885813	1.2535390511985074	-0.1677023344410561	-2.415211377957063	0.5890021535380309	1.7692074288531892	0.9448413944529223	-0.0871401725021189	0.9411198972751044	-0.7748985445290506	0.32118043976274846	-0.050337451017300604	-0.4712163495953772	0.9853651395938418	0.5400514973527615	0.21260879374239564	0.04240476266212244	0.36394335474090017	-0.04366189855290316	-0.31793581091103873	0.22595411114609132	0.7591971651372903	-0.6912591000287085	-0.331215078349179	1.2272412067408647	0.08925942795305597	1.4635740426416286	0.37886890942474266	-0.33044603385994253	0.5383809113479259	-1.14316320774254	0.8912640859220982	0.09947303538003598	0.4352436307694619	-0.8575788201133822	1.273124583265777	-1.4681913292187374	0.10962477304121268	-0.33977165806633713	1.4717331716340143	1.333728655265287	-0.3105931449283217	0.329158479074726	0.9159143500574783	0.9915837427561454	-0.23503621922465415
-1.827301768337587	-0.23306637419917464	0.09207404285324916	-1.1043402831655196	-1.288193813582028	0.8514608845698298	0.006830697993986252	-2.469914358453046	0.44690772276532337	0.5876934165347272	0.6334837583287514	-0.4746250765412593	-0.738254701221074	-0.9495955642475072	0.19151826391655563	-0.6176506898974363	-0.5095036256556092	1.4028631744145637	0.19771022404245558	1.2615269607635446	-1.1733661823885628	0.6065300575817103	-0.8914790562858613	-0.3795926612305502	-0.8457820756649838	-0.39233215968063145	-0.8635960217100009	-0.892701801775496	0.6744411885445911	-0.19832105371916015	0.20255895790146108	-0.0981831343500178	-0.8744959078298129	-0.05335870146894865	-1.6708614977132987	-0.1306613050700182	-0.9407765839077015	-0.21470428275395223	-0.5626805322581916	0.9396640185104017	-0.9246555179510975	-0.8257804583341246	-0.00809151014908819	1.2942179513766094	-0.3461181097435055	-0.5666013887894445	0.007101949900570764	0.3103861095561853	0.959723979059529	0.8110461244441192
-2.1560672944140733	-1.121896605845089	0.1767121451487472	-1.3285138440192716	-1.8753603992261638	0.4974131108261373	-0.04587397227337597	-2.116430913710304	0.4537775748952919	-0.8728698742995223	0.03042743956928746	-0.4810572003238695	-2.4284227318530207	-0.7070509203569694	0.16975072320403337	-0.8274016547101846	-0.45985954251320077	1.5008498771539605	-0.21740964171020916	1.6077126042388667	-1.823804861330768	0.6689048182955255	-1.2026173054750164	-0.517851814831147	-1.5884126376539836	-1.4301560912143971	-0.9320837441621446	-1.0432827340125337	0.12785566087850034	-0.3759167508760088	-1.2266778403764809	-0.439371067445425	-0.8551993674151794	-0.7041337539194978	-0.8919039150007696	-1.1926436605657087	-1.9831637134122846	-0.87586069732595	-0.07554497248825641	0.36627251447394127	-0.09853602599450367	-1.0326319360930152	0.42674008015189513	0.8125268751444945	-2.064606939088203	-0.1838971975672365	-0.41718795507902684	-0.2167082062029499	0.7948801595490167	1.8432169611896432
-2.2365152349637416	-1.3124248947908763	0.4706199446041121	-0.5640777169650384	-1.7519773483284415	0.20579715136989818	-0.27732998824443966	-1.7913159191026582	0.3938653748763364	-1.7707353474175602	-0.4616429203993287	-0.24009945271551417	-3.2061545664359734	-0.1607889940901862	0.007660465069685885	-0.3921083771264258	-0.41315962155780467	1.042313737395681	-0.5102102360155464	1.0391033588600271	-1.7141615155182248	0.5394537029054015	-0.7839803115461922	-0.7103255160029124	-1.7554905995609673	-1.5987437844902261	-0.7994682231468319	-1.0023953367036735	-0.16493653089413512	-0.494356956706956	-1.828952507543119	-0.5180122208280455	-0.4696221702239437	-1.0757564859868818	0.4248584194312509	-1.6490550759991776	-2.581655012131963	-1.1822258552310785	0.32247542227099774	-0.09698204396314657	0.5538632186875501	-0.4384723082890975	0.7191533883549829	0.1388903946603072	-3.0598781418499876	0.2710815790190015	-0.7090391462412604	-0.3671554050010439	0.5142878930493783	2.151916492811379
-2.323136544717373	-1.0355871936598227	0.6543396814245558	0.5341613513945623	-0.9470423105853268	0.12623696002999774	-0.36262440465149776	-1.4691723755537418	0.17685354687260868	-1.859233615877618	-0.5371387506988929	-0.10620753739108155	-2.6722307498895934	0.3001690833984806	-0.411450539779183	0.22803012141955492	-0.3218012982581884	0.12366388707308992	-0.4641060439641677	0.09473642817620866	-1.136968028598617	0.2370478251421735	-0.2056119489466319	-0.7667456407137885	-1.397359104866678	-0.8506481027887924	-0.48557502121302487	-1.1325502069982618	-0.11766749714625821	-0.526563565004112	-1.2946816311205345	-0.3338480273604537	-0.25712304449643103	-0.8786347067354245	1.2435346186516971	-1.3223951912544822	-2.2248818946251463	-0.9422611118416788	0.33963010560170176	-0.2062317449380048	0.7197736472477383	0.37120027603982547	0.6342157906400909	-0.43972153394258967	-3.017867463253514	0.21607479634234306	-0.5792013245853077	-0.19438591390060614	0.12265168481786999	1.3637564216005886
-2.3632447729023087	-0.6681554679205193	0.5984848057060027	1.0163302730154509	0.12484914936974072	0.3896638435018489	-0.13433519341796935	-0.7306157561605852	-0.09528694620511907	-1.5955252296786397	-0.2708008670530567	-0.2943371551264556	-1.3647136750609008	0.3151601011472799	-0.8687289461352858	0.2835552731207375	-0.1306407705483309	-0.7125227913563147	-0.0968500309455618	-0.5292414299557834	-0.5470127817494116	-0.18171777105459636	-0.13494510447553937	-0.5774120500604647	-0.8167780291557649	0.10334522739554967	-0.17451830912870686	-1.4559512920569255	0.1694896497991872	-0.46893942819540446	-0.3430247139316817	-0.13188395114175688	-0.43635276079770585	-0.1759942729478352	1.128173331056493	-0.6057217156160829	-0.8666489173422743	-0.32700454616416363	-0.04843700620484193	-0.04129505960805623	0.36593557082920886	0.6387298078143552	0.1995231452111234	-0.6919518945023779	-2.263663513105449	-0.2924064116753157	-0.043372368947894785	-0.010388702502218782	-0.2932885105450886	-0.09808062354122486
-1.9868067697908003	-0.4490837033435245	0.39013255844177647	0.5594110928593842	0.9925764463658964	0.7696327298601037	0.17467090548776162	0.6928643087784503	-0.3023324443120591	-1.4709260109438727	0.0038833769781100123	-0.6832430214787406	-0.3308568740021252	-0.16612783601672387	-1.0117829262694622	-0.47275371377764946	0.039955966919997934	-0.8610856289374563	0.23998078619922117	-0.6251063101531914	-0.25135997234657675	-0.49808200068740816	-0.5760759645296077	-0.2752010295991383	-0.38668128531090984	0.49247004875937134	-0.07356131518487587	-1.5984227335567645	0.43248022167357414	-0.40534001166165146	0.03892415415853604	-0.22678212868606354	-0.6487563554085839	0.5488486561258414	0.40424691561135473	-0.06130033119506631	0.8601604426536636	0.23359676377097013	-0.5387959808534731	0.06257223185972981	-0.2640560582941959	0.06459295790435844	-0.2898823728998067	-0.6127963378445297	-1.4079558456349002	-0.6628184975868173	0.45062570550852693	-0.05858782558958978	-0.5290893852254147	-1.298100477184116
-0.995222008420639	-0.42191787969700456	0.10940777744301974	-0.29196424333421994	1.4724176064969021	0.7105122173352171	0.23519582572261286	2.4830631808156944	-0.44005000411489154	-1.4567838150601828	0.030713902407261236	-0.9640326471170383	-0.21287889838182703	-0.8694883020227205	-0.7731835499682571	-1.5130497089548955	-0.05112258854201892	-0.22256700515382952	0.14544850725188385	-0.4771609294369992	-0.31038720700600797	-0.35643111845000436	-0.9295939491990429	-0.12486075372896349	-0.2956762182641862	0.21200540001694834	-0.22587372833628303	-1.2268734513872304	0.403787070304365	-0.4223597013048809	-0.3664566640662779	-0.6563155497827653	-0.4238008694720835	0.7443013058234479	-0.344459908157522	0.0668314719722508	2.1295132960335876	0.40368171732651686	-0.7758133819174485	-0.17100016343646	-0.8060582736826643	-0.9657513087193386	-0.5573898813662875	-0.3646434444445541	-0.8324920746782385	-0.4706862625299381	0.3805908500949313	-0.30024638813650856	-0.4047738647350076	-1.6159656199395627
0.26481520156172467	-0.5279679134212093	-0.29464177146927234	-0.7408472494079253	1.7218130999690944	-0.13242968156182897	0.10345715241514727	3.868683407453307	-0.5371645183940421	-1.2331732708114513	-0.17175554902694024	-0.9389702300720182	-0.7360175183513891	-1.4168761530907221	-0.49794226333389413	-2.049320352517962	-0.4570149767556254	0.677904485086722	-0.3799003957320822	-0.33721260399136294	-0.5697820635501902	0.4281564450748254	-0.7688566671983234	-0.2452222022687942	-0.4001763665307096	-0.16125311174661472	-0.4946806790348907	-0.4650909056243577	0.0555625099440951	-0.4851541876473847	-0.8367958943962875	-1.0602452390087347	0.22325634551039378	0.28186227042146794	-0.7778857937699539	-0.02334595117903957	2.6375260028243	0.19947889787390427	-0.6882807823745822	-0.6893421775548522	-1.017574889270164	-1.729904315515368	-0.5979403303284284	-0.10990957271523681	-0.5170376882988725	0.09665525348179936	-0.2890266614795796	-0.5070325728617087	0.036327452377486594	-1.2306809875850866
1.1462101139800287	-0.6775458610628483	-0.8482935697779738	-0.4916257281735499	1.9400905056615492	-1.4213496185337873	0.20825924703103202	4.20063987281779	-0.5222456840638624	-0.8028742564287231	-0.3782068568590046	-0.6622235416946731	-1.1013982557361957	-1.5492845487481437	-0.5674310301989322	-1.7633722015439497	-0.8212476226617377	1.2175994409312352	-0.8342826134894713	-0.1086140363073072	-0.7299949730450246	1.5388099480356654	-0.35252611622393343	-0.44478423636076214	-0.3606970136953497	-0.036404066935349526	-0.7204907356968533	0.1839695061853658	-0.3314106844256926	-0.4564308993891665	-0.5685628690857082	-0.975619974131063	0.8004041521085803	-0.4276855708148067	-0.8525905847432476	0.010626048241955548	2.7285298265253437	-0.12181731105592247	-0.519106140239528	-1.143931563670763	-0.9228691821956403	-1.7495528096713817	-0.5947627899822071	0.06611441238888142	-0.29413501202761677	0.5534337576680778	-0.9413717090613719	-0.5125653824053982	0.5164762997169658	-0.7375432300914302
1.3216212966795322	-0.7448324255489612	-1.3432498441940923	0.10451788284144815	2.030585019163244	-2.358631728086264	0.7636751637408012	3.4269646687688415	-0.29637322905590824	-0.6008668947139467	-0.3674683316344626	-0.3432173014583248	-0.8462897529398823	-1.197135781645152	-0.9259259648049661	-1.0083847959498131	-0.5856932308943616	1.2860574285305781	-0.6821591148368715	0.37044258924125456	-0.5047116997965684	2.218772340882839	-0.2550025945617334	-0.3548520900639404	0.00226518486220675	0.5682439260126649	-0.8341602298350034	0.3081258451155845	-0.42591968240071176	-0.2675061088316083	0.40944136373104933	-0.2775972653285986	0.9146453597657656	-0.8504671972850072	-0.611575932891459	0.27784590758947825	2.792585470632446	-0.39772508897925635	-0.5205931333850843	-1.195501237563248	-0.7243809380063848	-1.0929144022171233	-0.6148114344493857	0.12540818300161333	-0.15624127083766398	0.7360179012794631	-0.8114313317581027	-0.3453882773512031	0.7570132112733162	-0.40503639835354693
1.0772115583391697	-0.5799025649872123	-1.4182267433536393	0.5137120686814897	1.6425674048757737	-2.4362211454476377	1.3225074599999287	2.0735604179634937	0.04188776793287377	-0.9201266595098148	-0.11102799828955268	-0.1764492730381105	-0.2545171784974707	-0.4432634079450008	-1.1001844461977328	-0.3621705771714215	0.4632239530186468	1.2698445618126015	0.05123924287584502	0.8953289780456657	0.12659397327657948	1.81127156601544	-0.618527334206515	0.22874146254423047	0.47735975048846113	1.070973770534792	-0.7976428798651536	-0.06405554408776269	-0.20132168489599217	-0.04633785028207771	1.2587100843656407	0.6758948983735342	0.680316765737983	-0.8404545509919445	-0.11442986138545096	0.5670113431705366	2.695026522167182	-0.7055964935973861	-0.6723843274934751	-0.803601087797289	-0.575342399592225	-0.1977684706716285	-0.49250515400577227	0.056649176993193925	-0.24875919215746797	0.9284832831497981	0.26121033547991024	-0.15299700771001845	0.7185516043292789	0.0036616455517361735
0.9585569499564107	-0.12357597193914927	-0.9306873543066211	0.4981246219434123	0.6211441197138412	-1.8799521845857712	1.1270401230065101	0.821841461593799	0.15526825336935204	-1.4278494515892337	0.17084544469118085	-0.2468296905848707	0.07741187531965887	0.5174572296425464	-0.7549118333741746	-0.0782108247934408	1.8371896364566846	1.4329242596793923	0.7387955192029827	0.9809062291591706	0.8005354057562162	0.3484638108973592	-0.9834711934618035	1.0962468545987107	0.6459964517968937	0.9340139317823415	-0.5199692234971696	-0.5595258271989736	0.026800801685725992	-0.0318705431344612	1.2159084367116098	1.3255453879990557	0.48600134889570945	-0.6910900999695231	0.4564669961238095	0.594647083079704	1.9680873231763316	-1.1439480086464948	-0.737098400982604	-0.2422645434901202	-0.46237256551764666	0.5304655602589148	-0.0775913682960066	-0.10547385720291054	-0.6107977924114063	1.3675080716069357	1.581548449691927	-0.05979556124871287	0.5794187966849406	0.6707434795479559
1.187779759405358	0.44752612928405666	-0.2074518005177138	0.1665301074408279	-0.6274638285541931	-1.296299838378672	-0.036260448034141045	0.08332291501231462	-0.22684812123955042	-1.4689943954693223	0.15329723031984338	-0.5021359072289778	-0.03417149861565466	1.4154760995270352	-0.156276481043622	0.01953597517161509	2.622948257432959	1.4725111956463148	0.7859437712503347	0.42813880422838474	1.0251629453291746	-1.378052302651059	-0.8853771364958035	1.7220262379845241	0.3362029122119195	0.1786812467872457	0.050056145217295615	-0.830594189950068	-0.03432597946636589	-0.34101930444322204	0.35282703291285045	1.3281235231507782	0.47519791003511136	-0.7119236176704331	0.8128378201201056	0.29849951170173494	0.533998264971031	-1.5569531503051393	-0.5563564716630834	0.14875114200319747	-0.3055485711188158	0.9462322794575199	0.4696347058398386	-0.30291011100839954	-1.0367229797807895	1.8167547117321703	2.1527786929309736	-0.11018020348194574	0.48218502839332283	1.2295272560103963
1.4935500083785578	0.7384700497060762	0.1825062693501548	-0.2829237167889793	-1.356969718766632	-0.9811763429034382	-1.4697304797131754	-0.13114656863032062	-0.9531617663530434	-0.8337675063782123	-0.2963832359219771	-0.7547398557200679	-0.19232858291698388	1.9882285671525954	0.04468331660870581	0.21053915635986642	2.232417053982683	0.8536545954244569	0.27484160539216623	-0.3500547550243443	0.65272575953907	-2.397053232127836	-0.4302701905885669	1.6676750304104944	-0.1488436030877326	-0.6732020283414518	0.7324723423110423	-0.7964211707315214	-0.2993881324386455	-0.8331210140412195	-0.5647182786668304	0.7445716334919116	0.4097136643126936	-0.86758379992694	0.807239929423046	-0.12847552028736195	-0.9644190515048533	-1.611488877853416	-0.21864151350563818	0.23365252721218374	-0.107870296703568	1.0833622468737245	0.7620294620766402	-0.5289577443682226	-1.2574265881331335	1.7968870054940007	1.5334308022561127	-0.28962012016437133	0.35460213751715186	1.0735103117173888
1.4851782658503536	0.4107092223571668	-0.03219590045142113	-0.7443871753377012	-1.1634729864957687	-0.7253574382445382	-2.1912186345996356	-0.0598905880309759	-1.4930984997180803	-0.034169270609395765	-0.919202311343941	-0.7726605088822694	0.029317940484887083	2.0780169302074913	-0.4733227193201651	0.5606112846355272	0.9326113786878577	-0.43679857696204394	-0.12554316773852361	-0.7064862434311925	0.05818041515191495	-2.3083460143339494	-0.12184757747126762	0.9450789356315392	-0.32675285398008724	-1.0960715188415826	1.1298912855024377	-0.5806518283559481	-0.4036539405346263	-1.2271976224614343	-0.8876223766020629	-0.08868435727355424	0.03219342026825688	-0.9017494866743447	0.6020378284274893	-0.47075552570183654	-1.6914129989790734	-1.1896041942835198	0.0796583729503411	0.13866861864460203	0.06093640552952912	0.9733678227871092	0.6134226342794519	-0.8308046343107973	-1.2180607551407945	1.1792611096923913	0.18018322369809556	-0.5403028197050268	0.02222211201827278	0.1462923308292978
1.101168832722202	-0.4672038090680383	-0.5440049263144116	-1.162754397922306	-0.41797232171953286	-0.2830835523426723	-1.9019864457019962	0.040408718049832065	-1.4127881583620665	0.27324639035925297	-1.2329043995513194	-0.49206425216586597	0.5138640228688827	1.6649601645370493	-1.2860338574275787	0.9283080451652619	-0.3894356060901573	-1.6583290786510754	0.07921708339350156	-0.4221396027234064	-0.2504572799951384	-1.542718675074199	-0.19892499391808202	-0.006664332533373297	-0.06482327436013541	-0.9779939994761015	0.9510678617994321	-0.3111001678116786	-0.16356472695163787	-1.360730518307773	-0.6740463623224139	-0.819503224688699	-0.5913493114973046	-0.7365902007288411	0.46619405097007205	-0.7116150478827544	-1.4231433984770594	-0.6091184680415592	0.27277320213983713	0.08157012233437873	0.20863048103084417	0.6103168051947344	0.3014360839015046	-1.1809482882533409	-1.0975771579669091	0.3606753289343993	-1.0238191412795745	-0.7656929561984563	-0.526370702676154	-0.8069489121863226
0.6464404457218423	-1.3496951023910568	-0.7879079044407853	-1.4368965341183968	0.07001993914059965	0.17390151702883855	-1.2126361074562864	0.036221750219775896	-0.8012228299597641	0.01562915481940393	-0.9883706794687752	-0.16915232141713207	0.7143861379405465	0.8415778439463908	-1.6094410381850297	1.1874059324934894	-1.0245599647747299	-1.983227383269068	0.6333181859146074	0.12194771718008357	-0.19383039884799372	-0.9130525993897753	-0.3555911147904853	-0.7204509039282749	0.25430416337338846	-0.6180204495344512	0.32655937972699794	-0.021957594926545865	0.16175466052882248	-1.3232896541065968	-0.5059328247709335	-1.2629644364569894	-1.1682092645128241	-0.597766926433292	0.39831572777112983	-0.9947293029086817	-0.7127300252970477	-0.33683456833846925	0.464780786151402	0.15719431623016653	0.4508193717191387	0.05965216542077524	0.29665178610915405	-1.3807550891422724	-1.0435242398761264	-0.21436978715101865	-1.5479135348242539	-0.878210312845319	-1.0525322398571244	-0.9429580078847495
0.43943667505316003	-1.6005983155952999	-0.5467391786567111	-1.4418625536093528	-0.15455225165070036	0.23436614807256187	-0.8988724579554231	-0.06880789119144064	-0.17566665867849782	-0.2969509419363643	-0.4378395297950037	-0.2072731847034835	0.3153897022535777	-0.1756822540087866	-1.0955038042560603	1.360810333075347	-1.016809699005296	-1.357241088364825	0.819717117967127	0.4160303527058759	-0.17732054570005912	-0.8868427274049115	-0.18550924701191973	-1.0821916646573437	0.1418795979919177	-0.40758067728531716	-0.2793097225315816	0.2909076507820814	0.15903979741640142	-1.3245324464772033	-0.8289170715568996	-1.435383467643004	-1.5134611712877366	-0.6988269656764818	0.08184470689851896	-1.381689888828571	-0.2684350371661983	-0.4798360641203854	0.7577807253529769	0.2752661592602702	0.8355830549656366	-0.49009243151386594	0.7247405206285132	-1.1962090092194162	-0.9678897378795447	-0.5531674720697743	-1.543206357407498	-0.8687308102706265	-1.2801491220324128	-0.2097558981529004
0.4946411154212946	-1.062071565400501	-0.16978086297656214	-1.135820912299636	-0.7815543437913001	-0.18746084822310208	-1.078250351084833	-0.2010467835058708	0.040373672972745765	-0.25284852166865	-0.06055675639575088	-0.7067679947406537	-0.3686121906038907	-1.0025776991607163	-0.18138319204069664	1.5436968481588311	-0.9584286572041331	-0.5646561002473389	0.29771490430694214	0.3174150766765098	-0.5252578168799764	-1.240717680048939	0.25916015656921865	-1.3093801558899865	-0.45771518997353106	-0.5310753702229326	-0.5150329936124755	0.5856006083458081	-0.2243174303450316	-1.434617056023326	-1.53277991983547	-1.466609044182279	-1.6547574643333898	-0.9167651356214296	-0.6864982094254435	-1.6970699478001805	-0.2958960178667707	-0.6632958432079847	1.1218787883149275	0.28381263085732034	1.1922178233434884	-0.8400893397934751	1.1894359644916692	-0.6414503914357621	-0.6823552986076157	-0.9787265367401885	-1.496104635700408	-0.7979757979621327	-1.169987286080114	0.622891551005112
0.5585834198166785	-0.25794038708242967	-0.14365433221800913	-0.6182853230183203	-1.128295376680579	-0.6693009733786194	-1.2284496796807494	-0.30145541120421554	-0.09446142615922695	-0.011964391326148948	-0.022785989452560346	-1.2073460647200596	-0.7451488734435346	-1.1889998261674066	0.3668252459407762	1.7590302842247851	-1.2713583621175273	-0.3987798350707682	-0.4813004538957529	0.021212766263501853	-0.9714217864049633	-1.3629327966658826	0.532142404213509	-1.580506887098194	-1.0928213879862476	-0.8921958624223184	-0.4581352516474017	0.7730336896406522	-0.573461768339514	-1.4748941942658358	-2.1231737482864936	-1.4534527593428066	-1.63890894978608	-0.9110299398185604	-1.586608449995433	-1.6530437021247213	-0.5009387190878565	-0.47530877529354376	1.4653352554193142	0.13992062352722537	1.2671856792271008	-0.9296257245731095	1.196491854815894	-0.06492447022901794	-0.2084530197566853	-1.5598587625954328	-1.6724682046199073	-0.6961719547038865	-0.9406659606566103	0.8290819926816108
0.4084358412888814	0.046883157713384825	-0.49862337595274425	-0.09308298939703186	-0.8645372755756603	-0.7498503799213907	-0.9084241472933695	-0.37282133368009673	-0.1747911838354542	0.010053330938649041	-0.03134923383161101	-1.0342935561798534	-0.6096703380983727	-0.5631730160489157	0.20147630630142016	1.9269584462349618	-1.7722305534590086	-0.8603514180565862	-0.7662426487067501	-0.2987105572676207	-0.8951831460000184	-0.8573421788567498	0.3857323309912961	-1.7662966385445544	-1.25003552575557	-1.2258597170795604	-0.4441808906128693	0.7951055807024228	-0.46815676545176527	-1.1875111353947125	-2.1964525388648672	-1.358110410537566	-1.4073169041104086	-0.5486122007571506	-1.946780698530123	-1.1262570397711125	-0.5982772144374938	0.03770275892742335	1.7704995423665362	-0.035833681325067215	1.0489626658027469	-0.836445048719948	0.7165107519754725	0.1435415065857218	0.16258440689420425	-1.9114022809847646	-1.9353988789384116	-0.5128378140027778	-0.8148822803521167	0.47018102924777755
0.08463913424322718	-0.42834281115748085	-0.7472781898528948	0.22510722378233694	-0.271959802061745	-0.4549400232805075	-0.23806253457154278	-0.4610825364799995	0.09590160649471319	-0.2072216129667035	0.21295582593287296	-0.016843136013906215	-0.3081368841934977	0.45209541324533553	-0.34432971234076504	1.9613873913117688	-1.9632250094882042	-1.2487761429829884	-0.3260146178341433	-0.6132527295164293	-0.10326274911149302	0.12870700059954046	0.11115856226839722	-1.595395898399982	-0.7998020986094043	-1.258594964504794	-0.6295708577355473	0.7046906127854407	0.029150082841808835	-0.5210463311005433	-1.7163660390648778	-1.0605439867554238	-0.9519241886256141	-0.07739952971947493	-1.402711680733014	-0.29112262420592416	-0.6304451637392695	0.4367621082175559	2.0819032248403566	-0.05765321141625783	0.8765092925513976	-0.6423556319301121	0.24550450166260177	-0.049099929860235494	0.20098968492784247	-1.687265540416622	-2.0171262370061624	-0.22462307768786274	-0.7825146843640506	0.18578697235037978
-0.1538588963395054	-1.1855853613491534	-0.44660191975450725	0.23394815949133313	0.16733566439370326	-0.19671978346924054	0.387919245840017	-0.5930335871274901	0.6492138678404232	-0.18158146445227344	0.5582635774965387	1.1905290401502742	-0.22188232137412742	1.0074902313681076	-0.6714658246779691	1.8661256589184199	-1.6537068948384714	-0.9700635457420674	0.3582343391256779	-0.8324851390161112	0.7843889602455996	1.0941403910761163	0.18876501675409973	-1.054739894611206	0.001575023643836312	-0.8425528434047823	-0.8182431761712449	0.6703838622410896	0.46030549040947444	0.2654833571938378	-0.9224132747256711	-0.5441364083319981	-0.47994316357812095	0.19216288312335233	-0.33120717742250194	0.5149627028819973	-0.7766042482642288	0.45614286703465207	2.362589831781766	0.18120015587139604	1.1194086227944475	-0.3553926974941978	0.28747965584198193	-0.2686100623924915	0.08703981866623842	-1.1346070566887587	-1.8343671717925418	0.030286511310734072	-0.6425094985722486	0.368084526639969
-0.09071884111585996	-1.4210856515738581	0.2688544704416477	0.06004648403895464	0.29249870054651456	-0.17361173983163408	0.8448415849640974	-0.7355076568327683	1.2175589912081106	0.47130490696049193	0.6112304952007536	1.6508250743617776	-0.26121630221789616	0.5333292805352946	-0.4913161770262498	1.7226258755260953	-1.1593356258712197	-0.11914500141946256	0.7119119595507	-0.7432006422167339	0.9073681258743724	1.6202147796356918	0.7040647993722878	-0.5046259367426575	0.8202526217725683	-0.04606259866613166	-0.7331138707332121	0.8684323503656545	0.5419604372740302	0.8070149520609885	-0.09852908570447476	-0.012345931263639304	-0.25178836870037324	0.28454269126305354	0.4556644096811603	1.0258667844130829	-1.024809283566024	0.3704419483054328	2.438139995275955	0.6436407576412557	1.7347965026316612	0.00799778378173936	0.828609138065072	-0.11309755236758678	0.30607203982327585	-0.9247319169199766	-1.4889461934926171	0.03621332788328036	-0.2625734384444172	0.7448539299687954
0.20014898462760378	-0.8114528514349919	0.8238794358003522	0.0443940404297874	0.30095198499214454	-0.06115749219420388	1.2978041665800215	-0.8236511396703804	1.6376547401520403	1.4872396838285733	0.3984135695116542	1.0781258113862795	-0.0350890780326748	-0.6374789206793805	0.013388076044620901	1.5782387201234984	-0.8601756720602137	0.7339028075309751	0.7070298761119818	-0.34309692629764504	0.12660094032280086	1.6172533037534145	1.262522815918991	-0.30559594759658915	1.4215928011077494	0.8410985822812574	-0.3567379545215694	1.3035993394044432	0.518807604039497	0.9568318658433272	0.5417173255077111	0.24829370331135323	-0.24313353461605441	0.4989873613400409	0.45701889376388183	1.1491500235311665	-1.1764650413301678	0.674018740009009	2.1350796953074194	1.1842782238067284	2.212203879295145	0.3166439900982783	1.3563952347448982	0.44950265228619857	1.1195542410361556	-1.3789382217967743	-1.0410090450077953	-0.20607721641501958	0.24134222085725537	0.8079206616198447
0.33651995891676634	0.20091211703071146	0.8608503408436297	0.4860933740692804	0.3677041164531752	0.5702253822007123	1.7156705615235612	-0.8336336708750567	1.9069175667654659	2.162588073141072	0.5273459753621965	0.1649507048021001	0.5292335667686244	-1.4644957937247978	0.48614710613858136	1.3406589751647497	-0.6906581735164896	1.1602519300486678	0.7498308874608881	-0.10666407893691773	-0.7317314142553341	1.23632151122009	1.4711161614058086	-0.3713010104720117	1.5979147143952954	1.4440022871806921	0.08414140068952596	1.7059340776929293	0.8383408285532022	0.9044872104969166	0.860600085595129	0.15964062550637567	-0.11672073311542679	0.946536503098107	-0.10628325652627785	0.9174603059624085	-1.1186526052858823	1.4278284159630124	1.4489437078539047	1.6123159020874787	2.014308455599793	0.3882987447149145	1.3587125618972693	1.0872736596483077	2.1807252456057173	-2.0218186783295886	-0.4053943388524214	-0.3382857068989511	0.5993396174251046	0.4665556916336203
-0.09680492003538331	0.9164418618809267	0.6289039549276875	1.2856283700689923	0.40140806526670453	1.6069959350957697	1.6599925634660015	-0.8227035314630241	1.9866807265617765	2.0873963220041154	1.411560631506246	-0.1089992859112628	0.9668573818376933	-1.1720581385405011	0.7431609806696309	0.8011966956127263	-0.22786384871409532	1.138427993110562	1.0144714360578668	-0.6038337713636596	-0.696938067188246	0.6619029562252841	1.3468234237475936	-0.22204066483446713	1.166864356223641	1.542134575420964	0.41660117224320264	1.6647744156651074	1.5141027858824654	0.955696850956355	0.8432232205165567	-0.038765929878218294	0.3661040294255126	1.2891905266227903	-0.5943925602066017	0.4471853635584453	-0.9367367190972392	2.0779553506888906	0.529857486572556	1.7329961252980133	1.0623893020655255	0.19022261526868575	0.7564878465079957	1.451481094973659	2.77282510077285	-2.0456561307844714	0.48113658848156404	0.04246372485500231	0.6440902235904583	0.10530688861258014
-1.1436641820429332	1.1036613515516094	0.6161762075396058	1.8738974651266087	0.23107774013393145	2.338228750733467	0.7848990154369113	-0.8866271665488381	1.6906468366840934	1.524375123170011	2.4175715109775493	0.5126628892399686	0.817511067994215	-0.054142279755741304	0.8356807889143488	-0.17414458390836246	0.6913680372093811	0.8020927917797208	1.1238773730034035	-1.722954210550144	0.323220393731688	0.03616084184963531	1.1640203942403728	0.44270844055323505	0.23390934729241572	1.2364034812124578	0.6625135887320471	0.9758567730551971	1.9624597685657708	1.1862546616615077	0.6799868430330699	-0.041964388009310946	0.9770497504674781	1.0645109152539676	-0.570577419299957	-0.03462382623365999	-0.7251966945263371	2.0169585102592817	-0.4770806673817261	1.4045818821734823	-0.23091354977573275	-0.08077678267801969	-0.11467037078371563	1.43989128712209	2.472310617064813	-1.165583053515339	1.4420242726418724	0.8510135778274496	0.45538559339090096	0.05006135677475347
-2.285028269908735	1.1242350043719624	0.8605476086528733	1.6450043806744048	-0.08318898524803198	2.121968091205906	-0.5367708205428605	-1.064989585695042	0.8734769329958683	1.0085824777468733	2.182376191744818	1.3083518427364713	0.26613574983678134	0.7786449173927803	0.8766483395203137	-1.4124752435898182	1.582519114220434	0.17468640130373952	0.6230522447301643	-2.474379236375585	1.4251366766461946	-0.49383713201569096	1.0090761076515335	1.2889547550375542	-0.627671109273106	0.8659588266071364	0.8413157984408975	-0.08804707316597625	1.5746153315481732	1.3228754299144985	0.6911397287693374	0.16053238995527178	1.1957884339090548	0.2400429625748728	-0.09722569100431308	-0.23925298669338382	-0.4247534485299568	1.2586700857685018	-1.4986913079786752	0.6475271860696136	-1.360040722695316	-0.19540237882652103	-0.8372088782264233	1.1388598449417204	1.539183534387636	0.12403343056807066	2.085571074819462	1.391717122862271	0.2542850088548639	0.17931019993584138
-2.7252632016203218	1.3429296249807905	0.8100842878983289	0.5639649411255251	-0.26516467393899346	1.036871896287802	-1.3584771946832712	-1.278265447426779	-0.28393122186629705	0.6988232190527799	0.08032095577817676	1.3348443882581864	-0.0065159324131022585	0.510932301134497	0.8852525088718691	-2.4080371993964302	1.698909473100221	-0.7091802187313101	-0.35156359685954863	-1.8576459041406634	1.6031923285421568	-0.7901561340726547	0.6582146391564849	1.5908625065344315	-0.7460570529871231	0.7010631382129772	0.7709593183559661	-0.9020699914698612	0.4155119255295331	0.9866480247917864	1.0220274757288303	0.25223526306920846	0.764564720294298	-0.6784730814678417	0.4715508321525478	-0.04686378582052616	0.030937881442218065	0.43011383079455107	-2.4091502466136823	-0.2744008628459362	-2.083659339330301	-0.1760627562782655	-1.1753323997454665	0.6437822319640764	0.6152595939938351	1.1306867926548736	2.0836455170871306	0.9436250278688071	0.1724021535422791	0.15314299939896164
-2.028971949004709	1.5646126065104273	-0.018368980900386588	-0.6958128851350762	-0.1515169843148618	-0.19452477642671243	-1.0732876233992341	-1.3594333088347912	-1.2730656625503838	0.2793535749336991	-2.735715006014706	0.36139089014456155	0.30998581594540364	-0.5591399682180365	0.7905596319381527	-2.6399928649130135	0.8295030978164256	-1.5454563052990131	-1.101566178791033	0.01582906779599835	0.683610257648521	-0.8494248240888597	-0.07845351823642108	0.9809407537146486	-0.08319525500717678	0.6805935390969963	0.24450590327496208	-0.9826971511767165	-0.7505397285128064	0.07465436613586615	1.3844247919117887	-0.03479421147240818	-0.031679240402117476	-1.138742888327729	0.8375552393660639	0.27711799036829843	0.46839428030096125	0.0827512774341856	-2.9183345027586167	-0.951501953855534	-2.4082193805046708	-0.31132988126296146	-1.1077197905131275	0.04447863364203258	0.07858874006136594	1.6196857081725056	1.4375372382492844	-0.45403751838343687	0.13590608702551513	-0.1040287359152812
-0.5744088455617951	1.2316325244723865	-1.31676319154595	-1.3239044302622813	0.10054863111603117	-0.879471729615327	-0.07705590983216805	-1.1690769931780585	-1.6270136088078453	-0.505694455703127	-4.1212263583653215	-0.9748292345211177	0.6407897748820778	-1.3532274356690774	0.5420463447281065	-2.032223114696674	-0.3860389702922863	-1.8623129315253069	-1.1351706390998157	1.8429030201189045	-0.6202056649818308	-0.8535640477586475	-1.0192464615888392	-0.09968955506626677	0.5174458896689788	0.47625400645411525	-0.5735508482775742	-0.4088515183192642	-1.17985638444092	-1.0798849543343325	1.2249853731980838	-0.5573262252557027	-0.671791348596826	-1.0602708748368344	0.884323605990928	0.22425844854458526	0.5473744472401778	0.13659318083114685	-2.719471175966367	-1.1185853719698517	-2.3663856548888322	-0.8105059759980259	-0.7656510832891231	-0.4735494418419967	-0.2221791993187995	1.790823173795305	0.4931220464004747	-1.872428320818814	-0.028069705757565205	-0.32462511957933005
0.6657924920354202	0.20047148494254097	-2.096553437081017	-1.1076068340859206	0.19834494748710374	-0.867857893298025	0.6410036221292543	-0.7135371170453974	-1.3220512468045245	-1.3815555471732408	-2.9793042321442558	-1.8259885568040912	0.13501267556668253	-1.1102883507891257	0.21025074508845043	-1.107416271282474	-1.0217792291322674	-1.4708980586272942	-0.7589373037131335	2.318822580402616	-1.4339131907041958	-0.982411506286964	-1.7064317175046835	-0.7755377378321237	0.08749300643451545	-0.12764560204258724	-1.084221345453519	0.26528655237751514	-0.8636256816539375	-1.9082732008098757	0.3045430711358675	-0.8520639516734901	-0.8727843798990176	-0.7785060089181878	0.6143966629266014	-0.4356205050286864	0.15632137996397255	0.10515931129648569	-1.8215791975735085	-0.9057208046824439	-1.9619164219998404	-1.4437701685269901	-0.40607187637151404	-0.6861692006708058	-0.5896231844405503	1.765804650600262	-0.279174603661921	-2.25896561146781	-0.3811723771090979	-0.2986370492739372
0.9182738408908561	-0.8455242909775569	-1.6210404222499841	-0.5350406126347863	0.05338730426866103	-0.44333818966278593	0.5616797954477645	-0.1695089618755392	-0.8046328694086575	-1.7279132748349546	-0.4120377202085345	-1.7991777733010352	-1.1916325339859208	-0.07354945794059714	-0.005347680155885102	-0.5903443531725993	-0.725663011901837	-0.7032372493316039	-0.7341104533803733	1.36662738579381	-1.3873284532000305	-1.1320952817005214	-1.7856075735972015	-0.5636854180464134	-1.3428312861768035	-0.8992041401389295	-0.7501819388787356	0.5414059265657712	-0.48941397513452206	-1.973227043099042	-0.863361332759257	-0.5964901073790049	-0.6612491490187365	-0.5206045913377794	0.127450137911225	-1.2466926321613987	-0.3608054643018978	-0.20120159854426428	-0.6953932328876484	-0.759824320905727	-1.332208578222894	-1.6069828723478525	-0.34839736192408266	-0.5727558563965248	-0.9538391701809376	1.3817283239326357	-0.5461076858491306	-1.3702701890174853	-0.7749733591766065	-0.18959522995098238
0.276578319255017	-0.9526442581632965	-0.1878569249707372	-0.145645998434823	-0.1455086025823916	0.10328376922791595	0.14801666317287887	0.22370447921948367	-0.5985941658897147	-1.2053819884741526	1.3461012626648587	-1.0081158569012436	-2.1711223715176753	0.8726039013681718	0.1023494994188362	-0.770150404845212	0.037352397495503016	-0.07567192932495628	-1.3588241396635372	0.08750163635644063	-0.6608108036608581	-0.8936172461928983	-1.219484223758311	0.21225025313128024	-2.5298675529526795	-1.2582205044237837	0.3228719703075332	0.40748239468818215	-0.7102059962433291	-1.2000084937022837	-1.2812689503197179	0.08300126653961994	-0.0784942427411295	-0.08803723332432745	-0.337764669199832	-1.3171298815898265	-0.4982338220044652	-0.37804276130635717	0.011103430255308392	-1.032872987859923	-0.8131217731297582	-0.841558961142031	-0.7789634593108022	-0.4049028071092198	-0.868399474506493	0.5749219913747343	-0.2562414647408706	0.071432184786497	-0.9618983352572437	-0.33855893785681984
-0.41000418115999687	0.08941422125189043	1.1027113007420264	0.11373636505282696	-0.19212149142220167	0.6436521032714271	0.23861178969334285	0.33623061969285206	-0.8519853551776448	-0.1088713803390404	1.1300431479205308	0.2709515822112277	-1.5865518633349804	1.0877768269962491	0.5464920041824123	-1.2566677247099742	0.5690630067251058	0.2507657704072288	-2.0602193606659718	-0.45212593771706794	0.35924688814595496	0.06509310481215644	-0.20488921424199147	0.81773513332479	-2.155108099396911	-0.8023789053659526	1.3829146201881344	0.22385341938515554	-1.4895470671945883	0.14445113583801614	-0.3433273992322546	0.784393195050636	0.9345931803813419	0.8406888543479061	-0.48564150882125134	-0.14772068614553027	-0.11070603935263662	0.0768229174824214	-0.01860476520839588	-1.6085575009590605	-0.6991014784404037	0.6619444341731638	-1.545060125387548	-0.44989804980659337	-0.06241373832315863	-0.2523989362109684	0.3652999891511191	1.1202754508730084	-0.8047062765668559	-0.8192101342066728
-0.3448125561048868	1.3995415226067798	1.3775962363894754	0.7423040955244704	-0.11253821112419607	1.0255971526786642	1.046885835883746	0.2416195174711884	-1.231114645564182	0.9028926346670021	-0.16848716262195662	1.7403057760235667	0.437485964041504	0.620777561415425	1.040253438962908	-1.4164119371150345	0.6471780852008114	0.5456219963625766	-2.00738261651376	-0.2148728569723513	1.3055379196982027	1.5331464574139482	0.9420610026848907	0.8296639889308252	-0.2325166872719506	0.22147027218632698	1.664813768218151	0.22804103051207464	-2.1647289477230847	1.611241641045468	1.4859191027270546	1.2336573127985022	2.23614665201063	2.1414960296597063	-0.20828060485599537	1.7324717013268527	0.4444310794624242	1.0604209815864134	-0.5134058161307805	-1.9726883363429408	-0.9352435759778251	2.095437609371195	-2.191862107586411	-0.5865667071548356	1.0975898180176287	-0.5181477023105465	0.9380784823754154	1.4281023630399512	-0.378724712350441	-1.3251540163000557
0.487106487475333	1.7860320044541362	0.7551510510018643	1.8931934041932283	-0.10771327950516756	0.9561916370872644	1.9001903099472333	0.13714891268598797	-1.2458360855570643	1.3430489239701935	-0.8041059296655613	2.914150236420114	2.3436191380671034	-0.06593340173879043	1.1650575502964193	-1.0490486111001698	0.5873524944111884	1.0256799940297912	-1.0594040899746837	0.0439741714575493	1.8367691993677295	2.7188834425522037	1.7764909187890554	0.4160801943631871	1.7603748442282274	1.0223128627848035	1.024186576005126	0.2504079102932692	-2.111266805810025	2.7256738453101	2.9213451011870455	1.4344140690872822	3.227847510848594	3.1134549615506355	0.26859056870118236	3.040082840656131	0.7096775363267025	1.8159275706915787	-0.8666653888212464	-1.7129683986229773	-1.1424176700623814	2.6289032622818955	-2.293201221547101	-0.3685612863699065	1.8098978435026387	-0.1291487093590618	1.1176852263296826	1.32588230460844	0.12121111985969339	-1.525991045661976
1.3618068146846256	0.8839772183612683	0.09347669520914093	2.9002030926886535	-0.2900182187909508	0.25740612269698543	1.9527944879616195	0.1525668118178892	-0.7146237326167728	1.1428399839549166	-0.11616538264318454	3.134195303324511	2.5861606248286635	-0.5488398435861833	0.7420707683964118	-0.5743521338408958	0.6936126780874667	1.4486433071311804	0.03243706702051958	-0.21724200431690213	1.7113612065545705	2.7962840668927074	1.8136026087779982	-0.015976925297130715	2.2817987021810624	0.9416123952602264	-0.03212240479652251	-0.02670735878959994	-1.3275976977766837	3.124646170744359	2.8915353866273543	1.464034372459725	3.1825322334047192	3.0129699719917586	0.5702163145067772	2.777346474144034	0.5877039317859594	1.6441687819013922	-0.6702837294934977	-0.9677685847446017	-1.0026666062646359	2.053393299604798	-1.796750996502268	0.4142889836622372	1.5320305095124795	0.35103635901943664	0.7800474586859858	1.2354551137506427	0.547696887359886	-1.4322877689535125
1.5373858552915993	-0.5362042021173012	0.062318189564481104	2.7866592073020087	-0.5427910706573381	-0.7803111948803161	1.0306239729602196	0.23330797711778617	0.034092799791795754	0.5025236844592325	0.9446257566490901	2.0660189293180515	1.1328736670168458	-0.561427551422576	0.04586033719530722	-0.5295271795686867	0.8325263917774588	1.348985887837649	0.390924676194481	-0.7827340719386293	1.0177509241657154	1.6059320754543511	0.9022587108459538	-0.2839160792816451	1.2229504328169982	0.0842821611242573	-0.8461033277128718	-0.5926821407097923	-0.41039692644406256	2.7106970141705573	1.4140441414333762	1.281869858132055	1.9489804556359425	1.7427436360507667	0.5297247856941207	1.0932327738468661	0.3401121172532142	0.6011859152008974	-0.054346351107858355	-0.34872611473785614	-0.5813076630153974	0.9000669841547885	-1.0537927625603922	1.3045575992910259	0.4451446666371418	0.3507918325423706	0.09094294559745435	1.1865801417289863	0.8507434151868157	-1.3245813576164431
0.9036448378773013	-1.3813269580927516	0.5335706339875845	1.287552412721939	-0.6446453595728311	-1.4669862654212813	-0.26012040418062254	0.2243551032524086	0.4103083332446512	-0.3195226311055376	1.1006359094760692	0.21422014572233708	-0.5662549728038351	0.07359034041220903	-0.4273696868613568	-0.9579683420657984	0.6457698620831691	0.6619026517284414	-0.10988304060122002	-1.0849994955958873	0.2364512627494798	-0.13010879590170193	-0.44162697283253566	-0.46716792175675687	-0.08682056778006271	-0.7499945604828617	-1.0747547627667535	-1.0204944013685724	-0.005212627522109859	1.750224015608675	-0.49182786304951576	0.8407704153274022	0.22683270484576118	0.00650643957334246	0.31408074989647194	-0.848966133765466	0.20727355332633948	-0.569640732630168	0.4450651637855077	-0.3771016391823763	-0.22136171311491795	-0.04833215592362792	-0.5131204805350855	1.4796229014644355	-0.7651239579895044	-0.002578375091128552	-0.5937184535113197	0.9492555982071827	0.9812665331352586	-1.3649060587851334
-0.0387337317718094	-1.2666126194464187	0.8535885213378541	-0.7400037309216956	-0.48772661373332277	-1.2773431728541373	-1.1289846384327178	0.06989582208410342	0.07704227079720412	-1.0391333673836407	0.20452620199005148	-1.2738695277585712	-1.0774250562329994	1.291857761737396	-0.44748395507833894	-1.3873149756452545	0.09236450797183877	-0.05664002678581126	-0.7783386962459344	-0.8680798351763194	-0.12414221949784585	-1.313114343709922	-1.2899710912280808	-0.5930339500838849	-0.3424793223280355	-0.8238325187767075	-0.7605353170965959	-0.9205465344596572	-0.2590686766089301	0.7640056777344413	-1.7095627399947197	0.3096959450068278	-0.9955525002380713	-1.222207987314547	0.17717704722318295	-1.8564347799605923	0.1728598488619511	-1.1598512198675623	0.35208475675529216	-0.9749477029539444	-0.15220738862214384	-0.386402021116252	-0.376347189451114	0.5753591114267904	-1.519684435600114	-0.03899438999359942	-0.927668472507019	0.4778167654456307	0.826283279562126	-1.3802626383407137
-0.729284375401443	-0.7014666672392138	0.6033310755153865	-2.02674482929624	-0.161630019188577	-0.3647556546154507	-1.197024531156335	-0.09648847216389297	-0.6965678348205221	-1.3387680515825011	-0.7551849270660423	-1.5288727403518119	-0.32006440761118593	2.515155778301753	-0.2517477211712701	-1.3883582911382144	-0.39254735319035927	-0.15514182533359988	-0.8307413816036799	-0.28275004952650684	-0.023602389477279637	-1.2826103172080625	-1.1103983650215703	-0.47793358361553284	0.42235116983366067	-0.17016498077803663	-0.15187100573140574	-0.4248424161637914	-0.7270946674815065	0.19904297685950623	-1.8486701833322972	0.019157088406407227	-1.275790450240869	-1.4229931783439267	0.1569128819823893	-1.6094133985337176	0.12831211047965002	-1.08203280466014	-0.3394948407638483	-1.5085149820793855	-0.26987771828226714	-0.29630184993510966	-0.49918416939882604	-0.851350631364842	-1.7020576454533303	0.5608877791660595	-0.738957982552496	0.03722071043766691	0.33400924587383884	-1.0562999369226873
-0.9908328646808521	-0.3645929702783562	0.017743881067164645	-2.015899173034996	0.1326717932606463	0.5485431042489208	-0.6104723025568172	-0.09040295333445228	-1.1821309590714661	-1.0318474631560337	-0.8811790966124673	-0.7168913249490296	0.6165774920066154	2.819206250866158	-0.19522991640709508	-1.0169447063657824	-0.3482586712659774	0.41149027266107907	-0.08586500983683663	0.5020001580548222	0.06699670385820354	-0.26490140211406465	-0.3119343098951418	0.030805992780321437	1.0636233710418892	0.48151423495694445	0.43825329744261343	-0.10598877709030641	-0.7654618618412858	0.12406879235984333	-1.292079606911316	0.12640370035544632	-0.9338414676715642	-0.8295567844962023	0.09062213348185355	-0.7100850404704486	0.12039867763175208	-0.7685233289106682	-1.1301598426063084	-1.3375159515997024	-0.2911528781882306	-0.20974638509364854	-0.5500702506036929	-1.7762219863638717	-1.500662990804905	1.2358862598960951	-0.08533288180297846	-0.11730418116377185	-0.28001339411060844	-0.2838965378999451
-0.9666458841840703	-0.3750290132576505	-0.30800931890388145	-1.2546675840799744	0.22159336950820804	0.8398544111942542	0.19209436739892635	0.09520459242492231	-0.774737495711329	-0.28331723574311884	-0.25985476891217824	0.19157667397203057	0.8078701914119535	1.6943278974439562	-0.2548615116917552	-0.6124264766623442	0.18258541374735868	1.0207592525336715	1.0119354371096965	1.4617950133009279	-0.29865374188065075	0.880819824249044	0.17958316671179464	0.7401605960729343	0.7373585487324844	0.49479964029782225	0.7188916242820267	-0.36488254583681634	-0.06805928232150946	0.2378311138911623	-0.6265942399735739	0.42948101552289497	-0.5059367424206104	-0.1295306389879093	-0.1051504629931218	0.013536315405128745	0.2765643855826007	-0.6212274138038927	-1.3760279463435938	-0.34733845730283747	-0.02296970313140627	-0.3115913982618202	-0.23969537811633504	-1.6327580325262605	-1.07651271562275	1.1089838721429948	0.7786034135926805	-0.03191510165061745	-0.5492007388323147	0.7220197810543276
-0.7764839566675058	-0.33197887507865614	-0.04375195980603362	-0.7130287869355583	0.059812749176852385	0.544386228015304	0.7259500294526816	0.23598965868884395	0.46328045395333306	0.44463946377673913	0.4027589316925405	0.41577308985783545	0.417114803752912	-0.31224530401275097	-0.03222903562398488	-0.2530876320471945	0.6792488634298386	1.0485035690345836	1.8833698545096138	2.4105211684729273	-1.0023713859574475	1.3521058268397825	-0.048672946989025925	1.1817814764495047	-0.14683696953527964	-0.0060263632777104535	0.5875632605042351	-0.9537331672827548	1.0756257017823792	0.19652397354217296	-0.1493614742507186	0.604297858391104	-0.17300568937727867	0.10882114166377985	-0.29283590229914086	0.19180620025437378	0.5042533565301819	-0.6575642552349097	-0.7785763627359712	0.9988101531977566	0.5720165046089036	-0.38779488108272125	0.5248961393563539	-0.7497337983148015	-0.4881155196693338	0.045710067927029925	1.4902433685350016	0.07356873058313672	-0.11788212848613623	1.594625970847296
-0.3810028881563643	0.07709729902284429	0.5645113582483361	-0.8123065474417606	-0.2266404078575005	0.2385633095154864	0.6516124788017912	0.09308168323772614	1.7984329116738282	0.7764864382621328	0.7118878252492019	0.05697636251882856	0.26908562590858304	-1.9056898601126897	0.6778462184854842	0.3836233990213095	0.6974841191679785	0.511730576948642	2.2272554178049764	2.7912565358216006	-1.4526493573738446	0.9443489407851239	-0.42876608530847077	1.0515387874294424	-0.46266342597708426	-0.31482119995519603	0.2824707288701483	-1.1952954921619514	1.9998270817731754	-0.06479740724616552	0.14103915755797494	0.5692031351164054	0.1814077487787793	-0.19281249616635707	-0.3101511138460898	0.010898811987313316	0.445097053194274	-0.6491609607461181	0.37305604686306765	2.066143525220398	1.4656318826878778	-0.13750854240159693	1.5836690583669033	0.09454516981684022	0.1356826542241351	-1.060364954486083	1.730965695436431	0.13600359194320327	0.8495194717588328	2.046999735742018
0.20769610700509103	0.7057651422651662	0.9537799999064396	-1.1526832064908883	-0.38376347874889627	0.38742294922964904	-0.018118534132715435	-0.2948228657828694	2.4075124952263627	0.7433694962443126	0.8661416381475558	-0.21035061752841555	0.7316794648714529	-2.155545638424613	1.4392000442274926	1.525472652012122	0.31885237203003475	-0.015448212611386713	2.058856177034435	2.0854506133925272	-1.2230201267548697	0.06051184324491705	-0.11617754762406479	0.5288761830826734	0.292378350660091	0.027950338285592374	0.23362628713224148	-0.7034044912862811	2.1893979200452702	-0.33755137122664347	0.2901655338188501	0.4862840291842612	0.5129649607840597	-0.6859551040774006	-0.22123827582031083	-0.1691639535471166	-0.1273482401390792	-0.4704184058606489	1.413619756080476	2.501015966313042	2.535404651798654	0.41649404617474706	2.562892800459028	0.4371372705491077	0.5324391016695688	-1.1800878861611053	1.4122534634938104	0.29071245895240216	1.678508661645837	1.98009460610762
0.719263695813539	1.1982017349533585	0.7725100807784057	-1.0900239771547948	-0.18958793277699537	0.848392217334144	-0.8388614015080522	-0.5454611166088245	2.039925156321425	0.6496164628995112	1.1118820630265331	-0.006135893644878782	1.2632964224206198	-1.2854284888685403	1.4890817533472243	2.7977775401866185	0.009968156266914285	-0.07272203249917011	1.5558731474860454	0.4793079303790232	-0.5084404750880398	-0.7139201036044259	0.9089615821388322	0.10462675561482679	1.3941649981777202	0.6850063756908612	0.6122391663692953	0.1614633235869055	1.6851498457154788	-0.43425882461075277	0.2902491752077573	0.40539963564715514	0.49071384540700236	-0.9561565404686161	-0.24158804160970776	-0.16435453331077673	-0.8970898200610266	-0.23714185213688252	1.8118984753149079	2.3693720164462713	3.406265844183255	0.8805496711138279	3.0398741969794556	0.4034157888302943	0.5217351689619436	-0.23647791501708285	0.7621483610020809	0.566145757948227	1.71169894778241	1.4883649951030737
0.7844764992533352	1.4227787464264396	0.1777477843371408	-0.4401351975344382	0.34898545351926	1.0470089587720375	-1.2271865802808293	-0.19868608635777804	1.1622723074848222	0.6271889893294839	1.2784275373425524	0.3507456017429365	1.0859238018047437	-0.30377381550939697	0.563399861417912	3.4242364950595654	0.09557974902875155	0.20125394108463815	0.9578972048990908	-1.076987598449657	0.11335083120447388	-1.0545544657320942	1.672535460904777	0.10348224770332494	1.662242862922647	0.8830617194237212	1.0551207287420226	0.6103237782170773	1.0140652570748734	-0.4236107797707368	0.19724932936047995	0.09034530144108371	-0.07976860134175177	-0.8459118539045946	-0.406083230100576	0.014748415547684546	-1.1426861374056345	-0.15545004133332496	1.5505583350862606	1.969685041116172	3.5101600839669533	0.871903179161781	2.7957701511691337	0.3422295969804354	0.23463048046528656	0.8435673427616126	0.18117159766453866	0.7008816814942642	0.8875930521077515	0.827933631021975
0.34558544897043475	1.4926477674696783	-0.3431344239112654	0.40213774454144774	0.9471941129780137	0.6274907799860565	-0.9926375684894462	0.8815107606766716	0.47929945354617215	0.43641784257293587	1.0469758622409362	0.30085460238803285	0.11493854959157236	0.06242938215710571	-0.7136635816194117	3.0136687947596923	0.4472524116632938	0.2681268735015048	0.5023200765859918	-1.6498942407565635	0.30847809998938897	-1.019122566310837	1.2540182314338482	0.41124160763711104	0.6960067614423947	0.29203868286650114	0.9892281322191451	0.2074450821870486	0.6960972344314961	-0.547275325180681	0.1729016444181126	-0.6431567251919879	-0.8743782375334102	-0.49391768682975173	-0.4499349950397453	0.32206860233302925	-0.3980493623698429	-0.31719120483421437	1.043794686585473	1.5657820692189097	2.549143659180655	0.41853229433720013	1.9826142329567453	0.3815433886028611	0.01878134107644106	1.1497476490128666	-0.06308551844388914	0.4160664208887593	-0.20993467301035537	0.31574657906352377
-0.17750263484627365	1.4159554806149464	-0.4422056225053106	0.9165177769112385	1.2291892785936145	-0.12176862377539699	-0.550348406191896	2.291703013826631	0.3199309923761404	-0.19477537230532996	0.4949450012908899	-0.2617801064417229	-0.9394682838755679	-0.08641484761582183	-1.4034340487147476	2.0360240318705793	0.6778780966315752	-0.21303515827928451	0.2884255668882439	-1.1568222712502911	0.26109440573277726	-0.8429809970226528	-0.13117810822464557	0.653532789302333	-0.768243766226544	-0.5775551929905677	0.291467185228925	-0.6909112571993546	0.7809561390545139	-0.9352444136264754	0.2999344261485785	-1.4914713036273317	-1.2949116479479035	-0.12593654023499284	-0.1399543344719066	0.7174215870037506	1.0120511704934039	-0.6410908144595207	0.6929629118357762	1.2530794737959994	0.9527261497614523	-0.07359411884607725	1.0312029888427694	0.3999907469621027	0.08241050731278486	0.6987484184198188	-0.030667416361994118	-0.17589915009833476	-0.8907957799642344	0.14469431087351373
-0.2504922600283133	0.958540325325111	-0.24037561646250893	0.9217850866666024	0.9968071407880668	-0.5372692101117171	-0.4755212062749432	3.252030765054403	0.46170110956262844	-1.0812505432988762	0.06761024260761486	-0.8957528517545745	-1.353085630776418	-0.29828660696524717	-1.2048922783225173	1.373615310235383	0.551701822661006	-1.0517147119844434	0.16739646928355215	-0.3544723069190546	0.313377242730027	-0.6754694486511476	-1.3075224853109666	0.5790543963731964	-1.6759211528129914	-0.9338148831837241	-0.4889302290370564	-1.290514654039343	0.858123096530688	-1.4518430419268817	0.4054315410837646	-1.8035934255824768	-1.1049206980852444	0.149352655580318	0.32684328376225213	1.0535525023477088	2.1372039598299173	-0.9454144076445905	0.5359824814252726	0.9859692691027504	-0.30597638833897034	-0.2673629541387119	0.34296980076172967	0.2962368662287623	0.290016382201591	0.23624083354857617	0.005888647949256586	-0.6160506995689726	-0.9360640277718416	0.254880173264299
0.2027477305850648	0.0033955055217350536	-0.20045731823966734	0.6319098002222269	0.3371315943077398	-0.28179885223254414	-0.8279120892078795	3.0784619837984333	0.4760561475118423	-1.5864225073361085	-0.03001956788883656	-1.1646654253667155	-1.1138438166462767	-0.48860900938385105	-0.7173021616347065	1.3964542384435885	0.1584753420276877	-1.737688938189409	-0.13137678122485602	-0.03240644188228462	0.45992197406649726	-0.5026524756946703	-1.4166751174853864	0.2496159269217862	-1.6820154608997966	-0.6007179665020205	-0.6944597833880126	-1.1323773206675012	0.522221592725858	-1.824400752788405	0.19039501207439646	-1.2821006245090858	-0.6772693366474586	0.3417077147036185	0.4303508686845459	1.0429208886025243	2.148206380809363	-1.058215115771398	0.3345264883943031	0.6777084364626671	-0.5513027412788127	-0.2564923316383036	0.02890562663525707	0.11784761105568867	0.351676580757489	0.2564124159581338	-0.13715279256347734	-0.634533209955045	-0.6504493462492643	0.42496404643726304
0.6517365912523639	-1.0526779697338284	-0.6337430646817762	0.3839796192537247	-0.48085222469633926	0.2610862179230557	-1.0453208094555855	1.679740731726642	0.1654490957379563	-1.2268981935079135	-0.15096625629756633	-1.1087465294358099	-0.8116230344608498	-0.9051934210891874	-0.7161205135519433	1.5987454421799074	-0.24145844982404674	-1.8871466185558896	-0.6775971392395473	-0.31379751396050154	0.33527571550856117	-0.2624468098930863	-0.826564591036603	-0.0743963119819608	-1.3142581886493043	-0.21913247539594463	-0.3043523219569313	-0.4937810606086616	-0.18559316600751574	-1.8768040569127618	-0.4151101064748037	-0.4113027834550912	-0.5359998218991128	0.446944788955366	-0.06287472875295147	0.46970661743138503	0.9944967487368946	-0.9287593163741039	-0.04026100132696471	0.29402032979805665	-0.0737132429781938	-0.4086023970014957	-0.08017382386575325	-0.07421139769828262	0.16435748367214895	0.44087083763638946	-0.397132468006001	-0.5150487528672655	-0.42197804407664996	0.5131976462867102
0.47838830477184435	-1.4951439133892606	-1.3052751969712797	0.3642352110811167	-1.1485051827149229	0.34752429951825237	-0.597014369881587	-0.26852697201729997	-0.33243359128400485	-0.2382310229769092	-0.6969591507458879	-1.0737242635088304	-0.9091443066006398	-1.447050094757566	-1.2808276702676302	1.2185588539678796	-0.43571815604993736	-1.4699297723260927	-1.1715359086269457	-0.7305627875982166	-0.2893153653200208	0.03208502599852223	-0.6126850450424444	-0.15505548336538783	-1.2254258157762097	-0.4866253929685282	0.04457026475763988	-0.03622087622380042	-0.8067408203599391	-1.6118293230583354	-1.079052479604643	0.02691809121268784	-0.7521117947293676	0.4113772891391394	-0.6774880202816674	-0.5102815451414336	-0.5696869540304336	-0.6998347124867209	-0.38753533739768764	-0.09638451773124705	0.1868339576941336	-0.8426061264881318	-0.19707628330717936	-0.31111249852933487	-0.11257441200706478	0.1479851502416636	-0.6027815986140448	-0.743541935439379	-0.3321084435644022	0.5683096496826108
-0.32284790151220694	-1.0041886379439355	-1.5739546444814092	0.5132999075190177	-1.3764865028752025	-0.3491694707225124	0.34108608884956054	-1.6725828310204054	-0.7617388250303845	0.5739930989395636	-1.3925972943615779	-1.1707758485264577	-1.2515236487200987	-1.408679720701288	-1.7622454059278383	0.1412685734421605	-0.33147537626080276	-0.7087302922729437	-1.1808398836202898	-0.8130677412995775	-1.1091056568619628	0.3014375906272741	-1.2277403713738746	0.08974512678609747	-1.436084319391033	-1.2806857399080556	-0.16298535660144753	-0.10391004970795861	-0.9100831148984205	-1.1169355478171588	-1.3166539695651578	-0.12265923568617666	-0.9171968392479285	0.2634813033836728	-0.5927561334655272	-1.3278314622565186	-1.547739150883414	-0.6306785039747687	-0.38009573001949104	-0.3413716017993674	-0.2925181035378229	-1.1597639590380246	-0.3644019599542123	-0.5790368380608547	-0.3092003465565549	-0.6974334313957797	-0.7006693187173713	-1.29181946985825	-0.21439757369597146	0.6727508001038324
-1.0258321727925608	-0.08365521940371796	-1.008103397763259	0.5869976713257518	-0.9665998162768035	-1.349460490261546	1.0099105981154137	-1.745895208382483	-0.9617849947281714	0.6016633004341869	-1.3768394897633678	-1.0892757696742932	-1.303434067219417	-0.2236161956896986	-1.5719394402560327	-0.9337939019163267	0.04799357671487956	0.12478802238140713	-0.5763698042429006	-0.47746382250867797	-1.4901787469419423	0.48755017488070784	-1.9335378360371192	0.5462027319287411	-1.3671512194609854	-1.6909450861601203	-0.6688168058165902	-0.4096543086605145	-0.4767827502886362	-0.4802620005562221	-0.9279959195606898	-0.1610328053490503	-0.6816514180743237	0.19620968979159045	0.4789579332785373	-1.3732418197295433	-1.3770691238651587	-0.8368202994783662	0.04927995119799638	-0.3067184209575997	-0.9739953152495117	-0.8188661267743208	-0.4473883084359393	-0.6561506715937206	-0.4623705682185665	-1.422754535473466	-0.776241483931903	-1.456332765066765	0.01465158736356234	0.7376625772156298
-0.850572465349891	0.37108801309619527	0.10799799231836545	0.31909114581388787	0.00029718082836113345	-1.8030578210575856	0.8736256884849504	-0.6111688929641758	-0.8871537341139517	0.010267708030580393	-0.19231102483631524	-0.517316634871808	-0.7686481528232209	1.6034425968550834	-0.836661061833779	-1.238719696268821	0.5087173152546366	0.8091430945750607	0.29512036845822126	0.06965276357582051	-1.0877456464473232	0.5743632290486406	-1.6701420144296397	0.9088911645975517	-0.5565692851254188	-0.9940762922206332	-0.7469786802577891	-0.40216768954460497	0.1378658926243744	0.1700253226514743	-0.18231935593526927	0.5968277458351698	-0.1694408509485907	0.38257206260406373	1.8341612905379865	-0.5314142798243713	-0.2641151929904955	-1.065316999280833	0.5873948993788319	-0.009583638134477459	-0.8533072265176838	0.1885280656002596	-0.297192467071332	-0.25988343316372803	-0.6992920064190162	-1.371857571352635	-0.8738175535902964	-0.6060379484465801	0.2126327304097564	0.5580888758798739
0.20094478629807902	-0.039950743566461805	0.9338964580418333	-0.3538783720421994	1.0350918227610197	-1.3316319968972001	0.1668654971091235	0.7455387660751203	-0.5600759476705408	-0.49845511700946116	1.4414688004008973	0.3489311024789328	0.0937762564782609	2.6512272156365775	-0.19046929594801568	-0.7505288897732123	0.6625884480967179	1.175805417783905	0.8824202017334426	0.5829441077253876	-0.2255107900550586	0.5139429078960054	-0.34736824643348296	0.7860530284645938	0.7354518938409589	0.47097059428999327	-0.1416327698570664	0.11564568795412165	0.5472294260946915	0.6148390513590652	0.4083895233937992	1.8191558557762006	0.19825913755512206	0.6712010021798093	2.3159656709495726	0.6017659145667197	0.981931630984604	-0.8234472377204713	0.818854846740808	0.32483340115293274	0.28196797420702036	1.1297768567331175	0.07853939808668137	0.5712262271263703	-0.9555223865518432	-0.7133062535057488	-0.9054961983171081	0.9292829795513587	0.20054759547164464	0.09090468236626797
1.2405291827385678	-0.8581602187849815	0.8097567771080941	-1.1462522929866976	1.480807852186275	-0.4184281461931662	-0.4381018768156166	1.2256058460497077	-0.1184382698221386	-0.45887871843432804	2.0937199915599662	0.8574120578702885	0.7226222098593055	1.9101683554623188	-0.03441233210742316	-0.19460748855835658	0.13618882350810466	1.1198608278896705	0.8505153596443326	0.8587816217588017	0.3629163111339267	0.19769325355789455	0.948786849329869	-0.03850976270763648	1.6562167630111546	1.5167113090133033	0.5063569425507972	0.7864833933336857	0.5845880495766044	0.6375325959225403	0.4743441572154425	2.282346488039269	0.1762511829559619	0.5848065611918818	1.3760843061833596	1.0941369637975156	1.4840045072247032	0.13834061094139402	0.5868438023983154	0.3657266673393659	1.3598075024519536	1.126077944554988	0.460216599092734	1.334296665967959	-0.9484605616443601	-0.3197655523583729	-0.8113004227069444	1.9166208393815791	-0.023651761023910808	-0.42309678807696777
1.315042127549744	-1.3322624352940389	-0.14189015097239197	-1.5601882339335749	1.0798437879212157	0.060454016475160945	-0.590216483773465	0.49313160612573387	0.135377799501181	-0.08460693207357274	0.9817734193484865	0.5114603255166049	0.744065015556083	-0.10348117371426081	-0.16923374795821658	-0.29118499595979647	-1.0461844131010423	0.6437854800923121	0.25679622288066606	0.7398383810145849	0.17817233315652042	-0.4177797911432366	1.0835314269153313	-1.343952605525288	1.4972334592748175	1.2470677932320369	0.31749670168215977	1.1081757846838147	0.27595482586217757	0.21067094795037017	-0.00033076991258828014	1.1335540369949775	-0.12778730633336918	-0.2191289578782339	-0.3938469231113042	0.40908747108436383	0.8802802321280236	1.4486751851342754	0.06715903948333411	-0.09766190869241188	0.9784269610390423	0.010088939135397042	0.5099721431914298	1.4327728377076356	-0.511409493573543	-0.8095597313892279	-0.7461311733556069	1.3328204437237836	-0.34284479181720057	-0.7113223627702249
0.3706471652900274	-1.2471649907849953	-1.1544692416266742	-1.2995287247270564	0.317857468782502	-0.31542581006188186	-0.5119451816145048	-0.7899060248057194	-0.0958109618518059	0.0803940816991349	-1.1874849306248192	-0.5118364465492004	0.22389511167372214	-1.7535553021460688	-0.16175661435918592	-1.089173180967807	-2.297981877219816	-0.11324598483257765	-0.5731205560509338	0.2561555014369418	-0.6187280107732678	-1.1429583543359896	0.0670288894304489	-2.5121068609701016	0.3472584999535868	-0.040581451593946896	-0.8173489435733885	0.9834827799276189	-0.2825038446694639	-0.44320275496666833	-0.7246078452071797	-1.0823344690844605	-0.48790010360710995	-1.459356113783985	-1.7850547476357401	-1.1041045595814805	-0.42015028238966423	2.3155614787192826	-0.44933166355863297	-0.9593506264664061	-1.1145942578945511	-1.4472437944259204	-0.007146029947175236	0.7316173590311856	0.1055217734510285	-1.8084365382830594	-0.9653339371931985	-0.5724052749159181	-0.7196509332917316	-0.8060808135393598
-0.6419784195746131	-1.057688313569367	-1.5332130227763676	-0.6011700885448034	0.04743281620691099	-1.1356464565464468	-0.5159621102699365	-1.5863440888427107	-0.7636752463083815	-0.15146515726651755	-2.811117575156637	-1.489828738970419	-0.45903782627221	-1.8592082010347688	0.10000826140624851	-2.030886586912454	-2.825914402432847	-0.884066968806311	-1.2362671117654964	-0.23264498910898596	-1.352953207699663	-1.5886190347053166	-0.9886771673836163	-2.9488964095417933	-0.9280938822839478	-1.1209534971225064	-2.0605652392974476	0.8061818984833914	-0.9163274502367516	-1.0158793367248775	-1.2800333923406513	-2.833096111976906	-0.788956993559632	-2.331548529017671	-2.007390602686787	-2.417988630687476	-1.5200744776487614	2.199303249296163	-0.7663267927437324	-1.7928067553379856	-3.599087933726049	-2.217019167567556	-0.9739050854785278	-0.2954201715409796	0.3905447572190042	-2.269052900883583	-1.4629753290665086	-2.4094741727161595	-1.1855159226922183	-0.9943313022321923
-0.6854305652656649	-1.2148628952791118	-1.196948792361398	-0.08759823355392075	0.6378102300368875	-1.593192770807791	-0.51099808693954	-1.3798661815245366	-1.3481856807019728	-0.4073995138249312	-2.825251220912314	-1.7838630810835312	-0.9104014799800391	-0.7648382318931545	0.3493744448623222	-2.541207622606504	-2.2765275171931343	-1.3197556318658854	-1.370522906204692	-0.22717290872835985	-1.3832219744218461	-1.462122753900251	-1.0379668600053136	-2.5467862551534144	-1.3664214478695724	-0.9981835029469599	-2.493131699117419	1.0000451696836459	-1.3050643193634404	-1.3319487656730198	-1.321122483139064	-3.0511948686043735	-0.9581401720623038	-2.232809369638061	-1.237834905804053	-2.6074551599354945	-1.6841330733710822	1.2919353880258893	-0.791189189291452	-2.086947589846406	-4.716471624197236	-1.9227464863049848	-1.850812529865978	-0.9901868315434122	0.0805046164597766	-1.535632856467429	-1.8164121208777324	-2.887497638328042	-1.587577944423816	-1.3680342199150024
0.3263253812543121	-1.5391213408645437	-0.5444796469135367	-0.20132243473912892	1.5274007541188386	-1.2397116621507462	-0.18655607067316263	-0.5164641874986421	-1.2229812977495886	-0.2562454050130689	-1.5433651337974688	-1.326970402028032	-0.935134346089782	0.20259816392585472	0.36204605404842216	-2.4536145492958377	-1.0585669839625746	-1.1074952838250582	-0.7898693480071267	0.42982583749092074	-0.5797412878061976	-0.8623127768003496	-0.08587252308781183	-1.7300550837237525	-0.6728177958837505	0.20569750899148215	-2.013131154447264	1.5246546932794547	-1.1042076658305142	-1.385864994743948	-0.7593465556665532	-2.0596530587767163	-0.8293862348338538	-1.3861132285569213	-0.25594412393342353	-1.5568365007117493	-0.859200868709858	0.2907946043358687	-0.4655200152278092	-1.5911936999634249	-3.8178818345595706	-1.0604863539173028	-1.963503967313218	-1.052306545197358	-0.5300418348775392	-0.033919462064152264	-1.5339474813844707	-1.9124998821643193	-1.4889936197004325	-1.5304029823396763
1.4340316286083468	-1.4166290167461266	0.07749589671869227	-0.7749864870471478	1.735187971418681	-0.31831237543728935	0.39416976736665577	0.25334601405876833	-0.24941550967976409	0.20714888091477732	-0.1531664466563594	-0.5380159330766454	-0.5810569654732961	0.2006983895379324	0.2508048986385517	-1.9287358840737692	0.013269387889092947	-0.17741153865569073	0.32449106652725423	1.2974494766414557	0.6159285608314523	-0.23511539038390208	0.9959361521311971	-1.0249458020316653	0.5710946294635355	1.4588222563512518	-1.268662369501765	1.8886447408463376	-0.2673731128531026	-1.1973381943491876	0.15004760234641182	-1.0254220163335437	-0.28591917800953504	-0.6426424228688884	0.3392552446551101	0.00896363514323419	0.3518667163569208	-0.28462494029243235	0.1862761188537628	-0.5222795730520498	-1.7847735629400325	-0.35742455560344877	-1.035714606259933	-0.6631093885825567	-0.8530545492566524	1.1343135913669624	-0.5961423929248348	-0.48746824681024165	-0.5189796145861193	-0.9269886414537188
1.590453410553802	-0.5752096661190577	0.6438899654046933	-1.2055169972423605	0.8545280622376618	0.5563743576323225	0.6661923148090498	0.4854728380206164	1.0161350248194112	0.41932041241612716	0.48210509994270717	0.15051742986176772	-0.05579540756330348	-0.3710574794603714	0.27612381092410143	-1.1454957910759331	0.42478630014187324	1.1276401259105922	1.3976089565770282	1.6768328965199848	1.542970722825459	0.02100830057183506	1.4575815865383437	-0.601795878025621	1.4184107123191905	1.8231315628072384	-0.810583527599138	1.6528073325103618	0.7794253934601602	-0.7154442536846249	0.9425795097907095	-0.656317949027936	0.44916280240377593	-0.6118170384329484	0.5361725257098117	1.1658214255756731	1.2062538049270535	-0.48162278076548526	0.9399804244908219	0.5575369402334845	-0.02461683188266081	-0.014763198783117269	0.4789259450706028	-0.16309156949999304	-0.5814465646380192	1.2621726648855784	0.43579502275492116	0.3657347701503091	1.117808707759234	0.4640209358842662
0.6871464057411476	0.5193361978188733	1.2235737564252032	-1.0576838638034451	-0.5237100219118861	0.9526849895331289	0.19302031114432996	0.298707842755974	1.7870751199626291	0.012743921519340498	0.48314855064562257	0.6261790028391488	0.4128522505336624	-0.5349499903060694	0.4841207612014186	-0.19041657139642146	0.32859736314842347	2.1474871168787977	1.8101049910962281	1.2300842503459255	1.7885614131119412	-0.08093239939318111	1.3132268888291059	-0.25660644353501927	1.3359844316875729	1.2305458541235452	-0.5323082743115151	0.8827162827865845	1.4132001635054439	0.07845782338154796	1.2692374386528744	-0.6166791535385322	0.8571594577135639	-1.0463628115532284	0.6667786516467756	1.4970473787744698	1.351713797975633	-0.6230192510919471	1.4212306602573537	1.1413889374421313	0.7981750174954672	0.3455154744729913	1.6643792901322771	0.2848317178407093	0.03879284798742342	0.6738011788901554	0.9373146715597728	0.4971098677821434	2.595463284946249	1.8717480278165948
-0.39391081611077033	1.147216550024399	1.6722150603836707	-0.4438201160754506	-1.4101408542901164	0.8846881170501322	-0.6847511586760571	0.0495294892165969	1.7527354832892008	-0.6762641871782942	0.5486542573747647	1.0083634871882352	0.7023764838050938	0.08831086772579173	0.6689950613971131	0.8165966373301877	0.24712637253871045	2.3226785157986316	1.411017998384646	0.20858766960637565	1.4240867051311372	-0.16027532578693585	1.0496380697083658	0.20728931880940307	0.5737815619631178	0.36248940873430807	-0.003630049903776002	0.0842373268273465	1.3501252760533349	1.0069705126594959	1.1384850357557654	-0.18711837757202873	0.6247662176966007	-1.1544977944993917	0.9162049119229272	1.2478588297212532	0.9489572261068485	-0.7591228384383536	1.3794211913516536	1.1485415729854453	1.0379384999624819	1.03972303065131	1.87186976370776	0.7082004186366841	0.5098976008747321	0.3129257393681714	0.8282692287244645	0.5087285622564942	3.0777610666369846	2.3119868610602454
-0.7171229573619079	1.1287057243269871	1.7124327870430627	0.20709343949750159	-1.3673623046052525	0.6683986747245508	-1.0549737483854589	-0.08975849452084757	1.3009342899174412	-0.8723367086572107	1.0726477670226586	1.337738861111289	0.8293832313825833	0.9388355702945328	0.6702855551041283	1.647906284177225	0.479541819945962	1.6343825537415901	0.6571515908028811	-0.9018328423056504	0.8614999912596935	0.12790088926901444	0.9261025695685938	0.6821257150738459	-0.1659440710525199	-0.09518442907080633	0.8403038401284011	-0.2824869474411067	0.88874319735642	1.7215227318178097	0.8223217414319497	0.7469521274511587	0.06427748281267748	-0.4770266902463504	1.127550609533161	0.8918311946279229	0.39321490804799414	-0.5687646410958048	0.9153010424634952	0.9297511049952241	1.3114304697098558	1.7794522636611063	1.2504614236522609	1.1167891251830504	0.597162730751834	0.7582737728629743	0.5920185736559598	0.9270806409482121	2.4233930143775737	1.492437006861661
-0.21482144357323354	0.9771627045808795	1.2943610598325692	0.6655210776243627	-0.7971998031945934	0.6294598007075309	-0.36752090869412	-0.19123774362376558	1.0328844049416241	-0.15714414122214848	1.7332933460220763	1.440935573791626	0.8645292207291881	1.2576971434222712	0.5658068471131984	2.096037045041896	0.840077177163011	0.6328785858345987	0.14828839002188163	-1.8116374398655413	0.4834106839671036	0.7554631153792125	0.7444211424343854	0.889841380946187	-0.3959027997827569	-0.023827078248059692	1.5688730091023797	-0.19334637409863292	0.5651435022804439	1.942792945976404	0.5278310526413506	1.5417836678234187	-0.12340196568504944	0.6481648286170393	1.0234171844062558	0.6350534787752772	-0.027449424054774255	0.1691634033137979	0.3738958451472068	0.8767207726342939	1.7322565272084682	1.8820867360250426	0.5310739391642706	1.3898222109862837	0.4965144511070701	1.680521304261946	0.6852141054311642	1.6175580673127496	1.2503502757729181	0.11217261751199152
0.33753660710064404	1.2279930984220984	0.7222591609423142	1.0709099751478757	-0.35997301554892835	0.904426559446564	0.9412559527525957	-0.33683872709315754	1.1052709173663595	1.0437580933645032	1.8833529320974982	1.1258636438572183	0.8131374526571593	0.9263825672636974	0.5086355588156448	2.1227265486557907	0.9392814890744464	-0.033895290265590496	0.017049380058205225	-2.4256834656141844	0.3766768453106051	1.379372737588749	0.27494499304703823	0.752086890201313	-0.19471456202796153	0.20419557820461623	1.7995022081697376	0.009544947816474287	0.5714941787491962	1.6704135175038646	0.2209542328196139	1.547204702333408	0.42570043208724606	1.4962296921489306	0.5293273026748633	0.3532514358594848	-0.2628459087498836	1.1439168071751507	-0.012455533463587267	1.000152947550961	1.9401434714581307	1.017324926076243	0.25659676572807427	1.3690316971361605	0.5205190401975863	2.2335519141783964	1.0200126201898183	1.979290145016659	0.295664846392531	-0.7800323476803296
0.18681213323514081	1.7471097922225447	0.34011274823583226	1.5875502386072922	-0.28900657594104745	1.3731011163498807	1.855479573585322	-0.47870919047563726	1.1042311968790621	1.8077988337974837	1.2432363057864024	0.48228646241176615	0.5982426864143938	0.46855538405708674	0.4771267779599565	1.8168160048998536	0.6323135401208902	-0.16358573716307034	-0.13558293133559704	-2.5753497200360225	0.38358561998323665	1.6801730266373978	-0.2850484552460201	0.5166863822640441	0.043416704832742015	0.221980102489924	1.6505148847154167	0.005046355692876499	0.5786998274871161	1.1448634987860538	-0.19241416572900066	0.8084831596913377	1.3255288981111868	1.6954617849394402	-0.1415994246227163	-0.07938265080555534	-0.4237710002454235	1.7079043410891042	-0.3289549748753195	0.9155372332571717	1.6798254550984648	-0.34036889750974714	0.25600374124663033	0.994561264731836	0.7038055153650389	1.9008506635685127	1.1069354616169	1.5926340700344346	-0.23166287551181464	-0.7313835720346511
-0.6475054793965971	1.8456076973123563	0.17313634007099918	2.031625558316757	-0.3568907613518961	1.7008106174035824	1.7678604311158368	-0.552888466830159	0.5570201517432933	1.5554954319396697	0.18163591492192857	-0.06252173227546552	0.18097412063394466	0.36234705582429777	0.31803648589466255	1.2436296553312025	0.1411732193830048	-0.08133905744350073	-0.6681008316265399	-2.042764249409549	0.3642326560827517	1.5947848337105355	-0.4258711518479907	0.4717239958966663	0.1090492813877136	0.021608225139818284	1.5084060476780874	-0.23137142111162196	0.1649841133635666	0.6334065246735064	-0.588603516301208	-0.04122387484188572	1.8264635673428964	1.4552906286824927	-0.6821804867533513	-0.5280357222934237	-0.6476202287440063	1.5293096823962835	-0.7870865945994217	0.285623295497359	1.120866415816453	-1.2664236427013762	-0.07277358677634622	0.3323214952278107	0.7749772960959913	0.9244446696820195	0.6637767228794631	0.6210338504701061	-0.6392802401807416	-0.20564554084016312
-1.4771920568540422	1.0730749034453604	-0.0034012667157959204	1.981324623573539	-0.3722881848551874	1.5304713473188971	0.9731548394211371	-0.6134445486735325	-0.49769922942837086	0.5611406992817197	-0.639791841965731	-0.04582841421231121	-0.31198933034916815	0.5524137125657164	0.02036089079628749	0.4392801767550245	-0.22469272752118655	-0.2022983613301358	-1.3682083243735448	-0.9642982253435786	0.3558773389902217	1.2472323800693463	0.11614192263643508	0.5923516407149004	0.15352331821544976	-0.13315806789249848	1.456202917346827	-0.49404440089624735	-0.636118415924404	0.28453352086997785	-0.6636619796758314	-0.44976395121446094	1.5651569021274556	1.14308031336347	-0.9437202481571764	-0.714692249105101	-0.9975560942861048	0.9606833036869042	-1.3649672077903885	-0.7283533676611346	0.5913830712546907	-1.1968664210946045	-0.979555994292777	-0.4635952597215942	0.4962372413017412	-0.02867510097598507	-0.04027972024797985	-0.35815741682386315	-1.1921267040972794	-0.022133549300443055
-1.6852793685047616	-0.22652142266358535	-0.2720806379106922	1.2587988225658109	-0.4771250226190563	0.7841932522632264	0.2161867587024851	-0.7543234705137153	-1.4858584958986212	-0.3252731078961161	-0.8553911037939114	0.6178169657033608	-0.6187070751629257	0.6608374632089813	-0.20042124375801326	-0.42145554702522914	-0.3896902195612901	-0.5677553525822041	-1.6293400815066255	-0.014512336019397158	0.4542650582438729	0.7550363623898051	1.0167286684787948	0.5543325907298843	0.38414261668915534	-0.053822152679805224	1.1597812832799534	-0.5987229317049941	-1.3000447167052052	0.14825033527658985	-0.296629402393771	-0.3846036675861487	0.8340402007747164	0.8437284286529846	-1.0253949473450767	-0.5441430813561741	-1.4106387310955313	0.6839328159309394	-1.7239057725531495	-1.5151631778849561	0.1784271578545826	-0.38639649327108855	-1.9517137484697036	-1.1617373493501428	-0.030177605532789784	-0.5068322712382939	-0.49544679586670193	-0.8425488946719552	-1.7133547885142386	-0.534903759347401
-1.27134758198425	-1.2215040720186277	-0.4174523847226269	0.19194239160112544	-0.8822335966828635	-0.17802276872183145	-0.08952680058753554	-0.9372275178344608	-1.8166573203032064	-0.4351352146328586	-0.6478245269979753	1.500291171415271	-0.5389170797843427	0.5095137283794502	-0.1786913716750895	-0.9679004375396968	-0.5265082388138972	-0.8534588107429456	-1.1622537085386335	0.09982634691911356	0.5865692143877169	0.18072624474760804	1.6340285947102207	0.11307244780247402	0.6905275437260376	0.14962291588304416	0.38552685081936794	-0.5306920098072229	-1.3450016587509206	0.22665508627425518	0.21485167128444585	-0.18295271780234973	0.1327584799903309	0.43747330081594854	-1.1488147867542382	-0.2317515389235801	-1.7230172995540907	1.0070151235860745	-1.531366513690804	-1.570549812699247	-0.2654312250148192	0.394560938020269	-2.161123781239773	-1.489913175429916	-0.4212576734623378	-0.5526754934039004	-0.5210028927585878	-0.7598369054069558	-1.7961579100584553	-1.3504122728264063
-0.7022354061470618	-1.3965919007647705	-0.2595185623123867	-0.6684709297578645	-1.460230982832934	-0.7908005229898488	-0.1054276548086824	-1.0081392346495732	-1.399133818581659	0.18533547746874685	-0.4722482955528875	1.9648733339112934	-0.12170199500813209	0.28862672543270773	-0.07720333689582759	-0.8958809392482667	-0.7913522591553379	-0.8013257177858563	-0.4006323270281154	-0.5962081190134189	0.4950047324495713	-0.3636890511596489	1.5902878667621858	-0.5811197042220144	0.6810935530133142	0.16589071026961463	-0.5394900431849092	-0.39779609592856724	-0.8511950976113265	0.4339101893392487	0.4004470054016141	-0.15152464893423984	-0.38009751602118685	-0.022736093089753242	-1.4293940450964453	-0.08459224033253045	-1.7899045816977894	1.5622487138966106	-0.8395717109445052	-1.0114773888466695	-0.7815803987566468	0.5634955752191616	-1.317437979738805	-1.3004202240560072	-0.3612530243824327	-0.46021753415061756	-0.4148101748049477	-0.4538665087883443	-1.3220339520679896	-1.7677285541993841
-0.3611523743431826	-0.9673659166271952	-0.035495688301313416	-1.0324731846620725	-1.7782597823913573	-0.7767424534060821	-0.15326747636017465	-0.9082654268745072	-0.6825012943479406	0.8834326358482862	-0.5766401244754024	1.6764637042730421	0.3430605526005865	0.24831460032189878	-0.24198759952276946	-0.3263180429192528	-1.09674231879598	-0.5542285823289557	-0.087968269925217	-1.257154853919123	0.004796879223921682	-0.6840309802566196	1.047336039890488	-1.080860609109661	0.11088837870065614	-0.221182389841798	-0.9760287694211803	-0.31636067276681223	-0.3972718746614779	0.5645680431379285	0.11007356151142253	-0.36369314790797286	-0.867485988003038	-0.23551789878389362	-1.7229900524669266	-0.19361099286037642	-1.6091997584514715	1.6897420034089035	-0.08922307898714203	-0.49603375794381804	-1.1454990467476505	0.14779097173681088	-0.022406064586710687	-0.7716724733957668	0.12020256130837904	-0.4139734276372432	-0.5341683526256317	-0.376140773914234	-0.6444603237861272	-1.4328727279125586
-0.23637836294889364	-0.5195895948142952	-0.24524236260940172	-0.9945758665826682	-1.5441826897202666	-0.40906495565367346	-0.2704061160590111	-0.768840230427143	-0.2566122021217173	0.9799303261483866	-0.8039666310563025	0.8678347167788445	0.5377986029930576	0.3714446496423636	-0.7430910260044259	0.1960740495114754	-1.1585715086760207	-0.5083792772622845	-0.4898160927483923	-1.0544735183649707	-0.7185171558101926	-0.6576044043523087	0.4340002642169839	-1.0348584028072116	-0.7893346877149869	-0.9148321976693092	-0.6811485299036639	-0.35263709275712984	-0.4854777322719044	0.4325931647201326	-0.32342830902543734	-0.6945113663541701	-1.3392172075875197	-0.014782356372203707	-1.6879846371552694	-0.3693860265833864	-1.3006249566335153	1.06056688307773	0.27976232223582187	-0.5967209353391119	-1.11696882221874	-0.3815297561529313	0.7582329778395027	-0.3763449758150001	0.6888342929251847	-0.41257785981951633	-0.8332426426634657	-0.7214441310973021	-0.23647738470708746	-0.5969464994853831
-0.10435438153614798	-0.36048013377197313	-1.041796527389511	-0.7322724503450132	-0.9043890707133106	-0.22066482680905553	-0.25581552308822303	-0.7136391262457201	-0.4158642006817106	0.3092771001123526	-0.8386908721242703	0.11145689906256602	0.35593936735468235	0.41806509903514066	-1.1658221138826597	0.17865345475315003	-0.7535125001128263	-0.8610090465699042	-1.119855602455142	-0.060580263484230984	-1.2570145180777093	-0.3975705938041601	-0.020956205223324528	-0.46173021287729626	-1.4713628217044807	-1.553324490110675	-0.11710619301334349	-0.5066083377783723	-1.063789619183407	0.10013150762476372	-0.46062449875681494	-0.8931965814418618	-1.4292056620122444	0.41266280459999793	-1.0616882903260185	-0.35568712196489466	-0.9421517725238955	-0.08305182767565898	0.20353560088964753	-1.2482169107224153	-0.7518008258968867	-0.5847466360951966	0.5687055366504059	-0.5148021014312608	0.9873054918809595	-0.43020732007975504	-0.899685462701289	-1.2577385219310409	-0.23487099809997514	0.16752403736865665
0.11253073340861151	-0.303054388814371	-1.9006604483914342	-0.2596054199883102	-0.2517179354385751	-0.4411455376343344	-0.03697690356493949	-0.6302384072087384	-1.0109308294287775	-0.6814355445622772	-0.5931020930026956	-0.19835775275930137	-0.031088859021534625	0.22088304402623166	-0.9719352174568008	-0.3251200182779939	0.06460124482159363	-1.3669707388388406	-1.273936489176508	0.8504009536536805	-1.331144924773826	-0.1896856308986132	-0.4395832089697275	0.3290069274417882	-1.5583646255827184	-1.7818062206585876	0.0400270614105555	-0.6917680960678987	-1.613744962247527	-0.1088960523206984	-0.2318831711166552	-0.6681936115727057	-0.7901345338525853	0.6210003044597636	0.04299696454698463	-0.06904125244300431	-0.47397510754697153	-1.2112586236018437	-0.01764846855338617	-1.8186709874635543	-0.3445868634730932	-0.36326255686892434	-0.18444408496459297	-1.11291681434232	0.8851416283369753	-0.4977537803929085	-0.42180171245111625	-1.492818766213785	-0.3864658991518074	0.44986662794670457
0.2477632831559469	-0.021854882043207503	-2.0583098146324574	0.410688591104207	0.17157710241404145	-0.7817980479537923	0.17013024534197593	-0.28104741204029027	-1.6038791485919195	-1.3048516946308117	-0.30075922661429744	-0.1666133154088881	-0.32227828099839906	-0.15398021035878043	-0.07222528979242143	-0.7619505179607515	0.9710509873032769	-1.5657336771106336	-0.751905261625464	1.0014749748627179	-1.0775970148538687	-0.22973831258423671	-1.0171821778257455	1.0120834193795982	-1.1499905597807483	-1.5181766975632862	-0.3647530913322723	-0.7529432182382245	-1.6596636547813228	0.06272511311233367	0.042573909834523256	0.09475133017051715	0.3585943801654632	0.4727727296844938	1.1026339237860698	0.3559247770322519	0.16753159606628512	-1.9336657152093055	-0.06799452474630154	-1.712953815436838	-0.07739023626671017	0.08605182241930232	-0.6991246117801359	-1.6233504658302071	0.5090447634580025	-0.5983561494575971	0.4624629912495649	-1.0887725537750597	-0.39074498106165073	0.2597434511515337
0.11470238470922624	0.5185953347192713	-1.2985524066610956	0.9696956079500093	0.3987973512090084	-0.8041858343214112	0.09521446082919313	0.3214973439115755	-1.7548702332858104	-1.171764437435686	-0.22754234507010146	-0.2223738032702483	-0.3179768559109922	-0.5254268359937533	1.0255431942384612	-0.6643656907068298	1.5792347119615124	-1.2212669026678338	0.01633855486132152	0.6568032234202933	-0.8840889177505009	-0.4451980044581336	-1.6766269978217787	1.4222766715088913	-0.6485594982083145	-0.9813235416544869	-0.8233676508411535	-0.5807862901927585	-1.1592395609163992	0.45178259907454976	0.07975628173512683	1.091386322466312	1.2538026585167028	0.25740868525828	1.5250219133717464	0.6964386692769335	0.8380005810508255	-2.1722660535014224	0.07897410522057624	-0.8954290785874366	0.1519990655988607	0.5012664124421089	-0.5413508951389623	-1.4997759327055566	0.08681077174767955	-0.6027780821005424	1.2968930529112883	-0.1919573407098204	-0.1996713651092533	-0.08125019722000543
-0.2431452287567277	1.037783903085906	-0.19752317088388163	0.9204074816187027	0.5454208271093016	-0.42578929123388437	-0.2774839194874609	0.7857523671270701	-1.2774955347329657	-0.48331029828706623	-0.3475312387568115	-0.6369889208394657	-0.047961349401993106	-0.788714641921143	1.6608169599019962	-0.15951789271550873	1.6890284684152328	-0.5182174269098124	0.49875979401977005	0.6474958344188165	-0.9357224464879238	-0.5950567583945817	-2.056102521350417	1.5386796709338952	-0.33023820616549376	-0.4563210922074366	-0.7426597008322162	-0.2465650094785689	-0.437949086799718	0.5520386819898973	-0.038835285654540926	1.6950974598181856	1.2594921678503694	0.2974868044501662	1.1353932294987172	0.7905636553857538	1.2210787511243704	-2.0507178943267355	0.18655166612927404	0.14712462184759098	0.4930346928041753	0.7216134215016324	0.03830688405956043	-0.7030365840923282	-0.22575583043493702	-0.4223317074206271	1.7189775863209946	0.6505279855014847	0.03166526231551064	-0.24107160698691102
-0.5457836101607242	1.2514540686995665	0.4706187143589392	0.1231667713168041	0.6530550982203879	0.03108993047359118	-0.6847827643617859	0.7384971888008189	-0.353641458840085	0.1554358912394636	-0.3675978300093282	-1.227407934681914	0.2889626020890729	-0.9529113767675137	1.5758076958848986	0.16339248440687568	1.4015058055757432	0.14481140152473437	0.5883280725508158	1.3403962302489787	-0.9732076501259052	-0.5189900433539599	-1.8438187978820015	1.4111964795418153	-0.12167874677349863	-0.02593498301375205	-0.060944867883958836	0.016138126990543757	0.16836789344937234	0.03796127350471209	-0.027205993816297125	1.489333759750753	0.4892320211449907	0.5284021921426697	0.36952682106130624	0.6129385293611166	1.1632350182326814	-1.728178936533484	0.03786068332635904	0.8856134854615417	0.8267078434754602	0.7129028844715333	0.45609364768767835	0.2655306686593516	-0.40078596820541557	-0.1964687056272313	1.6971318642092166	0.9604876353702879	0.19319487733504703	-0.10146990175608936
-0.49782771859476077	1.1090734551760895	0.49888691449980727	-0.8557955470625674	0.7632751144188388	0.26343501361106064	-0.8250953517698204	0.33446600346180805	0.5686610097392897	0.25722359081044366	-0.07413099280632654	-1.5367615715948852	0.5005871197925124	-1.0462332733635105	1.029787741350627	-0.10442026185030762	1.022419859508738	0.5072630970847154	0.577226384913477	2.1739583775672378	-0.559679349692101	-0.2560195709721331	-1.1017286576136367	1.1424411218503077	0.22318699539509082	0.4509075674424185	0.7458015380816239	0.021867704900763677	0.5599352421435018	-0.8109507590838491	0.2019549109511814	0.7455801915213208	-0.2959274909617021	0.5891699354219171	-0.060037455507986545	0.2832665211216706	0.9233869152986736	-1.3290752089111204	-0.32988913760672667	1.1542949476162891	0.8263705444679658	0.5286784186338719	0.3805037627918215	0.8273667930536083	-0.4749345947531271	-0.19879016377181352	1.4186808735215521	0.7492940072729037	0.324021503849669	0.23429881169491154
-0.023337591381601644	0.7405675666327417	0.335322557896385	-1.1427021214042496	0.9953046703264607	0.32277358644756393	-0.5819050073619636	0.20000780121127265	1.07140523510313	-0.13679710303217066	0.4055342714854412	-1.2916575976966937	0.5332701299377737	-1.0549009904910729	0.4505515077736153	-0.736790308457702	0.8208954632302506	0.5963891935291461	0.7220331495198802	2.2845314656139983	0.3999025512902134	0.05570362319340787	-0.24647978913636728	0.8759717381098615	0.7817354483120573	1.080271196785269	1.1738394560375034	-0.17014058401303955	0.8186950347060681	-1.306963620095189	0.4228394871421769	0.2379695288818479	-0.41126171380650983	0.29662182228513884	0.22732723744522731	0.012408372104402189	0.9555754126366541	-0.9343667651058186	-0.6518907698054247	1.137747712991569	0.36208932729350146	0.2745656748877769	-0.01929676646034485	0.8114370370223446	-0.46536752046324575	-0.4922578983504953	1.0537324562202568	0.4599794232854882	0.4838623534043992	0.587921242726946
0.6633678452102404	0.28543968374559603	0.4590250998842971	-0.4076947468396171	1.3890924855579199	0.4498938383717343	-0.06317769615194326	0.7503002435428442	1.059399333216695	-0.5361341454269588	0.7331455232656606	-0.6658764879498043	0.4584109785345981	-0.9547051252496124	0.06600362735211075	-1.0985210253457773	0.826144118064439	0.5936215801579032	0.9603639410194647	1.4613893271946885	1.4417853350105359	0.3225219094401293	0.28410102993032343	0.7116943176546228	1.3259044252321643	1.681115941069438	1.104116555654543	-0.3107385626367305	1.0107432807675012	-1.0266805438876996	0.39927149411147644	0.4673981235101211	0.14793276792551194	-0.11456385719464676	0.9487559578956495	-0.028121454802601836	1.3863214219577256	-0.5716445052812856	-0.6686087225672026	1.0704294341405376	-0.25695330810375266	0.06766903788749276	-0.31735997260599264	0.5067714830186092	-0.35818392295523754	-0.7581539809217185	0.6690227169405305	0.48463061019616716	0.6171293982792718	0.8406664189056069
1.184050385309959	-0.15332031228829707	0.8221796701250892	0.7395600312146925	1.699645187361308	0.6683949559367243	0.4819897178129475	1.6310685312189788	0.7942727666979053	-0.4995756346156373	0.7233747409256571	-0.10363259975539615	0.3569878963398562	-0.7513012003388819	-0.14200793382364207	-0.7985603975934629	0.8344777992283124	0.6184135745071014	1.0531568247428262	0.3404388268015051	1.8913406502938777	0.5063757924527769	0.350720901315026	0.6109904100647389	1.510511342380051	1.859707580115815	0.7492521409561292	-0.23048534240148064	1.0976632048136983	-0.24808950449613396	0.18887496060397674	1.112165448113063	0.7870630957184845	-0.2861768222772952	1.427814955256566	0.14902200007669647	1.794589812235931	-0.2284681259692118	-0.3417334126693828	1.0176294366982876	-0.5426534324544792	-0.022700979815459408	-0.24960263468989183	0.30756900943905807	-0.16852276135633112	-0.5897107499607146	0.30056891086401294	0.7701497806882259	0.608439752460957	0.951423315540158
1.2395143497551304	-0.4491880430977097	0.9872052818002274	1.3036295859289826	1.5295719879130796	0.7080895621994865	0.7761557615265582	1.9986771386724735	0.6225820120237007	-0.0607237204444418	0.5160071881548415	0.0871548009789901	0.2383808703976128	-0.4694414177742901	-0.25447004758056047	-0.06714969442759304	0.6279520335349228	0.6487464771787028	0.8926729241028312	-0.3054805678162111	1.4566503026183075	0.5524015171481205	0.14052460409003667	0.4328014046743073	1.1822426141661584	1.3882600702186867	0.348558980915483	-0.021303240430765827	1.0178728992899755	0.33427895867920054	0.05469102482776066	1.3609806927532437	0.9164031632593914	-0.17162244710768298	1.2193621723379842	0.33598495822344737	1.6269678054698764	0.08474777201759083	0.12444498057016366	0.9163971000060374	-0.3202810440895293	-0.013378097647179834	0.09592467297015762	0.3600996485316938	0.015599553565029378	0.030351885210959925	0.009121042827790735	0.9290191876461235	0.44479281795989406	0.9006450309817394
[truncated: 72 more columns]
