# Supplementary material for: Diagnosis of autism spectrum disorder based on functional brain networks and machine learning
Source: Sci Rep. 2023 May 18;13:8072. doi: 10.1038/s41598-023-34650-6 (PMC10195805; doi:10.1038/s41598-023-34650-6)
Supplement: Supplementary file 1 — Supplementary Information. [file 41598_2023_34650_MOESM1_ESM.zip › matrices-bold-time-series/ASD/ASD104.csv]

-0.3989042879861305	0.3324343446156202	-0.20296199721685332	0.5464411800559048	0.4317624817062057	0.7261871480205376	0.2592218010156223	-0.002414215575168043	-0.28538239993231956	-0.09224240461917296	0.10006985007223118	0.5560535429259944	-0.010222722834893163	0.56228298827806	0.7026806478457773	0.032897574251536096	0.7178975526890158	-0.38394098160329015	0.2368288921502989	0.3251853216097707	1.2645756723770676	-0.01177250926206973	0.980960021955433	0.7882241872407797	0.19443641212196075	0.908045637078812	0.6807114852542392	-0.37934931689767304	0.20727817305284113	-1.2955993613828998	1.0707248222794477	-0.5727289157130863	0.9712273517126296	0.9523357534412894	-0.13356451074861253	0.732709837910905	-0.05094632364252382	0.2096026624082438	-0.32146621173121087	-0.13056317845380255	-0.3750121948094536	0.6855337571670402	0.07003418461276431	0.04965476594095813	1.4196224077163297	-0.2317509227374608	0.7974767949785296	0.9299892909551584	0.4642545054756184	0.612067777885751
-0.34611741970204213	-0.4611164122063916	0.058978156542387486	0.5555615789268042	-0.22025011650871626	-0.08060787445340747	0.1951663733127756	-0.3996387169606391	-0.10632986862266733	-0.8283043505932195	1.0009905123760638	0.4675109895719932	-0.6956137491889596	0.09199770705849161	0.7865941482483411	-0.70023204101272	0.7540329346162612	-0.3615768850685698	-0.47879276736491	-0.05153968592756528	0.7902831635983862	-0.20509758167819478	-0.06331706918371609	1.08533196838644	-0.6027799273143233	0.15504647358268475	0.6719864093962165	-1.3266400647688446	-0.37305029798328526	-1.8720769009664773	0.7437528990716693	-0.7371925071348041	0.21187105810575002	0.17636868986612972	-0.3481956855296856	0.5560501852283768	0.10676561580463066	-0.18637709242726158	-0.69391892779044	-0.7485701906103485	-0.7294241760272275	0.8133980446219103	-0.2571870919011702	-0.538117312326775	0.7695052796046519	0.05772166002548423	0.45329539072330377	0.7609782605996183	0.7688610492319848	0.6972500644091848
-0.23177881069893835	-1.3892872121948552	0.1467531962824696	0.3814450401571436	-1.134891256028756	-1.136611398566743	-0.16136826370322124	-0.8255867762890996	-0.1177850189103284	-1.5271507959675412	1.6491095361998616	0.13305004822026403	-1.250713011400887	-0.7174692898811635	0.36929086810098843	-1.3958691262178653	0.4666597813450726	-0.05240839850877395	-1.1080920976266326	-0.9128093562726036	-0.17360149585337045	-0.3372505185576109	-1.4562676098342144	0.9471035585641513	-1.2536192612595922	-1.0894881153039737	0.09631299602505981	-1.6732686183454177	-1.166116253416024	-1.5344033707025198	-0.41760139939750074	-0.3962526815298401	-0.9200309107705348	-1.2490095569218007	-0.27906799149394745	-0.20549245812771183	0.536537206501749	-0.7867788419995704	-1.0890534474990048	-1.1801343894402463	-0.8586777081595943	0.21649351831007285	-0.8364845893782997	-1.1938128467034912	-0.7578888544554355	0.4119596476382526	-0.14351828599566993	-0.5806314919590821	0.5233395535461648	0.2223834343622979
-0.29365916649358137	-1.5138203809317383	-0.37888894507855453	0.1232633213750667	-1.5803790831783813	-1.6151638967795043	-0.6991442554903605	-1.0302008924399744	-0.4260005302093337	-1.4696830495965136	1.2964113833444801	-0.549397583796686	-1.2147842050789306	-1.0109738692707646	-0.10317486008589977	-1.5260424728019726	0.03550535395222023	0.32113752626027436	-1.3130162666980856	-1.763317527091592	-1.2951191060961367	-0.40717299606352564	-2.0398267838915696	0.2211819544568283	-1.3176423723210038	-1.8516022672545476	-0.8317125816300567	-1.0551690737387114	-1.6088320143663084	-0.7117116769040228	-1.618017938582801	0.1992269055041515	-1.3857307585189105	-2.060204513596044	-0.11516667574049441	-1.3031035239497983	0.6776996812759574	-1.107677867290196	-1.4317914800001232	-1.133341150503691	-0.5846648396414232	-1.0146046088501957	-1.3681893127361975	-1.239488126233277	-1.7149381600529128	0.5421159463902014	-0.4928923643261185	-2.015156376160335	-0.3690284554565616	-0.6261249498800597
-0.531352679428699	-0.49318575552408334	-1.4325903209920203	-0.10404140566443072	-1.0939924409904846	-1.1443005487445292	-1.0176135177530734	-0.9564667400918743	-0.7818066836665274	-0.5568191298712366	0.10616398240057526	-1.4702791131878665	-0.5903466917819922	-0.3991287088420945	-0.14942857212884378	-0.8892529552831225	-0.25422814632592877	0.5257319355531076	-1.1503789497185146	-1.9136190246179778	-2.2537712216053425	-0.5056821673150125	-1.5205828899265363	-0.7088526405989665	-0.9010799724110881	-1.416057671699163	-1.4321392576661134	-0.07986037777162798	-1.3689112201453706	-0.28624771483449757	-2.0785676562194615	0.5924318222908619	-0.789415641462768	-1.3640232380120492	-0.08201990756201023	-2.22836223502379	0.1835317002163179	-0.8264195577558683	-1.578623020774641	-0.6485940188191617	-0.000374585517281903	-2.1494181696229617	-1.4960489248899522	-0.622474797258437	-1.2495975106392194	0.3292030093041619	-0.32434531295546415	-2.371003400663271	-1.453689986223335	-1.3365498961820006
-0.5716881851868504	0.7950601797583006	-2.172383096096168	-0.2119789685537513	0.01183833034662222	-0.2094445245302556	-0.7798295339041943	-0.8291845659315661	-0.8777690795006158	0.5170611607459558	-0.8833485765652165	-2.118257169608296	0.09831338990013903	0.5220772550033603	0.20604037496804398	0.15056973490142728	-0.29609114415866994	0.5497991086787176	-0.8635880324923529	-1.1556544425318978	-2.703947286429044	-0.6843921697989134	-0.7578141648012676	-1.136658414945302	-0.4464488538518355	-0.14088896338115367	-1.190807283429253	0.31575419424215573	-0.6237471376712677	-0.5953827093251035	-1.6644234129935807	0.5995316033389689	0.08782186664270092	0.28842310976063956	-0.19198861691052357	-2.4615005926953644	-0.6700176254564139	-0.19177010484078966	-1.4258288458744834	-0.06458737738250424	0.5105156700757272	-2.2737461631079	-1.1901788443606272	-0.09385825353173144	-0.10530877975052247	-0.02751269859553917	0.058609770937808406	-1.6162302073438077	-2.022200734733072	-1.5108159684628308
-0.0894034496161671	1.0473908833494168	-1.6550459586925406	-0.1987553420680184	0.9456980169578636	0.3689939022418478	-0.11057719068884138	-0.879333294934115	-0.6852537946790935	0.9551373140571863	-0.8449829760697468	-1.8984201860858265	0.3396256938612918	0.8241913872892453	0.5048640214973773	0.9615793003294395	-0.24414010882661016	0.5313169919998024	-0.5169836039492256	-0.06205392870734934	-2.3442914032470887	-0.8704630898341831	-0.6471792375446471	-0.7051991884073724	-0.18973034589388504	0.8597857553317392	-0.30575068647483705	-0.027114553596125454	0.17846867049094395	-1.038766870160907	-0.8144663891018211	0.4481948635289245	0.12821979259336078	1.3651025556579828	-0.28726757300875455	-1.7712994278847671	-1.2733539717897515	0.2114071541218093	-1.008152937553862	0.30595675100892294	0.6111235842398978	-1.0770988484719646	-0.778123005632601	-0.30619791851242506	0.29931352052169186	-0.20413132284492183	0.07185339999237786	-0.7068053998309439	-1.690413528112919	-1.164531908505983
0.6640558732190557	0.02804872567873649	0.1249502874625569	-0.20314152135637822	1.2045811239948119	0.30676161325831636	0.4435192191434526	-0.9899825680304534	-0.41316927616103327	0.6681643093885292	-0.0824125244678789	-0.8008142001773447	0.1778475408779298	0.3383675959471379	0.43609023822483595	1.206751686787238	-0.2946075525599425	0.5129590583931919	0.03212903328078348	0.5195419569294931	-1.2525128018715406	-0.9174058366895476	-0.9846153419629221	0.1520701220028185	0.016043678231601268	0.8870442428045743	0.5009762609744063	-0.2772662557191162	0.7404837869330462	-0.8226184881529619	-0.017381525064467194	0.44002176034523016	-0.8034517348016372	0.9666958787361575	-0.2508996126425646	-0.4320953613063865	-1.3030597303996214	0.11535589588407257	-0.4566372646315111	0.439947794504538	0.37905442359394736	0.7587376354354399	-0.5426876450356813	-0.9004906029695814	-0.37758860164019964	-0.09997667605448313	-0.48600347326201704	-0.33687033637391467	-0.7310726399427603	-0.6240074363439748
0.9586740012767059	-1.0236524092455737	1.9662714838094528	-0.41433284757457	0.940298668174016	0.06978497382910454	0.44009911438330207	-0.7410915488923107	-0.18837224317677825	0.29286117435249187	0.3411814239878436	0.36972990422614305	0.09760093913848945	-0.16432189509047482	0.18304747435704466	1.0736121484174692	-0.4296680283920927	0.37986541410831326	0.7898016761284363	0.319301204736728	-0.07555928285728841	-0.7291242066594602	-0.7744724358687067	0.5742611242027643	0.3158557518827512	0.343629708924739	0.7300075748025301	0.34060575217557454	1.0212678683286365	0.01783762216843648	0.5342480706066071	0.5708965172897873	-1.6295998989188436	-0.21518826167525673	-0.09269432325093807	0.8524857648166836	-0.9494932679664368	-0.14039481575211132	0.12678113493523502	0.5071687311586378	0.23309412715019526	2.043585313006984	-0.38256195619493805	-0.8403047092138887	-0.9995180675228817	0.06640227783278707	-1.1480184706712018	-0.20972174183364806	0.17136464793568795	-0.18902232228957142
0.35899934739308936	-0.7585613110998182	2.449766870497647	-0.8189578270999559	0.5873629250583277	0.20137363641431957	0.011100377202951674	0.09323118769873344	0.0741095411089308	0.40783695018720145	-0.12810192559956946	0.6763067040516775	0.35860929372000444	0.033453918153022455	0.11108620144114538	0.922553232345936	-0.44171250900514736	0.06859400382953806	1.3827322818832803	-0.08954347056710345	0.3943616004059278	-0.3394921984898856	0.3733873915105852	0.14692145938568202	0.47468600225476254	0.12741488935839612	0.5555604421535947	1.4618848792506467	0.9989918962169659	0.5969873841197102	0.8637304302027193	0.56304801177891	-1.2692062315841384	-0.7274911548444872	0.13512241564387883	1.3952357330553742	-0.5765614935048667	-0.05632707675043912	0.7007315068835319	0.5410878695730815	0.4225580276110391	2.0641002148114396	-0.004257433795208412	0.26417470846826796	-0.43648476644509926	0.04759057004139671	-1.244932058889969	0.30860601124618703	0.5181712053111798	0.06672019680774358
-0.6756794543031527	0.629061810821885	1.2809498625104967	-1.0548400825150195	0.32887626173419066	0.6039347888313881	-0.2815029595602579	1.1426672058605156	0.430759820193269	0.8582169307329414	-0.8841193250941359	0.03555715725027654	0.6124485014298636	0.6600726983652042	0.24016058337732737	0.7819107652190744	-0.218121103498514	-0.2561484661123807	1.3013621026437787	0.043915188711163004	-0.0018700681180647757	0.10167895752713076	1.5602680199178156	-0.6547351737563654	0.09728819825688467	0.48730504294520893	0.4641294596954296	1.8584583343777776	0.5380707644458929	0.26018648571087577	0.9930305945487344	0.23277879102019094	0.08640003264372607	-0.030487927385634404	0.39035430848389824	1.049810174576964	-0.3252860762310127	0.37848377190822374	1.184948594374157	0.3143803822301167	0.6624186905617253	1.1376027135142737	0.5727783604971166	1.4762348393378526	0.9141135084366578	-0.10163362700602262	-0.6395326331886829	1.1228079322455384	0.37089772321854086	0.20703185137975008
-1.1472094013430534	1.499766274258829	-0.428685282813661	-0.6713765544964154	0.08268853906334854	0.6677632202389494	-0.09146838574372852	1.6849696335554916	0.6749812842410585	0.9609527103812157	-0.9283564206426337	-0.6362685847562094	0.33864496401858063	0.7892530883068294	0.22178112247152473	0.3220266076518604	0.06456117317376457	-0.3358159652431023	0.4289390118665797	0.7754297975015612	-0.5323361655530138	0.4079841576229594	1.5989011268240394	-0.9832333238276797	-0.7549697378162765	0.7654131284140697	0.5583751802372464	0.8779193556431718	-0.36629124161780474	-0.532313793662051	0.9084195122853588	-0.28026449259384595	1.1405553764870542	0.9326858545235085	0.5760216141607893	0.3199739095741363	-0.12329275270346184	0.6462715212298342	1.4109733934507056	-0.3666575333344731	0.4141040991166518	0.20260779771635395	0.897142671040333	1.493746014452112	1.5212720609308634	-0.08419873664923724	0.09838948370643322	1.4119827362479762	0.17098168085522963	0.253035819814749
-0.5379417171782603	0.6740307006247513	-1.270941667408487	0.33682432270125695	-0.11502803320466809	0.08445291644907878	0.2890699941690133	1.36962059231295	0.5218754485710682	0.33225166356630564	-0.12183847973298209	-0.4092576774007795	-0.4044805850851315	0.06036483656100358	-0.14753912567374666	-0.6258927472954192	0.0953895277931254	-0.12141420731259703	-0.7249343947594402	1.3913172785275876	-0.2767998976010745	0.4563562302116169	0.5168500556483052	-0.5455182371845249	-1.3646622777596995	0.3303906109877401	0.42801916836771237	-0.6512190469698195	-1.2948586741977146	-0.6722029488898544	0.6599663824560508	-0.6814685994848821	0.9314318075883397	0.9098453601840963	0.5310539083649616	-0.11591179003467388	0.0559291165645812	0.3334027901973147	1.2663592826642203	-1.2744314583759453	-0.44188182136577486	-0.09694807328944637	0.6170645488123384	0.2150494299940271	0.5954554052203797	0.22918838473143074	0.2898054553101855	0.7272222028345088	0.247152033667384	0.16490834330883636
0.6279841459258466	-1.0633115435493068	-0.8606164101226917	1.3077308048743321	-0.030432936393603352	-0.6852669301840939	0.24552840004875226	0.62228278845132	0.03900432285595773	-0.628526450640405	0.6235712254015983	0.6029351321388884	-0.9072966258959686	-0.7719800044723085	-0.5810594741708482	-1.641203699908363	-0.2290044551122099	0.14535947031027796	-1.391942793423967	1.2305782126530234	0.8764663547767675	0.2664234515664763	-0.35885171688797013	0.10373626167502202	-0.989716849620164	-0.527914588574939	-0.22843917428712712	-1.2368871248743507	-1.5904328513970791	0.2515383956243816	0.3621219645990816	-0.8334727165691047	-0.12566699337299572	-0.17689415932165356	0.19931754344696404	-0.026877803408434674	0.12493187941932477	-0.349926422899548	0.8835177573403271	-1.804595992470753	-1.3357869425489375	0.11264739993623592	0.03873575955213616	-1.020910169780017	-0.8844352660538937	0.5546966002493919	-0.15454809504441638	-0.29067792795079617	0.5299453018211495	-0.026916041023952026
1.3338634613944083	-1.7582285333701273	0.007839574288316898	1.4065422414377269	0.3265640847537079	-0.9074609099071005	-0.4346772065283927	0.20947813194203843	-0.2801651752717737	-1.1382751925386594	0.4557400012935917	1.3630193687390089	-0.6233107360633295	-0.7197324397367766	-0.6195717786498435	-1.9769491302763393	-0.6733428276691467	0.19334258254448217	-1.1933307449782264	0.4377638301008	2.041458575325327	0.005745001666274027	0.04609390618309318	0.2229549446381641	0.27552393835996475	-0.943207854072837	-1.042550612432146	-0.4150944589418197	-0.9906136991369747	1.3505974728769807	0.07494561685155161	-0.8151448245917519	-0.7797581225749797	-1.1938670181531	-0.22062182629796528	0.23862688072402244	0.05504058394873014	-0.8186118122475877	0.578608382459863	-1.5237933065300024	-1.535974098310829	0.2926867636505577	-0.08604408664863372	-0.9352593399864221	-1.3079265702061622	0.4761743204521053	-0.7156590685517672	-0.591189606987008	0.7003026981242514	-0.17439465043602434
1.121201086999222	-0.5712095635246223	0.39924618346318214	0.4652880081018821	0.4141968920758927	-0.44868803719599676	-1.2575710341514483	0.4017438962519517	-0.023076467552911026	-0.8292379063677338	-0.37675367587837816	1.1160084402768546	0.08647100003039852	0.18704420976192102	-0.21354051603211852	-1.3158718453767473	-0.897748104288158	0.0064219720070156205	-0.453542226280472	-0.24470118346584724	2.204441483020261	-0.11247507407278354	1.2253794952943373	-0.28622842149342154	1.4197053950269745	-0.6370805248465053	-1.2771092455140434	0.6687425765408225	-0.013236821422817123	1.3936597226743734	-0.2303153770971968	-0.7041903455575038	-0.3774038808504092	-1.1658086446114064	-0.422351399611206	0.23102946355081042	-0.06757187804154717	-0.8135669126775197	0.5197610451169045	-0.6615337271743685	-0.9294884251224595	0.14979192514277223	0.5639908314617199	0.19680495248778873	-0.355859022821052	-0.03895802790993549	-0.9039380074702333	0.027524630171192766	0.5267654008951532	-0.16208806263099446
0.47630622274036427	1.1508030258998376	0.21472289124204672	-0.7228433992293433	-0.32906615734679917	0.0579632427620504	-1.5018557695239767	0.6952115016313356	0.6102519351293998	-0.04862615761646227	-0.8327138662623579	0.2723651006043745	0.27921954943339466	0.8701821632610203	0.20732068956578975	-0.17804617879125978	-0.7819693101322225	-0.20854567843165114	0.10851925791646388	-0.37505982255918424	1.2301983736335649	0.01670185816170965	1.6613498578757544	-0.8339587512131524	1.4480648120740913	-0.34357039964449093	-0.7127913892435704	0.5512487630947797	0.46323694833432905	0.26290059809979055	-0.5384938136316404	-0.4233068365716808	0.5042386985915995	-0.33641960477123206	-0.33741106529641174	-0.0718931629918205	-0.23630845885606652	-0.6548847246227635	0.5009412633496347	0.049211001182762344	-0.15663285475553573	-0.15974196301216076	1.3704450403684332	0.8949195504292698	0.6652893405794326	-0.5266398263482908	-0.7687116715969999	0.7080157148165344	0.03705997333910315	-0.06778456954173886
0.1902015700831349	1.3791772543288126	0.07763750100341064	-1.0852364955796112	-1.6103593312995816	-0.013771151410759654	-0.9480127648841986	0.4498472130074519	0.9529198106547703	0.6089556944971943	-0.33716903078426186	-0.0982863001267314	-0.44558335413174466	0.48732709718197664	0.28406629659371974	0.537027248961807	-0.4755824107600656	-0.28908687312217657	0.012440251081731572	-0.28773282939924116	-0.041442944557469996	0.31522947516626737	0.6554262082606278	-0.8741928135019159	0.41343361002665485	-0.8316830622087034	-0.02018363230729695	-0.8286367185402614	0.08557088650923657	-0.8218940343946416	-0.6861331596474673	0.13096315235762623	0.8765526174540258	0.3104266091836923	-0.23919469813617264	-0.2874734447201719	-0.6054852977402851	-0.7197592414362579	0.16323225563252183	0.09313662298333442	0.08848616662518223	-0.36806629099071764	1.3652727321642446	0.2896484728668274	0.4849420619374646	-0.5063975912807127	-0.6941727675313336	0.6741755933425926	-0.5420706722534929	-0.08133303658516314
0.5025764902311765	-0.2214765625904613	0.45085217244036796	-0.30926615790801837	-2.2216876128617606	-0.5083738305782542	-0.05384803536427704	-0.2768230729245621	0.6139069932337484	0.922966841186994	0.5641076443576879	0.42844474887984	-1.3639622318492644	-0.5450681944044096	0.1655380886976182	0.4202535265121538	-0.16021058379875736	-0.25040385842790175	-0.5941874482696424	-0.5604154315562618	-0.6268660291482059	0.6004075084817918	-0.8025182350189856	-0.49420335426117223	-0.5785483823688412	-1.7359347743748046	-0.05005596962003335	-1.983346708248502	-0.5802809914805237	-0.6391799108419407	-0.4847087372951192	0.8634811026827492	0.5177950619561793	0.33086176011304474	-0.4035969307308709	-0.1385885598115985	-1.1724949739808497	-0.8372512280455165	-0.5223870637565051	-0.2951200788560312	-0.19040158018475015	-0.41978393761467403	0.34818128669380444	-0.7959993381310179	-0.5428000596884832	-0.00931921542445982	-0.7978184789641005	0.2571008567428019	-0.9070917979785201	-0.22963141489369399
0.9878368321524841	-1.856095207647198	1.1068164305491732	0.8397642640531048	-1.1907458517192435	-0.6755582065535243	0.5628045387487947	-0.6991665623413182	-0.04731167382113949	1.1102720989602126	0.9165585243522569	1.0999091383994777	-1.381711531139517	-1.0672609586948787	0.2335224691963994	-0.10777559750946114	0.1472996529519386	-0.14653118480136962	-1.1010881424857644	-1.156478132813814	-0.2389252779363234	0.7349032545479108	-1.2028230163754678	-0.18317683592303316	-0.4674585559273493	-1.8071265572506623	-0.8015885873868949	-1.5051398149483954	-0.636215741132692	0.6556339417252789	0.03602215451411736	1.474814347369511	0.09488865238502038	0.22718002721302505	-0.719691569738984	0.18684586630132288	-1.4433076480994111	-0.440974345036684	-1.0941800085597078	-0.38497875687755295	-0.3425994102426642	-0.390530572679856	-0.7822658901871837	-0.8404564836135913	-0.8872196658106991	0.4864502407840662	-0.7311232365188668	0.4391277680761283	-0.7847410504385873	-0.2569323607809238
1.1720508349418717	-1.6424512649927692	1.4685622407500645	1.2740312706583994	0.9946958345504536	-0.10600325005896422	0.6955284286379894	-0.17032042433606961	-0.3292975696097494	1.3512534626566972	0.4949765123846987	0.883661148861141	-0.30503203575018534	-0.5865343141531978	0.48325575539275245	-0.33890495947833343	0.5107256235044978	0.06803715471865372	-0.9688098402721067	-1.3554967174832637	0.6237724526237718	0.6958892990959837	-0.30211703446457916	-0.15287273913542876	0.6790168524386302	-0.45399119053115417	-1.3216662831634765	0.38318675801402685	0.1854779664989162	1.7001881658157867	0.5704901517130783	1.6884173495153085	0.2079595163258436	0.5398982601207238	-0.7873812695073558	0.26239061093823973	-0.7325956421358238	0.640376663766653	-1.0410235664874083	0.2605291705264428	0.14438423327207228	-0.2578479393352656	-0.9644580411363807	0.5030753457490629	0.24121874945349556	0.6353843711096488	-0.15062981325789623	1.448704301984811	-0.10754162342723075	0.11337426391697744
1.03690061358212	0.255699265376143	1.2520015739002623	0.6166830236717316	2.5880684189251753	0.7322482021352582	0.5668814995427205	1.0172240121867928	-0.03153692120981245	1.4396166831404664	-0.036089265654621526	-0.2668726355179958	0.9026409248375549	0.17924534408714574	0.4370060401807324	-0.05809112821975215	0.857801566492762	0.41109559227935727	-0.15249887833113107	-0.6117786258101424	1.2205732574665018	0.5214404000652293	0.6531850162292876	-0.10866225256586849	1.7436178351364	1.3097416649098772	-0.7532260085809449	2.094368012369394	1.2448147923378996	1.4395799031849525	0.775784348114483	1.432153845602719	0.6395763385323682	0.9403662842817567	-0.44148816139221475	-0.0490561603928427	0.9869590199856746	1.7507613589880635	-0.3977944579518806	1.3079278005927168	1.0250073841668275	0.034642773643184605	-0.1535203500252488	1.935522694550459	1.8625744323794216	0.5873544974756745	0.7453375690992352	2.223999229948841	0.7840638923145429	0.7768058465290257
0.8487068832832915	1.8674794853124876	0.6374399232110703	-0.5500501502934895	2.221832200350657	1.0285519502057274	0.41618119050153185	1.8258764924173494	0.2923028620302994	1.0144176501114563	-0.048208484173230134	-1.2812709020265147	1.240914848132003	0.27447809418110275	-0.20959854012333373	0.31262743199861803	0.9587510563441849	0.6488630441954858	0.9241273338237164	0.6995001230219483	1.1216431030434626	0.2460973188628173	0.5151667586158248	0.2663725019463524	1.733037600320154	1.839705852969965	0.6356754195511377	2.3847345055100826	1.7074237598345687	0.24794386554630513	0.5678046106197623	0.8037033185500716	0.7178459627730261	0.6188135494200598	-0.033387293159027685	-0.40264967007333824	2.6785981185984005	1.971755647332325	0.22093461503826844	1.994691187420398	1.5226274449537753	0.30531686527674334	0.6303083217638953	2.0091788284036207	2.317667299705021	0.665319544504912	1.3274409036652273	1.546320349651835	1.2100082713702276	1.2024230866335608
0.6725610624268459	1.6531329202575153	-0.04726902344614999	-1.3776891383656362	0.28639162987269906	0.590874468255475	0.2588056685431951	1.4836980915279443	0.011598699272982751	0.08172012153646578	0.27691473306979986	-1.128735202007396	0.8409578042643339	-0.2790348349267626	-1.0275386402840365	0.3017131247868462	0.6691470310726374	0.3802068972329456	1.766463612175131	1.5926130884112097	0.4007792260303162	-0.07224421294834917	-0.34899744269425703	0.7965250780827247	0.8082998706135672	0.7345063544853457	1.6618577204778626	1.531244844203928	1.4345804080065359	-0.5651534982606743	0.17256384434202424	-0.03783840272818794	0.23778573969065409	-0.5005067982231606	-0.036662201220970234	-0.3315617298037749	3.015192491880706	1.1111443410896016	0.2615584812261197	1.8953995040560214	1.1190176626951633	0.17076995867977918	0.4664064210519327	0.7680182429761622	1.1289628854305394	0.7854233063411541	1.2043356750528185	-0.4503162050123118	0.66707355400299	0.9077289605459544
0.2771743375111441	0.08800704627633403	-0.5778409713162624	-1.5289063329423132	-1.4853976866262155	0.05562241358650336	0.07532850180623019	0.2289487532892702	-0.779355489341752	-0.839348792382719	0.27410567788693235	0.07654741799491943	0.7401515710789136	-0.5762071602111739	-1.1923281434626851	-0.03750563996960439	0.14847315830695568	-0.526669289317242	2.178774567249484	1.5043606348069969	-0.4720177851107326	-0.29293101470714794	-0.5675794738603795	0.9801520919956606	0.0699912259091628	-0.6504463346404882	1.484039012386435	0.74718126203517	1.0507158869680486	-0.20385302248892417	-0.09199912487023147	-0.8683875340808436	-0.27244269343520794	-1.373488005016002	-0.41209466339779544	0.26714392775304674	1.6974192462885396	-0.03977082069505345	-0.1521378746339143	1.2848504091088877	0.04963967541018414	-0.4724410330247483	-0.42936345215146793	-0.41616168668711806	-0.5545747377502852	0.43587944144250473	0.6534250638873204	-2.237381601023878	-0.5813667978033752	0.011167838793478886
-0.4671471159488949	-1.1115164249905405	-0.7795758649598216	-1.2262078575757192	-1.7925888777187684	0.08730026665068336	0.04868243217834271	-0.9737004974362571	-1.3232385272096105	-1.1709012155668868	-0.2856429514024241	1.2348749128056846	1.5079960678952586	-0.07321773795739635	-0.4225959897321312	-0.22397134392890214	-0.22944215121309208	-1.6266187727392953	2.274705436834788	0.836010499753516	-0.9116305579738184	-0.24002028883521254	0.4391945216438487	0.6419945897105865	0.32138030978967114	-0.7607418229715381	0.4884816888185027	0.6953268071678864	1.1526316671547618	0.8713144524301184	-0.06682986527804578	-1.3700801763940549	-0.23820261085138855	-0.9449495410846912	-0.5574234809958724	1.043841686863054	-0.15948127283340902	-0.5265992354030044	-0.35116148914285955	0.7674007439879895	-0.9438558627865568	-1.1141012799071761	-0.9764039323423827	-0.5150794370347227	-1.3098504459127769	-0.6471087906224539	0.296545168464369	-2.4451428712671155	-1.5350058517745349	-0.7562837187169283
-1.2782798656230818	-0.9684166905733909	-0.5043552419365142	-0.7197663850188496	-0.9453990608020236	0.5540296774819313	0.4115434404616086	-1.3729916715900286	-1.0676518318742323	-0.8440087320063188	-0.8958861045965957	1.4036222400207337	2.4145072264436296	0.6602035143548199	0.6019876260833901	0.06804916321323723	-0.1979405327413415	-2.161991392628583	2.189583297346585	0.3986126212567303	-0.6258325225604742	0.13795430245535714	1.6150246239966692	0.21719846207135193	1.1430031138681096	0.35113165271348284	-0.1912390212496183	0.8837580541321951	1.6061954907334353	1.6096297224465492	0.16912033962882836	-1.2951226394180424	0.25300783360363605	0.5338820989473004	0.0049536350305226465	1.5304804398715866	-1.128012947239119	-0.21837624907483838	0.12162218041029928	0.6563797427079067	-1.2470611262532576	-1.039317670855536	-0.4481150125999828	0.06299571081617797	-0.8745109210510281	-1.9151075628645546	0.4196967304310836	-1.2434969967319973	-1.288920624429568	-0.6762127836943135
-1.6871256648104016	-0.04884547948276027	0.12181858519276115	0.020085548396793346	-0.22375795292984726	0.697627559109961	1.0565948567726722	-1.0154079992533491	-0.2875762815315857	-0.3499504685225372	-0.964231244988901	0.6125320566252718	2.2139240566792826	0.6696843513054344	0.9106005204300753	0.6651251537836315	0.18672640841347452	-1.7047519320511324	1.8690865650901634	0.4850992408601808	0.06644070168650852	0.6691789878260663	1.4527100874017582	0.2618428735300395	1.3032384252599258	1.164389641061211	0.06278984803316705	0.5108581358631069	1.7361878657860896	1.5069111909978572	0.38978270603342335	-0.756446223682317	0.6158262176409317	1.6559645083774768	0.9949832288385486	1.4886877397763014	-0.8801264497887363	0.14893535965745855	0.9853257637985943	0.7815371538993988	-0.7626308678463909	-0.16367064674451848	0.7812460351899183	0.2087235469923815	-0.08434078863837427	-2.357229265514698	0.740682136976001	-0.006999980553862618	0.07388401201682868	0.2843712594698088
-1.5251472494224567	0.5881983677142051	0.545647948221405	1.001330862940714	-0.3007917123017875	0.09118710301818754	1.472142589660415	-0.47252156093359726	0.28493577087533156	-0.22391259817721146	-0.5131799403279668	-0.4031128805613978	0.6401347046146013	-0.11888463334689948	0.26794175145010257	1.1386460200047164	0.6273486984861885	-0.517657472129054	1.1929295837776706	0.686560736487668	0.40679678300315675	1.0586897913895175	-0.19179640717348745	0.7658511781961531	0.09846641047126081	0.6135698902225798	0.7535759560444378	-0.4309366084183164	1.1464450014512577	0.9069220531217658	0.3735249627016717	-0.25910324491484404	0.5237384961309144	1.3994713221541424	1.5910845255298873	0.9687092773405156	-0.3041714012285536	-0.1188281628117763	1.5128136601957716	0.8230502056417595	0.1580532003890078	0.7136213655075369	1.726706232381874	-0.3857390104228994	0.3049363215338871	-1.5126695979912637	0.835831620209466	0.2502352101231769	1.50163027171333	1.423073861928566
-1.0708729463632438	0.6903760483151741	0.18779153462412046	1.8067993635063966	-0.6104316911190246	-0.7977021734647891	1.1995763840037292	-0.1760264727970846	0.3395430313356542	-0.5325592502744	-0.06327789259519641	-1.0203174197247764	-1.1941611946481403	-0.750115116256327	-0.6173952160213289	1.2478095028100946	0.8203487870130532	0.7186679366284557	0.2623645978247163	0.5747874964613451	-0.0886519159401156	1.0954719457643567	-1.826206918305181	1.1068117396258306	-1.8116135826059356	-0.5759113696194418	0.9412099973672265	-1.1637742423791486	0.18586087897601086	0.3325247888347729	0.03982197276991863	-0.2735964363868124	0.24012493172632918	0.24060417451863209	1.2853332823028312	0.1703276816998599	-0.24926694289825946	-0.8832175096808493	1.2779759771508237	0.6736767685409082	0.9955650229952738	0.6920623497924759	1.810304404165347	-0.8851896002731716	0.3174020696978149	-0.033656118167174044	0.6286994398295449	-0.17679161399593096	1.9666159203203295	1.9143905831299624
-0.7093966323163854	0.74431196063821	-0.8750818402078239	1.7768652577735784	-0.2906246043227408	-1.139666025142845	0.32121275746105443	-0.12654787749314741	0.27571672591602897	-0.9020126135202392	0.03789937315151105	-1.130842213117741	-1.9907464561672306	-0.4247238491140943	-0.9140839221793221	1.0386666380533103	0.5980813604968176	1.4625143056643723	-0.5536420331139532	0.28788513105174157	-1.026835727844532	0.7494773938071906	-1.9239998180573268	0.7069513726331861	-2.996939960063797	-0.8117552947754955	0.30917463676058576	-1.1429604468573415	-0.4672249592834457	-0.15108397294087456	-0.48036840090111765	-0.7320846579254466	0.13486310684533892	-0.5011664822134663	0.39127025300366014	-0.6597338479163584	-0.4796808977492717	-1.3700763248760996	0.5095025998537723	0.4144245463299177	1.30395553871545	-0.21955901534890793	1.2200959503009792	-0.48548699674101936	0.28999857726071915	0.8924008029432542	0.3469318023781319	-0.3274780660530334	1.3978075773577243	1.4678063951166251
-0.5582473732850419	0.9338887886657743	-1.8011922932232145	0.6961973007963337	0.5813408261848007	-0.7265654790566504	-0.6063355393840086	-0.15501170379989807	0.5734029436218535	-0.9971928449674752	-0.08237405448784553	-0.9025917769343007	-1.6221496199333518	0.4794043846782179	-0.5400533611254205	0.6006551983386074	-0.05685193226950971	1.568900557062145	-0.9383628327263636	0.2558566977866995	-1.4190146075601775	0.0981900638906456	-0.5470139157095679	-0.36935856306248804	-2.66544946887639	0.31384664522797445	-0.6075269867156358	-0.7527433392345154	-0.5738542413893737	-0.77668025671241	-0.9103172772910053	-1.0530204338790166	0.10536661112469403	-0.27439675269108565	-0.35547788736016456	-1.2577155412062193	-0.13137257722499232	-1.045644989556049	-0.267137083314873	0.05954211440563325	0.897056632340736	-1.0625208791779912	0.4026612614125585	0.472488164460311	0.15659938748069785	0.6823867588044358	0.1134348849176292	0.13964365250116606	0.5601687115580425	0.43613336717620016
-0.48190091713165695	0.7594338404859161	-1.7659709837190678	-0.8230038360360373	1.018042853568164	-0.20219336217090625	-1.100559878976341	-0.25459942588248125	1.0914268990458669	-0.8718841483846179	-0.18042756415128944	-0.45960479446076075	-1.0585347243292798	0.846540821672061	-0.11692156119140995	-0.06892897641792693	-0.9888263050406321	1.137782963369322	-0.9558528245100947	0.4869132661993353	-0.7137348991616776	-0.7503457263112333	0.8213926771241117	-1.5102696336153851	-1.3794567642494915	1.4144798534303764	-1.1566813297014622	-0.8178465337195602	-0.5381893271104323	-1.4897561905145278	-1.0281847851495467	-0.758805846092144	-0.27278005164358654	0.11311771279211169	-0.5760408536835516	-1.41950828618066	0.9575591262823019	-0.13827013504790123	-0.7737168953888892	-0.4911510284690082	-0.0127543437025532	-0.9695557413411393	-0.4584199676752212	0.8856780248006852	-0.4285400728734007	-0.1569644262167343	-0.1880999352324174	0.6090410409325331	0.09800840469096865	-0.6038302474409045
-0.36985357682663306	-0.13555652171336885	-0.8300452664435446	-1.7951032358240677	0.3553863360271034	-0.2574725681677707	-1.1362960810824247	-0.5390157643137095	1.2158348901751683	-0.7975528644095519	-0.26618029268130716	0.09053038761797237	-1.0547130261131414	0.1719521196336619	-0.16676755674644672	-0.8839913187517657	-1.8201350214838063	0.336630135353929	-0.9650326638149918	0.4378835928155039	0.5303355219201857	-1.6014754366325952	0.9282490239027974	-2.1314830515045635	-0.3324016304203963	0.9590350551220914	-1.2555718934907223	-1.555090117369686	-0.8382900421219971	-1.823775192763528	-0.8363931441931538	-0.02243290073123792	-1.054955618642177	-0.37151738635536846	-0.4929951649600821	-1.1230318241770372	1.8071976737261368	0.7041468839888263	-1.069142694171117	-1.202508944238468	-0.8794416811811387	-0.09933659057032589	-1.3208568961033766	0.26618183506311005	-1.3619256886044508	-0.6653265984478308	-0.5796544729695633	0.41363582322312403	-0.08593493412876112	-1.2877794292265428
-0.25690795288176255	-1.1774366235149638	0.1464181666405401	-1.7191588884883708	-0.848249083758235	-0.7761407403036821	-0.9630685057690973	-0.9527626327257727	0.6699364009945491	-0.8128762428252011	-0.42229210401627126	0.5093168166194162	-1.275663537856284	-0.8508149840326739	-0.5470070718719421	-1.504598534363764	-2.057909876139628	-0.5508058843114748	-1.1875495832845422	-0.2812891597079793	1.1839787646847701	-2.1099238378919587	-0.03332924494780286	-2.053399211612117	-0.03803643307129518	-0.8055896559395554	-1.2281940352289649	-2.2445549785982917	-1.404228757610279	-1.4356865179497587	-0.506956357709961	0.5083228509347278	-1.656184223309325	-1.560247111235878	-0.4728981361097	-0.5405958981023968	1.3930080089535808	1.0958556973920235	-1.2224051415831514	-1.7403581972193942	-1.1912813483257596	0.6168355178353279	-1.9007994642831398	-0.629155337431966	-1.8974810116475804	-0.4139055081468052	-0.7289835355292085	-0.2420087383000187	-0.42353080870277665	-1.5450347339645856
-0.16896178735063458	-1.3617458787368146	0.47744019105750174	-0.93096263938474	-1.3542824520709495	-0.9811599903193765	-0.6881880532537156	-1.1858321378558816	-0.06919050575228668	-0.580595382320621	-0.4332825684058745	0.553639574537494	-0.8985811057367386	-1.1794457413362402	-0.7185379484151941	-1.5548180161439513	-1.444887736739654	-1.087310533046814	-1.453811112007609	-1.2632791575405322	0.7648029249086382	-1.9377198725097873	-0.8846747358121071	-1.4100760233725016	0.07466973389983142	-2.028217517406546	-1.1652986710227247	-2.0042491494420167	-1.699468687782127	-0.5962534515604768	-0.1540273770875777	0.4337525690675565	-1.4496632511880019	-2.163900357693041	-0.5574353614690031	0.10630267828443862	-0.056388347414152655	1.1275419411151337	-1.1308554736602028	-1.714457752617707	-0.8853441490949389	0.5720366202705575	-1.7912201198759188	-0.6909958816755991	-1.4014572887135595	0.22429005225248408	-0.2724030003851385	-0.4916752994408334	-0.8828732147226662	-1.4396320624836214
0.006186423148808562	-0.49678465654683335	0.3405601519901441	-0.13004417249805753	-0.5915069387070148	-0.41197111930936603	-0.21072732439621444	-0.9538891896630542	-0.30758666214239005	0.21254249838574793	0.05874811588548346	0.26758726467516486	0.17415726084416752	-0.6028785705731705	-0.41740382623925587	-1.0366528670018584	-0.2834780328453979	-0.9575536967238019	-1.4563322821694513	-1.6215401072581572	-0.0722759425640105	-1.0915043824128512	-0.8566550153088092	-0.4330835839693056	0.7405760743794373	-1.3621180161034936	-0.7618238950154936	-0.7643285638407105	-1.3911302343592897	0.019858760980600135	0.26920800997189437	0.03095044065577068	-0.5432906132749032	-1.3026083654658827	-0.556690867876128	0.6688819807677355	-1.2143267006476277	1.0081507464319321	-0.7442889743683911	-1.108417377819707	-0.3707438445000857	0.09394950236729695	-1.0453021824432738	0.2340547921310736	-0.14392214935956488	0.6629305876252437	0.5987636231638672	0.1450243620401115	-0.9086490167498709	-1.0896526506773228
0.3852263824435463	0.46557764549267816	0.36009463576848916	0.3123701557470941	0.7512429235011462	0.45555360120884214	0.4481196217967122	-0.32054375292367665	0.03863275846098937	1.341254880553023	0.9482808177039322	-0.01754732651582357	1.0900692186878924	0.16288709513202124	0.07955363431722987	-0.3894549829435993	0.6807597987660484	-0.34191292928955996	-1.187848761822121	-0.9858774327726383	-0.359160338650406	-0.06200254347884498	-0.2756097334594615	0.560676446309684	1.7611825739569216	0.4943602534912943	0.1397839247215132	0.6334381393937256	-0.7837230869999668	0.01353860389134253	0.7826289559891951	-0.11349469393237684	0.25025997614386647	0.3574311463543376	-0.4415310318613162	1.0184457380965575	-1.131809623143479	0.7335615393048723	-0.3022155083591228	-0.36942212236565375	-0.0837364619740254	-0.09623140994045379	-0.36847337890922355	1.176311378862043	0.9034066241443219	0.7345578941853375	1.1150386888696053	1.1628913263211864	-0.23232022214552744	-0.7184677382208317
0.8698811888978599	0.5420747281787073	0.680137341480439	0.5072182299048595	1.5104843986480598	0.7152598243005159	0.9524806886877789	0.32547704612933237	0.3660760700703587	2.0566596649095343	1.5011832290804994	-0.06435480573844735	1.080242954469785	0.43267295244255305	0.3081606478351061	-0.03799157136296844	0.8484094048317378	0.16147508632246824	-0.9711696269448254	0.00542272674508417	0.04529534605030372	0.5126822801842731	0.05499005289342663	1.1457888336687876	2.1017210604511893	1.626469045041547	1.0939399257970932	1.255407852595979	-0.4852205790118323	-0.38491295237254586	1.150711270672944	0.19098604210493153	0.2760703211269035	1.2520566222838172	-0.4001085394364187	0.9592692860424986	-0.25679110333765043	0.22100667263105542	-0.13581034276315762	0.007043179120265007	-0.04498836509362285	0.20016869343412935	-0.4496779151778456	1.1471742750412	1.0591496201619701	0.6668469765985874	0.688789706710379	1.6090652687442348	0.5392644446211338	-0.6056507037081856
1.1710633286031193	-0.10621363240481423	0.7745508630801662	0.6414513764588032	1.2461622461342508	0.0837346939620668	0.9477696310537417	0.6235334202662542	0.14168384852980484	1.743262711443532	1.081849525380907	-0.013450872146817545	0.3880211169267433	0.2759978396060195	0.09318745615516166	0.047082531101058964	0.3057289884478149	0.15910499327697647	-1.0064610788744222	0.35149334423067186	0.3779468866652472	0.41368318979883073	-0.16377110854085244	1.0408129063600864	1.1195934108711127	1.059190743668933	1.4094771756493445	0.9003469468061092	-0.7019781288964554	-0.6553466698186853	1.0077119152670635	0.5532161536585478	-0.26200002992239363	0.6214956497066524	-0.48663411102744214	0.3559661921599421	0.2067912774903814	-0.3641857597365939	-0.2306629828007495	-0.04852911382634181	0.07892692564186507	0.5268322080489506	-1.1294637759457422	0.17907026790756078	0.5516277761338175	0.6164364229050263	-0.369415655242538	1.0974127072414401	0.46743424821673935	-0.8330403431817724
1.080028034919281	-0.4509397595429168	0.2432843307139049	0.6482683760632781	0.5242496432710775	-0.7352215332725236	0.49196451160937	0.5486739919512388	-0.4736094826254737	0.5880821307343227	-0.013101048169154507	-0.17123045097940456	-0.10232957122971344	0.19911335296933524	-0.34490905851372494	0.2131308056404478	-0.2605588916733124	-0.041205840357171473	-1.0371364257299494	-0.23721721334174983	-0.003337962152561726	0.04798140719631642	-0.5360112686471653	0.466389117541159	-0.5471649941410747	-0.30363277284943835	0.9526108242577184	0.14129411318315083	-1.003313905035791	-0.565787188732158	0.3042233343364279	0.5334948312465203	-0.5730420985940671	-0.6893723991550066	-0.4346555278005004	-0.5905226594143203	-0.24863209028230712	-0.6353676192441559	-0.18091046903991903	-0.18686437323578606	0.49725365714299796	0.48142070202920195	-1.4745609104283648	-0.8216088040364016	0.11779360111181199	0.47204459470766313	-1.1080436041698691	0.15365307410088905	-0.5773835410013477	-1.09100920006823
0.654570323886132	0.0275516025261309	-0.5049793702731693	0.38111320591043857	0.11772608786242401	-0.8023296480260518	0.022192659063159082	0.3753326252682671	-0.9015073290539907	-0.48792129747395363	-0.7374135964061859	-0.5647780265384632	-0.017446114910185977	0.3970897328492777	-0.6213789365077006	0.5753748723469536	-0.23381813076282487	0.2585687401992984	-0.6459660863327636	-1.0555862522641124	-0.8235176294415671	0.028549221731376164	-0.6007404879505726	0.07051278899095771	-1.5632670233709787	-0.9216080142998536	0.3559679510667971	-0.3069194098372979	-0.8375122518281829	-0.3274107908627285	-0.46862599568347674	0.20495293884418936	-0.18418177083450699	-1.2000894809662173	0.014576608181862304	-1.318052023459463	-0.9559535848067429	-0.4008787238464945	0.29052767628275783	-0.10684018660668919	0.9901882403007921	0.2396220979165744	-0.7937222937124047	-1.0830360679110274	0.1750250762406697	0.15105588560019328	-0.9730887850828449	-0.4116916796061344	-1.5962853752171904	-0.8736688816794256
0.11214471669707864	0.6593671009259354	-0.6685377399143801	-0.010984052547282559	0.16667430864324903	0.054171884789741206	-0.1506549015997749	0.37407323609694465	-0.9088401843134636	-0.6678943999970286	-0.42862631755002273	-0.8611971444779283	0.09702171553551389	0.6174242146678321	-0.4366571848003746	0.78311716451584	0.3579618301633539	1.270644534213512	0.1327844558103407	-1.2021675465157189	-1.3053443884772324	0.5494080884548808	-0.3728225614134528	0.30943339852168555	-1.3336907929447135	-0.39578938780880696	0.28622001411906617	-0.18724018855484742	-0.19440691856914658	-0.23822007196534759	-0.6811123727195058	0.04579066870283877	0.5739983175099921	-0.3651858451722041	0.6968484542350948	-1.3314748720235998	-1.045129075962392	0.06896435869564645	0.874322771792761	0.0820036338298713	1.1435965759872166	0.214053005195082	0.5617072645827788	-0.6480461307433467	0.5361057082512682	-0.12181831266091275	-0.4158333075136667	-0.32538746567776716	-1.4878693936713414	0.024111625069141975
-0.38622912058567677	0.493941394241115	-0.07610602825332417	-0.08731187821207036	0.22205189597303746	1.1044025221579978	-0.16872238395789385	0.5601380600570067	-0.8300501081220993	-0.03428310573847158	0.4362785000471463	-0.7665877869611751	-0.3711518642367727	0.6713289487771584	0.2905051963726403	0.4600935706078738	0.9633699883258977	2.2971452931698324	0.706632472439782	-0.5241583538945297	-1.1776169360837925	1.2258189901866534	-0.1896517758754682	0.9411918034307991	-0.6052514496695429	0.32293589685575586	0.6430896813994851	0.22820367136290998	0.3581422077739459	-0.3090305902505326	-0.2394858932890287	0.3285743994219964	1.0088102167798405	1.001232737462952	1.14861657090676	-0.6936031075785289	-0.5229798502275017	0.31307227630618867	0.9480331691525766	0.027701185320877127	0.8158397563761929	0.40792110169124046	1.5718695826906224	-0.12437072131159178	0.8136992588683974	-0.03888569737224297	-0.2872168869204	0.00888079141545317	-0.28972753107803345	1.2114130019012557
-0.7742819264227404	-0.39305769617450814	0.5463722138652737	0.4293857738111609	-0.03866847188987171	1.5376464817548285	-0.32352657565690407	0.7126120044520642	-0.9784551984653779	0.5267241688045342	0.8226363324112834	-0.3689231753225615	-1.1496154595150603	0.7097199914288803	1.3363368536019222	-0.21212816714310614	1.1614103574541788	2.349270243619542	0.5827554162782468	0.3160829348191646	-0.9152975407959615	1.5480698274002969	-0.21234036747084953	1.3063823976969833	-0.4961867867201591	0.324145618887521	0.7214286740442999	0.5004219297516793	0.3044454693531985	-0.2930536578485923	0.2718204031145729	0.792935624739127	0.8511609865566111	1.7618038231565876	1.1678512290842706	0.02153896673974344	-0.10469983476239599	0.18811140276197053	0.35128313112510534	-0.3854939239995389	0.2627392606757492	0.429773074216944	1.6568258054749982	-0.0013624113267216987	0.8418687704448792	0.3140514060225977	-0.7092779341687655	0.0780532376191167	0.8411810490051573	1.9766828093162974
-0.9614002129186539	-0.9310312918460733	0.4755347590181779	1.282244476341667	-0.3688957223885906	1.2602970912918647	-0.5222740680339755	0.6085621849366457	-1.0915014790232294	0.26175025400843666	0.37114317468122615	0.0291522090231754	-1.3286515226045224	0.8353047825795663	2.173494753779871	-0.5543602014977482	1.0903434080782357	1.1837755297577806	0.04047937093882843	0.6182684409663154	-0.934051520623613	1.4007645300290958	-0.27267856070272123	1.1337875703641647	-1.1063962361813198	-0.14847239446786104	0.17847987615447714	0.41618139159673584	-0.24430108469345088	-0.013886143086993055	0.2447266455466408	0.9895113169720121	0.4733255484973039	1.6294398226114284	1.0527333180308758	0.3420305891740866	-0.146823490892475	-0.00991742368978181	-0.29168024022022504	-0.8365666715747719	-0.18926867206762227	0.1522654782709263	1.2089327527252092	-0.31126534783911214	0.6423945540670642	0.409549163202852	-0.8363757728211644	-0.1886243487832726	0.9182692641186025	1.9076303978801628
-0.8216173910164842	-0.4273363585400795	-0.09957323144611885	1.8546240939178107	-0.2826299298851451	0.8192855638037401	-0.29913464573569065	0.2433110494451855	-0.6351923087775547	-0.6401087771810844	-0.24131988101950483	0.3300305044611304	-0.5158937744912068	0.7196640926275321	2.2351634557426405	-0.11464072770057167	1.1641564337583439	-0.41204855887207253	-0.07548987718400935	0.3316431383398492	-0.9063859805788582	1.0612393443476091	-0.18104354190897573	0.8622919972951939	-1.3952480494006492	-0.1792356833079827	-0.42285979438731314	0.12488986452940555	-0.6700860157165519	0.41986362046902037	-0.22181052755517294	0.8134333300253658	0.36758386817746136	1.1907953949326617	1.1465131526653376	0.3858184146085872	-0.17381764750688075	0.04166795598392086	-0.20239015014378828	-0.889039524674481	-0.4646931341944693	0.013133727318556613	0.978503502218305	-0.7949003612168063	0.21209952540763857	-0.1557779335158892	0.09854971333487005	-0.4667718194298095	0.17495434941082286	1.2397501654779355
-0.37024558981230277	0.48738436274128455	-0.3788103188228164	1.709148874269131	0.3037372981763182	0.6735748770344833	0.5316325367179238	-0.15315053406568999	0.37501478926818876	-1.248533783442358	-0.2394823618047962	0.7024192921043189	0.6108165950648992	-0.029957121009581394	1.3804748753733989	0.7784860544953385	1.4348559002429793	-1.4116372051120936	0.6913097789250502	-0.03896927696022301	-0.20831326935472697	0.7535588438781714	0.00838706378501489	0.993462758062477	-0.4951461876406925	0.5342023563050842	-0.26574434459443186	-0.014269551813743104	-0.5022626730827969	0.72745584142085	-0.4266735370248818	0.5394680840592668	0.5707962851448485	0.9749696899788041	1.2895335312619205	0.6139497404545294	0.38592839454617756	0.27084690914225845	0.6381296539076383	-0.4547979139930374	-0.6652898270447755	0.40505023337896195	1.1438709831202625	-1.1793935598516674	-0.4237658954763534	-1.1080468669484793	1.6668441018318696	-0.5232625198884455	-0.3328401820541561	0.5903817026394015
0.13126817162256027	0.6080723314342503	-0.0794511701876167	0.9183164347697115	0.9001583426556033	0.7365086188590638	1.3964224437753638	-0.3139430627347737	1.1607742988603917	-0.9185061492881894	0.24646128570672557	1.188017036090649	1.0967033891521052	-1.144056572920215	0.12500652496123438	1.3215755575618493	1.40231786132541	-1.5035189702092724	1.8168519544308048	-0.057134949729678974	1.0697744812607433	0.37548885361143153	0.14190529922172895	1.2611748091818056	1.1284377719258114	1.3056167632052786	0.611140753771845	0.2568828863319496	0.13176838410728578	0.7384203283753166	0.047129627597601406	0.36678131911460193	0.7014163204752918	0.8233006010176325	0.986489704715672	1.1310988380220992	1.2978320158413101	0.31408550828367515	1.3952083664044532	0.13037236315436576	-0.7830228258154909	0.9398006161018848	1.208119522406275	-1.2833344778551075	-1.0086968028129413	-1.6546331698591985	2.48631137540603	-0.514988009772053	-0.02144093683496911	0.3725113216595816
0.3679976412608729	-0.29863030475512736	0.1546715799210199	-0.08706864952775395	0.9309666273383408	0.664025475082159	1.3956073901967945	-0.17530280769535356	0.9998328367647554	-0.03062445151789599	0.4158346000161607	1.4407838903521621	0.8407937155712316	-1.710163804913974	-0.7136541357799434	1.0787846773777676	0.5725202826175502	-1.1627621979473186	2.324236003201652	0.23504264190311344	1.9747786211867335	-0.24123647478051433	0.26810070167584465	0.7896383623416238	2.10087275594559	1.3955709417684903	1.1700354560653194	0.8452867887193573	0.7171387829375959	0.5569588459404334	0.728651267271593	0.13370666949663948	0.49865173765850473	0.2794284430486103	0.15729549903463658	1.43268386017682	1.711756859200403	0.009218856406159704	1.2876128830004039	0.47738993556171444	-0.65989906621208	0.7287125303757233	0.757195352588456	-1.0323947771722048	-1.1631161244369355	-1.2481981994926923	1.6967738210223924	-0.7457602427034917	0.6191787242442073	0.48377707505686607
0.28324494957355684	-1.1092835587102576	-0.30046066694461215	-0.8779599852545974	0.3275167294591654	0.410571509534024	0.29892011604710933	0.06402805069470173	0.1468177667477107	0.39807466477334896	-0.05431841300508356	1.0660590416577993	0.6198422152298463	-1.1693221067744222	-0.6988126041572966	0.4037825952602042	-0.8341304097809181	-0.897438860887576	1.8565805898861387	0.4704212338102296	1.7492028433635878	-0.9057259450674653	0.6176717112231304	-0.7560151489047362	1.6670718642218347	0.94770832800297	0.5305236842230393	1.3349574253322392	0.9217588947319217	0.47470978954392773	0.7535069938089803	-0.39264116797904963	0.18119382883500806	-0.6068952814207113	-0.5301128850056133	0.9992409519247131	1.2192671421208463	-0.35314204188595383	0.47180397814211167	0.5147983573689546	-0.26792374576725625	-0.455824935144658	0.04718411191241715	-0.5055633049907226	-0.8091049225650996	-0.13572752002127958	0.01490196294224536	-1.177793266894055	0.7740391220359024	0.5335795146295862
0.11827284813674731	-0.6652097860216462	-0.9829651180084572	-1.2113542327699538	-0.40660901528585464	0.3016294342570739	-1.0373369253224596	0.13698593771222728	-0.33562822762901107	-0.15437357539657798	-0.4915364062027466	0.20844079351194902	1.0176184591012059	-0.10976577369769117	-0.11043394223124633	-0.004118366724136251	-1.8805283537241322	-0.6763445662650936	1.0357955289855272	0.3752925484450719	0.7974866235819152	-1.1090254244811586	1.2365229326146627	-2.399962025145074	0.5101856935109954	0.7084370949457796	-0.8699266425195394	1.3238022851153464	0.8746646316639732	0.7118186010033758	-0.04763316222329561	-1.0548772447615842	0.19797506959838235	-1.1405514575942035	-0.31029142571667845	0.062356335377067335	0.3730869669522578	-0.350512924039744	-0.13028670963828204	0.46644750122544376	0.1134500544471931	-1.5864626697697706	-0.31016241459915733	0.08014931504831456	-0.3362098410561476	0.8864101976989113	-0.9164474873062447	-1.3039860485673451	0.3660525213433709	0.30908889145986845
0.1045649375531411	0.7779246540297713	-0.7152671233564177	-1.0146681103708552	-0.7037148336817629	0.5500606492118701	-1.4193760345618893	-0.025180680646690937	0.2399348361959019	-1.083368245063355	-0.08126112434679125	-0.3917645867555304	1.6926244763808924	0.2873844540217847	0.39533511659320003	0.1536963857052358	-1.7442119402781804	-0.1909361245059258	0.6980033346142955	-0.0022992707403727865	0.2716552987127784	-0.5902127782940244	1.7604779594979325	-2.6141617281629013	-0.08471626910871494	0.9645469664293083	-1.5690306454242673	0.7896166229632162	0.9082541054821881	1.1864250223227828	-0.7862530334313654	-1.343942067628267	0.6622971831530191	-0.7206999927282299	0.7528434625408703	-0.4488208109171638	-0.03004661221338347	0.06223088676759974	0.13534059991743105	0.5349603156679167	0.13998920144844476	-1.3172334811163826	-0.1008971049076614	0.5329024074199599	-0.1690097733205712	1.1999403571046858	-0.24902549894761108	-0.6242029131209165	0.07594538783676634	-0.011365284451482752
0.18420894757462236	1.7394716066657152	0.8506939921323572	-0.3997655369228161	-0.4812656367785387	0.8708674082916446	-0.5012250303754991	-0.23927391910496867	1.3436385953491694	-1.263587841088842	0.9743668609370176	-0.07104862571027347	1.916920680182379	-0.35898966264815735	0.39650037083774453	0.5638373114998294	-0.5683357214410211	0.519665797503159	0.9503306932176174	-0.38064935037225256	0.7251406438263522	0.22886476560340502	1.7022820739654594	-0.9790845342351578	0.3246184405737728	1.1295656072183773	-0.6559677909091148	0.10839542248584301	1.1411443037396753	1.5142549399223695	-0.4350983242862126	-0.9665079951947422	1.1183236268870098	0.4064758022926909	1.7166369204332932	0.1425738517491947	0.042039689465820464	0.47482878312178944	0.9463080831030082	0.7010313145006852	-0.19815410116702367	0.45229654443913686	0.2743571928285429	0.8318084235867143	-0.22885969323604224	0.7910471994154754	1.166868371941052	0.7069669295664693	0.361908402409579	-0.07442128559845992
0.11063909737252486	1.146743946534809	2.4529784769143865	0.25777202429415613	-0.18923409094691268	0.7227428919300967	0.8581466053097444	-0.3052570599770887	1.763628254600919	-0.27456004990308125	1.517936640060163	1.0517180451663688	1.5737196496503674	-1.104227122975884	-0.049958213177834256	0.7420722755800525	0.5839143488897894	0.9756268643806552	1.1645618994191007	-0.48041684394927836	1.5052013472399153	0.5365703891668067	0.9978366121037657	1.1283915115481369	0.9952222787908822	0.5083564035820616	1.1016141284836558	-0.3244409344541809	1.3861169633026142	1.2966748984366767	0.9357039190817484	-0.25350499026190604	0.9323553269933254	1.272157699383039	1.7031332651246671	1.4279773039797727	-0.10700000326258707	0.4679349804970197	1.3827564057721595	0.8364417481097711	-0.5414363338250503	2.223046072258759	0.3309367611688579	1.043582750366133	-0.03786258736989402	0.04039421609338042	1.690774173094071	1.780474063249943	0.8112719368790952	0.25774475727443763
-0.20340733350184428	-0.47839245878940084	2.4002767233842173	0.42328264894043727	-0.3184456492493972	-0.081855814605971	1.4346136893529782	-0.26549945043067835	0.9568258816856288	1.0838508639612479	0.7320003979382014	2.1106790054138767	1.180521174405444	-0.7822429218623904	-0.64268253344178	0.5022993290635516	0.6934847337915654	0.8183521638510016	0.815927049554402	-0.23208594607564476	1.6287499036931539	-0.07678594854036135	0.18994539488439743	1.7786815208708269	1.0418791835924994	-0.7699705410081331	1.9270424049320507	-0.46670835865015053	1.4121482323605303	0.49167061821349034	2.0403253088386206	0.12430248526105084	-0.05638916085388284	1.0848401170602	0.7222885330452946	2.156680010237851	-0.8701261783404524	0.05008387263905518	0.8794089674135348	0.9142498631345131	-0.5655006728569301	2.3082710578613144	0.02826806794591824	1.1171240588134332	0.5829743386605306	-0.7146978037772838	0.5975426757457647	1.635107587271441	0.6906349270095289	0.7239384508292306
-0.535838387998857	-1.5938042966362997	0.5004310147575333	-0.19524196328316648	-0.8534837190391816	-1.1137011720505359	0.7612973530751874	-0.3564686414912138	-0.3210077328824665	1.5704714594484281	-0.8810081924609202	2.217056856987885	0.8962467522465585	0.534327568134385	-1.1156004741471448	-0.03973918059960588	-0.2666921984522484	0.2587413735154225	0.049260949307134656	0.14172594680841763	0.9874513929047082	-1.1800553652246384	-0.025964667334523833	0.4464620712655903	0.46941380977015285	-1.8349861803326748	0.8686040038806772	-0.569981742081514	1.18328168846735	-0.49604562106774375	1.6106686298856967	-0.16745085345807173	-1.2791468744409622	-0.03201870741194093	-0.5571845799917545	1.3550182246894344	-1.6869621359753597	-0.4127796101249028	-0.33375063384678433	1.0140927468187932	-0.3316530330194102	0.5264353570362346	-0.354523101731349	0.8858490451167781	1.1199569061683727	-1.3045232163525489	-1.2598866874512822	0.1854325600404135	-0.027989063668715803	0.8446450430582614
-0.58336490787955	-1.2426454752942389	-1.5542198549794333	-1.2848342787743205	-1.2201075608446776	-1.7145090430788543	-0.5919552655276161	-0.670174493255913	-0.8225102948029616	0.7619078699118063	-2.009286911796927	1.1201037318264981	0.01108004368246886	1.5380803388576287	-1.2511308203035296	-0.7226203559865815	-1.3362521649865151	-0.1852475177679463	-0.6883380080060073	0.2552582350083163	0.33584017366026997	-1.9184617545556824	0.5180355623826945	-1.449288858052712	-0.04689807936310895	-2.02437522334141	-1.1696435812328458	-0.7672825840371879	0.8130428768800063	-1.1562546307763268	-0.30024685743465085	-0.8169418555652774	-1.8767764546030368	-1.1928654649371198	-1.6612788800237233	-0.8007493469311242	-1.669853224533232	-0.647194226368831	-1.6450234673959068	1.1357285768132084	-0.15798536623673726	-1.6525337911691451	-0.706297517337821	0.33462214112345834	0.8852228528748152	-1.5384874927512122	-2.430447385538902	-1.5506460981653305	-0.5339667868359802	0.31066456844839696
-0.272843560508794	0.09485354338362387	-1.915506179200078	-2.071055869301167	-0.8233162675107786	-1.5921562076514126	-1.7023499079311402	-0.9313363076633878	-0.13400872929050775	-0.5343011903450336	-1.8948831483384505	-0.7325185860282901	-2.088921903224039	1.2227841456468727	-0.8365452162391909	-1.3861862389143431	-1.5017716416105706	-0.2930904647699162	-1.3195462055376745	-0.10530096799383996	0.1502363238043186	-1.8449345503639067	1.2431746986782595	-2.0443347466198096	-0.18276111208748785	-1.496620836679178	-2.323496886823634	-0.8364209571087682	0.3854232495658915	-1.3268799092440506	-2.3185829283368684	-1.2144496005281618	-1.4721386259826463	-1.583274262553072	-2.6188784020118896	-3.1507979245245465	-0.7331197788238386	-0.7385314701580978	-2.6487168094788247	1.1110009885304628	-0.2024647825076907	-2.58074693476352	-1.183464778934403	-0.2402332960344902	-0.10610393482783545	-1.147342438466325	-2.2920771110907174	-2.2575612448714555	-0.1734611258832881	-0.7307938715720417
0.20328494185275026	1.1706695111286782	-0.49380837667927496	-1.9509263279446982	0.31288898615665117	-0.9941395124932415	-2.0841552231155736	-0.7210165501067436	0.9390876319398951	-1.1131883837706429	-0.9571167778265801	-2.561249889197667	-4.557494544282206	0.10059413188542278	0.13036768209429292	-1.7143090228251832	-0.6242971414104432	-0.28198465873012507	-2.1053659809355447	-0.6997442231825791	-0.049355270093387936	-1.2709692026066681	1.3180239358617818	-0.9347904388301312	-0.34377547737994707	-0.8396845887508034	-1.6310655328974857	-0.4713856398708077	-0.06933822994820296	-1.2519595669383088	-3.0167571036385024	-0.9987828953294734	-0.54933744675282	-1.1301996938820307	-3.4106951948684996	-4.455336443900095	0.2218928765851796	-0.916495925272777	-3.1990039719474224	0.7786477629704159	-0.29394235079610703	-1.871440320987898	-1.7864768398912838	-0.4756375691069312	-0.999482691233404	-0.07125618986077793	-1.412715383606999	-1.4641666855013067	0.6548538293168719	-1.7283872655371646
0.6030175529391381	1.2321770072778941	1.094850467902968	-1.0214064410479196	1.4543152262975831	-0.3652283265412211	-1.836708665803203	0.04415152344888155	1.2702598930928708	-0.5364492478376893	-0.10771322316548497	-3.606118747204743	-5.2982290410152615	-0.40313580001064014	1.175351809196153	-1.3182784868416944	0.5163951037164353	-0.34728122071221645	-2.947877225428124	-0.9667211389450218	-0.950164211780862	-0.8005680862409364	0.42214341775339564	0.5600825084620873	-0.9155456296628552	-0.32259150202005243	0.09591541480926286	0.2551382951903368	-0.44608401765572514	-1.1608968284853025	-2.1180600774828995	-0.23771816145109775	-0.024973717652347474	-0.4244561130947397	-3.5136128784792113	-4.146671301775347	0.3256113717836678	-1.1666482810265948	-3.091119069204075	0.22496467024228867	-0.18213016048550304	-0.41940906325720534	-2.0785797821200687	-0.3314903828472138	-0.9617184225245168	1.2505654382364606	-0.6873486381285181	0.07473731442108342	0.8582283293255892	-2.110150471064778
0.8003315577562565	0.5326121151259114	1.3777101299188048	0.03962631875599852	1.7767556777824536	0.04861610304118925	-1.2667243008648097	0.9300526981141014	0.5403785139729194	0.5615420403730866	0.2271924313381512	-3.364441513885804	-3.0061016588988045	0.3468602401734384	1.5295442610044225	-0.19217123403709918	1.0169973748797163	-0.31017860571348715	-3.1043332924815186	-0.568942491315291	-2.255435463674433	-0.6241157932881753	-0.9313566679233704	0.949455798432709	-1.4838047686457432	0.2156506189288453	1.2133064673243543	0.849265643001205	-0.5575301302790795	-0.8986718540579549	-0.5165172093756802	0.7650114869426559	-0.36143209598535087	-0.08272799997920807	-2.3972175670972904	-2.4532308150981947	-0.28532376460249514	-1.1716637910183747	-2.0518586580478337	-0.23219576829688213	0.17121394512016536	0.6645548864157292	-1.5637319964862286	-0.09929346266363012	-0.0737661316599826	2.056145506441818	-0.41280472035847143	1.1297393289684772	-0.11052341938754073	-1.7197079828362736
0.7674177084285935	-0.19612983215888072	0.4701110854018524	0.6078774132970202	1.1360809059877728	0.24992639810769696	-0.5888023744293546	1.3673104606014	-0.5684627535233492	1.224224307907241	0.2261504866467223	-1.8647194096049602	1.1088013029655277	1.459244758379423	0.8045758050091016	0.9986218168664499	0.6460422482180381	0.07857603427667659	-1.9376293686489232	0.18978143313525236	-2.7207144404383024	-0.3736380618679467	-1.818142436648251	0.1258148661915449	-1.2013383049844146	0.8235793370283948	0.8908865905795627	0.9025084110057763	-0.36058907991271627	-0.14135050471100236	0.6927469970990722	1.6511594414518806	-1.0821124535082736	-0.2130459170445982	-0.4319752537962048	-0.1124903945954604	-0.6988507474938858	-0.6642969230152959	-0.19856630804054143	-0.3509476150175448	0.6259262502681893	0.8820714081027947	-0.32588851622527437	0.01735542572538816	0.7758690327725067	1.8603736361369316	-0.28076152149410444	1.1150093067616658	-1.5830571996879115	-0.9346796179747242
0.5333564210568886	-0.5057380896979391	-0.41434212914296975	0.6013201306200672	0.2113594624253418	0.2911585872612759	0.04307628421492605	1.211150569925602	-1.153040739012	1.0928319105144184	0.08089261712046912	0.14986637633634892	4.080260787068744	1.601458539128715	-0.5238188539338	1.3503106080761804	-0.09109050281854107	0.5917867184903925	0.11256384047896241	0.6153607115458266	-1.5486625363329762	0.3417818194018278	-1.6907611446573088	-0.7410853492292063	0.07357915788067405	1.127971457100735	-0.2484041817344345	0.5723126291037285	-0.13389868950102	1.0009654551635296	1.082772644276417	2.038247607859263	-1.228499436580747	-0.4387323375192191	1.1130386439590099	1.9622536072988754	-0.3136478575351421	0.2270007901771087	1.6794363859930688	-0.23629227716608853	1.0824702562493167	0.32398964469327524	0.9025151736621903	0.17775549657847	0.8505973773830867	0.9037994411873531	-0.029309512020775107	0.470921782224319	-2.3442260535361727	-0.33021175957447857
0.2362566368988224	-0.45605956037090906	-0.5276242457898491	0.37986100581509863	-0.15786042507447925	0.17980866062699916	0.4561092539763582	0.8503541416921736	-0.9176346279753476	0.5856800941373583	-0.27939275176270656	1.5326370996263463	3.901696188911381	0.5398377265453366	-1.470488876512266	0.5929671695681791	-0.5462715742555635	0.5839034473776081	1.6580499994803861	0.3641364642962089	0.5280350280239466	1.3735108377824037	-0.8277029832661684	-0.6606102190150839	1.3633831018016127	0.7617721375865097	-0.9768608006135557	0.4255555195226031	-0.27480154990744776	1.7923745752367153	0.9384378268340274	1.6454031571821348	-0.35964577708018247	-0.35437076311130866	1.2662260415594133	2.999946956764151	0.5520663179252016	1.042930420288544	2.58844454687269	-0.25028234288067963	1.5047105276036163	-0.6661012110735665	1.4087036688004484	0.6073020624353561	0.27099263955568603	-0.02814285768852572	0.20083767254040963	0.034166172225656134	-1.8468113024287223	-0.17238408599526556
0.11714607413197628	-0.31216826243840023	-0.2514616105169563	0.28228307137637837	0.22090918771883186	-0.02245470032970768	0.5823587860087712	0.7376512820372013	-0.29588717990026453	0.3356026376698927	-0.7884046085246035	1.5562449818259103	1.356485141356629	-0.7022545927759722	-1.4569029849412047	-0.5540052286087559	-0.5030421820589056	-0.25412618300964596	1.6650797894611324	-0.15239202107510236	1.8642140877308881	2.090194662023109	-0.05631064191339352	0.12800686609802406	1.5357477499494183	-0.055516149657285234	-0.717278823275492	0.7708233430307981	-0.8401266999521291	1.5019501317443829	0.7184711349995415	0.613151635858912	0.9269669222288462	0.07434760761884462	0.4107665451822183	2.7160109039311635	1.1509811775248746	1.3921058247122233	2.185356653886622	-0.6250557723216744	1.7338002565656478	-1.5604717973699946	1.1511424017610823	1.107588527827863	-0.24995089140451648	-0.2653546239098887	0.1798021110891558	0.17099417866541397	-0.6328935776245799	-0.22919546498621116
0.3066804323547245	-0.205171535849093	-0.2681613289940888	0.34814913888341553	0.7686144811149427	-0.15419291641430932	0.5924070551584179	0.8875148210163756	0.04038393539824846	0.6028613914682356	-0.9422315403087138	0.5375834873903296	-0.9948465597122759	-1.1220308720092023	-0.8026702425114194	-1.0496505280803519	-0.21246886460149	-1.350095183747236	0.5000078497335865	-0.2275975077715685	1.560962996346827	1.9788700710816909	-0.020675410018106844	0.6085878347058495	0.5377786030347956	-0.6419286272721573	0.08929012504743337	1.2466616206134775	-1.3694513816842746	0.23610346196318532	0.6175946214680246	-0.3745096234078874	1.5424203428183294	0.5145598599465899	-0.15125667461286235	1.4793045515885908	1.1499255130962458	1.2490241331054397	1.074816669477386	-1.183339665957053	1.4851953059614253	-1.690545758742426	0.6609489592097113	1.1195576060133838	-0.19960356785138259	0.22477737113940224	0.00484165651932099	0.5707613039324334	0.3568636986061123	-0.0951843463684521
0.6068503659811005	-0.06675570853051481	-0.5642041080031605	0.4349475205553969	0.7908019024613814	-0.12432680704045329	0.7284912649977079	0.9203229370599603	-0.28286667742461175	1.1860593671537822	-0.28405717600705	-0.47370201593304767	-1.478480091638591	-0.7855058487523229	-0.2587843646702095	-0.571613055098576	-0.005908849233967568	-1.7049536536795924	-0.5251982606992676	0.29991085029375825	0.26388166532965923	1.1304740612039736	-0.6584657021645507	0.23461572252655585	-0.6004087083565716	-0.6065201341169476	0.6520994769522039	1.1781208997470216	-1.3039259899344984	-1.0443932160547718	0.5470924509661059	-0.5607555469539026	0.9877848930395459	0.5992247744743878	0.29157115442162695	0.040799909450003974	0.8065539693100685	0.8707464399687537	0.17930273888479198	-1.4792177831861977	0.6942527514136974	-0.7256461481826415	0.38180821182318875	0.40173244530318425	0.33013146127992005	0.8996874243266647	-0.0109208955101315	0.7487918854324808	0.6666197612057807	0.31479113903652617
0.6254324925328312	0.21506814833221355	-0.599898861812055	0.44922628219371386	0.17877068933693402	-0.08433827404870359	0.9547458611947123	0.5714052532188965	-1.1180868143663227	1.6835777284018658	0.8573743932015494	-0.7244130674359485	-0.6793872089680757	-0.4418987777222943	-0.16597000453958438	0.20311380730319584	0.0215380629433167	-0.9461946202359414	-0.5924681978398338	0.8281484987909247	-0.717837471223112	0.12457315043247393	-1.3265235340837283	-0.5318744829009122	-0.9716094671985459	-0.2795918895398364	0.6186178398120044	0.32932003496087264	-0.6156982957011686	-1.4682105314439313	0.3454184462282201	0.13005443141154174	-0.17040671671856292	0.2413440138850709	1.073250386420653	-1.0122210887835157	0.4661550038842855	0.48862650411495684	-0.12395443040034876	-1.236290494388376	-0.21906542214948213	0.7654600123102291	0.27008477813820125	-0.5166563312046557	0.898598174473882	1.1581340621172507	0.19027309314248556	0.5574534399338162	0.47675726957512504	0.6468380259739502
0.21641811747844128	0.593689881490758	-0.2558225951368838	0.3781685746168862	-0.5779876861390364	-0.2940146380916797	0.8963375438070889	0.028256329971589975	-1.8899923536280299	1.7031946667316984	1.4856904764284986	-0.4128529165776279	-0.2271365923882941	-0.40650066786757544	-0.22613012862320953	0.3752606110812536	-0.02611255695315181	0.21477077154716168	-0.11576737906314849	0.7033702564123058	-0.8047250329412049	-0.5064780446793731	-1.4052061630866552	-0.8890081730285418	-0.696297041249633	-0.24579041006711225	0.18632624133967776	-0.7944471306238241	0.0783417824132867	-1.1254243596003606	-0.04916203310541369	0.9066170008834047	-0.931848133298457	-0.32860041694296577	1.0439210061584627	-1.5306960386812096	0.19043056004321934	0.1348658514290138	-0.16717155866977856	-0.6418869256045225	-0.658888766545372	1.570356081001823	0.05271205610144284	-0.8000176928615683	1.12885053985409	0.8053213282236628	0.2735897050111185	0.18370224192269782	0.12458364462529281	0.5007271277162999
-0.30864050526444187	0.7695084403147414	-0.11503684587933687	0.18117769118178875	-0.9885170814983332	-0.7590896980194436	0.2504248700835756	-0.3125439154813595	-1.9424878543469644	0.956976271717318	0.9990282050728094	-0.25001904797439967	-0.7026929273839478	-0.2583270180787938	-0.06615613070111621	-0.23381906387813195	-0.07071261671554016	0.6817564449656723	0.016899880725507417	0.03637840853649601	-0.4565786601301783	-0.6622191367819094	-0.8045703248630987	-0.6372097460199735	-0.47165666592857414	-0.569579425499383	-0.32963403356282645	-1.4394018476330739	0.1323267426120495	-0.8342603650878081	-0.5264343830384373	0.8593006787148432	-0.8838301839038503	-0.7679340856756214	0.02491226125367036	-1.5559099095616105	-0.05920501510999414	-0.2516936593753845	-0.3892711329881628	-0.1905547006758743	-0.5148758915498358	0.9893860497965211	-0.3161871787045929	-0.23611174956569783	0.8326507988261977	0.09843469209467942	-0.047126200414884065	-0.16085099049508994	-0.24441731888031262	-0.11084947912493395
-0.5493283638885664	0.3528339298763535	-0.6272350375768776	-0.1923170331048336	-1.0297212265430273	-1.0945263570261534	-0.7625446967926386	-0.34948334060621256	-1.0533419724405217	-0.5395391947804903	-0.057227221824349424	-0.48940818945783576	-1.1705331192016135	0.3226099340543912	0.20936244889453526	-1.0034445041398514	-0.15424101279409924	0.0641773397827775	-0.3504685302902646	-0.3720517177394	-0.29688780233832096	-0.5851788551183036	0.044057473559172215	-0.2849538178081842	-0.4942720784706403	-0.7204455022644694	-0.8004965008875856	-1.3431791525657162	-0.41579700977582096	-1.0631900098828222	-0.817049574495827	-0.08564170294334515	-0.48224680514949075	-0.8535084323616184	-0.9867471058746357	-0.9892397718035366	-0.1505408220945025	-0.6272669954011045	-0.7713401092875021	-0.22096184638969563	-0.3638821677149217	-0.3196767549572745	-0.6209189450574388	0.5038440506355909	-0.011066280778262723	-0.5695835532711034	-0.549699829355803	-0.36878787662635265	-0.5553496127970377	-0.7574729378011364
-0.5545271449088484	-0.7148347523954605	-1.3168894892763359	-0.6304539898713318	-0.9974452001624431	-0.8751713878645198	-1.4650638533886071	-0.39562866823498555	0.21666630261848704	-2.205966547830532	-0.5842619063782261	-0.6232443257711855	-0.6561182910481258	0.8312234057629228	0.19332401240920002	-1.2813701823740307	-0.32492695362999147	-1.024008940677978	-0.5171888434526833	0.06376987832263946	-0.34231200802734996	-0.49922483297382336	0.612293451293778	-0.323344983145177	-0.2525524993646832	-0.3073070185427432	-1.1560713743875848	-0.9224561134840378	-0.8486511496546253	-1.319630237475035	-0.6420814936508974	-1.0909405778004182	-0.346169725207069	-0.5795738725050528	-1.080421584314693	0.24899942741846373	0.04662598394247446	-0.8070736711012517	-0.9475085843814625	-0.5992550451603997	-0.8312777187493865	-0.9472268764737155	-0.7292024790109827	0.6467397117965457	-1.139597249496442	-1.0039043533659693	-0.6614164623208766	-0.32995141582112336	-0.6165445171694801	-1.0280401755393562
-0.7825584403136943	-1.8428686841126474	-1.2205650792279297	-0.8101589299876957	-1.0318575593973798	-0.1351590069745161	-1.2903325083323136	-0.746390126924792	0.8129180670939739	-3.015103057785407	-0.24585603798832173	-0.10074069378862804	0.4719626441564122	0.42054961404208036	-0.20261978279590262	-1.0345973286365326	-0.5092404141653476	-1.683357236507937	0.038673234924899394	1.0474771568117032	-0.23220000169651944	-0.38671042172288844	0.6804584172962395	-0.6248220071171928	0.5590705266822508	0.33227532990741127	-1.1719683877502147	-0.7545043140314861	-0.538551322783506	-0.7793881821514961	0.022110629285597712	-1.3415443530639963	-0.4649345267045277	-0.11558909170460821	-0.5171324697357929	1.7273544449258234	0.3074202024165546	-0.624810504335177	-0.7218480747606539	-0.8583620988902451	-1.7823912264453283	-0.2699562197287091	-0.7521032821602265	0.1981758140674392	-1.9248550943262455	-1.2745441989440078	-0.09869581297584087	0.05416372261990036	-0.28165606353702044	-0.8882561986057882
-1.420016860555241	-2.0779496664207806	-0.11023593220317059	-0.44832168124961713	-0.9472292376562534	0.5846736060728948	-0.26108392859361707	-1.222273600361322	0.11111309282845735	-2.2288303352204837	0.11927755864658177	0.870037077413117	0.9568832732998147	-0.9585202767984413	-0.5458302078946005	-0.6791043303233392	-0.5447895828851885	-1.5680472338722857	0.8792999047463923	1.7480814221581389	0.08420949838629374	-0.07334207714919877	0.4135796176074764	-0.6414069010322392	1.3321118248094712	0.48790942738458787	-0.5967502192782171	-0.9668110334248659	0.34774896540811356	0.6013365730701581	0.8052255525859103	-0.9195044418280647	-0.2658708126707566	0.3123813856973175	-0.25623157679513103	2.481371568323379	0.18758931922755598	-0.10014215979671746	-0.27045230497295647	-0.6515987016665133	-2.3447270914485197	0.8433518570031412	-0.7789322435013815	-0.1743375715139251	-1.7211658537435754	-1.5147120410747534	0.7768389528587031	0.6282472669097708	0.2593104576005543	-0.5699333497064565
-1.9217670220657868	-0.967426870206406	1.0615638660858395	0.3781569440259457	-0.5279613795927357	0.7675960164331292	1.0818732463164735	-1.2700633580062537	-1.3305165422834557	-0.2182494681654752	-0.42909833531944874	1.484538727864176	0.28039979589023534	-2.252858609830231	-0.38767624417941327	-0.4397174630437586	-0.32504280482855197	-0.9724260691923481	1.1230214189469316	1.7052151241761155	0.24799474139259706	0.5452664256726364	0.1509389911001427	-0.07042781638689131	1.1457125149875296	-0.024065161030498675	0.4779948675752555	-1.1824670272147009	1.001837196016214	1.8873212026716732	1.1723600543144703	-0.597350636333929	0.59236148930325	0.5658973002259198	-0.5837700004543098	1.8238060652918089	-0.3570607852081851	0.5596632223794852	0.1720850768171705	-0.07130608961434584	-1.8275328903358123	1.0502085136575887	-0.6151806237684574	-0.07645482478788808	-0.5079218011968553	-1.6916344975079627	1.3296329567863037	0.9210214966553405	0.5709088077589811	-0.20258983217889964
-1.5132183730024098	0.8169259077712212	1.1606482613174844	1.2311135855322082	0.15217271411700625	0.4606282951266066	2.130096503094787	-0.5535711351537118	-2.107216487837198	1.561678585564911	-1.6536453477455662	1.2877681226142021	-0.6421568516222322	-2.331200357838431	0.18055055787576374	-0.10612689593348602	0.11362812970895554	-0.29106101047311117	0.582659498080975	1.2000409992251533	0.05836303195744028	1.369521086618367	0.14273973080462288	0.8188588734216493	-0.0002648848448169832	-0.5489177532554951	1.4973112486533644	-1.0043420043724305	0.832927773916376	2.176653414214583	0.8865123369292808	-0.8215119679836144	1.7142559680983487	0.6935432559785321	-0.6771090128115897	0.20803810977024204	-0.701756823621259	1.107829993397973	0.6238507125178836	0.47340420449597587	-0.4935240663546854	0.10572661566024624	0.010459396077277689	0.1109778817069241	0.9016612550191724	-1.5983602993459312	1.3171219006712078	0.5792513974696237	0.4472331494680178	0.29986873168514727
-0.19000903353463183	1.9218646426482169	0.17634326123725202	1.673178899208186	0.7937642901141853	0.18991613183874945	2.5361486623111182	0.615604660224264	-1.2778329192348719	1.6911142826182883	-2.260224738089298	0.7157757897319141	-0.5621359946601567	-1.175396926286825	0.6402911921698448	0.5491547689188927	0.6314923421520037	0.3656842940021835	0.03467465052952645	0.731259428448799	-0.1799620553234313	2.1195464034738127	0.39388306157168657	1.4971674973135842	-0.9742482841862764	-0.3215245065937441	1.8192277243132957	-0.45820390240359504	0.09278795421549063	1.6119774635751505	0.23110252927252778	-1.1421902592663735	2.370442991000678	0.8730330643012966	0.28568186215216124	-0.9838255650051593	-0.17917353702582858	1.3994420460854406	1.2013438796940565	0.6762705741653748	0.7315048584216413	-0.882240189106093	0.9759710381342349	-0.158607590039421	1.5047127875803423	-1.0870354483681473	1.076438168697229	-0.10713684290029182	0.1821827649522119	0.9636549348512908
1.0514184331771583	1.5692740862045218	-0.7286091641705307	1.6102834952556597	1.1680470176795044	0.32106187420516646	2.2295628086130694	1.4887215264598976	0.6378008053014764	0.05994561226507338	-1.3435633203251829	0.5451384570397472	0.5958643101513199	0.14174692078068504	0.6721765708709129	1.302705159453489	1.0735143113193422	1.0255852976658089	0.25699083496290553	0.3645033890205127	-0.05915143082731954	2.4472281587827434	0.6528687662867225	1.6808403367826847	-0.7641976008377723	0.5862867553645227	1.2532817762390467	0.05735461760149583	-0.4112612152709462	1.1462649432656842	-0.2848945719947467	-0.7950550112073637	2.285942596045209	1.1728512115447287	1.904926148834046	-0.7431413333817843	1.03163279873468	1.4071759943603723	1.744000514988767	0.609628273210972	1.249354825869526	-0.7878603347852753	1.6883006187883591	-0.7105232125128806	1.0222347281436732	-0.30070037240282627	1.0477170809703564	-0.3444579422297386	0.23911049806279122	1.515243260135971
1.231129051614067	0.33127765235039536	-0.4985232055173915	1.262822195696996	1.217422300805276	0.5975705726793551	1.3522579827743457	1.513942747703557	2.1190290649546757	-1.982436629642463	0.5421013114860637	0.9353910576673472	1.6580885983603264	0.62451619562871	0.49806305769606596	1.6132985661871255	1.318770424001611	1.5762877568798053	1.0624020067813345	-0.1962668286232784	0.3472245770082964	2.0855522651952048	0.5623138171618867	1.4787434415826708	0.2835655042179923	1.2306467515686574	0.21143507983853205	0.18784482194533855	-0.18222683367255724	1.3411895770151097	-0.4360814026522806	0.2840482252628375	1.83582246462355	1.3451220331321418	2.856459123287677	0.5203839751363631	1.8932590760027777	1.137979386309333	1.817202650976639	0.5778724845169528	1.2778113861504286	0.25483301974973765	1.6160567513247959	-0.7576587866145859	0.07685356847831125	0.3720811087415963	1.2317652473508767	0.2997984326904362	0.6914128498913799	1.5847984161959872
0.5558355165276068	-0.5038532130440938	0.6806951062477202	0.8591465596275537	0.8914805674694342	0.41295965498019566	0.28558053016906076	0.7525607064376865	2.1806282306015725	-2.838308493524581	1.9489106188489123	1.25022808693475	1.5833048965671195	0.3080834750548774	0.5445228143516632	1.215471556043089	1.293118660982763	1.8364611747628585	1.5443919205972372	-0.9896604989923588	0.5472708153093984	1.0190578552670102	-0.0499546122001452	1.1380426131094823	0.826972944804447	0.771043599544137	-0.6794992393848909	-0.06752208538991845	0.46828126283084875	1.6780233879911535	-0.43559929130303343	1.2714540537691155	1.451813971571773	0.9585221852597724	2.4044048699021983	1.4131286089163246	1.5422070010774798	0.574799256943852	1.1912986481987355	0.7268908570925892	1.3024767107529893	1.1300856065760885	0.8582879940327306	0.021492842465855828	-0.5585040893551027	0.6213511825325834	1.2114303993986257	1.247635822979939	1.1263002093892152	1.1573549048358809
0.27175113129673945	-0.3386670562444438	1.6374202651987313	0.43764574915764715	0.08683851852347488	-0.468679789923106	-0.422563213007552	-0.2784722272749968	1.3502575056442518	-2.0718251810153725	2.056499395209573	0.8553700148409816	0.5890061113420564	0.009819224708295778	0.9030955180533939	0.448504399600963	0.9824831306092533	1.8464143292975859	1.1868753992142338	-1.548904402349882	0.2600507022843215	-0.4115670040026724	-0.9266850170674822	0.771064474825365	0.1364804923538587	-0.6040305725132314	-1.1006874560364606	-0.4294348193416285	0.7937499109511037	1.2384696904609434	-0.5821203957467846	1.346768043731943	1.0437644748555912	-0.1213987942726581	1.2485171293703548	1.053942985728425	0.21936034741846314	-0.270793976590539	0.20944637258938212	0.8545438180576879	1.2901725380907618	1.100475053531655	0.0694477872858986	0.8418712647024563	-0.7391748478919535	0.4969385521872983	0.6648590872740369	1.3737311606888425	1.129276827986509	0.6748903814469617
1.2108153080521213	0.14981739072962294	1.4793158574291494	-0.05903495817625265	-1.0969644776923908	-1.5583406555950436	-0.4286643728931377	-1.0874983351175551	0.9989540059977468	-0.637553711551771	1.4008489372142863	-0.11243328139169959	-0.2607828421395112	0.32451852233808437	1.2555951042026499	-0.07066951145398238	0.4425887614054118	1.8813487669285553	0.4183293488616917	-1.4226915499650168	-0.2477283119535792	-1.621963035367615	-1.4771570695798084	0.34702194830389893	-0.9997648022683785	-1.8116906426338157	-1.1888334505106577	-0.6409915675336866	0.4105959944140583	-0.07687021172579833	-0.8516903580762543	0.6057038060412171	0.19034450093431887	-1.3735371073929832	0.6431275245773724	-0.03926844934584488	-1.0069606109771814	-1.2436545144412319	-0.470196935558988	0.6496195760719182	0.7437286541586714	0.5163229349377404	-0.19010877584423522	0.5922909411389098	-0.8654613045907568	0.32763247342103363	-0.2520438201315961	0.22593499761882302	0.738612756636774	0.5724528949735318
2.6821444711905436	-0.05759014954159048	0.44658279410352103	-0.6015661849094438	-2.129884204848316	-2.0662173144598612	0.013906765307472858	-1.5133252707942055	1.7678993625108614	0.2140413218020675	1.0902593203874176	-0.925835174410594	-0.36158620173284745	1.0398028346533572	1.2731140542673394	-0.038896885713652914	-0.21227051243662526	2.0908336452621623	-0.028467229535356537	-0.7844840765329703	-0.5465653312220892	-2.134404016045842	-1.2665255823333652	-0.13464243153392047	-1.2144439911111975	-1.9183720455765998	-1.2198229525010793	-0.6638106121410207	-0.3271903598308366	-1.2966243675340354	-0.9334006046671549	-0.07281249906234384	-1.1576641703693402	-1.9011018981213945	0.9009182203555169	-0.6572892512740607	-1.407186763833379	-2.0188042682724787	-0.5057089149856763	0.10752898416047549	-0.46221324965960037	0.13086874940094362	0.05863451931602088	-0.7852066344064736	-1.162529245215847	0.3437296572490356	-1.054537745143521	-1.3615171627159401	0.32456114029241995	0.765262029138135
3.0895328159032625	-0.978304399487462	-0.44259617506488974	-1.0646379968970938	-2.326270830251212	-1.649320877357828	0.18732015846244388	-1.6504781584114276	2.860593976138572	0.14117286656329614	1.544721085130139	-1.1126041750631828	-0.13627262032759876	1.4781791776436173	0.926493599191052	0.3292110204769508	-0.8167593832336791	2.2404761330103353	-0.03435316105619989	-0.27795342467528433	-0.5818477675438289	-1.9193307401140776	-0.48590837665619024	-0.5370531904452966	-0.2263598087953413	-0.9949445500988967	-1.2167014147380846	-0.6155388985538015	-0.7060821342786371	-1.4288957235777136	-0.6401461443033398	-0.01214072455900537	-2.38736075930855	-1.2434177587549728	1.145330712833517	-0.32489208357757027	-1.26943029157607	-2.266310334759253	-0.15317828738299188	-0.35014850201318654	-1.6067297726956726	0.10242266474723637	0.38738147495365427	-2.033118188515215	-1.3238993172454856	0.4265900074711632	-1.3681068041981064	-2.0548637823036886	0.10299532052923326	0.7426188319003227
1.6621633751463103	-1.505659432855074	-0.40799529734587264	-1.3546992919273804	-1.4982644101811087	-0.6902418346158207	-0.37605292008767754	-1.6104847413748733	2.9713294232981933	-0.19264830291648102	2.1726263409474424	-0.9105105980632625	-0.2923733209392213	1.2190803488895534	0.3829760648523596	0.6259405923570955	-1.1423799525553857	1.9409140969554606	-0.08756284549832405	-0.2448874404066804	-0.6328735782414259	-1.3938992026760533	0.14429531761039732	-0.6554075193972173	0.7919843586549076	0.05187663957326013	-0.9140138992002337	-0.574859300473373	-0.3325157484277844	-0.5810162377966753	-0.16500420494421672	0.5844131082970696	-2.7592332854959194	0.07866992147565667	0.5576613316419423	0.23977811868898297	-1.3416269184672396	-1.9164688440689706	0.09106185511273308	-0.23157593664424037	-1.745759744175662	0.015280801543355453	0.48993274787385843	-1.88649605286928	-0.9650178608000358	0.2936562099429457	-1.1557875124255166	-1.3973270664994266	-0.06460882081120115	0.2153008637953223
-0.6653207589945611	-0.6997231546380357	0.4658819796489017	-1.4466117642016023	-0.26704228345111497	0.13836369587715475	-1.3114758483561626	-1.4209175516562629	1.7476482376307074	-0.06612528987650579	2.141593039746361	-0.8498546161270569	-0.8378767774752943	0.4386723126638283	-0.23037187646226592	0.6583218561126378	-0.9425302268744312	1.1032283304797934	-0.4535237775977142	-0.33734779647191787	-0.8191867097083384	-1.0282459486590743	0.06407024760058885	-0.3840552998600423	0.5918225498116151	0.41488984750166313	-0.10915527750658033	-0.4736371001722874	0.5490411760329349	0.15479388867331692	0.12927838768799316	0.9730073091847903	-2.1539365354930164	0.9605494106511815	-0.5263679370637014	0.10421373016140213	-1.803566308284768	-1.2713405055516498	0.010383864873921251	0.5237692947394322	-0.7631479396572842	-0.28191488988177993	0.4101526467750344	-0.47966756603799315	-0.22078350698151275	-0.0831866593565665	-0.5891015729685875	-0.23647043697070766	-0.3627850979553427	-0.4557333517851639
-2.223447968108821	1.0239198197928348	1.4136555080675197	-1.286809709283464	0.4348711884734523	0.5018419319433923	-1.7127425865136323	-1.1117969446713283	0.12123633914237981	0.46568227730571127	1.2029935998600711	-1.0782627078743987	-1.1012561946995556	-0.30035936752156916	-0.8246422033411465	0.5134584023847467	-0.14488305792209738	0.05210088522873255	-0.7285940156839291	-0.057201996797280164	-0.9072225167534456	-0.9236871567386734	-0.5218616688567896	0.15573899525853105	-0.6929156238740346	0.1069361224985871	0.9859804531183252	-0.17379122843096098	1.3077439968663356	-0.10798435259407585	0.10652867123896456	0.7156769470292547	-1.1653023137537548	0.7552728850296306	-1.0663457713522249	-0.7185719488202388	-2.049954184729361	-0.7850670771292643	-0.24927117742172908	1.40834714033447	0.42557543076669146	-0.355698489172594	0.2925911397779757	0.7993213750992761	0.35482269755348456	-0.3444827945908746	0.14593822804766035	0.257355210368838	-0.6768745892748984	-0.6206554692932678
-2.283469480196438	2.2262482059183353	1.6193937718170701	-0.7807355497625345	0.23052171732042656	0.576397334221743	-1.0980227355392946	-0.8005635896587232	-0.7889058717511952	0.7402253267044109	-0.25191172170247633	-1.2633596080545069	-0.6360084327864446	-0.4753594401283487	-1.2135730579762452	0.3383818952808193	0.914451696780047	-0.8160562554299609	-0.4218850329977679	0.45900724860699277	-0.6853870860848579	-0.7971712856076952	-0.830711691263968	0.6283303477360687	-1.7279871468294055	-0.19443278305512865	1.7938868780610975	0.357729763009871	1.4267862749971232	-1.1475684187670792	-0.0506309588164542	0.04069711959495532	-0.4713996449624959	-0.12051868729734201	-0.6835764773324856	-1.3322126597302884	-1.4910923638066638	-0.6498766610017908	-0.5055333732710886	1.7366434410484055	0.800793942339297	0.10016900397106913	0.10026232057560344	0.8286205267456364	0.4562043720280877	-0.11316196827748255	0.8499837984880807	-0.18161717956802403	-0.7053001848104121	-0.11629222895145656
-1.5462877689598826	1.933433483084803	0.7701829511419256	0.014271098561653688	-0.37846298112085336	0.6984765163372932	0.004352539609864317	-0.6176926045406844	-0.8541411692695118	0.34241231091323815	-1.6586978296235995	-1.0853800846012605	0.1997372746587044	0.05621823881770095	-1.2034687341434671	0.17769128097819248	1.5288551198958018	-1.3572426606985875	0.24016931830984087	0.48190952873334547	-0.3127007496258607	-0.38945219173011514	-0.35201383440336403	0.6707076363389979	-1.5179346019407791	0.08221584681130684	1.8230692815412237	0.9558370948957798	0.8308820506130047	-1.9608516161365221	-0.12736718110551792	-0.5581067333471451	-0.2332723718209488	-0.68862949086571	-0.14578475076269296	-1.0902391213490215	-0.32010128302249147	-0.5818325754946865	-0.7427280291254288	1.2069432758305918	0.23184523995268297	0.5888910416891998	-0.2929590975300432	-0.1260291999909451	0.35382809065506526	0.5272392291015203	1.2338011794130468	-0.8208435810118636	-0.3694611551743036	0.47556974567932125
-1.0563371523379586	0.5986301384651889	-0.7298619453240556	0.7276585156632533	-0.568153504257518	0.9783583756895798	0.5741166028299058	-0.5350709493595769	-0.8535585158793357	-0.38878027788717345	-2.5778008256423215	-0.6146467944126607	0.6931687570031814	0.922072310243808	-0.8804548388754615	0.018247217898044787	1.1011305654106036	-1.602320368451245	0.45061964782552794	-0.38839944942290455	-0.08039834149246915	0.16390748845820582	0.5720444762114681	0.1652789471146566	-0.4417205938726058	0.8374066517205315	1.1084894280923892	1.363393586204839	-0.12312832614145525	-1.838316782142488	-0.1383301659978327	-0.8618469196209739	-0.1390505710320456	-0.45598160134703075	-0.3453225161299789	-0.3594961464028272	0.6902310812314764	-0.07693109200713025	-0.9345779404834198	0.12420546709548302	-0.5592192567263302	0.3049366986630602	-0.79996414437176	-0.8951052624492826	0.45655116552044733	1.0308622606866225	1.028184958457839	-0.9331085475516858	0.06052403040570697	0.4555037483130817
-0.9997972182922809	-0.4701241684894022	-1.9719570375917168	0.8675387919533368	0.0010813575934973062	1.2903534260540253	0.19807091924094647	-0.30849952796923	-1.3491837837412282	-0.724332212927924	-2.6817019756283385	-0.13628374428503076	0.6240755784095119	1.4191411389404969	-0.6421245228825898	-0.11799498021686651	-0.2619396024456544	-1.5059146547024718	-0.1803277359018601	-1.5398709366137704	0.0777000049480871	0.4412852040923041	1.1427821062707808	-0.6240778821092888	0.3557182745392318	1.4765230768399542	0.2114548508008823	1.4697119465700472	-0.9044446558278437	-0.9869799030088955	-0.225298257016818	-0.9934836414191109	0.10076069052181845	0.18638601366588203	-1.112187920921334	-0.00585057201239659	1.0501460963632538	1.051694928736997	-0.8493254170098559	-0.8822747244296323	-0.8816889991494191	-0.7078229706161177	-1.077273441088179	-0.7570361477106748	0.7455500449082832	0.9327250027019588	0.25818813675605096	-0.5862110986272194	0.3144534853449358	-0.17214519309849227
-0.7987756522145059	-0.4600500980126757	-2.149528112745038	0.28037460496255995	0.9684177113463794	1.5358883109514128	-0.48950388747881224	0.334642287875917	-1.937809968983675	-0.28030132327947077	-1.826056602236339	0.24331745717301465	0.43473442221251724	1.045256342310652	-0.7861965530577649	-0.19212554853977265	-1.672693102661507	-0.9934601861399227	-1.046605176620054	-1.8381020224410198	0.5515925107596519	0.22435890661763452	1.067593300529269	-1.2312401751921562	0.3475927878167452	1.585954516970982	-0.23485140047911016	1.4510785949945713	-1.1404915649539729	-0.17218514751755232	-0.3459953771546389	-1.115499863591492	0.4436795976640831	0.6160445185993377	-1.4161320722514097	-0.3047269684289955	0.999414326462374	2.3830922185613224	-0.2614221820363818	-1.3436075634666609	-0.6851886799871764	-1.336372550575397	-0.8598724493714394	-0.02634102768365936	0.8770884112709706	0.35112406888621167	-0.6542134012221285	-0.31468798362955924	0.4653741867836973	-0.6596845095995256
-0.16847433150042998	0.3081389624306307	-1.2100890539070515	-0.6225614217249844	1.7466812422189812	1.781860365813302	-0.5481451013646796	1.3761963961238883	-1.7588839122435478	0.6967719407806456	-0.32608858180968964	0.6575621894860949	0.5739543043815716	0.015690073279711496	-1.1315208718476097	-0.21078039465035936	-2.1449519234291037	-0.28576115805875896	-1.196451132724271	-0.8331990416954419	1.446878627537481	-0.19707920017730593	0.949429056294388	-1.3693878822694923	0.10269496482895055	1.3787960282365344	-0.009684333909680537	1.6223818284446352	-0.8366072475017874	0.065257131946746	-0.18978272409596256	-1.254242907996059	0.6548160103898526	0.7928519233784617	-0.7143232534487512	-0.6396223023469471	1.0670449996233369	3.179151210169617	0.6210691577783919	-1.2060701701499408	-0.2865085409454389	-0.6328281283382986	-0.28260137097077614	0.6171722273405104	0.7770546125184198	-0.1393177921485161	-1.1748828561948668	-0.25598363786439815	0.7674040091541565	-0.3556674916467561
0.3593663641103851	0.9429321790178322	0.05157104914881029	-1.201584924558367	2.042672148997526	2.108299230830138	0.17857075881006193	2.3583555544659833	-0.6026655094532231	1.6778176565846783	1.0038323915790126	1.1920512372413887	0.9017445625697349	-0.8335628032607456	-1.2226332629772982	-0.19604968076947332	-1.4665387815813566	0.04195087588896505	-0.4521378657154978	0.676678906832103	2.2471905897291107	-0.2962488347284099	1.5631926695633882	-1.143678187479959	0.4145492593090879	1.4312852742273574	0.6158214872327605	2.0828797305983997	-0.3256807807264405	-0.20153419109294168	0.5169263953307421	-1.3911828453277146	0.5873787606876252	1.157088069947461	0.28120205761937006	-0.31228471690615456	1.3747350180379354	3.0086860004173026	1.1375469151886684	-0.7106659518381615	0.2077961428849114	0.9396424748716496	0.20533509221082777	0.9823883409837725	0.8118811193248021	-0.1507129961243966	-1.1012054609892925	0.028832788813522414	1.1762093451634077	0.5154084013083727
0.11868912741564383	0.8924963643519686	0.6920988674669062	-1.1797193006824163	1.8977227721401	2.398880357285825	0.8641579646712386	2.6311626206751817	0.712334007530008	2.3006880759299686	1.3700689344120724	1.6989744074316853	0.894470597616044	-0.8457428362050777	-0.9191971197597193	-0.10450515956213254	-0.37305683003737616	-0.44795222477034535	0.39039704938832787	1.3922879473708858	2.3283623366209936	0.1092070934364335	2.800717219097372	-0.861978468895215	1.2664336123437667	1.976926538729844	1.2084357508603603	2.5053319762462642	0.04263624340035576	-0.496133663420913	1.6267884166633277	-1.5160407653215564	0.26128447918323666	1.7530476699999051	0.4142433469684618	0.5770913168927548	1.528784829025044	2.0954285231597405	0.7669666482546069	-0.11698833754005866	0.9250670850229912	1.8886582818972195	0.2469009228389216	1.3123013728891373	1.2034077576786015	0.08252176864274324	-0.7149220875607066	0.815581486303601	1.2238664007338147	1.0394435453340778
-0.7590038028822174	0.23694195540329632	0.4924572892286516	-0.845335228280859	1.422276427813769	2.372103623739768	0.6081452390361655	1.8789635252660124	1.1208214510091221	2.4382309537339744	0.661677160558202	1.9495880636124638	0.340884467131063	-0.25644759996719685	-0.5820371204040508	0.13954250908550822	0.2015972305277694	-1.5025807138649543	0.5264831331139874	0.7666646600246618	1.736649869704213	0.622329562371193	3.556125202672275	-0.6657935777478818	1.8654095013340675	2.5274046922885747	1.5142180543954444	2.3521555738070155	0.2047126466324056	-0.37688179137824124	2.538096605827532	-1.4847487434202038	-0.21037335322663478	1.8238092564400725	-0.5209103835554302	1.2352232179833427	1.137550461667792	1.0582066310542613	-0.2717678885724802	0.42926091229917385	1.7401127084520427	1.3590650676626108	-0.12434222651507147	1.605434730442259	1.4989120355407894	-0.01094015647825035	-0.48420322204559174	1.5999979112789937	0.5159143322719099	0.5827832272390614
-1.4150061931608888	-0.6432508641249615	0.060334726274923235	-0.6474841797587534	0.7131396446762261	1.8439279910269435	-0.5807512916391036	0.4787456173371963	0.3565620167376914	2.015962823917855	-0.4787196503367163	1.8624733436423517	-0.3636753515563951	0.06798207300418276	-0.5422688969462529	0.4846476039577841	0.024296933547651823	-2.291341650103646	0.06153166200607656	-0.5586145462252846	1.1765396012048963	0.6763349564650997	2.814082100629635	-0.43272478006506215	1.5817106228504474	2.299587465892379	1.4839521220161376	1.3878205772261551	0.3571335333876468	0.26141452755589595	2.599893943292798	-0.9787187886913206	-0.6336577748222939	0.6227384975066537	-1.5204899260544915	1.0762798504178062	0.2780207531718909	0.34502453613159534	-1.1455064982864605	0.8172165596515626	2.098341612382953	0.07437869878213646	-0.5565347613422094	1.4256569104567949	0.9781655687987112	-0.6371284419982651	-0.6251685967372939	1.5268316998972058	-0.6986312846300794	-0.5273413040650731
-1.2427542358626253	-1.3916869937975556	0.020131564773731816	-0.6666194594535864	0.023836303956940516	0.9377616016144504	-1.7945331610714326	-0.7031011909178365	-0.8503115416650142	1.0151187275809241	-1.274817951278048	1.5017593933776072	-0.6588227724772324	-0.3209163604774351	-0.5438385036672455	0.6786302223598	-0.3413562937410995	-2.1814506344448072	-0.2323854784073393	-1.487247908599408	1.1376777856512077	0.15783936503432083	0.7966497196477601	-0.0628475019940196	0.6176092757390153	1.0727977074154362	1.0912473491521522	-0.0013906886951774813	0.6137911841913944	1.1114298529014368	1.632628027682587	0.16734773942059927	-0.7261950715161674	-1.4191156593440686	-1.5437857935247568	0.32476472737793033	-0.5696709409448649	-0.04793955843353581	-1.1959065381500649	0.8704049239407126	1.5445223092352176	-0.6012635559904351	-0.6894164226387712	0.5288937506917392	-0.3597012043095538	-1.3154854259807574	-0.9494210908576355	0.4228502977914001	-1.613925887225984	-1.3551934998374122
-0.5183421001454591	-1.718406389302627	0.2514122676105841	-0.5685366249439109	-0.21704672714923387	0.022164531837716328	-2.1395848855151574	-0.9775084191160769	-1.5352974401214206	-0.2820344227878451	-1.432142479279352	0.9448477823982755	-0.4166547723100795	-0.8572616543329779	0.005265938519821153	0.44341580779970863	-0.2849467667787125	-1.3411310357617425	0.05354048062324978	-1.4791561331058831	1.2728981041867669	-0.4463383873305342	-1.129922796686258	0.26059107693280814	-0.27463899365648053	-0.44046801890557463	0.3003014212935535	-1.0441246823904389	0.7600742762751338	1.610025653244002	0.1390117917550739	1.5775468598013325	-0.29471662020053874	-2.718978886392085	-0.6688143527572109	-0.3030254022630067	-0.9291007133993652	-0.35022017196398275	-0.5440998936162285	0.425149558803926	0.3290537650504923	-0.28878508419074805	-0.4121555867124931	-0.5938284858547616	-1.5162980780552717	-1.3314026345760122	-1.0898771134437755	-0.852725329289485	-1.6062368174565833	-1.328114769517892
0.06384008036755782	-1.4507848974061042	0.1270253192292388	-0.049522488501826625	0.2380760732521325	-0.5587969069946477	-1.5113261134035847	-0.3756710192890393	-1.352503111048994	-1.2335328998134107	-1.136984278818781	0.29783448332739276	0.00810701298237859	-0.6413035372884269	1.186741042638853	-0.24097515115922086	0.17174051541497481	-0.48629226584749763	0.48061871290154445	-0.8265510909770007	0.8824935939179256	-0.5428665742254278	-1.745311009964111	0.2512199452629913	-0.5353176679069814	-1.1962548132830426	-0.7247336197598353	-1.2018512292207821	0.4627807044588981	1.3370016632783202	-0.9861593115960647	2.4767641351535823	0.4850484309190276	-2.038364012970199	0.12243139240044908	-0.35006534632047753	-0.6332832586391213	-0.6403600665357735	0.13358246095845833	-0.44716757708372595	-0.7360436602558269	0.11791645697084298	0.07766394385823415	-1.10652286384288	-1.4649235692488547	-0.49952710543763273	-0.8255906379742116	-1.2436272050284103	-0.842576547206432	-0.7577867041698797
0.2612768935365718	-0.752566550720503	-0.5437847789739708	0.7921859937963749	1.098928864110975	-0.719663254573163	-0.48429434323690257	0.45561916426559523	-0.7172296436516414	-1.2635311288660636	-0.6422126994350333	-0.190707154772588	0.24838276905851664	0.3503004156108648	2.2485639593154203	-1.054010293922087	0.5415084504282764	-0.08827271492685197	0.3893342139702414	-0.1389929361735821	-0.09043052711941793	-0.017522532115077507	-1.0902020616079588	-0.03594088228503952	-0.14917368490822927	-0.8381071934389226	-1.5073750807651134	-0.5952708386397525	-0.25665841621225705	0.4436939519914944	-1.0785850151687888	2.3882353284319193	1.0928220560328417	0.10831697791867967	0.15910642576352263	0.0539022229571485	0.11363128685204328	-0.7836011518577759	0.3463169797443133	-1.3313740771861893	-1.0695784830868507	-0.2270619737379663	0.40037082147798153	-0.7392318442250887	-0.31846719979899324	0.5796940220989955	-0.2091925984297265	-0.5799376363278204	-0.09617799211082838	-0.3969500756086882
0.42516187588511944	-0.15145810066917978	-1.114011164391586	1.5745690040122247	1.6977531296095119	-0.6567491389812159	0.36885790146507	0.8973265744772413	-0.2736825317604216	-0.4322317176373033	-0.07266191720550201	-0.24384271549306039	0.2861269767337939	1.0617998174983458	2.3710031046497395	-1.5678664510496398	0.5864892564958342	0.022889757054293514	-0.23333065674465941	0.23477270848625834	-0.8801671170306302	0.713742302432113	-0.244518221030058	-0.11098776955221001	0.5642942513485167	-0.05284671014437559	-1.5608700099428245	0.1480841983280286	-0.8828604782574382	-0.3391050493309898	-0.22324682863837306	1.6397163207828065	1.1476704096848407	1.811471248242142	-0.22405217377799508	0.48422262045508807	0.8176009934676396	-0.6944703858977975	0.18684434082261112	-1.6832160715031848	-0.8278852195351101	-0.9804630844780758	0.2507312680775101	-0.06644034312121276	0.7435317225251707	1.0588445954307864	0.529580571343692	0.33066792833839437	0.018926208705871774	-0.5956733196503908
0.8404109386488606	-0.07848147906852326	-0.8461272401474849	2.0234746345619192	1.597447784822312	-0.6699984084447427	0.8962712623302173	0.8764376213684816	-0.3171213638068706	0.5088155487319236	0.4025463713987526	0.07973362625290434	0.3121218066935755	0.5530362741570052	1.657927872383858	-1.5720979448973111	0.6147412492811272	0.260500174039548	-0.7608441337138302	0.315677270031498	-0.8336169915550816	1.1861541517182173	-0.10783586861968596	0.4426816808196452	1.246860855979892	0.15846618333988405	-0.8865988656621728	0.43705930370510737	-0.8773110426230208	-0.2993713662202334	0.7666566272410693	1.0256914797690133	0.8652892774732434	1.6491734575726116	-0.25777152236615714	0.6294925575730972	0.9262997576511196	-0.5153599880531208	0.025106391861234572	-1.2625437826802983	-0.5588945886330514	-1.131731136523137	-0.32712845168477395	0.20193197071183522	0.77768063388906	0.6408282562026082	1.1362157432973206	0.65297452480291	-0.4212105216814285	-0.9930771262913586
1.2616863825522722	-0.3390605283643295	0.09347362241189769	2.1362706745836957	0.9875917395500869	-0.9263275155800553	1.2029000298948807	0.7517989121406398	-0.6491704680415739	0.7513288831716303	0.5027330136421428	0.25225317652438184	0.36617569371993913	-0.8037575688561766	1.0576051652631178	-1.183052779972523	0.9752799609454373	0.6811668234518965	-0.7348300335394738	0.28373670170597265	-0.27601002781938727	1.3171757155099222	-0.5790904704669928	1.4031000552364954	1.572688826016373	-0.4746659926697069	-0.07067131602225114	0.11959198684620802	-0.2835997892256794	0.5558532275181333	0.9833625980205687	0.9571937362589135	0.8587778105907706	0.07404794666264651	0.27438582489659963	0.39883671928060055	0.2609342193613191	-0.44939095486107866	0.003268636159336497	-0.3939167359259649	-0.5093175245687295	-0.43609759885300703	-0.8725597956358581	0.0017672680561837296	0.07484644198204506	-0.15253700182293523	1.427621297559769	0.36928699055463143	-0.8458398666668773	-0.9986475652366862
1.2909218563301281	-0.2548768694616474	0.715146784189581	2.0002011765725354	0.4087368710811885	-1.3352661925850648	1.3305737282975434	0.777422260855333	-0.8381525777597721	0.1580101444915863	0.1555129586628857	-0.267152776982358	0.26490382436894344	-1.652910530707742	1.200626924318983	-0.6761951351414122	1.4562376712608402	0.9624710235888697	-0.38784082601484726	0.33184400200827213	-0.15885350923587527	1.3364881572273857	-0.9627174404625896	2.0257739054996438	1.2901507992751575	-1.277278705356361	0.25511422448196774	-0.5575591288925854	0.2656805614030523	1.4735399374143623	0.19589476216107696	1.0983700677758297	1.3818213208890455	-1.211477629557147	0.8709290270794549	-0.15557993873284734	-0.6424684327303227	-0.48705905271891825	-0.015634604598366502	0.2601126821015081	-0.4592879957511162	0.19667697684240376	-0.8208909492544851	-0.19381068937657459	-0.32941929332284536	-0.482717954003437	1.353701709379445	0.09974064679512622	-0.8020435562623235	-0.4398565505075999
1.011368964024918	0.5192732561858814	0.36576575654994425	1.6230811781506413	0.1311987890861724	-1.6377240384574998	1.245689379861067	0.8076054477334861	-0.5762484037984248	-0.661049057055718	-0.23267139314768312	-1.3854068945160734	-0.1192345132285935	-1.199377764150066	1.5862072449980271	-0.24534840846623826	1.458055823131012	0.9224816102151374	-0.24854820162650595	0.6267098426128138	-0.9011065083440482	1.3939038014096172	-0.9617641237445517	1.8105726147745629	0.4340864793666584	-1.4630941959536314	0.04731692289952925	-1.2492656005902896	0.2226600170608695	1.7040415614706688	-0.9476576826278971	0.9239408955468137	1.8943387583220537	-1.1400204776552543	1.0386937662536744	-0.8330932084732718	-0.8125538945263145	-0.43753357157917827	-0.08483643596952307	0.2788788050205655	-0.1878047557293516	-0.09542867315976147	-0.019274682792748746	-0.12450988660162977	0.01677347192270162	0.03338037585033848	1.0423018990736057	0.2522257841349883	-0.3233779754698672	0.32999674152469916
0.9158139417820855	1.4454684737354975	-0.4549504332060875	1.0408786625107067	-0.08312346564131781	-1.6501228464627025	1.0235376915182426	0.5654719649474522	0.11563528684995383	-0.98745464111541	-0.10884110094562874	-2.3386789727230304	-0.6341194890185138	-0.0975088895592109	1.221606859883983	0.09497775008075526	0.7951676801312243	0.8251416907087374	-0.4294736610938474	1.1780318211291048	-1.884770469681398	1.361826881328231	-0.998615930712944	1.0502055753635837	-0.5400109705454161	-1.0370082882540328	-0.17603367253859906	-1.7114748298679257	-0.27341459639206755	1.2063291685893551	-1.5369172831457647	0.47798360072317775	1.587185894567996	-0.28481167681062874	0.8686204653562347	-1.2645223583895628	0.23005119178067263	-0.2608296772306146	-0.00333060093635286	-0.12404447786215284	0.15585748710763153	-0.9284146524752058	1.0437430460516028	-0.06688888655568742	0.4776764515463256	0.9952452469268431	0.7548732984290537	0.5779289068410025	0.21745823915234966	0.8681349385849383
1.1741347127183717	1.5889193652384626	-0.6900338326988593	0.4773072644759607	-0.5873988986760792	-1.445654581629034	0.8188556215135061	0.08296321902897186	0.9251588886092363	-0.6681136083722207	0.5400715167643345	-2.4340662491581697	-0.982932636202381	0.424737882628942	-0.007635491249568487	0.4321001779744002	0.07867147930309952	1.0309527665102955	-0.5511247031636465	1.665873299897702	-2.219458956668238	1.0254943182512286	-1.515050368388742	0.4795147946115625	-1.0497618989485291	-0.7198617663702023	-0.043231622442557203	-1.800402655010934	-0.5858015016196658	0.5055050751865784	-1.2637895820785379	0.34040582978786477	0.36731032170251954	0.05059971559711379	0.7580537518801258	-1.116746735970441	1.7626374331946897	-0.2368715513140506	0.3664010257151913	-0.32640770596584945	0.2845250670603448	-1.0981017688861467	1.6018262933137464	-0.3214580785647276	0.23254923586912515	1.5934434662860033	0.7070496856243698	0.5848119767758041	0.48360883547537353	1.0368391940741224
1.2787001459960579	0.667788897826819	-0.026483223164655564	0.1944212164964391	-1.337593621922924	-1.2723531131588215	0.5990209686801043	-0.2776248772623928	1.4885306018504165	-0.15875137968914663	1.0396328217739341	-1.7599862114678178	-1.0365693702011758	0.10221899511616354	-0.993108050911775	0.8150160525178065	0.07727180639548498	1.459966139968133	-0.32843336570528886	1.5639640152908523	-1.7637218796764318	0.3484924374037965	-2.1977849486871515	0.4192843333136343	-0.9276665518587369	-1.0195003064793933	0.1330172021680597	-1.4638290861986032	-0.3479453362861132	-0.053205205890640754	-0.6507100636236777	0.8143308207639215	-0.867429049946698	-0.5492398868384766	0.7827680327449712	-0.4264608632548269	2.32216447918493	-0.6571590921391659	0.7419939811920663	0.04163699670037699	0.22138088818859689	-0.11424149074591963	1.2728774168309158	-0.6495050459130648	-0.6190085324073609	1.3120712439450037	0.8758189734965858	0.18889378172017532	0.384149894300863	0.9476299665645461
0.6663081644287722	-0.5762964208022698	0.7392556203036889	0.13899689913167027	-1.8870250737652488	-1.2680964281116571	0.08373449559963551	-0.2523532832732649	1.6590258708388845	0.014476580617921522	0.7686685557788308	-1.0186678393611637	-0.9294933426862326	-0.13112700381236045	-0.6566165914128466	1.1688619523723782	0.7595623122767734	1.6130875648568002	0.044399009518037345	0.6465823143171058	-1.1260817944559516	-0.5261520189221587	-2.1809256464766804	0.4537282335616968	-0.5913180856527269	-1.5924227569733405	-0.2828114856087546	-0.8476310391962631	0.12222420634908004	-0.6371268144196306	-0.4096012256979279	1.3806559099030002	-1.1093390573755	-1.2157631015654304	0.6399665026757385	0.35695103725436217	1.1247402455281856	-1.3621083321871073	0.6150467910109781	0.6872965848455562	0.2751330457426264	1.146926497818709	0.3693933436368765	-0.5232875684061149	-1.1692159457945928	0.3421783870507282	0.9980343223162426	-0.2085172944459039	0.04269219708562687	0.6698192247494498
-0.42935808106163276	-1.1630454469994191	0.74603126067019	-0.09896898554523191	-1.8777509674908168	-1.2927667685184854	-0.863724730767348	0.004867254295768731	1.5626976929794623	-0.25016626438977907	-0.03344296773421011	-0.6903700407145171	-0.8471026190110401	0.4949133557236059	0.6500358403238435	1.3217816204157509	1.2213247295967533	1.1699545008156755	0.22883369605296006	-0.6007315197949806	-0.7730556387019137	-1.4527751915950762	-1.0717841796066219	0.03747135077694434	-0.5807834964802499	-1.6773582589581437	-1.3517677021979297	-0.34642433290972063	0.26908873368509484	-1.4009131146400475	-0.6659095076274746	1.1804561189569878	-0.35773497199068194	-0.9820626963386351	0.211156916903659	0.7691026874550986	-1.0017552896665125	-1.7519250504999198	-0.12604489315356218	0.9696677096917498	0.5592972304850717	1.5181625078984324	-0.4378037510041246	0.10330883027341939	-0.8574260299910418	-0.6110691672875612	0.8003666716349445	-0.2319901746910606	-0.31024730054769684	0.16936196384898625
-1.0706450208838074	-0.8832733787271808	0.1794697369070426	-0.8131568334203778	-1.4375340229944673	-1.1109296586193442	-1.8210090051284775	0.1270229339806726	1.3713183406379208	-0.6465951863856731	-0.45096433986546636	-0.5731934856956123	-0.798815486607245	1.4218557789763813	1.3579043324492213	1.1383733186684626	0.6740004929963727	0.4069002756916608	0.26817990465669134	-1.2341185374828705	-0.5223118382509611	-2.311092307060741	0.4142344463136064	-0.7467266395636109	-0.9772646908246432	-1.0658899000162205	-2.256025993919312	-0.37181005202645656	0.033055913973069846	-1.8940524126434624	-0.9346174098728667	-0.0012877873408643973	0.3171308100517372	-0.01758183540443663	-0.11857541449065953	0.7392817231782335	-2.3140310174937135	-1.3890969400677375	-0.912560692400484	0.6233410816990198	0.7660848555527655	0.9354374326313398	-0.7112145389009052	0.5888814103542028	-0.1661274456471472	-0.9186256903064463	0.2461992825707613	0.04855666829557323	-0.42944164983257366	-0.4537115416577476
-0.6749945719593017	-0.3439462149608977	-0.0020290788766632708	-1.7121311838222506	-1.039329712061954	-0.7407562931344762	-2.0062384683284384	-0.014748502049701354	1.0490600466214428	-0.8453480140221977	0.04312375184448358	-0.2415853496666407	-0.6514532561806115	1.3876056878771579	0.3736340754037015	0.6683515886907883	-0.6556774216484222	-0.1151809419847818	0.5106917135993153	-0.6712784585292156	-0.05868786231116904	-2.8536213053494497	1.0504329990469883	-1.2696387977568575	-1.3846101485023714	-0.40682186448443003	-2.10484323228792	-0.9479916407940894	-0.08394349409822348	-1.4066189776455076	-0.8295181083851777	-1.442410772495811	-0.09726533020010861	0.5786911623698955	0.06935737237772177	0.5179239283426762	-1.8756679675447747	-0.5415254259903003	-1.0053495212282302	0.06932311176600127	0.5716862296298667	0.3511932330180813	-0.4898152751306031	0.3453409354656979	0.014233930859840161	-0.5027304604986923	-0.44937187018772295	0.2518705896506551	-0.18239212004247707	-0.8378607952966363
0.23259569223403012	-0.09487933412693335	0.6145376815937263	-2.1142902712469662	-1.0148317248424024	-0.5192869848638252	-1.0624284024652098	-0.21601075378700976	0.41166103067748255	-0.772268417996875	0.9128657428534246	0.2518027889602019	-0.34351667213777654	0.11058854265300676	-1.687747456002015	0.1545733310189984	-1.80143523024603	-0.21236617437765049	1.019228236851049	0.7111501234700932	0.3864877413141444	-2.7227186071644667	0.36138081564225927	-1.193068795442585	-1.450153067305231	-0.44580623562078825	-0.9967251217259357	-1.5677075688947246	0.2704429534891496	-0.009187717064256473	-0.5856137165040266	-2.2498875287899978	-1.4592511449853052	0.10871016750006736	0.5505635809154746	0.25374733627034934	-0.4644630143306466	0.028387379474269038	-0.2924184788147698	-0.08349870053792711	0.12719755413272027	0.3509002771974062	-0.06100873309453774	-0.38689247054864245	-0.5048738352068023	0.17404592049374118	-1.0353032012114496	0.11811842578375775	0.3035895656028855	-0.6502887527722101
0.5623815400745793	-0.02066820747215765	1.2696254138326175	-1.6980889530725927	-1.2617045473789517	-0.722750885647589	0.4047064929730038	-0.3152923423608979	-0.5298356834434848	-0.5553156993444369	1.150365260801525	0.426834245746878	0.009545147129484496	-1.1627739251880023	-3.155504451678498	-0.16800590481441777	-2.163693235375368	-0.2569550524699677	1.3398541216914126	1.8493747690559645	0.28973421757038725	-1.8259840759320223	-0.8291462883603823	-0.9636540328911315	-1.233826844257247	-1.1060580722393865	-0.03136239221834159	-1.578231525830239	0.7358640646953322	1.0976192390330737	-0.7121236051090774	-2.264770979633714	-2.614000529309971	-0.9053862852741892	0.5531260445904315	-0.16473331490561383	0.34793330121447386	-0.12250916222701365	0.548972694661597	0.20818282140341254	-0.10377736252286142	0.3764573357140911	0.33048415068186066	-0.7697417297403943	-1.054555583308411	0.5401481582380613	-1.4225926292255002	-0.2867357447442854	0.6479188441951923	-0.02739988654246483
-0.09253899031631599	0.2544500445413453	0.9758258015482233	-0.9286372741845114	-1.406421657700945	-1.1560606301241896	1.2514190355000026	-0.4970889045499542	-1.3856385346182052	-0.32999980955245295	0.45010395751321075	0.12891595375254797	0.23738045271343217	-1.0769797782618278	-3.0507798398826513	-0.313845416340483	-2.0790563811843383	-0.6542972106524253	1.047755334960798	1.8998372816242628	-0.2669364074897928	-0.6755122092349	-1.206365757729709	-1.2498829266028253	-0.9862755219407042	-1.5273796127374346	-0.12281578201959727	-0.8057408018746944	0.6203311599542535	0.6843094771137309	-1.219145283772059	-2.0469131630508635	-2.59328178915421	-1.3454974680169978	-0.3396470751310891	-0.7594202987170702	-0.09497948383028045	-0.6169455698970538	0.752972443106656	0.3350450602394993	-0.012528159612693228	-0.37802424153901226	0.5058259345979123	-0.36956040946708085	-1.0464182164676183	0.3565718030920367	-1.6630386190611066	-0.7234725047020449	0.4866387305529754	0.4070030453301675
-0.9911798202205329	0.6121284849498353	-0.13870058768731527	-0.5655254602236499	-1.1885093815735472	-1.2621057145013308	0.8686499870335795	-1.0474132503687703	-1.6879986766780222	-0.16461852285914438	-0.47156095984159996	-0.0945019176012405	0.2941821816815852	0.1521149108072742	-1.922490961905613	-0.5364299593154388	-2.1788363578524774	-1.2839445471397752	0.3781784178711641	0.9094626489979163	-0.4121303054835985	-0.11103669590409822	-0.29033883262755517	-1.9792032934192385	-0.7168146418150784	-1.0368298816634984	-0.9379581660671534	0.21406886136524989	-0.17979830775311906	-1.0308959480636908	-1.457449433427085	-2.048639362354368	-1.5510585866195865	-0.7493720294444921	-1.5494430917464	-1.1319849416354428	-0.9650988400629388	-0.6882156665625697	0.24976264057927466	-0.20619025274917066	-0.08843597563804355	-1.6230931204861205	0.2706353412707843	0.32945278071237977	-0.714286508430883	-0.19465191378062316	-1.7818535483036215	-0.9881199818596997	-0.17947735665087378	0.10330065857385862
-1.1138167753486083	0.4838270343532515	-0.8566143545840116	-0.7697713027612101	-0.6731458384763618	-0.720597671784503	-0.19944787779113315	-1.840363026515361	-1.3893386730048383	-0.10266324906219897	-0.7914087949984177	0.361543875783924	0.28813763173919127	0.9412895733156291	-0.9634214245934151	-1.0029012634363157	-2.412474301357927	-1.6060024364209315	0.029746606268255166	-0.33345087697850134	0.482476754410762	-0.47074644956016654	1.1242094688261077	-2.244489943672919	-0.19875794472480227	0.08786177396607533	-1.247880758039103	0.7025114262968797	-0.8978601507208018	-2.3478874769230376	-0.8637919148263294	-2.0635526609706236	-0.48194921466764173	0.28141837555749516	-1.999415300125647	-0.7586882172543068	-1.0941040380273674	-0.0746107598114427	-0.34366346197239667	-1.0799170482832798	-0.7843256161881016	-2.0886880595519486	-0.4446565792668888	0.5608443913570095	-0.6727545495298418	-0.7670362356375678	-1.6986330386380035	-0.9508908633675045	-0.9101242621855604	-0.810199694628607
-0.3084368904033237	-0.2792329085313012	-0.3370962357153117	-0.9039743090397482	-0.14613162705709695	0.14643044055528426	-0.7781519663055464	-2.277225945461688	-0.9336392531522621	-0.15139436196556846	-0.5506918194607523	1.2601517955822714	0.3629533984828828	0.25762433342974556	-0.6416663036651595	-1.4923954653452072	-2.0455281261672495	-1.290943925930623	0.28946393349612554	-1.01553073256729	1.7895841820317837	-1.0716122707414644	1.8443025947558136	-1.3374575370959843	0.5892456594490924	0.9439026754012677	-0.3532897147962926	0.39054112580837486	-0.7206213787295811	-1.7928408441482844	0.2866254891798484	-1.6068340379246209	-0.14322359595319903	0.8798143867911228	-1.2734732543072627	0.31674322772526664	-0.40231997199703445	0.6809652671309363	-0.46762253437353696	-1.3516964734941166	-1.7574574856548917	-1.1049408528299274	-1.3123633485793456	0.2440521714730803	-0.9181956863583579	-1.132775097548852	-1.333843916666387	-0.5396991952823189	-1.152982215463304	-1.5588521614016555
0.6280179449827566	-0.9174209933923858	0.7768333994169533	-0.34302173849256345	0.15237725421744933	0.7054420685507256	-0.20946299790577658	-1.8841746864324795	-0.7410769373477964	-0.1970860796590959	-0.453534108822637	1.6299554921693054	0.5837092341331691	-1.1083747265661532	-0.4734240542171259	-1.5300469257599552	-0.6836095313980003	-0.5920153633739216	0.5971280250584164	-0.8781438096946369	2.092796649563317	-0.7456340782475421	1.4837047204917984	0.2776591234544109	1.2440313587318421	1.0043578642019393	1.0686751504172525	-0.19819844598778447	0.20511005931721038	0.2473790871020022	1.108173491883558	-0.65558281797773	-0.3857993009284331	0.8688573761740533	-0.10735328942185075	1.2909139780087773	0.0874546184359457	0.9048961406759796	-0.19711134659092844	-0.5408465463819202	-2.0600825871657684	0.3616041089986065	-1.6666363828933275	0.03573838351118662	-0.6818660147607873	-1.2357346578381485	-0.7546611932540394	0.1652902994162594	-0.6992210259254189	-1.4253792500038427
0.9310940033251244	-0.49533812845869774	1.0372644607344648	0.6495263426942383	0.21329761320043542	0.7425829879638044	1.0438472395531824	-0.9011106142854995	-0.7073995561483573	-0.032052108550369954	-0.8045189071270031	0.9215386642933416	0.9078364784724011	-1.5194624660141216	0.014827089458973146	-0.911620058131016	0.9871701310458395	-0.02878516506618532	0.19348221121038164	-0.25496235841452164	0.7923263068873599	0.9309499608311365	0.7105009600488033	1.2849323411669051	1.3260337819147805	0.6141084023831938	1.7135836351615017	-0.2560315728976394	0.8371196017800049	1.8741880545956895	1.0951778449635041	0.24500641267536816	-0.5093944153421194	0.7797060917065524	0.3933184819993626	1.3208700688788708	-0.40198905728646317	0.6318233059078661	-0.007015644386595285	0.7112085766674039	-1.2228682671407	0.6735094101078604	-1.0582507101494967	0.40484968537688293	0.5529341477837667	-1.0815222582003936	-0.1738616246011435	0.8355372102683071	0.14697236054490526	-0.43169704249414187
0.6574785274426611	0.9025341965002042	-0.11058146871442302	1.0957749040282014	0.2267446910193354	0.6963708539535669	1.8964084167371993	-0.10126279587878122	-0.3765636512809599	0.4174234283857157	-1.0328757213802315	-0.19085891017727108	1.195470574917312	-0.5193621626612174	0.5318133170525549	-0.054788181169777586	1.7639751232407694	0.19244555485258377	-0.891435986369446	0.28169492576207883	-1.0653224495565674	2.985918435351029	0.36153324113246577	0.8666952110192558	0.883391953100063	0.45206321789044923	1.1229474778832622	0.48751889573980617	0.3960895862061052	1.697893056701084	0.6588778563306359	0.6184988173409963	-0.10187703458413051	1.050800360825247	-0.06488967676147919	0.41939111014782965	-1.3763850114709393	0.555593079218447	-0.08999807978292491	1.2214912454115696	0.044101689786181356	-0.5632405373627772	0.2104976129762503	0.9477976788051213	2.132354799826495	-0.7056582056359503	0.19336548140972012	1.03548401207678	0.8251480958626985	0.6914023447678517
0.3916842166903986	2.0321947473889352	-1.6549991256660148	0.41794093303955215	0.36394985062978497	1.041869544379184	1.6529127457509631	0.02959078762708119	0.3824447232669378	0.8883341062678108	-0.47560009466047	-0.48773011186826526	1.2337395329756238	0.6157157888641709	0.4344690845011458	0.30465306285904664	1.205655175536492	0.313474291866703	-1.7598967301475017	0.30865432539505655	-1.854629529826906	3.80648159771899	0.49398769595080205	-0.43595782320957976	0.3944209490525166	0.6716665535040048	0.14075068991201345	1.456638110350396	-0.7056838980645911	0.26089608732754355	0.5289566979974804	0.5671815835226812	0.5859416251427352	1.4470802150862527	-0.7186446242297223	-0.5469432253329447	-1.6086110785011163	1.1046641080595723	-0.10640936583680953	0.5359821155962213	0.49554291649118193	-1.9645706507930276	1.2362034605297199	0.8633616663616229	2.677409790940236	-0.2726270595421763	0.2546460988504314	0.573511527177458	0.9582242529162801	1.195481491048776
0.39907939834199124	1.7520074479677457	-2.1664676252064528	-0.7980183178703235	0.560703563457014	1.5651524956709673	0.5283615931821128	-0.1815831591101199	1.0667973889136644	0.9214047586276635	0.6071198728130572	0.3310124834174316	0.842830373412676	0.484128859341333	-0.3188752218161437	-0.14622058464463922	0.11864450630276871	0.6048009877403272	-1.6316972200850524	-0.21663996953051035	-1.1442060220163133	2.6746036122437875	0.44432366053961314	-1.3276451915893674	0.17131287821717472	0.7694919763467558	-0.15111737105755504	1.7690971821780783	-1.27880551357538	-0.7205537788140255	0.7878870470039148	0.505536867384665	1.0314208174027666	1.3537754395877621	-0.6779267358471857	-0.8080907224237095	-0.5670521973631814	1.7795988231118665	0.34147836925219954	-0.5362034745028051	-0.2843699557169218	-1.9115470936130163	1.3167593544467286	0.012584549577548189	1.5268821232665526	-0.08200888209526687	0.05718443074319144	-0.2779792379520355	0.6150572226013242	0.9558050905853177
0.3773099197180412	0.29737709249494987	-1.3586691477045338	-1.340335007590052	0.539804864736461	1.5195097340625574	-0.6770995062272039	0.0003665961581146824	1.078801450184258	0.3181283391359485	1.1925435392725268	1.1930505473385526	0.07637146641698524	-0.6969912470606351	-0.9539227996549433	-0.8907344188109624	-0.3268171841384785	0.9641732297929712	-0.7056533037044587	-0.9179221522156031	-0.0565161460955464	0.5464504996256664	-0.2349308503480123	-1.102287173944984	0.027165635145473713	0.30906319696933976	0.3233278668485831	1.1133197512316035	-0.6599448138953886	-0.3334656236137139	0.8128547795737319	0.5482310183146492	1.0539332359553444	0.5318789784393978	0.07954775391133406	-0.47268602644371244	0.9797822509126419	1.6604639666470618	1.1414135715263891	-0.7738299553559961	-1.3610324102555276	-0.3462295487420796	0.6039387088938779	-0.7840744926951246	-0.4485408172913193	-0.3159149921889709	-0.2381861336277194	-0.9465604792417879	0.23164501728411277	0.4703838336280989
0.058857604740928327	-0.9397456700850636	-0.22204388353707058	-0.6479587082005851	0.12410981198321842	0.6118525382342549	-1.2405317531731384	0.8363634384620775	0.5017971418237703	-0.5384923352602092	0.7366930073459923	0.8888437764657439	-0.6679181952226025	-1.3867860178347344	-0.6792328908471403	-1.0041160814003958	0.1922376107672223	1.0328566782885817	0.14938710459513332	-1.2003907075645674	0.20075484777447952	-0.7659392860678482	-1.1024684068418744	-0.19645153442222973	-0.3159551199768907	-0.4110293670620536	0.7309443776940753	0.09447621327533137	0.5989046853512808	0.6590566570227929	0.23820069584917186	0.43589624555275036	0.969761942763498	-0.536800195060854	0.7712487906970203	-0.21042049165522667	1.847658309551585	0.5858549680155778	1.7404043239382525	0.14897424274596635	-1.4183109672448397	1.2800749535110958	-0.08605701956413819	-0.6262666235454121	-1.6228400371400464	-0.7438623754708341	-0.36458881424886197	-0.9659317606849536	0.2862348295616666	0.3229268216983144
-0.25127278454826857	-0.914205520965449	0.2942925786243052	0.6196596819400413	-0.4515950837650517	-0.3731745315134482	-0.8834750755445976	1.7695928238048786	0.10031824996582037	-0.919415588939081	-0.07403777146194439	-0.4118802040937983	-0.8553108710680645	-0.6557847948953457	0.4791471566296541	-0.03430965156977615	0.9756421421290151	0.655118702872663	0.45179305268847963	-0.6741947147257927	-0.20464515540515113	-0.2446812413414663	-1.2425252635537287	0.5494513312587185	-0.6421482812204478	-0.5822075118968478	0.5705037453530785	-0.31170867900401644	1.4139880629731723	0.9494019971835624	-0.3395742299342279	0.08669550740506415	1.1781824055194188	-1.048698499434413	0.7686227094271821	-0.2757252049715226	1.6919783245128384	-0.41565307723118233	1.7577224317529736	1.3582232914346772	-0.14664604146923657	1.732896681600703	-0.0939473949482979	0.44563599794761927	-1.1569747451589525	-0.8027375462600299	-0.02262131972339417	-0.26920685263861543	0.9456605557098606	0.6953177590897917
-0.01560658754025082	0.0006592461079641084	0.33752595653682077	1.3441205462522812	-0.6400375122392878	-0.24407575150866484	0.24294789010791099	2.001843405276181	0.43522283660138344	-0.41150537735176457	-0.11337777701729003	-1.2298681784277976	-0.27690980727181175	0.6811638152428244	1.729872412343529	1.5300585600023857	1.2205284139048427	0.09863864692279016	0.5656721551872994	0.46129047256944716	-0.083764283557758	1.4462103888388058	-0.3199057841997405	0.8851467779903786	-0.384108230680042	0.21865288991048643	0.4032756399861052	0.3191154743149865	1.3597649277204962	0.30939170831041485	0.029840121880397835	-0.07916413748276736	1.6566951197584234	-0.5793724299403612	0.2751164523869969	-0.1593348012506685	1.167696723163926	-0.10750843070647911	1.3595603696324985	1.7788128623870647	1.484775020356138	1.2616664019254942	0.49503381838240856	1.4795640067599052	0.3196215624635947	-0.12233867965946521	0.8875346627812556	0.8055190070521131	1.8923614129731088	1.3247921693542413
0.7163397657095406	0.5621849475049358	0.6943905574907557	1.1249877402699626	-0.11845567468858306	1.228245586434718	1.6543380539723704	1.3133318050856697	1.1338465727466414	0.6269659876424902	0.7454069457559653	-0.46112731654324707	0.6537102570909931	1.1277930595850756	2.2619248985739	2.662281627684075	0.8516226271804871	-0.2232872433094772	1.0201994951566487	1.4645297976521392	1.083407752669683	2.638542232217778	0.9338369974419203	1.197305640153063	0.5399307559024782	1.4768937463902105	1.0761868742404428	1.4556033980353411	0.9656936979091267	-0.27122938291166687	1.3499496846549446	0.36195373932978653	1.8943494162600347	0.5530617874294326	-0.027919226376002772	0.6415665343880788	0.944153019585503	1.5419504838354505	0.9363569401413562	1.254772711289428	2.2920833220620342	0.9941922019581915	1.0457611905871385	1.6039968990902267	1.4843001170486883	1.0036672535689835	2.0233611436569547	1.7029277166211145	2.4679610614528813	1.7886031980087584
1.1193048020479395	0.11852752573618316	1.5426374785504253	0.5353806381676078	0.7736280233097949	2.837309130228894	2.612802273647594	0.22628910859230797	1.263713248822948	1.3235003061815718	1.3494601991122086	1.2619349255508587	1.1538998417093476	0.38460940246188774	1.8135917989139048	2.662173776846028	0.36916254843632246	-0.1864344526480943	1.642237812904436	1.6104323861204206	2.27996619138804	2.176880111518914	1.3968171075351392	1.7162723110533358	1.281879172258704	2.1745942841014636	2.412445932342719	2.111587424371845	0.8824872514997714	0.03255838187333838	2.345661706589606	1.1005791996726642	1.3511587871267212	1.5122827107044798	0.1560854913575242	1.7202461391752157	0.8925878546617337	3.118677913388171	0.5396392943171497	0.5492404976452568	2.00989323282723	1.404857937939283	1.041306235065447	0.8139483360217687	1.5913935835623394	1.7773602453655357	2.682714244705324	1.9030758940902268	2.108761659236278	1.7800380153547521
0.4073538903635546	-0.7270484001607463	2.0749526524538546	0.27443610954446557	1.267140387942738	3.0784133611781277	2.414131312275948	-0.5778721926035638	0.43559381512709044	1.0786522593210748	0.6009365586882658	2.163539004522902	0.7423688570911448	-0.3256661060278835	0.6517618786677132	1.6786995363949568	0.12496560893508092	-0.054245398758883	1.6940673495396827	0.8039191413747486	2.0458007742820223	0.34256810069810334	0.6907026265055031	2.0426954811440914	0.799997215030643	1.775331231379999	3.1221143651422234	1.7518088476537481	1.0521315016346542	0.8006405240587174	1.7320084459551772	1.2035471189754743	0.0334455642522256	1.5493925147514753	0.4478361192074634	1.9793104626569051	0.43290362352721595	3.0780780506130854	-0.14170437203173514	0.35845125433068076	1.2942994382328845	1.8154543276076809	0.5088859250989537	-0.23635086644809672	0.9394476085674884	1.6277080834493571	2.3193024700530254	1.2030196724852706	0.8088087981679848	1.2335864131599454
-1.24287756474197	-0.9324401504136245	1.4663060084702997	0.3228656860031442	0.9368122609944264	1.7374259273200106	0.9231447081722421	-0.8639900559965322	-0.6817992913692376	0.14095538128858418	-1.1442614601318324	1.2417520504028845	-0.2926213475642756	0.14493710816939323	-0.7059699118718965	0.49586334763593964	0.024291221535922652	-0.16080319118987507	0.8719396061070877	-0.35095051661147375	0.24501331009464092	-1.546216040862579	-0.4484814628975108	1.640578072148243	-0.8897135065876473	0.7347300501327523	2.2105061696107384	0.7217158067765398	0.9058535475246136	0.9225464137490224	-0.2539377976516214	0.16260043663351445	-1.369057506527103	0.5730363997131781	0.3693090049119072	0.8668840025373686	-0.4960018700562389	1.266913372329842	-1.197777451414296	0.5837802936412363	0.801203699617169	1.4237311176861034	-0.12239650019830592	-0.9923186819202099	0.2876967556225437	0.7748375397050461	1.08363388179188	-0.07208419141585086	-0.7804735528908374	0.3600356774706705
-2.759114910213201	-0.2654373115011454	-0.06437789146831788	0.09789715457166931	0.187316085656423	0.1279488219708157	-1.114469838743288	-0.8568951206643154	-1.0897209136682109	-0.6075120376229008	-2.3256935677237442	-0.6525408631711165	-1.1251301523931487	1.3919628979723941	-1.664047232528412	-0.1274448361402244	-0.10713856980165323	-0.5448251883611597	-0.15721032768335216	-1.1169643785929146	-1.614109865048067	-2.3297775742691154	-0.9436184158289371	0.6141403730616066	-2.4364015130542205	0.02164749593808515	0.23072621439080962	-0.17439884005178577	0.23468623840356542	0.01777985118228495	-1.8865385319431982	-1.3249480378576146	-1.9904414598924418	-0.7208491471968143	-0.0072892103611817026	-0.8154450562562117	-1.1565042884312506	-0.9656367947278833	-2.0926435204787412	0.648460322112958	0.527505489298305	0.41759303372801315	-0.4543590799835778	-1.3641022004708852	0.04860138027019357	-0.004115983309372758	-0.20806647299667025	-1.1716367757585004	-1.788331649977708	-0.4108659183991623
-3.1982072372537216	0.46505927605551073	-1.4213067659943437	-0.6753065852013265	-0.159705525597389	-0.3483634630728135	-2.499242551558423	-0.8166239365948588	-0.575570003214972	-0.4769707204904255	-1.8506782026804165	-1.7499437830399656	-1.1395529161292808	1.9419575044436355	-1.72486450220415	0.010078575687912292	-0.1824662724255148	-0.9060550394597272	-0.46435575311325195	-1.262538888067031	-1.8978912875234608	-1.8784923996590723	-0.4376885641987889	-0.29258680843581336	-2.3718133114127484	0.1588292335255826	-1.205668520094505	-0.4609095229968663	-0.4723332351514658	-1.077915314061498	-1.666715120997106	-1.92056979781903	-1.541819034310082	-1.3416745188907373	-0.1755009296039731	-1.5950126417721309	-0.8376338987832701	-2.153498056083834	-2.0908112536665926	0.2986664338102754	0.08697636643914623	-0.24593195219637723	-0.4097734851498343	-1.4570630506757405	0.06889435019305262	-0.18150673178187532	-0.7702682378070937	-1.4340653288850929	-1.7954666685127785	-0.6799961277701642
-2.599415369593523	0.3750118299705669	-1.78430625441978	-1.4946107988839892	0.22743197025808454	0.3022528339065219	-2.5385456212767292	-0.758415010022666	0.12229285781815014	0.3717804441764373	-0.265176983089785	-1.195978095993316	-0.4678546039102669	1.0546304588423483	-0.8331484155138826	0.49041345676423853	-0.06046756955141385	-0.8981028207339222	0.012753222752458283	-1.1423694197522571	-0.46965104365013927	-0.9850319774227917	0.4700056369159007	-0.49602958394496566	-0.6060588290146248	0.7590751456084476	-1.1676987510284866	-0.33314016224890197	-0.6749036680717686	-1.309190499461757	0.12487411293462662	-1.0608613935009965	-0.5866590345912437	-0.8344117882703591	0.10867804374144582	-0.8376873059392949	0.2165340518582026	-2.0710970961722985	-1.1308177435922795	-0.1781113530972668	-0.6084470816434532	-0.029771309959854626	-0.22217673790156514	-1.2611746736370246	0.0045180469026124825	0.021648599574977452	-0.5548071369162639	-0.8523275549714515	-1.1432363075199912	-0.43497492962733
-1.7673160979821576	-0.4982062731743871	-1.3371414183056887	-1.5656970540122324	0.8360896716966363	0.8249928996069932	-1.6204692596189159	-0.565837478594591	0.27262782555822446	1.0643608228402097	0.9088832614343375	0.23765989943573754	0.2092757787979874	-0.4023495491852915	0.4228249848846241	0.6514191857864116	0.09969325933889292	-0.4636057514234381	0.35995113277456153	-1.1920154023420904	1.326443097708509	-0.5311779724086553	0.9655445043874096	-0.14282600123951292	1.4417323277373966	1.000561772150633	-0.34645215581368755	-0.27329651241543806	-0.5246027416576735	-0.5846801481662799	1.7538417817612315	0.39082542804871306	0.009903656434414817	0.2636990564151404	0.4931981746924586	0.5915239455364376	0.9513311510867606	-1.6516640258657784	-0.08644430168027209	-0.48796269794154634	-1.1671538291815287	0.5748429430445383	-0.22172312018279405	-0.773462758906914	-0.2610686751756252	-0.010399572863184025	-0.19894921231066928	-0.1040049148733485	-0.5648949768113879	-0.14009557135958373
-1.3206267436015195	-1.2520787170133978	-0.7986965169159432	-0.6245876455075442	0.960044755068972	0.30593573243510386	-0.7427813983460047	-0.21422768958414873	0.026065933417178246	0.8164812429022246	0.8516926005917458	1.1778466207457718	0.363659834265371	-1.0236489889846347	1.2052953355821656	0.12766459654486204	0.005299112791706715	0.0911325616366545	-0.18718565691850858	-1.4140200021185654	2.115625836735223	-0.7189979081491504	0.8450571000285099	0.2553119314347537	2.2481669794670034	0.5259703215349394	-0.0807697422913695	-0.4454805317887831	-0.6603819233413813	0.27000583414191653	1.8525532798803621	1.078649126716163	-0.03708203409573576	0.8810537527691615	0.5240507966236931	1.2608564998995762	0.6226020169388772	-1.7132487406763357	0.04184214556976043	-0.7587730656982344	-1.179576653207851	0.7240727864007449	-0.5548277920371295	-0.2662993657713928	-0.5466429159784755	-0.5049026522555813	-0.22793639874825805	0.0884326905533134	-0.47554392417168045	-0.3094369025292442
-1.1129190721631825	-1.0701708213092551	-0.49203830297093026	0.8383165605539935	0.5991561885397185	-0.7184502946092589	-0.4523604364252872	0.21253389819265311	0.13499524503244034	-0.34781175130066155	0.19648695025322435	1.0884712207548364	0.08439003221699454	-0.4841243049882375	1.2040881503087257	-0.8066409134089597	-0.222250443887348	0.35596096246812553	-1.2323148012125082	-1.393261756642196	1.6891762628863745	-0.9933754357204972	0.5498090859594503	0.5710169941665699	1.6039056814577943	-0.16980507370891076	-0.6706236067112391	-0.5589466653909291	-1.272039924917898	0.583927454682347	0.7146614599353478	0.6409552070746958	-0.15857491478832392	0.4638800811330237	0.3212751163798471	0.6503544203089425	-0.37390199989144934	-2.023757223314741	-0.7953081891439477	-1.2222978756516314	-0.6653923185761679	0.2406655142353642	-0.9899654379410929	-0.1560700550816413	-0.5933260489959604	-0.9983188995316689	-0.3961838331774118	-0.34163320961384513	-0.6245716977039683	-0.8995086416097093
-0.6035050699980268	-0.008296676075965615	-0.13607097733980572	2.0853359954832635	0.49551815262298854	-0.9481922664408681	-0.3641862432845207	0.6477210336761694	0.9132990949524802	-1.6136838726981972	0.08970220667344891	0.5540181720155762	-0.13992538529104864	0.26028225384676384	0.9322714200706566	-1.3979539389170272	0.028313826045542317	0.2078746950476171	-1.6043341426653908	-0.7880084223688419	0.8314172724824559	-0.6622722797894636	0.5111000074112906	1.142433665526051	0.5739882363794266	-0.26871359983066095	-1.0493159247355148	-0.2994876070183012	-1.6844350891157078	0.514478728693563	-0.2654745323021183	0.033467320303082325	0.3690693300048626	-0.4361611927113843	0.49145657686018857	-0.43258108745941565	-0.9151133172818999	-1.7271317977165317	-1.570987953319255	-1.6437145267255917	0.01741771268958705	-0.2896783878498863	-1.0155209391429252	-0.5259190611698071	-0.31402211802370705	-0.8580817420061743	0.02965481533319588	-0.7932604876706358	-0.4612260352399092	-1.231001036714428
0.35885286436483355	1.1202566309467892	0.5129625795834258	2.684650634744019	1.2023690871888684	0.050054367081692086	0.18531141859246936	1.0623732133092283	1.768857576038954	-2.077089752051195	0.7810750537848915	0.3431345999345329	-0.014044382169454625	0.28673774996167545	1.0832385882375246	-1.0573594229474736	1.1279979444076351	-0.01880555971869425	-0.7446702487259995	0.23266705941075266	0.3079267944490466	0.3638676555897014	0.6484447566544698	2.0633681893875835	0.21426608743933756	0.469215489482999	-0.212788898589532	0.23152972844898528	-1.1253215851312286	0.5702296130637824	-0.21049205866665835	0.3309935064545374	1.4852317702113196	-0.7508747752247346	1.2881313985890486	-0.8480832904002311	-0.3462801224043739	-0.5244437324575753	-1.2341340679994328	-1.4386321506257858	0.5797508124736581	-0.341813005512615	-0.2901850391636711	-0.9326259084966775	0.11050679190970554	-0.01720006942180275	1.2951598530281623	-0.6895616042717996	0.18301306447259225	-0.6869545703760233
1.278767973564071	1.5094852621006707	1.1405691079476608	2.5676237833865296	2.2837554115857266	1.2509676051333833	1.1230341329290527	1.371010939765595	1.881557731442744	-1.46868122992294	1.3987757927854079	0.5161150084483073	0.2755212679418555	-0.20905200868652424	1.6406662531656784	0.018104869691875438	2.501778370463206	0.19148779319949638	0.5482127291208254	1.036203043696681	0.24376212256090954	1.4021747011797319	0.5684106717605816	2.6869097937349884	0.5708806763472726	1.3852599061663426	1.365439112725126	0.6015295383698674	0.19797542096090767	0.7755745318112098	0.43100736159155584	1.4396960725170094	2.2712755725285456	-0.10878886081590376	2.071686169114503	-0.32334443869711116	0.8529531814230862	0.8326788587940847	0.16389631198204288	-0.4873406577012932	0.9726018151089699	-0.06831343605276688	0.8972484304609588	-0.8324736194598963	0.3460772582994926	0.9171815801364069	2.6064741197778907	-0.0878394629357258	0.8384267472661289	0.4908680001350982
1.5417868855219468	0.9894757083204139	1.1962250816507425	1.7967306417967897	2.6539549025221683	1.326900449608856	1.5188360411464241	1.440186202359791	1.1438657824338125	-0.2829072932181057	1.0633150405458045	0.5403138256362381	0.3550172048422462	-0.35080190768371833	1.8506183073549303	0.9016849178378787	2.968798073294496	0.9881483457500408	0.9387451824828258	1.005842698228111	0.3299464747735328	1.5913349683281486	0.12908835874013558	2.1456015810441507	0.9636668326420369	1.553206978069659	2.105965996756176	0.5303060341731228	1.1088105299312863	0.6465946852689423	0.6402401722827156	2.2267598182329924	1.9226544781188917	0.6779409336461576	1.874958261109705	0.4300321550481239	1.6070513430609092	1.3127403256663008	1.4960141335958415	0.43218800038928085	1.1951377451909493	0.011779453727318815	1.7053231669345197	-0.16123083288018056	0.17471178066725904	1.281713414809121	2.7423066045784403	0.46724340411952653	0.8590940286509542	1.2640118475299378
1.0890335850307258	0.03832816861426106	0.6156805386139311	0.5336802718772545	1.7379662148057846	0.15325743218558285	0.6037212534769354	1.252372270207787	0.19663215587595667	0.7094280630289375	-0.051014817650444695	0.06265361742732865	0.1383761566728433	0.17041645257721685	1.1643172307491019	0.7641762168013613	1.9318066584873304	1.8690988541897704	0.019847029381515356	0.04113481723632484	0.2959320991552279	0.7130027319305051	-0.3514853603639446	0.3702031587504764	0.9669283909457602	0.725575411038125	1.084951263999663	0.1709415872880563	0.7003917351955794	-0.03886432599857821	0.07647212665921713	1.8645999114492806	0.6987083958392614	0.48464448198800253	0.5403316610052983	0.6310828333827444	1.3315998930025903	0.726539459082522	1.7124811706353698	0.3598728983326497	1.1202688626888448	-0.27649502398964526	1.4562682559470437	0.6235146190901568	-0.284536220061041	0.9902867704130287	1.2805527379540353	0.6119557557230185	0.11586328844618475	0.8045084219795028
0.49184928558436575	-0.6794004605688617	-0.026674753612843785	-0.788381298273881	0.1464577634092834	-1.1197458026477103	-1.2121621262586517	0.9786979807174725	-0.3988588769569495	1.057696981544159	-0.9120545609458328	-0.6757885198892934	-0.08923400392099526	0.6984932693572158	0.010603053231016934	-0.2827451164656588	0.07487412946389288	2.05629424500193	-1.2519300301503027	-1.3006260664780955	0.06453636770379848	-0.5731562656020647	-0.4641754233664279	-1.6443467467466992	0.8075489633875592	-0.41120963546120104	-0.8951553986049332	-0.14019157563683907	-0.5987033179635145	-0.7855406328281914	-0.65385040509293	0.7694257653910618	-0.28638427298256014	-0.8150853698507203	-0.9205891890053296	0.22538489412024582	0.40040077754543746	-0.09010625421428627	0.8702451487505332	-0.6853522720348113	0.632025637290204	-0.608777274504843	0.33729621980594454	1.0641460719002354	-0.6523527026870984	0.5167470089679963	-0.8689842337093489	0.5160983825708306	-0.824042461782857	-0.5879117237279007
0.3837747453168669	-0.7938297601828028	-0.1574026438798141	-1.539929478049526	-0.9018908717396819	-1.4422744356613444	-2.55890725035598	0.7864087042563879	-0.7225300118091481	0.8448610135709987	-0.7597655158352892	-1.1808290168573987	-0.04482389840610121	0.5090311335523884	-0.6125002564611429	-1.2470760940590468	-1.301384505481523	1.2699360362467498	-1.6212918372721288	-2.1179741028937005	-0.3458576679553231	-1.3485189942851972	-0.17567697274249552	-2.7314882286884354	0.8186433257436624	-0.9598353849026234	-2.170918996801115	-0.3197644087013759	-1.4340116167075927	-0.9054131348757382	-0.8572949881609468	0.06348584715668439	-0.25900141382828873	-2.1010728302979844	-1.2930570039491036	-0.2595877116029178	-0.38841596869352124	-0.2156054555216741	-0.03311823056226396	-1.5530319638761745	-0.11833517431509129	-0.6753310369224077	-0.7095151628434265	1.1264398283485515	-0.6591812955571835	0.33656145994650816	-2.2484532779546744	0.5288460044732868	-1.2249301506152162	-1.7104242984592581
0.8802420716585967	-0.4025270295712846	0.15029521129730372	-1.374504551250382	-0.7648777280641236	-0.9832408578726639	-2.4205708887238626	0.6062773210072269	-1.1062651686939922	0.46851417039985066	0.1451831912141043	-1.256750608338148	0.204030653499685	-0.23880834421318664	-0.29389773072160746	-1.2518025447817438	-1.574243104180125	0.09808086168493664	-0.8581493762012646	-1.740641879193784	-0.8380670619336044	-1.2859850619176347	0.14589647378493173	-2.6181057854074226	0.8298101425057676	-0.7299840568328969	-1.9704511679233425	-0.5887937463963555	-1.0018737312979462	-0.357483184531419	-0.5743130946680818	0.2723690141079284	0.38766121789971664	-2.160949519895323	-0.44404205408296754	-0.4364882021938001	-0.6340368768198964	0.37628470109148277	-0.1556423211652479	-1.1832244769905151	-0.722557072410445	-0.5961108175217739	-0.8885268276489878	1.0403548893667085	-0.4339345448062772	0.49013277308206976	-2.1648946086178613	0.6400253492240427	-0.8610153723230888	-1.6436981415743885
1.5573917529162822	0.09712796441159842	0.30401633218351626	-0.6161033208952487	0.09461078174054038	-0.7059773037892879	-1.119930395690395	0.22025480650663634	-1.4499636598219492	0.30014330764654673	0.887379929770495	-1.1042165632514942	0.3336536157123322	-0.7217287330063344	0.28732501736230504	-0.4370331050056125	-1.2425135324568253	-0.5446887460444314	0.12013338349872961	-0.2100419343760068	-1.1853480839218251	-0.8396430987238639	0.12329638251390998	-1.9841593478522745	0.37015122929448957	-0.34390007599507283	-1.0395517112403032	-1.0752823312004514	0.09665556208050433	0.19080099880480353	-0.40247790929538846	0.8108607807166562	0.5928619020598236	-0.9726605915294892	0.5291027061311933	-0.4250140492873409	-0.5505869011511356	0.8632595823510483	0.38936745599395434	0.142361206666005	-0.8421034424748703	-0.6908820883649265	-0.30608253424994647	0.8582857919465467	-0.3414280506822656	0.6709366415890122	-1.1885700105001176	0.49063193662415727	-0.15810591939042223	-0.6245916830825526
1.9268813200799602	0.32936153877819113	-0.0827741870902137	-0.007180329114769544	0.6773580524498795	-1.068336023476471	0.10765683713090145	-0.3796435326346201	-1.3010445229701613	0.495000969836899	0.8281284692292507	-0.9705873999356006	0.155919322368898	-0.49594511323512974	0.1489046933506893	0.23209949449185568	-1.1035292170763122	-0.3909842268370225	0.3512352490301739	1.6745748003068168	-1.1687230025576958	-0.6055966146819561	-0.28651354284521346	-1.5686802656661134	-0.5921370995089807	-0.4457877508106897	-0.5716061897253417	-1.5059632158822989	0.6028549757289675	0.15826630258705984	-0.6710217997128524	0.7751117529388241	-0.1446349364633843	0.3211326252772576	0.47742566457909247	-0.526411515872244	-0.4989406328922743	0.5296010759163796	0.8165771095731569	1.0440543375667923	-0.5103521699764664	-0.9770948117696413	0.2426352543847701	0.37888316245703724	-0.5080983167707702	0.5983529128420948	-0.4093278933117667	-0.08211786759995568	0.2832219737348074	0.319105420839703
1.8612662289179749	0.17378575875891972	-0.731533442046803	0.00015421685879317006	0.3737461464469919	-1.5302463234652126	0.4383150303544017	-0.8450389981849538	-0.6485091375160479	0.9663504851447419	0.08658530242394194	-0.8687620355105795	-0.186467476828624	0.006400868537136725	-0.8485084362403164	0.054025099721818806	-1.2796408699004977	-0.147128074407223	-0.16713666448050762	2.839708052199451	-0.8507563086089707	-0.6276004591936876	-0.8092816708993017	-1.458739498381033	-1.4042560399528121	-0.9652893894188815	-0.8607726689422062	-1.4416138000902472	0.052496891890041045	-0.3116868287507486	-1.0483777618524506	0.0011813520659052635	-1.2477605414469424	0.6750817743397792	-0.6185677529253399	-0.7469753609686582	-0.5166557368063683	-0.45899612780449645	0.5873799848295017	0.5905489997150831	-0.10132534532087036	-1.105359713571737	0.18484472520098116	-0.44428975937859105	-0.6142570338396152	0.21617518658139165	-0.35086477538411215	-0.704487724843067	0.22823620934500205	0.48460805614985436
1.5666752416926946	-0.22167842929885528	-1.0021811425435478	-0.37026864822810207	-0.6766697709089676	-1.4121088872702554	0.18127077071595563	-0.8247959661694756	-0.2650845895319418	1.4248699255054138	-0.7565310210195175	-0.6686888659889184	-0.4304456411321671	0.10679723263181326	-1.8486944023134966	-0.6512395238790073	-1.2791875841293863	-0.6990600192978855	-0.6362182999848226	2.657023378049183	-0.5900794907265611	-0.4660527166491373	-1.1018088581381524	-1.3151521866962348	-1.3901983914052767	-1.3000204266132676	-1.234016062239581	-0.8176132939338202	-0.7612153183572729	-0.6314537228537249	-1.0185899324691263	-0.8478593621818985	-1.7907020371430573	0.17151221447058967	-1.7580471142350926	-0.7962286411255611	-0.39568081476108224	-1.2587534182693905	-0.08084475825295429	-0.6324749721942186	-0.011417562097885872	-0.8036397529859723	-0.27647166259896366	-1.1795733194685583	-0.27138807166125006	-0.3799768460955581	-0.6872029102515423	-0.821484071299923	-0.1147586776246808	0.07698721715302637
1.2355327375661675	-0.5928288070028714	-0.5668235150043713	-0.5875787025362643	-1.9018124787805024	-0.880767057797694	0.16492846971366604	-0.442856241410839	-0.9015288538586304	1.4876361830046492	-1.2178543949825118	-0.3458673471101524	-0.49569104032851596	-0.2576040610595303	-1.9702736005964712	-0.9659911617104918	-0.8591212585648198	-2.0013593784074404	-0.43877052521266313	1.3660098397202385	-0.6561503947220578	0.09716445639614878	-0.95401706532499	-1.031945420179807	-0.6498219586538518	-1.1475237003694645	-1.1065846278843192	-0.11587097074952206	-0.7971067241091934	-0.5268732504557644	-0.560259539234114	-1.1322413143556593	-1.5152149532734869	-0.2939157239588018	-2.08231076642928	-0.49967499631063816	-0.09950447689050054	-1.2169739131525734	-0.5586732713398815	-1.1983429482772667	-0.34312015217369374	-0.2179079788546823	-0.5438121836996317	-1.1905262344001062	0.43202903451683905	-1.031878861009068	-0.8799452136565739	-0.33608117338643007	-0.4236338011397928	-0.2839600624921573
0.8314599725311116	-0.7188575310669951	0.28582659407779276	-0.46809723669944475	-2.739213632536016	-0.7248460946131466	0.6350274217529567	-0.2655160872431466	-2.2023031503932917	0.9146953076248031	-1.1602196559442217	-0.03482549216062704	-0.48797614159564234	-0.5513304224314636	-1.2201940222318461	-0.4577012341539657	-0.4410468147185519	-2.938906215232295	0.242931560674089	-0.14027269159978129	-0.8822852387982042	0.6464317935336992	-0.3732240215597028	-0.8635096327151127	0.0003292078355661197	-0.9064561697118826	-0.690754770816998	0.10231969375919564	0.007799500070740235	-0.2783469322230493	-0.1729410874479724	-0.9066710336538083	-0.9291252390315077	-0.16019043305961275	-1.6842130263538366	-0.05173038388590931	0.094866478220314	-0.4502505821462369	-0.48258895216606945	-0.4700471492853875	-0.8239991001479041	0.27793047158024575	-0.38042541611843667	-0.2795601837030548	0.917748365294752	-1.494603045947781	-0.8355513431929391	0.26455989756526416	-0.53432905001933	-0.36579458813389093
0.24188740398779354	-0.5100661454930403	0.9633979207844772	-0.3228467167800167	-2.839873316042206	-1.2281249492054156	1.0152591161443463	-0.6965296087230843	-2.8079055374820507	-0.13747241009252753	-0.7027022471536989	0.14010689164548312	-0.45525950344014904	-0.4196581189532971	-0.3579322948707873	0.349872051844473	-0.5234680149405171	-2.447963258265597	0.7726101298476032	-0.9831333604117329	-0.8456496310148043	0.5816126457766789	0.3777115632709204	-0.9181394210212009	-0.08662354069085969	-1.1138634785304282	-0.5351419031565279	-0.20742990470640357	0.7419948261083636	-0.21934580776118565	-0.2594478859670931	-0.6750412482903835	-0.5321309445591591	0.23908408182375337	-1.225094152572609	0.204903053422111	-0.06504896083234568	0.3815154677843315	-0.027326799638502385	0.7306866572153836	-1.0061437413238035	0.49537365259431004	-0.10329968459788391	1.0130674915517521	0.727533770138849	-1.4877387699303	-0.8332463303907204	0.46063528729163544	-0.4076326329507954	-0.41911207358426544
-0.4336392479514298	-0.06023485647346065	1.0962848107286929	-0.46709488777910024	-2.1623627703126775	-1.6830054092025346	0.748460229956997	-1.475122070758807	-1.7807510891008949	-1.1253014560106303	-0.09195434878800603	0.1982838001972296	-0.2957230012855924	-0.12756483059933607	-0.03614460219506943	0.6259402938580086	-0.9457307218170311	-0.7285225194752959	0.8074129163703541	-0.8610763587589236	-0.40864831400165424	-0.10834639004478454	0.8397856100234482	-0.8553900658374436	-0.7086061340137144	-1.6440497474609475	-0.6766924546818757	-0.548085512049244	0.6746691885326682	-0.25850854187807537	-0.653573767114691	-0.7005460280223152	-0.28628613310891465	0.2832451396235915	-1.0299857676263273	0.1681624705885452	-0.44256486375876225	0.7253239942453629	0.367427233660714	1.1618534567537264	-0.6293694444535617	0.5086298101727155	-0.07981706116613654	1.8178594712465364	0.05077273915488398	-0.9581143924374945	-0.9801368110520848	0.2567130325201602	-0.013456261257725794	-0.5936458127170838
-0.8600420460186481	0.3418862668730429	0.7675597584811491	-0.7574667558383704	-1.078877362379845	-1.2694428545264864	0.09706633584977865	-1.8908523039659735	0.2247789871023195	-1.5062515624843074	0.35791230445495326	0.23683454475697138	0.023021131061403195	-0.09444078129812526	-0.2792394702567275	0.18428153458226065	-1.064526751411685	0.8343218666568492	0.5524354458668995	-0.09464545139635155	0.06107024805572845	-0.7416332400660482	0.6429627015923758	-0.32685498546235914	-1.119985655039701	-1.760677083707636	-0.6165877431496408	-0.4635737863067647	0.12460075603261758	-0.08121880003999055	-0.850464233902473	-0.797376497338594	0.02951081941996943	-0.047293921219732846	-0.8606098723081859	0.05055791163515811	-0.6283024544630346	0.5080219022515854	0.3899721842163063	0.6161710105887223	0.10344087253570104	0.3724724485712093	-0.27447752469640896	1.6598934473517541	-0.4778906597540086	-0.28595329742454983	-1.0004109192436776	0.0919407938257593	0.5832529993179771	-0.6062773293853964
-0.7825371209825964	0.36586050338038323	0.3356601417925519	-0.7500712666082907	-0.2535413844150587	-0.19720316816532366	-0.12586544142098438	-1.4909291455108566	1.5235431657111713	-1.20080363078158	0.39879870517984406	0.2797539890045429	0.27418481096424285	-0.230133155869019	-0.7241161611655801	-0.37077476156141187	-0.6280507852825312	1.0424046850736757	0.365404491940284	0.7552645673183794	0.11350527254284716	-0.6905160451088616	-0.11367486014973265	0.417275875104192	-0.9158494911892737	-1.046768136056621	-0.11280072966035493	-0.03683308290780756	0.018727793486057565	0.31009759332600006	-0.6150750841133781	-0.755143054381246	0.2439734560860793	-0.1571131480696029	-0.5179057249385511	0.08255969797672197	-0.4259332384555573	0.00020695333856870265	0.013376905806211589	0.06395083512758251	0.6268679354113958	-0.017021767693135438	-0.4138314261026659	0.808900953957995	-0.46921047096894736	-0.041837600221252484	-0.6266461274972303	0.27176620245912136	1.0619123928761123	-0.16834909357257283
-0.32264439493389124	-0.023182172088309153	0.10401150442400686	-0.2585094336584757	-0.12390516941076067	0.42904526125330333	0.44329344411647614	-0.47734782283790883	1.191059076937785	-0.6473447941004463	0.06641751911238297	0.24103721667598962	0.1815720985716828	-0.04524837851914161	-1.0653261576841497	-0.3825665754176625	-0.13091483926104808	0.09173855687675707	0.32761404267150007	1.2732723476786638	-0.2208949387521666	-0.07776042086036272	-0.8175574571745663	0.6868411519779137	-0.4342571316154796	-0.04703016043576637	0.3732900095609862	0.2796002618937969	0.727102217618707	0.5337587888991486	-0.21994383524046196	-0.6834196154496045	-0.041807030447980155	0.33060516625921427	-0.27065214160384005	0.23505663789219522	-0.0961688032530485	-0.49072277877613296	-0.5445622991183336	0.3944631692288916	0.5236314218227267	-0.6563905052715686	-0.4281331148256336	-0.015146791622634678	-0.11795536046581487	-0.3947302726396973	-0.018586276540082502	0.6431846318457447	0.989780089589571	0.4545493451879206
0.1130691018673622	-0.3608027492615307	0.11080933509924101	0.4027093126042227	-0.4220839602864577	-0.037100511923653025	1.2434469815191145	0.5979906221224287	0.06082330091892945	-0.3497942794695654	-0.28463549531330173	0.03376675989425519	-0.1618157850493484	0.5789425197604321	-1.1249989159619613	0.17672310325037982	-0.11361368873217642	-0.7000440657052333	0.2910986814501251	1.29988976093831	-0.445512284408433	0.4357043896593559	-0.8592210435208925	0.21677867408691923	-0.2552072233024496	0.28119722267267416	0.26465625042385943	0.2639056500091354	1.5950294697220997	0.3645625068635241	-0.06561501954477995	-0.768612417801408	-0.7240579422397828	1.0013318170616217	-0.41722497885497134	0.27913328724884234	-0.027070640277001606	-0.7440293822050813	-0.9107205116497188	1.335460960096127	0.009418345722649114	-1.1655134686615871	-0.4839997752342453	-0.24990859663434214	0.17372162081555514	-0.8278312622330284	0.3867864103930287	0.8509155283079831	0.2850940191159885	0.6305215637508578
0.22661799085642337	-0.015295765300624419	0.135575362072874	0.7692935658168699	-0.41053969655381434	-0.8983891086680684	1.4325104825518322	1.3741826800522157	-0.2597511542146157	-0.3890840242802711	-0.3040441314996676	-0.31038511620454967	-0.2650822008520673	1.04054649338972	-0.7293095948351755	0.8161419277314109	-0.3497244777679543	-0.337914842025319	0.20952043733512885	0.8553731980283843	-0.1984025675219305	0.4835257920772474	-0.27863221117385484	-0.3668793142515138	-0.47791581863354077	-0.28090741682160386	-0.2745747440867898	0.19565388435364636	1.702243771637436	0.10179604362482139	-0.19365081187788333	-0.855284138149421	-1.0415596914687113	1.0869735947881445	-0.6262638317082658	0.06911744391408224	-0.23051914590108125	-0.608912165634382	-0.7392879071397942	1.8248236425095814	-0.2014335357109538	-1.0386715777256164	-0.5983811741538779	0.1114118516574638	0.3206678885279741	-0.6250405249001098	0.39570249248373224	0.7552209393496664	-0.5377845428392671	0.15222313450349512
0.06870543573750806	1.0719594882852006	-0.11391108827344269	0.698426588806484	0.23216781122949195	-0.8965706138591051	0.8576884680909517	1.7963879461735452	0.7478353634462775	-0.44058219741114013	-0.04873992293231415	-0.6309606472775285	0.2007448954681433	0.6775412599508478	0.1316188646030121	1.1211610077719572	-0.10438920210815972	0.8174847995007002	0.23185395760582161	0.1043070944244058	0.2930346954149611	0.3744982615129607	0.20695711593403254	-0.20794968532559674	-0.6684656923904451	-0.9023011733119954	-0.42908616936830746	0.4571636320434332	0.9136445681478876	0.18913976033960117	-0.28968449847497213	-0.5701429336551113	-0.4649706255409981	0.38048835023589245	-0.17008397371435785	-0.2968483675584553	-0.3179223619897476	-0.07840341616767249	-0.02912869415098956	1.2995810716923364	0.32008142813491447	-0.2634874264373977	-0.5033861506992291	0.59111068500443	0.5146218169225736	0.2948740895812446	0.23548193247601282	0.46552015407762654	-0.7956881167075945	-0.4288913398157426
-0.14240158210523907	2.0335398276468695	-0.7400657216615478	0.39304311781021617	0.8765366171281315	0.22211471965923893	0.18288960805407856	1.8172231508358185	1.9150036754404305	-0.2580538769022981	0.030102588911487572	-0.7317413289141407	0.8669338951295786	-0.3221372598754077	0.995269831226542	1.0383086506014165	0.7775888652480634	1.511183531451773	0.44881603199568976	-0.6120593089994918	0.47030755624199183	0.5586496897226408	-0.04142210611390188	0.7067900120917114	-0.4818067550010864	-0.7028645958928736	0.2344430137890782	0.9706005886359862	0.004244286428940295	0.5513916252519765	-0.1324590183964055	0.07063120569022609	0.43297790185820145	-0.4830015024185191	1.0236343288571297	-0.5818857536471074	-0.019384056318475246	0.5723930366953689	0.7020412062705395	0.31584161866318866	1.0804409367562209	0.4582834558056266	-0.07563506977689295	0.6517481172421329	0.7404800924144225	1.1595177364898084	0.15132000909109392	0.04940677962516162	-0.39217869046575315	-0.46462118052845075
-0.3549693981702292	1.7540350549936325	-1.4951390479780529	0.04662533740414074	0.5586642221686839	1.3134485247953231	0.07224200009475318	1.2775764440430346	1.7371224218568566	-0.017208439669482586	-0.3997296231872767	-0.4945358243056932	0.9155705219074592	-0.9662497098406099	1.1133875488636946	0.6450265998103153	1.4230204203827201	0.9683827340325755	0.6982381085468584	-0.8584584240717027	0.11648189360995871	0.9377891242020662	-0.8206926724606095	1.4284398069287219	-0.12284772781339896	0.12998553323853076	1.1088827112110393	1.19468440527066	-0.21517871407442105	0.5865653042528638	0.10745481686919699	0.4311545897547727	0.44533308415303885	-0.6926916568493525	1.8947101356557252	-0.6096050344559347	0.4076867454849569	0.8738955777282683	0.7585817943743917	-0.1726996223433488	1.024665809673033	0.3263382820999976	0.27840186982603365	0.1408493152299993	0.6281566304851244	1.1130438730973375	0.009689725885613768	-0.5709370240061731	0.00036782343811350113	-0.05743918663353669
-0.705547422965634	0.09992178575364309	-1.8935370896811852	-0.34881608163621225	-0.8066799620036732	1.1897528310742407	0.46778648794841815	0.2316457079848759	0.11304870364995673	-0.0774784758027563	-1.0797632900902736	0.05472002282481905	-0.0043710457451603246	-0.5494119808060778	0.23644520768380803	-0.06272237791357736	0.8879147235235618	-0.3349350899335007	0.7411704701307696	-0.3913281089863381	-0.3495108017816224	0.9903586642499258	-1.2338222280422333	1.1478498992033086	-0.058189927381686254	0.5431549971613672	1.2094082363945642	0.723133858862665	0.2786104097145983	-0.06300863311194994	0.10661759820664651	-0.093876815867091	-0.766342785000664	-0.07571099697969869	1.270003003825091	-0.350917369344036	0.4460497305165546	0.5666635228714778	-0.02774288813501123	0.0861305724868353	-0.29744736692644147	-0.6569023374907533	-0.007628137826925769	-0.586775651056862	-0.04532721583149285	0.18908113121860548	-0.47500438387770416	-1.3530705621204644	-0.3044926294916418	0.06718652517171164
-1.1941352952619526	-1.6635940735690364	-1.5788550155590144	-0.7936670069932463	-2.0696272065974446	0.11090969770233791	0.7979297618256668	-0.7860539850276543	-1.4992640632967613	-0.46078620060265985	-1.3290940972723841	0.7508817199757939	-1.227186347589936	0.45217035832483493	-0.8753823255605355	-0.9841054980013046	-0.5626680470064667	-1.2507113423315066	0.5720725116175516	0.5604271112770484	-0.2985145692158286	0.5633054478833038	-0.688903610054612	0.2271570267783603	-0.37192715268552484	-0.03669966543196469	0.42558095372510735	-0.21412431187674244	0.8160343500535421	-0.91694976441168	-0.1427266407653074	-1.220488312779618	-1.962161504446277	0.8224886021771156	-0.6128926385405579	0.09930385196254844	-0.02001598804282848	-0.057344434619815685	-0.9847457119144801	0.47180570060238114	-2.0203933697412713	-1.524396882825654	-0.8511772755246301	-1.0001892571986484	-0.8755028219502474	-0.6506729897235026	-1.14391236984198	-1.9367839709234655	-1.1094506895468677	-0.4223574128633067
-1.4938590506951492	-1.9943916277647467	-0.6636541010551054	-1.052855138246531	-1.9482549791474197	-0.4537826084685198	0.7381617373913605	-1.1218106206241532	-1.6405821741566193	-0.7428232379045114	-0.7673533917330355	1.353747932434266	-1.6549834305067765	0.794509600612067	-1.044375713288824	-1.6893088568980166	-1.5273134423938342	-1.1348823300999542	0.4071413589232865	1.3423376427431624	0.4378744945888568	0.2136320289607902	0.3539849665533286	-0.15240800475725233	-0.614737219628237	-0.88162073411448	-0.21903219089123693	-0.9370823949516506	0.7932695269059624	-1.0811290909917994	-0.2559802843249227	-1.8435035467514884	-1.5288786591868664	1.3418139672140907	-2.004025812678558	0.5421500912976882	-0.48805289915166206	-0.3450881400696355	-1.2058899678967083	0.32018485881311654	-2.669828748106622	-1.246313068216594	-1.3784893818540438	-0.9239954866914597	-1.1497490178369352	-0.5509678291151804	-1.2975453446605814	-1.9349316713379354	-1.4311556851768052	-0.9013334421783473
-1.2533909382279145	-0.7155422624824284	0.2883201981651781	-0.8403649868162179	-0.4410102867494192	0.4234806246349918	0.5069452506199796	-0.7200512691342211	-0.34790659024016696	-0.5570977791534074	0.17973235088365708	1.6387676225303782	-0.9387712864213922	-0.19803291067768355	0.07288879943335046	-1.6899061969580378	-0.9880390855923583	-0.34164227410963227	0.3356964458671991	1.3167553673917474	1.3627577819162875	0.5187417752482798	0.8089279708988337	0.6129492286260745	-0.3534081384129962	-0.7650166043621806	0.268523215651249	-0.9661935116935763	0.18952190222118176	-0.27317588412092675	0.08196670305752767	-1.1652046389986923	0.6042357156641747	1.2362473465357637	-1.3944148034522503	0.7012722986032458	-0.4064417377014549	0.07329245581493994	-0.5521605901185382	-0.3383635094563682	-1.6845885796894782	0.1585459973378851	-0.8559345361790289	-0.7463933951651308	-0.6984024818088981	0.2596698133556301	-0.4203544159068813	-1.4326752888010963	-0.641258859993043	-0.5352005383693436
-0.5752829230528925	0.6840684241789763	0.6813724473285578	-0.24019901244897104	1.1115221613010307	1.9737798049123059	0.39532920914900965	-0.284224304337452	1.0003556796276047	-0.10027207965698703	0.6216575437181611	1.4840223345356198	0.10146511989532492	-1.8539471470594502	1.484767408917063	-1.0073504865651253	0.48130834156135915	0.3440212859004443	0.13140980998491925	0.37937619999230204	1.7598245729223103	1.1965212088396158	0.1708002178494923	1.7729293970821023	0.2832541992783768	0.5321028268255396	1.6187521199027615	-0.39843331714405317	-0.5875808384274356	0.7876514244586424	0.6713065091683023	0.3295617648511642	2.6338801509716596	0.665238850922648	0.7478811235899507	0.37752542291385766	0.12895123160098534	0.8582464466380262	0.12253729125694063	-0.9384057832445568	-0.07584345431116732	1.499160967522187	0.3504710184529691	-1.000391032078133	-0.17253181775985624	0.7011713209770394	1.0647437554176071	-0.9935908375253145	0.6509860776336625	0.5497793396160963
-0.012159697999841401	0.6301642756181896	0.3764146117097092	0.2317524691725964	1.4698869526083518	2.6127111213364556	0.2861328555594255	-0.51501400862847	1.1784023554226901	0.05246989238574205	0.12075746197047121	0.9421590741172082	0.39778590986472007	-2.8009708484302176	1.8187679292241175	-0.2527600936890881	1.3218274620437296	0.549186877690976	-0.4338204929305522	-0.8964344192507717	1.333552355936569	1.2847281440089435	-0.8431754634147369	2.0436819066328127	0.7732335556945114	1.886851128699786	2.5337696351043424	0.346234523090841	-1.1322842796011177	1.1502499760924056	0.9722899455119383	1.2569412772728006	2.7297262660789516	-0.0781390622271201	2.355946415306166	-0.2969871429982339	0.44575656078996034	1.2909055600371715	-0.051304043543545945	-1.058539259541607	0.6238992276613272	1.5249701282234525	1.086832840164182	-1.6733951999783077	-0.25163634237127924	0.0857989443628488	2.024322624375617	-1.0097214709082598	1.1582162555013646	1.2644303957406182
0.03237972140890278	-0.7323501747445832	-0.1802274003124932	0.12691922717868687	0.8070067982889071	1.8285780461992869	-0.11314219607410379	-1.2360072144329604	0.2628396733953156	-0.3237341472667349	-0.7722840520416552	0.2739798779409322	-0.10891854859417176	-2.31417653259613	0.7536343190728084	0.05416806462293359	0.757301621829138	0.5099119144924441	-1.1213284461401305	-1.6512358172054709	0.46451268996802825	0.3391693113988093	-0.99221048758279	1.085668097166319	0.874352505440571	2.1534593412444205	2.17969097443926	1.0010280858334974	-1.2213808566305357	0.6757824210923667	0.7714580836043624	0.7739372886155249	1.047647428417868	-0.6650251026407771	1.9809843075948654	-0.7888101019220647	0.12012166759420492	1.0660332611066585	-0.8141761489447095	-0.7338656462972567	0.025274984301017735	0.22134094216377745	0.7843588952966299	-2.025097217904127	-0.6956656400632433	-1.0241598508462375	1.7406756183333554	-1.131447476676363	0.42873172026073836	0.894017603245272
-0.20422680389562475	-1.6247623351301086	-0.3280991418822735	-0.4131956120502536	0.3752915675571402	0.7889245512401827	-0.6607210177710667	-1.5048074139261718	-0.6556064789168944	-0.723301399876926	-0.9934872894394414	-0.12915989363185323	-0.3788481886864192	-0.917103193633258	-0.6660314291712813	0.1413463073247006	-0.3588834571397311	0.5774087695182767	-1.2765852354981408	-1.3817094349130732	-0.11415897549378097	-0.8098033110777478	0.17044119070454733	-0.1122694724037736	0.9160876682775707	1.542318675969915	1.168764340822502	1.5562806725031386	-0.7664134490190411	0.11882745398947217	0.5399022942344617	-0.5053584854300416	-0.43323264681574586	-0.7076853657014529	0.34874839245016137	-0.5136388472938694	-0.4361172921836605	0.654325266584944	-0.8987842486400706	-0.19002910854963098	-0.7265324536531624	-1.0525017415685565	0.22489643923280705	-1.2698017652234443	-0.5223224944539914	-1.3610399147982701	0.7051269990323499	-0.574118722209265	-0.4730218022281552	0.11283806793795975
-0.14359893236250806	-0.6598287068056505	0.22316527685294132	-0.7577372552279639	0.9672916908009743	0.9041007097876447	-0.7479416684894913	-0.6929792971104269	-0.6528074148045275	-0.43530069061378246	-0.02497630408507662	0.013176731609586245	0.4560465202376753	0.30093561960640036	-1.1649297344238854	0.6949548318348907	-0.6059830390237521	0.7476752795529499	-0.5104754707545484	-0.32125948094078177	0.05855487297214272	-0.8425924172773668	1.793331104953241	-0.39000945638856654	1.2924448170405496	1.3250652182680154	0.8222048571639688	1.9626670029950923	0.12330365038857004	0.17200335470497458	0.9451083961872058	-1.175290330656839	-0.11282012133273188	0.035006132949883806	-0.5568206681541694	0.5941587740439244	-0.40347394050954194	0.7524327847114797	0.5201083947038427	0.4314419486729606	-0.3111404969617957	-0.8282972330568307	0.6166080486590262	0.4888668958661422	0.7349149767778345	-0.33357335945627065	0.11543475171031208	0.9054952064077408	-0.1074122119841138	0.2371708063855704
0.3296006614291326	1.456341923531501	1.0941118025283543	-0.4411881898956195	2.023322210226414	2.0681047926898004	-0.06056238597350317	0.7062990530340119	0.27295163631512837	0.5716707410812492	1.5431832393159985	0.5877212809516019	1.9154235142741678	0.7751705953419739	-0.5056875012721103	1.8572706293617076	0.33701419681744155	0.7531696290594092	0.7195326822946954	0.7567927562155002	0.749773438035224	0.49004094313681096	2.570304733125284	0.27610047360561063	1.796746398594384	2.1797475455720967	1.555616756021272	1.947578987285296	0.9818086103738063	0.6489394437281173	1.9770360251802097	-0.554055967900131	1.5067520359412476	1.2672105737675652	0.19855575501370415	1.8643638864329137	0.4547237362043653	1.3914204074354097	2.6469311199928627	0.960206868606795	1.2113825639293523	0.9884872539465237	1.9975316444493898	2.1152550521812032	2.1871711941293253	1.2908344146389343	0.5882817130685148	2.4781230860181855	1.5578485361148515	1.4912909981689684
0.5915275047664522	2.573565994212234	1.5268277928208316	0.36553489730296207	2.3951780712468698	2.7102927486363924	0.8090784503362943	1.5528024952702006	1.4490724853820403	1.4777669376137537	2.5491990207894775	1.0608061122422665	2.5369678469267583	0.7848098137064067	0.486770323940361	2.7750987969114824	1.4086320149218583	0.5020683459045313	1.3998430655895402	1.1550062594657482	1.1932389019417438	1.8910164963131542	1.9946006289998721	0.8497389572403782	1.7284593835884268	3.2133136075817137	2.3043657363858023	1.2728723068463517	1.1483515868053533	0.7804910501815566	2.7336084155026334	0.6622710513462742	2.5176829491703527	2.121238475583716	1.5230169996624956	2.3749249150058436	1.4367552796361809	1.7575035091313196	3.6505052295143674	1.0442397357808653	2.4464936771790606	2.917608450240552	2.9796708217373618	2.398376122214398	2.3434313655795793	2.165202958811498	1.5395763064888959	2.905453987618392	2.86768299318544	2.496937160517574
0.015969776254620437	1.454389012935345	1.0866853741438467	1.086829937550744	1.7398074085634028	1.6214769205784274	0.8266448517302557	1.3159782194225045	2.231680921510167	1.4512403058584653	2.357244171998114	0.87551009494092	1.4767043517965224	0.8433904622621377	0.9950269033001238	2.426068961343227	1.5271336420263362	0.26569865228828077	0.946611284874675	0.7653995608085271	0.7690852124832734	1.8234064670683543	0.7076808312867451	0.5382122943187108	0.7676951586621505	2.9196344691089102	1.6981844332879836	0.1205371336978918	0.3648573257216909	0.22121444700064422	2.275221979835442	1.316221813112348	1.8185818813094559	1.783535737746355	1.7541576511868244	1.7736221908663075	1.6545228892021566	1.037385258975808	2.545741374525338	0.43395040227578563	2.239123398392492	3.281129719270685	2.3157890254573865	1.2107017213034175	0.756898092932	1.727538347892644	1.9227110280120983	1.812568653033795	2.2457806758270746	1.8397979207667734
-1.0912787506258055	-0.8256834090904063	0.16683651610099876	1.3624594726011119	0.8188856874905424	-0.6092119697600389	-0.3303566139538215	0.6369924577355632	2.383583449828972	0.5804749064640515	1.3975626998059492	-0.008572738471822695	-0.4518631585611552	1.0423865605392473	1.0182451169747881	0.8554363032772074	0.8785000663322351	0.380829621784226	-0.16752414163193766	0.04248242425589914	-0.3698024398602013	0.18216526916261833	-0.3016221750102026	-0.28072077723185973	-0.4370891792534989	0.9677449308156891	-0.35944177601481225	-0.9375346880048911	-0.7910064593634201	-0.4835682534044051	0.7021300508442164	1.1593282592346494	0.23747597394639106	0.27241501118093364	0.7180565529736556	0.6213719913353212	1.0089262240901327	-0.6004400200594578	0.31054814823438337	-0.5472620955863484	0.9314073133135842	1.8558572519393841	0.477876305842366	-0.3398755207333158	-1.3184857050952863	0.6535503228806278	1.4252489435674787	0.20252678884328507	0.09472450776152389	-0.07912253784534519
-1.5937329491210013	-2.036437858515484	-0.2609932247269478	1.3232095703994695	0.4342746593835083	-2.231784569783716	-1.795577879707291	0.5128635081516246	1.985738795709595	-0.20011861072450832	0.6307354355494611	-1.0039813754448992	-1.5260752505863953	1.1116797901526259	1.073959988092154	-0.7037212958378324	0.5858481882941216	0.8332427934207545	-0.9041472529200464	-0.5062432873627805	-1.3801501016306834	-1.5887178667371908	-0.6624532089142213	-0.5889370446055661	-0.8206399161856966	-1.3201725632861943	-2.514162821609488	-1.4294951518310985	-1.3171786309118014	-0.5255906898884608	-0.8036333755540299	1.0521930480232342	-0.6231812438883412	-1.4907751664988518	-0.11219083884769572	-0.15699373268494146	0.2079980301814216	-2.0353013749168483	-1.082769914865194	-1.0980302235946977	-0.11173613585304974	0.12522795235937675	-0.7286404760102617	-0.958646882255332	-2.113531330188168	-0.021770897350274206	0.7149853557309593	-0.42297124060966906	-1.442641214865785	-1.2794413607004882
-0.7405985572197729	-1.1764212517714647	0.432726618245785	1.2708599450933127	0.443488287467017	-2.25591841824654	-2.382579639599299	1.066917864438045	1.2555465314937229	-0.14982491890201763	0.5517008763409387	-1.4382627956098235	-0.8672290083067925	0.9701883932509398	1.3721873867581684	-1.1109033650323363	1.2437178953211439	1.21788407847291	-0.7841834546545603	-0.7889827262917196	-1.5493915167054109	-2.0709771835039334	-0.7410402878585669	-0.007875487982186333	-0.09984164829251192	-2.3663666804228707	-3.352818131046408	-1.389682800801433	-0.8150681167645425	0.221447591310327	-1.1658851966371513	1.7752815637794312	-0.2881604432998176	-2.488389190216972	0.5054362899422933	-0.19548217619614647	-0.1681381567446347	-2.298105443345698	-0.7040972595170713	-0.7521767312731392	-0.06075509717131016	-0.20197079668601675	-0.1767268119634921	-0.3494487618953714	-1.1235252353532212	-0.039292167372834835	0.5091826601669802	0.5050172525700644	-0.7678337099644535	-0.4564990509044066
0.8523623085403239	0.6026807731352117	1.767713707372532	1.2463380289465928	0.11057874626325265	-1.38906940219625	-1.8503964388959346	1.3779922782766236	0.49083717356708395	0.45273209457820524	0.7907677952614277	-1.235763465912775	0.7113052037282437	0.9517838999206538	1.5613556522399095	-0.5604542918323193	2.145537003211621	1.1347305058374864	-0.38922675986840477	-1.0828151730724624	-1.0467378332995279	-1.3232307039433824	-0.967280121953043	0.7366531633709016	0.7734287987780097	-1.9390756767906703	-2.76128699381582	-1.2246664199722461	-0.023001129950373494	1.0562014127446968	-0.5828125519310285	2.893174775246505	0.21472373195919903	-2.477662867665551	2.004943633097294	-0.006027424451711008	-0.34479124725089466	-1.564614010244722	0.47927884310358926	-0.028820961078090575	0.5822443064483356	1.0505557672704873	1.2927717148045101	0.6354173988179047	0.45591099273702534	-0.03498058343257736	0.6672662095441191	2.0784424100154086	1.3670314943391448	1.3863928892484167
1.7022116480182337	1.43702281388367	2.4119488390844075	1.0410526794094974	-0.7372379048717038	-0.9824875547034809	-1.081290151298415	0.5816151446980559	-0.009285424796443412	0.6520520905895554	0.6649309434649079	-0.9545006417079436	1.6289724111316264	1.3777111225380394	1.2524761331662102	-0.294634728464235	2.1113032899847397	0.6016644568055087	-0.6373186121078451	-1.5569192392530662	-0.7252998601794833	-0.6019512315558925	-1.264270028586572	0.6833146358277339	0.5677455661623306	-1.1237246320336303	-1.7913274042565037	-1.2333289900444242	-0.10354808474450586	1.2181010451477419	-0.310531727313202	3.078475072156901	-0.2077139838503488	-2.0214564365412753	2.644796313016264	-0.32166969302188975	-0.8843498878898882	-0.9097315654590433	0.8284505733602624	-0.0035512644679604162	0.7589869493605127	2.3199993742526965	1.8435845878632235	0.9254167929198907	1.0498647779807702	-0.6163308916702955	0.4368703851875522	2.773691532221738	2.633480446889046	1.9994099182001435
1.0092610360083536	0.7541489641038822	1.4165246394851136	0.5810382462256211	-1.326318894671234	-1.3682025600933476	-0.9651493588583165	-1.0543923759786098	-0.15711884973190457	-0.06304957075188718	-0.0065915347922974495	-1.068505628592695	1.1409515451220649	2.0304472544138226	0.5236704392924564	-1.0808380165192035	0.8701729795017017	0.0501950338737011	-1.6328514771963891	-1.9436085860600678	-1.0941679692317883	-0.8143326743897746	-1.200906271462662	-0.24564015153486954	-0.8322510296610008	-0.8650255717754199	-1.3599720249946443	-1.356309712414388	-1.323890786657946	0.628264470747229	-1.197247283909197	1.6047424834667272	-1.3374291334096053	-1.722390538928176	1.5344496874534341	-1.1735306055182562	-1.6796866211183081	-1.0724583157453393	-0.12550277879986044	-1.1038132150406268	0.12161907122942316	1.924334675194927	0.7263266789599693	0.21406665201563718	0.2742998240358258	-1.5481576582811518	-0.47834244394136693	1.827881903080968	1.669465718276663	0.5075190525337075
-0.46364250597339857	-0.4028108307329723	-0.7187585948680157	0.12936799224811052	-0.8793164439773626	-1.6001156687378755	-1.3457149045299035	-2.3338651732984457	-0.20216975523174713	-1.1341199376733184	-0.7328507309491465	-1.319695237168995	-0.10429618941341988	2.2448560661548362	-0.2329247231173174	-2.240878060951555	-0.6397711056029587	-0.10070840628762662	-2.4195118481155022	-1.7815333489914456	-1.619281358902	-1.5708683885098988	-0.5729308042274901	-1.1886064320469616	-2.177552229076209	-0.9432296322397783	-1.3615285408829645	-1.3774526880865559	-2.598458221472977	-0.1974705249868883	-2.5870660381891226	-0.6702702836876272	-1.9634958643892289	-1.5764394560773851	-0.3946250164334248	-1.761003014349205	-1.791727506016167	-1.6293218827067224	-1.3036606071190346	-2.47362259734619	-0.7223597979267261	-0.14850585730091076	-0.974420349080559	-0.9217853717983255	-0.8724276989264832	-1.9784680820944789	-1.397264621800362	-0.17690444771004327	-0.4676311747263004	-1.5116208340050452
-1.2057737601638636	-0.8136309854178883	-2.333891887338457	0.012018425719229921	0.315017079322339	-0.8061251182977591	-1.2950543936646344	-2.360957339497408	-0.5165399155016692	-1.4887996198061662	-0.949448568069798	-0.9841660691816931	-0.9680208016019993	1.5817814574689733	-0.8052000492481348	-2.3890464213668756	-1.325971454951389	0.1281608503911357	-1.9630132508818918	-0.9779285710383545	-1.268709892355892	-1.8314915264955334	0.31691153876592026	-1.3476336528179538	-2.120933424602269	-0.5398815342392279	-1.1078288953853321	-1.2121647954467947	-2.5239986049739174	-0.8122377661966509	-2.905484010065577	-1.9904654845987728	-1.372996301530308	-1.1409493085526254	-1.5433969628799218	-1.3218369372524428	-0.5087888080507764	-1.5305880002205245	-1.4521941881050071	-2.7383923162197847	-1.0934985748111594	-2.174165764262252	-1.711221549682934	-1.6708562116396486	-1.1748764082652725	-1.3807584576789105	-1.3850254280809209	-1.935417473985214	-1.5549696624775828	-1.8308545176396547
-0.5583570569984487	-0.3789806459156608	-2.1402536241113936	0.2038280317834773	1.1100989132362102	0.6024241148055413	-0.341766744279967	-1.3884065585459364	-1.1910540691179576	-0.6306389184368222	-0.6482603899216424	0.17333153135165208	-0.9989183280910565	0.3203401213200249	-1.2823664312700427	-1.0180566777700768	-1.0600946578258588	0.2789902524740539	-0.2830480612753959	-0.010851240281220491	0.22086648288815505	-1.1900022969709774	0.9603041697893905	-0.8349087734400441	-0.6398114282350262	0.5039367466682971	-0.3706386092512528	-0.879318892692508	-0.8629641757526644	-1.21383790237722	-1.3672542080903727	-1.3854956806515535	-0.15482814863493682	-0.2139619178756906	-1.425310390575181	-0.053364689146101846	1.5888601363294443	-0.3827581968247301	-0.5506719515570507	-1.417102528640488	-1.000514032597071	-2.438647690594241	-1.2170851252561998	-1.6221067247383392	-0.32295189472727065	-0.11826542915854711	-0.37493087523413804	-2.5108314881876237	-0.6858682978633959	-0.15337246258134055
0.6901311272291414	0.12971013326707362	-0.506483159994202	0.29881489458741317	0.7868635713149787	1.3618991544787218	0.8831422683650123	-0.4038155644534806	-1.8931057877664472	0.9087763325778375	-0.33847018055579625	1.4127404995645603	-0.6211489821819614	-0.8068728766424224	-1.7088272780574165	0.9065663888861083	-0.6377312391079238	-0.0927063868321493	1.526575917240499	0.5267285591569089	1.8513944894591494	-0.22417318950116394	1.1252511970636738	-0.43504498429008676	0.9616585983668973	1.4040411938077144	0.31380955485765055	-0.28308846723799874	1.1506384763797066	-1.5697456145335071	1.078786236034495	0.40011351255240324	0.551030644814687	0.8330869347040275	-0.9712842240961022	0.9908093699680524	2.9379966085722837	1.0185996704349327	0.3296818035034754	0.5594012018789933	-0.8731424424834854	-0.9538888855228859	-0.5687524178701765	-0.8773409744448756	1.0502231204848056	0.9331971346299706	0.6729118016850608	-1.8989569150507015	0.8390411347244151	1.574508395412052
1.2962613940709395	0.21010209056217297	0.8779127976968114	-0.07864476898742279	-0.14925887404774069	0.8610408219821084	1.3697013546867836	-0.046944063624471684	-2.175021156723976	2.130326829200064	-0.4525537986839256	1.7102465888703349	-0.3856677850210271	-1.3299092934422079	-1.8566104225333233	1.980798991168198	-0.7853530018088941	-0.952308289219541	2.388015012083841	0.5439499940494587	2.3389386963094814	0.34197195073063474	0.9935369417429964	-0.66494468010505	1.4578543751554638	1.4147189785714875	0.3784667789040579	0.7418456564989473	2.047094912821903	-1.793964440703098	2.650769272761796	1.6585112647475047	0.3215529908622372	1.4283662376183304	-1.195059321042966	0.981008747684178	2.480115938747735	1.5364371874083667	0.3552842475427644	1.7848898084511267	-0.8005034722646266	0.6480605776070643	-0.6866457529859682	0.1915178397656921	2.101325710280044	1.1893115568792416	0.7900085057920685	-0.7589966916018115	1.105254856963443	1.4397829258633836
0.9046354519977413	0.08136052476244333	0.6833649939481397	-0.8808834856861142	-0.6208730489817087	-0.14288687822215493	0.9066974639188365	-0.10501955562419074	-1.8933651628444292	2.4289964170154033	-0.9078640756507554	0.9156388358816248	-0.34567958374147656	-1.3875959681070755	-1.4926913663204262	1.7769756993837487	-1.417273474432138	-1.780864376056215	2.204057381768887	0.4850950819193133	1.4982377637163509	0.46247136455029825	0.8868567387237217	-1.2439631484606164	0.9201643759243002	0.7286327881840237	-0.009222247684774159	2.04862717280655	1.5539898813171367	-1.5921165749265809	2.4964097434091688	1.3167573283193235	-0.2630139183595193	1.3756547692578616	-1.9868076613767938	0.18486349686440048	0.6981302319807906	0.9362431730383355	-0.23264373210675907	1.7172901279480741	-0.3948095967260012	0.841504179380558	-1.244863661461808	1.161172820557085	2.3433545833159126	0.7298305081888062	0.004621570118094597	0.22071752072210093	-0.2869578792862875	-0.3155126079482466
0.23071542003829465	0.07026648531691208	-0.7705869505537898	-1.6723611048799736	-0.25327806624053956	-0.4437938059291853	0.27122867419370217	-0.010780386506735832	-1.2799918081671875	1.8972347207269105	-1.262101061420203	-0.01380979232584493	-0.21812184756430736	-1.3496473752539493	-0.768662754242857	1.0649252724440001	-1.8672531694640417	-2.061876212195548	1.6805583290693902	0.7052612999270389	0.4047188513036278	0.5832383582385603	0.9412891978905387	-1.489780567078416	0.41701993384372166	0.14883044839264262	-0.134058209139324	2.9818851684628465	0.6866949178763665	-0.8955880683799156	1.3794528221999036	-0.22638645703845817	-0.4667169969218883	0.9629894287730656	-2.4186347205061067	-0.3662040201566287	-0.952791073158917	0.08378818532659447	-0.6428426537151987	0.9996990264036064	0.551741239514618	-0.352397540961542	-1.2676693400904706	1.6805491715029208	1.7022895795003135	0.02448777883975712	-0.8155022487929524	0.7219647114769162	-1.9535014100870942	-1.7766795594379068
0.0580233245832282	0.03555464959632883	-1.9560390830906458	-2.010065415915561	0.27670971061528515	0.21265333132475883	0.25423106071119167	0.40769146779060167	-0.6455612683747115	0.9857133478994643	-1.1836295516064546	-0.07210614134557536	0.08767670782464226	-1.2442105821488214	-0.15749773476833026	0.7630037531745637	-1.6576288813012714	-1.7723237523153734	1.355531155743419	0.9462257774951662	0.12489069359334441	0.86927252991196	1.0481686053521997	-1.080741474489572	0.6451395019093772	0.04952682500509525	0.3783970078157193	2.8210898844884342	0.49448938083598065	-0.07162555151291901	0.6182173477005694	-1.706999878700705	-0.2117417562839666	0.573493801640666	-1.9638640772956413	-0.06150866865757027	-1.534415451336929	-0.09957641945614501	-0.555157353355109	0.5718652799690506	1.5726790069134031	-1.6631278380885666	-0.4892652159467217	1.629173208817833	0.42994069381645944	-0.4982959685189692	-1.0250090325966268	0.7809219056572925	-2.408644298028001	-1.6902872694512607
0.3731346175564021	-0.29983243626903466	-1.7729989705262252	-1.7627108366375843	0.16562277251617505	0.9305655570283962	0.773189395484181	0.8110720195598569	-0.1209859844751384	0.08210752229802348	-0.6878282002156834	0.6502667969531584	0.33673706114720403	-0.7468440936617325	0.020057671676755026	0.9622723558007618	-0.9232456351899082	-1.3526020017705558	1.051723829025922	0.6143631802256359	0.5466579782205951	0.9727388164652572	1.0364576277234416	-0.33045168220670884	1.1398775896236208	0.027963969606759245	1.0905902123563704	1.5347163446360699	0.9422766514929098	0.39599420548605374	0.5952024419386602	-2.2401637316492544	0.04662094767919424	0.34035446428509053	-1.0390121802953816	0.6006019825302317	-1.3521233359678166	0.343382692052013	-0.3265723139104516	0.6943407720826434	1.929647118714947	-2.0585596020700234	0.30802743236056124	1.2334090850703678	-0.8938940486605436	-0.6034169403383653	-0.8632805515868268	0.5731961855166958	-1.6053891270535254	-0.7601637111419666
0.5967955989191172	-0.7011270856467259	-0.5865491028255652	-1.1222751607052242	-0.5285459444992436	0.8315913741800751	1.1294196035933004	0.8530520567458753	0.2814628121840441	-0.5946754332199344	-0.0016502700822145233	1.1163751467266831	0.3176875133060855	0.23179415446937307	-0.11946824204409683	1.0734321730475749	-0.18174800455250054	-1.1770356145036673	0.34486059938793506	-0.4018202737721509	0.7164196658293319	0.6141630583726343	0.8545130850426174	0.2124058213539602	0.9474691043906083	-0.3576789544679639	1.2773509168078585	-0.021834666064758278	1.1461885075494656	0.3668009728998046	0.5470536197398471	-1.929976109835301	0.011518560768534226	0.20798174855871104	-0.3517510680596165	0.62072524739518	-1.240597383906349	0.6062808811450956	-0.311243060814741	0.9148543667811899	1.421218270734413	-1.6695405977587094	0.3186034620619793	0.8878815469268745	-1.5514973730616246	-0.22249445304220392	-0.9694405979998514	0.24987072888006834	-0.6739372801133046	-0.47405613541224517
0.4247402254300424	-0.5761551100098539	0.3694686706727884	-0.4094422105050252	-1.0310583496844112	0.11194721322432204	0.9699079284095161	0.5776315495379217	0.4729683071201486	-0.9246083189926069	0.6253903695371046	0.6291599728935584	0.10657070478525599	1.1234349337103895	-0.25453827351764025	0.6953569836701817	0.1472564664296728	-1.1213421044303673	-0.6506517692998603	-1.3735724791764314	0.19707451975362256	0.0924960337758763	0.5839071542138166	0.3010308620498572	-0.12152565591584902	-0.8526809661283281	0.7921116607850607	-0.8324085025762241	0.5576534813086745	0.0960020213211088	-0.2571000349734312	-1.4374386501173804	-0.15694156562045855	0.16889370436052834	-0.07531648561028233	-0.2889833750044041	-1.4434172176808244	0.22933035783209643	-0.37833486536702826	0.7915570645329203	0.5557326307820274	-1.2760385446082259	-0.3080703390187511	0.7251939548584825	-1.2376955421785936	0.4714670964791237	-1.4319535251724231	-0.10780357803128604	-0.46351223849897527	-1.1209180117590452
0.14630776645734603	0.13953167413450182	0.3980531879147244	0.10934625933923957	-0.8526226377665558	-0.2709255908580112	0.6643489935877008	0.2687424359044186	0.3104248336169974	-0.9099028238359803	0.935319073081286	-0.3137312198344551	-0.10486892397137058	1.0929647399786453	-0.24804076283664173	0.054119176114944365	-0.004370017391434362	-0.7513296923145044	-1.2377120363522485	-1.3795200092363336	-0.33149157991407724	-0.0411512511466435	0.3177344317825488	0.11812683524143242	-1.1858540812270149	-0.8222021434707679	0.22101920399932587	-0.6743553185355772	-0.3561323950360266	-0.12357776848156238	-1.4693212634756632	-1.18827813609364	-0.20109054847926072	0.26914313735771983	0.10866333975972543	-1.294431038002519	-1.4569127247150344	-0.28841794868919696	-0.27872603809781843	0.3951681434355229	-0.10419258026151418	-1.2298051114755906	-0.7650755030766299	0.41833109526265877	-0.45923171015162334	0.9852801837325513	-1.5994946339580327	-0.4672962593496402	-0.7405603964464492	-1.519825239319847
0.14705235860208143	0.6426199084039285	-0.06917590705038631	0.31274832097201416	-0.34952876422226237	0.17649253262876627	0.6607210730548962	0.07729265514451251	-0.16004424567392936	-0.733814591090704	0.6734692281270012	-0.660377458267625	-0.2973748234202923	-0.06607632572597652	-0.18855224944223645	-0.40595088565910575	-0.4159441236537932	0.05535493051300764	-0.9215064554934935	-0.312416863951306	-0.02567506015435974	0.2755794464272318	0.0515252637526415	-0.014620698471432832	-1.2758402574843277	-0.19153875192344547	0.15766054266498072	-0.25251366946723164	-0.6878266438345954	-0.23581771237453344	-2.0110818870519562	-1.0795411750544055	-0.15931252865798692	0.40690080179951715	0.35703367358941124	-1.329854688141076	-0.8704480208580012	-0.1345962960475668	-0.20881579812600964	0.08253983585901181	-0.5334611120820815	-1.1817487131391071	-0.6615739945960261	-0.4226620290129636	-0.13282104114324877	0.7736449718548456	-0.9067843262661927	-0.8025600191385814	-0.8053882170293195	-0.6865442376683973
0.3770240074901878	0.15753504053327377	-0.21759934558684707	0.25402734422357576	-0.1904945088960963	0.878050217793297	0.7678391721174388	-0.03713942395782854	-0.6016975750619411	-0.6336274680136238	-0.18502826012522156	-0.15094898921914846	-0.5763665810004438	-1.5271336824432387	-0.12835117356593703	-0.5933018116800323	-0.7822093063610019	0.8048516200932136	-0.04970507385851866	0.9169207574078586	0.8585576806427685	0.4905569567225765	-0.2935878518501009	0.036858931057122936	-0.41125023692232254	0.3175633522314072	0.4935099275233687	-0.34239093821534883	-0.1576831256615325	-0.3048597643362472	-1.3463670254513402	-0.8223578242522529	-0.2439992579249928	0.3274819314883491	0.41427499759015995	-0.29425063063640616	0.005151943936585961	0.7355846484162266	-0.6147179574765413	-0.0017891566835793	-1.0212689646592243	-0.778802393208134	-0.42788810979125197	-1.6142807646620434	-0.6143991977799848	-0.19030351080197658	0.3030321518395342	-1.0538040514237734	-0.48714878513091353	0.7738762483299939
0.48077635208229447	-0.9565584687093084	0.12663660517137468	0.12426238409011696	-0.47607380775102837	0.9054467223272009	0.3974486860639462	-0.04343549204351451	-0.6539427135007485	-0.6564019906744658	-1.195766298989505	0.32512122173688285	-0.884936549178595	-2.0747904031442843	0.021437359366478594	-0.7486310454188235	-0.9118942681395779	0.848717437282066	0.5005414558187776	1.2867514612214048	1.1041990550581517	0.14849739237513007	-0.7258463559123894	0.15414337535349334	0.46886985133698783	0.0653920646230072	0.5781384305165321	-0.9099392332285833	0.6028443514500372	-0.26739777898141043	-0.13831811844264244	-0.37416932415258064	-0.4416912861118595	-0.036352779544466904	0.06343973491931933	0.7939290292852622	0.5387244989048471	1.4574395935082958	-1.4131129029670881	-0.017983674768234797	-1.5292269665321385	-0.2527520564730133	-0.6037624059590468	-2.3176163079750074	-1.2490504767693227	-1.1639223256976026	1.002868665621593	-1.1258777009721563	-0.23351974346345952	1.3144201592851408
0.3036142270842238	-1.4105494407803254	0.43486842238602047	0.12163067343737309	-0.6267840231379288	0.0957182314039097	-0.5211425220070623	0.2734646025006308	-0.3081784401957975	-0.6347834265485114	-1.6295132994430972	-0.15660783763208852	-0.9639936786632285	-1.2238602881970648	0.28449577665857834	-0.9736140458962329	-0.829633393885953	0.1584971989078608	0.2375162870023679	0.7104720121463652	0.014374655609907491	-0.4764881319089708	-1.0725821823387554	0.1516233631617906	0.5609197481194872	-0.6305659296696491	0.043371033035532885	-1.2139497850978775	0.8162357624398803	0.0317533874081682	0.44631143486039776	0.03645640627390526	-0.4396273534550236	-0.29787748464969843	-0.45913978798463917	0.8511610165371913	0.6146765599752381	1.2609094204123736	-1.7798348753877882	-0.09551422600548633	-1.6007433997540956	-0.09888779152983945	-1.0579998095267353	-1.7786510967084093	-1.0902685926564177	-1.190666242235741	0.5600561187335859	-0.9475165986473386	-0.3808279606369382	0.28286135353302166
0.027299627418628437	-0.4561064708384105	0.3098581127997381	0.3020455977020698	-0.13045541887689655	-0.7837893760905155	-1.211399911390172	1.029608769062573	0.06083039741748244	-0.47160836820126784	-1.0909387433360542	-1.3392390903232825	-0.685913677348651	0.31886367012141215	0.47899294120192043	-1.0293680669028218	-0.683959671538274	-0.49798368058784737	-0.4876934304892421	0.05602226399414112	-1.6037322902634663	-0.6751674438605044	-1.0840006853849287	0.01087005564481525	-0.035802590626822256	-0.8245547720435982	-0.7026680092882825	-0.7476098916362495	0.4055238101324844	0.556810854129931	-0.07327583176341124	0.22613607054229906	0.005168569689936068	0.09491572968774335	-0.7145240155415409	-0.1779876367094838	0.7485210469480454	0.3905821528424895	-1.0235916583732516	-0.11012111641818531	-1.0005642328262687	-0.3466062117026239	-1.1911108075898975	-0.16897631977309654	-0.040388685708013315	-0.05500879165921286	-0.5395056020587874	-0.5450058621332986	-0.7125805869101604	-1.328572633932007
-0.18351790565409404	1.1265541093342157	0.05626590065273782	0.562740200243496	0.8073863256287906	-0.9648914678950371	-0.8685055586157846	1.915875260858067	0.0843878158872707	-0.3494661407259578	0.044165705871822974	-2.002247940770645	-0.2945908913535211	1.3216170073151237	0.4456850446038042	-0.677829224301183	-0.49235344606789055	-0.2853513108514804	-0.9569916912066604	0.13422243156961797	-2.2635285558016416	-0.17216930193964708	-0.7292819205481819	-0.039213575636811895	-0.6406565971111193	-0.13905252306226903	-0.900836997863114	0.11215542091778327	-0.04107494333329139	0.9913777412267297	-1.1271120086851023	0.280992147744672	0.7396435622850437	1.1845451283754802	-0.5956429805343529	-1.3422167585157296	1.313911560559925	-0.2001514798100807	0.44254317068293914	0.12223756169834815	-0.1905088520649501	-0.4738969020540382	-0.7803376011334522	1.4399680297259552	0.9567263527091532	1.3843449511675952	-1.143403888509208	-0.047077413463325724	-0.8357414238250525	-2.0495152106611245
-0.41294319437989496	1.828200667947094	0.2604001526843829	0.7854567697114266	1.4637621801025291	-0.5425781334137402	0.3138773667249712	2.321816128137475	-0.2115478960186541	-0.5091670849266519	0.9359269031816282	-1.3905715164912253	-0.14649548471322218	1.1347919134126612	0.34752246889188104	-0.06877072300624629	-0.00855300264788434	0.8041634829031766	-0.8644215470069575	0.8238514037545226	-1.5015461875041483	0.5337732653505016	-0.3803482731107859	0.30541901300213525	-0.8565781902855248	0.6823675610139199	-0.29044295002371145	0.5191168765461929	-0.03405041263867236	1.048497739096099	-1.8017372341607798	0.4337698602156288	1.333318036788224	2.2099840594950964	-0.35673591350302947	-1.6976676879404224	1.917198811182066	-0.007879205550019844	1.3579052765582984	0.5386909356408167	0.10842010855076438	-0.11102022825369863	-0.2771388629664063	2.0283880427493295	0.9675646923084472	1.959643435796252	-0.5766918659584259	0.39410840926082374	-0.7119860408729999	-1.4978764819427293
-0.7295216972438294	1.127258458073879	0.9606176795583732	0.961954794855652	1.3331901516456746	-0.27450203181496	1.2185051555135686	1.8739326977361286	-0.44677482150664405	-0.8429188756486677	1.078713334385213	-0.12607049186475297	-0.2391441697467148	0.15117433174160158	0.5323666437138456	0.36415730422086334	1.0132312106437655	1.892425828959224	-0.49922188509399046	1.3101734138203134	-0.38900600464352475	0.7766898962975272	-0.5706139925157351	1.0911242654374664	-0.8955228201478405	0.6231431433252703	0.591630014622544	0.12757925059099984	0.29008524397056934	0.8118420653852599	-1.6961279579787432	0.7642821371731444	1.4671540161539092	2.1806699864739203	-0.12138346749317942	-1.1660177793438615	1.794347446324795	0.44016317732722265	0.9822413939969251	0.8420441307670118	-0.21038891462439058	0.4264902492936979	-0.17037173424970142	1.5113457909714056	0.127957520420729	1.324109836939946	0.7308999817815549	0.6795469443093979	-0.5645977118111227	-0.5216828527355654
-0.8765618398678254	0.061535586800825104	1.4952535898965704	1.132850430805269	0.5303508606805791	-0.6409377904917376	0.9904112448533577	0.816817735706739	-0.29428051081434003	-0.9117793848792337	0.7200469270008898	0.50542831647656	-0.1768947934407263	-0.7291547815288244	1.0316501388823327	0.3540560377187957	2.3439502354138857	2.102181539473086	-0.2467344398187913	1.0969086950690028	-0.2174740735142694	0.48039275243993607	-1.4364989802154067	1.910770510839754	-1.100506185227525	-0.36732623931706526	0.9829224032955762	-0.5464614995033668	0.4376081039030822	0.6314353545935936	-1.0695706485040428	1.0739608920969768	1.14382601741778	0.8474993070329806	0.3477371093127673	-0.4072705350356516	0.7875286320216037	0.2930737734775585	-0.011643213335628226	0.7998492227407785	-0.4790416170814283	0.53673785675711	-0.322542365622087	0.6242458558917348	-0.584621589126032	0.2389423165787518	1.7273489167447156	0.7551125898679527	-0.3910272744037005	0.00166936313959501
-0.5167246796175586	-0.053962631634506875	1.238629178208629	1.2223318125704812	-0.46708964212663323	-1.3187397711745574	-0.03194348927470488	-0.20045080522570746	0.20178845628375777	-0.5051970276914568	0.43708730532144247	0.02604644268755359	0.31135138369279325	-0.9750223588436451	1.366852788629148	0.01573787918398241	3.1929318016920267	1.4286822438749156	-0.1276145414747574	0.5732456153448702	-0.9588471926364902	0.11386324227831708	-2.407965124255716	2.128744501800937	-1.4136677637473651	-1.2831687977798538	0.6714954055253854	-0.7805862375712835	0.18547228276259867	0.6674682984370756	-0.3944183813381595	1.0732965059527984	0.5766701069182795	-0.949230342847862	1.206274886838096	-0.02707820085810416	-0.319148455279326	-0.5239404928903036	-0.2624759004010401	0.43186990265151687	-0.10342548382858655	0.17546095967690026	-0.19436320623438927	0.02132579002321648	-0.5829508680026142	-0.2971999658942895	1.739860508708768	0.5575495668304994	0.09044394444429446	0.07113843587576849
0.19306711474607702	0.7866055437127687	0.3345225889060951	1.0201530594803419	-1.266458069593071	-1.6234688058041296	-0.7338290517255373	-0.7180209983204727	0.7083729251685384	-0.05875496012285492	0.4063235514277073	-0.7507593393857692	0.9547225527551121	-0.7787874011345357	1.0363379980047105	-0.394377951586907	2.8118806856269436	0.6392921478714818	0.08256631458660085	0.4937798314954233	-1.3545431520435962	-0.02288540526556453	-2.6035459160314747	1.4352386453623471	-1.4735195585203964	-1.249546339982899	0.12410779695155119	-0.4898766077825021	-0.2080908548908687	0.6894584636969301	0.026229670644298164	0.685214079677801	-0.00818866259845268	-1.9997636680223791	2.040422124811154	-0.04678382706892758	-0.5723567668916446	-1.1952129653220043	0.7243312309600528	-0.10048959942063039	0.6146936096374271	0.02251606188330062	0.3767671963683039	-0.3326889811515251	-0.35513164642890294	-0.1078076187650893	0.9646236537258369	0.03717047312759129	0.9219022409212807	0.1924686049121087
0.5489762122823874	1.2986024734586972	-0.43721632068308275	0.39396773043753847	-1.6803159678858095	-1.291860186708998	-0.48416074659202624	-0.820231963614762	0.9333442608251394	-0.2547234731518634	0.26040330389730976	-0.7252810927393264	1.2143614881104405	-0.6884797344422994	0.15132357439266628	-0.782195171362695	1.2676613352706954	0.3465337633096017	0.43173626214501104	1.0335191806125927	-0.4757708730235642	-0.1772789880908271	-1.6603259541211892	0.2101648333798375	-1.1015981176241567	-0.5312282646245806	-0.10975886695509592	-0.22924208918961292	-0.3673716893654164	0.4536499821177328	0.10257367707961398	0.14992338773464614	-0.45263034216050313	-1.820948253652669	2.144303516228767	-0.07342486570299453	0.1370513489353949	-1.0229354713738756	2.0207040595348995	-0.665118198203365	0.7692908524805807	0.6866520657015139	0.941434468532103	-0.8266574612796965	-0.7212230542651831	0.07447249661025397	0.08078409299967568	-0.7089157326356	1.6240698569253444	0.5102638587736328
0.04590808559588082	0.47060853446622136	-0.4815274121163993	-0.4970314412979298	-1.59040777850995	-0.6679368253585829	0.23714006322288417	-0.9206367150929416	0.8321834409637165	-1.1213626324857957	-0.32489651408643355	0.26419258049427613	0.9543151624479065	-1.0124304969571303	-0.6030770077012149	-1.170444641014732	-0.4952625680167244	0.3382472257645018	0.6919863845232047	1.5511557010433823	1.15686228267462	-0.6697273169009359	-0.15101841229855134	-0.7536588762180555	-0.45982846993809123	-0.133708634108387	0.005481548055996432	-0.38964169849011643	-0.2054340361645968	0.18762121363847542	-0.07543666929164018	-0.18782363154688606	-0.6813652486837942	-1.0024599328756745	1.3422046975984554	0.21679181253290022	0.963280814998894	-0.2879226899539448	2.3676428592013212	-1.1374476532359663	-0.030606720583208867	1.9020106735042113	1.0729008933603241	-1.4520799851427104	-1.5964714057035965	-0.46267937097546163	-0.45478728610293584	-1.340449041958341	1.7122289260716461	0.697961534679877
-0.9242228544816414	-1.2242386219231747	0.03582553541173522	-1.2590193935657494	-0.949218975833423	-0.18748039601738073	0.508830074974981	-1.2605180208135969	0.5465713663174744	-1.7311833917278177	-1.093017670847676	1.3964238377895775	0.6470047065573125	-1.5448116696647731	-0.7012813584194786	-1.434748567948508	-1.4812847393149162	-0.06586883887383513	0.6837003767966383	1.314091993147114	2.178258996660674	-1.2360584933936742	0.9279738094574446	-0.9723659171962132	0.2795076013268095	-0.517807428385799	0.0467118156159302	-0.6301446876647525	0.08238609520723153	0.45240116054052015	-0.19179228378498392	-0.21187279185592545	-0.738866693058287	-0.47071022948273156	0.2907518485994396	0.8415644897991357	0.9745744730687678	0.11490075606977602	1.585329957766496	-1.3045393495340958	-1.0831821872198644	2.7096454666070127	0.9702021548784905	-1.6500591821218207	-1.8781995579373594	-1.5478432836284353	-0.688150505496019	-1.406278197018768	1.383921829629517	0.6082262227993309
-1.3842506518288324	-2.351685053417663	0.4253424035883179	-1.5589090857816315	0.027033952367617766	0.10022156128781515	0.05330913537695095	-1.6590944853768594	0.24832927133483193	-1.055159445107868	-1.420530782536877	1.8692040171565152	0.7970695457291098	-1.7363858401196572	-0.32361831478161845	-1.274806695967317	-1.5067329703917798	-1.0642092887540577	0.5177806069098512	0.3065597558299444	1.8758173185122522	-1.1528406949319419	1.1115830514930547	-0.6944479278564734	1.1672741380874283	-1.030790073655016	-0.2965735866068338	-0.28701357478269085	0.2918655888451314	1.38795529838879	0.16993124982146024	-0.1484079373899405	-0.7665764437796957	-0.505641160449299	-0.21613711147290435	1.597563028825314	0.01045898928914511	-0.20301020962756397	0.6338088080063873	-0.9743527518274797	-1.312939496874249	2.4183478061898915	1.1505976482335534	-0.9843719424235126	-0.7150657239574191	-2.273730258940019	-0.8795258827560788	-0.6942891281336934	1.3348467616081883	0.5855823754293641
-0.8532891207426458	-2.0461558766373202	0.17288623935869063	-1.3543767444972725	0.8353538067688776	0.3993284392615037	-0.5442150581533346	-1.7294184689369072	0.07818185563419502	0.849639677220514	-1.015884296436424	1.6336683499831826	1.2749310966408787	-1.1056966370898387	-0.047942720679627175	-0.5377793754744548	-1.1595993001334617	-1.9605126881248607	0.4004650695707567	-0.8005808079345047	0.7936422217430418	-0.09849758328096588	0.8322996255598639	-0.5442916044412245	2.185968718414589	-0.7474887846408138	-0.8313204259131697	0.7314296225152497	0.33633462018084415	2.2399036718488783	1.0865897369764979	-0.30807737387872797	-0.8444907608826587	-0.587427790396052	-0.10373297140380666	2.1785647692871994	-1.3134890376805861	-0.667520122329111	0.34879406042178	-0.2467266293353565	-0.46106640877130856	1.233873198801196	1.6211280842199536	0.19427981759550275	1.3289183779655498	-1.934940616601764	-1.1086590423556728	0.48549531130888357	1.7708044197513289	0.9152721761360983
0.07620557576445365	-0.7552315278149216	-0.635928961946648	-0.8521536982771618	1.0305090233294452	0.7047869522691543	-0.625470110538886	-1.2866322926345746	0.14147599034240801	2.6897684550280125	-0.23027036960589436	1.1060667408748608	1.4136665087703655	0.35273735618932556	-0.11152185018178178	0.5005521422075527	-0.9643308991355345	-1.815136295906959	0.30455535038027787	-1.4084465778191868	-0.09195288631854887	1.3090889558330105	0.7923260254653002	-0.776540667786195	2.8514183606707384	0.3254477065334719	-1.0760324178625842	1.686257184399662	0.15551722600817106	1.9229148153762423	1.9863367178872975	-0.6855245881030577	-0.8646824428588281	-0.18907021583411004	0.054932102255044746	2.2181775315131946	-2.262969563971351	-0.5243860301295704	0.47122240407568866	0.431971584538604	0.656487814026213	-0.07144308140999474	1.701528944069526	0.9549923290583684	2.6627941305869696	-0.7178461458987551	-1.2222228867157496	1.4044119584002392	1.9142687042412914	1.2332285038488486
0.40506364639033776	0.45348132058030477	-1.4718745928573829	-0.30571336050889464	0.6106939173853086	0.6970185856193452	-0.21000833457903972	-0.5354147481712227	0.42670990583675344	3.1136457207263333	0.36908908496510556	0.49069827853923503	0.7860115777688829	1.9897836967503544	-0.20499810598287607	1.2774474969147966	-0.794806249590116	-0.4807515264912445	0.021761055080286404	-1.5425617806396241	-0.44044029010237484	2.034027918491569	1.081714288718344	-1.0042040299590689	2.4396186074990767	1.1558822265024598	-0.7906509370891249	1.7471834015117136	-0.3043465309983366	0.1921917999999112	2.0365233762171595	-0.8541892012136443	-0.6647027101628075	0.4531601977481282	-0.09127290080759926	1.4451817993573848	-2.5069246296284926	0.14090968684234723	0.1306860585926017	0.6138069027420114	1.0858189130421985	-0.9146760647833344	0.8533167480296926	0.6905656432889542	2.245301427206412	0.5111217829499025	-1.0844852603868793	1.417424302296422	0.86410489205935	0.8756391293782388
-0.1349766365077688	0.9620410375618745	-1.8158476911002674	0.11422658398678924	-0.009277197748579123	0.15900552487819503	0.15882952622319244	0.10199257565330322	0.696195543954617	1.9880248007735126	0.5782601628547676	-0.29684829770562726	-0.2824228175415516	2.7868552875166963	-0.017305339425363803	1.3821967324226685	-0.22572819180174944	1.1058264265390705	-0.44554020591318155	-1.6009292341473564	-0.6048780306883443	1.654194161449383	1.0940717591669185	-0.7161842931867975	0.7999660107665675	0.8191227402618634	-0.21312784414134076	0.8731869426869627	-0.9207238736336968	-1.8740597365811986	1.0177029690143407	-0.35614894739133496	-0.305765118102014	0.5339979623859026	-0.2098323536670136	0.0009198564937625929	-2.1070436944391258	0.4620804094036001	-0.9167695776382679	0.2552744714255872	0.7071873550966603	-1.1985950608319995	-0.5036942796632938	-0.28820744401862525	0.5935887031208488	0.9761846850166737	-0.7586102575695264	0.4841172617856343	-1.092500868061079	-0.17062271188043293
-0.828276097234171	0.8312375401401394	-1.4975698266137134	0.3257027799131078	-0.4083869258126972	-0.6371945573489131	0.14742397966106002	0.3140483493821065	0.5751668727153669	0.3987123657726664	0.5873863030470131	-1.1293329737909759	-1.0852312597488123	2.1036648903672353	0.2734583123202145	0.8399474563505158	0.7001180555770663	1.7214751894701477	-0.736811128452365	-1.71180423431502	-0.8677416035622756	0.7198243355257218	0.34576904742980313	0.05277125044364669	-1.1853330517762675	-0.4701943205886703	0.2152675824240951	-0.19522875164805759	-1.3265303064512175	-2.775369331050289	-0.2931924607891951	0.7407492685176328	-0.08375463191449978	-0.3408836609050911	0.12538248401119215	-1.4285975627934315	-1.2743785568060675	-0.11021043178349087	-1.892320303435598	-0.2884287043305628	0.13530146175098057	-1.0321907550462863	-1.2931810163908377	-1.111979115820904	-0.8479432596399304	0.5344934038029392	-0.4011904655768442	-0.7522131189485177	-2.4318535173423625	-1.015712604348379
-0.8591931997522988	0.2945990295591939	-0.7499261816153513	0.33897712628403515	-0.46897352971492906	-1.1062106831561669	-0.027617842201414496	0.09690655909728971	-0.09042864239767223	-0.5491652319087166	0.5620082038001529	-1.4850225778105233	-1.3113663062865064	0.3614235688856286	0.27139614866945494	0.017413863690088512	1.3425614512939164	0.9601351575183386	-0.5346175566130963	-1.546559848267897	-1.0063726699621693	0.06257551501108709	-0.7981767613080317	0.7268083307698698	-2.209512531485912	-1.577860517716082	0.27786548583281623	-0.7813730002471044	-1.2014261196065756	-2.032992985696791	-0.8191520248986838	1.7234329797144152	-0.14484802169245964	-1.5197079599242218	0.6349773377396389	-2.0060693237696814	-0.28408082784078964	-1.0402351973503046	-1.9039677449013146	-0.6672565647214828	-0.16847465824959512	-0.4920936538812103	-0.9265146172159389	-1.2191944047529752	-1.1680528893723408	-0.36431587360323436	-0.03718382857951576	-1.4315420169694943	-1.9338442514824274	-0.8036232093458036
-0.20095674080488102	-0.5100882953461677	-0.019076328696824147	0.28723460819712143	-0.277859029652491	-0.9103474986526616	3.648737472955859e-05	-0.2927099515899226	-0.9153781867412261	-0.726305875808375	0.4515754950780589	-0.9943730910794059	-1.2671912031289838	-1.1031887620244905	0.003867883002519919	-0.6556461746538573	1.1852833722854799	-0.426388981366475	-0.03981138416257003	-0.8048593589084608	-0.6938111666991547	-0.08468412587750693	-1.403494214981116	0.8590404494930444	-1.7122618579553102	-1.5947819476209877	0.10654649328917878	-0.9094991402136842	-0.6634705598665236	-0.627826255232996	-0.28319280532476176	1.797204528580446	-0.17798687556931497	-1.8223440125050867	0.5350423994414683	-1.4324533145615086	0.504949558075775	-1.26237883977666	-0.9808735639717947	-0.8372261973190953	-0.3607774572502447	0.22400944542311949	0.07585948298833238	-0.7715744025418521	-0.6464077659590179	-1.0550127699277452	0.4753901103670666	-1.1120816957035276	-0.11204580403853215	0.2551090645300744
0.5343241585800028	-1.2562398386820244	0.35465905929149305	0.35176061942574277	0.133415005817822	-0.2521059766541364	0.2292804868848218	-0.5345092934032545	-1.1281710231113735	-0.7243061538449352	0.26642992563785073	-0.009798656126058984	-1.329508101932698	-1.1457651222069245	-0.038545128567198474	-0.8812112586808536	0.48576535743315374	-1.234192585513231	0.16019202193533025	0.2717840527251806	-0.04782005582192025	-0.1453000954495147	-0.9599985976007143	0.6230139507308827	-0.36598408102690516	-0.611663569919634	-0.044710686065196646	-1.001287577631857	-0.22950828661005912	0.07480084186318854	0.5485055376591889	0.8568042249278444	0.28918020341891437	-0.7433387178234623	-0.3997928789705561	-0.24560004193836785	0.7937027506513947	-0.425108914085379	0.029563393810779947	-0.9239114651754442	-0.722064478797993	0.6519233959120639	0.7310485576533713	-0.2759843226901291	-0.07845587001632867	-1.0291480638730888	1.2218385112074053	-0.049059055116118785	1.2329278839487474	1.0839423657811391
0.9454178535493004	-1.3142092841882107	0.3836239888502986	0.546708242278501	0.7863660169493284	0.4122396258657598	0.3400202348517936	-0.43460433635568396	-0.23055739256688695	-0.8596793866535508	0.2818163294474493	0.6550656790788907	-1.3982127800908908	0.07159845548052846	0.3734258993925678	-0.57458696049121	-0.013871555187250192	-0.8578983665228465	-0.22604735317995053	1.0328297676270866	0.4675085469511092	-0.4816502298417657	0.07453172956738584	0.5087572058109084	0.6616491586504882	0.5925442214954032	-0.05166666374759368	-1.1106216066475998	-0.27318934788822685	-0.26677869332821064	0.7878103467437387	-0.3292103391481176	1.2119956079584422	0.9408367530360517	-1.3358605555663217	0.6458167944772297	0.6023329171405564	0.6748664713606977	0.4745734273268268	-0.9145144777013544	-0.9971373795573341	0.3887451998447753	0.7004650100201233	0.00843071990915462	0.20885124710167363	-0.20768940371079841	2.002716432323591	1.0741981374467542	0.945608435276287	0.9886912171833895
1.2152195901870508	-0.3409686500181961	0.36943187081131945	0.6048467738952198	1.4980652363776925	0.8480851109204517	0.16181406506337362	-0.019563045422516204	1.3858607513525112	-0.76823519914697	0.6889947886946923	0.5895330686198655	-1.0709370864702221	1.1914618134628723	0.6967816029979909	0.08492603573643365	0.016392430694662258	0.25497328748830894	-0.7830258763473542	1.067577443860057	0.6013732485280155	-0.869096989855999	0.8127968230027346	0.6254560174084883	0.8418146965299085	1.397919913493417	0.05096590900819789	-0.7570012166741599	-0.5837256940627397	-0.7917290154101035	0.4131826150669739	-0.7933065385764335	1.8366262714512214	1.8576590775799353	-1.2667332717116224	0.757119197010274	0.29005034234513566	0.996398365432287	0.5010212082115696	-0.6557856579036055	-0.5829613859878926	-0.38814266865017377	0.5263569203252612	0.17981822083387877	0.4802151284958782	0.9328561481485351	2.3925609546350413	1.6755923634754726	-0.2747893973743719	0.4268473476918092
1.5926997149666384	1.0717094842945263	0.5320298202835787	0.21224952861237753	1.802756625238953	1.141404155747093	-0.12576334898071487	0.4766226464105492	2.540800036103987	-0.05094911058387327	1.1091092411978656	0.1805179022231801	-0.2756105888887436	1.0703246501133032	0.15713261212431295	0.6995728216824191	0.12421831359202253	1.069790599714982	-0.8196461446280294	0.6072761610093668	0.532904432619167	-0.8026965042838625	0.899548887763715	0.528274870419957	0.5889130614551077	1.7443911143374824	0.1795243853517346	0.3684251425664104	-0.5982064942770271	-0.6286475912512752	0.142007944913472	-0.28290617327557843	1.4270136631645236	1.3446664567207225	-0.279806739113837	0.3513764872030732	0.2115286680704883	0.41660045707421234	0.5871890965859249	-0.16000425671948912	0.598690273946908	-0.9457678690365084	0.7997360403722942	0.34589695108920226	0.9302211805777467	1.581058942472664	2.08342590026904	1.613184999903313	-0.7906625204012562	0.3568753823043126
1.8275866899191744	1.7395569459115785	0.7236250295617788	-0.5730263499752817	1.3041832808729283	1.385833461939073	-0.3093422210260742	0.724484100466631	2.1697756473791374	0.9642634784197667	0.8104758494019749	0.039031966104953936	0.5170982954846539	0.05142452584134078	-1.1954856370970384	0.9136471094901545	-0.28546717813963335	0.8698170153732939	-0.17849528560916952	0.22036730644622135	0.4994409462751939	-0.1964115618567136	0.7629052343275007	-0.17847548541297945	0.5304442811185407	1.8368675085944317	0.24820639893713442	1.7230764816048119	-0.07900182690385676	-0.0034346526682954267	0.4018405129734215	0.5100658175436522	0.18518760462232903	0.04166943324963223	0.44994350339066264	0.021500115805032013	0.37525037517393284	-0.2069115124202147	0.7723442599487348	0.27172714673784326	1.720240209198228	-0.7021123042630328	1.3726626258568662	0.4175395281775146	1.266771477137952	1.2176430394137638	1.197817652061682	1.1421939143372704	0.04508650266182793	1.011197332400131
1.4300678631009613	1.1130221663165727	0.6271111219623428	-1.226376341704313	0.13142751073922163	1.4500572977297663	-0.46560425435071473	0.4957086548005012	0.3081523228398563	1.4224445851635514	-0.3687348257160002	0.222509864254497	0.816464776725039	-0.3854657675608032	-2.2803519267727292	0.7425186064003093	-1.1080663807671547	-0.17671849986867827	0.5613950396782541	0.18615473489804754	0.4434442594625612	0.43197351864580597	0.930527126038251	-1.2226604205419451	0.7186578200291719	1.7389617891958975	0.14942801675739245	2.226856376398664	0.5830136187264093	0.07501856461027373	0.7530623631788789	0.6517273569287226	-0.7854784661930471	-0.7995715988736097	0.06278301209523178	0.06135397258161353	0.5165085024465326	-0.081928819816676	0.666105290982459	0.3804523052189963	1.812892663233234	0.1634445493114694	1.5825808475629335	0.3451263918129795	1.0977183738528662	0.18554444592991254	0.25317941128107235	0.6527859890258847	1.235214391738193	1.6370696989944906
0.41684725783405835	-0.004956991869386971	0.26822394492349433	-1.2219636694733782	-1.046382206954555	1.1724719877200447	-0.779872586870329	-0.13374093298522982	-1.7793827364084833	0.9184832476114101	-1.5028472631735634	0.27606760496730093	0.6967663198361462	0.6466686111471268	-2.066309141608527	0.5894341487041858	-1.5775498682395859	-1.206622176544485	0.7659733675278818	0.287095260866307	0.2005178392623909	0.5202919922512979	1.3292005918402927	-1.8480777820522776	0.7018559879765597	1.389469681409456	-0.17334309735173117	1.3586859004759497	0.8373070075196792	-0.8316020186144033	0.5223147735056578	-0.1186432224594971	-0.6012623388735591	-0.5184807255630037	-0.8915472973920494	0.30141552513663095	0.486268544602926	0.6545376887176778	0.16493094805945469	0.33028326344574777	0.8720896640469988	0.9402226055590963	1.1252032508762888	0.39000818334947013	0.5381563935318188	-0.48424402922950416	-0.21846168542075178	0.44051734562016825	1.4553412535593104	1.4871144154938154
-0.5414991738603421	-0.255230110985442	0.16227529127345136	-0.6129946407111243	-1.5397427795593417	0.7207356156365256	-1.1026078929295071	-0.7398592282305015	-2.5581410908146873	0.031216548290105506	-1.3545929062164404	0.0019095023367648248	0.6689928392773049	2.2448853687425396	-0.752210274684157	0.8212719575325608	-1.164474538169417	-1.3928628602976116	0.4961756613343755	0.21411121106695336	-0.0996674723305479	0.07476838390885296	1.4446625757511649	-1.620468989624742	0.2408064994511215	0.8885194001601812	-0.5569159062351215	-0.1884172723480338	0.6507020061636767	-1.8669467802866277	-0.18513590402575586	-1.1889765011296185	0.4151777478001786	0.46454826884279554	-1.094279044776602	0.4661401943554712	0.4502696786671644	1.2321770869438753	-0.20819288555302037	0.558691735258776	-0.046225685692565646	1.176384147873751	0.4314117420822941	0.9038603636139786	0.17007336410398827	-0.03852101275660633	-0.06440061148677974	0.5934345793638097	0.6570330572156213	0.7607704430919757
-0.8694865896724538	0.7447074706666491	0.7487940104751163	-0.032572200507411095	-1.1985543658688822	0.5787407480914856	-0.9406692977535748	-0.7981510538097403	-1.4877338509107354	-0.29255911885193053	0.21689036771038847	-0.13891392192986077	0.9887918071823832	2.532717229110386	0.3846015455856671	1.3223652135640154	-0.22609583369329522	-0.5965120328387236	0.40428782233030364	0.02159305484776989	-0.09372671699993795	-0.3888428548916751	1.07722868343275	-0.8804395613494103	-0.30530063725057893	0.5479181925574537	-0.6059184988127565	-1.106764208131817	0.541320019977344	-1.7388648555911945	-0.4653120032778367	-1.738345565601847	1.066435730728089	1.24226999403339	-0.10752441301060423	0.5235818123160279	0.6401354690549916	1.2227709586929267	0.08212437815641434	1.1826162474610948	0.04158347808768584	1.0538490872700932	0.10659407287120433	1.7720262086379979	0.363308990756367	1.1547073679449644	0.4201848733069208	0.9506622502532064	0.012540149982688662	0.31275716885142285
-0.765854315981658	1.9020159282559652	1.7044051665617106	-0.025143792905924868	-0.47990620481023033	1.05731229524333	-0.048219933770570864	-0.12149577457704297	0.5399549983431107	0.20178223733490888	1.8695435446521544	0.3840459880609429	1.2953377087912188	0.7327609867091673	0.36074146273870067	1.5728364785371804	0.3953042963039853	0.5744621901191356	0.8956118700074691	0.03081061948743067	0.2990846956004829	-0.46582682614418225	0.6577719726096525	-0.2949625364082034	-0.39966315218127496	0.5778962653690881	-0.011883775059125148	-0.7416250501215025	0.909800537890621	-0.21357994691211876	0.2896216940786946	-1.5130737486989811	0.6048639211182517	1.3252882470178342	1.0155446152163792	0.6184088171460496	0.98411901728227	0.9448435289307238	0.7805429724728091	1.719647823939821	0.946770668388062	0.9407579358317064	0.19093877410243965	2.2699283490203417	0.8106583699252147	1.8754306229101363	0.7745581873366999	1.1490792688006655	0.36395544836288063	0.5502598939017287
-0.8710832281818093	1.8298001558390156	2.073909822513117	-0.4307658084498071	-0.00868966786307372	1.8503780445190705	1.0801605793070443	0.8743612387743216	1.9933969043184276	0.8257105296527822	2.0603675479164942	1.322666327749386	1.063227116434435	-1.7969491763731953	-0.4970077986624384	1.222882084177515	0.33097541495481	1.3022325713450842	1.5797761917102984	0.30420962756125075	0.6365198347639773	-0.28591543156908017	0.6748590764601688	-0.07770847944390093	0.013461422948192466	0.8105810387373515	1.0410495181333228	0.32234739901601533	1.501218354417781	1.5164565441104025	1.5261953898949965	-0.9262485949330062	-0.4739237080243472	0.907572988944593	0.9690895159149288	0.7645206687891052	1.105951301027958	0.8622096291934105	0.9725555380431595	1.5924167720480082	1.5256981657684145	0.8018305260025416	0.16418937795960634	1.7159545031650787	0.863939006598262	1.285327754789458	0.7203030016664889	0.8398773256471463	1.1546302980640617	0.9434113973155166
-1.331469266113544	0.3940768643079456	1.2738625434148207	-0.5546753298493169	-0.0761680478635941	2.1996737229579484	1.533371201335754	1.408013525107277	1.9836141806838885	0.7787979750299099	0.6639662596232788	1.7131456586673601	0.3057887170197236	-2.812793442586395	-1.0364615062989448	0.5086778517357642	0.046071955777509783	1.2001904268624473	1.6820996376096964	0.4004313732230407	0.4161726357133161	-0.2686150288155836	0.955896867749659	0.1546447401009757	0.444574107258521	0.8405872303245261	1.8719959452426358	0.9491535126740368	1.6814097771772871	2.066857943782146	2.029240985929263	-0.4965533239868377	-1.0752670499203938	0.40258427678843045	-0.20790759710453036	0.7523306967649928	0.715783173046889	0.8449579760700314	0.11776602053009831	0.881029651534181	0.9893192373876516	0.29948434503438565	-0.3694161541823222	0.3091986430614362	0.26975607619797987	-0.17006916947041495	0.2845975947071589	0.007324517697398175	1.1415961118149665	0.7307374948879564
-1.5328290492716223	-1.1255830843802794	-0.14472192845602494	0.03190786020508143	-0.47995439734905265	1.5925757650515888	0.8906619452551724	0.9752923795130701	0.8562729226082162	0.05728097423546597	-0.9289229616596331	0.905144993488093	-0.3650393082627027	-1.434121997451602	-0.6154316327009911	-0.000499063555685268	0.21366547723940338	0.5168516638721359	0.9188789239069286	-0.18053342084132606	-0.2936415217074955	-0.5536576639807811	0.799177065092346	0.743396845061128	0.43878777250073486	0.45550379189093454	1.843998021771979	0.6168989153068909	1.188457676487329	1.2919548291350502	1.2525837951842942	-0.3315957378785786	-0.7744534150718575	-0.03995132113248791	-1.1355401180751172	0.39632332850375124	-0.06534080312807407	0.3061621922799685	-1.2446912876652394	0.35202225013452426	-0.1926377568261935	-0.569520620674728	-1.1973403072043154	-0.8599386482481053	-0.5501802712377593	-1.2206270489354745	-0.3258976087436082	-0.9061493510068598	-0.04504303350601656	-0.13001760341602545
-0.925996460753204	-1.4088641912648665	-0.9929072485223267	0.9681464457483252	-0.7394637026584979	0.30463806772181284	-0.2990817640910634	-0.15988181001967383	-0.36633355182283056	-0.5976487906815795	-1.370181545902112	-0.6460492548525734	-0.4169099322654121	1.0305035175913202	0.3036350080585897	-0.0345652713453927	0.9019019086362656	-0.19896094624697858	-0.1955137542454529	-1.3183928208899212	-0.8761744092803735	-0.8040992184803905	-0.10443811686399743	1.4094348511829309	0.06337290095132478	-0.11681813543518123	0.9640633752120974	-0.18226234480859238	0.42215875231817457	0.2783722559381413	-0.0957023160180098	-0.1857946335172259	-0.18404527095559214	-0.4823942794302891	-0.7005336774013118	-0.2067951211372967	-0.8081098672538036	-0.928352843928347	-2.0149643631582173	0.5988200850667251	-0.8249831892623757	-1.2397801711618632	-1.7617099482378433	-0.8188324062041152	-0.9480672759894736	-1.1121162660318045	-0.9023138273812101	-1.3015292857222904	-1.4209740580767878	-0.9616522362988318
0.12511065903588897	-0.43260740181370755	-0.757577754687943	1.4617866370216976	-0.4614881186122086	-0.7939098096350711	-1.0609733573125946	-1.145637756741818	-1.0107495629946366	-0.5712744725121351	-0.7494257781998392	-1.798701476322078	0.004409613234701306	2.504048965604399	0.8795115899804511	0.12401547818890876	1.5209067990996292	-0.5767817966623898	-0.9209080263752812	-2.199398746076713	-0.84044284723411	-0.6046797101941866	-1.0898562260690778	1.491377615294426	-0.25947636261875995	-0.41228184997619943	-0.10485601018121901	-0.6203434131341128	-0.0704904026355515	-0.021242108201191802	-0.8936094001052384	0.11217773907516097	-0.057127043232580554	-0.8426946153292262	0.6722674190751847	-0.7387098762269658	-1.154108344424198	-2.134505125799601	-1.6914129525050157	1.2665434491035414	-0.3383016200792168	-1.1693886014811947	-1.7697280493992162	0.25953216718140687	-0.6763155574830884	-0.32570909201448384	-1.3019279585173889	-0.959615885475448	-1.781254280440074	-1.2407952056504947
0.6595691163359578	0.6394565967654584	-0.18797636395230757	1.1162236478359262	0.3736326531553009	-1.0150225857637443	-0.9811903528510046	-1.2912711556517509	-1.1839558699663002	-0.012459833333137691	-0.22303381422862442	-1.876580079707036	0.2617789089279218	2.1565288762792707	0.9046487985976848	0.05021835935341694	1.49815331077424	-0.5966707522891112	-1.0138469540081025	-2.060294423165261	-0.3092529483902438	0.02158265192276553	-1.108383937221738	0.7235916285406068	-0.29933186426748054	-0.17752322019302705	-0.6779647296204322	-0.4321659774934218	-0.23238858960768902	0.16180507296390823	-0.8350733262186774	0.44629853589674306	-0.3286282137964886	-0.8324884271729373	1.5623399370669804	-0.9605736154869574	-1.0507948756671268	-2.2799231206364077	-0.8135254012845897	1.3508391520291936	0.5789166141907208	-0.5359319835337535	-1.4186338111182926	1.1623388993774548	-0.04633766316785991	0.1047754964944843	-1.4354540297736027	-0.2828622014646652	-1.034477927325811	-1.1825852198515572
0.28579472798954386	0.7274426358556764	-0.36389110654907897	0.29958057977431873	1.3508372337221064	-0.4684584865819851	-0.5257285749051769	-0.6734279988859304	-1.302242932022457	0.42722198975386755	-0.4436867368919782	-1.2202783296647213	-0.05319759996035986	0.8543822110731087	0.8636179958299994	-0.29404111599013627	0.8339572905210532	-0.4094299045066854	-0.7855856830181185	-0.9930736301190284	0.2439174305919823	0.5794116142164594	0.06217481248945233	-0.3889711906497361	-0.24737126368062304	0.37139525203247314	-0.66477870924581	-0.06671762758050108	-0.4441999664359617	-0.0805587530583079	-0.6010729059462225	0.6268932568637063	-0.30211949987375414	-0.3209428550964256	1.1720312067309153	-0.9024676613560436	-0.6664436686964025	-1.0864260095383962	-0.22733171819255563	0.3205087358817319	0.7585085888567067	-0.092759127471334	-1.0816951345545875	0.8450189614484191	0.4134699249326823	-0.18636436058918307	-1.275734814352525	0.0625958994027867	-0.18963615788166496	-1.3361285874517042
-0.29251760385123954	-0.19658376680961798	-1.305343242559911	-0.29070302163428546	1.8547294182378107	0.07286286198522836	-0.3550740341834438	0.01730067001653011	-1.4215574466648204	0.32276393816854315	-0.798727969572558	-0.5894176600106622	-0.7130420511995434	-0.17815710058592202	1.1240859958372127	-0.5775376039850988	-0.02190586462856733	-0.13124804229702314	-0.569606317786283	0.10681896206731588	0.5818641666968706	0.6015174296585966	1.3712695486484339	-1.0355053314918206	-0.39555883067058845	0.7065871876656857	-0.5045519634021218	-0.06322604213147551	-0.8955583995777969	-0.9597658516893246	-0.8725791763629585	0.6713394579773126	0.32428585218966127	0.37418629671986126	0.08742083245680111	-0.7579687162308549	-0.18107145332306018	0.623713159991535	-0.13091118069472235	-1.217732003742765	-0.16080417147331735	-0.29844892923901917	-0.9347868613349951	-0.5233239618055531	0.35247335134713226	-0.5969751254465637	-0.8879720466212198	-0.22109236058169057	-0.14483157069045796	-1.7979796038690132
-0.13165441828920255	-1.3267151337051983	-1.854146478017587	-0.2910607693865994	1.5123439693836256	-0.08454111075220969	-0.4783101086094987	0.23011813352676944	-1.2046074306604564	-0.19372857683856648	-0.37744835560932166	-0.2563543413952229	-1.1599404554769805	-0.7070289571730123	1.4162992946177273	-0.5965966758240616	-0.6568672097755341	0.14572128206559792	-0.35801510173943113	0.4513358100370602	0.8300949994477128	0.14702254039359877	1.433103725092704	-0.8433940226140144	-0.7205090505520064	0.4190361197448571	-0.534527226323077	-0.44741689834991255	-1.2543845607954789	-1.5149732996121852	-1.470909483447936	0.7550553787127086	0.9693826758225481	0.7102813147582806	-0.5635638284365223	-0.6494814195702346	0.3071949296733924	1.6828678091351703	-0.03857525117815111	-2.1159999613854183	-1.36379644008111	-0.7951588011063696	-0.9220744830234027	-1.792482506739409	-0.2645261639117379	-0.4611289608429734	-0.39816275941499557	-0.8123522890556146	-0.7756805107676131	-2.0794636920988596
0.7489079352050625	-1.9111436798334684	-1.077061273053154	0.16166958599387307	0.5307784396487831	-0.9195171151022165	-0.2698202288312197	0.10787021309846548	-0.5016569787120352	-0.7434704294758324	0.6533509763800209	0.10810607575957644	-1.0788106017795516	-1.3215055112138228	1.249778905009044	-0.5590811705547001	-0.9266245368101967	0.26149664944856266	-0.024192978006272802	0.14279074107365308	1.0787133103044542	-0.23963045033755953	-0.06609042302572077	-0.0930446434225319	-0.886930012181381	-0.4318260234213672	-0.5682110796998665	-0.7770635248735825	-1.1011868374331555	-0.7007275580817007	-1.6481702432653742	0.9264706527941363	0.8670521159850619	0.4398832687120778	-0.36676325431733725	-0.532910345042844	0.7502890371687647	1.608194088080354	0.4124911609119028	-1.8785868113385316	-1.7578472557133193	-0.8911959718420418	-0.9369737981178929	-2.044908736558761	-1.2006544237320547	0.05004912998027401	0.0978484910275169	-1.151446349590347	-1.2749184358533256	-1.74243561826603
1.3475166201895945	-1.7733971834576971	0.47191668515383683	0.7733525682170707	-0.40912525878972034	-1.7556325984497227	0.6677152985418519	0.2604430610441284	0.2672986285415966	-1.1206708780577235	1.123379786777731	0.7531855045533319	-0.5957963017247413	-2.238294926342913	0.6249894038824746	-0.7706160959115567	-0.8292960285968337	0.08052674963229643	0.28233050098505225	-0.05294849547809087	1.1359231496535922	-0.08415421882595853	-1.9733461197448494	0.6900540329207849	-0.6264445249738451	-1.3336884223108176	-0.20534524433967904	-0.6622195753695543	-0.5518895699757821	1.2346299817617976	-1.0735699425659984	1.010564168920611	0.05035222228961031	-0.18036247131877084	0.1793051079843813	-0.3075583962172571	1.1115662796901153	0.8555526643192457	0.9178210889379528	-1.0908728900078009	-1.1020249170547216	-0.4254677015832957	-0.9036412598834159	-1.4244978836731206	-2.0232976908856584	0.1898873999035505	0.5589584648178678	-1.00475445717095	-1.1364511841333893	-0.9394055517626613
0.9046258102899962	-1.1518589930037415	1.2338511429654568	1.371491722187788	-0.68769946264894	-1.9268338343784652	1.8402338610127564	1.0327599444174989	0.49110627180320965	-1.3163691102688706	0.36338722467368845	1.3509778960140069	-0.028570296876181792	-2.7713864261275925	0.05843845773934765	-1.1621771299652426	-0.4108728087009493	-0.27466639854792646	0.18636421713273615	0.32149153286601134	0.824051313641597	0.5109571119806152	-2.7272612438249793	1.170201689332185	-0.022928417093085206	-1.7104393904285653	0.5092357394138197	-0.1349069196858219	-0.20554539280117534	2.770236222926133	-0.2595399698323734	0.8567753656290586	-0.6444707738331131	-0.7100475545084256	0.4920337671124731	0.020144595402474784	1.3510315190699902	0.17259832701229086	0.9048054798913296	-0.6472782498723211	-0.16325857858174442	0.07626562015766808	-0.7438907549459923	-0.7256865638228863	-2.2662012727833534	-0.2976692790507204	0.8974153197903803	-0.5931108730691479	-0.5784507960511808	-0.21028334767978513
-0.1526391958688278	-0.35810141754799923	0.3986212359694948	1.8047075059613544	-0.24892775167902037	-1.3977250437299646	2.244801933319056	2.0771781845313435	0.08206349669701539	-1.2840218750459809	-0.7892360321488799	1.3277332762586946	0.3833481755682215	-2.1665719825973735	-0.07815270172266227	-1.3305101030140716	0.11659602522573242	-0.4039899496396911	-0.4472670063422608	0.8477706984367124	0.34414009097815185	0.9400173206553581	-1.807746781689723	1.2334985110776384	0.5784351793910067	-1.3897835947613948	0.9337324264840677	0.447671190026249	-0.4326106732758684	2.6020421262053963	0.0381727891205927	0.5926317465590403	-0.55647698325611	-0.9445089615385716	0.5288490331833443	0.2839518043331273	1.3957442245469056	-0.13561054198400382	0.30377879981045264	-0.757933038725382	0.16041272154368097	0.09949634493722019	-0.4379340994520839	-0.36671852555845824	-1.739946715358623	-0.7266328365007628	0.9035729358316841	-0.22875865496000578	-0.10253621786192076	0.1030194790486092
-0.7236165627297753	0.3105062409017696	-1.1328925277731645	1.7917442630772276	0.40867893692586726	-0.7573206454999732	1.4333556347547995	2.6663011702067627	-0.38438129703482266	-0.9108216373354192	-0.8793668710447873	0.5585981031710116	0.5010731300125542	-0.6859127647261533	0.014217996870098563	-1.0761862177898163	0.34972838691201114	-0.00046258030494024393	-1.256139350352262	0.7687267745912381	0.08343117241364838	0.6995877588378941	-0.15831611751890498	0.8358082825322812	0.8594103648146835	-0.7503516229159152	0.47110487021160413	0.7341964348378943	-0.9183458579117829	0.9497162164213864	-0.359968262362044	0.502722249110912	0.07350317442398288	-0.9407144487075992	0.5137263119134101	0.2570552307546939	1.1411621656916826	-0.281898367610275	-0.33024390835319356	-0.9018797990923588	-0.28517821944672134	-0.2550829829369408	-0.16855987795691646	-0.045789200239565515	-0.770517417784491	-0.29047095146134166	0.39145092021389466	0.008543713435361096	0.06027951190306465	0.05207530180503175
-0.3453708059511611	0.5529406031571003	-1.7446813969829806	1.127827182914233	0.7281251709762925	-0.6202281881140523	0.07114525277384143	2.362961379285702	-0.34611150073461133	-0.27484822740670145	0.3655999183990054	-0.4576842228143087	0.2447609493185851	0.4927126555411271	-0.07527048126336472	-0.7252777464856954	0.01879108463326262	0.7353644611585806	-1.6986261977921326	0.007329278045687359	0.06863727929404298	-0.08089375938111452	0.7508953552530968	0.0592072144607997	0.695459779554089	-0.3884089339132576	-0.6859478614000262	0.5826091785843417	-1.077844624107369	-0.745687511410769	-0.9834547672439334	0.6437907330282684	0.4973396973536116	-0.7309182129658002	0.3980045694207659	-0.16208486535066624	0.5686969324425576	-0.509087685576987	-0.48344246994685103	-0.6670325229574123	-0.9375586357140984	-0.5182610316568476	-0.26159220499649444	0.557589135401857	-0.026028914577041384	0.8350737576921965	-0.5142977009499996	0.1590174753348446	-0.03520394841865882	-0.23116088359407802
0.33700583114522153	0.24027330462317184	-0.889987164405549	0.056963670180365605	0.5617169762219516	-1.0328511877002085	-0.6774471537179794	1.3422506960457303	0.05039286023720237	0.22622559577198226	1.5507905509762492	-1.1056696189729953	-0.2923270248282793	0.4920763930003587	-0.3475795207946627	-0.7604052221710432	-0.646286076730476	1.1690321999014242	-1.5682171127941325	-0.5935625401418365	-0.11832756986978418	-0.7464872199199879	0.23473461139893803	-0.7169251247161544	0.13947977021891503	-0.5818780301792439	-1.6085687825840689	0.06343892920039193	-0.8111063465875198	-1.3062241998167599	-1.33073982619197	0.6950228718348037	0.4005080843886575	-0.21891838930357482	-0.06036836585488346	-0.798794871123166	-0.10862099710153164	-0.712399074393981	-0.25367842869760765	-0.3300404947619189	-1.2592781829771824	-0.5279795774655223	-0.8246165208231384	1.0536825474448446	0.039157656386280125	1.5427396893291534	-1.3091313963558227	0.09511490946162462	-0.34097012467346244	-0.7598903745464377
0.47153855121490357	-0.352270167645632	0.42570045068518586	-0.7745831132376385	0.1747734003133701	-1.4577686085854202	-0.3164876922612763	0.13444444330982638	0.1282651684459174	0.18002602042258004	1.1541639863750073	-1.1746626104106248	-0.7379647755537775	-0.376621424680046	-0.3803276942753942	-1.1866468827067616	-1.0475292211029983	0.8338687880208219	-1.0808973789515972	-0.2002913002675916	-0.7211446449835982	-0.7778554419424603	-1.1353293333755756	-0.9668237588848206	-0.6207103639679411	-1.0533531566235548	-1.5197911946072566	-0.5916368493589679	-0.5813101256615851	-0.7980310590027879	-1.3266624545814518	0.29616297503112404	0.1775096504325487	0.5580053623828883	-0.7531440319737216	-1.2298731129972187	-0.5187065332105435	-0.5846767657670542	-0.10375748166757408	-0.42577968001276933	-1.2603394115801418	-0.5620286565038849	-1.4614269300778575	0.675856558048737	-0.3928409198627473	1.0490204391923723	-1.4715294821481206	-0.4034229035772461	-0.8362815360607639	-1.462034363051031
0.06308638484709517	-0.6618479245982042	0.9391412218250231	-0.9111696378978316	-0.11403239276817773	-1.3289904058466508	0.4994886424286847	-0.8151684732210892	-0.42290007535966306	-0.3764654640386255	-0.6662671374460859	-0.839280158551516	-0.6556760260085515	-1.0562160914873342	0.06223929912743615	-1.4465245569540657	-0.8270763729134205	-0.04848902740514334	-0.48346565046396434	0.947377243676511	-1.2963982239672953	-0.3159617873846873	-2.1851004484858754	-0.5269803525955229	-1.2712179907344103	-1.2641204567223228	-0.5799983205102238	-1.047770643094739	-0.6763792665987126	-0.07404096005467926	-1.1363218142531595	-0.48263963264076715	0.26980912019828523	1.2138719468337003	-1.1192418022096615	-1.0535714094327746	-0.4755538523491198	-0.03940963431715535	-0.1699968339999968	-0.8984869463484072	-1.2558405063068687	-0.7688872435318349	-1.5052218436789573	-0.6249616157882065	-0.6835372784759283	-0.1274873854777515	-0.9648706746740112	-1.2023098773114052	-1.2777339777829961	-1.9119981847633984
-0.15188988414426088	-0.326929127539741	0.5479998821256044	-0.5878907790920722	-0.20801345929635848	-0.6100318772173653	0.6791685520159156	-1.3206609601908643	-1.0281095731544176	-0.8869831848505432	-2.14749204707404	-0.31215772351807497	0.010826116431329292	-0.9028180919033706	0.6282822082179103	-1.0393477116520335	-0.2625253753176932	-0.7373934314424615	0.2525738939914236	1.6418741465380065	-1.1300837237539256	0.02886157233907564	-2.1689169641944948	0.12724451293483505	-1.4675950146010746	-0.9397242337940438	0.3016713158249294	-1.0225445593909033	-0.6505186716193995	0.3340789435538972	-0.7641138256133663	-1.110145871781309	0.5197338551737879	1.2780850383462157	-0.7687958749146921	-0.24507236517621261	-0.24905792502168397	0.6051839428220979	-0.07771922499517253	-0.9963403085204411	-1.282206249835754	-0.772659378886663	-0.6498751883553975	-1.7538337944635656	-0.36790670209910864	-0.7020718087633988	-0.3140370430994953	-1.6333246774298182	-1.224231228019345	-1.600266586545466
0.20894846771889541	0.45442357620006346	0.17437405887137547	-0.48126716305683437	-0.18768057817335282	0.1950739499158198	-0.15797567060023682	-1.3663634981178359	-0.8087894480480928	-0.7492279741172195	-1.8351976773484064	0.28564572851447534	0.7745080618399808	-0.19940310374862957	0.7399182548739112	-0.1110934002199619	0.07000514897261471	-0.7085782205754984	1.235232892552497	0.9886205158129184	-0.19902955348410903	-0.11104195552922529	-1.2531898499876954	0.3165305332541391	-1.066368156490487	-0.2987237314213627	0.4329000262731611	-0.5160736950343854	0.19495913313584964	0.5965700174474369	-0.07068778952570341	-1.0970029340684138	0.40506235682979874	0.7247198660129388	-0.027901755151579832	0.7340410575898484	-0.36103877062737205	0.8743253852315922	0.4722264780492779	-0.13880002292353277	-0.9744846142872567	-0.12206364917454982	0.6799391261599185	-1.4853654520995148	0.4166575403595341	-0.12033365538715698	-0.08576153299082835	-1.0416815419338175	-0.5216152440672736	-0.5530326543009172
0.5815359503174768	1.1154540734794618	0.4164014250251223	-0.9230252201342543	-0.1356916566233835	0.5556520180573549	-1.3011743473949084	-1.042477905058579	0.33827213522753363	0.1255580122976423	-0.14855289271934413	0.7620343874985025	1.014056355823436	0.40479957285102186	0.2669195841315767	0.7051062878855952	-0.007644163788265125	-0.18327275862105752	2.242993395008498	-0.53872911619007	0.5717046722941532	-0.4313263077514258	-0.18409443902387207	-0.07944866322497066	-0.2976002222122225	0.2092904140279425	0.020371487258736328	0.11930082969766352	1.7779654052773721	0.9724922734555267	0.8461659571812052	-0.5043045089019899	-0.2006553080929809	0.09621357119662427	0.38582847675973014	1.259073770892064	-1.0225563665806234	0.5480013556938843	1.1324842856927662	1.279030541949468	-0.08398740452149213	0.9567975350617893	1.6735632079508147	0.09754332170369481	1.1270002444096154	0.7327271439081056	-0.2913936953807569	0.4082635192431661	0.3420386296609902	0.517681463617809
0.13187779338696778	1.251724947689605	0.8006264368182323	-1.4888169939573253	-0.09964986109578411	0.40241525372297454	-1.6976338466713286	-0.5868176794387744	1.459017038404216	1.2200087216577027	1.148568938143043	0.8222148241175926	0.5710066202460742	0.6547801326126591	-0.3277001298017669	1.0061942020060177	-0.08193954667121918	0.12001762336577249	2.7148946623670405	-1.4986351094564683	0.2546703031813031	-0.32713582660443324	0.40204629614105236	-0.44294149585527265	0.3574613994763909	0.33158983526306984	-0.16127041018769794	0.43619119308486015	2.992436201598082	1.2137020392167315	1.5227911840432766	0.10320544794540065	-0.7927209319362921	-0.03347006428141983	0.19562464753138284	1.061224600811313	-1.831961049227435	-0.1525509296723177	1.1759612781079494	2.1799807529971944	1.0250398123590247	1.5932650753711635	1.8761073373680863	1.4838526453078844	1.3733166663209704	0.4937109081719072	-0.39178870967216084	1.6557753833631603	0.6234322951842127	0.8913436418674667
-1.1656181959557828	0.9158157864869596	0.5503939991479349	-1.4783478632137246	-0.16136621490673908	0.10393812821865024	-1.0093367275946603	-0.32294040015627845	1.4970334399971452	1.8472883474261403	0.8836269470384506	0.370645258582102	-0.12205347267392423	0.7311070382363007	-0.5158641972818552	1.0294832629913064	0.27663640590638233	-0.25802506590007734	2.259097375964348	-0.9461525485882376	-0.9672488795126488	0.33953865894848256	0.40234820508164937	-0.1328661504092323	0.534888344918635	0.1634797838435331	0.29981935498714535	0.28359334719171786	2.763211960413493	0.8383338634981721	1.5348830386136914	0.2165652562220072	-0.8472241538671834	0.32047192466709473	-0.16678962433836272	0.4461519543697153	-2.140998730440607	-0.7446208844245892	0.3642265498950443	1.9331284111110707	1.5903377339961415	1.2238570027096591	1.5661248886061423	1.2826376046434973	1.228810004232217	-1.0941153459835251	0.061048254604305234	1.68941880568051	0.1613409912613115	0.6430672869529171
-2.395234828985876	0.4349499044142	-0.2366703451700944	-0.7466575999332694	-0.3942110423905114	0.015744595863637707	0.11534107600323704	-0.4037562201240044	0.4661355304362797	1.6787320067397133	-0.3862758234455966	-0.24368109037444236	-0.5139094448815961	0.7446441951434518	-0.23260531171492418	1.2813823416451984	0.8754712299235133	-1.0517235427157994	1.114485989394282	0.6386414420381731	-1.8965466698293845	0.9868873571338107	0.1601771794960527	0.69131820629332	0.27213490251603895	-0.047280613475772684	0.9846887217841555	-0.06780027433823678	1.2903047969459673	-0.13572176035888323	0.9713645000620925	-0.14011888917585566	-0.46355043322945105	0.5979361510480871	-0.20072608347918577	-0.020548639680653416	-1.7177828292643622	-0.8633128561504775	-0.6415384935182551	1.0323307699838227	1.2290826462654816	0.3281512115981268	1.405887929381645	-0.2152138661724975	1.0285649214436583	-2.755834615973273	0.8592153255799876	0.5932369516004318	-0.32037156303597497	0.5930395478535141
-2.635179420004082	0.06764684447705299	-0.6205621726313765	0.08085790250662163	-0.7006469477706808	0.12759600982042008	0.7646251978145763	-0.635051204886734	-0.5091196299227553	0.9158118353572267	-1.1774281799823756	-0.4822702063535843	-0.44795462215618914	0.5373591558444789	0.1731771693092726	1.857594047698073	1.0213789024303992	-1.5448639209578252	-0.0022377587937194975	1.935735410237753	-1.5966977477558228	0.924398885277987	0.0827960915166396	1.1396580782492869	-0.052212757852344645	-0.14074726789212066	1.1364820093357713	-0.20855238642558094	-0.017874591536258623	-1.051676988305384	0.37425460950052436	-0.49983518093642343	-0.19592514176791614	0.371760222800194	-0.020023296340126107	-0.040956706596867405	-0.9416876238788062	-0.5420771464800835	-0.9082625753048916	0.5377800093511232	0.40756212878132225	-0.04986016462855747	1.7627790295426635	-1.300943909670109	0.9714007860264755	-2.914070454600837	1.3129441496912055	-0.4937543605008675	0.07694539380004933	1.3706172727681056
-1.7990223693198155	-0.11094968052762953	-0.05394956925410248	0.2481135959111581	-0.7963393792540894	0.17327849252760197	0.6464221923752911	-0.6728626461257297	-0.38633578384805745	0.04975739250937413	-0.7450213613546972	-0.1779142209033222	-0.1612684983463808	0.06427163425152047	0.36614765005139327	2.271278786835375	0.30451737171538845	-1.2508702543100876	-0.5351281061288967	2.142386275747419	-0.37805392348340827	0.15284442173849175	0.33466190427729303	0.5430638832839989	-0.04314695340006005	-0.08477918916072745	0.5150819037769905	0.0262350823759217	0.015922389257771202	-1.3199602656249612	0.1922234676008597	-0.47605237993349664	-0.32336484524060305	-0.1618700573648384	-0.16487321184472314	0.21165572382618822	-0.3148555244988759	-0.17533584297272373	-0.23992380307629302	0.915204163003841	0.01180824529416357	0.4873441044283654	2.3810074966839525	-0.7506430454556922	0.9708301553902536	-1.2576368184266693	0.9847151181813384	-0.5488755898394473	1.4127158441510934	2.630544407541011
-0.47883719580346323	-0.10462111762502445	0.8009793160373806	-0.38362564272437144	-0.48111594234530186	0.017554784359218006	0.20722465064136317	-0.4305459794601562	0.6747840015283377	-0.511437511026224	0.25322397195948854	0.26496997617459106	0.11596495849814294	-0.294282046660654	0.25298079954847386	1.9745848599310092	-0.8712728506942794	-0.319043440804788	-0.5325912589600752	1.5700181979628351	0.6325548346561883	-0.5906448190730136	0.8001840726465002	-0.7854040825363213	0.4202507823863555	0.10505436025829369	-0.35554229093354217	0.4750338844673122	1.0882435262711285	-1.0700461035628859	0.3773276479889911	-0.15023355915056646	-0.5338195105292712	-0.4825713853454539	-0.802441891548814	0.3694774676188907	0.07590863528929054	-0.17042163685415998	0.593066811347074	1.5724931704506129	0.4335101041428014	1.2008035961913572	2.659999763733804	0.7665829716025541	0.8331969784080094	0.9705113001422083	0.15186053257216306	0.2862916386238543	2.7319858978223786	3.331475915300189
0.7949688484079213	0.06201246259657471	0.7938375563283774	-1.283836122526524	0.07828800495119449	-0.1595762327090145	-0.03454397325608768	-0.19503400742101754	1.501719011691118	-0.6515013491505875	0.6275460528873334	0.3132614852235527	0.3898079079021947	-0.08031958232577996	-0.1346619503315206	0.9626770556461539	-1.633852987086406	0.6371892437003581	-0.4527559017755612	0.9645221741157293	0.7561310070917341	-0.6249805335531005	1.2413363262980213	-1.8515443874351445	1.1284351517827387	0.37051620010859004	-0.7791090059923096	0.8933544682080204	1.7692753211111136	-0.8942615178742751	0.5451764012150919	0.05636323496540291	-0.407557420923178	-0.444785910658181	-1.399126438814345	0.2586836198811477	0.46303351051985875	-0.5568407199773551	0.6999005103047791	1.5608146925880202	1.1685226134482478	1.0745019195228391	2.2111393807622006	1.4281772390004916	0.48924965965535416	2.162900854298942	-0.5142536253889726	0.9416310689916909	2.973990926065654	2.792734713543368
1.8640561390000308	0.28370145424869714	-0.30470075952788983	-1.837289562710076	0.44465211688338663	-0.08118352821666167	-0.1031539565813384	-0.2655390718600158	1.1745915507924616	-0.4974640052674512	-0.08744096692840604	-0.10995112174217568	0.7086217937958285	0.6106400174305058	-0.7423456313559202	-0.18915215503075386	-1.4618830756324241	1.025636915914407	-0.6012416041506683	0.553393707144416	0.3415980290334456	-0.04445091070829226	1.4594410705495242	-1.9813661376080138	1.6912380832378127	0.5602634335609408	-0.600982860613311	1.1771653699820037	1.071908990072732	-1.021351810448735	0.4390278710505352	-0.15105573227745983	-0.006945253651739874	-0.4680442746194414	-1.3183367294350687	-0.015519587092939192	0.8420548962554074	-0.9164500958285738	0.05030211662993078	0.6027900805794524	1.3824726609036175	0.014210278926869695	1.1918475061087352	0.3436572568088064	0.04547138759039444	1.7284442174528758	-0.6505652426131551	0.6545106528482106	2.0030275561926	1.3864285680499198
2.605009421765187	0.3838897692172321	-1.4575642605010917	-1.831956319418412	0.34816492671023447	0.295947544008959	-0.41870660145474403	-0.5513523589034849	-0.03847365894976596	-0.2279283927384444	-1.3003927165461484	-0.5719966593407568	0.9098856173832488	1.0991632146571932	-1.3753220868927651	-0.8389648706435135	-0.5807248165523664	0.6481129532192875	-0.8278086540514763	-0.0015911892525888062	0.10031289535681588	0.4637672809048556	1.3583365666390486	-1.3825332493316524	1.7662041966560231	0.5080154384680097	-0.2522518405408035	1.317767232798635	-0.5139910168971944	-1.0212352811985055	0.15217243076462103	-0.6363533294309698	0.2279394371459011	-0.9478211882647701	-0.5750532174343784	-0.26851345335608884	0.7871949770484397	-0.7612678458619261	-0.5167337255018777	-0.6664488956872013	0.8178477601685814	-1.0375931258348101	0.18129780566296347	-1.402900089453065	-0.3186698641627307	0.37562470146485605	-0.474045881673638	-0.20886051617186796	0.6763664860605458	0.1612857030628601
2.6862546632582127	0.27174772121476115	-1.5160974692803544	-1.3990241263565215	-0.03302290824455268	0.7382481420262142	-1.1080288593406293	-0.6631864493796256	-1.0472067501986904	0.06749396263321507	-2.0510945816311232	-0.6237713594997925	0.7378415651146711	0.8582715369029295	-1.655736517835882	-0.7857004091672976	0.3884785993937157	-0.2218369612489816	-0.7567847035504351	-0.8483491829746916	0.18643264973642507	0.4533536491204164	0.951505320819675	-0.7154319688039065	1.2669056843979405	0.24080822557098513	-0.15466432286916215	1.243264286537385	-1.6173912141676086	-0.4502596963620525	-0.05599745121158164	-0.9828284821703015	0.10134145576470219	-1.6277694307838848	0.2057496555559597	-0.3833887097137385	0.008746408805771336	-0.044581958125860695	-0.26449199399786677	-1.3952851404091076	0.035262530347059326	-1.1709713720742092	-0.27550370064148055	-1.9594409832684703	-0.46763241993965776	-0.7381865514669377	-0.3764327367380865	-0.6517594507099516	-0.06412152511345705	-0.14346471229524535
1.9376260208277258	0.0399133788026206	-0.46636167263404554	-0.695350372876264	-0.3045661263919544	1.0055020199110498	-1.6409540935079794	-0.40749741419815433	-1.104229700228721	0.3586735511283095	-1.8259305866702062	-0.22357107223736855	0.20810035385070091	0.14741660814823226	-1.3400450206221894	-0.3338674167702518	1.0024763382832096	-1.0043835111081225	-0.23825177459535854	-1.5220138244254897	0.18882317337839785	0.18714777945608002	0.38223121564010915	-0.3054072325742007	0.45921286590116905	0.042697664328085076	-0.23580037581873642	0.8523703689509735	-1.4507151531642302	0.4185170698074186	-0.038029891303965425	-0.9171984850717618	-0.08187219782176991	-1.7685588404435488	0.519340696943499	-0.25798134063853323	-1.023088916787628	0.717610077365047	0.5874858579473948	-1.29651997748323	-0.2500143016940254	-0.45983615548072365	-0.11133377208367728	-0.7646159914559407	-0.3819165325836309	-0.9928779678671685	-0.41052113336550966	-0.22446712622400808	-0.06459845651817846	0.324792788241737
0.8243250295973308	-0.1675452896081351	0.6925532666334594	0.17562415614316268	-0.3265241530189127	1.0852360706054751	-1.2859292806871108	-0.037976259940633424	-0.46403841632935006	0.5472753963313431	-0.7950222006353388	0.34526273384570666	-0.29530585982008883	-0.2783382018907665	-0.6944708687056385	0.030388836262984685	1.1767638358541088	-1.1378846185259706	0.46425497838710067	-1.4691069637077132	-0.10829110213952191	0.20848840057643833	-0.07771324868771363	0.049995881054927846	-0.1638423245216889	0.19116284608472697	-0.1037138707503392	0.23571979366446055	-0.49941381368176957	0.8043020456902388	0.17785243068116308	-0.5684750223175458	0.018957936978913972	-0.9723861479084507	0.4409874960150885	0.22785211147508316	-1.3076263460685418	0.905733905636609	1.088436441689924	-0.7257484625433667	0.05830267351868228	0.2760543000123143	0.19151175643790505	0.9058227498333316	-0.17889648755822637	-0.5676156309562443	-0.29813074903589415	0.5115406063860685	0.08497024148254946	0.8357969359648818
0.20396210476716276	-0.331244620871116	1.1569771343924857	1.0019793653905753	-0.33143469772579703	1.1213789634501314	0.08034058844993039	0.09297501358676646	0.07527815481330015	0.454916515069764	0.4652291522436773	0.8218857743191782	-0.3790989763877661	-0.06599658147414468	-0.3458470039589151	0.014256666611150791	0.9887014758454725	-0.45656524312446467	0.8919126573170103	-0.7966287837979837	-0.33165303785094696	0.6056061935796337	-0.148951298383842	0.573969076521685	-0.2284089449345732	0.6121740454417611	0.3890314792731529	-0.25787801103823305	0.18323413730368723	0.3866382476030327	0.4942513769847157	-0.3080717351583271	0.2633155334502186	0.3147298128480429	0.3188773976869809	1.028427673381289	-0.3243302615159211	0.41725961450260524	0.6117540873720381	-0.16603380566899573	0.4403664784798322	0.47543153951305883	0.030097017503375418	1.469114066015578	-0.03267535984700154	0.0007100738054915078	0.12571676996604156	0.7220994160257594	-0.15189438082721068	0.8217136796260418
0.46182365875663717	-0.47625651540656266	1.054065605133773	1.460057401305459	-0.5394788502915978	1.1695454258704812	1.7123852279810752	0.03361594321845887	0.08924041609419206	0.032729975039478144	1.359941660792063	1.0907252745173408	-0.03824060991308418	0.3376204966397007	-0.6119757309781781	-0.3121544603551328	0.5443160835165348	0.620048956126182	0.7527203272725675	-0.18202650544227833	-0.03655321196783205	0.9097954864364464	0.23082318223268503	1.0722142227672604	0.18706044618364895	0.896815563712804	0.9043825494064616	-0.31569702693432034	0.09586163051828951	-0.2000602864326013	0.8066673014630267	-0.3430234694345141	0.2216672988855718	1.2386266144056415	0.26454338630619195	1.7384633625642552	1.294946478284254	-0.20075523555998823	-0.43092316425643823	0.17813447468138813	0.47452180344786493	0.3305203661569213	-0.7007963447524711	0.7896068263988946	0.01191427311438728	0.35598423421262343	0.6607557377443861	0.2946115750023505	-0.6352961986438447	0.3199486409286108
1.0410625483836207	-0.42846093083267084	0.8997560545482577	1.4012191580006812	-0.785119954418454	1.11532210444797	2.6015459387656	0.18447366687119005	-0.13685017340342462	-0.4197628291152433	1.576168397806327	1.0381299553070251	0.3868709340384498	0.29120241058650165	-1.0796727258932273	-0.6152530752961555	0.06182582044773166	1.3404581853550939	0.10166877051017487	-0.008787754912427333	0.6103399847877131	0.7247286254490511	0.7803459235098059	1.1454878580207142	0.5588509767553281	0.7384723288724143	0.9868754302425654	-0.03516766189972115	-0.44928470424479067	-0.07566042788083369	0.9804347371252077	-0.48833843636778096	-0.15688294239224665	1.401403054758603	0.1777192141988367	1.7693056262347309	2.2904547851862596	-0.2847527759718569	-1.0094906959705097	0.2934137485252651	0.345303600632423	0.2778468593512315	-1.4123655662452699	0.12951282867447414	0.14969226589679857	0.4937940395241204	0.9997532569546936	-0.10531063384142011	-0.7472587157748737	-0.19143519136925152
1.010680927518987	0.1364336995171556	0.6860625432970553	1.0520896620698075	-0.6848959576427877	0.8551036853717302	2.3275479254116487	0.709327136783541	-0.09207469891838668	-0.3873667043712689	1.2607594879214337	0.5355501556065648	0.6028123438533405	-0.19155359696807012	-1.039825328428519	-0.5970201511602962	-0.13637601695301754	1.2290975096964578	-0.749906899219712	0.11018484679849316	0.9548027580907458	0.24316995396269925	1.0442248326990347	0.722982061853041	0.337163866408415	0.30590891600142606	0.5858826463318734	0.10133805253610598	-0.9973864820004007	0.7522901120997447	0.8780063042888557	-0.3749832740251367	-0.35625092306122896	1.149618940366154	0.15181331261407965	0.873128001684018	2.00103489967502	0.28305989249882413	-0.5749961499097529	0.0850613514384318	0.5063681018100257	0.2989571514681975	-1.369786646581391	0.48157282537105384	0.6238010267252624	0.5754075723104609	1.1072244653962338	0.07929173125032128	-0.1413057524539141	-0.29527634294598465
0.058394150490472176	1.204807637934834	-0.07879667522779046	0.7908626755339275	-0.17618259593727015	0.48722774342680764	1.3056140669546097	1.1817948457326999	0.33735688357814725	0.34283278687044305	0.9382728458535166	-0.29078780575544383	0.5889977023397245	-0.430626139697833	-0.3511829032646661	-0.2968882455011587	0.07964368440966967	0.5255929618208618	-1.4526091453147196	0.7113681943078175	0.6529361859120326	-0.02405501392836363	0.7777546156503699	0.18263757576144118	-0.5578366313725135	0.07888350891746833	0.111225771343231	-0.2865020054307613	-1.5288838994667269	1.2467023510846347	0.4779430877043771	0.10293714654582316	0.05311088938508709	1.013122056964803	0.4972479142522618	-0.5166192655460696	0.9620128817602287	0.9818644177068478	0.3560897272157334	-0.5980397985714934	0.9374370236525681	-0.0037442602827141907	-0.5241979751263974	1.3684503652418931	1.3255468798974854	0.6697804106200368	1.184114541530586	0.5976387646998166	0.7819041422350724	-0.012391741752374999
-1.231049759873128	2.0614960438531837	-1.4254246499395162	0.7381140308740348	0.2744884880384458	0.24813005072371094	0.27355151658413795	1.0116615240823053	0.7984681329104113	1.2799748159958886	1.0753011634848928	-0.9003241825083065	0.4262645668456923	0.05298668484669295	0.32105643087316127	-0.11190264168766575	0.39972505680054293	-0.028991763462786157	-1.7840100578382583	1.5355402048314426	0.09735677425710858	0.061053249459522944	0.18681640897188367	-0.0830868628642493	-1.6195907127726528	0.29772163925229106	-0.02701633609621867	-1.0397112783095501	-2.221092512737839	0.495270289375229	-0.05844754604872699	0.5919878653982404	0.7272670742104771	1.0451434149828762	1.216641383750914	-1.567845850942824	0.25035011930879947	1.218975850028204	0.7620156781814614	-1.642873402237846	0.9862202465946541	-0.7027462832620707	0.28665139068381723	1.525283044943569	1.6555171419351096	0.6626936994829881	1.2844260878963245	0.729268780586032	1.1804786202294206	0.21895419127774884
-2.068877813676204	1.7225632753879798	-2.4304173992065503	0.6941421448990727	0.1360628951626272	0.25564934202659345	-0.353107061519865	0.17987972799413668	0.9062334620020667	1.5079353823498483	1.5957227585320124	-0.7043442485732008	0.07245548544529246	0.8630668590856273	0.2625454079508792	-0.4203630807533318	0.32802796825310193	0.08472772858124537	-1.6874417605059193	1.5868304833846472	-0.0801593959067662	0.07157070764383991	-0.25911773072972	-0.05661348611619428	-2.14310994389077	0.6664655871652018	0.15305519623443686	-1.594173450241011	-2.850075767581492	-1.1169226105674803	-0.48701253474444434	0.6119374641127167	0.8010971939183131	0.8618190330367101	1.7126481853943223	-1.7248966608711376	0.36090215490463434	0.9247801169399508	0.20214128947279428	-2.5200321970855235	0.09740026352961065	-1.2228428690736481	0.12546402182084906	0.5385628551548978	0.9818323678018444	0.3863333433868006	1.1587654055187881	0.20462314415239005	0.5653001671406648	-0.0752320308146374
-2.232516618193229	-0.03970122957716737	-2.0275116864330354	0.502694052103536	-0.5530188800767196	0.36270325125736286	-0.6267043097190207	-0.6682290170840857	0.6129633232643057	0.5391822991771724	1.8949307499688988	0.29047942062746673	-0.527919468556873	1.1110101085799355	-0.3983121034593571	-1.1205638887556761	-0.21767841292548676	0.6546929756610778	-1.2275114538633103	0.30288719217747223	0.22561320736487453	-0.41698687267180284	-0.29448706521364704	0.049405090570155734	-1.7829962339620276	0.6691543339373783	0.27966931181775134	-1.5759668159527427	-2.776746439612995	-2.1280347572313754	-0.6564580486400791	0.12274010513955974	-0.10372349617132556	0.24578697500688976	1.350920894795217	-1.098919902622927	0.8422331563079315	0.5251979271818954	-0.754814981298828	-2.6095068175612686	-1.3972160292614384	-0.9128796769473491	-1.034068598571433	-0.6158441933980965	-0.6430837999331614	-0.15584608347855838	0.5965770505188684	-0.44824845094371474	-0.696444686171282	-0.9574410748325952
-2.0448852822934644	-2.1807603817385277	-0.27296612703555256	0.31989859933837916	-1.1528281202056136	0.28859780735493584	-0.7527927826057845	-0.9546408546484846	0.16508206334083653	-1.0930261133765786	1.4648495998723607	1.3073120462698262	-1.1650560787049045	0.4394404755684375	-0.7578890415035735	-1.617273095414211	-0.6891268631148607	0.9877389085203858	-0.5440912024566726	-1.5670711805907642	0.5269242476460717	-1.2378974867048613	-0.12653901052458244	0.18834563657258763	-0.8141293934767323	0.13234535488264698	0.0642633180401655	-1.1924665295965222	-1.6601981555314465	-1.4781001053701655	-0.5877075673031781	-0.3066101216576472	-1.3229676801952261	-0.5143278160396152	0.3049863816832551	-0.23373124942013143	0.9539313479755612	0.3574836807421954	-1.2100886380883555	-1.743814539917784	-2.4306148220800345	0.15180344672415835	-2.219223040109786	-0.7742037125417885	-2.304636546468167	-0.6922205610492397	-0.1839132877030574	-0.5476449830220087	-1.6733153082280299	-1.9529551605335105
-1.7718515842305174	-3.153651325931346	1.4977329135322226	0.3819509908298272	-1.073275376146438	-0.12063623417234598	-0.8257622411916523	-0.8188210727708609	-0.16985941945229255	-2.2104065148762473	0.500269474180745	1.4314979522829012	-1.4183563853832375	-0.5187749965890909	-0.13337220915207798	-1.3871026729497378	-0.4689444791464833	0.6593010805098115	0.16400304994949633	-2.581899578950451	0.4014323921644283	-1.7883954745763684	-0.196524905127928	0.5027155369021347	0.09044676052313791	-0.6085370527281111	-0.4286853101339422	-0.9553949496057939	-0.0197864586198166	0.34518255549461213	-0.4183951827500417	-0.014127499372233655	-1.7818481603629948	-0.9698277347040023	-0.47636164083592236	0.396999575609711	0.4724693073886815	0.23748098025507672	-0.9373218263143394	-0.4086247433435332	-2.2378048323038686	1.1351622643525647	-2.471154705229254	0.0005666816321825495	-2.937692123154289	-0.8569304898001973	-0.6840311889155992	-0.07405384465797873	-1.6985797678160646	-2.416670509981044
-1.3206402340442145	-2.3426263870207635	1.9504597419115455	0.5908479024756155	-0.36698637669079925	-0.7576103830518935	-0.8812593170227331	-0.8183717339467209	-0.2654788857298449	-2.038166006351019	-0.23543848587445748	0.47373610353676604	-1.1184370991966215	-0.8018566275269006	1.1706521239537353	-0.5545303854806447	0.3532177864463426	-0.04281351912005959	0.6781606372336213	-2.130010252096555	-0.001796849921465275	-1.7194134939145846	-0.6630525834001492	0.9240585753577935	0.3623344063889011	-1.0765200419952687	-0.9374897968629848	-1.037557820056294	1.1452233645462075	1.7586769468728214	-0.3003772211682867	1.025032859017712	-1.1124320556772336	-1.0411456838439963	-0.33064569481340145	0.6146551937598504	-0.21601686411259358	-0.284764199447758	-0.5595792895180118	0.6417397647244169	-1.1461510840488485	1.2649577459494712	-1.8389227178168293	0.5567996841167577	-2.2844049624406786	-0.5097613330647858	-0.6943895760850058	0.36156560135635263	-0.9425673301702829	-2.1025414413221233
-0.5728639270848792	-0.6551017628005054	1.0946869503688919	0.5655740926591253	0.41254367777935214	-1.3214399348370645	-1.0122138177174709	-1.0326154629096027	-0.12246856682835917	-0.856208128276351	-0.19664155779473821	-0.8373281318364354	-0.641730041527113	-0.15971043550647018	2.215022083411927	0.2219308844625345	0.9466313174769608	-0.4378527748233413	0.8807656730863311	-1.0638573603247987	-0.19959854194134144	-1.2646850560702436	-1.165419950611435	0.9905407984085908	-0.0542805773781634	-1.0670297976053091	-1.3021696284632671	-1.0171807685573357	1.3510687547592701	1.657720200827942	-0.30515261828447277	2.0637513638828326	0.04896618434172657	-1.013675759663561	0.2872792810846826	0.41769874777605603	-0.6360878692207347	-1.2496747419790486	-0.6915522111169454	1.0143254885199076	-0.20122385042117263	0.6038264339542767	-1.1900213547624976	0.16155076842311558	-1.0721835758904683	0.1301452553966032	-0.5420952176520961	0.3484268794743789	-0.16423921569034636	-1.3698061892030355
0.23956187093757678	0.43003245701872034	0.20054993626423168	0.19821398281128755	0.8777464021322311	-1.4824035141678145	-1.246977649268266	-0.7839009077553089	0.16462760628192794	0.40606937381562347	0.3807446677287952	-1.5442321173834548	-0.545875274442941	0.6868080632786654	2.4501402350621886	0.5009022783657834	0.6183254675895798	-0.15174779300857005	0.8910306264857846	-0.6472114490693371	0.042241616161926995	-0.820021362645809	-1.15405514763559	0.31579304903585925	-0.6708180431786622	-0.6611839662806488	-1.5032837947001378	-0.3544445499493778	1.1264358626404387	0.44295865482024094	-0.34501893955359403	2.2857479643071006	0.8849257538283108	-1.0364935882386033	0.3446635445422333	-0.10948268890721988	-0.6332003460745849	-1.9939357852076536	-1.055403993633483	0.9716955137376561	-0.0229634586706721	-0.05326864113420833	-1.0589425792931684	-0.5154231513548789	-0.1905656738642725	0.7144422837052873	-0.6211310955659312	0.24665762145622672	0.10243011042599243	-0.7745468750561835
0.7240281134629301	0.3633266860291869	0.4080634973345261	-0.02637985581238984	1.1720323307915874	-1.0514590553033123	-1.346708216852666	0.5106269751980288	0.4074336219791633	1.1109560804644978	0.7758050618508013	-1.3197580310753443	-0.8888736475092438	0.8306708034118202	2.1987924890154034	0.5757241738255693	-0.3388010818947814	0.5573062104919285	1.0256496237958552	-1.0547695914266664	0.5235379571925737	-0.39499607330247716	-0.4709816951357528	-0.775564096387479	-0.835184703983365	0.019865314616792792	-1.4566394826701785	0.8924267992673636	1.41013325715345	-0.5232767881013132	-0.19508481114181364	1.6451255684221096	1.2860489427380926	-0.8536017646756613	-0.41535821326234984	-0.6926994692776218	-0.321844036087389	-1.6752098278024432	-0.6783082701788015	1.1258940660893566	-0.18346225334176047	0.012630342143269288	-0.9517805749055627	-0.20322431864523122	0.20946102850953965	1.1145415794463276	-0.7702676329555581	0.7368507363202197	0.06619337714784393	-0.4723234411190214
0.8287027488242936	-0.05514632757100379	1.5647358933586017	0.4795321809721062	1.6152072092671326	-0.13624591458186286	-0.934778306698302	2.3355863413460636	0.40689656831784327	1.3136614821358512	0.5674708216316037	-0.6597242975413686	-1.0912191734722627	0.13157920971350295	2.0982977111908077	1.0758202692397691	-0.851205903763071	1.123459508667075	1.4980718461988816	-1.23832214172198	0.9198999850836088	0.28909012268729656	0.4250341620998898	-1.333432713135067	-0.2784419483861037	0.872210434475282	-0.9537110790153389	1.9290248123396756	2.478082649344329	-0.3623530977303539	0.27623045001382246	0.9008676497589686	1.7390361463901483	-0.1884076662363821	-1.0172526221106273	-0.8725738426684377	0.112197716700858	-0.15856824687631185	0.9316461438663816	1.817392393424616	0.18787922561633752	0.7872112462119384	-0.013762538822088066	1.3136617369275536	0.6594697550507	1.46214595205574	-0.3718279195841301	1.845912543433519	0.3270231083586448	-0.12308188480880239
0.9106156151414919	0.24916422252867146	2.475051794794002	1.5765077706382644	2.12606554472899	0.7983178648618495	0.031049384094087345	3.2768021237962572	0.13980831097432203	1.2913462588395417	-0.008181849056373466	-0.31356628455442026	-0.6136774342838741	-0.6624936552427683	2.263579407757119	2.0732664385026163	-0.1948728422117111	1.2107440303952526	2.094622499370851	-0.32143253762117746	1.0568002098898415	1.2011092843338325	0.8449034856723913	-0.7029956536946322	0.606164921769674	1.6140866514915009	0.05681967650591379	1.9046366947967723	3.564266848881401	0.5116551446087372	0.8087080930468683	0.7521278063844709	2.455234482286629	0.7122922794477925	-0.4065165600197095	-0.3766753355256284	0.4167317724435726	1.6558996833752586	2.9372725144670224	2.744283978788786	1.2778994051108508	1.5865373663396316	1.718000496347865	2.695633256230354	1.4631208837501708	1.8177084788017583	0.8137331017220965	2.6470948028912704	1.035965236599355	0.5665523064176805
1.2146051302414922	1.3241557590604083	2.1574410116293796	2.29091968263726	2.196256105779125	1.1347371168301337	1.0017629481423447	2.4152634573732503	-0.16104503342714824	0.9748701811521763	-0.46452535556915037	-0.5835298300137584	0.327052290981996	-0.6983856956762081	2.1931802271969043	2.8123899078125367	1.164371067865819	0.8954465510704201	2.2393497714859665	1.190405241636636	0.8473109656700889	1.7898431100118035	0.49872889435766493	0.6882619413947574	1.065097417934171	1.764451977991876	1.179709776744392	0.7711850150556128	3.59251932561543	0.9647740168970024	0.7987915114312472	1.0285750206958524	2.927822874994556	1.1608521135657854	1.1181159296811738	0.47376919222789926	0.25242011396504455	2.4890020485429845	3.735480405061448	3.1866544854122627	2.254489505803957	1.65253540965929	3.0560239569307166	2.3805975375728496	2.0911834536922047	1.9135401933534704	2.079412765376306	2.1062639994352863	1.5442526316946206	1.3159514846139315
1.4632806122694493	2.1345913111219073	0.7330982551138485	1.7440178577849288	1.4891915652504766	0.5743650538954157	1.2528754371589084	0.38706887135205503	-0.21054190961750924	0.11464431974577581	-0.6370906059368537	-1.1175489306561137	0.9362761496666778	0.12576327773527496	1.4603994569701386	2.502222033171514	1.972714185501388	0.42674567714373324	1.5394504552829928	1.8811139463542077	0.20664207246678382	1.5660568599030753	-0.2489242452348734	1.6486537747911139	0.6957281520750721	1.054681644658065	1.752025941028615	-0.5600047688402564	2.2568279060454755	0.37469375134556293	-0.11263264489473195	0.8973155236925614	2.508837700906912	0.7539627864429426	2.025482519280469	0.9315426921959034	-0.5429043637392137	1.76904204453886	2.497230742365781	2.643100950272581	2.1298858121685256	0.7191293771365732	2.835830902614077	0.2750686994531383	1.7026918491584155	1.3839606964594513	2.3013636192372746	0.21305549641723553	1.024198418059543	1.45066219348661
1.1671443101385008	1.7437984520183583	-0.8413009680595034	0.1415512082721126	0.33749871958924194	-0.4956603564093009	0.6383688913915105	-1.1791145553503548	0.004693339489369676	-1.0599859103520317	-0.7207301026862809	-1.2640195620005197	0.783813843647025	1.0499710103743383	0.28885069238610606	1.2803605947011667	1.4326111921726792	-0.04830631698830211	0.31297703965849516	1.0268351521568837	-0.7478284938496885	0.7715728778552962	-0.7398075905300595	1.4011472715919744	-0.08496372879693793	-0.13544968638483645	1.4462882403982653	-0.978739690059034	0.34909296741853396	-0.7735952926238914	-1.4192168496473476	-0.09820925933484095	1.2603455766152738	-0.11303929055388866	1.2393474667593536	0.5735970098708156	-1.599653957871326	0.13068001201889043	0.0854202870832818	1.3075748562747436	0.854001525922704	-0.8117959813313703	1.2069627146486257	-2.094034134110743	0.2229547451332912	0.2639764369710048	1.1104293559389073	-1.8595261810037413	-0.5676783232444972	0.6479903564520626
0.30004182269184004	0.33530174874920127	-1.7147626702689867	-1.3594781892512786	-0.49325349372869287	-1.2071009067168936	-0.17905506750030867	-1.3007598209087372	0.16010546908478687	-1.7107516159071534	-0.8569131989632982	-0.6129018787236646	0.3718147811318551	1.1330705869442743	-0.667724280037434	0.13360970655942028	-0.030253836201834135	-0.507298213262745	-0.5567940179741324	-0.5794641024874788	-1.5109743984065716	0.19930493628232232	-0.6355558541781053	0.3434568818088392	-0.3669432405519595	-0.9577894603663355	0.6608208279528323	-0.1637983957455781	-0.9653582283702653	-1.438172623136182	-1.9347941501205224	-1.370421210174801	-0.023011660602971086	-0.6170774614050194	-0.5663779419170348	-0.17585809006974018	-2.1392488182198415	-1.156566411148631	-1.6908293417362699	-0.0754985181172535	-0.5986517610719142	-2.1114605954218617	-0.4796028102316876	-3.110008627353581	-1.3497366108118412	-0.9020749799360264	-0.6236165941734083	-2.802719150368489	-2.2762681229832173	-0.6143499357708556
-0.5569614228182883	-1.0391499057075857	-1.7561725533492016	-1.8363834719862855	-0.5355614223684028	-0.9626998722928448	-0.3834708005421757	-0.5378670613008705	-0.08627920347299327	-1.1991127376179784	-0.9354073193765319	0.6704475037684696	0.5556652540734984	0.06995038553377486	-1.0169538750166383	-0.22711220235644233	-1.2598896467660121	-0.930470747566282	-0.4583254699541497	-1.5181758773403597	-1.5135220073004698	0.2791337400396545	-0.191880779985322	-0.46643208646465295	0.34145456339955854	-0.8733014929634453	0.1763692623897921	1.1306148287096767	-1.177241047585983	-1.0486740853711922	-0.9066289038089491	-1.8405590425567586	-0.668305662032756	-0.374978864709927	-1.6627242849485508	-0.4568898894531377	-1.6734204686456853	-1.292286618119514	-1.769922221547815	-0.8750608738332614	-1.2483089448063573	-2.4400884350235876	-1.0714334356789263	-2.57177119845956	-1.879404833420694	-1.5877648706351135	-1.6319108934372353	-2.3581165988635844	-2.9819861234659353	-1.4569461871471503
-0.8496363606413057	-1.5794524021213299	-1.4124754278008465	-1.5067868405732026	-0.02481163761893339	-0.05249703151108167	0.12954344657941202	-0.17332608204422603	-0.7142087898935408	0.056326875623424366	-0.8821633692704218	1.9055875960777875	1.4443919524454853	-1.54919494078697	-0.9585287539221866	-0.2030616705311908	-1.5404843105379915	-1.2712291259690252	0.24427667430160285	-1.2265608460686814	-0.7693724245715939	0.5551914279692135	0.04705239650834835	-0.5075632342137666	1.5271152394086454	-0.20903994367586834	0.35962104825977925	1.7602013872777473	-0.780189885304796	0.023467734270832614	1.0028867325743194	-1.1545364097745283	-0.8045756167514251	0.20944969596511726	-1.1971065491416912	0.050138824604172245	-0.5645468631462499	-0.5458696754255552	-0.729502933182908	-1.1236360282837001	-1.0966053290524485	-1.6775125003576292	-0.6815692462366192	-1.6094570882933565	-1.2468640490703402	-1.8523690175559029	-1.520155277924444	-1.4297184490302015	-2.4028636210306518	-1.4001143272762473
-0.6873328021016419	-1.4061169134696248	-1.1780409819192426	-1.3153115458132039	0.4427997710949127	0.568515661574166	0.6768677253194496	-0.6880355656803963	-1.3277710833039789	0.8340617684076074	-0.9350627947861906	2.3328124812286055	2.1303252777201283	-2.710239531569909	-0.9482994281006948	-0.7643483698284093	-1.1902450585576083	-1.518794922747668	0.4911431648432608	-0.346810160848618	-0.019755728170326312	0.2766860751490641	-0.19061225079839958	-0.30025031034147764	2.101451310778226	0.19349353928527477	0.7768517907823489	1.2081293316402684	-0.6668918549219124	0.9209284073495364	2.1009642036590517	-0.1629807607932773	-1.0593165650448242	0.5164086161693258	-0.10252695650122623	0.7222741253990616	0.2859672273204013	0.16643237034292865	0.007987078525225873	-1.3781987449495903	-0.9940184593863243	-0.4812035018062188	-0.2581463065617138	-1.2877227309602877	-0.38733398117786344	-2.187273411602551	-1.0431436326542716	-1.0655206558353114	-1.1993739167208428	-0.6740580534744869
-0.6644455878959105	-1.1391462297166137	-1.2265329199015265	-1.7134063115866833	0.5484279156116623	0.22608784512295627	0.6226094738063273	-1.3091617027307811	-1.527194465327516	0.37320160651630885	-1.3797301974467284	1.6877632970464405	1.6728326982245203	-2.7611238519660537	-1.1851925186741687	-2.0939707168277715	-1.0289842042252877	-1.6772566113304357	-0.3646938259842606	0.2900095895012695	-0.0019810346698180656	-0.5773871632312283	-0.6425264701092928	-0.6569391405744852	1.481660947885726	-0.1006028672900938	0.6955304673303797	0.0009972965774646353	-1.212536078972632	1.1346077169018245	1.2874171943246862	-0.04207738666803191	-1.6985225114220637	0.4727954302735038	0.07456275028312194	0.7044596881641125	0.37133438446579714	0.2399772083886366	-0.28179157001748795	-1.996896176667361	-1.5620239850744184	0.1821076046035024	-0.3188514193540437	-1.5393721850997442	-0.17222255792341287	-2.7419707834122633	-1.0920509489397154	-1.4251471037755656	-0.16428834543981172	0.20827223229047018
-1.0723855113402445	-1.064047259813806	-1.393330492074864	-2.102331862146966	0.4459626057175417	-0.7528879485308657	0.1568133027508934	-1.0743724480113526	-1.2564142338796016	-0.7654929838298591	-2.016699953218672	0.4807360337943482	0.23628510273692058	-1.8711294895725055	-1.5036257734961476	-3.0795221037015086	-1.3994602728256673	-1.6549851075636557	-1.7721766633149234	0.6280212970331444	-0.6040272859059479	-1.1474495831195781	-0.7925671073962025	-1.5880252249245406	0.19149715813013732	-0.6765161472704021	-0.04432110081394806	-0.8285518296399602	-1.9242670691749029	0.8878510228567481	-0.7318811323265736	-0.9940945479228324	-2.2920567409304873	0.5517834072488248	-0.9828395454446868	-0.07069098871312081	0.07506772040990592	-0.10122907931206596	-1.016952665920997	-2.5969385441213553	-2.3904962091192146	-0.14608788629900227	-0.4464624896201632	-1.5081529511962664	-0.4647997091981764	-2.913144161365828	-1.610255794301144	-1.7851660900561928	0.49357622135051704	0.9673838234657932
-1.4880828043256644	-0.9153476537139958	-1.3680659195810365	-1.6069306100933494	0.3766387486460585	-1.34645101595364	0.07451495365016406	-0.054676645191482236	-0.7754735826495834	-1.3110188575023947	-2.151498832372781	-0.3532535047531596	-0.9805763424125786	-0.7983260974101662	-1.6691206379453252	-2.4208724893530738	-1.8265995417325864	-1.2891269146632525	-2.4510215941755917	1.1268878804432734	-0.9650791357926733	-0.6993701628431661	-0.39980189167977664	-2.174148662085707	-0.6911897239706031	-0.8206446298588409	-0.7777932913407768	-0.6933550581678127	-1.9555415195173889	0.7612755197187591	-2.0749081953416444	-2.00096731858615	-2.27387589557038	1.0233249285826465	-2.024129758621032	-0.7869502803026088	0.12890451937282202	-0.19481726886023193	-1.1844180514990221	-2.3532060877225076	-2.4190204128141506	-0.9886670082865188	-0.07648071233911076	-0.7148796113336481	-0.4536162045792885	-1.9744194026908168	-1.7185817943922634	-1.4648089600938254	0.9930229272557388	1.5276132087559735
-1.2580656401749937	-0.4065223428226447	-0.929025345707884	-0.24576247781179733	0.27685885134469224	-0.8917053704526252	0.7818458904343369	0.7382462550839916	-0.35494362356638715	-0.7243910894420467	-1.327873605172619	-0.23872621076473519	-1.0030391315843223	-0.1837025207993755	-1.636048038690415	-0.19885367971685364	-1.620224696583566	-0.5997097488219929	-1.7063114758020324	1.8017716524185454	-0.4843231092118839	0.3961265209587856	0.2596667420684322	-1.5875316300280897	-0.6498583657679884	-0.39744204890989543	-0.7133961261317733	0.08057197174295135	-0.9689787238657945	0.9979275083615597	-1.6181622343787734	-1.939445211314514	-1.6432716700088579	1.4392039991877943	-1.7479411622362995	-0.7120796703955542	0.6854523060921571	0.2580233464826307	-0.5714727947307654	-0.9239856895212887	-1.1115903707179866	-1.3818402862501415	0.5567024537091644	0.3560443990450955	0.19685597933079643	-0.13506948864601973	-0.8693473255101858	-0.5935587540359203	1.3355765172543048	1.6629223946115115
-0.2836529992774036	0.29006648880726316	-0.12183971522769661	0.9162362446371239	-0.09454591496230301	0.2338290083194028	1.702972357367879	0.5964892987826389	-0.06830374697015225	0.2071717901596759	-0.008399426124165197	0.5309535803279939	-0.09960023952560287	-0.021970142570617406	-1.5110403396550451	1.9220827853119324	-0.693061764787167	0.01721383383535626	-0.18826394803586227	1.9834907778758775	0.4729107889113604	0.9552708611621384	0.6821801465998074	-0.10190926307365188	-0.17694831256599214	0.01417784797242526	0.17176527551562662	0.6712759354837037	0.47759526052028745	1.2100133640989834	-0.14282557295274786	-0.815703949131557	-0.9346406774670695	1.0827774053879442	-0.3420020679399167	-0.05618090358110148	1.1478171151326675	0.8716114367520948	0.0734685325488794	0.9660493785828153	0.8322727677151579	-0.8128572597863807	0.6089965108215533	0.8370564377954393	0.8403741576103576	1.3018415750442907	0.3882397397264764	0.09586355240271047	1.1562542139835872	1.0333352938821148
0.8369390281697076	0.738932367097275	0.7205135961458591	0.8477247519698845	-0.6950383798267059	1.0405646243953233	1.8309267104395799	-0.024660972061943995	0.13690260621784883	0.34324312611028834	0.7098523906554556	1.1075037809722434	0.6001947593273407	0.18848533711254223	-1.3860550649120078	2.2263460406450717	0.31204331186781337	0.02634655642208507	0.7593369679571276	1.190363183759018	1.058568301083827	0.2927796954439359	0.6574761281304208	1.0790733235998453	-0.08413620220438053	-0.11258016743564742	1.056321323051583	0.6034877621301418	1.3903768024092922	0.7931703305349339	0.6154930610983221	0.26381753500156024	-0.5531436755999044	-0.08774181254964081	0.7415111554697341	0.3342244170933147	0.9641090189870055	1.0523305099177618	0.03550348393423419	2.0107813673214503	2.013552855392563	0.30147650787983493	-0.2579315850495482	0.4624585160310002	0.6521557325378132	1.1201582684462998	0.976658859827536	0.14039324593791316	0.3221223354583012	-0.2626038943858444
1.4363796031691534	0.8050588138006636	1.1820060696051835	-0.3503704639509039	-1.0548777844296868	0.9791058425541777	0.8325651393401716	-0.05984878612208036	0.2743946394932378	-0.4136168307192909	0.19036743512523854	0.9430964234885426	0.41551842827139773	0.7838750326987463	-1.2789956896249026	0.6296496746468144	0.6980426944945143	-0.6798327734839458	0.47492222663625305	-0.05137958158595928	0.9983198157397513	-0.9572190769567355	0.47177384980448167	1.02579306492811	-0.5137105091776297	-0.5388963975613881	1.1301387438280706	0.16824667666340218	1.21524088177621	-0.3593369062715826	-0.04535144939085426	0.33049478339714444	-0.3538139615064081	-1.1600684722252674	0.4458144354683167	0.05820069872003916	0.3762982744697614	0.6872314099076193	-0.48166177637671803	1.504003098294907	1.6170298669747192	1.0809737465031535	-1.2722976718943593	-0.15685143880967492	-0.23351977379820515	-0.4522596548472094	0.5292387911473746	-0.13753387796330427	-0.5686604584817767	-1.382206284329011
1.3909677574788768	0.8169358948925833	1.0695256105269744	-1.5344769692864262	-0.7342349257773974	0.44867568078951703	-0.5483916876518482	0.8767731120265718	0.30859733106111037	-0.9666729993540114	-1.0036778027990885	0.28574291667854673	-0.18410276566078934	1.4818199737425748	-1.165240633908473	-1.2755837990538665	0.44303764844412424	-1.4864179011302914	-0.41461150514579015	-0.6182545273055888	0.8488476041909753	-1.492763397750919	0.5647031575642605	0.026492493516803762	-0.8131690001607881	-0.5110117738316877	0.4334345236964893	0.026630070202709865	0.30270717262666175	-1.5852160610574106	-1.0426202459907672	-0.40949121573332364	0.03066196358962471	-1.1077335161106248	-0.742148955359476	-0.34654820239577433	0.15327597609773475	0.2384281215457779	-0.6341684051961969	0.04082433388104852	0.18529263143301103	1.059529699004967	-1.295041336042652	-0.19891457941666954	-0.6993491656113379	-1.7709781545711716	-0.17644530441513465	-0.038855341260315646	-0.6193834623774602	-1.3383625544364803
1.0485142777842973	1.111948469770498	0.549098491447907	-1.64452667732426	0.09858893609747951	0.23439722377752395	-1.2538081421659115	1.981113410756896	0.2741602725955042	-0.31590403102254166	-1.5881189000209393	-0.2138145205534363	-0.262462552400799	1.660407722863103	-0.9640885250533231	-1.8223051789388538	0.2027463269336215	-1.4846286849266064	-0.7835101741320567	-0.04321772791836187	1.1163024941256372	-0.7451819809408948	0.9960767226617111	-0.7287490279524872	-0.3906967923005766	0.2879200754936257	-0.25606567190505813	0.44146473940312553	-0.47352852802659656	-1.9690244388200058	-0.8450862734730624	-0.876040249006995	0.5936125327114335	0.0997673074799902	-1.3951976755166258	-0.1307081373879435	0.6137806635216358	0.14385205607940138	0.005232735497411197	-1.0221174758977156	-0.864978351217356	0.5325026365907537	-0.08261348934759388	0.5409233126810938	0.12198730679382694	-1.32343418604946	-0.11899142633293465	0.6751948420602851	0.36018461996663975	-0.039306957258366276
0.7028179486354221	1.549703798208851	-0.02121771933279795	-0.6312492029510206	0.6740171972332465	0.5657348845157619	-0.9811439911084275	2.0925006588506876	0.30268991507927495	1.2233467220839833	-0.7915535611461205	-0.299617826557931	0.38209347783802333	1.0831575777032398	-0.5186071310071533	-0.8013240177996784	0.5895643909643703	-0.31530923804139604	-0.26244994851842135	0.9102225990640651	1.4203264930421289	0.5452949795179095	1.3097689256682807	-0.36622736755076785	0.4964024109378714	1.2282532440740037	-0.33806636309245225	0.9514827494016452	-0.5560642023183491	-1.1993762712620186	0.6827944983611769	-0.35090946120931665	0.8903533132696574	1.3459598483886914	-0.7025269106641832	0.6327534095588451	1.1610582834709242	0.2486101808354469	0.9066244546442136	-0.8436698486254772	-0.514705021195216	0.09539119421637934	1.4076727932230702	1.5000186949248808	1.7513134483125483	0.7685445846502066	0.7741330175891551	1.4808516060165047	1.4922999605395624	1.4335956057602497
0.3378946079372942	1.6161148262001868	-0.3793991405608858	0.6896875509478011	0.30854513769074177	0.8820584165159255	-0.388260301873601	0.9031894707959656	0.4771332921158052	2.2974127274731933	0.9365877053543669	-0.3601790971616628	0.9383262940257261	0.24289519168814508	0.27624057274477704	0.5845084908904759	1.4871283801434865	1.4104240788271436	0.43994990926002603	1.1001122153105047	0.8883937299864628	1.172817767778937	0.9804268643878064	0.8270000171365517	0.9695399900654361	1.3209509838997349	-0.04694850994998759	0.8313473539842641	-0.16672616634573875	0.07924297044972448	2.080868001368367	0.7645696659117759	0.5930277864280171	1.3983858130549316	0.7713850996603708	1.0338965570608898	0.944812690241398	-0.029250079438788896	1.1868648740801482	0.166926065159187	0.986674602245635	0.007365904890854599	2.009684361152988	1.9300348061723558	2.714719573608628	2.872123298919038	1.5195333032530562	1.6580470656663469	1.67620773751433	1.793779630877797
-0.11389077807909256	1.006987761887247	-0.4757449756551659	1.504599275842554	-0.8999630723378097	0.5350879871508538	-0.27797166726490724	-0.7611831374972429	0.7009919560347485	1.954182880524644	2.4164661557587634	-0.8473577329017946	0.5344861333616773	-0.10970765993732642	1.24996147762395	1.0839272591655154	2.1172173453178953	2.588685147773543	0.4329456849357614	0.2959047100026553	-0.6328272326224793	0.7157704976782018	-0.004956312125395441	1.749827005268023	0.5017199147366178	0.275685304257677	-0.10904002863029717	-0.14033303727439034	0.04259171197141559	0.8167906412628216	1.9360518759546694	1.4554725183540445	-0.04846950211981579	0.07803666296825512	1.8073287320756917	0.40014546966285247	-0.11991545926757527	-0.9558361840997315	0.6121978136605973	0.8704857683660696	2.41009533927362	0.0951722834723848	1.482055051839521	1.56101082583311	2.0234395234629137	3.4358411540012894	1.17145965471003	1.0752690505672862	0.7567933806377442	0.8107678214557582
-0.47587650843898543	0.00725303177061677	-0.36330789371185834	1.6053096718962756	-2.096691677934975	-0.4192405977720802	-0.7355412026088889	-1.78221032151734	0.7769166235335088	0.6000506724915072	2.8181772600239903	-1.6008279744458935	-0.7171482211461456	0.24396995523332854	1.9393874844963936	0.535057324696027	1.8010606847298247	2.5604688319604016	-0.32907673460152803	-0.6140364470046588	-2.1099390782923777	-0.17404044993839532	-1.054250201904422	1.5878350867340314	-0.5017896870157706	-1.148371546611524	-0.8251242682394421	-1.3993365962885216	-0.25888373981338875	0.5065155542310614	0.4310974156706418	1.1995109188615036	-0.4289286771010077	-1.6050881250203402	1.7637487308176143	-0.8367552453945994	-1.1956341751483606	-2.0265306854359872	-0.1730863061474036	0.5813389978898446	2.6560047589552545	0.15664749630461386	0.5604939385031031	0.744211866775841	0.17995558419070015	2.3615271063365335	-0.12826965982613042	0.3178082237122233	-0.32151206188684517	-0.50656377765908
-0.4649467657175096	-0.7589735876725101	-0.07982288375328767	1.268990383663849	-2.412918021109157	-1.244288886413084	-1.1509708653879342	-1.7281533775639164	0.6198458848275101	-0.5355175369669355	2.223994114554328	-1.9363483259827454	-1.7883627305234082	0.7727694557895156	1.9317210491606545	-0.27189094578293066	0.6484581227923477	1.603089290538995	-1.0360091878217657	-0.7001419273991549	-2.3147733089603264	-0.6141671470256085	-1.4881681571407894	0.5327931882848855	-1.1565551796937352	-1.8738104244011426	-1.6581266624292939	-2.0852622155208507	-0.7392504231669802	-0.39607107422799165	-0.9434952228610857	0.4252924267938889	-0.23081453066259117	-2.4214167068423684	1.002712412865697	-1.5501103028799008	-1.4134448179063723	-2.3752177709779634	-0.4015405876951464	-0.31953555930522126	1.6410045387459504	0.23894077546697587	0.03421580303490364	0.05737543520710714	-1.352710831311167	0.8254158049957792	-1.2919705753351622	0.04435483764829061	-0.5627641710201735	-0.9991089615122751
-0.07899413912006516	-0.9076289049584472	0.3129086156473222	0.8107847127188724	-1.7021458313748394	-1.2964934572396203	-0.9886834348649979	-1.0226545776050278	0.34777799759149763	-0.704843478615225	1.2810982888044933	-1.4191783353774554	-1.8044536500921127	0.8025052799830219	1.2706452365548526	-0.5790114835710817	-0.5178123584227509	0.5537824397177673	-0.9507761259954245	-0.03682841318853986	-1.165273802222607	-0.39658459663273976	-1.1435140247263171	-0.5144031449910719	-1.0181675261333523	-1.5038358311732678	-1.8003211992706531	-1.8006903424118264	-0.8103308062426355	-0.9830702838258701	-1.060775686107082	-0.07626421321730106	0.27237623816480955	-1.9756523595090272	0.2867497878722698	-1.1349594802752225	-0.7674510594047135	-1.644652629778511	0.004656485395311446	-0.897716079269089	0.22095804726209714	0.4537438728745126	-0.00101422905640159	-0.17874413963088	-1.5853604090262696	-0.04310925737333594	-1.4029045013293713	0.31453094033254686	0.03717077316347779	-0.49765422480422616
[truncated: 72 more columns]
