# Supplementary material for: Diagnosis of autism spectrum disorder based on functional brain networks and machine learning
Source: Sci Rep. 2023 May 18;13:8072. doi: 10.1038/s41598-023-34650-6 (PMC10195805; doi:10.1038/s41598-023-34650-6)
Supplement: Supplementary file 1 — Supplementary Information. [file 41598_2023_34650_MOESM1_ESM.zip › matrices-bold-time-series/ASD/ASD105.csv]

-0.5498747695631108	-0.1800247410088928	-0.13883409770102773	-1.5998565458576524	-0.34878673075808236	-0.060341945821812834	-1.626272279222331	-1.2269672395829219	0.09543714908703331	-0.6237597528077494	0.1414769921863442	-0.8447020739192791	-0.9365140221702243	0.13065937200508182	-1.8868808109284763	-0.9206409342230818	-2.1746103135029062	0.060907868133554866	-0.7074212820202026	-0.4690530196777505	-1.5699679387689607	-1.2587987690862883	-0.13793033070566552	-1.3127670859966594	-0.6568402966013571	0.19995883673922288	-0.5728666582735236	0.26742930781904517	0.05387329422359917	-0.7795303437018372	-0.45831066731197295	-1.3212825277066593	-1.555684760809957	-0.374058505881522	-2.790303933970146	-1.5279652110286068	-0.48989145800770795	-0.6100354811170119	-0.8544796895642849	-0.17706452441276455	-0.5702382123862318	-1.832971672036646	0.2107707364740574	-0.290570010051581	-0.5297108626918198	0.4606432948075891	-0.6131098042609133	-0.05181967198055281	-0.698909230849614	0.06235601956247016
-1.1948545548481377	-0.2767807327897296	0.5303217806167481	-1.5809489379550663	-0.32301012431317416	-0.10433529084513887	-2.684933140863991	-1.559860639137105	-0.3507257512228137	-0.5133536268894999	0.024367649109946824	-0.7748873319645035	-0.927022077625909	0.360371400068899	-2.64312365793922	-1.2328183539455708	-2.9499496752271845	-0.12474162258254164	-1.035140513096831	-0.4843180426671756	-2.1248104537467873	-2.30518041796355	-0.30555057751928855	-1.6665760005773167	-0.5729647238042804	-0.05960238353812516	-0.9690009035910199	0.18644257600064215	0.5725056651139055	-0.8570037056240932	-0.5385899873154801	-1.097369926926357	-2.3526524496493635	-0.7465616417541057	-2.9920002837537436	-1.1794643332685242	-0.5482232628446423	-1.4816607816320548	-0.6578727481672607	-0.28559327582913485	-0.9601795621809844	-1.4820102265397361	0.09921487267624908	-0.11031212111632521	-0.3140680139242652	0.29094388165378166	-1.3626155439434204	0.15009857462719287	-0.5964092986985993	-0.33514188139231327
-1.5038541756574761	-0.32013789460604986	0.7930591151765837	-0.38637361343865595	-0.2226531757439105	0.026541021831542774	-2.223078149677355	-1.4089263880540523	-0.7044973274027457	-0.06345377809239665	-0.03680903751720297	-0.18167480608164518	-0.649363887801588	0.20247211430926437	-1.9997983830971904	-1.137072441747463	-2.2090908179682978	-0.3602352696566044	-0.5917717828239124	-0.15937294200485264	-1.7616366261611187	-2.2190878635595293	-0.28644917668433123	-0.9124346834303666	-0.28071449175372293	-0.2792518643933977	-0.6969297845583668	-0.08740160928005865	0.8671972209560768	-0.29745915635793524	-0.07236264040013705	-0.4897250059215653	-1.933185548947189	-0.46966357488485144	-1.5820950169806587	-0.41314582147445955	-0.22897655527045432	-1.5704923708805598	-0.34694717759466565	-0.362806164184283	-1.143415426103202	-0.22546671970114093	-0.2418125363876826	-0.1512798474945744	0.18372449276937614	-0.22331330108231157	-1.50411766903347	-0.002755383212110375	-0.4460076839307266	-0.4914914606423308
-1.180205481344301	-0.15266659210876019	0.4776321052093612	1.2725866743634386	-0.06187918738808605	0.38597163418630304	-0.33517785287612956	-0.8829999190322881	-0.6058768756310083	0.4083280864259696	-0.07774303562510831	0.520866846325351	-0.30635556982658113	-0.39087096349513506	-0.34964144152815624	-0.7441578761363968	-0.15796903752385036	-0.5045987358728694	0.32828071684425497	0.45144498926832144	-0.7255801898286005	-0.8618656880367741	-0.013410676012899653	0.7993585912939465	0.07807862476931701	-0.20902357314660006	0.43503927763351696	-0.1395083592324993	0.685061611054969	0.5220965154407263	0.6998661004034071	0.020095385869620647	-0.4793982828763863	0.4290466639694632	0.4346506588441537	0.28226945020052835	0.12258685231742912	-0.6356160704755479	-0.27344104419330695	-0.3562965594207919	-1.1251016116723882	1.008037037075771	-0.5456591342242582	-0.32727070708138295	0.7721910034377749	-0.8338675402608456	-0.6406980104224738	-0.30321096500924555	-0.4359111552553324	-0.24742737445579466
-0.45924186025930663	0.09515939788996793	-0.04869934495153877	2.134830357524926	0.12715888477465237	0.8014217773191917	1.5906100986460203	-0.2648480400368088	-0.08202267536504097	0.6006883809195174	-0.19006972604005157	0.7967115644508853	-0.06766700584986084	-1.0765159264566992	1.0913472365516574	-0.28443578157778304	1.929296439713364	-0.5110755526270728	0.8810333432563137	1.0647192214875463	0.1969032380099091	0.7802222673849469	0.34718433022754136	2.4146386333146057	0.32351689335018025	0.11675009504868233	1.8382026992947602	0.2554688731705566	0.1311939780696171	0.9717950110001862	1.1520748981118496	0.18442591849169657	0.866129849238409	1.3124104044909384	1.554534729330549	0.6226021785946202	0.05872124391033798	0.5810713117915963	-0.42216306053647523	-0.24283800819387844	-0.9380992837436805	1.349904303458893	-0.5170502496463765	-0.2674189300474601	1.1375507006873617	-1.1240318310571773	0.7083881141672347	-0.2892806818047241	-0.5738414906104791	0.06234357446464474
0.11308711921693528	0.05267631290797934	-0.3315662257658208	1.4715923895069127	0.213387249926806	0.8953034228548008	2.1088791682078667	0.18874945433287676	0.4297767618228611	0.40463375369338567	-0.37553259251274945	0.46125635408308896	0.007611130386627022	-1.407757222759191	1.3592234255659341	0.06504821143707477	2.699433124201206	-0.4454093738407021	0.4986750629367216	1.3600369265053633	0.3537050450662738	1.4435334454504438	0.4305150192090691	2.7501270782368086	0.27765778095411825	0.34230237369664124	2.4886945161817446	0.7280368989910734	-0.4380629610610725	0.7658940221336127	0.7969914011120999	0.10757928066692166	1.020835159516235	1.4364010899704227	1.1386028805071216	0.5958945906988402	-0.43275645956495234	0.981251365140577	-0.436671784771453	-0.06623984466578772	-0.5899540484066221	0.7291793369272215	-0.1299521701845249	0.14394058919715821	0.9545418187496335	-0.8438221925743656	1.4287783446214268	0.19476195080385275	-0.7025425958758942	-0.07619198804793685
0.2555319875614686	-0.4219891728756532	-0.3086005826346292	-0.22463417229318194	0.046997420232047116	0.38266602229470204	1.0584302096121367	0.39107962383793365	0.493935419183214	-0.07476090575502932	-0.5221043712978755	-0.188656168287088	-0.06469752861089154	-1.1975144464673562	0.5309398646915113	0.2292140165429741	1.8148590698157792	-0.3624107908453305	-0.5185401107963867	1.2433700055981272	-0.21996844507994984	0.771092928344782	-0.034962456353221615	1.520733921120758	-0.11337353764170789	0.12580775879924222	1.8137972296593905	0.6474721644646051	-0.7499326204014526	0.1844262979243426	-0.23223208184086114	-0.03882179495042061	-0.02068652674405811	0.614242889135435	-0.06314737011742248	0.2865897954429661	-0.8125059742690456	0.19348090507770413	-0.10744172189870758	0.07036189341744312	-0.1411155144145749	-0.20544628551233557	0.29569821689611886	0.4989163883454806	0.18440844821799632	-0.18930003589050937	0.8514006525084356	0.7375467217375815	-0.6608918875284344	-0.7728644673827664
0.23248341362049538	-0.8945336090939305	-0.2834122992991711	-1.613627446173403	-0.29451420586017	-0.5571116393619886	-0.34209817808059684	0.4513639211047182	0.1147763191392391	-0.5537994292453681	-0.5222671888656713	-0.6732717103146753	-0.2095199969575383	-0.6351243354412834	-0.45206741633706743	0.19506690678581082	0.1834069201476716	-0.22026677136718817	-1.2983033799436468	0.9154129936170722	-0.865090967887739	-0.3457989317749142	-0.8775986357762086	-0.3589277314168812	-0.6260248725214117	-0.45366727045568384	0.2869958297540426	-0.08206533987995343	-0.8521077670947056	-0.2556210395393775	-1.2039971972689023	-0.2395331529998976	-1.1861986265402549	-0.548557764795637	-0.7183669692407492	-0.18907845882652993	-0.4984647550339765	-1.011170342762799	0.2956227844184398	0.04850555206811669	0.23339615116052395	-0.7693288731016329	0.36849862812729245	0.3056709094088618	-0.6817548736727536	0.30845823319740917	-0.5263651718685349	0.760674447287466	-0.41484113492671293	-1.515646289893015
0.5014382275107404	-0.686009604095393	-0.47602393700731116	-1.6137788285487313	-0.42387072553739225	-1.264196680807752	-0.7111073290734687	0.5695994803393298	-0.27312484431641065	-0.6676007645115821	-0.37721527774506275	-0.7271181052453161	-0.2706778566942486	-0.095052546932141	-0.6567116596271323	0.00658049316202165	-0.8439141412832052	0.04025318281146171	-1.2583892372813612	0.6466839433854469	-0.8926582914916091	-0.6341321710984036	-1.477337090498214	-1.533595845114789	-0.8216429404344467	-0.8785211112358462	-0.9238771233597418	-0.7471398950602244	-0.9990567394175628	-0.27330434086327915	-1.3653511361612873	-0.4936710945411707	-1.3241409418886805	-1.0996716881979536	-0.18589726606722118	-0.5904926952689346	0.4906645424066545	-1.4526453678014095	0.31315152651073513	-0.19784456537155182	0.3544310696646581	-0.7560157743890309	0.01928164340929025	-0.3589031215948996	-0.8731943144805445	0.26129541622351876	-1.4585820617852963	0.17028401479010088	-0.057480193712973554	-1.5920691583983806
1.1189642341451747	0.3282007126058126	-0.7180804418241699	-0.2592406590080987	0.021715248283142148	-1.1157757824533254	0.21672425282879537	0.8426556578773715	-0.280538976097604	-0.21066144594120909	-0.18170477788085948	-0.44139220841846033	-0.08253348520190752	0.16147951124821025	0.08811204796756418	-0.19967959846159505	-0.5694133410232909	0.35398289842461145	-0.5970583183910485	0.48730372739781314	-0.16957056606215082	0.3312079809553049	-1.2688356658869921	-1.3442085253384017	-0.42374731933597437	-0.6634302671642187	-0.995881746069865	-0.5515035444936505	-1.2863695640329955	0.016835530521001656	-0.6091080486667052	-0.5906332920880278	-0.21777880331093163	-0.538830526350615	1.0056863253882395	-0.6012702055523987	1.4476289165783969	-0.6951219398267915	-0.11425995977807485	-0.6070536752898293	0.2262385685646367	-0.3715029225290647	-0.39681373600365855	-0.8515570116760617	-0.0715594487584004	-0.20197951251447005	-1.1478274336749366	-0.49330343783766684	0.26623291773530633	-0.7508743827286058
1.5947255559860891	1.35916089140061	-0.6619908594074637	1.3841673508775263	0.9017519782352538	-0.162205349143413	1.4711331295258157	1.1247534904524619	-0.0034310095527296746	0.6011370028072869	-0.04643365621284985	-0.1051839242457385	0.34186043752979167	0.1461199121703743	1.131973204762435	-0.2352147394462978	0.5812006693273813	0.5310198625023895	0.06973163367995094	0.24781966194980568	0.7933494599710439	1.7410523059468859	-0.34403437071370824	-0.30262737673418294	0.3243439839757049	0.13396531644984916	-0.18591590529254304	0.41776592236213805	-1.431825776582375	0.2929839504105076	0.3930944129540616	-0.259802822219548	1.2990194201843748	0.7024733762788147	1.8177933125626444	-0.1315690971473044	1.5877817617693524	0.5641995520652513	-0.5114181845339976	-0.9652397006756221	0.048073439765515605	0.10927394699721536	-0.44398202262955566	-0.7161243966166034	1.0972784357033363	-0.5960641191881858	0.008706470695726673	-0.6245647919001156	0.416718536847609	0.5481960639856215
1.3818961475290297	1.366940147042584	-0.24084970743351328	2.0816248731783236	1.5414281346379881	0.8011310493509413	1.866665506189843	1.111972336482299	0.07970543922550567	1.1790392194506056	-0.044960497788630524	0.04678602617653625	0.7293352743984652	0.06860137983821729	1.5854142418569857	-0.015385627651880174	1.5273908248898522	0.434700952959709	0.42551384442296664	-0.20221841529534623	1.2966930250533053	2.3582534661859897	0.5169122683139378	0.4805119158426248	0.798314337856224	0.9147869186462317	0.47224336302689174	1.1754051852925145	-1.0036415614246048	0.282103167155388	0.7849464372266654	0.3908126158025645	2.1213438833495526	1.562188070706193	1.685432044616916	0.4819259673118515	0.7740911419014641	1.237302833219718	-0.4094933781191354	-1.0075876683210536	-0.007970099177170504	0.49763243549890823	-0.06769766996305757	-0.27878808441937664	1.5158621098340983	-0.6135394193371095	0.9020923149878254	-0.22252880597485972	0.2990984261458067	1.524817545933766
0.4681072004940628	0.18359326476269264	0.19517123831570965	1.3253874546770323	1.325357015100807	0.9161808216353388	1.0661383355947411	0.6376459819361223	-0.314504252645295	1.0283361664181003	-0.17600942853220058	-0.018681152058728112	0.7719826224450732	0.12019009250311614	1.0444226455368864	0.3209106027783244	1.4700545081184933	0.14609712711440107	0.6744629118525014	-0.6639952695226725	1.0486537712958286	1.6827246998636392	0.5541562536108691	0.316879420617066	0.6103570604418236	1.0847998381401442	0.21031325309492552	0.9093597269459595	0.07094223679106842	-0.09958488735785691	0.3305325633793296	0.7667323588676521	1.7700258778320515	1.2339212303794622	0.8486861418759105	0.7471057288776994	-0.3613141575341715	0.8953770916714179	0.08649665376141265	-0.625455967562932	0.01215429794161387	0.6354436309017611	0.3309585905584912	-0.27281474748083157	0.6804259543926268	-0.4064129732242158	0.8805128066627396	0.10828710743812095	-0.06464678603956871	1.7068446623372788
-0.5764912860552981	-1.1346532224044654	0.2597010917920824	-0.3731260263591016	0.3398568059293553	0.07382197748607416	-0.2715044137342538	-0.09470126796019894	-0.8545313260506483	0.22068356402922923	-0.31987458455202744	-0.14752310839546295	0.4823222825049441	0.3050215907677325	-0.08753207665755522	0.5027828089595674	0.5128838547335144	-0.07905274511516	1.0740296640837959	-0.7295192104573646	0.39113902946307677	0.3383465999471403	-0.19403090038551904	-0.5303638712196622	0.05473916459256984	0.5874909413070889	-0.7355817931317215	-0.07059273839317375	1.2536430511304775	-0.6930370639409149	-0.37289765398373176	0.34475588390751594	0.667067818839377	-0.11874292785839208	-0.08841234011006188	0.5422375506177873	-1.0080189281801506	0.04805061492330086	0.4332724881810952	-0.008729878213771481	-0.048429780974515606	0.4259252217092073	0.3272210365782531	-0.8749639933965458	-0.7180218749807582	-0.27974252335608146	0.3371661984014808	-0.14959669771574977	-0.470138072295166	1.2126044294013916
-1.120454789800214	-1.2497132683953505	-0.0035199922014086905	-1.8997007887277484	-0.6625777197583412	-0.9792726123778295	-1.1982554826734269	-0.6189905002713902	-0.863376631064906	-0.6692248590917985	-0.273221250973371	-0.13928019711406486	0.23950035640722933	0.4621089861187739	-0.9263193963805334	0.38277730128328435	-0.4908249121997108	-0.028303414419044902	1.4330968149064511	-0.21532748455878706	-0.04084835553098425	-0.611474544554113	-0.9071126037757472	-1.1973948585153507	-0.19525097934540858	-0.1087260012392651	-1.4061301112001967	-0.6565178503102849	1.757739507613121	-1.1202908960111764	-0.5355430739044468	-0.6343510574791799	-0.3119972406720722	-1.48217403919409	-0.7044420294752292	0.25795757962873833	-0.8791852851698108	-0.5162646313834851	0.3442182355581001	0.4595137077013277	-0.1625402809182013	0.006963183592013509	-0.044959708739514465	-1.3538493942266792	-1.4758499771826632	-0.21610721852973117	0.13631376592769245	-0.8124835512789356	-0.6018511331305862	0.5055132169539659
-0.9816235726147371	0.11390930377712698	-0.12801944913067803	-2.302959282776026	-0.9721265475548879	-1.3575589063920253	-1.2348831183433115	-0.5891625979131828	-0.06634036595195308	-1.1336964709201318	0.062340859186023896	0.06562328164108122	0.3806879138973364	0.45437863959362507	-0.8472212978433594	0.09822841776732362	-0.6890163165069092	0.2893037384285448	1.251480371525591	0.5732008627621829	0.08243292584330728	-0.6430127913269493	-0.8411751403616118	-1.019150601454177	0.13216859535586656	-0.48900633505355773	-1.08784530994348	-0.19613997786402756	1.2593472784182387	-0.9907324243977645	-0.020347921262319036	-1.211222807238671	-0.5452373916924652	-1.8608102569443528	-0.8653880027819558	0.31956934957513283	-0.3439184203585533	-0.49865719267563435	0.15908543138039005	0.5246389364135964	-0.032437357826239625	-0.23993622559170025	-0.31360546738765943	-0.8565635172819297	-1.127542183844784	0.10010593326183262	0.6008229828250301	-1.1517867075489243	-0.2711501179980972	-0.04066009994073591
-0.43543452740415955	1.8407633449132998	0.27111445414195556	-1.3999202590275612	-0.5301292904627228	-0.8231432744718241	-0.5551680994989572	-0.047464936427043546	0.9931541884464549	-1.1575887371039915	0.48827984281998726	0.2959457322245291	0.7732887650247585	0.33556547259651154	-0.02359986346721943	-0.04165691422172589	0.058449545318628095	0.6580336143451868	0.37193747391489823	1.0908660293370183	0.502362919575063	-0.07659060386125485	-0.10809892396687804	-0.04181853637044132	0.5652793032935141	-0.3824227991400999	0.027401080373012112	0.7967292570959008	0.26199266493910706	-0.25545593403989114	0.5377615423435902	-0.6150473460355516	-0.07393138394757957	-1.0926230615849544	-0.535243232919073	0.6526789579679488	0.07790306317110211	-0.1604757722133602	0.38257838340447414	0.31441455280446584	0.6060788326858647	-0.014568052976886412	-0.09579126065774923	0.5538292078331224	-0.3411591319416653	0.7429956124927428	1.2179416375317806	-0.6476610872406166	0.3771257595665041	-0.3255851687775051
0.15684429692323937	2.4887374514837086	1.0517742744142058	0.15073050545379982	0.1894083050948154	0.1416784129526192	0.34072487661314643	0.6920531610052024	1.4072272234240777	-1.018089116405905	0.6070615425452909	0.29149301810207645	0.9231085847292749	0.30809676386452434	0.7502951031708779	0.16891189043314112	1.0962074426085153	0.8161867214355125	-0.6410176172593306	1.0810367488483557	0.6979208645388494	0.4567900437305016	0.5101182180875309	1.105670310028762	0.4593719469713347	0.07874182130592	1.100478083446498	1.2962625529214726	-0.30565397313292375	0.6313844462534592	0.4985435235675273	0.8826525799242834	0.5385946906222108	0.12822163084963778	0.24634678953283387	0.7894041824646166	0.27603052295352304	0.1954216353482347	0.9593631936800772	0.2475564999993257	1.601759342713689	0.567265760632072	0.4636326888818792	1.8754002526928217	-0.013815402849701085	1.2318090891855553	1.3226808605645783	0.47926265622438396	0.9443795233233813	-0.3726542123473807
0.6060958282531456	1.6319633861690734	1.6532747726278925	1.3466222665586625	0.7642702877987079	0.9206470031461792	1.009692211825515	1.3594257045502356	0.8221368357426556	-0.7951329608231423	0.2369425841913875	0.006681065687674381	0.5659146120615504	0.4955166794905724	0.824206003145962	0.6676825010332567	1.5681535307360015	0.615468979216489	-0.9152713157531934	0.7964007887549601	0.48784740297242724	0.6780831355073	0.4997251207148182	1.744866372387999	-0.15870111196601042	0.700444411171091	1.4557394645980142	0.9455073423490937	0.07480041230950227	1.051694371699407	-0.006614776240918281	2.1353432036539415	0.7328409277738241	0.9551260835843806	1.1628315368446955	0.5095553765804932	0.5654715751348859	0.5707260442217689	1.250330011141818	0.6348011268666385	2.3960847036497226	1.0680964131297674	0.8611420830500218	2.22085065991942	-0.20195966325898962	0.9939397824666146	0.8783109641243815	1.4837209975879488	1.131388112827839	-0.14180971045701857
0.8194032265409209	0.10604028993979642	1.6230790728683255	1.5551939641144465	1.1109679728230495	1.259508444666406	1.221325628999683	1.8373410150131158	-0.16688184898014166	-0.31881847311927797	-0.2869205584818034	-0.2441002666459655	0.041900212285508866	0.7735152797736952	0.2900614262687101	1.1953509150595387	1.1438629990189968	0.09608678059806411	-0.11777293180506786	0.6479625354729307	0.23807456898865156	0.7382868246369416	0.19548490960687084	1.5944645673918867	-0.5353027278128025	1.2701598475149285	1.0797987137008827	0.32188756519954825	1.0332326340459541	0.8321217896519413	-0.2334389560741305	2.186635610225096	0.41869418599291724	1.05281885268096	1.6158900706661787	0.16948538043476025	1.1710110503376931	1.0383456021877613	0.8221868444834803	1.3336424355801606	2.470605971737607	1.1763265618235739	0.8230264189759435	1.6894577325981563	-0.22192937201541207	0.1363246202224827	0.4260322133569137	1.7508735128501485	1.020559263078343	0.4128789320619353
0.6623313294082125	-0.97314185356461	0.9750902707529625	0.8963443083656596	1.218476874596636	1.1853436611878727	0.9417776010739225	1.978573027367264	-0.6285670527214484	0.3509551465960785	-0.3756249219884839	-0.05497402425005524	-0.07216696778425814	0.8688315141284342	-0.21903678686251118	1.47783462082712	0.2121347042864045	-0.5213376070925001	1.1316794890776962	0.6785512744293527	0.39856968833309686	0.7718904391698346	0.3033041581819689	0.836206735962527	-0.09001478696736188	1.4327332749579995	0.39462501933774036	0.04548006781014539	1.646902704806019	0.4497838757863082	0.22196017021074255	1.1135009659608723	-0.01678877422069125	0.6162873872867157	1.1657238675089259	0.2210566896681648	1.7845100626319348	1.3581854497533206	0.08847908461982046	1.8021493137028546	1.776133772190283	0.9560149613612907	0.6092998311141431	1.038237708140131	0.24904583459744475	-0.49267997992665324	0.3288813862275882	1.1960402013445501	0.9636615460861505	1.115587409289005
0.07493826309056066	-1.2411498272575996	0.04788890652491452	-0.0011439150402180348	0.8778959116196998	0.6792729040670352	0.2943368707693186	1.4996526268266894	-0.28865496418145	0.663784317171818	0.1505929533393269	0.5843384094539071	0.29768584975871026	0.6411902360398833	-0.2980096484873744	1.348908888834002	-0.6010645749107463	-0.929517723015393	1.7351628423562078	0.482377793507522	0.8745320096961624	0.5905621110217025	0.9476354366483263	-0.13070544926662508	0.7764451924282824	0.8040984589540999	-0.28837088968289876	-0.04263451393800069	1.2628089554729718	0.49919516391517565	0.826524291528985	-0.20382301188759502	-0.16012645971478634	-0.0661045009988767	0.027900717495584332	0.506011711655389	1.7401054020241973	1.0856417752999972	-0.06663188641593645	1.5358427126648222	0.7100936420949923	0.6053380661535017	0.6535744672700056	0.6523232156535982	0.5721257717081144	-0.20809314414497554	0.29149855034154826	0.14198237070022457	1.1672688397423079	1.5123333645775654
-0.6849354561212397	-1.1014071565920978	-0.8525455131790793	-0.6090127531146021	-0.05861797818362092	-0.29073856688831795	-0.48498275746477076	0.2547103914815985	0.1920828750186658	0.11822661397322669	0.7430919168000649	1.1395994922156027	0.5256110980245089	0.234985569256494	-0.20826884993136469	0.7963046643125661	-1.0532568893233611	-0.9241617420671775	1.0641139704128364	-0.3096140654046639	1.01185111975659	-0.06838066137410885	1.434061384756407	-0.9753770907704488	1.0199057534995757	-0.5659880749751796	-0.9660129587232971	-0.5460953456569178	0.0434230741323562	0.9585446885779232	0.6774768717291386	-1.0257792704303075	-0.028652069581086646	-0.8547726824166361	-1.0012025076560938	0.318789888551634	0.693688307314489	0.13656481510908186	0.6758324539613424	0.5134442797944573	-0.2716366515654412	0.11617217472544693	0.970377576347552	0.17863520593614246	-0.060076826659377844	0.6308322811434018	-0.23026092856914007	-0.9877932350742687	1.4264171204916147	1.1739983275528878
-1.0915262327674753	-0.9502862284571246	-1.5515619581634859	-0.8786986894226876	-1.194819558174576	-1.390185580379723	-1.145434475977627	-1.3700668971058292	-0.019774168597279932	-0.9358789329027493	0.6289616588547794	1.0161405460645647	-0.021716915715522596	-0.08172977587929882	-0.457913691029062	-0.0013665339719101464	-1.3847681021649754	-0.600488277943252	-0.4836775847353496	-1.5211181730219585	0.32300842010306524	-1.0727073566493375	1.0685312138374004	-1.550677291913145	0.15866405933721595	-1.9047415312217304	-1.6498345775954053	-1.4962038378629898	-1.2138634607368612	1.1486750492942643	-0.3583752129231453	-1.325297917515109	-0.03953575426184237	-1.5588371700379144	-1.2453529102045244	-0.6842486172500373	-0.8848448485205594	-0.9117745823115638	1.5992428921839956	-0.7373776602816259	-0.9509335679527492	-0.6201700805652697	1.075171715410286	-0.728579886264757	-1.396551122640426	0.894264564430974	-1.2381905362128558	-1.7896792307526952	1.3176142151210113	0.12226556352985504
-0.8019741319849125	-0.7043288502949865	-1.8304121778179674	-1.0627728166225923	-1.677890333748464	-1.8525241170111915	-1.5318331410839099	-2.5203428487035744	-0.9749398970755038	-1.3640362309634193	-0.3240369684233876	0.24315160816828926	-1.1457726294576462	-0.20797480082693384	-1.0443405691380507	-0.6867844701405388	-1.837506995079649	-0.35225418027599614	-1.8095808173072405	-2.488491194192299	-0.8314666586055617	-1.8470892806009058	0.06398381673897381	-1.829086480092098	-1.0442481112346096	-2.1716320094466526	-2.0673630390630318	-2.0674043963341764	-1.749579724814096	0.5374434276889383	-1.3133346806696329	-1.461144356304236	-0.49737688764822874	-1.7441888502201903	-0.7758211554942773	-1.814741595454361	-1.9740852463660798	-1.2721797937368973	1.6647334073193836	-1.514884157710744	-1.3026769276725856	-1.3796632204257289	0.5584308871799774	-1.6171715671809765	-2.1331691765893517	-0.05891632021085055	-2.023828575989001	-1.8937237177102229	0.6538847171741475	-1.074129353350011
-0.0523057005969045	-0.17349681358996671	-1.4148833414541038	-1.2638051206567584	-1.0102969800278616	-1.103662656775807	-1.6031496980654978	-2.5261492460282433	-1.8611853832586391	-0.3982710523238102	-1.360321448753632	-0.4342999014443722	-1.8606009793471625	-0.28404183707868597	-1.338920146494911	-0.9055461238713073	-2.2075710946187885	-0.5584547202203255	-2.0241655062436443	-2.6453012716723006	-1.4601363360821933	-1.8789542589499018	-0.5980464438510156	-1.8000617446574243	-1.3068995245081467	-1.0236527082820013	-1.8267947060600371	-1.5131544925491245	-1.39826790061439	-0.514160450265565	-1.1049210329615726	-1.518749264410185	-1.1645845847283687	-1.0358145949731483	-0.2698578818033779	-1.8849010977090173	-1.8485661990009665	-0.7281704203466686	0.6342406857989485	-1.4537700699413754	-1.3234648372716307	-1.550881728682902	-0.36081034396780565	-1.5802441558928688	-1.3412963490637986	-1.5412905420452114	-1.886905086380294	-1.148314391654963	-0.2897171844481855	-1.707386757183381
0.5168136432966206	0.3590799378251391	-0.3381918764792162	-1.269742827410273	0.28548755604921205	0.49858212417151904	-1.35744376894926	-1.524903386609015	-1.8597002679718468	1.3542964062122265	-1.5541264725846564	-0.28809845329334816	-1.3921201388376032	-0.4603318910892635	-0.8301299778053739	-0.6074787595857368	-2.007041474777365	-1.1590989259819133	-1.1537663037745778	-2.0153904775666733	-0.937150231336143	-1.2209285773257683	-0.25424851214993055	-1.4574285627997847	-0.22792479621855935	0.6999427310830894	-0.8996840577448553	-0.18682697036225612	-0.6193379679991752	-1.0201328918548798	0.22884498832300793	-1.184301188580409	-1.43592224701426	0.31949888921740016	-0.2417310865907911	-0.4983841182193333	-0.7272339749766767	0.14123555187050296	-0.6694956173585997	-0.766298121809128	-1.0401891827284457	-0.764592408521781	-0.9952953078561659	-0.4115833203579832	0.3596018443799751	-2.1371432192799413	-0.9198997294075062	0.10760316141542317	-1.007524720555333	-1.5010921341823062
0.5018117801155365	0.2719193166747466	0.7675021790399268	-0.8541303638386522	1.0428820744346405	1.7574062442749876	-0.7948500169781962	-0.348116628927979	-0.9432381517124014	2.3507026976255627	-0.7271295346083136	0.5604659685204506	-0.06300539323710466	-0.6500296110711294	0.15910678001293804	-0.16514606352152505	-1.0738729393915323	-1.5492761232266477	-0.05274605289203528	-1.1253186350426296	0.286951221011593	-0.41695509187886154	0.6586509923663891	-0.8676990398453523	1.2075301755226626	1.6330361981412405	0.17456024472700135	0.6936388950469521	-0.06861806084616164	-0.45527456012791767	1.490501720658958	-0.25145277336788785	-0.9712265943962025	1.3915683528446319	-0.5062246031281753	1.3622466051546946	0.4086141543898139	0.5746916819873777	-1.238087287774407	-0.03263392336415805	-0.6417373469166622	0.4741704209799447	-0.9166287301086992	0.9252247906844508	1.3978224669141572	-1.1297593693070886	0.06976581552417117	1.1239117280594366	-1.1776105742132181	-0.8020828860549785
0.15219144259974424	-0.596909794926603	1.0376586768721714	-0.14182736968188236	0.5944563767818679	1.677643970438346	-0.002494800693641865	0.2518299839267611	0.24323945958774426	1.686617401821159	0.45023392809191776	1.1681518458033926	0.9601491957963113	-0.5837599488234139	0.7132048325402455	-0.07413282683731862	0.104104948354798	-1.0228455770754812	0.3830211179184528	-0.49671410045622977	1.092401852790917	0.043613985837185745	1.057864049352869	-0.20063140605393479	1.611179146682117	1.128693146555978	0.6900080681709666	0.34838720259409056	-0.08855623580175988	0.5768877564614138	1.5722304822803377	0.9464867357465117	-0.0904560928028678	1.312772003758837	-0.47341727033170106	2.217087844527762	0.6675095466785361	0.3919244029149927	-0.8716240565312007	0.28118604156851323	-0.4187433255779612	1.0721458423595036	-0.40779234061436037	1.2579778156565926	0.9970973907849299	0.8072672028063069	0.4197727230772417	1.318990200439074	-0.8389028321829988	-0.21651211444713578
0.06310887247687247	-1.5076587435597353	0.2380797078866137	0.4356513683473429	-0.5604442180694479	0.43355456597602	0.752846071521532	0.2064624372186236	1.1525140172239503	0.06290367650190398	1.2350550091528365	0.7344426863095804	0.8355237559497807	-0.11694607263406097	0.31996689519928334	-0.44487934891347325	0.7864435406236564	0.5382153294385414	0.002906780276440721	-0.279282520895617	0.8214146240695934	0.1079551377226047	0.40397287799100107	0.3543229081423779	0.5964854319361184	-0.1755924942910777	0.4200850072573499	-0.7290325149709066	-0.48479350983179587	0.9419469172518824	0.5816993504858305	1.7518956569483137	0.526028453819299	0.15231340165825774	0.08806875653018117	1.5344912101348738	-0.030020086775556495	0.05736497262724503	-0.22241165601750065	0.17742326901525018	-0.45685581967000816	0.4542749109531277	-0.11088697322831471	0.5227447481445965	-0.005662160449388666	2.3487089747886043	0.2568371303544968	0.8309725714714893	-0.24972230027348333	-0.07092476879887731
0.46960563895357194	-1.4369472389176816	-0.8249271884704046	0.5623535664164574	-1.3257000770393315	-0.7970813504135416	1.1174351013070358	-0.04647507801945947	1.7682381852419915	-0.9939287419482012	1.5141726062264629	-0.49441927388479945	-0.12366886316744116	0.5714233593557476	-0.5352102724937945	-0.8271444296218976	0.6901292744466742	2.3780041706090547	-0.5194637359192028	-0.3208255352703746	-0.08592186980328657	-0.001704335279640864	-0.7143569135824438	0.7142699990041286	-0.8963853302024022	-1.0639825738085527	-0.16565847474126696	-1.3855725182074925	-0.7278051159369027	0.22735996772801145	-0.40697213552149597	1.7933222873949282	0.507171730518675	-1.0572444763671336	0.7239204526302594	0.16900235228984978	-1.002615732083928	0.038610651367161394	0.017193184828684736	0.050663675396993055	-0.466276739440407	-0.7206340392251985	-0.2953581768030464	-0.19348946630275143	-0.25826807471324875	2.762145529261054	0.19850627571341597	0.36970591054764157	0.3017775494361897	-0.22960509519786063
0.9577781166655918	-0.18640530903514196	-1.0015367109207665	0.3449534177967497	-1.1622340557026734	-0.9907131429804721	0.9266984702651855	-0.19951971599696827	2.2550779753665107	-0.7644956075226838	1.6499411149666254	-1.3964084924220228	-0.8405963705072116	1.1191656093732998	-0.8932706979903438	-0.6407770622259148	0.2214610762255449	3.3538534000472544	-0.39285766578033665	-0.4406240145660651	-0.6207850662434715	-0.1818090703478286	-1.2217027955757318	0.9291412717302823	-1.611899162421999	-0.9424157366926051	-0.3562878102624829	-1.0937713458937235	-0.4233812686736613	-0.7805905984037129	-0.6009690884549812	1.2847256544117096	0.0970665556154806	-1.2600593428615106	0.7890324984996848	-0.6328983981001479	-1.5007495314903152	0.2726340677202801	-0.23379211496449612	0.2490175234234963	-0.08014974056982772	-1.174873083866361	-0.6123965116134347	-0.00044716900484455393	0.45724616657788125	2.3022016869714683	0.5169603826973194	0.43738743664661883	0.5379885215248509	-0.38396059984426295
0.943369491249068	1.2727789033352996	-0.009683701844542054	0.15999906804020167	-0.5260400657477263	-0.20565679362038045	0.39591421394718773	-0.3490708963660596	2.436130981530163	0.06724144775592901	1.7966798503924666	-1.0954788683151833	-0.6252137396294885	1.2868655350776306	-0.35603851814278237	0.17938863355107657	-0.012761933434633287	2.845367320758988	0.46640915955607753	-0.5355322153065453	-0.27632634774310005	-0.5237163599137858	-0.662484748032486	1.0730133183285255	-1.1561876400884892	-0.2654385169651881	0.12997795965317008	-0.3732159287782286	0.3200624291381285	-0.9769426193290569	-0.2426560893995513	0.7291505165755873	-0.19316584052571614	-0.33668136175132624	0.18054634932942104	-0.48652392515955933	-1.3224731574123714	0.35487572848029	-0.6058114155098232	0.6855884961824075	0.6301027251536083	-0.3915310815827128	-0.5935703083302061	0.6854286131148708	1.0539253978967777	1.5579443619249351	0.7956030377892285	0.7779262918712497	0.21329610613891678	-0.42495790084681434
0.3608593877150016	1.6922592742840863	1.1842958860619348	0.24640567645513667	-0.18627872755972757	0.6449911599410735	-0.03292233452998551	-0.6373854478213109	1.8999091521125655	0.45066406741620124	1.6409746731198334	0.13761840287858945	0.16985414094773685	1.0852277784105324	0.5619222024414401	1.023126327323236	0.16556235392608015	1.2728400933153041	1.3069165321026497	-0.4937500230321305	0.5050190505396416	-1.0136229200882583	0.42026167370244955	1.1291431981148659	-0.15437712251365537	0.14454691249739712	0.9176827276964884	0.03466286547147514	0.9614793137737276	-0.18763755965329892	-0.0878909564516644	0.4350238556794681	-0.13173729200049397	0.8864827582610284	-0.5511519214905979	-0.032029368899895994	-0.8087921823948413	0.1320481904483242	-0.848765995557816	0.8952652126534059	1.0605945647724702	0.7809295351552881	-0.2505972381002658	0.6535458566841654	0.6093236229280999	0.763048163614231	0.48574644622350405	0.720786346334661	-0.6944710979959637	-0.48087877024303793
-0.2598397170270701	0.7738939574818822	1.3537677082611952	0.5131370359215589	-0.33007377129321497	0.8005864707039919	-0.09933202922037804	-0.856629612948187	0.6357281459630277	0.24909144038603184	0.8873484622054463	1.1522180037906484	0.6313821717020662	0.6352903614421614	1.0990334312108754	1.151055127413585	0.4298528498599612	-0.2755427092236951	1.2661553992624035	-0.18675602784901016	0.891751214698102	-1.3386947942040421	1.1156659968140132	1.0064393299720298	0.5542858578941596	-0.004875808445609344	1.363860960974407	0.08143579462646157	1.0116225362688387	0.640746280419298	-0.4057219121008654	0.36755228673427964	0.10054934321917042	1.498640299103218	-0.8333125680136709	-0.012548811739500723	-0.3600636443504325	-0.10363217788233503	-1.024366395646531	0.5072734357998709	0.637798374507387	1.0279801158287303	-0.04309183104062684	-0.5696911330084495	-0.4166901961384929	-0.12541141873400982	-0.33767921368034337	0.033191043289660244	-1.7676788310612186	-0.6455078886981431
-0.4265568183829314	-0.5540563544975952	0.3299744077294622	0.7219732258950443	-0.4968298246927719	0.2961813185478822	0.023043256821464853	-0.6371741036719308	-0.687099646138936	0.18035506323865144	-0.20961568844414233	1.0514212958650107	0.29677937392400067	0.0001616861162237373	1.057301709147678	0.3997062961538056	0.42286103983786394	-0.9737378119588026	0.23387966375847158	0.35355960891343957	0.5034883819087915	-1.1411269650811953	0.9866235327648494	0.6593079815695506	0.6702434962058649	-0.34835230304740156	1.1292626259019531	0.27674477354207627	0.4911218819912277	0.5182822306344432	-0.7647442773029542	0.3634054629920419	0.23974217674022186	1.2700642187094788	-0.6889526275918695	-0.4642965309923923	-0.05392131273213147	-0.05778982370083465	-1.1904868988605297	-0.3390839519645743	-0.5221441548612151	-0.012168261815763222	-0.2875087350453211	-2.04997235350694	-0.7554791747445468	-0.9415892029870884	-0.9692656130579249	-0.7518850548552445	-2.2871899087669494	-0.7833583218630448
-0.2606831451508391	-1.0688646344095338	-0.8559052987686399	0.7591089453813407	-0.27779106505218404	-0.3228745432584286	-0.06496196277496014	0.00017418978809787716	-1.2763991693495085	0.6338833328581769	-1.0197780214635441	0.007745176129000119	-0.40612265938077163	-0.793045874298483	0.8190897961104109	-0.6856529471619184	0.15541312420046757	-0.8729049575300429	-1.0251718504853182	0.8283659977545319	-0.35580546469310664	-0.42989237675005787	0.2817845633915113	0.1577022164929493	0.44028951794387794	-0.463996542145087	0.39339859718596	0.8177394226448039	-0.10652821812361268	-0.4906114369000979	-0.7410001742238699	0.3372402931430083	0.2508729960633177	0.6133670752069433	-0.6169602155298214	-0.8815015085138577	0.2770713747075137	0.10923074767282669	-1.1603189662926918	-1.0863795841788837	-1.6280284873445816	-1.3889035162793772	-0.76223715497425	-2.470461455880973	0.05646150780521545	-1.2833096261366856	-0.8508277832089265	-0.954062520638411	-1.795641019038116	-0.6585367059653937
-0.30330993139428614	-0.39492534066509155	-1.1852350327264247	0.6829455092684014	0.17754749404356926	-0.6733679298564109	-0.4986470433382644	0.5190781651947074	-1.000299840047216	1.028020604853706	-1.2107899836918399	-1.015351280071206	-0.6806644613138448	-1.6230929440729238	0.7063432246102765	-1.3956129894141294	-0.10362980491605749	-0.648895812349294	-1.6109690714652296	0.8961063114531047	-1.133351395067318	0.3961344760042246	-0.48357233088095447	-0.36203432463684676	0.18649274263113233	-0.34674341145888193	-0.38957787467312965	1.2328519050531603	-0.3263361659709733	-1.3851519540656363	-0.5016745742264601	0.2580179503029012	0.2742796054935987	0.011189500897221788	-0.9011477676885268	-0.9453330897329165	0.7017160302115482	-0.032520223468098595	-0.7413532800738051	-1.289036562000219	-1.9548655675767608	-1.8886095729454022	-0.9856929195021643	-1.615390416334702	1.0819424062193534	-1.0372648592670446	-0.20775795918566023	-0.5648477545221293	-0.5877622485176324	-0.20749521841396576
-0.7801238926225279	0.7627120316546037	-0.7828112510047847	0.5863765314658386	0.4215368649341582	-0.7676959258592334	-0.9142651708327214	0.44566996100010564	-0.44744370211114487	0.5944703783792112	-1.0436931554376245	-1.244083367065619	-0.21135288010934816	-2.2660333341310164	0.6026928497410857	-1.4698925959787574	-0.1944034508029425	-0.8016231271593129	-1.3116790522040331	0.5606096163735321	-1.500005026048098	0.9657483137197053	-0.9764919606200232	-0.7654793058760982	0.010751497808023527	-0.23821526539093174	-0.8614353445482238	1.017641886469476	-0.19051537095300244	-1.370658478935277	-0.5005819162530633	0.05299827025938252	0.38101849387823056	-0.3414019979916034	-1.2019028524689184	-0.8348828660513364	1.0228247973259066	-0.558129395035057	-0.1113317781284292	-1.0282322763873386	-1.5220277816652357	-1.2639743746991836	-0.7902183684597158	-0.5376206286934311	1.1461799039633134	-0.6680214323602554	0.22313681533652813	-0.2500432295017491	0.45442289791195917	0.38594382879630557
-1.2461253565939883	1.3859532480644083	-0.6118861549877949	0.520456326446186	0.27575768200034695	-0.716835929396872	-0.7867075699614442	-0.03624301514521604	-0.205619821371914	-0.4779205856719768	-0.9352521565731592	-0.7496334332037796	0.5359688474646856	-2.541242137989886	0.28386207794534785	-1.1734352622052517	-0.17237759823847373	-1.1581011996367585	-0.673666149037097	0.2523656393443165	-1.4274387119545189	1.2542875876100397	-1.1444513746863172	-0.9084296607278639	-0.13347552703620977	-0.2115162712261128	-0.9217246139195251	0.358727702381209	-0.08013071803390527	-0.6854014203658296	-0.7886500393691377	-0.3421255198613877	0.4999264762942657	-0.41885310450019686	-0.9436542794346063	-0.850887321297192	0.9636794165489045	-0.9624305348728676	0.2553592064335608	-0.7665959705468415	-0.9674154535432942	-0.3223061393029145	-0.4703663135159186	-0.2704226269743006	0.26852467817196696	-0.7528733397412009	0.051615175199592536	-0.51922033569636	0.625493163555564	0.8753706333837824
-1.0980811656553942	1.0456500092417065	-1.13625592885415	0.54095485190625	-0.05080309706962201	-0.4901760832748041	-0.036021187748193836	-0.26880942359432336	-0.2739670609546945	-1.1362971442178051	-0.9193702728348406	-0.22113342797092456	0.7939300744927531	-2.410473518121072	-0.10898391938520165	-0.8823984628936223	-0.08472634565180856	-1.1686470884657685	-0.3257618097985401	0.41542894790362417	-1.0514673301946365	1.39935428397201	-1.1001434051050845	-0.6267174035121075	-0.3016210634182707	-0.14852283920452983	-0.6593370586464647	-0.07564215423253297	-0.21731814161340868	-0.2083405549291226	-0.9407742604107662	-0.8479090245097494	0.5492508272883366	-0.18070914320222134	-0.04833163567855788	-0.9938017930427134	0.4790679036275531	-0.7191655854537943	0.09528164847458881	-0.811025656869455	-0.79042595118778	0.058970067370214596	-0.3553150252175373	-0.6856443762933413	-0.42718637576981694	-1.3002929688339653	-0.34619543054544616	-1.0916261254145472	0.01984618392073805	1.137361685211651
-0.3665127754389858	0.12773486393055977	-1.6517969455268962	0.6996621097067266	-0.3261010953441961	-0.08377625760506811	0.7649857971722849	0.0882867493182994	-0.30234640081897496	-0.7589436155311182	-0.7381403621327365	-0.22233521688540253	0.2309630955079512	-1.908629866702978	-0.1780852840227342	-0.7198331583181716	0.16588711435304607	-0.6162845111594069	-0.35172931326462553	1.004421947307507	-0.6277507546111362	1.3228541421650837	-1.0225462574092112	0.12332706688844923	-0.5429967689009096	-0.06977891173141776	-0.23689889125538738	-0.010053197001460812	-0.3877648581981541	-0.38313849439594166	-0.682870768138141	-1.245144068410134	0.5083999205524988	0.31675897491699917	0.8710639799793292	-1.0551950852699896	-0.13811621961857676	0.009522234780012387	-0.33405829480726296	-0.9866145698234826	-0.8411146097682607	-0.2186161326433049	-0.3837447391043374	-0.8189849678292686	-0.1511885240615992	-1.7474030106007024	-0.3336934935647006	-1.250924379708668	-0.6250516511531354	1.1569125956132758
0.20799461085515095	-0.630313631855272	-1.1715782941042654	0.9073944022059522	-0.5233819520826477	0.2560767376720162	0.8939008923032686	0.6483239604890727	-0.22982514564259537	0.030761725631694416	-0.3739904523360378	-0.6896052989000939	-0.7268364648517992	-1.0587616904775334	0.18241455046653549	-0.5825555835790465	0.6189891456831337	0.0785630932594627	-0.3562500313319122	1.4693070198901617	-0.48551823040201036	0.780014135983944	-1.0420073140519377	1.0502637990112547	-0.8576843633842124	-0.2088784323518104	0.17270556447079588	0.10361154177136395	-0.25094202916011793	-0.7336071538744299	-0.2838965647843802	-1.3531003649042836	0.3363033545301081	0.7426772468203487	1.124302025424355	-0.9632936963421844	-0.4462650678048634	0.4346045481832558	-0.5517368035325979	-0.8733225624334517	-0.6019612286613232	-0.5993140646347866	-0.22240507665926765	-0.12669480649906584	0.6147351474724118	-1.6573167900711858	0.18848846453394338	-0.7368773976294805	-0.6789630230064966	0.9279676911061515
-0.006202298775362928	-0.7293315199529988	0.23102369445342297	0.8905903830042298	-0.6075554177900598	0.22812352929659682	0.2377632288963363	0.8177125504666523	-0.3782895803165915	0.15677579532958041	-0.19037632510959077	-1.0527372977010772	-1.2293506568633548	0.04075600476814249	0.5973802772006254	-0.36965225612477015	1.0293558100073494	0.30434203656914577	-0.023034818492884038	1.2929311565659316	-0.7415372931512154	-0.13409830070416703	-1.046551747900354	1.563489866654438	-1.0397153662541514	-0.6047899890519619	0.44961410327636947	-0.2127030611878066	0.1606383204922685	-0.49019318314958055	-0.10909753571725431	-1.1701925801697401	-0.03415072767771931	0.685720534526328	0.6828130780912675	-0.7954556629481161	-0.17105460564017563	0.01173611329304723	-0.3930422548160329	-0.306749436772733	0.1358911228588518	-0.5860001543955818	0.25082419880587864	0.9268025605797878	0.813571391560765	-1.2045642533716325	0.6706245109595141	-0.0404033208174313	-0.1606390323525857	0.4855692410792056
-0.7426199889437968	-0.17023685085394422	1.3698204081186174	0.4447354245324583	-0.32522467803414395	-0.0810092579747468	-0.5010039764282845	0.5935664047497122	-0.8560611539264612	-0.48723448906291894	-0.4109044337268802	-0.7677423474459463	-0.7002060762123515	1.070196490735277	0.6910615535996069	-0.06387899119706852	1.0465500908155874	-0.055556091088308966	0.5465219022345313	0.518182077015429	-0.9898425197595014	-0.7372251783850367	-0.6380559937821013	1.224327241569234	-0.6861375621342196	-0.7883874825269551	0.612191871574585	-0.6618769331271523	0.42042337944403013	0.4467368756691766	0.025041743434019766	-0.8223919959806681	-0.4927687255670375	0.1320078909119681	0.1988025948713052	-0.4693778993644629	0.579297441969179	-0.8571592321780307	-0.12452478665559609	0.4415125234738289	1.019143557602578	-0.13407500411861015	0.739962943942781	1.572671666801743	0.16724815055591313	-0.83068451177701	0.6161118573762919	0.2683641591250936	0.4377066533563825	0.026810707238702887
-1.0494939353322	0.6433742909882622	1.351160319766382	-0.22985093080283367	0.515223895784732	-0.1545973489304538	-0.4491365764175714	0.5789641939053699	-1.1613264267631103	-0.8556172369330102	-0.6744890553261682	0.20487939478010989	0.6429828262033247	1.5970714476978296	0.5819422776829093	0.35038934762236706	0.6654183986976263	-0.486136948420482	1.0419355233461534	-0.29951572210861777	-0.5231329611115577	-0.31474417625696904	0.4956923895923305	0.25437089440657934	0.38949880880063614	-0.17305617541147966	0.8135937994726637	-0.42313278709004815	0.2407042640031569	1.3207851282216538	0.6683226903686679	-0.42682602998827535	-0.6360040071860117	-0.38581448797406387	0.27927816233714303	0.2871911807194167	1.334420446386074	-1.1596373015380046	-0.030390632658441562	0.9820268248369959	1.5512216560724583	0.5421269601052642	0.8690736222873887	1.6986527003527467	-0.5529618331203644	-0.5887057382597616	0.22177590256450058	0.29832505025478034	0.7317105141694145	-0.14077561714705958
-0.34085053151518035	1.1814317465998405	0.7113694206617732	-0.5833355194168028	1.5648537840817396	0.3867903383103389	0.5430743148197184	1.13539250760778	-0.6897662597427673	-0.12058412509969091	-0.4042197153530299	1.3171405299491066	1.8690852788768262	1.4735758660233536	0.664873876304751	0.8787080682482712	0.33093927823851627	-0.41788847425137327	1.3173549396879243	-0.641703733140213	0.8702532950092354	1.0052438248561841	2.039464466771778	-0.5141702324029598	1.6928426387037971	1.1587410071305564	1.1676031862373155	0.748920880567496	-0.10337513045153268	1.3039625535911952	1.8278311190996028	-0.05733105173122564	-0.09542344618306446	-0.292705002179931	0.8364924442187701	1.4551433385370447	1.5353831658585206	-0.3405357129855085	-0.0382775054642993	1.2096176732102455	1.6218067707883965	1.2549183163273983	0.6346296936393894	1.8200211747404382	-0.595956660982828	-0.11766275066453687	0.15040330490239512	0.6697239793398955	0.7499106029596309	0.11363093961193109
0.8888861362268407	1.101164175513585	0.7847773005061548	-0.2630040851356246	2.0155631059013763	1.2402212440152056	1.6801743665077826	1.7508414875548226	0.39527170845398246	1.139232184377757	0.3866361658161615	1.8110247585449522	2.022484187801833	1.0886914575698436	0.9396075203222723	1.359918063764805	0.43613748612427966	0.13913777649004255	1.427871819458891	-0.47192621128684553	2.376970399875371	2.1333762888930097	3.028947875885272	-0.3793713351720093	2.222611650678222	2.2667927279852664	1.544413211182407	1.9729888267002196	-0.04529931076412373	0.3749156953759209	2.590605662344263	0.19934657192777064	0.9108083890799273	0.3700932441568012	1.2329504299434912	2.364805228835303	0.9410473352803677	1.0674651004208686	0.14084034362489006	1.3140339455635677	1.5165611846032598	1.8238009795651584	0.40867118940264746	2.203955892435873	-0.17103476577836135	0.7040808429721769	0.6943943352247479	1.5972346283416134	0.727774311987319	0.5436299732189489
1.531484848343666	0.4747910903513762	1.9802682759320287	0.40246017816822477	1.3752563588303108	1.6295997867316572	1.9431823077233976	1.5209212256798403	1.1176316770659014	1.5194636662195773	0.9553812099019025	1.325676366286456	0.9237736312022338	1.0540791923729893	0.854645213779591	1.4457004264771092	0.7768187560340926	0.6298540496694035	1.3770353176406	-0.14034281138649243	2.733827171995117	2.0004261162826924	2.6335580653690607	0.47991732406522014	1.3718420205980866	2.1863806174031617	1.6002077143053428	2.0552632550891246	0.5767384886109244	-0.6389740718067176	2.028707925987019	0.25917720075212347	1.5261712719102212	0.9209586472770322	1.0235537092292977	2.165757399383665	-0.10971042460687994	1.9482772154766137	0.5834516215812734	1.4414034172947696	1.4706117209273328	1.9804063536451952	0.5025542659953799	2.3960980571397155	-0.05266665280245345	1.3708932999518784	1.3520031496441218	2.4097626375261125	0.7804680894606073	0.7334823345295912
1.0289786996814287	-0.239674647969492	3.097686815833276	0.6188720328482101	0.09356454952767986	1.1262213104283383	1.053286005092738	0.2618363401581335	0.7215265058781543	0.49970782347853154	0.6937016241131201	0.2696607643546633	-0.6160656007189274	1.5355119355518145	0.01734766718090933	0.9134688508823361	0.7138742456495022	0.6090414214597202	1.0404387245167939	0.05698929084289111	1.534772592834975	0.670090049369845	1.0486822530838518	1.1016156397257417	-0.32322627748169913	0.9579868909886428	1.094541036267012	0.8011376212928459	1.2508291876324678	-0.8627024255254105	0.43929388548368814	0.15480994009156188	1.0177331054865162	0.7426657178015614	0.4390386308142218	0.8084897250628506	-0.8635565712444595	1.6817296894797389	1.0221459437085318	1.4777256995315167	1.378638578591037	1.5631328590133358	0.8302650508759608	1.8061813566149754	-0.4567207366718841	1.267456352965321	1.360532579056782	2.2074698190373216	0.8710771999221428	0.5486873273708435
-0.045566129032409156	-0.542651384068715	2.6445819363702667	-0.056967213606830706	-0.7874063783696057	0.1488789438701831	-0.2805223331760977	-1.0960355412580112	-0.3794159048514446	-0.8427432248697551	-0.033332983606598234	-0.44632597977514893	-1.44758646983144	1.9735999352757183	-1.0944602467428226	0.025864041772596748	-0.03516367399924752	0.24780126202347633	0.4326698864671474	0.1335508464998848	-0.15953562505304988	-0.6725188578992106	-0.5406745782083792	0.7079687953130194	-1.5298077480807901	-0.33965230786020123	0.19610032760662513	-0.7192742987108236	1.3305691081645707	-0.1804129807631345	-0.7027189530808519	0.06698785808206653	-0.35211283855636755	-0.058190047181568116	0.09168760940011113	-0.6300307487022666	-0.7246147004206983	0.6486577389214181	1.1718185011531814	1.2340522239805696	1.0170571985276347	0.824822236112032	1.051081534453943	0.5720107625507558	-0.7282805920259076	0.4871055258729134	0.5799953462863677	0.9380775694716008	0.992234195488654	0.29402867574452124
-0.6143785161014491	-0.3085594795441272	0.6588436700763922	-1.158892188282913	-0.659513971325702	-0.46468960811250853	-1.050034315650431	-1.403921356412037	-0.9451251653917766	-1.051230927940362	-0.22161348392854174	-0.21186628201576302	-1.076729170536329	1.620858376228632	-1.4558675644595178	-0.5612363968387144	-0.919480490717082	0.10274206704745026	-0.0903235230867019	0.2556453450349169	-0.7752858200223506	-0.9102018988983654	-1.0456843147254336	-0.4424801357081203	-1.3578329190871052	-0.6671029148978438	-0.5848630963331917	-1.2841881473534416	0.7738893907494572	0.7183300830175066	-0.2734457079488179	0.16192474746206006	-1.4035243336999903	-0.7777979401461439	0.2844217200680188	-0.8720224959160388	0.21734722082175648	-0.28121007435149215	1.0660002635020696	0.7684780651030284	0.4500176092277875	0.3330660595984797	0.9766544612712482	-0.45545596314134595	-0.24969061802415393	-0.15237581754476037	-0.31628114592508777	-0.40994275992473106	1.19631282947671	0.34135913318250455
-0.20885681394559233	0.11599408047013259	-1.17410207292695	-1.6937934422992484	0.09387095154505824	-0.33778210831188377	-0.8526546707185251	-0.5155042363000493	-0.2450047701390512	0.01647633393448638	0.5516304399987008	0.6529703366263085	-0.06650759883790805	0.39680431792868465	-0.6485770838793788	-0.3811856668359914	-1.0736760397143963	0.43183424483311295	-0.10499089291802884	0.4539582141861292	0.1523357364079489	-0.08089115310471917	-0.5041663115497192	-1.285199755818557	-0.2029369438350879	-0.03947153841805458	-0.8317467590612486	-0.7309784153192752	0.19150340696259854	1.020468887802184	1.184494309950399	0.4046500355659842	-1.1737783920610243	-0.8628676986939892	0.7150848556395706	0.26480642573352897	1.2228361747610534	-0.6098621023990328	0.9775888737259947	0.39255036595601267	0.06257119727546016	0.41232149265320267	0.7541637977837331	-0.6239050951116566	0.659718338954888	-0.009558792495459163	-0.5805134797264347	-0.7902595481283661	1.4108703743092863	0.6523683224757154
0.6382098685991461	0.24136096907557392	-1.3364359230647804	-1.1343945687099286	0.6195173652878309	0.11533042051336548	-0.13909118375953577	0.5543777935097005	1.1406525978016109	1.0613729931370541	1.515992636644983	1.138796721632335	0.5620855772555491	-0.8967257910322155	0.5011579154487547	0.36212453426702734	-0.3192946989330993	0.8736534965363837	0.3615530106938672	0.5761569119659962	1.4823925345748643	0.7944302944278958	0.07789176629951229	-1.0759996868631738	0.7426346551814815	0.6269106838873045	-0.6028329149360581	0.06649713865959056	0.12848012758122154	0.5015205419247712	1.9791998458118671	0.595091556559994	0.05276251569787505	-0.4347652413070668	0.8589713481752161	1.6547589438432853	1.5263203186644714	-0.5056776035671675	1.0717912841770627	0.3192233419063399	0.15106782647404757	0.7618084878780381	0.6634677162292253	-0.1676935064255268	1.056374758962628	0.6601721943174528	-0.20759642583900936	-0.1596336049369255	1.3755719145945773	0.798820708291037
1.0608941332587372	-0.1400574113973152	-0.13020761325240857	0.022074267586276248	0.5279575546803492	0.23794897302985885	0.33359602383116727	0.7072775873459124	1.9730309656587377	0.8885894271061602	1.5440687681571852	0.5347051557061138	0.3222206575056095	-1.3173906702811509	0.6710779157950597	0.9831143746128094	0.5380175256002181	0.8675320354468047	0.7342887209990903	0.48940068217072097	1.709992952376097	0.8574771140016247	-0.11445011175166682	-0.19473520063873537	0.7582106265647287	0.5871419989093009	-0.3573340324713328	0.28128384507760823	0.43309015222483443	-0.3672981369875325	1.1227133113197338	0.5926358801433642	0.999368562587863	-0.07207114560656179	0.5344023683082146	2.0314927090781003	0.9633672160052751	-0.3908125082492888	1.2594003928275797	0.38705339988177007	0.5618228569488453	0.7769778426471214	0.8137938598705339	0.13848822087010673	0.4978123713737357	1.0698514062950837	0.09990465352123694	0.5687999834279605	0.9099466424831654	0.48209130819609064
0.7630224761017919	-0.8431100070998805	0.758409372572427	0.7347625644249954	0.1487816817733199	-0.14003226327858603	0.20119003691912285	-0.14309131640483735	1.6620413018395608	-0.2743238878280083	0.48066753277502894	-0.8164611079608999	-0.37339498427016704	-0.7207184012417763	-0.5695679448293244	1.0045690926865076	0.5447746095954001	0.310458633009956	0.4494013609459185	0.2362815677187393	0.573496595929628	0.20081950365228007	-0.8759017323481083	0.27959083541777185	0.21225150849274244	-0.0028546532171616354	-0.49062594209497157	-0.06254866011172082	0.46731056130005777	-0.9252666405015503	-0.6019680615799127	0.435968556350381	0.7181543873434502	-0.19494016827130717	0.015498498682036382	1.2469148085178337	-0.005150239088044522	-0.4498279372952864	1.3831177257207006	0.22651939405985252	0.8129251180903573	0.24251488322269102	1.0580156286279845	-0.12241825027672365	-0.4573021522805934	0.8731683809908535	-0.25077223032711543	0.566788221564705	0.21312818735292433	-0.09457368125708411
0.1902147220942236	-1.5202316747704423	0.23515944769609373	0.42518526632368725	-0.06140535014326993	-0.624915970795273	-0.31996745392105724	-1.1150413665327814	0.720236559295088	-1.1928552424644725	-0.6567888405454301	-1.8306191681733295	-0.7930182249018158	0.12752371210458371	-2.282507997388856	0.5905576331074106	-0.34884151008585196	-0.3221507497800015	-0.41458227732355424	-0.03289013205854067	-0.7753389510499884	-0.48247983895411023	-1.3844692611195102	-0.23873613565520352	-0.09196709507426337	-0.4520156286757581	-0.9505705262219682	-0.38559556599170375	-0.10128444364858125	-0.899515499221074	-1.58231273799997	0.21728077289846603	-0.46524455961589956	-0.7391589426503895	-0.35132571275867125	0.23746265291568888	-0.8285592243271823	-0.5912793155370032	1.4016553908144844	-0.30086850820586436	0.5645396237397744	-0.4329310204752981	1.1310880485941444	-0.6476274502389673	-0.957768787866932	0.5005427579001577	-1.0912094026597916	-0.0904823321193462	-0.2531120817257357	-0.48360100210271173
-0.06943215640644686	-1.90122608618821	-1.0218046805184862	-0.5408455522022387	-0.0906757235170584	-0.8129107082067957	-0.7857673398714805	-1.3522815723941903	-0.018036397813112056	-1.106532380293687	-0.8626702087184409	-1.7689467495298443	-0.6842618779558092	0.38520486098040513	-3.1179699961933247	0.26000759213331304	-1.236882025325769	-0.5135009758212413	-1.1771978811343162	-0.20822666843562174	-1.1541961315574876	-0.783340002248331	-1.2489679771969737	-1.2123352709153712	0.05472516275967895	-0.4118889347807631	-1.3108969518824378	-0.36839345321035133	-0.8758434753503522	-0.5199680799335202	-1.177085748427501	-0.06342416257037167	-1.4001402944249222	-1.3364583940508339	-0.5065014080718582	-0.15376615701542767	-1.3243371159415211	-0.718757529262236	1.305612703549582	-0.89912652572418	-0.07429532198397218	-0.7102288319358244	0.8254250388444476	-0.9108157739172077	-0.8082632293794387	0.4817202579915499	-1.7048121069291609	-0.6808776971933221	-0.24767387559933507	-0.5511680534686332
0.12492980415503795	-1.8183317351084956	-1.4922911095879607	-1.3195142052854272	-0.2152830245483179	-0.7248055547830294	-0.9329556220412978	-0.794371637789198	-0.313876031722103	-0.4311831683556323	-0.2610755664633303	-0.9244025449985213	-0.3821238051523629	-0.012540274246926903	-2.6064829682612576	0.2598407680535575	-1.2616432719767472	-0.2527815586578866	-1.2508306037745085	-0.2384864375516738	-0.6094452305762853	-0.8829106093661528	-0.8852602096249015	-1.5976841412161948	0.13619355258623492	-0.1748713952102714	-1.1958052540545128	-0.2138755389365786	-1.1633596995189053	-0.14283906597797144	-0.2687535286139834	-0.40491519858653435	-1.3713884377050247	-1.6436650961189336	-0.6084768885087651	-0.043996582967385844	-1.5907320705223105	-0.8413991685589894	0.966401597338883	-1.1119272705988503	-0.69057243577358	-0.5041659426636154	0.10930398598159394	-0.7907243711353061	-0.4832805909206659	0.7166467045373452	-1.58603388298531	-0.7264782085998426	-0.02926740384555828	-0.5966454362841226
0.48585180050530224	-1.1647920508617542	-0.6440412519909297	-1.406332632346149	-0.4564167407817673	-0.6349057990658261	-0.7656850902891669	-0.00383930981079897	-0.49106941878454863	-0.0065572100950584316	0.18105802591551035	-0.17469074271718243	-0.20847796030331323	-0.394518079871283	-1.3964192204529335	0.34274243970123136	-0.5003452163377117	0.02402421211500461	-0.7073035322836958	-0.05258245283820114	-0.12708988709929997	-1.0545096944114798	-0.8223673998279465	-0.9754175982178008	-0.2469826469162576	-0.14966797099853676	-0.6132655540557866	-0.17367037591171577	-0.7343643347914695	0.1540426224824805	-0.04409803808595641	-0.608829553171961	-0.721997869019316	-1.4760554657929115	-0.7136586035429886	-0.10087440282398578	-1.6266823002519957	-0.9126320339864564	0.2560980266273299	-0.7766911103110199	-0.955660171539228	-0.15817144819092663	-0.7999728787738168	-0.5885277775297807	-0.34679639314432603	0.6795784444017839	-0.871770965841397	-0.44090678939001465	-0.05647158168478652	-0.8650987069551452
0.7200056668404667	-0.013385107119420283	0.5199587320453676	-0.9444597819465143	-0.4818784633283364	-0.6295767456276459	-0.3935266181138346	0.5154125787033838	-0.7200546590798897	-0.050270552887718055	-0.09543947289126027	0.025785284677852814	-0.010465978672720129	-0.17124237891390623	-0.3637403636811252	0.15841521713339995	0.2546040824871005	-0.03283014718913655	-0.10968489160259029	0.4137408594235545	-0.30485356623237353	-1.1753202331215793	-0.9168616746056727	0.08006607830081057	-0.7251159148023592	-0.3066542393558565	0.10098119415021638	-0.12631146628219664	-0.039092714003154824	0.5487055673222736	-0.5998994578441792	-0.3698216596777448	-0.2454906130673237	-0.8043459497544608	-0.6730883141585098	-0.5163916241208866	-1.2648972526639863	-0.7345918309716734	-0.6586067871655814	-0.18187923410314885	-0.8581540995289647	0.05048807388242676	-1.476176209447446	-0.5685417530010958	-0.22063875524046983	0.233211396503442	-0.06171730565802049	-0.3256604811928441	-0.456554340056119	-1.1211611485197654
0.7646946637600648	1.2158329034991167	0.7285191083719365	-0.3551412581792296	-0.09625688607011747	-0.5231538781889307	0.09226729496112125	0.6580189023916593	-0.7277244910579537	-0.13222737279247804	-0.6340483755760348	0.015221772764274367	0.5437327213275962	0.5270905763847216	0.22846815358194872	-0.279689961893115	0.461042981488489	-0.3403841462882529	0.11348571425992103	1.0537201930150233	-0.6978835536615149	-0.9305411712039625	-0.5412094289988097	0.7279451673856372	-0.5829206704854427	-0.3099687711786018	0.6070940845660134	0.1985897403312186	0.30129562117223796	1.0778472059609938	-1.0332103290790542	0.30918880516886443	-0.22708467304051952	0.19082395827101203	-0.38319219763871937	-0.7440235342858802	-0.5426559163396079	-0.16433340850555042	-1.314650844671073	0.20227785966744916	-0.6265671923878923	0.14832347025022716	-1.550919732916057	-0.6916621862286997	0.16893149098631563	-0.12103626476137871	0.5109356771744986	-0.5359681186379919	-0.9241255021931072	-0.9213580566184557
0.6503215074147896	1.8858842043346542	-0.09943181413675417	0.13283701825517916	0.3982808586770113	-0.20622582794292751	0.598482588718683	0.5161418605390663	-0.3135662318427328	0.031390657960123906	-0.6948938991988661	0.2808747611631153	1.3210860669541171	1.0581066140733013	0.6199482671464048	-0.6271485701086831	0.3322944769925642	-0.5787252574249344	-0.0068162628447480285	1.522820626362267	-0.5794077621857141	-0.36849572590556956	0.4867970894189387	0.7534990627050623	0.26887037266707997	-0.07264263635701147	0.8018404040418847	0.7216994287428485	0.09107816305621486	1.3886007968547096	-0.7297257552888766	0.8909407276143527	-0.29696025306606716	1.0826807946150327	-0.037213975069616774	-0.3232913621081046	0.05246323427818264	0.6189360791164477	-1.3962880349949385	0.11642412405502107	-0.5011172092435762	0.17445605339293258	-1.0825892432502588	-0.7946142663516574	0.6226424858897887	0.05142991139488315	0.8284170103885707	-0.7793846985581052	-1.1624839985173816	-0.2882118607234864
0.33038642998928935	1.62292892937946	-0.9062622239966649	0.5200882774415153	0.5155885688194722	0.09975825654183536	0.9880982645124984	0.13681180462719578	0.15578413809576075	0.1932292841683517	-0.27555719654769434	0.6995552391273041	1.6503979462030913	0.9870605396657611	0.8892729802783684	-0.6495298794406402	0.34230773508790385	-0.5966456738003846	-0.23491857423233878	1.456445115049208	-0.01814508392516127	0.02773672243458069	1.4705691658693454	0.5950931766470489	1.0387137167307783	0.07250406931619652	0.7826632907468136	0.9840213278177236	-0.38235479483340384	1.038375715402873	-0.1294484623105065	0.7171214252214265	-0.11377425642532947	1.4050773059599506	-0.006434448751418832	0.33400399905604156	-0.03737101075009242	1.1812232653315122	-1.1282870318900826	-0.33210372303156044	-0.5714578662148799	-0.09016916836290169	-0.621227919487834	-0.8283994358520715	0.6737101999868405	0.4243295754485455	0.9295556548639701	-0.7514566096701175	-1.2613504748682451	0.13869681069667406
-0.2280010944083289	0.6901814357132482	-0.8375329792545398	0.7521988096601622	0.16647125612097935	0.06102992701421363	1.1185179524131603	-0.4019176777213798	0.0909694798614497	0.07003279072506355	-0.06173812285942058	0.6833645503868224	1.0430333280270991	0.47402296764586893	0.7492267023024584	-0.4888351970063858	0.47661020990859293	-0.5049433335924925	-0.4903549909923027	0.8030068626841405	0.18062702024913072	-0.09544958423547631	1.537119697242672	0.5972932198218699	0.900811290645825	-0.17799473734829066	0.6501313467099171	0.6521164863797703	-0.7512538785760415	0.08654777669750079	-0.06181924244233973	-0.2591033353500492	0.13821105849618992	1.027855706631115	-0.4461715801712291	0.305558655989502	-0.7560014986021429	1.2241242201511606	-1.057449246410395	-0.8207882265551899	-0.7565629190791606	-0.8397631120408018	-0.7363526388017535	-0.8118284584789075	0.29135807314572026	0.24995212365593955	0.732096563749705	-0.5003390849703823	-1.4828583745318005	-0.1890622209250166
-0.8635677909407762	-0.20921978228914437	-0.18267456591783338	0.6121612897870885	-0.2852724164858094	-0.3512560026700837	0.9102214349497354	-0.8450314640604837	-0.5294371386749834	-0.13839768570242797	-0.42869516991724677	0.05421334533244364	-0.1237300574067438	-0.02252391630000061	0.059714528357373134	-0.45049324661643453	0.248396782326347	-0.4205525129817411	-0.801772789002138	-0.1015586118058966	-0.41112922739705055	-0.507237957966545	0.6611649047030339	0.5137657001863163	-0.05548424462053832	-0.655690355613	0.38739652097896743	-0.1100994937936839	-0.8872885193363415	-0.7369737269579296	-0.624612738226413	-1.2819495450141727	0.0862135706350404	0.2939868625442375	-1.0782721533441502	-0.6945958579217627	-1.30546638848064	0.858531403543074	-1.3939120790522477	-1.0773509003970883	-0.8928795215593642	-1.7461768043402517	-1.3882378866946823	-0.6931934424727407	0.014812922054421458	-0.6346581704733704	0.20927142416967562	-0.33053615392591223	-1.7438904484265674	-0.9705370274175477
-1.2846576335610012	-0.553530778443183	0.11324910780526092	-0.02046288156732512	-0.5496091451004415	-0.7867048027249409	0.37666233771009744	-0.9187985307145573	-1.0258099162494076	-0.04946677030384727	-0.8794523082926534	-0.5322687911594011	-0.8585949135087051	-0.27069549059716774	-0.7140456988411585	-0.6314782126385489	-0.5488208684439437	-0.2855269787183481	-1.0103590824114062	-0.8350168468902079	-1.1643093697108673	-0.6725856975852661	-0.26000456284514406	-0.09764856698706477	-0.9173221528730562	-0.89701515252343	-0.07862658483046371	-0.8609276064533812	-0.8560894970637513	-0.6421653692548526	-1.0855901500336904	-1.4987756093907996	-0.20131944702832605	-0.2939668756616818	-1.4142968631892714	-1.8132568052083062	-0.8961490069505846	0.4505948697734556	-1.7118211603437368	-1.0481358178535176	-0.8728618298440624	-2.0618159250480943	-1.8607134804397067	-0.4520672694307829	0.2139340759070446	-1.476672646556468	-0.383525416063011	-0.46394062039599127	-1.5589769443371455	-1.2658395454354565
-1.344974699844235	-0.39291924762710223	-0.3869906666314005	-0.8892849171012052	-0.7511157456387862	-0.8732461865858434	-0.35650073916996466	-0.6525824614639921	-0.8191869411272502	0.22338451911908677	-0.6895354002840481	-0.2791029185690155	-0.5660862546267104	-0.4065551319363519	-0.8167218873536819	-0.8581106883159013	-1.3763684692217295	-0.01505175469166497	-0.7815940108930172	-1.2465628475040682	-1.094010977815028	-0.416603275038288	-0.4089620184656737	-1.11915115077648	-0.9628560973020068	-0.7077068295162928	-0.7260045217804167	-1.3374398556479297	-0.7281995254729186	0.36864260837279345	-0.8669802158630032	-0.8467907139274844	-0.22720285216953842	-0.503099108472823	-1.193882470584934	-1.9153976001339432	0.3687993145640967	0.24755655893646253	-1.4457075628082043	-0.8860155229721283	-0.7456933749628246	-1.4214842551238094	-1.4678179133771372	-0.3001060909002882	0.46935083729240723	-1.4776706060807772	-0.6474597720128392	-0.8643994550392795	-0.6472021891869233	-0.5677896347199413
-1.1569325391058745	-0.11957794558467409	-1.195841418368382	-1.4687571553710366	-1.0815311054666392	-0.5552715175748105	-1.022319881957458	-0.38156638137231824	-0.1609014958001622	0.10615180203507035	0.10923253663002322	0.7194921733494849	0.3012904270422038	-0.639891025379735	0.006227202656636885	-0.9383079261160467	-1.456299366602	0.2857267442421364	-0.03914961591350265	-1.4810320609272059	-0.1019213940393873	-0.10845468057169053	0.06663518852691092	-1.774741263986629	-0.39084987417586664	-0.3629158856334777	-1.3551997318326885	-1.531537335252031	-0.5353540406600985	1.3609773390608657	-0.27106546053985947	-0.0935412401151164	0.2483122466778123	-0.4253889423013321	-0.6003033971178524	-0.8666603665059426	1.4966045312053953	0.22294130823591857	-0.6281090209275128	-0.7852429679897441	-0.6690292149513768	-0.4039009008662347	-0.3435498906972039	-0.5423268878664227	0.03950230698746435	-0.7954881647367316	-0.4486243797252038	-1.3043543723342172	0.523301847979303	0.5035936363028914
-0.876088279826165	0.03336007366906538	-1.5725498142163437	-1.4034977318704822	-1.2822766813652393	-0.038404733584026504	-1.2784554343588073	-0.33985750434925327	0.19259085510043372	-0.5850955148313669	0.7295478662530596	1.4253942968781717	0.7093384234949914	-0.9708669450481809	1.175041340073775	-0.8348028531438577	-0.6853546842812757	0.4064704444939932	0.7489373856152493	-1.681802515481034	0.8147389222625262	-0.1410728533250266	0.33451286796226926	-1.406396929179031	0.04112009302455407	-0.18955626071653522	-1.6591705951732327	-1.3882534448863595	-0.32927978546912084	1.334881966790195	-0.0227511637154647	0.04765360685688204	0.776270153120466	-0.17052067230103832	-0.08203420209946634	0.26452951431458244	1.5711428820753652	0.2496079401314293	0.054053983382309344	-0.7736669993005257	-0.7093444697229667	-0.018884380591904795	0.5947441116469713	-1.113621478034956	-1.0654593053684358	-0.35810613791740764	-0.07751412395110394	-1.4861346541498792	1.039490943656557	0.7922583171846493
-0.4712234530098679	0.13765443295673235	-1.325892218558682	-0.8206481411867214	-0.8029043424739327	0.4951546054978522	-0.952254354819159	-0.3532688085566417	-0.029022021650656298	-1.153837102116657	0.6179971564407997	0.9813634706144437	0.1307038659849478	-1.2306056901392328	1.8028229875542283	-0.5599585753055478	0.17044315865719414	0.3336696241700187	0.9349484280801629	-1.7683059520919635	0.6989074583252749	-0.4120930926322036	-0.05133633637370018	-0.246750718469489	-0.05520088489870629	-0.11156826145777292	-1.4112642785765581	-0.7082009398978605	-0.14747719574905077	0.2718423312661456	-0.2940978582206745	-0.30966223597023657	0.6842765553835545	0.30262963269913984	0.006012136850469837	0.36373295259101684	0.6556089642462336	0.290632324324042	0.014211487086120437	-0.6430616538390252	-0.6918547994942524	-0.5760625894260684	0.5614723491023381	-1.4148671178414298	-1.8378663030218116	-0.6730070426050629	0.08589855840711334	-1.14734055235846	0.48487624608298885	-0.10793002563842095
0.15778463700240183	0.268444512910024	-0.836461118049798	-0.18845231794139417	0.43020630227702367	0.9896385936921036	-0.28440682424541575	-0.0685867890266723	-0.2533459533531756	-0.7477576940789243	0.12431349825159208	-0.253870607037247	-0.9291992343129502	-1.290581173629644	1.502781789125425	-0.04904299335298636	0.2863547599945424	0.32129697140502034	0.39029222526311297	-1.5698412532993276	-0.24108161650981147	-0.4826609232396852	-0.6003498722193209	0.7350899717843117	-0.3328425114049253	0.21605728883518485	-0.6484337686996767	0.48341545435116057	0.07215442409702798	-0.7757694848068243	-0.5086894813110665	-0.47965495076999515	-0.09008076225489581	0.9489824758754618	-0.3593507131177867	-0.5102193445828693	-0.3343544166936526	0.35073661756028507	-0.5502079765787944	-0.14518155113167475	-0.33093961955212226	-1.267109616579429	-0.2679643905431493	-0.8557571025966625	-1.3542212797432196	-1.146401849765773	0.008059074480122974	-0.23916702128442582	-0.5451670613875557	-1.3403467051224704
0.8584935821339007	0.2813926125960776	-0.48157072664517003	0.1242667625725553	1.6509035551774733	1.3663980705714742	0.17441183609943284	0.5507654963075709	0.15776297911813578	0.4888533221530521	-0.01267340167648345	-1.0115779640209333	-1.495805754215889	-1.1355118421427066	0.6514607722098067	0.7009314989212627	-0.3314402567967442	0.5633548505014059	-0.29643108053090067	-1.1296751357656905	-0.8611117809476941	-0.16319072841375518	-0.4931860070403783	0.7800836369857695	-0.2494577206462029	0.8595733620509756	0.29305288634490145	1.6175296248371218	0.4044365432852928	-0.7320169486557124	-0.1334079138955529	-0.13270390218314254	-0.8406350384275009	1.3932255235757944	-0.8596174324820711	-1.2118900109105293	-0.5877547943605682	0.3370529698426761	-0.8787192504234471	0.6699348135951575	0.41732463879111875	-1.0409323739927152	-0.9379551653181308	0.4174618452629391	0.05288206695313148	-0.8190697779278722	-0.011763167719892373	0.893507734079958	-1.008590255682302	-1.6618160165560028
1.2078725451732586	0.04465738366103694	-0.27900460816940803	0.15094044844354976	1.9261431207445985	1.447232219196307	0.061268646346185736	1.1169404475028624	0.998531594828619	1.3790315896301741	0.3572843010956099	-0.46967934175445725	-1.1091383501256926	-0.781748677501452	-0.042426708179089466	1.39248650833385	-0.8994716193319549	0.8786910229658773	-0.4311178149346526	-0.7641328911532832	-0.37225072871950254	0.27897996188804053	0.41954974104968074	0.048086014555178205	0.24436277236540663	1.3906535507319877	0.9539180357567333	1.9185830952046978	0.7044141627443423	0.3808398792182555	0.6270737279904914	0.3003749786440837	-0.8314014807307245	1.1977952604689253	-0.9993314372145059	-0.7838589314574896	-0.10200452389838915	0.12777892854641473	-0.5187326078228784	1.3346034454879672	1.1641693923862169	0.19750625132570573	-0.7118574664367567	1.5380127752289174	1.0374139992127782	0.3822991355034479	0.20930217483004665	1.6259180082510645	-0.470463329081498	-0.7273513191111983
0.9494530832582859	-0.21726082666571905	-0.07126487013558129	0.23256194810318717	1.1556492573994732	1.1465865480934423	-0.38594786873340053	1.252740691766606	1.3898719720814805	1.0291679964183653	0.6619463464000886	0.8633925860164038	-0.19151622932342643	-0.25896519348526614	-0.12774845830287704	1.5204484193097274	-0.7590527919291107	0.8747181170881961	0.03245825077838724	-0.7621986843284474	0.8206598655634116	0.5320712149599968	1.4121966035141529	-0.6413282133998721	0.6902820262353828	1.3222710578336434	1.0430030499165328	1.1703271862633173	0.5987283477368247	1.4377596957634982	1.112925136765296	0.2700675572011784	-0.057873729930988195	0.4498303431359219	-0.3892324606768587	0.5041683870817876	0.5411080131033043	-0.19191086452049363	0.1961989802175071	1.301512457641351	1.359255463993423	1.4588917751451822	0.21464333614824632	1.7920495639626013	0.7242143801759121	1.4626546091624228	0.4391521662933282	1.5492835126119215	0.5278343919127776	0.6377080258656532
0.3700227681101718	-0.07016824097035798	0.1825558259686043	0.654903764347535	0.15547341512485233	0.6724125328049225	-0.5396151311850766	0.9945104917562325	0.8510655404308142	-0.06191725070429375	0.44948436313045764	1.707980602432022	0.46370997167282785	0.2884478664928112	0.349130911688214	0.8527452310800756	-0.06778370578538495	0.443441076167762	0.47124400513565173	-1.0654140194762092	1.6190446257085667	0.6370928089957076	1.6581943765115106	-0.6749529152589178	0.6829646427865368	0.6578631272039916	0.6234351870588603	0.00468792973488071	-0.1019899293895209	1.3354699588666792	1.0124912481360533	-0.05575657171956336	0.8277664298941688	-0.13607197207265276	0.9310131166815954	1.4514306598863729	0.8822430440401848	-0.3035136723959958	0.6105637462299164	0.49730056193496786	0.8261205462605451	1.7408892633765394	1.0325211227481164	1.3610911902635312	-0.3089203031509479	1.4942085821205848	0.2954066572470014	0.9109842027445993	1.1514817499633327	1.38971224182392
0.04900557286840192	0.5429441230054796	0.42755758682499084	1.356831437989967	-0.3322959320653165	0.38050333815154963	-0.10063737260023906	0.6346710970935551	-0.0941268085004903	-0.5528005984494458	0.017969813619880152	1.329238829768728	0.4262959249357184	0.5989960655122823	0.9842164780941143	-0.21409372329983062	0.46777751014624064	-0.047686907800320893	0.32062418490979444	-1.308095816164669	1.3730042743973636	0.7827543221968419	1.0443173102739323	-0.1582396571656278	0.2528920572335416	-0.13729239846180402	0.03660146105169118	-0.7270724743003145	-0.9804288182205946	0.05623998576679429	0.6025547327714812	0.08394519865269683	1.2344748124973115	0.05447730738218388	2.3539102518775517	1.1678968487280292	0.8925997061925297	-0.008001676689308826	0.5484020333033105	-0.4834599401514	0.002121718331233111	1.0258573868075174	1.227992665533658	1.0206511297718983	-0.7443262156753075	0.6701921245068516	-0.2366064027713069	0.4400744689331736	1.1571638689096129	1.2828235406902693
0.1701806058070862	1.0501447104641763	0.6783347287317454	1.947692139011352	-0.479089689163208	0.38424262452663516	0.47211160446039735	0.26145669406805416	-0.559967099033216	0.11057718991088747	-0.037125482445003834	0.142540851104766	-0.12986359635543737	0.5276297618903775	1.3060681841672646	-0.9116872599173568	0.42741237677629473	-0.17205944659810346	-0.3092609028117531	-1.1769996756211554	0.37984367229758714	0.8286042522458629	0.15732624411582927	0.3786168654361417	-0.3093946320749528	-0.6805730581385632	-0.36515203247648315	-0.8266129347190689	-1.2130195943115696	-1.4128480703526174	0.2127199361685375	1.0235863109825825	1.0949453324895873	0.7336283049979403	3.0051240270289665	-0.07641773905584652	0.6853506972466566	0.4193770245204952	0.46624824285999333	-0.8388451201641202	-0.42234738256423743	0.1097856071223697	1.0270633349888139	1.1550492397517185	-0.07900851561738946	0.00662425827245563	-0.6943238445953022	0.6208035775364108	0.9704533360557062	0.8623818692968788
0.23002278078658378	0.8279357637391782	0.958096386514375	2.0110458940352687	-0.9763635237802121	0.4150370809119896	0.4134251258509965	-0.3055175209892049	-0.36775984269034595	0.9887164852217664	0.28637534059974734	-0.914157047858368	-0.720448949763604	0.2746383921189241	1.0732094467577293	-0.7761093546977131	0.09921326286429265	0.01891944456111398	-0.8161093568126551	-0.6874203962504323	-0.6029081858391071	0.36016291794453303	-0.3865443940406273	0.6120748087861193	-0.796323020892141	-1.0107037861651607	-0.4344408907635394	-0.8371691999483672	-0.38575442808061355	-2.1197415322896087	-0.20820345877603702	2.045171459212135	0.6540214841168096	0.8951997505007807	2.4108103373036522	-1.1912624282110065	0.2349215642294997	0.3901508525513914	0.8095900897001364	-0.2857258091704287	-0.1293670069956549	-0.36435295371784293	0.9599749886444783	1.3259999326666123	0.8467174935886437	0.12227114203314648	-0.6124191111447314	1.1741682733643957	0.9884945087622162	0.6508663409188673
-0.39642790504539976	0.01977574761049742	1.0950453810404892	1.458067292917187	-1.9021795025286667	0.1680813193673874	-0.42727892394763106	-1.0455296654102901	-0.18179302374762646	0.8039647234470764	0.3386015772911156	-1.3381657825567157	-0.922490504517375	0.24894312405775937	0.48193532267321487	-0.03694620289839504	0.0797290475799295	0.0352800627829	-0.7934359593854963	-0.09749066448889439	-1.0502610106320684	-0.6429592030216136	-0.43090413444278064	0.6634419822476099	-1.0938059860550022	-1.3035997654340223	-0.22750258710741467	-1.242213958421288	0.9235968012671358	-1.9707706411585362	-0.7669427780984268	2.0556388138674824	0.07558549937943133	-0.04039737138963894	0.9891145817955262	-1.3108935975158802	-0.4325238751813426	-0.3634954794632355	1.4055883020745006	0.6734721102636619	0.5706517516931665	-0.42107409411387575	1.1757643010269572	0.9381015922728453	0.9402333607166354	0.6123354120201561	-0.030222047528180453	1.3606939405526346	1.0589989869472038	0.6147338846624589
-1.6170636381242238	-0.47984132656188266	0.8034898073576543	0.6472233940542391	-2.3544655758470214	-0.2636963511432329	-1.2595910409618627	-1.4253211008100133	-0.569889333902621	-0.41516264138973946	-0.2707644027010306	-1.2555111067125828	-0.5286806285266075	0.6093445448238052	0.07916093037504125	0.6772109377602596	0.5945608569856692	-0.4375777668870972	-0.3724254130495409	0.3873494843734376	-0.8375158373318587	-1.4275034834985487	-0.15844878840674365	0.7929167509495869	-0.9726237608952575	-1.4082517453531664	0.13865517551338852	-1.756725499665835	1.5767220957271963	-1.5239916666549853	-1.0796688458559016	0.869942860192552	-0.5394225528895649	-1.40160336749272	-0.19719829673599662	-0.4605347754859469	-0.9250228556977209	-1.3584243384624985	1.6398858374839091	1.2272715398461882	1.0848917337737798	-0.32169203252114614	1.3331220025291082	0.12303357084560175	0.1926767034258432	0.6887129882799082	0.5718836294225471	0.7940673175473713	0.7699668838540158	0.46325578467869544
-2.5311560645245135	-0.04139294196497735	0.10040382507942235	0.14220598691486885	-1.4469067317283986	-0.4349691656796304	-1.1031963717031177	-0.8493410349532221	-1.2187619166003176	-1.2424806151059267	-1.0128492245893361	-0.8735246640543696	0.41423163758910053	0.9937458354778751	0.282222423994584	0.9447994294316534	1.297352990148026	-1.0999841985332819	0.11350864530540704	0.7636629858124678	-0.03795334852549111	-1.0901796396322727	0.267390176400313	1.0273262557110694	-0.1646392537748809	-0.9113794963540149	0.5708833550377017	-1.5951816932616252	1.0110790694053173	-1.1581060261254594	-0.4801428021686837	-0.4468333753462811	-0.8841672321017449	-1.8374293832132815	-0.34212475452332275	0.6696899310576847	-0.6834563110797096	-1.6955223712850196	1.1760728424509141	0.9941777038668957	1.0813730246357054	0.016317795813153683	1.1007242163826527	-0.3382372157892657	-0.35614957151324	0.17004091723884124	0.8187271603129415	-0.15242982870043953	0.1051685803632371	0.2149328431231863
-2.297406106657222	0.8290728192243655	-0.4873348716645937	0.26716188065405766	0.48590572957579753	-0.07186546619584251	0.14435871894901672	0.5370530517846533	-1.2960128298766562	-0.49888029793824823	-0.9776077099266994	-0.1209597108019061	1.5465650261792974	0.8307505065105184	0.8715805672290733	0.8064026725689672	1.6667175881367489	-1.3395496744065398	0.5931129376425514	1.1097001992075353	1.106787666662973	0.36312593406787097	0.7714318463060211	1.1621798963161314	1.1973954178254254	0.262966629561384	0.9578936956359501	-0.4208296203181936	-0.1243069255989626	-0.6704800644816775	1.0705959324290801	-0.6872201643681306	-0.5391898816716586	-0.7687082397602464	0.36189235220342764	1.416602971111877	0.3654015652735358	-0.902528959080995	0.341294768916992	0.29936276298058107	0.6828259540267692	0.8502480367706922	0.574902049281025	0.012349447287897147	0.07986157800725083	-0.40027996492088025	0.8054966427311973	-0.784168173264067	-0.42665332091271313	0.22085732652518172
-1.0259589737203962	0.9225398692301588	-0.3544287150796089	0.8258587764078059	1.9985964994286545	0.5418884817384009	1.525412440061357	1.7262864283998909	-0.46526659278343135	1.3041957988261819	0.023660062082602292	1.0143295247688429	2.2501943260177013	-0.02630324863536559	1.0814194303919304	0.5059298823476274	1.4846257939010385	-0.9211599283879254	1.1985682380414273	1.406923639929844	2.0405571507686404	1.8251022964024166	1.1681053263779868	1.0487415166456107	2.3515135301533943	1.4809357604443352	1.1332179126596997	1.140948894549133	-0.602561502906721	0.25607992901703114	2.5538375502326227	0.16730070612991277	0.5010754201446006	0.909826761374511	0.9155820721186868	1.5700025364902854	1.5072142706916354	0.570356258579074	-0.24083461884346882	-0.21248571143189077	0.2243469729093182	1.9448933391517023	0.12614003182987543	0.7010744413505259	1.0807734892719447	-0.5031684533896561	0.8668006085473664	-0.8076800338176889	-0.3665924828012913	0.6578284882297817
0.3308105499324767	-0.278693688229401	0.49432353530457457	1.2540788187044578	1.9501728258578566	0.8027976531060581	1.9692969266807057	1.7472529595135817	0.7203754876874168	2.4428309664523535	1.1973631414841732	2.015938230744675	1.9921706708101101	-1.0355245583635566	0.3927578612799309	0.16253532163777418	0.931647291049574	-0.22591596501062103	1.800590855238242	1.538298905606542	2.0727122186308287	2.1549497225763847	1.1231133067013452	0.7653780061616009	2.382539354479368	1.8327078747439767	0.9701454080719735	2.0287339062205656	0.09722252060348045	1.3645466381483202	2.7204986391580737	0.9449718483891236	1.568923639982884	1.7203776826468686	0.5081493547795777	1.2735513899838578	1.8116306972896192	1.7211496965802064	-0.28460780699990357	-0.1615510963216831	-0.054576642677154716	2.452338292328667	-0.049155900329093956	0.8892554256474556	1.5292503313563608	-0.20431811333093391	1.0794338873130773	-0.49172445833328654	0.1516592545542012	1.219951692064361
0.9776663059070029	-1.8513949124048226	1.3335413047091609	1.0960006114833165	0.6422534736529679	0.39825959410827216	1.3325739842050992	0.6604272276961288	1.453044307614801	1.8270675459230676	1.674299939674802	2.059698920049738	0.7768665620344499	-1.413979357160845	-0.7572697303337175	-0.22188258393713128	0.34404778040443296	0.22612793198954853	1.8614730898257945	1.4334217360200947	0.9916664516209537	1.3549282323077791	0.43830881132468874	0.49925885586671065	1.0682662214643126	1.0000096980505504	0.5298032139928117	1.7240922689044027	1.2441886316946875	1.8334008499563084	1.3876844527782708	0.6424896844487347	1.859638971953949	1.106727757038208	-0.669653174479552	0.7187282726095708	1.0432235844055102	1.8500486467026738	-0.026427033918137638	0.3416346386605959	-0.08005566712108922	1.710180036636747	-0.08284217569676557	0.3985725030360599	0.8978062558954555	0.10267268550161517	1.1372239392290175	-0.1763451120922283	0.5703985485374888	1.4258634301116013
1.0244485682011102	-2.3165295018286316	1.4204184468381578	0.37861879971573514	-0.58162895773267	-0.3973526941650735	0.4053114333100312	-0.5068880542311689	1.4529863516000887	0.09698362115051525	1.4095117301065245	0.8406451036213743	-0.7519393454348093	-0.8629787572939016	-1.263440188403777	-0.5599440079215497	-0.03215466743274769	0.3360933549432367	0.9580482101929664	1.1521322700208072	-0.5499773365374988	0.4782778797742523	-0.6747823897887538	0.3465723879239732	-0.792844381115918	-0.3765718230494221	0.06146455066226595	0.6481041482232138	1.654514589339013	1.075170123017526	-0.3116023444049629	-0.41350244881917086	1.2717907497075245	-0.12073681910434168	-1.628021472441237	0.028433435602986338	-0.11170076782580704	1.0563391789280114	0.13765606853984746	0.9086841636951166	0.13216555017600837	0.06494979801386383	-0.17193131647005716	-0.13326196456093956	-0.21921466415261026	0.24356785977293394	0.74619152726403	0.1545042894099642	0.5523277978746766	1.121945227168799
1.1532628212696157	-1.241399981824575	0.7641233998162666	-0.45493599678884983	-0.7440770484491054	-1.038686448272852	-0.03729903941149848	-0.8533809774847585	0.9889320812568635	-1.1909596497836963	0.9706747864862832	-0.949975273475543	-1.7560409905638072	0.17368436366796525	-0.5117171234600771	-0.6824227818300698	-0.11689643425449077	0.3739295247144243	-0.5760337655992562	0.8147998091286286	-1.499045165677727	0.3716659733179775	-1.6904822860357078	0.2800030375310045	-1.9953503242426154	-1.2484145051675433	-0.19568389993526783	-0.33200048068447235	0.9595498908790039	-0.5384523818812941	-1.0902142130451822	-0.9371408972482723	0.5325495330435107	-0.8102597031768648	-1.5760017070617984	-0.6332484690060461	-0.7688166230738077	-0.013651654877923362	0.046982757891404284	1.1897194289899728	0.46416040662473856	-1.3346677785894958	-0.32032770253772724	-0.15935967835985002	-0.847738535368206	0.30817216232891065	0.03409873558545109	0.6845395890493549	0.2878460474867317	0.5463691369674488
1.6595063646741652	0.28679821942279826	0.08386529683710942	-0.9626367757637152	-0.04607446799311222	-1.2284324571136478	0.0008698324510236419	-0.48381843774729305	0.3450909613226172	-1.2273098647689553	0.6249887980192173	-2.140876871958289	-1.8225116189800046	0.9546762018751304	0.8258844256896429	-0.5870094170670714	0.02095231282192503	0.4579246987478327	-1.722236004902034	0.4980490440222517	-1.3592572013359834	0.7561305212648266	-2.1415599258510816	0.25393623716907593	-1.9128811517010922	-1.065873531580124	-0.21257283021234152	-0.6515160336390019	-0.040437619221336894	-1.871610626533071	-0.7717045331909551	-0.16105722924999252	0.36526717919314927	-0.6918411777964178	-0.6670419783544902	-0.9902183972452412	-0.6881387833258071	-0.7831166186024672	-0.19973562954330934	1.0236178361444972	0.6263684944532371	-1.6249238648134452	-0.4183515295661489	0.02188405472196804	-0.6660742418472969	0.2665042471159087	-0.540801725431503	1.2806081046761524	0.12587578088716736	-0.04689532689767081
2.0395532029603154	0.8994984536389175	0.007296548059341284	-1.0494623783064208	0.6599904648023225	-1.0722940159826244	-0.027206521010605462	-0.1954719154948636	-0.3998516502207797	-0.5760479694731175	0.03460700932797946	-2.1020408229846015	-1.1828773396234635	1.0884170248295642	1.3571906326377705	-0.5379642228632697	0.19453040376316505	0.3307846035006201	-1.6479078017458986	0.22735366920964398	-0.6056420937222604	0.7164960344131718	-1.8862863367238347	0.24700995615864907	-0.9084383402004594	-0.15779473673681946	-0.1536650248703415	-0.32649619967809473	-0.29249992558378124	-2.019243662738437	-0.23790288275531102	1.2487926319030989	0.6460244965118882	-0.4259283993907573	0.2534062003452145	-0.8089519627207026	-0.321945096103486	-1.0986585642181075	-0.4553888437265641	0.4495923724245161	0.28075489562272476	-0.9855587177701076	-0.471280780644747	-0.3067403152725722	-0.15998615073073758	-0.11686342458319955	-0.678235854150323	1.4421449224572926	0.06232505444756332	-0.641022474462665
1.6095383430604966	0.4634050461342579	0.43038194979887184	-0.9314790195749121	0.8857027464589193	-0.816682597795144	-0.399440028382581	-0.4188709118430858	-1.0621523701012194	-0.2522300138234855	-1.0435689977274158	-1.2152564435639428	-0.37878074437652826	0.7390762324992741	0.39680532876670693	-0.7742254389014851	0.19217638707724333	-0.23014232281390976	-0.5241882034326574	0.031731302849747275	-0.09097354032070852	-0.07407680567085131	-1.096922634629687	0.19242574400574392	0.14306681953670183	0.6796608566218645	-0.17312237557971172	0.29290109143322196	0.3571868854762336	-1.1205323055682463	-0.23702034863631635	1.8477220677727815	0.5742310438360578	-0.6070077043354785	0.5569745990393943	-0.14913790626003012	-0.1580274844971684	-1.1259694717521116	-0.6261475869743959	-0.3077221359297502	-0.6148666984106586	-0.2702631770697668	-0.5958285834403507	-1.2134742154657947	0.09486938596025545	-0.8541414106704904	-0.5479035340173158	0.8317767193557151	-0.23269582199654687	-1.2784457705158663
0.398074094342059	0.09683869328052008	0.7286134869415705	-0.8225599843721804	0.7952297127442804	-0.58968655359807	-0.7771197314216125	-0.7161459957366668	-1.1931629872519256	-0.50795300566462	-2.1051027942975167	-0.3810529700345853	0.22178899128468954	0.29459111835180124	-1.2979722716721118	-1.1460360657649555	-0.05321630390670433	-0.9339749454122255	0.5900298437516825	-0.0535725985894194	-0.15415084790837646	-0.9396409556441092	-0.13201643944798308	-0.04023596223099314	0.6460033698320593	0.8731261734656595	-0.26413436860437506	0.8470668186920324	1.025149639786451	-0.171412101742142	-0.5512511404631586	0.9001149329299379	-0.32541452947712457	-1.0465973388939345	0.3910685239636924	0.5920366812438973	-0.2393341130938252	-1.077901030952508	-0.6182708238589105	-0.9119180364063081	-1.605788238201203	-0.03802248212791271	-0.7846366631124176	-1.8437439651128373	0.05172654114649518	-1.4573805246198293	-0.5786319855763319	-0.2580674451696411	-0.8979609262853229	-1.794312154486804
-0.755814684536525	0.6938535648488348	0.5005842964361179	-0.7110175046907331	0.6745725185070531	-0.42759109997272693	-0.675290866949634	-0.400408207323874	-0.5377030660421691	-0.7051252435135542	-2.3139359251915494	-0.17570669750015905	0.586323057121042	-0.042973984140154214	-2.322931302988719	-1.1867233342307502	-0.3718015572488123	-1.1474244900803623	0.7355165550304138	-0.03545089188405578	-0.44472909782463416	-1.0672718109007577	0.5594388469924881	-0.5051136003272145	0.6341437843100478	0.4177215483636698	-0.31496416228935814	1.0905316534085943	0.7779361843536753	-0.023137343878824858	-0.4640012758446892	-0.8852400171402074	-1.5736221794453131	-1.1450513915363423	0.3388441739942051	0.9682854843703587	-0.35960093725272135	-1.0774087734895663	-0.3504951255340642	-1.1094943663412398	-2.022293226010404	-0.11022786162728862	-0.8154770990345335	-1.386667976443392	0.05878996984477745	-1.3743979955738495	-0.984816478140965	-1.1072283177899567	-1.5634691214108576	-1.907617514424471
-1.021304167046963	1.7491125281232505	-0.03144735868236306	-0.4484883834952829	0.49909454348770765	-0.404730629667998	-0.07062329194268588	0.54186610969779	0.45873560153874215	-0.23237856673108478	-1.5181502650885346	-0.4971783075595077	0.8160574171309745	-0.3200234090941745	-2.071158193470797	-0.6186022460120514	-0.49614780905060213	-0.5933453220037084	-0.05192173528323069	0.0469057407508568	-0.5385862792505102	-0.4987381395167887	0.5933860466978762	-1.0341701773865115	0.504535239824199	-0.25997687308884954	-0.26499293347600855	0.9274426453041796	-0.3398253006030816	-0.5645247718013632	0.19172641039308627	-2.075662538778447	-2.2368127090139076	-0.7283469494802857	0.6496445658621437	0.8713189990631656	-0.4819088229667494	-1.1519288894148378	0.11001292706271412	-0.9145666891205501	-1.5605557788381539	-0.010332864133492034	-0.49724039585604946	-0.10593860753664824	0.3119764214688191	-0.67393201746151	-1.5476372233629527	-1.2326573870459516	-1.6644575293252377	-1.5561656272567517
-0.3874170241029782	1.9030889284667598	-0.34923127514555835	-0.018392044430505055	0.16074522612999856	-0.5750325818190895	0.6094793324434526	1.3630921312379907	0.954564897526273	0.7139805952964027	-0.49200539161317675	-0.8599910873720036	0.9123558605434288	-0.6024756771571892	-1.2222675484538892	0.28509030412378034	-0.33664145640572124	0.287365870812575	-0.8141211422311089	0.20719615350325957	-0.4624812840057931	0.009004855761429634	-0.06321530120038227	-1.3199311886146354	0.5487682571555706	-0.6497622088151433	-0.1591058564310077	0.48562386380458644	-1.3155999131207372	-0.889577020359467	0.7744446083503352	-1.873239483146736	-1.9437756029671827	-0.23094769502458576	0.9363454417292566	0.6181983462786584	-0.7122995717840438	-1.2221469902238482	0.5160260285002752	-0.5578535672156962	-0.5723075211511061	0.40564945503278177	0.04819077252622828	0.883575445931105	0.6140441302887988	-0.032261100745177414	-1.8355426752256279	-0.7744654222285436	-1.027861569325413	-0.9770775280608
0.3965321416090325	0.551241700033402	-0.22997981835299375	0.329552974132156	-0.14329524474102323	-0.7983053950892189	1.0004177181320542	1.3670622052885946	0.6556179150684813	1.318608988465253	-0.005793047481161997	-0.8542748341135634	0.7684048750531267	-0.8140026985458534	-0.8120233779601583	0.9383726759617577	-0.09723690167708933	0.8089294471330426	-0.6293373035954596	0.5259893007866452	-0.4848301345595528	0.00510782172997073	-0.9277078336281581	-1.2055379400583868	0.7231379815373864	-0.4622787563605687	-0.0688547677017829	0.08874304567048076	-1.1839809373593433	-0.2642679829574249	0.6396706753126004	-0.7596879551000454	-1.20764129290924	-0.07368984485921742	0.6479242612382403	0.5959685958040061	-0.9221351933972232	-1.1037824598676038	0.6526432274309194	-0.22099646321094582	0.26687774268067027	0.8664862584163284	0.46565282905345284	0.8559044492423868	0.6256681382575949	0.07548395763832276	-1.5825116518061042	-0.2413452017972331	-0.052300643025715715	-0.3997377276554141
0.6074216844658284	-1.4009367116689844	0.0659998481370899	0.2461391485667244	-0.08502823194359048	-0.7849956100646197	1.0913396326329987	0.6113305942327936	0.2218841708188125	0.9710427255296549	0.08572622442983761	-0.35692845048599914	0.31903130189884665	-0.8212020173939112	-1.0482305730002526	1.0291633261112176	-0.07852722721030844	0.8024504840927116	0.4734284764420307	0.9954046439265847	-0.5831233221169609	-0.13330840226958562	-1.2992958312493559	-0.8674244892722194	0.7415083012080289	0.1887266199153351	-0.025143979209710843	-0.015275759431890924	-0.006629316442811315	1.0831888466617587	-0.07585394246884128	0.08190612095033759	-0.72990374075726	-0.145111681114981	-0.25638346576860477	0.7933698041912876	-0.7163547834838598	-0.6427727824320926	0.5620147692137926	0.11803438588526456	0.5702886436184198	1.067406485834527	0.5419850833632444	0.21948169491517203	0.19872994325642587	-0.03064436369584326	-0.8622181643775989	-3.1101509378023904e-05	0.6882264274999218	0.19568117004494934
0.17700123323613987	-2.501666574475052	0.1275512636862991	-0.3782938186106339	0.22388480270569697	-0.4207425788164862	0.9852989011112313	-0.2863201979971963	0.48146348992696686	-0.18588031629188834	0.5080935979860722	0.4657964850346647	-0.35930520004267313	-0.5976279041507693	-1.231390390340866	0.7853741812269261	-0.36308540091738084	0.7362999032790316	1.5105927929840846	1.3565474766114698	-0.4235109116418262	0.14706636132769565	-0.8945916288554738	-0.64284623438123	0.3239910317275316	0.7964139283140291	-0.04707905753250645	0.051373187370068275	1.1431795192624725	2.139040282423974	-0.6782525034911249	-0.11042060553457556	-0.5971813064970761	-0.06635808437806094	-1.1928008276065039	0.7416850207266709	0.027264435875557567	0.07506436287773975	0.4628570837251579	0.5081503741806118	0.49734127590961186	0.9236921411076341	0.4091593068050808	-0.10950219631695528	-0.5564582492305834	0.3198279221888961	0.016728772245126425	-0.06974896564709175	0.9315153464746696	0.8739827644978614
-0.41666094714297275	-2.2556119404015313	-0.1897003693533217	-1.2081847059061717	0.13706055583914897	0.017974973356143155	0.605624321228233	-0.8808276099045775	1.3245203187035404	-1.4333585454726305	1.3995919535269041	1.1966278770781638	-1.068118938910369	-0.2356989052037696	-0.7418075058432341	0.6429778767890518	-0.7179979678629022	1.05680780841402	1.4498188080257501	1.2087591741411403	0.07642754345810789	0.6673831686517154	-0.17795303196870618	-0.6547438690713393	-0.5625588389991387	0.7667485297614618	-0.17108392025823282	-0.11909513505296603	1.1608038619926655	2.0706033492894225	-0.7981709586436175	-1.06325814508182	-0.33903399379001936	0.1976575046903937	-1.5063146150515312	0.011606868074484189	0.7497272028762104	0.7017623272129052	0.440792704431828	0.7556851532275807	0.4430833351243487	0.47411751486748727	0.3254563281213649	0.13320370739657672	-1.3829507415913564	1.179562005505949	0.7207324425316904	-0.2894466885228486	0.8064269541601367	1.3911551691575392
-0.7151405185575008	-1.4299634924284494	-0.666127974241081	-1.620390152038396	-0.8161890159638129	0.10620291912812654	-0.14033204619202583	-1.2348918767560468	1.6929308072451992	-2.07706842407895	1.8915927966667856	1.317127017504166	-1.5525593825517374	0.18064218031388907	0.180560541034757	0.742031876160859	-0.8153202341003997	1.5810268240126635	0.1844587741294945	0.39961302050720626	0.420339352641702	0.6318689512616896	0.07155099297425144	-0.6589872901403843	-1.5891281730354458	-0.0834320096347623	-0.37987607043014526	-0.7423279273432023	-0.07379887603636874	1.021501396931719	-0.7725312352545285	-1.8094868776943673	0.30883426777276407	0.27368618144022744	-1.0825065577426467	-1.2103577823097422	0.6561702281587333	0.9129479707971426	0.332521130326433	0.5017711261677993	0.5725576013593779	-0.2333678878680325	0.3400100401930689	0.31817489316644315	-1.9542020031240581	1.7541988893842597	1.0474692813995545	-0.5109740937057172	0.5527317960426669	1.2934705436842013
-0.6367983044446237	-0.9532062180100468	-0.9437242432553772	-1.1752115364629572	-2.2057165752343937	-0.24113187402441402	-0.9752769229006046	-1.5533457392941812	0.7978948504213549	-1.9119429322245154	1.1057486321051437	0.5835866527122733	-1.57706290107917	0.6439911790729743	0.7592765460004073	0.8304943124133964	-0.5414415925225261	1.6922191901182473	-1.324833187828279	-0.6878130744332148	0.02359429462005142	-0.3145759973514401	-0.4179947238721336	-0.3282547242178664	-2.1928127214722895	-1.254511741983016	-0.5270701774399199	-1.4920645746252006	-1.5747721424868764	-0.04353441608612835	-1.0799526314617314	-1.573569853542717	0.9497580090424024	-0.042758046230735765	-0.3983735285202027	-2.126898097352346	-0.34265609660509516	0.737075744669198	-0.004134731723300572	-0.32924563182685335	0.7107448860590463	-1.0296689639370598	0.28758792836111274	-0.1722124631851075	-1.9492409747442616	1.2835995634063315	0.993046603908093	-0.6266238890657428	0.2958386249666539	0.48406317457157677
-0.3619644379505214	-0.8567093705083316	-0.8225884389651407	-0.04881625008016848	-2.929228620061647	-0.616218348615263	-1.3137962901851241	-1.7385556919425122	-0.8628134729650351	-1.2535059576967054	-0.6254665169295102	-0.6189020947223114	-1.0480876128725831	1.1397680655801579	0.6006072252996811	0.621855783414822	-0.10180001403848092	1.075343213738243	-1.8833726811686653	-1.3364479050007967	-0.9956171338370093	-1.469124443767382	-1.0919905939362682	0.309820114388702	-1.953739198592088	-1.8803905534420249	-0.43712220909848454	-1.7460811240644645	-2.12296347490298	-0.26367800633337096	-1.6148784648958805	-0.4153804227407263	0.9503792821141748	-0.3977510763411265	-0.023132546424075497	-2.0207563131807467	-1.3507075999667815	0.5377306322983355	-0.39125820751859725	-1.2437770886855757	0.6211534786927498	-1.5440782577366159	0.0937910427994212	-1.1009390416283718	-1.2553293434871495	-0.019111213820753325	0.7270255909426246	-0.5822055068570051	0.07918774741260286	-0.46393780528548767
-0.050413825052740543	-0.4999675944034232	-0.41939003540682646	0.9923016062457897	-2.265070508161651	-0.5282053193197884	-0.8775709759972518	-1.4962608874889283	-1.9433311319121511	-0.5955332683453196	-1.8948082617116828	-1.420400611526405	-0.14170800400691322	1.5398544547278936	0.05463736851712149	0.13586590115721717	0.14912668179112368	0.08115576900579562	-1.1148674073372042	-1.0846048742936696	-1.745922047120789	-1.7786983432731314	-1.1381730611393273	0.7850379137184711	-0.9574693178803239	-1.445126781354706	-0.13803861499937495	-1.2164503879489919	-1.3393341273950108	0.35886066569134	-1.7463641934611516	0.8596702309296861	0.198941990403131	-0.27264928162347746	-0.12086383909904938	-0.9683883314419363	-1.3637997876687786	0.6257806584773314	-0.4637838263553471	-1.518396323672627	0.28160324905428136	-1.4678473977280089	-0.06555954106363193	-1.6443491466835232	-0.16012299095621	-1.1322771154237659	0.46219800135037686	-0.47985482124003015	-0.03838400279199776	-0.7838304178128241
0.24297846789535213	0.37299915402892075	-0.1025957228607294	1.1670190702350878	-0.5925439868509609	0.0787267544595688	-0.12611325210367544	-0.7926424830956489	-1.6521869592068137	-0.17708682893980754	-1.6516382286242257	-1.1652768467604513	0.7297885697756363	1.6355564012217658	-0.31829666655040156	-0.3435222023749155	-0.014216688823116828	-0.6830492839257635	0.23813060869992184	-0.14505210100633112	-1.4162693307790972	-1.0568262806776887	-0.32388294612069496	0.6107536782421913	0.2297992114406573	-0.22901770448340214	0.07542027815382649	-0.25707964443910114	0.006701778543375793	1.0842776722135974	-1.0662821754635887	1.3874144428585453	-0.7270187429871691	0.3277749246836258	-0.4183501803499476	0.19578391752334923	-0.3650877077026456	0.929636307881866	-0.13932527964686728	-0.9030770230543981	-0.12973203972326317	-0.9308835138473001	-0.005239490027081943	-1.358956963354304	0.7813039802588003	-1.2932626232469415	0.28797027769011097	-0.5666388948226149	-0.03387970296531093	-0.32715010567995007
0.46339403074792757	1.1933387258238082	-0.21274348046936606	0.36424545924493357	1.0242630645447863	0.8047094563922973	0.15634037249640062	0.028247609961119458	-0.48426175181148046	0.18630932070280362	-0.2661008677309916	-0.03204734479833065	1.1883065115439433	1.2921758505670329	-0.38434818727292314	-0.5586702767411494	-0.5134777749908941	-0.9730075002145554	1.0393833778267576	0.7768016904674677	-0.11239558597128237	-0.1867884846464432	0.8268349354707246	-0.1812824666992513	1.0254404943631275	0.9778445803901499	-0.06832960372465204	0.5166436218338272	0.7240871162111796	1.2307572717466393	0.12029691878063464	0.9231576230084436	-1.1478708625171923	0.8349880664809987	-0.5697024221277744	0.6778970841077644	0.6773240784028292	1.112871324279593	0.18036873960220873	0.0876291326386385	-0.4236169906196214	-0.4434052876863075	0.1514071969840691	-0.6043295625530121	1.2009067040161794	-0.6841527763323525	0.13336181527348634	-0.9414026668757813	-0.019504422659131316	0.2694124864963768
0.5144102176164188	1.296358942939135	-0.7291731733771042	-0.7240573644622716	1.8765921071317966	1.2791367419849111	-0.2517479799417551	0.6571233178099372	0.4820756082197271	0.8181383326000533	0.9810498774836086	1.1207905009929469	1.19163682730537	0.5665823531195661	-0.37990897009562896	-0.45406942858628	-0.999548537237539	-0.9912194381727699	0.803102451803796	1.0851922872355781	1.2807391851764	-0.02922739403577669	1.662899320784025	-0.9733843027558928	1.2999717548663878	1.6007270696938738	-0.43863213673944307	0.8560336702732222	0.28285538339170435	0.7808465904138232	1.126750193518584	-0.04971990048239739	-0.9020836226632508	0.834684004293525	-0.48185466102896035	0.46335741704910416	0.943890733912491	1.0051713119642216	0.01827609473461542	0.6749485300882321	-0.4994768858874535	-0.34544603247272854	0.05623915220691453	0.021879872510510816	1.2245645951105733	-0.004445721479631526	-0.06735857066968977	-1.2686008504783286	-0.15638084510257574	0.327658273597087
0.36967724787665024	0.8225158903328126	-1.1945954219259438	-1.231217705351128	2.0930218344113465	1.547363348862991	-0.7062805994428384	1.177891897003412	0.7548789806735087	1.6820891899684876	1.291045087916556	1.580864961132887	1.0435501640926221	-0.3079296416756909	-0.3752727335626563	-0.12619069112179973	-1.0728488370636344	-0.9514002684088506	0.04718630822612736	0.7204594706170938	2.0191594775763004	-0.3901321259270867	2.0557075406219165	-1.0868146737553337	1.3599370093416778	1.688576864342321	-0.5161566057538101	1.0259951762047126	-0.75333850918341	0.23916760793446334	1.5702913925769915	-0.8151993398072331	-0.33465412989625776	0.6188506100923659	-0.2998861199121052	0.21546896545941838	0.6522275425843115	0.8286577565300152	-0.5900683442052591	0.5877322005874462	-0.3138821798558878	-0.4097340868968811	-0.41584749369635915	0.40204249354813126	1.2377536867330357	0.39470810282973595	-0.18664467812340968	-0.9759765252778421	-0.41905382479815023	-0.08100177718834267
0.16019115225572375	0.5851221637433671	-1.0729204886699264	-0.9318325080247376	2.1353667090762216	1.8958322534423693	-0.42342767780912377	1.828273647497398	0.6806985203956994	2.2336381978629314	0.9789095591757536	1.407888496510363	1.062009506899746	-1.0198297411669306	-0.09601054500550815	0.2681572023743136	-0.5655097869839186	-0.7903906977790681	-0.3442655343482762	0.051620115464476056	2.124563721504264	-0.34568104701400115	2.3257384063095468	-0.40298229198968144	1.480366292359324	1.6310685074982738	0.10310287628351478	1.3333162620061074	-1.3210019410240057	0.02697566035149553	1.5960194877130416	-1.012128360114383	0.1914347003259042	0.808407791302045	-0.1597726286780064	0.47113282668951945	0.6031601676662819	0.9370089569972104	-1.056711239400762	0.25973681666573645	0.11909466091131643	-0.14331290885902404	-0.9161483023460989	0.8510311671914997	1.355733624139952	0.7130760787583315	0.03695202444248679	0.11905586800041498	-0.5302296444447392	-0.2595155823808865
0.07286364033639606	1.0528759987008127	-0.2660438279953003	-0.3986669202184649	2.070805615766082	2.3674525693902857	0.5637843254833871	2.452231773265567	0.6904095198546919	1.913057680918425	0.7808639277919872	1.1996026752978546	1.2463774272176078	-1.2823422150912764	0.6189639426089752	0.5197697964214972	0.30815337575571494	-0.39787152778931034	-0.03558653466350447	-0.5364813165575225	2.075953354709641	0.4866497694392989	2.6388339488094785	0.5397868929624473	1.5505377235777293	1.5973142324711944	1.2186489008928363	1.650851225499707	-0.8589880550616448	0.1236410894633761	1.5014967611320968	-0.7720663296297433	0.5991675542570074	1.482845877928958	-0.03343556914115912	1.0413729947824322	0.9847260490124601	1.3677105466019719	-0.8570643202923068	0.2662802833922488	0.643921188467835	0.5450918160558709	-0.9421388757019143	1.489865702419993	1.255320980874116	1.1421843008849695	0.689474039236616	1.463255067940046	-0.23424359951699575	0.22564551456936294
0.1516835190273894	1.7406811941814537	0.7567905484428025	-0.3112908164463285	1.5515605786560807	2.6068563628690504	1.3518138428506703	2.437307595482408	0.6795667408321706	0.8237014966869564	0.8844034079546084	1.3249669786179927	1.3114834992601896	-0.9410226856851219	1.3800959402575816	0.40253382041454905	1.075196119578198	0.03776321055198283	0.5266579883082625	-0.8850967564834105	2.0838346741232607	1.3456163350124528	2.705094086887793	1.065943603139496	1.2610102636850415	1.3805158414790304	2.12672249248087	1.5436295028028915	0.2607079175973685	0.25872925605510033	1.3509243884601805	-0.39000543888016354	0.9204934377933901	1.94323796505037	0.17449837423338316	1.2665063494150162	1.022987774799877	1.7373276186589734	-0.10862612885598794	0.6735453751137246	0.9615896857755715	1.160846430099002	-0.3999730562857934	1.9676181301041493	0.6163614904510836	1.4459017498471258	1.4652150598119362	2.2241627366604932	0.36206835875667853	0.9858309910256536
0.23505913904208117	1.7858378137836985	1.4051912969712734	-0.6769505821273443	0.4574058292459033	2.2516708199336746	1.1168021082422614	1.370983348443014	0.29064303877236325	-0.21870942230923923	0.8613680477552768	1.538239824190147	1.0440761154172271	-0.0951994783688038	1.5188098590279218	-0.15930755207448005	1.3324329084447208	0.1340718624334693	0.7301710428318646	-0.9795364885957649	1.8784213714229518	1.1821947816678522	2.172358463218478	0.9600588438780201	0.586028664391821	0.7881368090552189	2.2555342355599812	0.84919794144841	1.213348019387997	0.2930152733620814	1.040253437530063	-0.0028247821198980633	1.0057515121102647	1.4823655905592716	0.4347172555917741	0.7902937747204245	0.023160084762277038	1.612637346415784	0.5553828396352002	1.0163399569550227	0.8249189562776744	1.185020492009487	0.2488423663230994	1.888459811475746	-0.354302014807968	1.2674519651327891	1.849847122783746	2.1096368814924134	0.8046108999133788	1.2577155428012095
0.11331888526682733	0.9946058634146873	1.5055013487752882	-0.8626413023162057	-0.6925561078339905	1.3907449664466873	-0.0032127933891618185	-0.31251170981269816	-0.4440328441501659	-0.4566795744130474	0.3806636322730979	1.3747159433759673	0.5598983974305646	0.8619939414169162	0.8281676205758066	-0.9427264867722791	1.006412504796739	-0.21790867275268397	0.4975201927976174	-0.8148547534299232	1.1872218617524066	-0.05969373865127706	1.17796311870851	0.5482184418868163	-0.07365375900374649	0.035147414064686494	1.6565837976854068	-0.011058371132311687	1.508611118611352	0.30360009961264556	0.5936826034291468	0.3621194860282403	0.5885229205811711	0.2611091564496795	0.5682624577145382	-0.051110618624893134	-1.4864759553847549	0.9457528376856029	0.6486727127435677	0.8484161922970092	0.2652153070882833	0.6805250088940806	0.43857293414868925	1.2993779638787717	-1.0014413387677912	0.6652319350074645	1.5651834062615848	1.5762556951352462	0.7067593533639881	0.7780701792117689
-0.25505854158083396	0.07027994962990314	1.3064707332802519	-0.4105267560811545	-1.146389437167288	0.5155707913443265	-1.0722985283939217	-1.5469161013480526	-1.0621462943349809	0.02254944332277464	-0.34367564965517844	0.7706847148780529	0.15775227416555165	1.4158392424741222	-0.13045740561830405	-1.5323393352221308	0.3244336226761191	-0.6627250608475307	0.27724379714271946	-0.4640444419788805	0.1967991403016625	-1.3115678458223525	0.304569601989355	0.2465626476281424	-0.316521109503059	-0.3960785378698408	0.8292340936867193	-0.4116248388859787	1.2574720223435663	0.36117572149581906	0.20523319046318392	0.5601030162766824	-0.34331928449222054	-0.7898924188202536	0.44193382693103406	-0.6399670645118392	-2.070331533707105	0.10497658473194504	0.24896894951687734	0.19153691827107633	-0.4191452492046658	0.17529282889070746	0.03339689820484598	0.5625974745388411	-0.8807953996252489	0.07567779888192674	0.8028558728679945	1.1529936682201662	0.13082219156894276	0.008033603020630211
-0.6878975936804844	-0.23332194460463968	0.9910612781297754	0.34446499693316107	-0.7075877967778506	0.007659223126772277	-1.3288308072788921	-1.608465972990213	-1.2577386360500566	0.41257550518982306	-0.8673189622443715	0.1297417032125593	-0.050337789627423975	1.2670595737139174	-0.5752228128798973	-1.638020730253898	-0.4261350875985079	-0.7748695600463569	0.41056447069250823	-0.2175057574050114	-0.6067564384257772	-1.5647721459355237	-0.048737088257033344	0.12328065166506827	-0.23809929626861664	-0.29471825484591885	0.13114011142713125	-0.19758003734223412	0.7841376195056213	0.3763891013361893	-0.022052447631870774	0.3694248036347636	-1.3464224622606267	-0.9611092962862908	0.15756886745862758	-0.7624987335258231	-0.9744573344938046	-0.5001619132840015	-0.2549326473979307	-0.5628053752003074	-0.9209684928849634	-0.004347927851963031	-0.6298846757340508	-0.14363502910868825	-0.2549038736070878	-0.24262308789229176	-0.012035960500692257	0.7461319465284857	-0.48393980374278905	-0.507181057181767
-0.9366553425971682	0.02163680978017751	0.3920651013911625	0.6380921095080129	0.009026555646536805	-0.2362905093447532	-0.8621284848746209	-0.827505247772963	-1.221954656587255	0.11975951782339135	-1.0248586796593129	-0.1952745521485677	-0.2823656446415882	0.5539248053612619	-0.297716385529394	-1.2928908720496712	-1.0673437906278125	-0.563169153971699	0.682060221689863	-0.47088604615504853	-0.9701325176814236	-0.9434521433662743	-0.10497716570966252	-0.055691982186812664	-0.36383466003632814	-0.012811839673565265	-0.5113678253552277	0.1112953186081261	0.19576378507446876	0.21629732737072505	-0.22981691337809065	-0.16717804345971043	-1.7860883194969397	-0.4952070898028752	-0.01596175841229293	-0.7645199475221488	0.8626952070382884	-0.7770064070485696	-0.667481294295295	-1.0644097004445874	-1.14290194170965	-0.07093263365988114	-1.1479349816674729	-0.9293509122380391	0.16084749562942796	-0.47597319425552664	-0.6493051722080994	-0.1318267522127933	-0.7643421397396809	-0.7697698686223582
-0.9081800882954215	0.1012788258958001	-0.6485651781972717	0.21742774163785766	0.16722203731439722	-0.6130937268946647	-0.33977937309358086	-0.2407438195877963	-1.2618736700268567	-0.5901294071658949	-0.9531303279679686	-0.3023192856573745	-0.816120237471119	-0.28731324564820676	0.19496728738301636	-0.7257658304964612	-1.490694036103393	-0.43130486767579185	0.5847819935357921	-1.3386923126762413	-1.0756593627114892	-0.41248766626214606	-0.3972157230547942	-0.4283318032655652	-1.032716237993572	-0.12861329035361033	-1.2936408437553102	-0.15210634960815236	-0.5526895302945384	-0.12667444917594414	-0.6044533074389067	-0.5923699340693434	-1.3396759649859826	-0.23519682980389775	0.06578408184867171	-1.040939868548512	1.6862817350100339	-0.9460959717106572	-1.071424823679801	-1.2283482754583157	-1.1590038129987694	-0.37146306666971135	-1.368630128312421	-1.7551535113358887	-0.06825581705056644	-0.8555683563821527	-1.2044326533955776	-1.4656415715743942	-0.7290572297449266	-1.1555109654510036
-0.7459984371692572	-0.47158602779233466	-1.753890827849572	-0.29689763182367723	-0.4726870271581764	-1.2980500648744784	-0.24199120781770195	-0.5288459807108884	-1.2834035728404554	-0.9914528642806053	-0.7657931957334279	-0.519817020838169	-1.603224007930682	-0.9196208591072998	0.3040818826463799	-0.10004626048317528	-1.5713050229340306	-0.6268928143697212	-0.06273904356225576	-2.3922107584303176	-1.196864831883667	-0.5449641664107251	-1.0734684323845303	-0.8175020350344954	-1.9224110018864793	-0.8289662879257402	-2.0862741419729227	-1.0834059716905318	-1.2934673097799287	-0.5718822469051901	-1.0882626494847778	-0.4259019442954788	-0.2667752777686958	-0.6546875843597195	0.2331645551244591	-1.5046455549252005	0.7934255055772417	-1.2518022831117723	-1.447484192485431	-1.1364059046542898	-1.037730777809647	-0.8311340813659339	-1.3028489760603088	-2.1603133715453473	-0.6833110478897187	-1.1960899200544102	-1.8181795053138161	-2.394727985494531	-0.6626045493885769	-1.7293336353554292
-0.6808813670937404	-1.336362780958435	-2.1456323173464273	-0.11962341656116418	-1.3413113505186627	-2.0032566147209367	-0.48432119889390013	-1.3458686288545876	-0.9120247392565266	-0.8088349937052097	-0.46595420815099353	-0.8961939864452857	-2.207512023866148	-1.3518997988942352	-0.023048289409705387	0.5523645678971006	-1.2382964093993596	-0.8723631231653742	-0.9047070360167668	-2.892292739281302	-1.3048494815076	-0.8694001051334137	-1.6673615749779855	-0.9504675483890049	-2.2858352572990763	-1.690741857052621	-2.460391897786151	-2.0489716645742293	-1.5899487193321116	-1.0869168068333237	-1.3940700723809143	0.2756188659353188	0.784891034672023	-1.4001705726469962	0.1796193447528927	-1.6595255968704734	-0.7261534273666191	-1.7180413386555637	-1.4359083070284846	-0.8776013593691504	-0.7841683869240802	-1.0149155625858834	-0.8935820232297101	-1.6875228315412585	-1.0453873952495047	-1.0881144866320642	-2.368222944923695	-2.034816427488433	-0.7185229620542455	-2.0041099925734667
-0.7614540555845737	-1.7026312199318379	-1.4572761883208167	0.7508255616138071	-1.6278576799385571	-2.260025628958085	-0.6887088659939209	-1.700725245650143	-0.0858400188667814	-0.47441877625005313	-0.16732001426182147	-1.0999301699535564	-2.1593482649691826	-1.7609111812027465	-0.32160709122182074	1.1796013323192756	-0.6162170720374808	-0.6481966097814332	-1.4486177675201792	-2.37996845348549	-1.1361226979359609	-0.5374307265983443	-1.6248562141393132	-0.7909667529996919	-1.680481324981188	-2.099542999242695	-2.1546139046406436	-2.258980970108395	-1.1620245664518	-1.634436857771369	-1.3049264228192297	0.9159246235657404	1.2605147345861227	-1.7784454699440944	-0.13733079587991015	-1.16204711859687	-1.2261980459964705	-2.142455893385732	-0.6667946862333515	-0.5216408179673209	-0.4280978886100615	-0.7041164520152251	-0.059405201553151835	-0.5199312959860743	-0.7811319104272717	-0.5119142028715886	-2.5215026840286616	-0.5563363961777499	-0.7155005584094224	-1.489027236163446
-0.7223193699505771	-1.211877684491588	-0.2597027164232746	1.518260854374162	-1.037872497568537	-1.8871409657772493	-0.6100935504967518	-0.9443237140396021	0.7431932878796998	-0.442577252167416	-0.1177647126553568	-0.8742855311354895	-1.3835953665589626	-2.098699143417413	-0.16141323254679718	1.6263778490686123	0.03287239410326078	0.2107221584393941	-1.537381261127313	-1.0739296112078411	-0.5941372272759332	0.5680740032622097	-0.9717146361857456	-0.5185924436702083	-0.4274601894997872	-1.8438236321571437	-1.372920193153136	-1.5033552156773469	-0.27074333493745445	-1.9676816595860154	-0.8811583501417793	1.0304837693204227	1.0927140281502736	-1.5078949801633028	-0.33532794614882083	-0.20782440115120102	-0.28457142367932825	-2.2492028320238617	0.6930749849996238	-0.12823199952291012	-0.048157036633029913	-0.17315238340561087	1.0220228081190523	0.5717166467551927	-0.08808028116695976	0.017125248083263156	-2.0676894184820984	0.8555670763947204	-0.3470670033558946	-0.33154760611069584
-0.18519585015528453	-0.28562983391213775	0.4657054011458867	1.5550312046522354	-0.034014714403490236	-1.1557397228462618	-0.23612765415063003	0.6367918617418067	1.1098018804430188	-0.5286341236701005	-0.33986172265927267	-0.4492172017707339	-0.2991506656080881	-1.9892355088335105	0.4490263188665851	1.7727400455477715	0.5891720887862304	1.306865841590611	-1.3495196725178211	0.3090651291146404	0.05536098905157979	1.6395372849736918	-0.34655308744456015	-0.19021392365619344	0.6599590442341943	-1.2550775877649663	-0.5376748880232782	-0.3417583573773974	0.4728907604368558	-1.6758727338523256	-0.35994265358503585	0.8595292862774846	0.7289404378790281	-0.8716774012985611	0.038469511674937194	0.6665436160419843	0.9859362926676605	-1.8427401503075027	1.8911244988929419	0.3126597340655829	0.3502044165493129	0.21101179978257872	1.8405497958855261	1.020360444090839	0.5113724821165369	0.05160512838955516	-1.1212351874098163	1.23036244375068	0.43902884155822863	0.7615855254755561
0.9132023315144921	0.3192915609382602	0.38292097458033286	1.162205938515134	0.6075336720976648	-0.5433630423767357	0.36032953480028546	2.1186600577827144	1.0401734358356405	-0.206978922012106	-0.43468852887712833	-0.3513049042339425	0.48256471867001677	-1.1275761878524442	1.1656301382479513	1.6798639937184925	1.2169482761454247	2.058445102423377	-1.0561857257440537	1.1269709015832146	0.42486162110783027	1.8575226603464536	-0.36872275936627225	0.39897487850718444	0.9712261906446406	-0.792241408746869	0.1496438992204332	0.40720777434505806	0.6950125984061677	-0.6446941861116835	0.06053081117784528	1.0600530638081571	0.7637462350283778	-0.25297212656926243	0.9444415794945793	1.0921598378228916	1.3398666024661479	-0.9166584958632263	2.207857717349519	0.8746034317196992	0.8860540942277075	0.4711533759841337	1.930883611760195	1.0190863179383864	0.6157208416330225	-0.21923814643134518	0.012971616532430869	0.7990697896327708	1.3085790785229598	1.2219880287889917
2.0762493842364895	0.18352590008514091	0.10535806361758666	1.1633958467230847	0.47727972237603905	-0.37672568435714643	1.0708718874099055	2.725039626962392	0.8660352367393374	0.5161624494891552	-0.018967300173888264	-0.815636906609911	0.5858206515637273	0.2141066842622903	1.6539578882231434	1.4870998935141804	2.0826675692672865	2.1846581744454605	-0.6740565517003172	1.2443881143081406	0.3563417217997694	1.2899179740725182	-1.0466508686222675	1.3596637676816619	0.5356257345659869	-0.5741359880761294	0.7481175340101408	0.3670916071394134	0.5465492648485322	0.5500548364440087	0.28325802660417393	1.825540556140943	1.4263446432759341	0.25183786313126794	1.7232296807681302	1.118369741975571	0.7867106886171465	0.2714452715017314	1.6176261998056962	1.4913204509221003	1.5955794499935974	0.861662782693076	1.3512409445850555	1.1105632062699373	0.18116007384892233	-0.22942359088778375	1.07738015445105	0.5474143830240841	1.7981211578813556	1.0973452090711746
2.5304070123807367	-0.5002885592216458	0.3285936848834928	1.8231311506142174	-0.1582635975887216	-0.6691286671267092	1.6634702648673623	2.336782382328064	0.6714335630614767	0.898483892249795	0.6694046532125092	-1.5093508449974786	0.09583445845462367	1.201756732580353	1.7629287277166925	1.1868878474883608	2.9235996912956836	1.7969160260461094	-0.2762732893703227	0.9911895468123746	-0.015684796434470755	0.7490733209081254	-1.8275021579862945	2.2735480268982604	-0.12900465136230052	-0.37484833576117443	1.2065262076909662	-0.15515311907373194	0.3711635652000775	0.9524022049729659	0.249673609641312	2.492052407102725	2.330115241404449	0.7021833494506037	1.6686278711596119	1.005362297699034	0.38183542021152606	1.2287879806392665	0.7834796885337411	1.7819451628455039	2.181231161827682	1.2851166327368055	0.7041545980710301	1.3449275849639566	-0.5201759153284918	0.19482337400468946	1.8918900004803618	0.9057269765297498	1.7013197560494355	0.8203454619690332
1.8823611415929258	-1.1307327749691065	0.867102741203144	2.4475425732610985	-0.6587050201460763	-1.1817549778697103	1.8219072390904685	1.378513114349322	0.23683139911610981	0.346462303923166	0.9004418340155059	-1.8891972664958792	-0.5419653573931437	1.1152963126197921	1.4780400824864912	0.6448299394936122	3.073557371346346	1.1458650620817075	-0.13740385279215778	0.7865805150181824	-0.468741822039293	0.8474089072906831	-2.149338440298006	2.3568511315203864	-0.492472994613566	-0.031759051196943014	1.1836293170857186	-0.559584700508465	0.22659562020348548	0.1330023590067368	-0.04016406425095392	2.2043133372045394	2.7437499287772904	0.9869412736866192	0.7818821068358196	0.881449788650268	0.8147337475461748	1.4571391679063974	0.4037142152991147	1.2858701103597705	2.1390925691253733	1.192081638046159	0.6088884133939606	1.1551790724175415	-1.065743675910237	0.5924232275724552	2.225061037919355	1.2265682855167546	1.208959891821026	0.6735322048500367
0.5311598774114303	-1.0968314231310723	0.8672166809234582	2.18689943028597	-0.6147158524701751	-1.5678121132608678	1.3928420902359662	0.3580195387579332	-0.42386133458330494	-0.6901137573288779	0.3362926966952266	-1.7431618851832045	-0.8349416585472883	0.07805463323656531	0.8772054390143256	-0.09162346248348456	2.0958398007910555	0.4203465606811259	-0.4562134850125082	0.8068291486161803	-0.8485499684663165	1.3661603799143844	-1.8761391258034779	1.2437998980150242	-0.3476980695239466	0.26518348345185533	0.4331331384012895	-0.5411763351059785	-0.09505458914673277	-1.24737506391653	-0.41993535488531725	0.9226514449069917	2.201635274032317	0.849524332131278	-0.12603862334596275	0.6649885396929757	1.5628740176166445	0.805424158636738	0.6048687385731703	0.02896226906690398	1.2806926527619436	0.27332100550217947	1.1404077422129841	0.1737192567381115	-1.0843212721659619	0.48369082304239414	1.8264506408986758	0.6999433951627407	0.6903155624636483	0.6174049883667037
-0.6389525212708185	-0.17150170659373795	-0.00409792351525884	1.0479462435758082	-0.18278556025954307	-1.5215284871144301	0.5512753469116152	-0.4579364876408557	-0.8117322946257378	-1.0648682056553747	-0.4304459263861314	-1.282839964366783	-0.5494762290108156	-0.9421507676033967	0.16212681923700614	-0.639307121674048	0.37606891638228274	-0.23701764108629106	-0.9582083369812268	0.9285708211744522	-1.0381624028558567	1.5830925853626523	-1.2479557058791064	-0.44550013219207785	0.1855742114323415	0.18268368663114037	-0.6936316155515677	-0.2905542626055496	-0.5920418402680074	-1.9572080991440008	-0.5894429100077333	-0.43305146105483355	0.9089763790584444	0.26148141160818683	-0.20232383469562043	0.2811538715810723	1.5751855782425725	-0.34410784006879785	0.9597518990314616	-1.2361290288361466	0.0772598135735395	-0.9077770227947196	1.7889674917593101	-1.0775788033648643	-0.48369583812992323	-0.0014345476414298424	0.7171338151084274	-0.48367337111902675	0.35920868453039373	0.5471069442264275
-1.039429212054844	1.2171231567454195	-0.9204728949927176	-0.14200686597482032	0.157722813097926	-0.9358990497819686	-0.3550707084989047	-1.024141577496155	-0.5254363744529765	-0.256968779861697	-0.5047892314597854	-0.7553258080110925	0.17230226413039218	-0.968758174591031	-0.39234843745893716	-0.6302369337879905	-1.08052642053141	-0.6907251932030849	-0.9934376668200444	0.9046642173150825	-0.9113634905857213	1.0874241778506806	-0.5477009422529892	-1.5253011266993342	0.843941714976941	-0.2779497145091357	-1.3765727133766499	-0.15625662712288918	-0.8176090343928758	-1.3613880051525364	-0.36167020461573446	-0.9179672504241594	-0.4494373609225112	-0.3853082517204525	0.5539804689639911	-0.12852536806969353	0.568102025786969	-1.2882582190513185	1.005883115934075	-1.5938935908114094	-0.6917476683139299	-1.3021390839507898	1.9440517825509305	-1.611133641224563	0.4167140757263406	-0.34527536644057827	-0.5986134722317507	-1.2443918877485018	0.1580931606319719	0.49018202086770973
-0.8466189704926483	2.0923679909984103	-0.7481470023786037	-0.742792805627383	0.1535799840667954	-0.009038844312934013	-1.0868226560924166	-1.3220057413687083	0.060140425538614393	0.9199161135144998	0.20599479813564314	-0.1352190868671417	0.9410954596541554	0.07390110865566908	-0.6275359862768757	-0.23677122084903274	-1.54147592671584	-0.8968888318610593	-0.18840618877164989	0.5981154961609358	-0.42226400688023996	0.16821652619878316	0.10480700482148343	-1.3508857965916437	1.3819715983848035	-0.6274470363127324	-1.1113902482185525	-0.18613339164101578	-0.31024047490385764	-0.0030440644501120353	0.14843077286560535	-0.5059642027393212	-1.2940652678205082	-0.5902382669196778	1.2444236584105586	-0.2589694129913594	-0.6414366938486371	-1.4957042484142522	0.6693316915576099	-0.8789070464530095	-0.7135178366455246	-0.4982164829220447	1.402080554300115	-1.0763411098826157	1.0482755350715096	-0.38223852582710044	-1.3706875507147391	-0.900574037051641	-0.06147440255040841	0.47925120244116004
-0.6770105022330407	1.6095438242336002	0.5455749232977817	-0.9727906921118261	0.03436312115612964	0.8355353706124213	-1.5508013584996918	-1.272309100607447	0.11940583706820096	1.1768082503704838	0.8496851338056184	0.7032187027501908	1.3922424711622192	1.2784162451198893	-0.6157527912368648	-0.15667344253465088	-1.1719563906915262	-0.9622219807334058	1.052902270822833	0.12196928772209843	0.28422276152514603	-0.5400079109509491	0.6964485195607599	-0.4366948823616935	1.642358218916669	-0.3250733620195629	-0.27782860042880153	-0.0776097622499958	0.7682472959787185	1.0251111619911475	0.661749378403684	0.0226270808406004	-1.5283064389563028	-0.23251307936154933	0.9842123077186519	0.08632873206251304	-1.0940431227883989	-0.9691836583839682	0.21117196002542502	0.0923077064436167	-0.4649686195081622	0.7394772237183451	0.4527247980517192	-0.17664951785746988	1.027843928617966	-0.48618523485680826	-1.1743139458155634	-0.02098106285458063	-0.30858864778411405	0.39865339508613157
-0.8564789008074675	-0.07532806363467545	1.6792165553587037	-1.4019374109073548	0.18828233443083991	1.2318901996382254	-1.6097692809320037	-0.8557333402894675	-0.5021915195441159	0.22828404292199758	0.7141760386830619	1.6019590006565343	1.4017838126316269	1.6065915294059354	-0.5202544199751903	-0.8946292241357109	-0.693300032186909	-1.0125633754709469	1.84595710806411	-0.20627047309346008	0.9287034295517712	-0.669260382098131	1.185566962240446	0.13984503688574235	1.5662384780325742	0.6152679176778132	0.2509285540118001	0.4063277357512674	1.6079491323162194	1.1826158415845822	1.0404482991134114	0.029924628168278452	-1.3869963474900053	0.32626641865838957	-0.1679990753620935	0.7587701166066928	-0.7344087037088757	-0.16708027844293025	-0.13417413779202927	0.3484914047696649	-0.638290341011157	1.2454217583119493	-0.4363769092195648	0.1480101038388066	0.49539344204519925	-0.9212077280152762	-0.26704156408874163	0.2442361763336033	-0.4583170705869349	0.1331180131931514
-1.1177410378885353	-1.6572934752248838	1.4270149007983879	-1.9937769189949046	0.6311086993809788	1.1434514763247485	-1.0691268203538165	-0.2799974361203275	-0.8692336939442763	-0.868738418716407	0.14597836748898593	2.0880060325301235	1.1007140298229559	0.8507375741253499	-0.3765443839626716	-2.0895840993810118	-0.5136812042685736	-1.0216083573535946	1.669243926437536	-0.0999004669012699	1.2749091420472236	-0.37233145075557766	1.4736071139792226	-0.0865553384477494	1.173366675208074	1.5345766160070502	0.08455648010548647	1.0490755231667603	1.4907258036133813	0.8257913725757091	1.3417123055044784	-0.36941018631736383	-1.0653644239173434	0.6259307137883625	-1.269961602043373	1.2864434763262271	-0.3503248616099489	0.413958340725012	-0.3917538491185328	-0.21170030254654174	-1.285314934875209	0.6901973476515378	-0.9776651705424354	-0.2245273390104045	-0.014994833096934734	-1.3052647425637047	0.6438960984793777	-0.4631206430457447	-0.4760896746071863	-0.18538385480753528
-1.035094924121959	-1.7159747020467604	0.0222272626806752	-2.0416118669125853	0.9126027833668974	0.8615765515395045	-0.007687732612507707	0.053884376577570454	-0.05070345628762577	-0.9346196376650118	0.03554246880332936	1.810148790099102	0.716468521090717	-0.22358459710012293	-0.1268711726975652	-2.733255245087678	-0.3956589941649419	-0.8761923362920282	0.8472359565480524	0.4213253201682278	1.218707723012723	-0.09654295497583347	1.4721173732265744	-0.5421682411868255	0.5331263204579422	1.7289912600482467	-0.25563505020091926	1.3142415509475454	0.5287458718396103	0.5334475119213101	1.5387530221543528	-0.6799127817886085	-0.6354383260913393	0.5254979717695907	-1.4891226171934815	1.1803554902084137	-0.5973756681429071	0.5978956964496843	-0.7335945644012873	-0.7675115799472914	-1.7047335664033736	-0.16130368087978894	-1.1748833538592418	-0.5906873578987389	-0.08302579649421099	-1.0416690540243752	0.9939629449632954	-1.3154689131899477	-0.5461837474105964	-0.27829911365348226
-0.617349959444602	-0.12031986120197093	-1.0674869530050737	-1.159506358616889	0.6167161137485319	0.7207693962573947	0.9848256062048768	-0.15166762232424238	1.4981840026510571	0.00555764367026955	0.5073269533541972	0.9480342540356312	0.4059092177765952	-0.647715397413089	0.11164817143150352	-2.1504861061550438	-0.018432216478015954	-0.6201972377248048	0.17217493564576902	0.9752056711282353	0.7455183183557123	-0.1943434402871019	1.1656845948342707	-0.4082711045397939	-0.23672702591990608	1.1480328939039925	0.008269378318205654	0.9078137523878204	-0.41251503752589236	0.3723041524317642	1.348079926351998	-0.7508013047769831	-0.2753359473716915	0.22893619505069976	-0.9455263588392062	0.331513405599043	-1.312268988586315	0.5437078786555829	-1.1937957187029031	-0.5586497626732	-1.2603755279148192	-0.42977347855860054	-1.1890692851904843	-0.3971111800725377	0.2242033606928539	-0.19769242917598526	0.7387702448424363	-1.3279991131069488	-0.8764560852204853	-0.12423398866005401
-0.30443201600488323	1.6830088269929877	-0.7559655299461753	-0.02110952892056213	-0.10806842996821223	0.8109812108684035	1.1741041734165514	-0.7746346491600699	2.1664152635456326	0.8381797174315658	0.6293030228568554	0.1010620577836222	0.20737139755378786	-0.13444704760979095	-0.023516042476011245	-0.6909919651200548	0.3796355891755019	-0.49407319693233653	0.13588819119524445	1.1086287807119575	-0.06342388303407788	-0.688961255977567	0.6438828417326393	0.3288247817666273	-0.9409025753357244	0.43862831384835915	0.931989870046923	0.1505480868889707	-0.5347139282682758	0.021492809223463492	0.5357148609310658	-0.8696632967006991	-0.33919217678547064	-0.004529762327026875	-0.4932917351036028	-0.8157857326138134	-1.823173316798586	0.4932873052864948	-1.5411163146875786	0.26440606648758486	-0.18543330425515614	-0.11147687601498008	-1.1494261713788059	0.08872468557505069	0.4953842076568213	0.43135819871392583	0.22576299361271482	-0.5072111206744686	-1.3690231704499118	-0.08505987510952759
-0.3745125992407904	2.0052202590849	0.5092531032331898	0.24718340143129963	-0.6348456361258779	0.9603758232357297	0.43196746343795234	-1.291776529921185	1.041747555059108	0.7091192655056713	-0.31469413443965166	-0.2317751998839063	0.0900454079096001	0.7626069608051779	-0.7570799115235939	0.6292168636968513	0.20854778756818387	-0.6239911831863564	0.602255501590115	0.7171625556278077	-0.9097403249539783	-1.284582447428259	0.11547882362926568	0.8394624309424025	-1.3273315036308388	0.26469254581509843	1.723049887224822	-0.2921139233177935	0.1815846362050646	-0.5217848363618938	-0.599322572439939	-1.1919383830774217	-1.0000306485245052	-0.0750498661940545	-0.7220345336533188	-1.5292718568278454	-1.7366899256929365	0.5490115772821614	-1.462998988452216	0.9094969562465579	0.6058885136023082	0.08627327892563472	-1.0759009664476675	0.23457072094156903	0.44830380063486164	0.29401723664773444	-0.19306288041859887	0.2483097211940054	-1.5927797436259787	-0.45650976270932236
-0.5284244271603521	0.5986378042318398	1.3211612423264472	-0.6056787384178101	-0.5056997205333964	0.9625004846901279	-0.4959586266392563	-1.2123673704099764	-0.8161687778708074	-0.0449277522470594	-1.6215977194643991	-0.01852174375149763	-0.0009259944260939914	1.2633594585549528	-1.7328094548324333	1.1043239597998076	-0.6276637460974163	-0.7600010988944096	1.1327389896557145	0.16976646378842175	-1.288148697091935	-1.5710909613394368	-0.14688094608692823	0.46895974959068065	-1.2326313978893504	0.6292277218485791	1.6330074250345903	-0.06841722385477823	1.0409138907075763	-0.7128013319308953	-1.2638959270771426	-1.4010582490309527	-1.8733788693265538	-0.0016632212321777717	-1.3207215525632916	-1.3640837383505766	-1.2476314316192532	0.660771843503689	-0.9026386556886667	0.9271100163961501	0.5098337457491805	-0.2592942260501626	-0.9471637433870064	-0.05976485758774382	0.19480559262421826	-0.16868662756896272	-0.38478311692424577	0.2573406399733999	-1.1975944250875865	-0.9743758189693901
-0.2193345956889895	-1.1239133480011874	0.8555085283197087	-1.5633521501986756	0.08181567448791721	0.7763492187696005	-0.6753936962285365	-0.5601431308769186	-1.4351324657153817	-0.42646994866063503	-1.7886876534132903	0.4264463621041466	-0.1395315196060116	1.0545101803868127	-2.1653145463960777	0.8427810615622195	-1.3913742946272585	-0.5075515955628024	1.4335958693811988	-0.03826301871842442	-0.8484566299366724	-1.3253724743244932	0.013361306444709127	-0.4287875955169893	-0.7682684829835362	0.9305240575209465	0.8053486410602062	0.5155468693031945	1.2966896780854817	-0.10967149920947046	-0.9000387729696405	-1.1386459790801442	-2.2265617845653343	0.18468550699144365	-1.5010219991946956	-0.575013051160701	-0.7563621472649097	0.7439392286624084	-0.2170607344788962	0.6483015350371649	-0.1356392577348363	-0.7774031587563435	-0.8229992378862273	-0.25591242504743833	0.03205616734927437	-0.077588846574766	-0.37374427972388186	-0.2450413319425587	-0.3554354054937351	-1.017797411628083
0.6346810883257724	-1.6189225165310732	-0.3811474302225742	-1.4762929226626955	0.4921510588497242	0.5052882203086319	0.03168529507162073	0.10233757971705996	-0.2240867648940727	-0.013650458171994161	-0.3886183729490794	0.805696799904585	-0.39666550107873005	0.4161557276661279	-1.6153458618742431	0.36386201723691	-1.2603402251969082	0.15052740982023094	1.4291293936150171	0.22133750478433392	0.15351010191238007	-0.7245787663959691	0.44116865385669496	-0.8669148098237525	-0.3255402929690441	0.6638241926807679	0.07587671633694586	0.829874337893853	0.7243358216493936	0.917549532640391	0.13674104902047876	-0.6131963045648492	-1.7036458928493334	0.40746982897395045	-0.9529066480090945	0.06478177467404508	-0.41813653914631776	0.7537790124297614	0.05009096462603662	0.5776325298963577	-0.5182942077155668	-0.8763430343098111	-0.8767083595547325	0.02005426952810144	0.05769318412059927	0.6921808938114943	-0.20656257325029295	-0.5742453540797798	0.3122793462077381	-0.39832876735420913
1.4283586758476632	-0.8130583490515657	-1.2719935084195029	-0.40245619598278143	0.3059510248820212	0.24018819471085964	0.8135111013750106	0.20214981406218618	1.2983691516041382	0.6110767844364453	1.1810013735529168	0.9964768676356598	-0.763581644366221	-0.1897396914716724	-0.5668170909590018	-0.04852318987532183	-0.32465570390339343	0.7390894746986922	1.0894849850089707	0.5914539403039268	0.8991353693851609	-0.25107844743201485	0.7042699323995824	-0.36775707136091673	-0.29030482106692546	-0.03533802858392816	-0.0007502997443516119	0.5556270347121668	-0.321922175783214	1.413190794152494	0.8048264306715427	-0.4676666710656154	-0.7513840772867388	0.46490544867167427	-0.21537372810930308	-0.04950223471553589	-0.1654672359762148	0.669375932797799	-0.3665668750975577	0.6301885052318771	-0.33117506176309064	-0.5630367039445534	-1.25786226354801	0.3996773522635802	0.08990638918538116	1.3083450056659223	0.06188981145245256	-0.4688232810732788	0.3149258813997675	0.24904699687145557
1.4548183372438772	0.003268362636030685	-1.25641751459855	0.4968837619624269	-0.31339353580821727	-0.010385132487352695	0.8348053690060605	-0.2596326162624488	1.3421822104761898	0.6552603995123232	1.223947539406882	0.9237020790887556	-1.0887681746732059	-0.5370433749420432	-0.02944618911050306	-0.4120243792962063	0.4507611843321432	0.8376887877331064	0.430288220444495	0.6211655599967396	0.7074454138099593	-0.27978438256649013	0.4452352616250835	0.5022922786144063	-0.6718017004134375	-0.5917353032441112	0.29688627051437794	-0.04991965801632653	-1.233151675566221	0.8444761325514244	0.3972371635002163	-0.9633691800555172	-0.15440961861814706	0.14327319323952736	-0.0475258517192863	-0.78339793053353	-0.008126757855003528	0.48192020376835876	-1.1744498932129732	0.2937187859532108	-0.06998586881121446	-0.4041937893669788	-1.8789144575062857	0.2571324259035738	-0.02473348464283891	1.1288720134867907	0.3156480546984911	-0.230357347574177	-0.24137116321814742	0.10434021798979708
0.6613800263307438	-0.19614190154123232	-0.6412808266190939	0.40882759679937763	-0.8566547198490458	-0.23079825945855512	0.21113380534786572	-0.6814536238084445	0.03984833688324798	0.07372968422564356	-0.20062756312774196	0.4726712778474537	-1.1306062156843912	-0.6759040714158546	-0.45840260345243367	-0.6138662303026541	0.3588678301937092	0.6366157404914742	-0.29702823860516064	0.2375056837628962	-0.24555577456764568	-0.6901062932583263	-0.22878227528524325	0.8377058255416951	-1.020078642469106	-0.6377122739773107	0.35980128625002505	-0.46838164784660385	-1.507937024509132	-0.27794201088717885	-0.714863464343947	-1.5268084953182524	-0.14017064742867966	-0.4952154751585943	-0.5405007881062653	-1.3778796315026036	-0.07746363259169517	0.24911299271763288	-1.7329438518152125	-0.4776584279197972	-0.3076443315131128	-0.704115245719221	-2.3530016655990824	-0.36122131806479657	-0.12365531069298698	0.660502796023046	0.41222543897072844	-0.10676247906101896	-0.8258166863945929	-0.8233124637568963
-0.2642615050080115	-0.9670055690791093	0.015208053106463705	-0.11894959969983245	-0.9312008461144451	-0.3074012714918335	-0.11753084410992388	-0.45139312118179975	-0.7514933049413128	-0.43804058722463257	-1.2767185399696397	-0.33767930669093804	-0.7280745457729251	-0.7064208714786426	-1.173796805979524	-0.26798502519422046	-0.1763078982240052	0.7234279978065933	-0.6307518820919428	-0.2187907294465477	-1.0113639263505478	-0.9206293673869914	-0.7486758472936499	0.46805421067460196	-0.7867811999496026	-0.3259041442303069	0.111683542269549	-0.39984998194213894	-0.9881464220493191	-0.9172956498211989	-1.452310990821423	-1.330665978853816	-0.11549199131261649	-0.9953056104075545	-0.9885556722627571	-1.157617172557865	-0.33859142361957273	0.133399205445875	-1.5870641855199552	-0.8979142577099201	-0.8670294084708241	-1.01414592067377	-2.219612333036241	-0.6411110897669169	0.1359941379938878	0.9085239888463237	0.3048068818381842	0.10319765417322593	-1.0601596156727238	-1.5573576848282784
-0.5479551455193246	-1.0159976685642969	0.4881226640555766	0.11405474058701129	-0.4583683404145097	-0.10864522440961466	0.5009307115685095	0.44643974575150003	0.18205852171512235	-0.290952985052733	-0.5811668905757434	-1.153309098321778	0.03422863691091948	-0.6215012446503692	-1.0291887555183523	0.7949006378311831	-0.11337297199427068	1.2943669560144724	-0.3132639643422463	-0.4004819024589992	-0.7752550051776175	-0.48410693314491116	-0.5756071186919615	0.10269583405056762	0.14835504540468789	-0.007871345010920175	0.10452923625761093	0.0792694342247028	0.04776930673198393	-0.5730060041857975	-1.130902288364246	-0.2581124378640811	0.5911633485202077	-0.8268430476550716	-0.6567451744123941	-0.1437311695663999	-0.44002246934591693	0.30575793017141606	-0.8073334789367245	-0.17092109716440212	-0.9364106550790189	-0.6453061082915506	-1.3097753619221015	0.03515922877414541	0.8190052148126806	1.8760158241258975	0.10036161323422663	0.6748461420648083	-0.9805942687825075	-1.1708942047392377
0.0019644049033614957	0.14298655153607173	0.8181799400265851	1.3764737886587188	0.4038177400872539	0.31501140598850175	1.61778203691639	1.4342563283906835	1.869865871523402	0.3650856568252064	1.247799609129632	-1.4467852906870462	0.8077531747925004	-0.3473287008072815	0.3104457919729384	2.032111828969844	0.8701253846972546	1.829350317545872	0.33542716254395216	-0.30295361064636045	0.3330712190621482	0.5404722585662702	0.2463885320679304	0.397365647166345	1.2691086363688182	0.2116802825589526	0.7142563024930394	0.6988717584926494	0.9933828901885652	0.3058444603221923	-0.11661196809515406	0.9447607470027981	1.828345799944705	0.07430475502274911	0.4147392759885541	1.0008200654131347	-0.02284034276436459	0.7518621225028832	0.1849308661389728	1.406198282835114	-0.021335716264312236	0.4470698738592691	0.0813873512135992	1.2444574506529935	1.4593641375731796	2.3182864790864603	-0.029805888948278153	1.4177109439125823	-0.7042151287441261	0.1860383052258108
0.9513365652256867	1.5172849754945805	0.9610191320126518	2.5046058403206453	1.3183849150011608	0.6568060585947578	2.1235219640459717	1.9198745871090466	2.4165001609536625	0.8689955009731631	2.388236667016672	-1.0172290035731433	1.1533970600350678	0.15221102674579048	1.8849340992121093	2.4667195321999826	1.8576704100831545	1.7512944158160824	0.6114090703969361	-0.15500905206069304	1.3842948410025158	1.5453286825118144	1.0471703531282506	1.0971618722423544	1.769221047566278	0.4420251450437696	1.473495233688613	1.1903411802973909	1.265206492557857	0.9179873974911178	0.6196979891258211	1.5282177052292274	2.65833925285	1.097227480407791	1.4295508956411287	1.5730873553780933	0.8333129237984103	1.1875639984486126	1.056311499600812	2.4732743446741097	1.385394138436511	1.5050678056652549	1.3895153365790192	1.8897936355046305	1.3884468714842184	1.3422092573175377	0.007950120005780265	1.8061441186150498	-0.05526779344526348	1.4696527698245643
1.7110917069607152	1.7600205020733568	0.7711654318838873	2.1563549521292296	1.7886444979172984	0.5663747363741257	1.4447000867032227	1.8167051708961903	1.43448544766717	0.7451492220689241	2.0907004701397303	-0.29520515226888383	0.8306275468659099	0.8247227269823666	2.34301512491128	1.5835900175189856	1.6883794373445296	1.246509352052372	0.08216952603402758	-0.03276773986753427	1.5741035061435855	1.938942520457406	1.1081353519693005	1.2893356306580126	1.2099148781982367	0.6184747163962945	1.4530968667637612	1.3336069436521711	0.7059325820230392	0.9184695688401031	0.49898656572056993	1.5286263620555265	2.3407098271344604	1.3981947428863801	1.6116035285217019	1.3638380708674078	1.608457723393763	1.2411406400384248	1.7366418399335357	1.901500112092406	2.204118871069045	1.7227901847158922	2.1632136508887885	1.3745990353455106	0.4086764670319849	-0.15127291580025384	0.17529602722580018	1.6284041130555214	1.1957209804067328	1.9136055876583222
1.94805661438332	0.737758079331357	0.282996996118859	0.3635140581673868	1.4245710900099633	0.006678196403773857	0.1473379816459974	1.4893715932766636	0.4648412486410075	0.10111514517462816	1.3938429492177276	-0.0007065430477979173	0.03630735645261486	1.4936477611479964	1.306146286600497	-0.13115924765526968	0.31495025916764935	1.0570244297752045	-0.9793171973437437	0.27639536824074273	0.9319609491961879	1.6597341586368777	0.34936321642560325	0.4485419141587244	-0.04272386850840755	0.43207147230931053	0.3229262560889248	1.01835312078128	-0.30692478461782474	0.5588113986482669	-0.16658553152771008	1.5088805334571673	1.13769586588224	0.6734422685483972	0.9033288607037168	0.6997005827859903	1.8573889270199413	0.7915964687863885	2.1870033898722956	-0.04919202889205546	1.7991306819851718	1.0276314071591803	2.295933901218543	0.1945473826390834	-0.8602047181491494	-0.31960209524792094	0.35681838565708734	1.2298240674235614	2.7013347131716423	1.7729487293324193
1.6393151967288542	-0.32156785939934285	-0.2208029191662442	-1.4375183605034083	0.43227986367997795	-0.5967456713924121	-0.6862591599367004	1.2818894318991527	0.7882155928686414	-0.529069629588286	1.428107859000434	-0.39169756019671226	-0.607630701817757	1.8215119013099692	-0.250920463432436	-1.6133198679814091	-1.0977674278371523	1.3546995417973273	-1.8348532965971864	0.9524193392359169	0.14329563437844173	1.1717199934531368	-0.5334391580532891	-0.9573868473889788	-0.992331324978335	-0.17921762370577415	-1.1454632987468658	0.42182431950936866	-1.1669887238417225	0.22336888766770321	-0.5657066117653404	1.6426690463219624	0.023236966171083687	-0.46234671149481005	-0.06545912806003999	0.11818733749173382	1.667632465910883	0.14065724409017824	2.1894428149735434	-1.988954492944609	0.5420552406816309	0.073452883709668	1.9735104768689549	-0.6828858199862781	-1.4040836472522424	1.201676831225697	0.4465069030275518	0.9879466210732674	3.4637544898011554	1.785626633594223
0.9654784936378743	-0.24509818489604895	-0.4873450396774273	-1.905959280051225	-0.27605532052918336	-0.6320973675760865	-0.5536031847433931	1.208053131020539	1.496844618846906	-0.5954957824503674	1.6564239528181202	-0.8888303238219898	-0.4261883319654687	1.4192557813839193	-0.9741479940116183	-2.1140434774308225	-1.4456313601608988	1.1920771876042633	-1.9026691324823946	1.7494045276566843	-0.17120610050427512	0.9917594602166862	-0.6476682366176265	-1.9547005755052775	-0.7363583154471605	-0.6242838956035168	-1.7658006966888085	0.05332003480229894	-1.4649313122938683	0.08124611016564423	-0.1393355630880084	1.3989104525436897	-0.3278824670679883	-0.9309777486438069	-0.5805358913624805	0.04139577374998939	1.5238229716351035	-0.19832223953742764	1.5730733490104691	-2.724241352318723	-0.5911437497142878	-0.396299651214019	1.493387528867426	-0.7987586544382228	-0.7124904553144571	2.3636411017452654	0.4106920659984558	0.7741694525959343	2.7400326243195803	2.109540389467117
0.26686708769198864	0.7929132342625757	-0.48744850052363975	-1.0836834085798785	0.181116686808669	0.16949338003854528	0.08699372107126262	1.0970455582585101	0.5054005036983513	0.11288983869201227	0.5406373898281386	-0.5804252541368129	0.7402245054674793	0.19520242510626215	-0.39766848885448874	-1.6226506881614875	-0.8106813308007191	-0.4682403585245162	-1.1352937111053754	2.050314095917251	0.10153998989526558	1.2248290360263965	0.2990605964914645	-2.0156979864590414	0.7693930940011257	-0.08901575967195695	-1.0915438444264907	0.3819842632959139	-1.1486993592644381	0.17995497253263462	1.0214429396454552	0.29427426972530796	-0.09570248660119114	-0.15373984997893642	-0.369593683449173	0.5998885190358108	1.7313537256533338	0.04937480734518389	0.6408501479729768	-2.164442715796921	-0.8534937382291118	-0.0744096920823575	1.1398915256231945	-0.3837878287267812	0.6753762018480151	0.8311680716162013	0.31613556737517134	0.22155972068483779	1.0370207575555692	2.1176294364311383
-0.04877007580722654	1.5622175701941652	-0.2442285193905914	-0.10132204524872666	1.6082163159211584	1.4078539112569661	0.4228907222625027	0.9002133046635098	-2.5860120553206274	1.2610989624917863	-2.1120111167654536	0.797832204742032	2.2223694620895666	-1.3212378918521726	0.7669572568810388	-0.5673225067016625	-0.1695693850556224	-3.1713564890791597	0.06425259024260793	1.3871716457288565	0.7043077353519832	1.4996450330987932	1.6856130052323526	-1.4195349054661572	2.5286296947431337	1.449398912144864	0.1904054531074334	1.2684338196644007	-0.38595567765371974	0.5854654905906674	2.304648996878358	-1.2531316514325794	0.12318429031487144	1.3368731122540385	0.34078022700192157	1.5388667281884425	2.0571962052309734	0.6336351542533957	0.13031936518480128	-0.9890898102588611	-0.17451875587643406	0.8571775944592674	1.10496960720933	0.2575046596574417	1.5533442730800133	-3.0526844014077557	0.2877019085371501	-0.5328544810150743	-0.11388949276829834	1.286771692520494
0.1820534615894565	1.1931428720197386	0.35589763169869604	0.14865641878510322	2.5941115214553276	2.2225892696232	0.07411845097519298	0.7152497667540891	-5.4318787474507015	2.0209725031813375	-4.280103147513117	2.400659185702399	2.8676359274709786	-2.151099108691015	1.450979431560783	0.6157510281619988	-0.17944290075819386	-4.889859383110971	1.1046232920819894	-0.1004930459616789	1.3122499168375552	1.287047936918659	2.4247295767593116	-0.7849937723310407	3.158130673336155	2.80343532964446	0.9732078991013341	1.8520551680590107	0.5792446996610418	1.1972801738171983	2.946203719332812	-2.1462028274240277	0.06940460157114275	2.251082556511358	1.0872771428326824	2.238612954233817	1.9753589437046284	0.9351754582551854	0.519453503593652	0.23295804481518398	0.9899794645775438	1.9043934489787782	1.3679357568773167	1.144688151706616	1.0686992167380738	-6.098200272873818	0.3625023404058151	-0.7460122893049782	0.34253675899208585	-0.015566956826908245
0.5712368558044043	0.02268425839998619	1.333438632317953	-0.2445743233662262	1.7439450800994338	1.9114287454507375	-0.7598739702085864	0.521128504305513	-5.297931768651275	1.5537650248426151	-3.7938173675149804	2.894345577588983	1.9231450223170379	-1.6095323834657496	1.1698895585487936	1.5361943554162443	-0.5809248872165943	-3.9487461916783015	1.4085275249925213	-1.745384668835109	1.5898025023684368	0.30162894623872455	1.7977806805630712	-0.4737622690315367	1.9603480089690775	2.4859652854928296	0.7160234284148072	1.2135462785639726	1.4129337612557993	1.535690966415252	2.3966394199723773	-1.7571639080746113	-0.06049566041803554	1.6134690760652695	1.4230957590949482	2.0229167969012765	1.213787718244747	0.4378984456572371	1.3899026336521032	1.332776784786873	2.019298754813444	2.42154648613015	1.6180095667891108	2.243946340233378	-0.5602523954209765	-5.46763604444167	0.34013488987715973	0.04743954533903142	1.759064835819999	-0.9105114193589755
0.349682345560335	-0.9812072166349249	2.217076644764895	-0.7181589330238587	-0.8364880079741472	0.456120035925128	-1.7268737056990948	0.04629148677438811	-2.2019559154972392	-0.2559037496779579	-0.9923112904611546	1.65174107304557	-0.2573158155883565	0.0005446118411553055	0.19411535424619356	1.7570537779876854	-0.8296746879231592	-0.9628501960306407	0.653878360246033	-2.8737184371025486	1.1576316876205603	-1.280041050757547	-0.0014302441681417846	-0.5010728708181653	-0.45163610247451175	0.18872825647134123	-0.27995044623257076	-0.7313067422197957	1.7091410688085327	1.0300464471655904	0.6387655532364555	-0.6536669974481637	-0.14377652052904344	-0.390234692962782	1.0752779474124539	0.7003604294000338	0.00795579461686612	-0.885979951711801	1.6998590840028163	2.1189266738608055	2.3686541345433136	1.8703502623942998	1.4208378453357189	2.975239070673513	-2.3015882302806943	-1.7614738062756465	-0.14981321628741348	1.2163513421742786	2.324196431476418	-1.0875591055536327
-0.9304969867812775	-1.3276631938490473	2.1823901408606248	-1.0713514061010843	-3.4445226772811184	-1.4743383343777694	-2.6467703172431327	-0.9536160177007343	0.9338558341755449	-2.4863966348424427	1.3798484689853814	-0.6173622137784988	-2.3879772934277477	1.519958282704791	-0.941479674156576	1.0305204502451073	-0.9472387070911531	1.540392071986158	-0.8953388527075674	-3.241761247995125	-0.1641866547790705	-2.874637848678834	-2.0224851443294494	-0.7980517009951728	-2.578222120642479	-2.744211503263547	-1.3799619006346107	-3.0308130874563397	1.236257119887391	-0.32547820532478333	-1.6615445530928792	-0.009627163895762934	-0.4533401266160237	-2.564178007889479	0.10586152037028601	-1.1343492623359996	-1.143357370580112	-2.5675390879345947	0.8396383772531728	2.121352543186284	1.7376615079770352	0.2479061020086377	0.6084320660462046	2.516827779659575	-3.2450488200888983	1.5630205086117002	-1.2875490709825281	1.453476770733291	0.9543773143200776	-1.1714461124000086
-2.8048754555658313	-1.2810229870010044	0.8418357402871458	-1.4901002366722333	-4.328240775911115	-3.01017676523897	-3.3884534729635862	-2.279368338376416	1.401997827361256	-3.7945652004632215	1.1330183704596428	-2.4335755528057117	-3.2484015958459387	1.904179419097752	-1.849227593136302	-0.2830014341913433	-1.3810766086150144	1.6229750779966559	-2.329188508395495	-3.025711727729017	-1.9615613965962109	-3.781982219553552	-3.24451774388667	-1.284578817364014	-3.214509798860043	-4.456802323121221	-2.184389435101545	-4.455377734642405	0.21610316786083672	-1.7451752419176074	-3.41995756068081	-0.3621186684492825	-1.2448397908644495	-3.698243907293815	-0.9732073135155809	-2.4751798924970694	-1.8806231992474522	-3.9414606801031655	-0.6591139325735946	1.0378449552004874	0.2661779891619253	-1.7038037443216163	-0.4752479486311993	0.725052512661647	-3.2521778225953444	1.82923402939413	-2.701421196923269	0.13928857061399919	-1.4908251610343535	-1.8423377526905471
-4.120860645814723	-1.1758768019335324	-1.170895363722009	-1.8886941752055888	-3.295578039749268	-3.6169803544570795	-3.6423112215028457	-3.2601724958839675	-0.49663470583419006	-3.52889168290717	-0.9966741409655905	-2.784764646594429	-2.625328084541332	1.1146338464756558	-2.2567669945310054	-1.2827784360634509	-2.0928723603746295	-0.14163502495956717	-2.6715001146090795	-2.5050207753879703	-3.263586148459077	-3.5821574418463973	-3.2312034958462243	-1.6731031838787973	-2.361219939326229	-4.199968320170436	-2.5978888696410394	-4.4692379315589035	-0.7685829618096591	-2.2890972335402395	-3.8096244722946837	-1.1199478903610347	-2.1469318722035444	-3.463284628836568	-1.3816844439232117	-2.7245639890680624	-2.134155725538655	-4.4714048657766705	-1.6200096322563315	-0.6963096506734042	-1.4227849234373149	-2.9438792556216384	-1.209551895267226	-1.4736022919897245	-2.7328839395565354	-0.2637711032155835	-3.5517724294562756	-1.8992851672723432	-3.0543196615441364	-2.7904819911840915
-3.978992636851211	-0.867177300491815	-2.6466361176282756	-1.663881198378106	-1.6858079848409904	-3.275556806900793	-3.0503320550946085	-3.2570349395328977	-2.1241124882294615	-2.2293039271653217	-2.367477599523057	-1.865800415514096	-1.3388591979026614	0.013181482763402834	-1.8809465609472065	-1.2799985749942326	-2.2240133463508984	-1.4700209352909557	-1.7549583362884897	-1.8303911192827271	-3.2409321918961242	-2.4146893151916817	-2.2855039054770994	-1.4641584567305728	-1.0501533745187337	-2.7733394288948974	-2.571874929713865	-3.4720564929178566	-1.2629256157350603	-1.7506065400851392	-2.847093649293627	-1.3017166122875812	-2.26693318213128	-2.4122336913884066	-0.6278410413547072	-2.150705389190754	-1.9971988226265793	-3.9204406952790185	-1.4302689192591442	-2.092005898503003	-2.5554725828167575	-2.9696957374050057	-1.2516269295658429	-2.837182503500614	-1.9675380591944145	-1.8529387846744563	-3.1402372309620796	-3.1680658013567857	-2.682723143855233	-2.880494387329393
-2.492618583878371	-0.08701644133944067	-2.911652557485854	-0.36063435875695576	-0.8311199325156691	-2.2935520633583972	-1.6154078633040214	-2.2391775482854994	-1.6320773410981109	-0.9626279191325404	-1.5516307016047068	-0.688071030447258	-0.3959357382910591	-0.6053547926999334	-0.6263089261846646	-0.48042730457470123	-0.9868696271689897	-0.9372852719817367	-0.4531984000717567	-1.0562324183315397	-1.9575632854045153	-0.9118626982326504	-1.0860227723930524	-0.3809480755968595	-0.31212480699626416	-1.4593529015919633	-2.015055013638084	-2.2029084042290887	-1.3150333955381615	-0.7975697370926333	-1.318046364292745	-0.5763481530162248	-1.0778787516136445	-1.2399576121293616	0.9479623674067026	-1.4851226328072908	-1.5939207149271317	-2.402304178259418	-0.6159640427840486	-2.4682775009609346	-2.732939367605012	-2.1758566392878786	-0.842134662344037	-2.9306985698165327	-0.8675411827871615	-1.2357203579850307	-1.540060454684402	-2.9614143497642265	-1.1838433242183963	-1.4576550998972175
-0.6221716966026322	0.8629794752499268	-2.358545307801612	1.5589050235528505	-0.7871352331377335	-1.045218728818944	0.12460949496605898	-0.8475299896836018	0.20141108179377232	-0.23773965628731478	0.208990855393603	-0.05821365883175808	-0.1566097967151464	-0.7598305642889244	1.0727669788577807	0.25232231494545576	1.2230177701479847	0.6345031725065705	0.15916893190865739	-0.28077578720983876	-0.3416902249557875	0.22296574331477442	-0.18117139053845813	1.1979526189097365	-0.33863098064407504	-0.7481726365723773	-0.9827869883774556	-1.0679194583491076	-1.2924430312940374	-0.2193740863930022	-0.08950475330440279	0.5297526398594625	0.8690610396356235	-0.1807267762653182	2.2311427301141378	-1.1188516914286395	-1.0924149445048323	-0.3835305103629284	-0.16253935528722802	-2.005558908429428	-2.148018012905322	-1.3036850183832827	-0.5237510425099542	-2.359300340988458	0.5672236668625124	0.5938544450411916	0.38494455086918766	-1.869627478782415	-0.16803596449025965	0.698280534692108
0.6945854700038594	1.175286082339696	-1.7979734117468424	2.908287351491219	-0.6559399501984116	0.13885091299331853	1.4390993488466877	0.13960308073543481	1.322724751365489	0.27962668111195776	0.8074980267416006	0.02613318362079827	-0.27637561013370865	-1.0062123914432053	2.3287813410516187	0.3490435271679471	2.943261643455768	1.4295531060814448	-0.09478071938029298	0.32667658377213643	0.6617546488837835	0.685080127333914	0.26679959504072975	2.4149934523039094	-0.6009633560974885	-0.21262004787580832	0.19880616561471529	-0.06448109123373347	-1.3692916485099118	-0.17277733665465228	0.5026480432352421	1.309447303972377	2.2731230796700084	0.8600760371641918	2.139510879541164	-0.8238581522501319	-0.7232979185982238	1.4313377506832974	-0.4211549730138323	-1.3673263351337916	-1.2787841533806237	-0.634017188769138	-0.5847356166153755	-1.9236862651090472	1.8053828656939384	1.6212192675051629	1.6428418639668243	-0.9023184545519501	-0.29701040776807297	1.935537549590945
1.2150158229241437	0.4433091444326277	-1.4700130190923855	2.8475165482541285	0.11485880416801361	0.9914719194466806	1.9549691342707378	0.4321363124197985	0.9477374649706584	1.0248026285354903	-0.07885461901127043	0.07529865726299487	-0.28916605715313753	-1.55074487862099	2.439966665317437	0.08696615139786806	3.023981080747798	0.8591802402552697	-0.3969992806057603	0.630687746789461	0.8758076980093292	0.6972181660961527	0.40244442499721833	2.650603588139742	-0.613035672087936	0.5788446553053244	1.1231107615072156	0.8465741725703664	-1.3416975687529216	-0.2407735367023114	0.6346513924922307	1.5368941060892891	2.1964181758210297	1.7784974686485147	0.5812705704572909	-0.27486366076075824	-0.6427798354038138	2.42379290885941	-0.8709814479042276	-0.9247295377912679	-0.4398837207538546	0.09192263906207129	-0.8372856118642573	-1.768571804668309	2.1200910388351004	1.2662837447952613	1.8465103917836954	-0.4106996035181726	-0.8273946390132932	1.2759813338433956
1.2973387375938694	-0.7036531306919875	-0.9462594495866182	1.6604245612064648	1.1126310508375357	1.3895335790581302	1.8793535868454627	0.36862077152256967	0.1837021708286896	1.7966723940547376	-0.7692597827804736	0.40198032187186394	-0.07648402288402055	-1.8803012281384706	1.5108143509693854	0.09150443084899529	1.7566469526555297	0.07450586827409289	0.002229502400434753	0.6268610355644878	0.8145118531750172	0.7066594176993259	0.4614663559316918	2.0320746329863364	-0.38755755229691485	1.3895299020956586	1.6037546500559876	1.542257997279868	-0.9992435892554196	-0.06705663527632687	0.5515987863442818	1.4596151355452054	0.85982208595586	2.150857662412327	-1.3186226138843393	0.3603568398835871	-0.7474163795878372	2.4581129244690163	-0.9003354359694149	-0.5409792903633905	0.30006931550300925	0.9888215004203286	-0.9181829616720985	-1.4803973329651163	1.4477975858231755	0.6487547491510595	1.3616263309024164	-0.04793181089264542	-0.7736231427760787	-0.6636547384735003
1.3376042763200922	-1.1409775388450432	0.03533368495597844	0.40034760225742366	1.637719748449497	1.4534772155320472	1.716397731086274	0.4854279929062701	0.31701624796425143	1.988959577411506	0.1342771481900337	0.8371121876634664	0.21589648037000747	-1.3832282627668628	0.3793906037156977	0.4584295669796816	0.4867692336000765	0.3324865465085855	0.8328574606265433	0.4403086093508736	0.9444017811614821	0.9601467462757124	0.6238296385023376	1.1986643785352027	-0.14938438362088977	1.6740493686429205	1.7257157022079963	1.9315502389119588	-0.5159618247144617	0.30099970461360315	0.3363674391596336	1.3709542129785737	-0.6129135426304069	1.746300952149468	-2.04980567231655	0.57579652388018	-0.7085668149937985	1.9928390563097798	-0.5364225295998575	-0.046720791402921985	0.8564005517777344	1.5839534645760032	-0.6895620388900167	-0.8327656284088623	0.6765855674970722	0.7649400348332234	0.8431549068124643	0.4344998383012559	-0.12212353447026232	-2.2649663509015996
1.415333400876002	-0.4449282302513694	0.9923016107839143	-0.1338606212691857	1.622373942675331	1.4663833264810666	1.7899086332485519	0.9616026614828334	1.207558360247428	1.4458904022495735	1.9645173986962676	1.0749401883588086	0.504688078350918	-0.19682879850095783	-0.1163331100625494	0.6459124873066879	0.19441416343066967	1.3915934885616057	1.1707566414378892	0.2567701253645334	1.1907643824146787	1.3478179776578068	0.9569644068879982	0.6473792841696477	0.1465898471117194	1.3675672542860953	1.6255151779820138	2.137342413508484	-0.2637116072143235	0.6729299586618575	0.09629205567293027	1.3691610003004857	-1.1633397787600375	1.0007844496195792	-0.9792526216084158	0.2472925894430466	-0.282237314567069	1.7000013749911054	-0.23426507396117932	0.3760003066447939	1.013320614050738	1.320779698886603	-0.2788468448017629	-0.1324194208211547	0.7938575839758685	1.2149467468642003	0.7056634707442793	0.7607074090448491	0.3359764824140076	-2.325424370215023
1.3998454331727217	0.6366545164570087	1.209657681298145	0.035235126849645304	1.5617878950213748	1.5827425540055218	2.0005056772388836	1.4591593863926884	1.7345207444109403	0.7568686299216177	2.8771974819552777	1.0952954837069266	0.821472991172514	0.7887228926684802	0.1936415707716099	0.26633298825475626	0.6526572735388718	1.9073417245659554	0.6986876267901336	0.23969492262716235	1.189539246141679	1.5958044314123854	1.3762129656071158	0.41189679778939225	0.7440088598866819	1.0031184697321365	1.3238129317000482	2.301919702680869	-0.24445704764521642	1.0170551969178745	0.11568199431849631	1.4399201678060554	-0.5561501807127668	0.7181890546390161	1.0430121967295627	-0.06757883264816893	0.40034770637490885	1.8626347806669732	-0.13425907345680402	0.4597698937668453	0.6952728321357781	0.3969907172747711	0.1708468666833894	0.22412979041678677	1.7285120568444878	1.0408921228691366	0.9799312839777012	0.6141065410924686	0.14901519798205487	-0.9291369208566089
1.1994131506640966	1.0151734689561107	0.6858607075463959	0.40379538560394673	1.6611591547280995	1.616203248022135	1.9717006344306078	1.4738250693602588	1.401673111394764	0.5500338713457746	2.1034708016688692	1.1089835422545775	1.0902816835019666	0.828048073275839	0.8231707556560127	-0.2985809447133843	0.9787678406902329	1.18416483548828	0.24064989084112795	0.44297499275561936	0.8413959624601888	1.5430608663188659	1.6426236574044122	0.3204571218992348	1.5397380935671492	1.0126981216869055	0.8169549014830421	2.2694509916039305	0.051005733079051416	1.295227978101395	0.5817111027029337	1.5360157346424734	0.6145652600622432	1.198518673044467	2.318368333512475	0.2455320295323428	0.897068468255906	2.118840991635492	0.11715299649793354	0.3319346765148373	0.22561506900178022	-0.2555362803915164	0.610115487400447	0.2841118154160384	2.2903095727642855	0.28147609331966117	1.479064741818478	0.24554658163837306	-0.24107967942539424	0.8471532942129701
0.8136265051242101	0.4523945188929876	0.21595498927230253	0.6300696515313506	1.4688722481303373	1.210014671853113	1.4155271404357237	0.8404111553404184	0.8597960603108065	0.7055352640082038	0.6749055014528863	1.1595133192900493	1.0845681949954653	0.08105095611341087	1.1889413718646413	-0.32590092337284626	0.7464653266218276	-0.00979417573957631	0.7787020761159242	0.7494963999595472	0.43091593894164015	1.2259080191523264	1.4984302656825361	0.34573202966624195	1.899139225766923	1.1658408849434454	0.2450329148267409	1.6775897190325972	1.0177185027514446	1.172445676652314	1.2027116561996407	1.5038716940351389	1.478735708446858	1.800802340115351	1.6896533031370615	1.027630516429789	0.8507548534237618	1.8376639909779933	0.7150480348607264	0.42963002016721624	0.07725438284851746	0.003136135910380172	0.9135979543869074	0.40342147118058214	1.4663790647841648	-0.001920326570126438	1.9358563972811864	0.25515495611386657	-0.20272409008644005	1.8764362392272076
0.25012073874084084	-0.2353103358921061	0.41674802135636807	0.7226226449914827	0.5595802218960829	0.28471273207486686	0.4244214344841005	-0.08043870362526442	0.7989395096576151	0.5668075870454975	-0.10464352074997267	0.981547538690069	0.7448306725826205	-0.6392374708087349	1.0819166142820242	0.297734383432414	0.3300217774540029	-0.5337062145866022	2.0982690211974453	0.9234912725004479	0.22277275191930798	0.7673796768973895	0.9119441513469615	0.5515178932391447	1.285652149050139	0.9062335234290275	-0.15231470458565122	0.4724914846856951	2.2441126338785806	0.26868305930596575	1.364248936556463	1.108980007386863	1.4921244618241485	1.5639252662288645	-0.48536568822654075	1.4135308745659039	0.3296365755577517	0.780998107226109	1.1556756724986412	0.8790109446810872	0.29627040527600024	0.7209363231659519	0.7857344786227436	0.6642341909233686	-0.3046407266172302	0.7447060341590638	2.026517369680172	0.778184352089965	0.14048935649576721	1.710405757854934
-0.4489818680425313	-0.144118294477103	0.9215569016633103	0.7587823501796589	-0.6594638172829911	-0.7229502558422709	-0.528539718571968	-0.6970418385822157	0.9055903604138611	-0.07862040416777001	-0.25387455120181096	0.363708364118922	0.421396750738663	-0.7904605834523163	0.6599556564790289	0.8651275498531429	0.2509281634943628	-0.35499773906823595	2.8108185831903443	0.8049142677021294	0.12996446822134747	0.27077585456365827	0.19354505733158478	0.7956206859442466	0.044282188586025735	0.15165146621327813	-0.26295025090557955	-0.7842224291726783	2.702919479519651	-1.174379678876389	0.8276607107018777	0.3159225004909644	0.7392318428036351	0.2896351210864875	-2.6213921752184044	0.8414595724220403	-0.2278860843343148	-0.6035650765328362	0.6849787654826229	1.202823107503294	0.3482411510790496	0.8609845971916178	0.04266805868475427	0.7049744871330703	-1.4065433227665272	1.625949249429412	1.4862436805033314	1.193305509986814	0.018606028163321967	0.7036746622087711
-1.0824569220641536	0.7124423272395761	0.8202406320090875	0.6741871676863203	-1.1921098388432119	-1.1627293401598304	-0.9067939177866967	-0.6830300269710018	0.37075052299000605	-0.5526131671942597	-0.7050935087807648	-0.44579740301179543	0.5687018379995528	-0.58441661320424	0.15246477401250116	0.714156553992419	0.49344941690929145	-0.4674963458897696	1.8906881741738104	0.4929203238967414	-0.10683351346161739	-0.1654943863002804	-0.2216286000356105	0.7223547682887425	-0.7195949275754141	-0.49597987699271634	-0.19926168956497037	-1.3069029543588855	1.7858139383802583	-2.1633712522888766	0.14540289866142947	-0.5074383679812162	-0.16671372923193384	-1.124513285445974	-3.213621159221715	-0.1859223007219032	-0.39968231580247643	-1.5465908420258179	-0.7102036465947368	0.8701078124901801	-0.266415877474495	0.07690598628727822	-1.010381494549893	0.2480407814252993	-0.7108673767501867	1.307411231894482	0.37305779115038556	0.8360515727369989	-0.9487396709472249	-0.33616750310477217
-1.3287981052619449	1.4505724791834353	-0.16168450950119176	0.3881578526767949	-0.5634566492745908	-0.7660799432610994	-0.5326724205120694	-0.21908102659902617	-0.7859771957179751	-0.06479058569312979	-1.6278706738682547	-0.8790147279412448	1.1265907172366234	-0.5188059092968087	-0.32154481228580145	0.08479322353925337	0.6126718364393979	-1.3940081754796154	-0.04645622173187294	0.29611137768754153	-0.5105935157589967	-0.40251357567064766	-0.18433044385349626	0.1548279960394096	-0.24991376984963992	-0.4297459211524143	-0.1168208049545845	-0.8345871660437477	0.06092511867940291	-1.8431979979713284	0.13722500028826987	-0.8677611700137137	-0.5412323238547073	-1.5344362998782262	-2.0368148409864957	-0.5910620804566972	-0.11627988282719315	-1.6068385505153282	-2.051485280344173	0.06259036702884162	-1.2724541651496053	-0.824769375045082	-1.6735928112662926	-0.38090570422336933	1.1541530861055815	-0.28278967305116204	-0.8273768923223912	-0.13536433114204413	-2.1382626357691823	-0.6946954957143014
-1.0309308105507609	1.260491818421726	-1.2255406603453898	-0.028050291639525115	0.5641829878484893	0.07152659326310377	0.2341103409448057	0.2247320948280924	-1.4645987660232107	1.17419236898419	-1.9104671167122098	-0.6569415216163358	1.3726260861967041	-0.6342586625213614	-0.7143541783077311	-0.1629816143265207	0.3499670929902308	-2.2899449059079933	-1.2993378743060453	0.43820622174778817	-0.8085824932593298	-0.32277035555587297	-0.011844420824093163	-0.6169742716827132	0.9380953861435184	0.22988550523806187	-0.0024428964317136067	0.08773575224810544	-1.165206366516604	-0.530177736934325	0.9005502561763379	-0.7106302948846606	-0.19575498539537553	-0.6956523807531078	-0.21630611929202728	0.028350910243288785	0.3426015730712302	-0.9872232739165403	-2.309947331226845	-0.3679904939885894	-1.710582251424022	-0.8631135445636682	-1.4752472458271315	-0.4977377055089326	2.358636702628858	-1.7746207101644937	-1.5301398708136058	-0.837362850445288	-2.5349706982138396	-0.22390901819733494
-0.4273338249342467	0.1631466399556578	-1.37259995261637	-0.4416245366309437	1.064954655386504	0.6227084333862349	0.7617500145670123	0.32752729531183744	-0.760816763322663	1.9229593677565182	-0.6078322558256599	-0.15455896901980415	0.5937035121238236	-0.4639720088838733	-0.9861119694607241	0.34127597356708783	-0.09930249687757102	-1.8952534797990084	-0.8970897891973412	0.8077028771614979	-0.8032563723515966	0.02461449813673203	-0.18884707082580005	-1.0819468873040445	1.458392930790625	0.747624894660223	0.2532507697178302	0.6176579627408686	-1.0718904934592806	0.43867903868127006	1.5337307551292552	-0.5721294022561207	0.3448967528673498	0.5108023967852748	0.8286774504274245	0.8678378544295495	0.6259804210252433	-0.280758542223445	-1.4810340282805146	0.1756488924699205	-0.916777264198778	-0.11671937751051886	-0.6601296108907049	0.15847147874950065	1.6767460229955626	-1.953398169563522	-1.5695320410795968	-0.6541087583929024	-1.815857876228567	0.5617452737618799
-0.0017154840630075822	-1.1369618707679625	-0.5187462064511784	-0.836826137782001	0.519539853981763	0.44233669365200984	0.6609754247742987	0.1414406605687703	0.8270389127406123	1.1338203438730412	1.5373422681551092	-0.03621713974609964	-1.0727637826510026	0.2868413698778723	-1.1433915750024053	0.9381424550495595	-0.4270579348874927	-0.18700836015176736	0.40316009939091757	1.0496016929888103	-0.6615196443020604	0.37034529494370283	-0.8523449929129414	-1.0256418582299454	0.4744696562535888	0.5740738114149947	0.5741399013749433	0.35461082569052194	-0.03372413330460148	0.08702403308332012	1.0287587552118163	-1.0040707649681828	0.2860237077243032	0.9648207804208297	0.5752083599378068	0.794184645141484	0.5767330033081041	0.035550172649128464	-0.498307769171927	1.2903519832878627	0.6557483694319834	0.33656674883944054	0.06713034608373987	1.0595432299039917	-0.3834401504008028	-1.1190757016239332	-1.3226752956017356	0.06156471532681069	-0.5971785022025	0.9309918276724303
-0.044920274209880866	-1.9590246751658786	0.4905405831123338	-1.2395113809192226	-0.4811262226995126	-0.3215633178369081	0.08408167366083599	-0.07868635697542516	1.8145552852212767	-0.9053194571729507	2.5939831983065607	-0.5361023228770935	-2.5998574077188388	1.2337985160440617	-1.2627953327404549	0.6743913387566961	-0.5984716317791122	1.363306034076205	1.040337246092079	0.9374078374280761	-0.7181643518363464	0.3826435780915768	-1.6036555964441983	-0.6882252135366448	-1.3652598800200981	-0.1271360201654862	0.6189576344882196	-0.4370720698377193	0.8864051545418584	-1.100616770074184	-0.5960911457108738	-1.8681150222534877	-0.6325138711426238	0.3234599316147755	-0.32411984257291626	-0.34574474211340217	0.29290264007268524	-0.1058590218085902	-0.09546995535344144	1.9155523788660545	1.753230710242183	-0.2708331038354636	0.2912491189160044	1.407649029216565	-2.2303923233242497	-0.5492300520166509	-1.2362356948208664	0.41014518344203515	0.36308622754152636	0.6227030580608931
-0.37659566322445803	-2.098214566776267	0.9005797602747511	-1.4679779213914506	-1.125819514503966	-1.1341510302726103	-0.4687400802213432	-0.1836283778749537	1.2963950610049937	-2.7734884992520343	1.5036138671191528	-1.2059929999955084	-2.96250914115864	1.6481296553015383	-1.3828781324130373	-0.5744570345959128	-0.7663075344385988	1.3310146730954049	0.3505332670270424	0.6240301116653989	-1.0359549338175977	-0.053735844095446864	-1.8698591201574026	-0.4011930924549435	-2.5076808662637133	-0.7676491641204704	0.1079604185050687	-1.1996329469746339	1.0122512609181027	-1.6905891822561852	-2.212722287228145	-2.362237985842683	-1.7639839191741031	-0.8279567485510118	-0.8085427846498615	-1.4988022259708593	0.02272280528026208	-0.43711445606191573	-0.021226726025805324	1.4000468266857886	1.510706374560082	-1.4391888471969478	0.2565724422259963	0.9425271455044667	-2.752211714751553	-0.8463786369621559	-1.2814406091200905	-0.035536467680558	0.9430463020620902	0.11440985019810092
-0.5138342872829059	-1.709703337067776	0.7915667009526484	-1.1628982563188048	-1.1794028666578487	-1.4978489936315396	-0.619881376180608	-0.19892075532225584	-0.18056716730027528	-3.2014661945010947	-0.7436068224221677	-1.4168382081935034	-2.0348607610655343	1.232418742418831	-1.3905078835633382	-1.951299783834804	-0.934972596941747	-0.1116406173176901	-0.8945695920543085	0.47342723542567644	-1.2849744520462054	-0.6748291301479197	-1.4440661819445928	-0.22173116017957634	-1.9783681663485564	-0.9643175658734296	-0.7769901906454303	-1.5057678518060458	0.5374193503096332	-0.8960460540799453	-2.666436806214843	-1.8336125966286692	-2.0926556793984585	-1.6517755962725542	-0.3977100511262706	-1.5173918441523075	0.021275422064261345	-0.6140489899659392	0.45511633806921287	0.10585569732201658	0.2584532509203957	-1.9542357205809078	0.43693423856126323	0.13556245883606044	-2.0933202940588025	-1.2837750309429106	-1.0111067514603775	-0.8002911859991533	1.509844738719279	0.1276418525961998
-0.10209579743839431	-0.9953590811465963	0.7075449421067664	-0.23008669419039107	-0.8808680752649449	-1.2105322035839874	-0.38638441578460847	-0.11906145761250361	-1.3299367136597533	-2.0633861997886673	-2.179330774767519	-1.0201453912432767	-0.5724050111638916	0.4044300833365955	-1.1107065813903294	-2.556395537704673	-0.9300361398376567	-1.4154539103678043	-1.5386521535237034	0.640833794002443	-1.093050521182947	-0.9704369637875857	-0.6435811459631656	-0.041693658435197005	-0.2207484917884695	-0.745731519782119	-1.4320845508505347	-1.1565058120972127	0.07471403642015646	0.5769651155845059	-1.822070085519611	-0.4892546151051221	-1.2124059133125766	-1.728157458538753	0.5155035523802998	-0.33237635130820903	0.42281843422847354	-0.4387879552883236	1.451762356478306	-1.0314077992492237	-0.8758984512031378	-1.2447570733464137	0.8760905949250591	-0.3496877334740417	-1.0662396251006567	-0.8683354056197543	-0.18938397039740823	-1.0777404174708825	2.2071379672238964	0.8369207684053613
0.8004774446777121	-0.1148395364685367	0.8146499452212324	0.8221130935348583	-0.3478642357431102	-0.38972292766431993	-0.04358378702555099	0.22115412493525716	-1.4238371128715837	-0.2159045530240604	-1.8414195347446627	-0.4190186271859022	0.5905337726796083	-0.1957200870168615	-0.5473543041216077	-2.280288159871234	-0.7215660336570127	-1.308959127452167	-1.2638098071665886	0.868557753944972	-0.43767705560733905	-0.5675429881737956	0.04069442528070849	0.05945907540473958	1.465502202618534	-0.2691524730530934	-1.3604682266992671	-0.14658187822074262	-0.028107545530402	1.3801152196584434	-0.48196401214782986	0.7897419807512547	0.26524699448353006	-1.150938208340293	1.1983763640757448	1.0810566170755391	1.1301451974248766	0.03039107474534627	2.2241424157472656	-1.3644941662806778	-1.0607673207620103	0.08273292624112988	1.1442135707809666	-0.23374810244204275	-0.18158103467029435	0.34961363374403265	0.7686831047021593	-0.5595415006221609	2.6962431005429206	1.6393437030774762
1.7759489062463678	0.7140374091696151	0.7578825109698966	1.2097604595416707	0.5080780152363282	0.5870812497847641	0.17437528108798436	0.9251111707674632	-0.72203459664128	1.3521369914583254	-0.4264596503265402	-0.038395405848352826	1.1761368010547324	-0.31097001201317903	0.03556842523533187	-1.5964579838243134	-0.578444190554036	0.027634267649547774	-0.6145485500986707	0.7373427328687034	0.35943329657701184	0.4072013238001944	0.38191655747663183	-0.1763437700669721	2.128119175374991	0.3767433757874146	-0.6529475842321911	1.2112103217213066	0.14622740145023458	1.0043281792949939	0.5528530468259052	1.2947246190014303	1.3161207338260141	-0.2586092271843991	1.273378516293215	1.7607612116953038	1.7854010612909386	0.4947727745419206	2.0746221757689995	-0.8846782512163943	-0.3744697545818831	1.0481489539123952	0.9443084364234648	0.33501242011096427	0.5613814901861988	1.360448310145501	1.135548190718799	0.3711126607691044	2.636970733846573	1.759788679214421
2.3089291448254103	1.2165212752498862	0.33617895523158225	0.6471759906967449	1.4433019069888327	1.1951646752077338	0.19345045657201998	1.6874587620654085	0.12686707674629405	2.0950858177366256	0.8234146816853777	0.1133607240587564	1.3380750757151703	-0.0857696701939868	0.3487627676194163	-0.7907287430212662	-0.7450211981179161	1.426262238509072	-0.10431324720060099	0.11002937108907444	0.9562551566806694	1.3073499725480813	0.4883023226083154	-0.7357538291618119	1.7478718957383845	0.9891156715733019	0.1092999675721847	2.193077470598643	0.3942107557592367	0.16096086678252727	1.0982340773233967	1.0503000103022684	1.4634348528480257	0.539058644232475	0.8992638388138816	1.5666667033581334	1.928467578635193	0.5941897200044123	1.2387820205902897	0.06870183559321488	0.5458956812473879	1.3212284543161277	0.545855590981058	1.0833796617927363	1.172301548523168	1.4226733697452623	0.6468943722957246	1.1169064952465795	2.1624451049559137	1.0288926404427912
2.060343440573926	1.2297072752986915	-0.02958069574638284	-0.3033056501154835	1.6728521554389069	1.0375950220483796	0.01543132937009779	1.8378600596945256	0.715659921815718	1.9163451871153905	1.385892034447005	0.2901048069720464	1.1764511249981577	0.3513895860215846	0.36976364718278815	0.23945503294977363	-1.0435658828428365	2.0310841978100505	0.28289789292712214	-0.7041087530213782	1.216976359117251	1.39553159648975	0.5304064312534755	-1.0928958878904729	0.8590651272646918	1.1101718376884442	0.4313689031135754	2.032689511903206	0.6166485858871916	-0.22707018639922577	1.3035625036606089	0.5699984571925979	1.0691062403024754	0.8088007508740261	0.4245159399556314	0.9725127159552835	1.3148895192227	0.20306226157321905	0.6020338145337527	1.1279593495662767	1.2031498035845136	1.2571447453005784	0.4444337299441598	1.7560092657285222	1.3760231071180922	0.8063772288829307	-0.18543829358159947	1.361351213083754	1.6757144239999526	-0.01097390318380406
1.058809925238031	0.8205295509271169	0.23811871674789817	-0.7909292038957435	0.5999937102332663	0.20606007193803483	-0.32978032514074596	0.9209972648138969	0.9008661314142999	1.0237352667420234	1.4792630530718536	0.5528054531769063	0.6340501988632856	1.036467789830735	0.3212648851696018	1.4048855191980243	-0.9940957545736876	1.8991386947595812	0.6760615405846216	-1.2259933939836314	1.1594221973973355	0.45038214396883003	0.5240729384119539	-0.6866838506907306	-0.07443483009753427	0.3906680461811664	0.3361287420523567	0.645799064395215	0.7259549062328543	-0.0457530264165001	1.1197547280628741	0.24308791604804705	0.7337335124314868	0.30236917727751234	0.02881329078034478	0.36626135739858734	0.15270460982519685	-0.3936694779532835	0.610088837167091	1.8772845099939746	1.471332871381743	1.1530189488584495	0.6734472321163741	2.0334458053454565	0.9613136416613375	0.24880114153339647	-0.604185122084094	1.1445518584378285	1.294975145626354	-0.7187131559710626
-0.25811929890539176	0.2129762970970731	1.053440101022366	-0.5705576515930697	-1.2763033113098672	-0.647239721719557	-0.7013149142596187	-0.7210817809464046	0.6129087065191278	-0.08866512616095258	1.2908928287549617	0.663618586557812	-0.1556472684567652	1.8245162878962258	0.35898768866773245	2.0341735461334105	-0.3866030252358999	1.5034931516529546	0.8161580168490291	-1.2243891564354725	0.8421481367660191	-0.9564033517716066	0.4101121045321511	0.32874899796822354	-0.8167538159716388	-0.8497538380458881	0.214434143117276	-1.064747561964193	0.5466051727776164	0.1805851752571988	0.3879994127237374	0.08696126515400471	0.5943022987103516	-0.7079820800245664	-0.27712367739137506	-0.19220231755225234	-0.9953408858074728	-0.6884398553381319	0.7623370123042748	1.8245250896122838	1.3259508913976665	0.8831561935060449	0.6857094509991386	1.60380900814047	0.1944966586526174	0.04237482656870054	-0.374798097298238	0.6875027818064012	0.7644558164203668	-0.930338088094765
-1.249926674024038	-0.34299165303545975	1.6078421183581875	-0.2102893820535836	-2.5389753148602363	-0.7815774307488857	-0.8340282311852432	-2.057368645137375	-0.018303148128001833	-0.7759293700969762	0.7363034108483414	0.46134720081759556	-0.6999164249311823	2.146585779408528	0.39301448228532215	1.4341234573895856	0.40144142497547386	1.069673976456062	0.3314801878397884	-0.8662449722037951	0.4045616381946025	-1.8302923675989964	0.24228323542120853	1.0374416494069305	-1.1653386913826533	-1.6651296603919097	0.32801279807948514	-1.8713472877099901	-0.021398375220674132	0.20484660001777577	-0.5979112664790857	-0.00741334105201831	0.33609053343937173	-1.4424112088396626	-0.44724160381095646	-0.6373246510094139	-1.6131745808560045	-0.4116412322769937	0.313424592015392	0.7455139908005368	0.67597099255809	0.3551261397683186	0.012710159853015938	0.5147636148067168	-0.37818841253800667	-0.03201131775230361	0.07474790340140218	0.275358714460388	-0.04265361494662411	-0.8902971219020975
-1.4818168669991703	-0.6019871219651423	1.233903607974751	-0.36504610450328845	-2.1674346368503725	-0.05416881159746732	-0.5538230672449742	-2.196285449927164	-0.48839183020194105	-0.6808599946495999	-0.022498136444116846	0.16958078383364325	-0.5498184056327281	1.441311034362222	0.29958239428867156	-0.183279680146685	0.7852173052606731	0.5704345661098906	-0.5850204765972739	-0.5062813237635545	0.1284427103015773	-1.5372406020589542	0.17528957857250957	0.6726176215372256	-0.945502440064917	-1.3228760002727435	0.5600906718781264	-1.3266333650513067	-0.7903676201259526	0.3738899308281188	-1.012731914948686	-0.025527997579372966	-0.20092206599817336	-1.2213290716652827	-0.36127322806365464	-0.6930985951438475	-1.5928365723913465	0.18266801773154384	-0.7326023012398207	-0.8959274917328892	-0.3968393314109305	-0.03551144166249063	-1.1009300295503683	-0.6341243601709595	-0.5205415664073612	-0.0643080476445135	0.2392602539457999	0.18677893874234838	-0.7761016480830643	-0.7771915627414785
-1.0244936309675445	-0.33764041363558434	0.1703422520896152	-0.9682996907935176	-0.570913529674721	0.8879792678231617	-0.018683346753138683	-1.160906876494998	-0.2719765082721642	-0.08333800142777052	-0.35016843146886895	0.1626414885819078	0.17345315008001985	-0.09182180968192628	0.21782489344628106	-1.6427721144389127	0.6197487420112732	0.10174162681801148	-1.1600537874803594	-0.3737744318363629	0.27322191490199205	-0.33712101918306564	0.26383384094564594	-0.4671401768162832	-0.27634735977223246	-0.09306588382492331	0.6593746581959272	-0.14435358829246667	-1.3814043996503667	0.9653299077768079	-0.2923655624428121	0.08152567056877777	-0.6620578586265122	-0.15545178252905706	-0.013994517771179677	-0.20759301237081373	-1.2318718555159547	0.551763326792693	-1.5874926914403826	-2.107988284074066	-1.398275170974603	0.22205189989334512	-1.8890855997046248	-1.081330689549819	-0.48507461129463797	0.21520032498836011	0.10255196821917831	0.521411057460332	-0.9679059614469252	-0.5065045832867866
-0.32761504508526407	0.4861972969709509	-0.6781979752988013	-1.2928090476489371	0.873261019793606	1.2058005050431004	0.36550255525172615	0.16848221193657328	0.504910003464132	0.3577499831172996	0.1721326728879048	0.4553274613822491	0.842481587655147	-1.383016116402016	0.4383876908997008	-1.8620106636618847	0.3255892246320244	-0.10117990425540083	-0.878472078820206	-0.4464320661792256	0.7700877866256051	0.8297573548096949	0.3746172041545945	-1.2149040427299227	0.36594443691007855	0.9641530016928922	0.6131544165370786	0.6003413004484264	-1.5561091760129184	1.5797812990002555	1.0656626485655005	0.19988096557697124	-0.5505798827115066	0.8813916123393383	0.3660831372965045	0.46907333144094937	-0.9041469865779002	0.41848085701135773	-1.601333605351706	-2.1590770965340362	-1.6819806137722455	0.9777900972319978	-1.8594195558931386	-0.5960787811457637	-0.5418034526879031	0.8727586685971415	0.037571417354694873	1.0491523478633678	-0.6444416507468369	-0.01985821532718573
0.23100225147809303	1.4900572811128137	-0.669028965814426	-0.8023345209538295	1.2570589429991932	0.6890941622968458	0.3434599195634223	0.8710466541588656	1.0006147159681438	0.2894876704404058	0.99952203737621	0.6044902725666998	0.9726434606661477	-1.3790966835214178	0.922746903354229	-0.8688983110612116	0.34041782728134956	-0.04943718492707799	-0.12805320071006263	-0.5586204050542921	1.1693283142794655	1.1255428943282773	0.36225907306505417	-0.746084176981116	0.5488195787521987	1.0611399558291932	0.6543606226998517	0.5728101191919492	-1.3571985328111982	1.5390245468385393	1.7947900293859627	0.12346272131561917	0.12222015212226811	1.0851988588084964	0.4874375250002005	0.7278615779607375	-0.755298055120614	0.05539830387949521	-0.9526992602759448	-1.2058027178882056	-1.044944632074873	1.3789032252476627	-1.2356432306530216	0.28239845173382083	-0.5428840573300152	1.332766984991388	0.2516445424178082	1.3573342088359202	-0.33311474349504544	0.4265025077292132
0.6213914212464315	1.9602426530856432	0.03207184695326427	0.20617751884942412	0.9016449106313414	-0.07363189284104989	0.07315312943386186	0.7160624436434784	0.5314506656510493	-0.02208647151654759	1.0126206302601826	0.2230587399765572	0.6835832969605531	-0.0869809512708925	1.0986704397597595	0.36722723870262486	0.5743841235810442	-0.12172837239209028	0.2499949950784526	-0.5791510191953513	1.0186724123013775	0.45700336789741425	0.2760926014258873	0.5116704355259325	0.3180422502343911	0.4296808435203084	0.8950163264290885	0.3503016390621722	-0.9074921398663642	0.799289508576103	1.113417217177488	-0.17839090443684485	0.7190928368090272	0.5079144079536777	0.276596960677991	0.37486731440539944	-0.6944904263913124	-0.01997615133918512	-0.29680416603139403	-0.062440513428836275	0.020129527597002473	0.7992687387369437	-0.57202377814281	0.7657357243196261	-0.17498773071841933	0.9118478720273315	0.5142426433557965	1.2296111529982645	-0.4088964812375909	0.44608409569306134
0.9528652488281613	1.3720718414626298	0.7708542370011425	0.9021470668510665	0.6656279055160755	-0.3602523722858287	-0.08792108893245876	0.13265308014734434	-0.5719074779764175	-0.1403564641995501	-0.20189663400643623	-0.49141400522694606	0.4231956793800844	1.3695856237845752	0.38139092806597163	1.01707740486858	0.5298297690209345	-0.6116612809483257	-0.012377985671755017	-0.4941776573826522	0.31843474332284216	-0.5701996248260597	0.29418232503485614	1.3114855577510742	0.08676142344208668	-0.0649670956756843	1.0739440902856976	0.5403778273948183	-0.2274486813036209	0.10518758794812573	-0.42089774910456784	-0.5011856343190628	0.5705606856038837	-0.05665524668549072	-0.07498742890069321	-0.13887019277091975	-0.5964621851760106	0.4000922113090811	0.06585516631614123	0.603231995161763	0.7470763085201813	-0.3688770163467352	-0.10795266920494169	0.532856653864194	0.4378703234478133	-0.23602001560524638	0.48359235914126536	0.8063818047352543	-0.6507033577032425	-0.019960063180492062
1.1007464717132915	-0.06050292420234133	1.0409274182092745	0.7951511848881543	0.7989197185942408	-0.06075434403845823	-0.02322287799043378	-0.38126187188966826	-1.2572655608225989	-0.06328348636873839	-1.7335024976885922	-0.8872606980378097	0.3508225376968952	1.7891961959816718	-1.0362159010921745	1.0822509694721587	-0.07412486489409917	-1.2794426494038205	-0.32338214957472866	-0.3631127182920663	-0.45620722592736535	-1.2455309009374527	0.4504307098440197	0.9042258930064858	0.08097898119841104	0.06191281275238854	0.7947256867116913	0.9754434544950629	0.6061939527567801	0.09826627914173561	-1.4636344865957034	-0.6700719115195332	-0.35575111477072296	0.06334566404062875	-0.34657897595648157	-0.2985570485618376	-0.42856089969701794	1.0228482103312453	0.3941758903005565	0.7285041889287966	0.7497415230634067	-1.1058810343996168	0.3219403723855075	-0.1232715941515752	0.6938511336663322	-1.0804163311591088	0.17260250355626824	0.2997559565794308	-0.6200435030793809	-0.5723055718533002
0.7481711869410351	-1.4148448019118225	0.7203858134436852	0.19705729423497667	0.7825485704674653	0.32548419417392443	0.035788758286094895	-0.6701721122094512	-0.9518463071434669	-0.15296692845639595	-2.2674025182662167	-0.5426247889804034	0.20009508626566666	0.9454333421863852	-2.0943628711440203	1.0147068428752894	-0.9201623192413264	-1.5778027708369604	-0.06358057864264606	-0.2212597305906435	-0.8066315800255452	-1.277832898973423	0.5356918006654527	-0.20936334417900979	0.058368081691323466	0.4686693457383499	0.02956488399874491	0.9701354305775188	1.2174474679135125	0.5285815859071796	-1.2546451478456442	-0.7577651217591844	-1.4017868370033009	0.7760639062262195	-0.49494563439170586	-0.1936928260998293	-0.1932600316716304	1.4000321881913478	0.9113039515750719	0.5688935112643952	0.23773081397644585	-0.9072972020479194	0.8233034827222926	-0.765651664574414	0.23862931574959664	-0.8276266450089153	-0.048774105105614585	-0.3378523882198431	-0.3399957777485417	-0.7477403394215559
-0.11996086410415187	-1.7622639020928854	-0.090186803078669	-0.18322219921738347	0.22407619222014838	0.37188005146453507	-0.1277741551331773	-0.7861155078919929	-0.2179527273077049	-0.4875143867230356	-1.5140371866172184	0.27790673440530006	-0.22725248086539906	-0.39308322879359037	-1.7898585366686623	0.9677579251739152	-1.3735733239111256	-1.3196779132895042	0.5575350809156717	-0.026925476023529404	-0.6429993079541636	-0.8326302182954639	0.35424398766729287	-0.876777412604547	-0.31004215554651154	0.5476942518716421	-0.7099063529670125	0.27282011097768866	1.1167795366008118	0.6224558321954361	-0.29056113278759194	-0.9295767075862194	-1.792417976674337	1.4457514735142107	-0.5835962671320202	-0.3637998474409636	0.14204214564488216	1.3604672761369374	1.3287243414151306	0.22294044128962862	-0.3150515452466564	-0.2793724554657504	1.1665726578977835	-1.2382340226189694	-0.4478096115004167	0.12147657554501692	0.09943950397315879	-1.261575248951209	-0.29937021826198806	-0.4746245694918408
-0.9358792658278875	-0.9298760570620468	-1.1572620986878392	0.007938012511857303	-0.4820466560513986	0.22162703180520005	-0.38402125477615306	-0.6776342647378496	-0.023799990838478436	-0.5929334935603686	-0.4477195990116725	0.9079064798473542	-0.6560506186850664	-1.3452299561822663	-0.23458631586533527	0.7161332603051515	-1.0737666003910986	-0.9056841433256685	0.762835326306159	0.28684485419208033	-0.260702321106389	-0.23521289556483035	0.02793811453326545	-0.5179586193954538	-0.8924349097389709	0.20271957404530036	-0.8123747573218782	-0.5287883711383778	0.2731800231607406	0.11896625114430692	0.3730396273240544	-1.1335516358999824	-1.258305335200284	1.5861019415036348	-0.5830490655305857	-0.9756466426455475	0.563099138862477	1.0389953795645919	1.1927214483271273	-0.3503063741804361	-0.5748314268474141	-0.018626901652383076	1.1162016771434313	-1.568048027508586	-0.48128064953591926	0.6033830698000298	0.4762369180044965	-2.2407386464695533	-0.7189284993697996	-0.07089417313968455
-1.014910653833318	0.389399106001169	-2.029978806627994	0.48137188929040875	-0.6315447422914953	0.3067680651387305	-0.4355594235418419	-0.22166619301275106	-0.5371503256770873	-0.05594412255660029	-0.1138387099814504	0.9502883405274318	-0.6301906441692482	-1.66536137243569	1.3293626133285243	0.23014350265362785	-0.21367056109494714	-0.7833449800502308	0.2552205234853431	0.6860023864654528	0.025493431714259	0.25091517107350875	-0.08127703748147208	0.35890232757468427	-1.1415008419818395	-0.12207901952443329	-0.20798260730004456	-0.6839660575059227	-0.6394837516496052	-0.420859520931239	0.2829163405111496	-1.1130704160831162	-0.20212384713659298	1.194977324981536	-0.37192466837498134	-1.4338128643041261	0.8899881578808957	0.5665206291882022	0.570513589070065	-0.9551203393023685	-0.4423616445865853	-0.2521396839294642	0.8676898311096566	-1.6351455041764797	0.3641611709729107	0.03964042685275108	0.6824246725918292	-2.572610197747701	-1.0943908910019238	0.148669309606719
-0.35444787454068255	1.2482673806478555	-2.1720178110394035	0.6834731115220525	-0.16604708753186428	0.6915709737823612	-0.28483229439878993	0.4574506574727397	-0.9708062302269548	0.7407281563837781	-0.5010749500086096	0.5790549397053744	-0.1435614678624067	-1.6653917179998172	1.6703215135008946	-0.04519723789665693	0.6749684545461174	-0.8551889640218557	-0.33813006335966284	0.969735477069104	0.13439879790676668	0.4362685714291572	0.20309121521950635	0.7912991156298195	-0.7315108270857935	-0.10118124113098947	0.48022871146307095	-0.18921037671182192	-0.8049744025656554	-0.44035505718941126	-0.11256852811164368	-0.7786332495011999	0.6219062676384126	0.5019426013610281	0.031055503398440792	-1.0430821856148724	0.871028441756899	-0.09201254251057288	0.08170590238767936	-1.1282037922486798	0.03791229487969471	-0.4496573285978595	0.8893093782819464	-1.1971697407854565	1.2605867223675276	-0.9349255841170259	0.4759931278083302	-1.7491116552360428	-0.7554860429352532	0.1517639767667182
0.23291561843226277	1.1714817746107555	-1.4462523611989642	0.34049625019174157	0.20412597310995498	0.9165595818698227	-0.3079317498453461	0.9182331547306822	-0.6514959839589104	0.8596274260365859	-0.7916629022650449	0.22471711783792347	0.2719074316216975	-1.649257366972779	0.7002193277431592	0.2988416305803738	1.1109878464325598	-0.6488889492267269	-0.24093352017234593	0.8976955935306963	0.14952089606978514	0.21904845296378378	0.6143426101825396	0.3373670790198966	0.01706525909643702	0.05344781594075688	0.497163637359077	0.22480914044070424	-0.12244058932957576	-0.18590207286246896	-0.202510882485376	-0.4231902452060494	0.6235551431855093	-0.33614182509609314	0.35007633511063324	0.041575488433785314	0.4782785592477775	-0.9185648041897906	0.1553675366344195	-0.6551868537179474	0.6693129741240416	-0.2730657222133694	1.2887306614518779	-0.2972211188449291	1.1967025528202961	-1.2941858937495083	-0.04444030167725123	-0.18836839233057504	0.18633697826383558	0.08622854387865325
-0.02039239369620468	0.3813188442684464	-0.4177869913035379	-0.36337775301938147	-0.08309003584864412	0.5752569385705885	-0.7285359886412814	0.8211996572908117	0.10348836485164975	-0.07217102809410214	-0.5080550514011712	0.11864686854863259	0.20160104211546903	-1.6237637151441755	-0.5650585824868201	1.0143030389864514	0.9053873046495173	-0.029944041703173573	0.46853543907417616	0.45349576671469666	0.1507721024453959	-0.2663861399212906	0.716821458755567	-0.6152436025690335	0.49229105415463426	-0.03962440568507087	-0.294214624960152	0.02434998943787417	0.6522067924170805	-0.32362445066393525	0.051707535385840504	-0.4088175384195062	-0.2166406477466603	-1.1418009895256478	0.3004960232589108	0.8303796990078561	0.049007765961572435	-1.5855143993092866	0.474413447892532	0.03939248057429513	1.0617008141343045	-0.035248813856550126	1.5598502291525982	0.5390071007665721	0.16288563561093233	-0.8141472939678932	-0.603384798301956	0.953046430963635	0.7783420151505647	0.040772050459066636
-0.9025426059094979	-0.5270133018828387	0.06861048914235356	-1.0059995031653302	-0.6739872885641448	-0.1012298620597832	-1.1447395481459375	0.37094283517311333	0.4465100701055842	-1.2289389289477455	-0.020626067245698442	0.21581356809456662	-0.08120005940482472	-1.494268209810162	-1.088958767542636	1.3866702388035805	0.22710428414967962	0.5371805715815455	0.9389420918651473	-0.03241279295515006	0.1994381290273824	-0.5855758686619591	0.42135025855633346	-1.3313143878173885	0.48759121319270476	-0.31351351817436723	-1.2302932248881797	-0.4511176505292506	0.7256730677314261	-0.8651886918334969	0.25124220874897674	-0.6662303364455906	-1.2724961579321308	-1.5040708115518888	-0.04311751681126226	0.5923022000922404	0.00018502037198033134	-1.6179712891078195	0.37676787904857123	0.27297480167816385	0.8520252290408764	-0.15491678912846976	1.1525943152391163	0.714146511833104	-0.7761893818406612	-0.16921385332473454	-0.9605231463785368	0.8686100394241153	0.28937532223186385	0.00225538513294725
-1.3820602853818174	-1.0457421805731382	-0.28051138200001174	-1.2237280724132622	-0.7158705162158508	-0.43277120300160005	-0.8394233355298284	0.16252515715665408	0.15951772168382988	-1.3858447504814257	0.1386682359945533	0.42990924207199444	0.05975906245707861	-1.2910341734066046	-0.7196567550819929	1.0863455776164965	-0.4463004861259046	0.5936650069651732	0.6228741471728685	-0.12628979414344474	0.3936570368791078	-0.2954971592104508	0.10621435277752908	-1.3392766941853491	0.34990894499743097	-0.27095261760064876	-1.4477781226323105	-0.4344541942374283	0.12183681786068842	-0.952028888123509	0.21989233886676718	-0.6764644216064641	-1.6531863815208867	-0.9982336485433869	-0.24656711927089656	-0.25691055524171913	0.3548311000573362	-0.8949220685821696	-0.2656617626473577	-0.09933297541922263	0.12908804825393516	-0.43703538678423187	0.2195656655191963	0.17950267332266076	-0.6781004254239775	0.057758384739090195	-0.9486899306769673	-0.07994682432654159	-0.8508146928023868	-0.028586466146278692
-0.8015247658623746	-0.9943876443612087	-0.9128316797570765	-0.8691952781711497	0.027764718304081563	-0.08813033180151728	0.3386377686841448	0.5032175881641532	-0.05901959903777816	-0.3483573149381802	0.09259805599167308	0.7408570236795291	0.7300065969522831	-1.0672474660500781	-0.03721580111058735	0.591216155973036	-0.5647070411002533	0.36435215798000503	-0.0395251293251711	0.2552966179929759	0.7685443091705809	0.57248801125861	0.15457826438461855	-0.6364179531527226	0.41000077045844896	0.3199416410451373	-0.7085975546160328	0.2410825177638906	-0.43588875056370746	0.023916106424255318	0.21767512927438365	-0.04295218043253947	-0.8914422861176624	0.2392993636095468	0.028347282730264097	-0.6057078025720254	0.6446384024897355	0.09403902225978379	-0.8284174477440596	-0.4764038706999635	-0.46323324589942505	-0.2727985440651249	-0.43269721310961445	-0.48209910109901066	0.17867284104304842	0.06649378392882506	-0.4729668889246859	-0.7878824213207537	-1.4539912873986864	-0.028208165634016267
0.26655734431896483	-0.5152958677255788	-1.06465837920735	-0.0614903875338746	0.7780356951356839	0.45962682538484684	1.5703567959337308	0.9889550738998478	0.41171809137873755	0.7110555067703968	0.40048597880004994	1.0387850515629862	1.1897729518932192	-0.7029857938705165	0.4597953936680866	0.5847991344254477	0.06370687345465968	0.5260371855315128	-0.21142427439113542	0.6650621509638115	1.1060981199434528	1.3873090789457168	0.44988148881354223	0.4349479126769797	0.4872366570584669	0.9475154800544296	0.3430987143568194	0.8217878551152407	-0.4404077461507475	1.3664700329664838	0.4443071125020387	1.005330172718199	0.5822796269265627	1.3347055998428303	0.6157807888661735	0.03526750721966812	0.39781642229364544	0.6118692260057094	-0.690922705825254	-0.23104385962610505	-0.27320972518401243	0.44878809571575945	-0.220128127536332	-0.6630830457305715	0.5874706599179308	0.34964437639646545	0.34540717042921576	-0.6231802433159512	-0.9189960281890093	-0.07135112620507397
0.5998348265520032	0.04490887593205187	-0.5867071702042088	0.8254342567492404	0.6074882130953462	0.41269396012015536	1.7721773576577455	0.9060080391057025	1.1653467447089527	0.5374623124104108	1.1256232920089133	1.044771078982115	0.6407831677757279	-0.02388801122928624	0.7792831860336632	1.060092854354915	0.9791631277493166	1.2575508824940427	0.24787778374079342	0.5155912640212019	0.9944356425923812	1.4363317973086815	0.47107109741117065	1.3452624396645496	0.1712118842765017	0.7945583410586172	0.7465129902364769	0.466629315671707	-0.15878805808644203	1.6270951934347349	0.5945741650003541	1.8044169043936553	1.7071687659155121	1.3495371505438882	1.0030937407807967	0.9212260098754822	-0.2857407775147379	0.32639982771193254	-0.027946137607351387	0.494445023800957	0.6246541421730293	1.0036127350586461	0.5331600260315636	-0.3571050246763257	-0.21490784799087223	0.7845176370389327	1.042047156788361	-0.039731706370632364	0.08592572896692117	-0.31480867739606705
-0.23513216392669836	0.3184885201169223	0.02152409426507634	1.3157585170402635	-0.4494853351119109	-0.4458090377192374	0.7477275074656956	0.06707088581570461	1.181880451477392	-0.7296982435417475	1.534635664650063	0.5684393506284616	-0.7449504731383549	0.8559593161912773	1.092200143721507	1.273750491046834	1.3475745347953592	1.80295607179786	0.6046210272695657	-0.2773392354435135	0.23619701963181067	0.6441042733757584	-0.07759339409627211	1.5619767757666319	-0.47886563077025407	-0.3294559249399457	0.09249059041586621	-0.7282817134492658	-0.15601867436983216	0.311998584946389	0.1776768772741436	1.934016819858223	1.7043356026372762	0.21536755223176554	0.9128032976246006	0.9358102599179593	-0.768509215768285	-0.42811969357546154	0.3639842724371735	0.9316272248780769	1.3678845349740618	0.6653923025129075	0.9278187217696202	-0.10030839224960643	-1.6483105195068362	0.6384925116596719	1.0385244810453036	0.07952611771944174	0.444213207002013	-0.7472308179651278
-1.2690851753417183	0.1440040990357118	0.3415288970466857	1.145880323359491	-1.3789122923970702	-1.455784395704453	-0.5143424739154314	-0.8835924053792322	0.14571607137970538	-1.6355607859334598	0.9507217327634901	-0.18217964866141334	-1.8264582938266791	1.4815217086449333	1.2652151290938762	0.6296118751314116	0.7272614391505787	1.2512395274233832	0.2080350083463792	-1.0954456243565083	-0.8158197101829596	-0.2897962606786666	-0.8483175603110364	0.8927780975060905	-0.8068435195218596	-1.644582793335069	-1.0985616444080566	-1.7297358846313813	-0.4545435887720952	-1.3371904988690988	-0.7479774043705835	1.5954033025426384	0.8046751473949214	-1.1235816747673948	0.6178730977724913	-0.07282277625375425	-0.564694471947824	-1.0265586543381289	-0.006070624160963247	0.6259312284249772	1.1240874463623096	-0.30185762489531326	0.44978248302087454	-0.3172725632915503	-2.354260820222721	-0.42917626244468937	0.1860239792927207	-0.49453265090947907	-0.07759203014162859	-1.0325221049257476
-1.1508982929106126	-0.3084088179469557	0.5287527516398799	0.5115920839757543	-1.2851469301201954	-1.7489456528952234	-0.8150352734430408	-1.1069223703574789	-1.0218907323693602	-1.0109278810012385	-0.2956167985283198	-0.7283414888189034	-1.6460142758227376	1.4857228566637597	0.9756370404378603	-0.6049098051385268	-0.4091392715868574	-0.2981907749812089	-0.6631362944763399	-1.1749212716483424	-1.4866412624839507	-0.5616896094628123	-1.1894749293972724	-0.21493191301440528	-0.3011039705952048	-2.1015574861994324	-1.823200982148575	-1.617089382746678	-0.4763491360021725	-1.6259978830020945	-1.4250095751959249	1.291359114125379	0.008958301087875112	-1.6113174027364319	0.5759593533210272	-1.0674703273976593	0.06933266623693357	-1.1239327968844135	-0.7797216522361595	0.0011363233551359951	-0.03939696444220046	-0.8493604248619616	-0.5580965361936845	-0.822916712655369	-1.5766348243603117	-1.6797138215170375	-0.936298277722975	-1.1166288114188683	-0.6016222187450938	-0.7792944063604403
0.2959569368243656	-0.685765491741599	0.9180793554904265	-0.04715567135240427	-0.322854420120528	-1.1497685565602092	0.026510289001815315	-0.4748255958596816	-1.159558548837523	0.714609175938972	-1.0975899159051592	-0.8559389588973947	-0.4767558240555773	1.0107670730698866	0.2244937155893232	-1.6187518690775626	-1.0490474594691122	-1.6227300891817569	-1.1524013160725233	-0.40671737124414997	-1.4460683159641488	-0.07379955661895687	-0.8986896542076156	-0.8850367468926728	0.6714809248989848	-1.404476105512354	-1.461951119470586	-0.5114149162445084	0.1155271146300846	-0.37556853912422483	-1.1669459242047266	1.2536682624914415	0.05844161557148981	-1.0881304146084025	0.7967229019510012	-0.9820416144071044	0.3660990746504564	-0.8429592380224822	-1.2102852231404717	-0.18126653370995688	-1.211104428946548	-0.41442076502262437	-1.3814539094765141	-1.0125650238642063	0.11583473352826973	-1.9122882784480122	-1.435098148965881	-1.0808920514352234	-0.25930676345588677	-0.02122418761413898
1.7678487064757942	-0.7898465221226942	1.3188183827492	-0.10160811984374907	0.5609578816596593	-0.3356631390403193	1.0239723298595729	0.27288139952924306	-0.20649615902917295	1.95738906926279	-0.7976984990514376	-0.9214420590470307	0.4274516034571549	0.5555647223054091	-0.5263822003812819	-1.9702279201915363	-0.641182793401334	-1.582422723209788	-0.9077426099995123	0.4802120725683379	-1.089481930949505	0.493432686074203	-0.5120687948190336	-0.5811361653694426	1.1250206162864582	-0.2733565003728743	-0.3118115941679591	0.6014496643222169	0.7798396064042478	0.7706991591979268	-0.1989620955328642	1.2921945968933635	0.6838420794688865	-0.3267462094951527	0.7352771589836408	0.07939371556598562	-0.09532296136064013	-0.5035898815362297	-1.0019109409604479	0.19563268752112764	-1.578973872432369	0.3154122079607381	-1.6912163154076683	-0.4961538792300915	1.422097292813572	-0.7424757265623113	-0.9417981033808842	-0.41258664826201163	0.7383561482156923	0.6962431073520547
1.8199174598668795	-0.7465693892611511	1.046721850966747	0.28377578081823895	0.683218685717608	-0.12417531923908393	1.0941667483658561	0.31434380328503264	0.7417345578155585	1.6370654054045568	0.06122022112510739	-1.4584562776127954	0.1223401229645833	0.39842070800642276	-0.8552342661059379	-1.9546726670495016	0.31337190675321375	-0.32745672718989877	-0.4999019211757863	0.6107650081619163	-1.1296195795191109	0.44200741738689997	-0.7410624119392414	0.2780612280427256	0.5110519681971855	0.2955570776465369	0.6621549273125695	0.8741740996655333	0.5824134947211339	0.1642942131475503	0.4727644069123758	1.1363149829333241	0.955705913822726	-0.11837962705129342	-0.07856125895947369	0.9584197043193337	-0.8654697039292192	-0.2979913443106459	-0.5168588428684935	0.4242289558835447	-1.209764506734156	0.17841426653085046	-1.6800533667683184	0.49511798327217205	1.4870910236146273	0.9530666460332315	-0.019684826776337216	0.2639870452889391	1.3701732218362275	0.8361558153462472
0.3759698942417909	-0.7787086192917975	-0.2127701205659803	0.6371232037392437	0.25099539128787124	-0.6796839730489028	0.1619605378152593	-0.3880054974221128	0.7004399683679863	0.20423101048465878	0.3818722176451768	-2.4572343865184982	-1.0946850668842298	0.3325193365279923	-0.8726878415729199	-2.0578578520297355	0.763989086947674	0.8682459561274293	-0.6559425624341122	-0.15988429864055148	-1.7818386868015144	-0.17663567335459135	-1.6441544551613174	0.6408906881028767	-0.646423920176568	-0.03146581870429821	0.6387303342318073	0.3131976192518698	-0.6818044775491598	-1.963580817963143	0.10686439837907971	0.7528941306608835	0.3609916517361082	-0.4731038274238187	-1.3623779644876146	0.6865937733373237	-1.0691991108123369	-0.23206120228004698	-0.22698525805485034	-0.14866817434747537	-0.8197228643686231	-1.0277538242323965	-1.5904795283119408	1.2927946659003737	0.5096682377870301	1.9234938295052868	0.355485633104986	0.4738248455760478	1.0281672777279045	0.44110845792360853
-1.2371219557658668	-0.8281705417760317	-1.7748159354156452	0.5605792473748027	-0.03561856822469031	-1.433881164051427	-0.8492973106733068	-1.083493340405395	-0.1637875699460207	-0.9652847669741048	-0.21339989283547336	-3.17664263655546	-2.0525910381069146	0.07728837204990802	-1.0122088121880677	-2.2936436247948575	0.21371897701828774	0.9562040563439421	-1.3005701480973058	-1.1103517740568816	-2.4454086367446553	-0.6300632945463593	-2.4598516782706685	-0.07882090872814249	-1.3043016016246536	-0.7126567122349549	-0.36128759537448235	-0.44105177162513604	-2.077130858804915	-3.7038315384304727	-0.957241066036729	0.2846331912351978	-0.5890331546434745	-0.7746949009343793	-2.1780716577942503	-0.5502524221474715	-0.3587289732178648	-0.24415373593864712	-0.211844274369795	-1.2535625531333616	-0.8816482931506072	-2.2089545171787606	-1.3989613452370089	1.3389407997000882	-0.6063636214578664	1.7075649514331523	-0.24068347547411345	0.28829984061402136	0.1822119846679999	0.055564046546796565
-1.6962040500411675	-0.5234058742416383	-2.4510922564294773	0.118021837749073	0.19816558934178552	-1.698947320922702	-1.0213887131746147	-1.0644462782888398	-0.8912126747696205	-0.98057040896223	-0.9834211398717017	-2.805750522369234	-1.877798840935283	-0.18560581305607782	-1.3530340549557258	-2.2743351164253824	-0.7553907542619369	0.12448635306481443	-1.6150515301500317	-1.4041403751517612	-2.2761816794884586	-0.32866873020239384	-2.3266338709827843	-1.2647097837159804	-1.005309181864551	-0.9516062965906523	-1.4734549452877996	-0.8426932802964908	-2.389394739497614	-3.4826307904229	-1.6294877936242749	-0.17237604580112229	-0.8984269860740254	-0.5794608757240193	-1.7940021905685823	-1.6906430110396413	0.6840689077066104	-0.26080266484242515	-0.29817792494761114	-1.9154535645572948	-1.1518302770850952	-2.1768570569618686	-1.0609732221164558	0.6149604399970873	-1.031353018019193	0.8232039669936445	-1.2607361222482993	0.029148451910337533	-0.2609942151871724	0.0579254618235788
-0.9434651015848027	0.3753143277458541	-1.7162242884325092	-0.26315825305738794	0.6935397044413929	-1.28542689121281	-0.3110708721439627	-0.40305668251179994	-0.8987769385240697	-0.13166310073301507	-0.9658644551083682	-1.3094050713909684	-0.7227776628905367	0.05643274011617793	-1.3913031249639203	-1.8192508514196477	-1.1006249483662354	-0.5952559976417148	-1.0229774480643794	-0.9288195223923524	-1.061791308846687	0.5011584150889854	-1.1541546780728678	-1.62976763005105	-0.26703968537775163	-0.4628890572897881	-1.7072267282421705	-0.8398979538283956	-1.3397231434566035	-1.589434434633891	-1.1851804454402937	-0.5837813769622635	-0.17330279751698743	-0.07921242646986634	-0.43503534140341693	-1.8590293472131314	1.139142121219894	-0.18044772852555957	-0.48870777939806487	-1.5163915471144274	-1.1192152837537668	-0.9669396728118742	-0.839316083946779	-0.34821591890707876	-0.5403344068350803	-0.0024224593385441654	-1.7381870912297317	-0.14301976228308325	-0.03968406064077681	0.20644520686676307
-0.019973740839179913	1.5289207511936427	-0.24184862011317346	-0.2586825870751891	0.9464979941298977	-0.5692384573867925	0.5388346851940771	0.17720351583843585	-0.49537171985782635	0.6334079393231238	-0.07571289045010197	0.4581686177095399	0.5391059735166486	0.9005162503921609	-0.6545244605475965	-1.2166180067747694	-0.4119014103038882	-0.5571850363442672	0.1147081862877794	-0.3543934878279426	0.5211597069791785	1.0185531134136256	0.25304631104385233	-0.5741968663101272	0.11290231280681232	0.3201453283470327	-0.8076921698600942	-0.6723999797116953	0.1693726554048581	0.3534258892358054	0.03231922698721887	-0.8381080165389826	0.9341311011767367	0.21918232762270454	0.8684875014180171	-1.0507548348689797	0.656702006533537	0.05128735775466112	-0.9744661771266115	-0.45820838249467344	-0.733658581673449	0.25722099392496744	-1.1014803846686738	-0.8569670383184534	0.43955310984669527	-0.5040329983499278	-1.227798303100917	-0.20918843472240362	0.2505660435797576	-0.03750891747007629
0.15477482834495906	2.1523280138874537	0.7957747288216017	0.012207757992842358	0.7138973127106368	-0.07956880998487323	0.7823257912178473	0.09147947440959582	-0.26607175261713306	0.6563828853697792	0.8379108516814758	1.4931044887439389	1.1270987213939008	1.6179859746504768	0.5601909487604033	-0.8024872532587293	0.6713081407374565	-0.1296074030412041	0.8922091368318021	-0.3987084421376922	1.5064829633476426	0.613080906496601	0.9323174857452728	1.0685614701177228	-0.07484317754451418	0.6869299547023038	0.47862087265714975	-0.49834711596459424	0.9791667519738477	1.1296988154921093	1.0102870647011148	-0.7942243016016419	1.3767890432072305	0.08477700400171047	1.1818306926204916	0.07863227514157772	-0.30690969065386237	0.29748893596245257	-1.7004790499318685	0.3148648361367791	-0.4748026137888884	0.512793823409206	-1.7707372671524462	-0.579111747970362	1.141944864384713	-0.7806661288527249	-0.1804651945571337	-0.07546875004942745	-0.03540774145095865	-0.808957088267865
-0.35523403317758867	1.7037028940354881	0.8425983322949274	0.125973105952224	0.12575352580000784	-0.06677439382571308	0.28832277511583	-0.5278839580888226	-0.284165462536456	-0.004104882316485836	0.9474564070090151	1.4519067355963626	0.8446494109281286	1.2642034406052607	1.310388305662476	-0.4898518224328314	1.1128345121848995	-0.10264744118023159	0.802999644844164	-1.0990799017206128	1.4468477493638003	-0.49478116742430045	0.6123340899762274	1.774803846150912	-0.40533917062073826	0.28657028449395605	1.02483212386905	-0.30925595214208373	0.7251862663975499	0.858950441145178	1.0618201242091707	-0.5341981147359918	0.7322270070727577	-0.28645716772634255	0.42546637590550695	0.8514490947092287	-1.08146942661294	0.2780267289685717	-2.159729686719276	0.33388619999391883	-0.6956943393345235	-0.0573759780524693	-2.2084306635789193	0.17356347234153338	0.960865973198688	-0.8570448842620092	0.5638428709820884	0.32018833205503183	-0.8246620104938017	-1.629892923021599
-0.7850140482747321	0.4501099269602032	0.3341729534020797	-0.16989627749183275	-0.5153415078444564	-0.37079430705802185	-0.47639523826469465	-1.0158756805384823	-0.15694505393138558	-0.7985688182560046	0.2925768877633763	0.7622058300284081	0.021268046411500218	-0.24086515055418303	0.9808386557044858	0.07179028930579708	0.48841877195507993	-0.6775197293532171	0.14586349888683123	-1.7984922753267834	0.6686837649547943	-1.468205047676045	-0.12321703235571839	0.8567123993672505	-0.47434061318887166	-0.5572413162792055	0.3562141871975903	-0.09063108395847239	-0.011176142278490024	0.3676496761228479	0.3871057884465095	-0.4026105254774917	-0.4468599197045482	-0.5931241070438764	-0.6734426645263888	0.9737467570043783	-1.4114285163329934	-0.09584110366726291	-1.8154268481036897	0.011313387170421187	-1.0886160714159383	-0.5787805267492276	-1.80891942686976	0.6951095464159579	-0.07709465393953982	-0.6315102951194825	0.5835851568736746	0.694825650753491	-1.4622363473348385	-1.9257994667773666
-0.5441883672933346	-0.7032664310739538	0.06761217481823459	-0.6357684631372328	-0.8978376127283655	-0.5748986887607023	-0.8769816299937876	-0.8291343386516471	0.31142537219766975	-1.112157208526209	-0.3360070143719183	0.08819833637848691	-0.7580665634609894	-1.817160895465133	0.017828567972498256	0.9326422660343521	-0.6436690895735712	-1.2105512461200294	-0.41746613858798287	-1.761174782949437	-0.1225330599021821	-1.5933381447692545	-0.43084895914373783	-0.8075470113141362	-0.30785776383323904	-1.063844002235207	-0.8258827328206868	0.1049547746104134	-0.39429603018053805	0.12763993360507134	-0.2383395471157273	-0.6074914284559627	-1.199683944975128	-0.6849710082450389	-1.259322740037179	0.5771117740149787	-1.404435721989116	-0.45044228472611436	-0.6738727207632046	0.07968491267574947	-0.951986602936732	-0.48904133157502666	-0.6301595069726112	0.5542113490916855	-1.2153369823074758	-0.19050072589576192	0.1857652866310659	0.5487803321050448	-1.431559510723118	-1.587675376169213
0.325405895777949	-0.9817341793307454	0.4077388088875823	-0.7252136155130979	-0.7520432839296327	-0.27913492099708087	-0.5250840360062018	0.027339449058347103	0.8229438520256915	-0.5897883818750796	-0.2114027463092629	-0.1863608143410548	-0.8864381209825601	-2.187440947321417	-0.46431546065436696	1.6801106952782672	-1.2847147471554081	-0.9254261148012815	-0.48389386991199945	-0.7606124389122934	-0.3801024780476218	-0.8049568820102472	0.0607739798284793	-1.604894949055758	-0.06413773589188276	-0.5820884573554806	-1.1905264331736896	0.2743347314293771	-0.03495979053390964	0.07150358451088851	-0.18987768116376522	-0.8269997031434131	-0.9844100243759998	-0.4679763542534498	-0.9651959968950394	0.11672916199023955	-1.031283675126046	-0.18100844597401214	0.7221542007723064	0.7901461985466036	0.05246341486056985	0.06100369406842438	0.7224113957366124	0.08400827082346911	-1.478403133478949	0.13303573860117565	0.010738235570183958	-0.15308240177236443	-0.7436006298112559	-0.893986489062386
1.3957441725427393	-0.3627476310194591	1.1243444959703992	-0.13836562864673857	0.024131380713802348	0.6388562751449675	0.49866947945851725	1.120513431678233	1.0074816113214136	0.6333412955543332	0.6954326252620546	-0.029302539767781882	-0.015356538288981297	-1.134711007674159	0.1783527726965356	1.9296391493277425	-0.8652787439497607	0.2518459639095395	-0.053598396163810756	0.8307882264533515	0.04318489601130905	0.3908242342114424	1.0202533452443656	-0.7261491929247298	0.3876817117907552	0.8673463470373343	0.005719758045122021	0.539719025511995	0.8691055672589596	0.17049670261763342	0.565254100897831	-0.44642562655084606	-0.020434587196278536	0.21728836132881715	-0.0295577631070631	0.17100804399984326	0.0023631799988256077	0.9108175115035358	1.8645759338136936	1.7211080351101398	1.527242888656619	0.7042466237925665	1.7936422178763292	0.10433169434614736	-0.49841104402808384	0.16576589950678738	0.41172602963601157	-0.6047252388542774	0.30304866830932126	-0.0024332835185618806
2.273369478119809	0.5037361064328046	1.789737528714176	0.782947728799305	1.1504026832864152	1.8911188732337723	1.6240755462987984	1.9752516701783356	0.8908023390242176	1.8817167885393806	1.7605242910140175	0.4294993075194089	1.6056836225581352	0.3037109169993851	1.4639358763510806	1.806250769266841	0.3237588125576588	1.5930815115491892	0.698268819302569	2.3538209418261853	0.940224758188911	1.356377678952939	1.777604284112141	1.125744908847598	1.2768401332964128	2.5190681367427836	2.140715916309015	1.0039887140756594	1.8125797771554748	0.6893408991755358	1.5512398646620837	0.679929956807608	0.9867214524286938	1.373192429398738	0.9724236930153548	1.035357162038745	1.7243369694549497	2.2445971038184327	2.6680307976959856	2.2500218953059328	2.7223099941349997	1.3621532257885844	2.6379917948700577	1.0172770686096748	1.0846198911152174	0.19149741554376823	1.1973890280258919	0.14148145682048888	1.4511286088445416	1.19805068001707
2.7102918305008155	0.9048457234349943	2.1357751933811793	1.2535818939250787	1.9582900059747292	2.9000262143944915	2.0518986394527636	2.3057969811524894	0.7491632559143209	2.3093213975912974	2.2257571651576957	0.9936416878699357	3.076664137336733	0.905790555182602	2.284350152747084	1.7508319724533346	1.4154624054614096	2.207071098219759	1.546623265876837	3.2183122830296216	1.8730481969568258	1.6756321294298158	1.8787124651734661	2.4791790627516193	2.3359921571085636	3.3830997245937753	3.6895524920334446	1.5377151310894108	2.2982118227877733	1.7032531277068028	2.1515348373188163	1.8299688296738266	1.3616394207664682	2.512836259226335	1.4638824450262173	2.312248860528312	3.3934825993167954	2.865952294000964	3.215765518516756	2.0842776343850202	3.171592877259893	2.082176425388171	3.3963073199595084	2.202118055907658	2.1168157805382792	0.6116109286208247	1.8789168452316578	1.9603186537941717	2.4342334703553927	2.6256663544755563
2.5211687825264755	0.5864392407913346	2.0789253795342235	0.7386885813133439	1.8002356508428254	3.1715263348202174	1.308238604086529	2.016150815307649	0.6331470774762611	1.5918694800837476	1.725843951227786	1.4041719643196906	3.3871946274904614	0.41846293411856295	1.9724096695058657	1.9080698205500015	1.6613699887740192	1.744500115951561	2.165789279920249	3.1315355515326275	2.3433404690078863	1.2612285753646544	1.3793859176916705	2.447404906611088	2.7243082034789055	2.99439192461126	3.572998112832675	1.7879225917551187	2.0672245224800325	2.6620968226378574	1.9697242834315476	1.994390399490156	0.854408659043421	2.8213260389502897	1.1366018030649865	3.0205943726660016	3.8528479292464173	2.3118112242993063	3.3233637790473725	1.3888969369403266	2.9069421990354525	2.6205614343173633	3.747231255929941	2.4903043168901755	1.9205432212671047	1.3231617430543319	2.1023108375776176	3.4148497905057185	2.8136528996192953	3.6316124370427203
1.655986431066539	-0.19560511631548944	1.6339264411161645	-0.47177278789092564	0.6047040697081251	2.6708425158002105	-0.25852483228535134	1.1804226893541538	0.31919281644261494	0.3024098971903602	0.5307015280220788	1.4833881357609218	2.240661929636267	-0.39912128651823653	0.8345792900009629	1.9346484475750403	0.9952112989690475	0.5944611765190944	2.2369373169513556	2.232511720667865	2.0835781334329675	0.3479282875488861	0.7299713628148292	1.3703260212066968	1.8189937963561402	1.7638224508257923	2.1254307748247014	1.4555991308251046	1.2751591859782823	2.79008823497752	1.0590714899044014	0.9070296402625513	-0.21161890360486382	1.9039009574833234	0.1596461848231361	2.3865930095986845	2.5887413585634573	1.0567043407499184	2.649277591270174	0.582127787536275	2.1947168197026152	2.5434758963362136	3.1185266306427466	1.3670392755874636	0.8407876074330392	1.666062268277118	1.878332504864908	3.0762177773803696	2.2133375763629104	3.433424795123079
0.40016483423371146	-0.9555681653580314	0.9395049590336448	-1.4023148430079013	-0.9626050651838834	1.8599373509713035	-1.5853446729113607	0.10033628841897561	-0.2173390901963903	-0.5560179674520664	-0.5977644147415705	1.3697257970201324	0.3842508307935867	-0.7298592526614692	-0.2576595649804022	1.4975156491257393	0.06430818601802192	-0.46165493270785163	1.7764886115525929	1.089844701480443	1.3213910488424914	-0.5550441205423198	0.4099637218799729	0.28306102427881524	0.03936264087299029	0.5995561731321746	0.7285524662226839	0.581403463230871	0.47736017475298664	1.9401730206139214	-0.061917892862957284	-0.630905090001588	-1.0894711506977979	0.3736718395389536	-0.8013343240828122	0.6533908133733847	0.39233343291421524	0.06434909418328831	1.2884596222490985	0.08446602723408374	1.2728074810805177	1.794647948877138	1.5167980704552777	-0.3761301683996206	-0.15655871429386115	1.1328792364227909	1.4848150307549908	1.0990364128270642	0.8319653436340657	2.0255300612915503
-0.6630672013057428	-1.2554741183740732	0.27917548930451297	-1.2127656016340396	-1.9559064243307445	1.3176634369900468	-1.7067148570303567	-0.7314718768083348	-0.5410771328480611	-0.4960019630804013	-0.9127245844435783	1.4659557409375854	-0.9604861318840784	-0.48076444035546784	-0.6538757116485273	0.7812744858642691	-0.3060107863093921	-0.8028505812160067	1.2399081304118664	0.410081950693755	0.677402159970791	-0.8726290638300747	0.5882530113882259	-0.08913625006659294	-1.3582940874125422	0.12987692717321148	0.46536301544162095	-0.43058475028805976	0.2587458835138414	0.8221703269920887	-0.7067286995691495	-1.5340831935684902	-1.081813155509715	-0.5213881900834763	-0.9520232004549871	-0.9968009713182124	-1.20870607635217	-0.08756013176710192	-0.0003129252216441203	0.130535153096578	0.374250476319472	0.91013653965093	-0.12196573597648386	-1.349245907612476	-0.37676855520528385	0.022777356853503742	1.1937939403188538	-0.7877660021813538	-0.4739447847283298	0.44523682576359347
-1.053944022199538	-0.8619961439420779	-0.0785897081122229	0.019207005618354422	-1.8625934960342527	1.260627401479414	-0.6075542629787944	-0.9139274681403191	-0.20801006483156412	0.03465948608041461	-0.28588760312994677	1.963812914090733	-1.0719343638475516	-0.09769160342587703	-0.3365952701258487	0.2963553246055247	0.17483553522970754	-0.36569479166867574	1.0888551142901175	0.5126478900421025	0.629134882558767	-0.3698981159336624	1.0241575047313924	0.17440406101805828	-1.4354528329677392	0.23851913880186296	1.1368570256861577	-1.065589345433266	0.7227908633716974	0.26657549688528404	-0.5344336492100388	-1.4482330875782359	-0.12196083121075213	-0.05388387234794611	-0.011552190340703065	-1.4733308361173019	-1.2942294342703895	0.37118843832628656	-0.4256680290514772	0.6319377080988999	-0.1984884900640957	0.48179019167574516	-0.7055004434417954	-0.9576529452377779	0.10890653301713511	-0.796628798685683	1.0617110701788235	-1.026650053383478	-0.8598959116264591	-0.1269033773533027
-0.7937030375623424	0.13425300625870454	-0.09179534577849276	1.3136958821522868	-0.9710416147018855	1.3904940431417143	0.7312549176973374	-0.487694349659335	0.5885209577096714	0.23768126149222274	0.6057970119477925	2.425808325676952	-0.20481811868109934	0.15645100254695515	0.2236593494237016	0.22884491216984917	0.9733841864081896	0.3433721003560925	1.236757025665775	1.0009745977895712	1.008605036852921	0.5433063653291854	1.2643743924750233	0.49609301276428547	-0.44884680964867346	0.3046528402407439	1.5984001710602604	-1.0263319613330353	1.3669267339393825	0.387775205684231	0.12654514912810294	-0.887811049613892	1.0393256276811031	1.1795949046649805	1.4109669707635424	-0.7624962592788644	-0.342376510725908	0.7637618807053717	-0.018133719412517593	1.1824493927973958	-0.25062746571157096	0.5083277139726475	-0.12289963783257109	0.02904017275524689	0.7293863324977305	-0.7887275167205359	0.923404999137057	0.165597613724373	-0.2936555542422063	0.43677497633019946
-0.3696349837389432	1.252842656325365	0.05957611923933964	1.6291595933030594	-0.10901334135091272	1.1837760786227087	1.1966210930505194	0.028908887866853087	1.0780541496684468	-0.13505103025272217	0.8184607004796146	2.0414560784811044	0.784484448384126	0.47952412545575185	0.454406134902431	0.20966158644908064	1.183611778736595	0.6529842403921018	1.0950900377878274	1.0517502307306599	1.1098341880023097	1.0159406998808271	0.9957474946384904	0.40730400893870855	0.4954854051367321	-0.15373555241345896	0.9986844729946032	-0.42424594575462893	1.5469360907167802	0.6029625794142905	0.5228698418233929	-0.4791903847604305	1.3702185512190717	1.7180883644237332	2.1829354753878873	0.1416378543737884	0.3221769218595832	0.614081587700584	0.3516661203339971	1.3119068053135792	0.033644597277722864	0.4687929004771678	0.5983988813643972	0.3744836910590785	0.9998368126744134	-0.2607680145109014	0.5629645230549802	1.1267004859710077	0.4126974387126105	1.0697931116836212
-0.3022798470143026	1.7954728973615603	0.17576737496196163	0.7437682348716718	0.010918976879553755	0.3424835565897394	0.49445208100669136	0.053797089386092935	0.727006885582874	-0.6219289100760809	0.016338239827412757	0.47039052660131236	1.17118874660941	1.0863312721776213	0.019715764550526628	-0.17575564975077038	0.3651200092056901	0.2910348870750602	0.27235704376094577	0.17791311312036434	0.3931100026968702	0.4592736720524392	0.2880079805526217	-0.15222938339153846	0.5704299123999038	-1.0715581829749348	-0.3962065194513142	0.27644994757086555	1.0539022375273055	0.37830323819580114	0.15057822639092644	-0.32720282219341473	0.4621385465312776	0.6051276694095493	1.562711003876714	0.2507588827795079	-0.16291957435477034	-0.07206914100253563	-0.07792050625217299	0.8368039716192058	0.15747671333715632	0.010484483100405161	0.3958957681234999	-0.26837222800171073	0.8039036300203888	0.08359198948714311	-0.08957271128755505	0.6072163599252555	0.41730818886871834	0.6608028063583945
-0.746583878811947	1.3077149045415113	0.14981893373683242	-0.645568143952306	-0.6663280356434834	-0.9661867740933118	-0.7045362956057069	-0.5327613656856011	-0.14748320369737372	-0.7530525709015577	-1.1779010708552524	-1.6006345594280904	0.7642259530110942	1.7274174194571261	-0.9638727896760274	-0.8229970675674341	-1.024758607198078	-0.36755874697917135	-0.8829461033660455	-1.2424289216871134	-0.9084258830264426	-0.8366847694759091	-0.4703791892325101	-0.9606561342501841	-0.1167377374858207	-1.971794086435687	-1.5875469033790797	0.5584543116824752	0.178167038663228	-0.24732266628846766	-0.7731711117041556	-0.21886914364737245	-1.0485389453258724	-1.6528291649559994	-0.14984865576154133	-0.5403066263326094	-1.4406654131282768	-0.9903953871722437	-1.097838148286796	-0.03848642250546396	-0.22530071749790478	-0.6534652588849038	-0.6714444610004411	-1.0667583911276814	0.25776059227567233	-0.03859169906042167	-0.889286376867964	-0.958425326980659	-0.3554610869391285	-0.736917703150256
-1.4397220033617397	0.012181600195063058	-0.1065845308065017	-1.6283424571634262	-1.495989574651753	-2.2135536972029413	-1.4624673423003522	-1.255841387344542	-0.7258293714044718	-0.6538847276881566	-1.7819442855534688	-2.903061724979606	-0.1812280764358454	1.854413000310411	-1.919470440905915	-1.2573076228105262	-2.053613181654844	-0.6601196294861645	-1.5948472495417354	-2.2418571649659524	-1.9330333932144699	-1.8248748346597794	-0.8861910620830846	-1.7528483301795292	-0.9104068568183946	-2.3889898918976007	-1.9035008138921843	0.2457258107179099	-0.7219272172071223	-0.8817612209914141	-1.523049504659436	-0.20303523614019012	-2.0183627116345435	-3.477512610138436	-1.8617763723706402	-1.5270845395725898	-2.3917177372336282	-1.7950455511559382	-1.7555635407140633	-0.9758268710221634	-0.9445970699218486	-1.10789644045871	-1.5156818496731035	-1.0595714624207369	-0.4824655693715001	-0.28615962249944993	-1.5705461073375415	-2.107656367874964	-1.2389733489529426	-1.957057855077587
-1.917219208094754	-1.2400825172201415	-0.6666850626221441	-1.8215667366670423	-1.6261572950990537	-2.8242551855281324	-1.3473819007377885	-1.4588912054768817	-0.5838516163474833	-0.7603210182115143	-1.4200578039157208	-2.694924905438298	-1.2074528402362197	1.2321217476353847	-2.1555882829367166	-1.2890922683329578	-2.1716319435885154	-0.3158448301687612	-1.4989507859190363	-2.125577620537068	-1.9634073057812318	-1.5668897383251996	-0.8450524309438169	-2.305151249914005	-1.3622129365445839	-2.150279303694934	-1.5510100511379437	-0.30422414665235753	-1.5191525884767025	-1.282846333406472	-1.541835045254776	-0.6186877197177068	-1.806858894175814	-3.5745160904853206	-2.6038200297255987	-1.9465627357090107	-2.2291492004332794	-2.170141929470217	-1.4023537608849417	-1.7852939290451082	-1.4992128551657944	-1.284653746874346	-1.2286682247836014	-0.2770050002261012	-1.2080489485142658	-0.2602797653107144	-1.9067747116228773	-2.0029802162407258	-1.5286662926200676	-1.9483721364743614
-1.7667198190934863	-1.5785071115572828	-1.3648792375329608	-1.4476052501639685	-0.6869281265451482	-2.5012713018892505	-0.6023377268134531	-0.8892518389573092	-0.07266445810936165	-1.0622000183859115	-0.6378576780161487	-1.4188338647335133	-1.8126591870121285	0.21802229325054234	-1.4465310627938932	-1.2605417827394936	-1.6245904659673365	0.23291372945608627	-1.015000574901451	-1.0871060219153699	-1.053295010220121	-0.09518228440003196	-0.5236853904133518	-2.417960730346644	-1.4338706681588012	-1.3774366273946566	-1.1706019609437404	-0.4550638771433654	-2.120557633223212	-1.470136967712193	-0.8855453167403688	-1.4877177031841797	-0.7662740727493258	-1.9774398895699736	-2.238795877369004	-1.5436715893508568	-1.1373589761904355	-1.8718300266264492	-0.34813865265360505	-2.3858897901080196	-1.5953777871029369	-1.4182029377261387	-0.024993783850875938	0.36929209237983585	-1.5906428820587708	-0.04528495008411068	-1.8159385532190468	-1.1339204928641664	-1.0664718277256964	-0.820155765105094
-0.837030703197561	-0.8059103904518288	-1.67611398488105	-0.8517114277758574	0.850199771803981	-1.4189710239416258	0.23165045891073258	0.0770846832322583	0.20444836427183752	-0.9595867613692393	-0.2525299526781536	-0.23614016817509387	-1.6279156817878009	-0.6213775234408923	-0.32806091897862566	-1.5153337762562737	-1.045667795439273	0.2837595737945495	-0.8244175287865233	0.010418185699470896	0.07731298167070093	1.5417219846253316	-0.16572107690937204	-1.9822932877820585	-1.1382113200410249	-0.3777922264554617	-1.0581631059738952	0.12736108162416301	-2.196131423384587	-1.4645620854196602	-0.04572043312946386	-2.1682472797141177	0.22435048325222914	0.10485361304976	-1.3520171959462917	-0.5547477968862174	0.029306239214700457	-0.9310278778488394	0.5687585719503683	-2.5758176303892166	-1.402639504813969	-1.5358705690011374	1.07181914562344	0.22330244518907102	-1.325641401934178	-0.04279149571839616	-1.3792273583266779	-0.45160272916007077	-0.21472592118860556	0.3671768095894943
0.5979615541873974	0.43921840337874835	-1.113838135550241	-0.14251969610819343	1.984149900645623	-0.18270987797106328	0.7169901992901463	0.7571566429443374	0.09696946500601075	-0.033415139749931086	-0.4939301177678821	0.0503511324431586	-0.6989207681573161	-1.0449864701308733	0.3146512572329321	-1.8154726008812907	-0.76078926049087	-0.37422481781159594	-1.1117003939068122	0.43113106732703416	0.6861565862251778	2.1240548614970387	0.12017502745925598	-1.1298557083937706	-0.36500299652864265	0.4440973987050021	-0.9859991341484866	1.0836460440794085	-1.4274769314101237	-1.192826337677963	0.5426351984502301	-1.9087031895326485	0.6092896067287626	1.3558421799608453	-0.5766688987310349	0.5621901383700941	0.5303648008566146	0.17494390819434577	0.8894996967697331	-2.0702491778164105	-1.247666547940074	-1.3198998366050143	1.312115749201328	-0.3550492235109004	-0.43373369334050044	-0.3775841399758964	-0.8088012650140427	-0.21767469477184906	0.5362328812091008	0.7107566794645331
1.8551295572799233	1.2054769674614638	0.1005831834286892	0.6533984483403845	1.9774129399376386	0.49182969632270684	0.6521770841145361	0.7224553032413226	-0.052185411095118844	1.2179423740515962	-0.8761365979350072	-0.4184694689634385	0.3889877968617514	-1.1791078889679107	0.07297538744248633	-1.5671316972065739	-0.598037030747861	-1.1856821755464062	-1.4670720502035128	0.14647118904289605	0.524973047925218	1.2412313207192056	0.3473356484363997	-0.2524297776816057	0.7649525848082249	0.7199481396207444	-0.7127792046488421	1.609340105728508	-0.09748190023237158	-0.7243699582963703	0.7406277419901369	-0.7342657244191787	0.4969162273087864	1.3067320580933168	-0.10796269970600313	1.275326602982837	0.24277504508543066	0.7462238516831724	0.8365682448100618	-0.9110155853797749	-1.1747046078603696	-0.6426507218551706	0.8133823333539341	-0.4937705955394074	0.6185240605256976	-0.6876381934657874	-0.3735330165966351	0.014847693107548599	0.8489927027632457	0.22367661380565962
2.2035173595298048	0.9785229907474375	0.9452271994758991	1.2690033497789757	0.9662144667636664	0.24861825955660158	0.07295121487566	0.11618339578598791	0.04749779306095914	1.7007188753461564	-0.847372754256096	-0.9413932351915878	0.859472953275238	-1.129092748762261	-0.5953465529504262	-0.6466218533349058	-0.3131666993782508	-1.3594285675863023	-1.476886047157365	-0.2997436986570656	-0.158131018330843	-0.44730393762368037	0.49779561342448203	0.2444238892957723	1.59981326898502	0.34657404188974117	-0.41790914041185606	1.1893287792251583	0.834380651517542	-0.39019677052455576	0.5614622623136016	0.45714671562417386	0.27199640473554987	0.444216466404887	0.1910713612098809	1.1138251708929483	-0.4224275650535303	0.4355841921163835	0.7826334088658708	0.2680011288773961	-0.948079809135402	-0.018408837224630988	0.1518102880386146	0.08832902317359331	1.1795200105090886	-0.5693346484556963	-0.2605959088404705	0.4805943351510819	0.6004222489076709	-0.4470263917004359
1.4162993551421181	0.026309034323209014	0.47669034043735264	1.2766601495123042	-0.18431915623123554	-0.6265678953623082	-0.7206150543350233	-0.5080307355399308	0.2829721321376099	0.8623588621749961	-0.39485326216767974	-1.0337190419508704	0.3887181540017845	-0.7850175564330852	-0.8778537579794311	0.2620283440639683	0.004291740979176335	-0.6545421881329975	-1.20293168000488	-0.3966766100200408	-0.9311158952053972	-1.8308873590583719	0.45653085957340767	0.2743988428511709	1.3761986553997962	-0.3689722231043864	-0.4706549290355628	0.10845530696461471	0.5449963336389175	-0.45268073336893416	0.0151858728311503	0.8061163616038461	0.0775594004674536	-0.40277106732156054	0.3990200641223929	0.015419855447013957	-0.9281211981908496	-0.3886893111289563	0.6910841703021959	0.6308292264428391	-0.4687413765140449	-0.17751732271642123	-0.3553327154801924	0.732866118244124	0.8609961315303201	-0.08956856649215578	-0.4287318437014235	0.717459604544741	-0.08923876047784335	-0.8251700961390209
0.01410529152065307	-0.9000962473790113	-1.116153104145245	0.5704650100419282	-0.6668465159586365	-1.4029367296431552	-1.239931019787395	-0.6557750866668027	0.3788106614942226	-0.6504255082743703	0.05459308201768234	-0.7481644739707707	-0.5943937472573748	-0.1115923539481204	-0.48494528234290674	0.3674071711761485	0.07242776660629723	0.3899845371085547	-0.99794039729993	-0.10774160250935551	-1.4191431590265944	-2.2269321904559316	0.1304303980433365	0.14029479604463344	0.05967822453482956	-0.8875842559501232	-0.8661348362883272	-0.8123159040599405	-0.7484072949712323	-0.7140337723915382	-0.7759687479588276	0.36909224514725725	-0.22234407295529843	-0.7289429344177422	0.4032174061382168	-1.3795433133217838	-0.9509940389754623	-0.9537564284544421	0.25343481684082353	-0.07543790062190443	-0.016721530846387583	-1.13937609087527	-0.7949251046312832	0.6383858943357513	-0.201565620741967	0.28709353262255444	-0.6137656823758549	0.1935471127153523	-0.8381141146526659	-0.9774833978131509
-1.1247711708716	-1.1980197587790267	-2.5262763408776627	-0.36110022684139054	-0.4111118338350617	-1.4847180836363771	-1.1344410074159237	-0.2799132520610524	0.28875714819681014	-1.6032276920120554	0.1934411401703734	-0.37444304980391196	-1.323272632096253	0.5381703982631807	0.08462247949713023	-0.279970939660339	-0.1386736726914809	0.9736922900926687	-1.0063078922281115	0.20876154146185422	-1.3841324877272632	-1.766390847210558	-0.3956432165241431	0.2155325402777714	-1.4176934122620515	-0.8731278453137069	-1.1227144838944711	-1.0120704589737153	-1.9105549371153592	-0.6778160793108261	-1.4181931274689539	-0.06681485854279026	-0.6851722023391603	-0.5649625820485134	0.13870165803064524	-2.040683321216604	-0.4940450484537786	-0.8136652471022238	-0.541518150640798	-1.2029517922624207	0.04390794308684217	-1.988656370067581	-1.2405598981986778	-0.18862546163944005	-1.454143545696455	0.24280192097552514	-0.5681091654691622	-0.8316873379566281	-1.1912055935433836	-1.1788806989103022
-1.4709395323371632	-0.8413270239204511	-2.574301651706279	-0.8104777085301669	-0.009612655902518521	-0.8863227933948579	-0.5372154987264469	0.2104555586498519	0.1690091114679048	-1.3820887639712722	0.12260865575159866	-0.056039117824722505	-1.408938894662411	0.650123903231325	0.1701445813707101	-0.7848631099628788	-0.3031099888899503	0.7248143857266911	-1.0348015788163194	0.21444641982503138	-0.8054619676247928	-1.0734560928615209	-0.8729662187375457	0.5342306566488754	-1.9630274354863655	-0.47411384153796937	-0.8420319702761843	-0.6940817282790364	-2.0363148689170902	-0.16864972313656348	-1.4352313945747244	0.04043279915565056	-1.098116309804774	-0.2463519506039465	-0.18007448432663123	-1.4358241914180128	0.18378406830304722	-0.2451407251026674	-1.2367765993923268	-1.7953935920930635	-0.26072332959664196	-1.8044003158495157	-1.4925855627769706	-0.951125801322213	-2.2647294437357814	-0.06615660078921054	-0.3447978190144795	-1.4261237556920539	-0.9982194883029543	-1.4391664387531637
-1.1730493196236056	-0.30167466211738864	-1.389652331466935	-0.5259436818522562	-0.0178130745772107	-0.1637040197725254	0.017753042695992788	0.3204076889556421	0.046568018623407974	-0.46928618719290777	0.10348493212487958	0.22331737665276047	-1.0825215543478848	0.14187662665522535	-0.284180398347482	-0.42527638572668586	-0.13072774871937573	-0.08786623503177149	-0.8801891091872087	-0.08892248657151026	0.01659759534885862	-0.649784847632518	-1.084777167090619	0.7349380822709284	-1.3521900974682288	-0.13127895991325286	-0.24554102695583116	-0.5176593326041976	-1.361583228867611	0.39335473226184653	-0.7313740967960464	0.44079455788243865	-1.206155936740756	-0.06898095782551347	-0.1757445141907761	-0.11613405499608521	0.7523615089527004	0.10505499251551363	-1.3992412895856783	-1.4974986643736945	-0.48740616636348477	-0.7040472225748878	-1.354320650691466	-0.9708307786760675	-2.255453621246667	-0.26451371959248415	-0.2893876105597676	-1.0187452000334707	-0.579120474430333	-1.4893444216514666
-0.7140755968291428	-0.08983689222461537	-0.2001821242134482	0.07555347937685285	-0.38330250617044287	0.1295390590105372	0.1506916337612632	-0.07383506683488036	-0.2469723385083086	0.23961726656334179	0.21221067383082093	0.4337878012351595	-0.7518300722836094	-0.45246260085559664	-0.6985659304966124	0.5122130990033845	0.28221967991419766	-0.8804280608267109	-0.577505823307472	-0.3840218575386937	0.5576657269807715	-0.5187039443748703	-1.0203074207489364	0.45830175417700875	-0.32674034789384687	-0.08914562280497422	0.02878423485053249	-0.8376923693993632	-0.8860842777089847	0.5096077039601105	0.22651325798793218	0.5925490245199643	-1.0092902247385769	-0.10083337926948199	0.34424077591002905	0.7760807307680853	1.0363624199883226	-0.08409665966389993	-1.136498154677477	-0.7934899402611802	-0.2676946027989456	0.3036309305298673	-1.004776169364775	-0.3890283852835938	-1.4672016745495595	-0.21647545406242272	-0.6589673337518194	-0.0832980531581174	-0.38043242942282024	-1.1656416073415428
-0.3472490592324106	-0.32027695470881273	0.03071915104532856	0.4048756391090202	-0.5682616099036427	-0.06847532349863485	0.08365511474150321	-0.5669015707611922	-0.7349086696558821	0.3884742213617097	0.3595287520931252	0.47733212718000084	-0.47688498888781156	-0.5562878139031547	-0.5341471109471553	1.094399556462588	0.6202907856578429	-1.180550411005372	-0.2422521212682615	-0.33822654376949424	0.4640746466364029	-0.3441993643115568	-0.8439950848834301	-0.20782225735488336	0.3168014638280565	-0.13994171253738508	-0.3168233460446396	-1.327686035901672	-1.171143713522342	0.29488589622649714	0.8319261249995782	0.47371632049430673	-0.7015909850134262	-0.19855048521396212	1.2009466742498125	0.6707638429708375	1.1310437821057606	-0.5216341487754825	-0.9538787030815107	-0.3552155486916471	0.28142123505225036	0.5334547457399423	-0.8742471916400151	0.10331611972026666	-0.3094338822586815	-0.10864984875067886	-1.2445522937955749	0.38098547915922426	-0.44353512438354087	-0.6644076303629717
0.03650327901915608	-0.6457082382245026	-0.44252818983923803	0.3183485109441895	-0.16650001558765445	-0.3486056506254973	0.39389047027039875	-0.5445710162316317	-1.0803432686296535	0.3225359277548448	0.5428299566360107	0.3789016507094811	-0.02436694709883359	-0.2419969592905513	0.15285269051685926	0.8643660924286014	0.7821959228298961	-0.8180207862327923	0.15743266798539277	0.0731812549801952	-0.07970638419470658	0.17713113441293496	-0.7064282758324846	-0.7416257485899764	0.5296530820410489	0.10673660879938894	-0.8357340354997789	-1.3680070339497086	-1.741127418910472	0.38679471612105454	0.9439511308856287	0.6073268852613779	-0.35148999390120533	-0.14869954055020781	1.9948554693476932	0.11512581913847393	1.2649175591360007	-0.6808435873191006	-1.118941771622243	-0.29818579721949307	0.7393659480700263	0.4127463950073981	-1.117521437541418	0.0874480948069104	0.6756208032022382	-0.12029320895217602	-1.4740289110607616	-0.040800509479850006	-0.34315773383745357	-0.3664723702568345
0.5421996060267796	-0.5921142566968713	-0.6318515382455413	0.14326131805336273	0.6651145909616735	-0.2888156402857838	1.2564571725853406	0.2421522334172952	-0.9275358701598339	0.44719881543407003	0.8656006018483434	0.3339991870713465	0.620407311881905	-0.1356927213004602	0.8600270370887905	0.37085211908743065	0.9495204805246251	0.07210932721195945	0.6685079661731173	0.47409573050687964	-0.4705170358193599	1.0033058870535851	-0.6134148715956949	-0.6903400829980588	0.7792982174349542	0.7212523943170555	-0.8077340537122097	-0.7326981098213148	-1.7329399057006782	1.0754503032736198	0.9460931925552197	1.2782936169144217	0.19117816719492448	0.15597616427333433	2.3882891249500364	0.0385210446815976	1.4927991806241534	-0.36245927020847996	-1.3304297982812192	-0.17905299655574583	0.9171293194493486	0.8357203261197039	-1.3571364807460515	-0.19423525021754792	1.113636208611239	-0.16842623625410075	-0.9833213517368681	-0.7659687114703404	0.25252053872864105	-0.4593233548961166
0.9597039744955136	0.0036230223655945777	-0.0373759991649935	0.1424601774374423	1.365620905083816	0.140019909031958	2.0439769202727622	1.3567584376681436	-0.4301390583955825	0.6768316720172131	1.2521808742064544	0.4486100343132882	1.0233911821244024	-0.5595299834584688	1.1848587077989687	0.4897716371396319	1.1878803165510683	1.0792762037729413	1.060478963224315	0.34273165791436905	-0.2852656868886658	1.737253576380186	-0.4871555132485311	-0.1355028291988009	1.1903029781729204	1.2888192498805087	-0.059641445790636745	0.1758644909385929	-0.9055971994744254	1.744102352616616	1.1526939465208923	2.0091756575095845	0.9800053375900587	0.5954830244927936	2.242125522897679	0.5953882601488306	1.5454556149010568	0.15973378619197054	-1.0977296313241725	0.37547352046612503	1.0539468694344387	1.8838633756710779	-1.0628598245227887	-0.24015611393374026	0.9719282116649802	-0.057256273007094904	-0.05799217693644307	-0.9055842466736058	1.0532974416375398	-0.7697431251743665
0.9421098974249025	0.8315359234614977	0.8806442886841381	0.1369084195549294	1.4836888150152054	0.6000026282575426	1.8572920857181103	1.9664179538181814	-0.21415177727244963	0.6030554379869191	1.3168255853488948	0.5111474838783456	0.7399775758072843	-0.9677609129660606	1.0913463519825521	1.3819693737203862	1.1958471720604387	1.6366143762017447	0.9551466535683196	-0.5159972535707282	0.24319816527833216	1.9136854923240416	-0.3215907659200764	0.40397392201297494	1.2501139165240625	1.2968348497821653	0.8260679547656585	0.744622140703111	0.22606663628232754	1.4514736260953074	1.3003760243830904	2.04149882963491	1.6709452856901068	0.8595025478597025	1.5867356597105293	1.0021010052269852	1.0727165260667861	0.482970493324444	-0.3508701449628302	1.2343047614637466	1.4193000442629227	2.565395164223334	-0.14791826952100248	0.09704318675938235	0.49111768782429743	0.2100000218962956	0.6053108277346588	-0.20351445233375073	1.3535285053847521	-0.9341225731592321
0.4350359933385856	1.3562809123090103	1.407532450898176	-0.22087862071069778	1.0209942663009426	0.7539497068172494	0.5165015041255369	1.5522118602472859	-0.6796365636657581	0.0639824335123652	0.7164159538540039	0.19532938677120815	-0.08186111919602894	-0.5039314047408385	0.7350167087938977	2.316638714573373	0.6768449541732028	1.3497132850615605	0.4059870699201454	-1.6608388356801875	0.44495455125707706	1.380079629835132	-0.22453645083325294	0.5416424220869237	0.5104207751880219	0.684117133144227	1.1591643022086917	0.7157528810770959	1.1550160154319846	0.0791449157947029	0.8309492219411263	1.2562733148680871	1.7319308047599862	0.6752862060822369	0.5916972639468081	0.5940975939141849	0.08892457645805091	0.4703325539261367	0.45493335198320306	1.9872024010172524	1.840217848891936	1.9852774406607812	0.8987286889555305	0.49370980993888025	-0.0292934248619191	0.4024560326832428	0.6333172134030907	0.7824077638437963	0.8096724242516132	-0.6918781393273461
-0.21393914262327202	1.2468847093125857	1.414014624899269	-0.8790708424502707	0.35263762330472365	0.5739529589594387	-1.07044345279379	0.3987384764688399	-1.4453797690097256	-0.6195848338705757	-0.358502457989057	-0.46304593723879844	-0.7193532031597276	0.8523113343092426	0.26871449943591563	2.4961652914442185	-0.09009916681907532	0.3615225321006259	0.15344941846902208	-2.2328826066166925	-0.03583227402163128	0.47942637780826963	-0.27946185936804696	0.42620890120212285	-0.6249226662636651	-0.03433662818999371	0.881688095082374	0.32220674885784967	1.9238566548940126	-1.3420662178439797	-0.3005489700473131	0.3677797164988578	1.0365849558522229	0.08249321534170226	-0.42285283327921563	-0.21177629663286002	-0.8781884972404556	0.3093129879094396	0.8239816525889334	2.4158696997453597	1.7960465218603985	0.534167514440085	1.4656895539723815	0.5574431385573184	-0.37659980121610487	0.3554126156474804	0.4044848476881861	1.2942996964571587	-0.11827407708896276	-0.04418230927622328
-0.608674381894061	0.6123553241341708	1.2778969959248387	-1.280978038469793	-0.10560864136460564	0.3167214976697769	-1.6572463739178345	-0.6379153176238604	-1.674101771109007	-0.9681513409394251	-1.2058480190635568	-0.9299590107381746	-0.5800580996678777	1.9509894591508607	-0.09282932501212854	1.8529681050030953	-0.3392057730678459	-0.6585931204032893	0.9613386897211315	-1.6480621294141058	-0.7657768208433933	-0.16051436621169338	-0.3892879980309036	0.5081171115649828	-1.1276727171922796	-0.22853188005443673	0.5478337650659986	-0.04057972602485173	2.740086361646203	-1.6261986588816522	-1.3091451384079538	0.1196595303607877	0.1527315952578232	-0.5093257917575958	-1.077387302701209	-0.3198639199855119	-1.197383902935166	0.2744886794884936	0.6817235095054129	2.5684914133425343	1.0185093353358936	-0.41863590477443696	1.3308784473485935	0.210384489128303	-0.41962605038920003	0.183930057374397	0.6402114043617303	1.020792580452269	-0.619795682275767	0.7888106288824075
-0.6663033959446254	-0.1294511012627595	1.1747005404589437	-0.9206814666861102	-0.17741293454359985	0.25087682934540173	-0.828227668892156	-0.9013660531476565	-0.9780418984819963	-0.7898176293894066	-1.2484668803439183	-0.6725311135925729	0.18538246740335929	1.5511298280078862	-0.02629532503132327	0.9434955509387125	0.3315792212575885	-1.03526997468403	2.5992228702181697	-0.18820011052733138	-0.9053746776433155	-0.12547498780873584	-0.3155178201405633	0.9391163308625176	-0.44989900078330897	0.2386531843247883	0.6123023661678011	-0.17040372086388247	3.3120089827391226	-0.6744445212638531	-1.2911892010557273	0.4594827996331858	-0.1141139021283054	-0.61260649267707	-1.1831684749724443	0.6736701201478952	-0.7557103325040322	0.4882611654347404	0.3110400262649826	2.4427082713507238	-0.11887585844365366	-0.04570415945785772	0.7307181758962908	-0.3136461212133771	-0.08628843116114346	0.1252503104093881	1.5590265194531336	0.2144164418073176	-0.3804316837070148	1.5184827803245118
-0.5589362059502133	-0.5823310060719553	0.8438346818553513	0.0660024510822567	0.0057165498960736584	0.42368414990115005	0.5978625973464659	-0.5005370606951334	0.1305708015313473	-0.282696613527623	-0.6162328880877688	0.20244187257799873	0.86173245102373	-0.25749654766442076	0.6063879920199	0.221743040286114	1.3228625746898452	-0.6701379540773799	3.7291981436895925	1.1289640473133198	-0.10981595676907617	0.4100329882578547	0.0781306062590901	1.3270572236037188	0.7760868978711373	0.8594731388189738	0.9010679704378983	-0.10558570965963208	2.976907713718931	0.4454000732123319	-0.25851853603275204	0.6840437846934736	0.4781346172539072	-0.09896887294550163	-0.9270230072121706	1.8102846655497078	-0.12994149738125202	0.8560295572381366	-0.043413427703927546	1.850973627650773	-0.9170819413286245	0.9861237695815319	0.050669937314048015	-0.7101844232586022	0.5489360301336044	0.2188638881388293	2.533853803786804	-0.5960472306619804	0.14981135411291374	1.9313551624777632
-0.3914998484416508	-0.6024958370269312	0.15718794163372884	0.9733063167342504	0.1389234091801409	0.6551084422220038	1.3431436604285372	-0.10674941080310792	0.7740194004732948	0.19592819765188457	0.000842853505948333	0.943961677283542	0.9207027020079726	-1.9321693015507628	1.399652403333941	-0.35891787497696837	1.5211681700408681	-0.07822156736971987	3.1009665722597624	1.3925715819808755	1.0096676841657444	0.8156665194579993	0.6185966032633192	1.1700832511206412	1.3260028134713124	0.9538340011360137	0.8759029531977977	0.04234056288455233	1.5871982631567214	0.6610166679262454	0.7246803908337746	0.3314765594158979	1.3186050368715614	0.6327420634802452	-0.7180178253455365	1.7210653072642728	-0.04713638508690871	1.1416903782183165	-0.35254961476174657	0.739280744207765	-1.0352492928981325	1.2653831399200048	-0.44437635863181163	-0.7754621357948637	1.177088415581842	0.2501542204696815	2.676537274001164	-0.9249205409402469	0.3362708421786942	1.9577118525485415
-0.10295517432856617	-0.3005378189526389	-0.418131553282989	1.1943017433240093	-0.008378191809089146	0.7175430364732898	0.8427037752153581	-0.20875702910191474	0.6149132933748966	0.3872590146060067	0.08283853556205212	0.8919962420890464	0.4901840611337309	-1.9576342735410792	1.592340933717855	-1.0269354580605916	0.5156619261242388	0.17779075266408256	0.8973633717608389	0.6045015375780823	1.4128990349004737	0.5878625064784376	0.907410741978987	0.4788684117778436	0.651942822208828	0.32859767253119443	0.3313892323462309	0.18811734352815954	-0.02634362299858332	-0.029860605547744137	0.5898819467950148	-0.3017039124412371	1.5216648509292985	0.9751588371504156	-0.7762513628417385	0.187667539395302	-0.631454983049411	1.107118340973344	-0.5998597592887585	-0.495868438746119	-0.7730889634005665	0.2158312509404386	-0.6317489795879857	-0.46040689458876854	1.3911550387308287	0.03775117541693636	1.7476447814746257	-0.5682018748447434	0.05847769072281884	1.6503427807897963
0.2895340264768795	0.08434560280687937	-0.2879091464435634	0.753288305863379	-0.38826571228730955	0.5273898938321402	-0.3252979414233893	-0.6218590180856446	0.12250878879289404	0.2494305403532071	-0.22409696377116087	0.1799555802560256	0.07477596681175865	-0.414665755005931	0.828612368631965	-1.7100719591352884	-0.8472341646974594	0.03762425521895445	-1.295044456336062	-0.34579273844856245	0.658976218803004	-0.15376741137901795	0.6743060211123514	-0.16554125928160882	-0.574463430702297	-0.5113934447902584	-0.3301545922015059	0.23472545438623818	-0.7789266483939259	-0.72660107404492	-0.5893213710163687	-0.6145263101010074	0.8012052169439162	0.6602950476728976	-0.9019552382734907	-1.4991686527652082	-1.228714298418079	0.6800437426420542	-0.5882254676795483	-1.2418314219887223	-0.6645006705435265	-1.3061531635867332	-0.4675563818137801	0.07166847392049362	1.0301677348509588	-0.30514203441080895	0.41614081350983545	0.21396432565751003	-0.2750568234846578	1.1203903046259789
0.5200113242091285	0.30346339513646087	0.3897671433344208	0.17341577929432925	-0.7002841002327194	0.20261753661875093	-1.088042036332614	-0.7615506757256104	-0.024765995736297362	-0.0274019055312286	-0.3762705541354242	-0.397414918343811	-0.04731204722585978	1.0770521623200862	-0.3303013658442412	-2.055680052571823	-1.3114603883156506	-0.11895555055734346	-1.9843973045630316	-0.5386555437735071	-0.6109939137573803	-0.768772122921984	0.07398646393162614	-0.22702824906947455	-1.2140882624075797	-0.827735314659293	-0.5538345596885342	0.06771072684822697	-0.48471823927795776	-0.7152763103598455	-1.6366430343553675	-0.4869072430074505	-0.25662445434052944	0.007858999045207612	-0.7270545579740981	-1.8539567872384322	-1.0500086344738169	0.06160791252376985	-0.11610860260510149	-1.278842920737142	-0.884975087466856	-2.0083257418086626	-0.020331618801271493	0.4333264304015006	0.3816986844366634	-0.47669877054200144	-0.3965115681821633	0.7524039510619013	-0.3122905972887676	0.5093688220065334
0.3237814332127455	0.1983413959018854	0.6748561336207364	-0.07820653049463945	-0.682183224133939	-0.045013577250900515	-0.8810064604049702	-0.34752142644784	0.34677668221060837	-0.11159420103137974	-0.10242073510363993	-0.24087443533500297	-0.02517423343127938	1.0254460475230305	-0.8714927196005012	-1.8748076467423147	-0.5640283712044734	-0.02047510953239693	-1.1829113334434749	0.12612772726089524	-1.2527492425564823	-0.7247739845001364	-0.4023067989777153	0.19725360331479314	-0.8270531230941197	-0.36847644699761645	-0.24666455683247684	-0.32387265252385594	-0.02803108402124864	-0.18093301239209666	-1.5020156042019377	-0.3834840899140205	-0.7872757208911981	-0.38930354204109496	-0.19957780462676183	-0.7384117956125443	-0.01213711185627842	-0.374582335993057	0.6667917576438296	-1.0111166653895458	-1.1341244527425776	-1.5320778008914353	0.48221301192452776	0.23840251559393283	-0.052840586281098875	-0.3364009033315141	-0.3681039344355998	0.4642395950034661	-0.15993722947170924	0.009793219660717613
-0.15826660813776997	-0.192543687130742	-0.0760122214790972	0.0666696220562235	-0.4076589613245483	-0.0950112867068639	-0.04072050235543566	0.26254388283803304	0.8451581286916547	0.2127554596379598	0.3168547896586864	0.4051856045998487	-0.09410041639259269	-0.4276889337022782	-0.38429866798991286	-1.3816958311669647	0.4567498071013507	0.15571522118084327	-0.2360636517364768	0.9148785397647213	-0.6995141985404164	-0.12012049478743227	-0.3719207391453691	0.5104972567900532	0.004787502742469002	0.3538356470642075	0.1689223616954545	-0.7525294788696141	-0.2827517732982703	0.17078377916418988	-0.3546603536013286	-0.677193817711481	-0.48073489247431417	-0.2357847385852145	0.2704247173051979	0.5592933955606612	1.1025179955092528	-0.3910631800353062	1.2318222033611212	-0.9709210444697657	-1.0487911836525716	-0.6691175065798566	0.77014515329034	-0.49745023662464377	-0.05048410440246818	-0.06817218708273537	0.05480737063054405	-0.5089989920872195	-0.14497586869725643	-0.16419891241761042
-0.39827135369888045	-0.6012269010861291	-1.2874669098627836	0.40464132774619627	-0.24138746247192103	-0.025836473913045683	0.6645229874055736	0.47360341615575324	1.040116155930267	0.7618676371860542	0.4395119584352533	0.7278709140385521	-0.2207103591157157	-1.7399643057224574	0.4867467596292726	-0.9287086866377684	0.6558061720151516	0.06481940103409452	-0.3221114586681496	1.042166981547005	0.5209631330733794	0.43769232391309765	0.05453116643781413	0.3221574951620923	0.42352987042676726	0.5334999972828856	0.27608807526816365	-0.945235044563126	-1.054141061489721	-0.010469493550837868	0.6402796623168755	-1.092766891752467	0.17913564580740185	0.21811034572554439	0.22490796977666072	0.7282209288240042	1.373310623061656	-0.12542689356188	1.123893477554304	-1.1648111599231732	-0.6067448891329857	-0.3412131568005326	0.7564740551874257	-1.2102698770779274	0.1143880715937085	0.043277750181098334	0.2518964961644941	-1.2481129044427322	-0.32871362785489455	0.06729904991059368
-0.020253414151469567	-0.6926388860980359	-1.652313456528117	0.7437257402971762	-0.43484906551295816	-0.034729962593882634	0.7780802886391942	0.11618305729092629	0.8962990415629166	1.0021692476911568	0.20569820166819439	0.23883128773602347	-0.1870378928736084	-1.6133656582135432	0.7640496270509277	-0.6211279134687987	-0.006839994035771346	-0.27604722929084125	-1.2873964188340596	0.41955314206248306	1.3245595397582317	0.45309527677918704	0.36710886403554227	-0.10743892760458354	0.18006031384225202	-0.13001531159894267	0.10814409209676455	-0.7858944119269374	-1.315781829641328	-0.3897749372198026	0.5857076386837384	-0.9987967995640068	0.45293568251238586	0.48652267923046444	-0.30864201751964965	-0.26252411872286985	0.6385363045843185	0.040716912322990566	0.44702413001196367	-1.0737677124490126	-0.08160394392954998	-0.6251357378262699	0.6110067622716026	-1.2062390978286963	0.0035047826933776827	-0.049931554140336995	0.06561924504965679	-0.8786370350097898	-0.42844206537658264	0.4892218090288041
0.7388328326192752	-0.35278964125717044	-0.5930484226430712	0.9783368953882338	-0.7959899368738637	-0.22121932820859164	0.44568765963564355	-0.3786051968640805	0.6854694554653282	0.5599479020440628	-0.013534403503918246	-0.688870760288086	0.07045751400554381	-0.24599336594144464	0.22524547488127827	-0.30905162797127883	-0.5835712142445522	-0.41060501744961314	-1.9935433232404731	-0.34846250067504925	1.107618563234645	-0.004869837198306616	0.1921436503737699	-0.20640934496681285	-0.2592378768459006	-1.093014880907577	0.023258916516032985	-0.41120608306074435	-0.450634096282393	-0.42269369744977686	-0.23449720759671722	-0.19402108318269876	0.07143076470775678	0.35786767579050116	-0.790457439024786	-1.2935251116333364	-0.3534949540170456	-0.0990358847579625	-0.16662182625989208	-0.33111498841590165	0.30379631137166296	-0.8600435376366726	0.5703370915263135	-0.32985118457567714	-0.443492436320583	-0.11223044096600279	-0.17915197266379132	0.47328487209611053	-0.20322227155515854	0.6748534796516961
1.2303468717428132	0.1864284407481428	1.0118383296727762	1.0093433710281303	-0.8579662726953384	-0.442273594592966	0.0995881479497581	-0.46116661797002634	0.6159373957564538	-0.27191648297308646	0.12106124799819619	-1.2010101076604975	0.37153162015232066	1.0628992000583504	-0.4073903820072537	0.09374460497432374	-0.3306948861670684	0.03134336945128098	-1.6264665111353585	-0.6094682582512164	0.2645573696614472	-0.46407999930108257	-0.2563585379257112	0.20609061972891432	-0.3203343965424514	-1.4607401250221717	0.23413146773071108	-0.039204938907660296	0.9856821064198846	0.029651951289151213	-0.7366614581488167	0.7827068547861881	-0.5588300445474049	0.056166191931750174	-0.7188716049371707	-1.3319775929034947	-0.6946814523629102	-0.3308409902109523	-0.12003954968983432	0.7422401270482144	0.5634702070461042	-0.5183846990054142	0.6908495834765968	0.8306708856207354	-0.7722732142875887	0.08284702513357302	-0.16826198648887233	1.6976093594021677	0.24673909415438278	0.3603305530252946
1.0711231499080947	0.5763743167559532	1.7419435074709548	0.7858510137264714	-0.4153319137659692	-0.4162101312985146	-0.015166120387344464	-0.031220966859138333	0.6516048038491417	-0.6827689858396002	0.521050087363645	-0.8223186184098177	0.5663011794021918	1.3548975933352443	-0.36615679423912323	0.43665598308533754	0.4463288230000343	0.8204397353991405	-0.46985383971762973	-0.22427900363367098	-0.27744981124666995	-0.5738050237951544	-0.3235226466822054	0.7069365975159544	0.1263680909054841	-0.8532261174216067	0.5890089346549543	0.2612497894015182	1.8445489674927877	0.6201129578714419	-0.21796319157441849	1.1988502623890012	-0.8007142008253544	-0.07489043682653833	-0.1556821232078186	-0.36567612951241685	-0.19272772567453453	-0.27061046534904015	0.6011963434809706	1.4030118183001812	0.7992653861041484	0.24846384050339085	0.8180188943156873	1.4900988993862534	-0.465374894158716	0.47451937832441093	0.033607075810341676	1.8209995236819196	0.6456935274146386	-0.2266533251094993
0.5230689436361803	0.7224338078177907	1.1458471292116754	0.4662840322307283	0.18289658165001316	-0.011790044965699019	0.019758070729433932	0.5236455138818629	0.6440978742767974	-0.156418064813008	0.791758940330195	0.11406599547916743	0.7560019939627514	0.8674298154708097	0.28108214979153173	0.5286854245800701	0.8598677360231332	1.27954339494602	0.5675292972485242	0.462967370562403	0.004158597539372247	-0.38341079344979984	0.4097827503575799	0.7892505917016799	0.7690934426842531	0.22291177666105685	0.8168906229597717	0.5771331563344412	1.5737560954645466	0.924342156508651	0.9530816889913165	0.8833022631340021	-0.3908607369392337	0.0389806419226961	0.3637428388614985	0.8014055077408578	0.5183617025033938	0.14980197844338686	1.4264093770216517	1.2448260990357827	0.9878398370779877	0.8988962305392072	0.777471664498838	1.4126320632012437	0.4872090506620172	0.7748526708377249	0.12624671900928444	1.0478545118289886	0.8972274174145414	-0.5008921615231513
0.14481107279158276	0.8527143193702751	0.1117781720610551	0.3775535675396782	0.3670718886472306	0.5621958326729618	0.030972981929096262	0.7799935866890697	0.5301854483180363	0.8879929393325576	0.6885087286317279	0.8611305122510169	1.1098419142949338	0.5049253991173918	0.7931811888407215	0.40161845292600196	0.5424926232838995	0.9911173652101096	0.9481677829473212	1.0572346936252435	0.7510111033982315	-0.13504174270783686	1.5866124465715445	0.4558948418673739	1.2054589677076741	0.879501082546058	0.8547981770943498	0.941063249345527	0.6630924314316049	0.8139987353478573	1.782389265434957	0.3285279071774177	0.361202383950502	0.17836299362791658	0.42181959357246446	1.4079841042062031	0.7011061500876268	0.5468900979135388	1.7229267319492445	0.5763459542831556	1.0022559879708393	1.1112295993568702	0.5488345357808976	1.0460914932704184	1.5000465031605272	0.7848072876948681	-0.02500397985558081	0.5031093937888795	1.1268923682779555	-0.08762600532396975
0.1481408743194415	1.151585655470945	-0.2437290905174377	0.64659897540509	-0.035490413535643875	0.8904246070990774	0.00270183543186826	0.6501145301464339	0.3784471543653986	1.426031756326552	0.3647836371612674	0.9933772674121398	1.5036556010234505	0.7243420951491433	0.6658154761621011	0.2647314352184391	-0.01429445454005426	0.2766096510760255	0.8858017394030423	1.4052400057951253	1.1361331671541508	0.07070413314204786	2.2868907397018554	0.14747981923315315	1.1923054602106171	0.7055517674239359	0.8240809015239948	1.198410834426474	-0.018398477465475793	0.47420402489614827	1.6417127525261335	0.07593869661563307	0.8899221110867895	0.13898803595782658	0.12508954077604031	1.2690571299469036	0.267432165202004	0.5043136251677621	1.3373866328162456	0.033509244826375566	0.8037457082946786	0.9818046286238421	0.2543293634364244	0.9203871519911022	1.8695944010451728	0.592852912482439	-0.23712829122757037	0.9053321959606964	1.3860436303910662	0.7369311217394388
0.21752882591951095	1.3857247078907131	0.21603663454695957	0.8979024324619223	-0.602784863225508	0.7113364817775212	0.03901504789456863	0.3030152218352712	0.31499253052624165	0.8859076434162553	0.1625833392930908	0.7135831351241093	1.5049750912255444	1.1418664486818004	0.12308844623814079	0.22378345947495884	-0.23510594709339178	-0.116925032381255	0.8542109424777661	1.511325672947236	0.7070228397352848	0.29140268297329486	1.874502427493119	0.11387181886717644	0.6833739055413668	0.09296271484412977	0.7352541096567161	1.1527737485922536	-0.10155400007030188	0.18131394032361078	0.7651200909457557	0.12645040601988025	0.8465189497745439	-0.03958530513384908	-0.12207009405995668	0.6549881723235611	-0.22662952991553842	0.07150760912155438	0.6733597726156828	-0.06835315632671372	0.5105710674895341	0.7316551632277536	0.03359182915694184	1.0355643092503846	1.3341578101783043	0.43728769747314084	-0.253692450937945	1.6869456709339088	1.472851714754811	1.2490826065286302
-0.038292527952018804	1.0561821101990143	0.6993466134508433	0.5073273674368286	-0.7704328095725126	0.15925334676603	0.12942341214113443	-0.12814131427649325	0.4385546651424859	-0.20450485009180897	0.23297622293112508	0.4936902469159449	0.8179995281084843	1.1615038320044553	-0.33576814656139337	0.1627753499376139	-0.26474733714510273	0.19068325425394367	0.9549306930121432	1.333145500265936	-0.18405244378648905	0.4872825610056674	0.6573323327473801	0.054507042308579605	-0.16503107518666363	-0.27041750191053515	0.3818661604755015	0.8242563974980379	0.12074382616317801	0.08183078063014056	-0.11286586671822178	0.014872656263022246	0.3063689938262925	-0.1835818663153216	-0.16048464475251212	-0.05650155309321872	-0.27139397022366674	-0.26896754666286243	0.27210996567061185	0.07234412654679008	0.2480776356577342	0.41692716584342887	-0.04520886647277345	0.9540212842941185	0.21881173049266922	0.41154883558476296	-0.05971017950430233	1.6249372035035439	1.1480285815884272	0.9689766366146889
-0.5850100932576682	0.018346102636798475	0.5437243726152854	-0.7045539906082222	-0.40987182631104163	-0.3525346099119418	0.0602892874615507	-0.6051047065813149	0.7432800414894455	-0.7472306484246161	0.4211326329207019	0.5177697447777024	-0.31069427267189603	0.7321835854300682	-0.6148248018874833	-0.0495932908907658	-0.7228380330601207	0.7961844769013746	0.8665590042869427	0.7899715924770994	-0.7515175227198048	0.42926699148208536	-0.35095143090238023	-0.4750992567742295	-0.9753621377403981	-0.1413117645513273	-0.36712339962222446	0.4829798922316174	0.18816915947845378	0.08035646549824986	-0.44673143107484453	-0.6066937933345197	-0.3929294736328544	-0.2371578915019176	-0.25060155638885634	-0.5440443350893225	0.034004827013097094	-0.15685078708634864	0.29492727767791577	0.0971210960021652	0.0033730224079111756	-0.014082754715268054	-0.010702311960013195	0.44661207994136165	-0.8715903574812327	0.36312377899508225	0.09852615022402132	0.299795558602408	0.4541063468612612	0.11709295413362203
-0.9988355828366556	-1.1373237051500225	-0.08577535487940333	-2.090206187630103	0.11320070352808302	-0.4903599924852299	-0.36249663180846264	-0.984318356523833	1.0570599825470381	-0.240219925443021	0.4935544378250001	0.5331046634277469	-1.2392576567608473	0.3355297186074182	-0.9944266452842592	-0.32039234000835387	-1.7344963780439084	0.9236366267724772	0.3151827034921768	-0.041058926723058525	-0.5380395418512205	-0.028704261258645506	-0.38826345845968485	-1.3802400483508728	-1.2926358150056108	0.11657126418271173	-1.2274333022002204	0.3787471516062984	-0.09423328407719123	-0.11077555927707743	-0.21092883908613885	-1.5531266268277413	-0.952789582733602	-0.3045482400080987	-0.6620151386384573	-0.5911280773682356	0.1662640154348722	0.21952097887761246	0.3729357286730705	-0.12005796376306033	-0.3003572450180209	-0.49218792002901063	0.002622132043291718	-0.1290908201496784	-1.4683778183461584	0.0962326847383485	-0.014557554381647781	-1.3007197100133345	-0.3043272466719524	-0.6552526849493397
-0.9426040453647214	-1.516593684785385	-0.5692685427382482	-2.6559183966190205	0.40234307085763765	-0.2528405876359029	-1.0130292159124918	-0.9643332768842664	1.0969584196604667	0.7011814491340143	0.3959571353671158	0.2197940432499163	-1.5081739603991258	0.3334102451273121	-1.5113983794078223	-0.3977667212852146	-2.5411149500792773	0.22373380662512302	-0.5379797758918416	-0.8467400019797098	0.19291344230161572	-0.6558341408408285	0.32976889195998405	-1.9676490380695084	-0.9208591372939906	0.06490728388835311	-1.6050972611166403	0.4692992834232266	-0.6494173600158328	-0.6999366948146194	0.26977584128126986	-2.265864326544525	-1.2705070468805124	-0.44980303780666303	-1.1987741993136327	-0.21558571842984603	-0.14944888183807392	0.34433615756036356	-0.026946555448941388	-0.441921464218755	-0.6127233656243674	-0.7756107846322928	-0.20068344808119784	-0.20320258081170864	-1.4574529172560213	-0.3678772158786955	-0.3734780951223232	-1.7660069805810412	-0.8852059945553332	-0.9454456459419288
-0.49290015239262913	-0.8402932818540955	-0.5990813745433429	-2.0186403990047572	0.42223116032354024	0.09557463102893796	-1.4486240300330058	-0.40092101115551576	0.6931024300874817	1.0318156537751189	0.24942337758475833	-0.36325545828347056	-1.2169359002546232	0.5340030966092266	-1.7046664305494588	-0.16803532974235336	-2.2845402081259394	-0.8733774714386728	-1.186996730098907	-1.2761998259741953	0.7770782349815522	-0.9762379860476421	0.8677525133019003	-1.6869694824418286	-0.13731678537584147	-0.2534661877087898	-1.1465015420802016	0.4763848249128038	-1.2759623850102815	-1.455298463307603	0.6489462655643498	-2.3161953748557633	-1.376877964310604	-0.5650823782662158	-1.2861669934710238	0.25207241920931944	-0.5851309808111684	-0.011255308222065946	-1.020477462130869	-0.6779493731667824	-0.7331762297253656	-0.635595621554479	-0.7033926193440847	0.32314131502494076	-1.0549006726918477	-0.7773317470785025	-0.7139847309790519	-0.7559206945577644	-1.276288607533323	-0.9234252617426777
0.010076628815042725	0.1401236006368078	-0.3503449992835115	-0.8316982280958961	0.39521430026656906	0.29204145090046774	-1.2914396873970995	0.3709014931914559	-0.008182136361633022	0.3788358785810619	0.13906718328764622	-0.7510995841558498	-0.8123669286595296	0.4591431182873495	-1.176390213465116	0.19398343781661662	-1.0540183679380504	-1.588488871405799	-1.2018401516184667	-1.2172193625620913	0.8037089142044695	-0.7533029968501749	0.5519583832834006	-0.8387887239430907	0.518177458147267	-0.3855079522156939	-0.1715792509990348	0.2195487573643662	-1.6723145923460552	-1.6703164000102457	0.7405033517515611	-1.7362795951126935	-1.302340368126083	-0.5145765299477771	-0.5780022075660587	0.404117920052435	-0.582961553806007	-0.512527585057362	-2.0416126667967744	-0.7126743445225904	-0.5289002975563927	-0.057584183609453124	-1.2762256572278339	0.9148123486010553	-0.639479110493891	-0.8936601958842106	-0.7826191378599138	0.647777747469091	-1.4812111158568697	-0.9775754742207318
0.3199390522604736	0.29945622719876824	-0.0411626152631214	-0.16627956569782576	0.438468483934255	0.2608704731299641	-0.6219126028059954	0.7261944521581737	-0.6394062016617976	-0.6615542485608267	-0.015573795028119999	-0.5111524932130604	-0.5887802799293371	-0.0895797384592085	-0.2481879150535169	0.4048347559749678	0.10447170141056163	-1.5283587059151786	-0.5782562653251	-0.8485696673065897	0.4317607007946153	-0.2635740814889446	-0.35325586206001347	-0.36447562771032516	0.713933721715045	-0.046402307844838654	0.5197579397846711	-0.15768276458708588	-1.5007244000520323	-0.7330024179987722	0.5417556370105012	-0.9282428705757128	-1.0455384501432858	-0.35639504737188116	0.6003886713915424	0.17073922703974118	-0.008996659379250014	-0.6509386405243703	-2.2135479862545098	-0.5002769452779774	-0.1360476330754986	0.7179609699469102	-1.430157630129558	0.968034379942248	-0.5242279529011565	-0.7126674320924087	-0.5720060914716923	1.0805655176376323	-1.284505564183375	-1.1668356301803686
0.41168123867263806	-0.7150099125932463	0.33322251806446324	-0.462315399374459	0.45456583478226736	0.08036494594986944	0.048483607557453894	0.38671862998176315	-0.9744386275788854	-1.2793177748099165	-0.34989317099517714	0.28127654484112224	-0.4873218003374106	-0.8479513368615641	0.2334741753117876	0.3524708855931362	0.28509182263325095	-0.9840422460726566	0.23760578596571583	-0.4323785504923387	0.09665322690372045	-0.0005141319187008894	-0.9798393291192086	-0.8647776427024051	0.5504532914397662	0.5028871365054919	0.33692977163359866	-0.3381363005043695	-0.6945258370506963	1.1002441225512791	0.19345374355063896	-0.31922724459491353	-0.6590265360436787	-0.3066895810183866	1.5030944736097436	-0.08840799310596699	0.6710576806900244	-0.33552287658129304	-1.1191514606967559	-0.09823471432852805	0.12110472151840296	1.2994382606044368	-0.8226735490516124	0.4451583774479507	-0.7505546374423683	-0.4275137112773107	-0.3467498724353557	0.23735304080395972	-0.4465039693620384	-1.163198531694778
0.3326849391666863	-2.0432183544844724	0.731374315232211	-1.1525323602440627	0.36715034845239625	-0.15626324038708536	0.2352412389254551	-0.1990962139184731	-1.1482263501921164	-1.3093927946710293	-0.848405283927547	1.0095389327905158	-0.3499326687114117	-1.4102034788891187	-0.18665613483726584	0.1561920586904338	-0.3396874969442468	-0.5580262200769477	0.6485573915517885	-0.09999217197056513	-0.01565141381592591	-0.13403984577772607	-0.8183187951914322	-1.9145681964678125	0.3101755544257018	0.7195376250008594	-0.5779988910307599	-0.1900357986763439	0.2791815084082393	2.606894036624553	-0.11663947962577617	-0.0810241481063193	-0.3113454274721478	-0.4529390533821691	1.657070158990117	-0.0180890910821921	0.8774622088829632	0.006005500934882093	0.7004788711414487	0.25367182762969576	0.024473303165616626	1.3229447869551914	0.31930592167922633	-0.1487776183236805	-1.0456518131757386	-0.21110673798907859	-0.4440535714572515	-0.9916725681744396	0.8173946088390672	-0.733981387248891
0.08726589170317804	-2.3953966402467244	0.8056054610771657	-1.3334121932996335	0.2967223897686034	-0.4033642842653504	-0.08244543887241197	-0.26555156534043306	-1.4231433639079485	-1.2170378621710451	-1.2977409087914673	0.9991083307619515	-0.21245421980987256	-1.5818824424955915	-1.0397435698705186	-0.006376110980541756	-0.8053376824331704	-0.5644918676897377	0.3473781684061377	0.14844964561664875	-0.13687280787469225	-0.3633425756062305	-0.2509788546464521	-2.451751195727987	0.08766047268462898	0.36135505919207894	-1.495548926620155	0.07618095511984224	0.6923932342516403	2.551351731929821	-0.3026557896701531	-0.08910097897701046	-0.2001055669153524	-0.593822468448701	1.25243771796537	0.2613159171023154	0.4867816756516628	-0.08326464955866936	2.044241376982731	0.22999285224051677	-0.3511595147852388	0.6734876463806543	1.2586907614711556	-0.3833094036371018	-1.028418727213653	-0.0885366136708623	-0.9895403989480639	-1.582005486289561	1.725990379552152	-0.13428090326822636
-0.2708860085157323	-1.2930970632768133	0.21603173301820908	-0.7181784438094698	0.38624911059960915	-0.6122902881445974	-0.47964020301988586	0.4316506032203524	-1.7527734130793824	-1.33315227979445	-1.4576685058963805	0.10977059592581019	-0.22965652513783025	-1.3880879414572038	-1.4537642340218324	-0.053852006025691915	-0.46997962037105445	-0.7971552252207049	-0.4002622737583519	0.29471902005277334	-0.5618066049052566	-0.3244841639932633	-0.08505537449505228	-1.8318077600310223	-0.21809264254195818	-0.2749796878597037	-1.7453662150024045	0.13113763484426788	0.26323023796174166	0.8961123665943797	-0.44704247230218425	-0.08420644003703948	-0.3608439424537015	-0.45570888745284893	0.8427327762445969	0.2771898364592598	-0.14138689259198095	-0.5867415602912791	1.978127920218458	-0.2560258759539878	-0.7400459273655263	-0.3515939077219631	1.350159900757689	-0.3624500443830315	-0.5268227279740191	-0.01939138055489871	-1.7328347282788499	-1.363241701483672	1.517478265962373	0.10958480074140636
-0.5333416111599357	0.48731904966423334	-0.8124266135321567	0.15758053606075184	0.5297217930089382	-0.6838189094472363	-0.5068687821549214	1.2803791276026322	-1.7206375137102228	-1.3422972459456557	-1.257750971649397	-1.0961529779182475	-0.3639746430418052	-0.8929789141448045	-1.0896606168963134	0.013179844245653573	0.3671848280610143	-0.8108807252905316	-0.9120095545066895	0.23797898854945507	-1.1960852395260972	-0.03316821146864394	-0.6263703597107135	-0.4178074361247839	-0.5823289142284721	-0.6808586451871187	-1.2301965092412317	-0.12396155319585682	-0.4869769269746905	-1.0202091358569674	-0.6579447308196816	0.11641901810000453	-0.5625491186886017	-0.040425595579764016	0.7420008613977445	-0.15724329189266292	-0.6309972166896304	-1.0468150440685589	0.6031881519439434	-0.8427267601210207	-0.9192263647604624	-1.137125600131933	0.6260130340235618	-0.50259765694801	0.2803173087252636	-0.02250727872808384	-2.1540161501346597	-0.9287105645704145	0.21307049034883366	-0.20966269196237267
-0.46183289521277543	1.6830879417609075	-1.5151268006954868	0.6251519942792121	0.44260222182888714	-0.5211744614740313	-0.05983835861203657	1.4152236995161005	-1.0209266173987976	-0.6690204750585125	-0.8120487911262629	-1.7854878785475725	-0.315382391504921	-0.18208729822977307	-0.364059643613661	0.18410329280990095	0.9828005373955836	-0.3587278134374901	-0.6610990569716939	-0.08664384811471489	-1.546094054215425	0.18458275181867406	-1.3343109350957316	0.8719200434015645	-0.7143526380200146	-0.6098659962019449	-0.368762015139352	-0.46700708679862857	-0.7512653434310185	-1.6798127419220037	-0.8485021089077034	0.511415391722207	-0.4394567887853151	0.3501725370588264	0.7948461689028549	-0.5847064192217921	-0.9372283153841996	-1.039732017352517	-1.0318840162437357	-0.9755444622336552	-0.8111881553967166	-1.1646343404187056	-0.24919879345899346	-0.9388894090591883	1.0284142497088762	-0.1335965865036268	-1.813623750450844	-0.7738954290724908	-1.282889596760304	-0.7191080096361744
-0.04813545549705847	1.694051858983888	-1.3277655505029187	0.6206181885593268	0.04852010286110194	-0.14094834319472482	0.6361136322925742	0.6357291357718176	0.06076619229522546	0.7014594343914086	-0.26886755007786883	-1.5280374596922377	0.13622701788593927	0.4994276053556662	0.21669615290440744	0.4208005714275998	1.134784601057545	0.43184930614397854	0.20194803997976662	-0.5586992210932455	-1.2054308931733781	0.1579899220026558	-1.4342236329454872	1.480882132700066	-0.38195772780302956	-0.19903711724172427	0.3717943372922807	-0.6056344493313269	-0.31024958728842367	-0.8076806746884103	-0.7501272864008396	0.9704898864234276	0.2026881856681784	0.47437342342074534	0.7039663633256433	-0.36382433650364016	-1.184804349142839	-0.5431555413626525	-1.800868863296129	-0.4527746488054764	-0.4188799810429823	-0.4518495962767612	-0.6223946545144141	-1.3025718199977343	1.4493720059573987	-0.251671971938546	-0.7049139910465908	-0.7553511767213463	-1.9307963690234127	-0.8516621710822174
0.42171493185332243	0.968703032941091	-0.4906957494631987	0.6415803909170323	-0.3308036765820872	0.2838574032928035	1.298408644102588	-0.3720857241349261	0.8023391572038449	1.9639097769383056	0.2989012651653305	-0.6260294045022479	0.7720866625927595	0.7884775759899181	0.6565964432286339	0.604348485838577	1.2270525511166994	1.2147211634081372	0.9296691443704224	-0.8976456511754706	-0.33126080915451855	0.10935997872067432	-0.7877387758860359	1.5867588553408607	0.18311065897326628	0.2768756974297486	0.8349407736635682	-0.4767584729032099	0.2710852670669252	0.46079018394555266	-0.23979429308066083	1.3697759082141436	1.1572552513708254	0.4444902538404904	0.4485419965958602	0.5199082224007442	-1.2940851737894086	0.1373756180697868	-1.3714754518660366	0.3374247147652351	0.21971612438270935	0.42587523071680283	-0.42110504365603846	-1.1468463818584302	1.4815476645876853	-0.14325419986022916	0.6877338546801711	-0.42501291353235304	-1.4258555737785819	-0.43839570788588833
0.6162764480731058	0.3675601622590336	0.24134727508357642	1.0435853831351423	-0.3011063312673552	0.5133783701394613	1.7539183706192332	-0.758788669118892	0.74468793703532	2.1552678136171988	0.8310869132385879	0.18440909759839494	1.0459808323387987	0.537114802748729	1.2230461444563876	0.5951600354241334	1.6137242093661872	1.6748608453602782	0.8734089169213852	-0.8703475925344337	0.42094848920603045	0.3409524954355573	-0.045491914092406494	1.6384659318851944	0.3935860216230755	0.6393707127519721	1.1173834589230442	-0.27769039333303874	0.37535239681976157	0.8299189908926148	0.37686177620134753	1.6532930247440878	1.8925976863784588	0.5562577693574873	0.27937060497534605	1.2765130719531375	-0.9620523030009129	0.6857979826323369	-0.3412695125464904	0.7982425874475609	0.9530153801528244	0.8187833415176207	-0.08589231443508215	-0.5160660273481422	1.165261578114464	0.2943307977347582	1.7055123644903973	0.28171330969850406	-0.3487668512569115	0.15570870825104632
0.45176722043920853	0.2902992827370319	0.43314608366762547	1.5487057532520292	0.11764251349172192	0.40231036076261817	1.8780156568087378	-0.37653514082593226	0.15563813171770946	1.0673385226231915	1.158210501600652	0.3740081764587491	0.6195218013831785	0.06103196365430511	1.7833292095769373	0.38338630550538627	2.003844804741388	1.6556012872777144	0.12608426326141647	-0.4818563450521277	0.48303503983561696	0.7748171070829337	0.0739638858200398	1.727986051354138	-0.07323573945750794	0.797196900846174	1.274822900369356	-0.23065318640614246	0.08606441762631126	0.1454438400584903	0.5447772687457817	1.766578216957556	1.9200696220578617	0.8492302760966627	0.33870710183908803	1.0709670966648708	-0.07979263169692084	0.955661989387608	0.37986727380119567	0.7149885048540247	1.4621771887819937	0.5433443741168152	-0.028544473194580526	0.021042813145262653	0.5486936951396627	0.791383169358782	1.9627471378751284	0.8677923006986535	0.4605800563340226	0.4652013433999781
0.11191622380521739	0.4552463614484609	0.3189676437814237	1.5458461928647227	0.46316531932654964	0.009369388028474873	1.5326921632905695	0.14793380209997561	-0.289789693154146	-0.5271945221025724	1.0411645402537062	0.017389996672124507	-0.24871312055934489	-0.10225265806333904	1.7545015317535508	0.12812898223630256	1.755811314449801	1.1655030269711597	-0.576936885599696	0.03405955489571399	-0.09247484014135467	0.964782976587259	-0.43824571710907906	1.5566256906279217	-0.8387410949318852	0.6581012827251266	1.1899743768306525	-0.3609111293221379	0.011916598725007657	-0.6246777258951992	0.013925574095348834	1.5906543547956016	1.1794979449697192	0.9754951410212661	0.4145896723235949	-0.08577097915320787	0.9469502534995511	0.9234764075690763	0.30900561132447196	0.38963220559663514	1.422503946748891	-0.04784389842898831	-0.2585220827788989	-0.06274971780791816	-0.24012042037591433	0.8543475396395215	1.5619771197393257	0.7952807134585045	0.6023097187795412	0.40107726350200956
-0.18089641561821995	0.4012820914346257	0.2980246437763979	0.8178140913255357	0.3435838435643815	-0.42842066362526765	0.7048295914496118	0.15222815370206824	-0.2461434854998926	-1.5398782472370232	0.406856448689817	-0.38197094433876577	-0.9047785225237905	0.23900252394864488	0.8563284383355313	-0.004558441998723908	0.7051954994354678	0.37001943939501936	-0.6149955588975848	0.4052977133303334	-0.6880668776264911	0.611242007421476	-0.9001289216091236	0.9557162663460981	-1.1419923491915795	0.1986694864070776	0.7527908890820396	-0.5102792809391227	0.41623568724543836	-0.5916248787397514	-0.8257476246711434	1.0310756276392792	0.1209176089792327	0.5979069075693553	0.1565872316478754	-1.3140683343989994	1.4531553577643925	0.6206900355556156	-0.362449149596613	0.20513134274964406	0.8000100829435434	-0.4873379514448851	-0.5255988273477451	-0.7014517278229289	-0.8998585994167635	0.2611812626342107	0.9315907162976449	0.08332703758660401	0.25551386000276727	0.2564388936939961
-0.3440165054247806	0.03871067345823534	0.3217526876505583	-0.15277838509803182	-0.11159551889601232	-0.6442925137096142	-0.3097918379660174	-0.3725943294782483	0.0011878794338224122	-1.4466856411518803	-0.4646527782623767	-0.41230804791109443	-0.8955103369720816	0.6753633094217737	-0.3096431162917177	-0.01979079141509434	-0.5021565247675135	-0.4251291448727025	-0.08304949193256035	0.5105830575490415	-0.7117260404105851	-0.04338651822222887	-0.6980558286634706	0.24701057438475715	-0.6242857887588391	-0.3835912031725913	0.10618624769130439	-0.5250303725183295	0.7962577468472218	0.08731686215426462	-1.2634645841340593	0.20759448990801674	-0.6082011307863789	-0.14179870289809499	-0.4946041196484955	-1.7350542909193547	1.1382835234591095	0.17233372206552852	-1.0769988336919256	0.18596929022077321	-0.036869868130563054	-0.6115910635214186	-0.6821250252392147	-1.2882880696506886	-1.0803920263361069	-0.6105565708167705	0.47517849066366796	-0.6778080596468945	-0.18640455412153534	0.3096804531055415
-0.3927569645177547	-0.32786916738365246	0.013319252911588489	-0.6441171948571253	-0.41222195632880493	-0.5173085026448141	-1.0020585257651118	-0.867145189689186	-0.019340993109807355	-0.5839739520191588	-1.0663845303137343	-0.095787510252292	-0.3444150674254222	0.6084269215668553	-0.7311123085413046	-0.05598921625199516	-1.002511483107853	-0.886118978707726	0.3993102726789918	0.41539247375709376	-0.1359397845850325	-0.44224833257804297	0.07224912178138514	-0.03511594259530085	0.28664647830125034	-0.7224226156845887	-0.37680621924710417	-0.39206295376864975	0.4952946152045227	0.5095572269911665	-0.9533943499097238	-0.5076807270125234	-0.6341631947956305	-0.6838067762047191	-1.1744611394506896	-1.2671586441565899	0.3711416907550539	-0.18607034551125995	-1.377044580801871	0.07831937762293474	-0.5748814232360818	-0.560541572257263	-0.779347131093669	-1.262475739195434	-0.6851657499722434	-1.0558882362378925	0.33801328186588425	-0.883461315384049	-0.4743177826023533	0.5235204525838898
-0.32354063528036137	-0.40350436000827256	-0.6737059397663725	-0.4021426319905879	-0.2840484405404222	-0.15310506411915992	-1.0472231541438835	-0.8680389345571897	-0.3592005124707532	0.2916220625231436	-1.0551316237554114	0.23447699836274316	0.24314102674150048	-0.08281929048253436	-0.06886887070583295	-0.17604535280194597	-0.5683139552661085	-0.8560201213803742	0.4025950237552002	0.2628974035554612	0.5285760561459701	-0.31338664748724887	0.7557533369451601	0.26638099482558425	0.8267214381278983	-0.5939496436426679	-0.4081130122278309	-0.2054131302838214	-0.4092036856156339	0.12622704682332908	-0.23327107856348775	-0.7433519085643291	-0.10825517736975342	-0.6210370087991302	-1.423688170567435	-0.533927849786231	-0.1808400016230197	-0.25546838111740816	-1.1466047445889302	-0.2165454720978819	-0.5712164553231299	-0.4772009827127707	-0.8486749701302312	-0.616220752473892	-0.01715628704323488	-0.7105611958095746	0.41963184077209864	-0.44671084681728224	-0.5504514731374763	0.6494707986541914
-0.12688494221801006	-0.20784921319024968	-1.206567294713714	0.16567133461328365	0.03906127765680633	0.1967609793864619	-0.607850571324551	-0.45845685920419055	-0.614709273766418	0.6604809776654542	-0.5408112743720277	0.32020374609522023	0.4819707244967664	-0.8688942051877546	0.9320591689403874	-0.26864392461571124	0.2171310193380341	-0.48182552211595736	0.09168778284385737	0.14598730907944327	0.7552836106205978	0.06346041352952982	0.8473794656965165	0.7354756686019361	0.6692992733736605	-0.1610610966356667	-0.0668854993278101	-0.051477990239521806	-1.0903290463635502	-0.6686001547838442	0.2656019357754592	-0.46389317114112777	0.4615037984183318	-0.130700355559847	-1.1196870478049359	-0.11432445014278673	-0.19480903550560438	-0.067509503367938	-0.5656695437311421	-0.45856107896802717	-0.22011381255938692	-0.3404490049197248	-0.7531916278497198	0.15858943162533107	0.4520007800360663	0.0784478187540877	0.5277514871019285	0.1957948950105595	-0.42777585129593354	0.5442928146784808
0.10936560032792517	0.01509132331780792	-1.0408582640377013	0.46465701399747433	0.13921775778047174	0.32485319251567396	-0.17558359008679356	-0.06542580356913896	-0.45273365766509466	0.5292443207397396	0.02974244041795784	0.20207322995653648	0.3848006936951802	-1.1002627009674428	1.2396601901792084	-0.20103586080279076	0.6000346198312462	-0.10086989142592098	-0.08697816603258841	0.06778406051783276	0.47412455702821205	0.21883474790004467	0.4560642569093421	0.8157338433772654	0.17265669518455345	0.16758614637832348	0.26547225457984597	0.04414933930562711	-0.89452859645886	-1.054333664283187	0.2649991454634971	-0.017106625707242303	0.6413106785061836	0.237710427552879	-0.5572397509986602	-0.03678007752522986	0.08369074531766338	0.12925669617850155	0.06500180920841239	-0.37415552663570467	0.08384069676738917	-0.10326220688451258	-0.35922126227413337	0.562680728024351	0.48437163064421	0.6012516547632542	0.5144101776883155	0.5368006079452364	-0.1526878767993878	0.3070534416482169
[truncated: 72 more columns]
