# Supplementary material for: Diagnosis of autism spectrum disorder based on functional brain networks and machine learning
Source: Sci Rep. 2023 May 18;13:8072. doi: 10.1038/s41598-023-34650-6 (PMC10195805; doi:10.1038/s41598-023-34650-6)
Supplement: Supplementary file 1 — Supplementary Information. [file 41598_2023_34650_MOESM1_ESM.zip › matrices-bold-time-series/ASD/ASD106.csv]

0.17467586281151318	-0.2369581472426802	0.2062938046519147	0.4415652738477126	0.44369529741100594	1.062624676320285	0.714921795369222	0.5652274588860301	0.26073070505418106	0.2832040417197532	-0.016183102109139768	0.24328426458674082	0.3359423710854118	-0.4761464190797573	0.500857140366989	-0.9651198090743192	0.4708526027851032	-0.687555449982019	0.896110271015942	0.3744138755721577	0.43323799067398905	0.8961851605325956	0.7295281349272426	0.7914465333272043	0.7168976821732284	0.6696327137217959	0.8314913055408328	0.2049931124843055	0.1717702792781386	0.4417289558594795	0.6243254782471718	0.18677981757696543	0.7993219631057135	0.9465626734765648	-0.16479700429997013	0.2044556467497616	0.8423971760642598	-0.03910546723033291	0.2547903998262733	0.14329985217913974	-0.9271744413383748	-0.2871707548183299	-0.41692991802040863	0.06541153979545374	0.25344572687752076	-0.04153014038870451	0.5190631769358554	-0.2489495988072883	0.3525684182466148	0.20346039853895484
-0.2791330450298924	0.14317960995024243	0.6918345564359013	0.9430094398884932	-0.18288668496668609	1.6422619482881187	1.6109206396890756	0.05117878134617852	0.7262439300013133	0.8334159776734701	0.11362530953339733	0.7310683006964144	0.38069631737086673	-1.3950526913157169	0.9869178690642973	-0.6186759620532419	1.0370295121882107	-0.22841321346809795	1.3257744813622176	0.4566993289731058	0.3327862486481639	1.4016517033038252	1.073334606838839	1.2449228003268675	0.249509020716182	0.3215422699205651	0.8139590282077137	0.7952472924915976	0.5420347960540116	0.9180416415951103	1.246270371394155	0.4922466341415958	0.7338575801700382	1.2272595351381683	0.37491832966525757	-0.015894130430430666	-0.1723574635467208	0.5407344969589999	0.19999854176266693	0.6490266975394241	-0.5935062305791873	0.14847205746011335	-0.4662474067901506	0.32740695762521593	0.54767574029978	0.10955803412108349	1.19321608227522	0.3759900883134499	0.5356940207742221	0.5017514045927131
-0.2926207992797809	0.39106611671395936	0.4611516921190103	0.8749966896479853	-1.1350690649940245	0.9273397806156602	1.5722827851501937	-0.9176002532725894	0.7752365497220463	0.967515860242321	0.23091537394668116	0.8142415422627128	0.1627851169459538	-1.117992772499649	1.0335385078538901	0.2798283991822693	1.1312432461402304	0.7461921217707836	0.6138588651914725	0.028993589924823454	-0.32674397966128127	0.9234041632761589	0.4791643541565113	0.936012665444363	-0.6121276967876637	-0.4552694220918012	0.09135269637041908	0.8569779369179524	0.5321567992335469	1.2019684088071034	0.7057940955103185	0.7947314641983763	0.22590107231807952	0.5103615841756434	0.8472448064715463	-0.6302274369817082	-1.8192860352095275	0.7855490210670805	-0.07023732349776747	0.7781905002430295	0.4770566256902883	0.5594789560777527	-0.2860994690964937	0.4412539675025026	0.37189522356949417	0.16848231556786658	1.032098069516001	0.9751517307210108	0.22694945979254857	0.540845207062886
0.0011395365772718985	0.32282347917067905	-0.4865449488466422	0.12632169109855	-1.502039222171876	-0.5219144218767473	0.4122817790621277	-1.4003373057891473	0.10788679955839241	0.34782907523571704	-0.021855548442217796	0.27518561205840164	-0.1409432945108732	0.4423431136973444	0.2763214661869269	0.8579851687881641	0.43187829672457834	1.075665852016959	-0.6418739755318794	-0.6467097950875293	-1.0576869471578165	-0.40493775651128394	-0.760298610980397	0.002633742885294803	-1.1440439336813604	-0.8885543542435428	-0.5646341947026547	0.10625617857644662	0.13624435108887448	0.8431205345266026	-0.7437429301307271	0.9039002888006178	-0.4822187298030924	-0.7738935217637946	0.5966033119836797	-1.0701925754567008	-2.3378523600275094	0.5473411907165607	-0.18262121387920818	0.25237257954215747	1.2437144867898626	0.7151794160309224	0.20847648005086358	0.17699937595100668	-0.2611003269315107	-0.269815544720925	-0.04213246365734577	0.9289530685000277	-0.25045080088297295	0.136165460490632
0.20928391891606976	0.03804120609135307	-1.357734194868482	-0.876608278460081	-0.7341289976857341	-1.4666797836992298	-1.1853077855374983	-0.6607382895811089	-0.856803273167302	-0.7569944855751376	-0.6415124943688411	-0.6231944232027701	-0.2993630768409429	1.9760464816096825	-1.0152471580040168	0.5626770516160932	-0.7568247704691992	0.17817100571025776	-1.2692126251692517	-1.046180043126937	-1.1630438837287345	-1.6866698553686508	-1.5375858007226857	-0.9399470923927566	-0.8939460336805366	-0.5048216626549848	-0.4262690484732409	-0.9101693809121778	-0.3211536815263695	-0.21451079993673167	-1.8402567531530665	0.591462839948825	-1.0288850650573176	-1.696897072025787	-0.4356563791693057	-0.812379096754786	-0.7416844741714158	0.1481823896500085	0.16155562436342202	-0.6023794587072562	0.9758938010816427	0.486936792374809	0.8098609095348661	-0.2907374545671881	-0.9558615902596868	-1.0769307592147437	-1.2353466271962936	0.18079526065807774	-0.3251049033989187	-0.5386648125612129
0.23242314601082065	-0.23067093388614013	-1.4129608860332727	-1.532345178050719	0.7645105772049424	-1.3313490476731074	-2.2737438850798104	0.9955277403288271	-1.3843351319316168	-1.6561375366314037	-1.217729783472598	-1.303163491494812	-0.24399122884306676	2.173363614120357	-2.02264293896067	-0.25922784209103383	-1.6449522898748519	-1.2599072000303715	-0.8350632665131383	-0.9163596109851019	-0.48815794216230696	-2.05242553006733	-1.0851661728076565	-1.363055609192046	-0.1581408459412398	0.3233173472628312	0.29680453947865754	-1.2442985807047673	-0.6010211629867754	-1.4068513075371138	-1.5866322394003833	-0.2407448031459535	-1.1635778144678321	-1.7165824599792032	-1.5048531576132482	0.05047383955052646	1.9165187018751102	-0.08844726742367036	0.7883936418468768	-1.1793643264553724	0.008776502068797144	-0.07420575051526451	1.096553986400567	-0.6088440439005065	-1.283428582228689	-1.610098904607406	-1.637048082865924	-0.7394087248920737	0.09397872757143329	-1.0141738873886652
0.3403949417868901	-0.34855575321053894	-0.7708655624886023	-1.5090588675383065	1.97124687683926	-0.6730831619243387	-2.384805309843404	2.376969806506722	-1.235383837332154	-1.8281301528517366	-1.3762048469212087	-1.2730236985761445	-0.0725540548233159	1.1206570747246578	-2.0255281160894145	-0.8013724765579429	-1.5925093917029491	-2.0147707923689633	-0.04394840945800703	-0.4553405627066264	0.41207291532629886	-1.3977434918218576	0.14844259651321842	-1.1916685758113013	0.35513141358125994	0.8045455878466896	0.7018863202461917	-0.4917587132793256	-0.7621011788120248	-1.8930321304759583	-0.23003609084773613	-1.3269478989874899	-0.8395508453937393	-1.0604731401171306	-1.7135495639727636	0.9351913366686235	3.4484581789762068	-0.20155626660789744	1.1656688384317664	-1.2039975603086437	-0.7111819628361887	-0.6463101266853819	0.8398390632612571	-0.6742038322054914	-1.0932823550915636	-1.363436666499285	-1.0797197008934547	-1.300529128521015	0.4634809446523043	-0.8942153557258017
0.6632609237200743	-0.3265572571980152	-0.19851553861830387	-0.8665430777619564	2.1248310168578977	-0.3071976694955421	-1.7036559302385206	2.4431957422302792	-0.8908069185644135	-1.300374158653218	-1.1475335392723016	-0.4678126683689827	0.09620420970401848	0.021255519499259717	-1.001824534513601	-0.6935140316327216	-0.6587862450134281	-1.5851479768715813	0.24433943672674205	0.018226057700298948	0.9078468001638985	-0.36701329445034825	0.9610917564509646	-0.6634778026914941	0.2741665906184298	0.6139165489769419	0.30692912622686097	0.7249670749964966	-0.8956009958055907	-1.2672447200942178	1.1241813626899833	-2.026397527128924	-0.1697370468841555	-0.29477608647800096	-0.8891716520118399	1.4096718161222228	2.6972512801182065	-0.38866663794848966	0.9497646551253943	-0.9217027987791163	-0.693102953582357	-0.7315480121555239	0.3288882863390752	-0.68143111628887	-0.5060241176592202	-0.5150083120729129	-0.18004628224641034	-1.412467072128747	0.27368507761182925	-0.21393564222282713
0.8237160784174279	-0.18980528825156376	-0.14765024852320832	0.11989232061472267	1.2500887546158574	-0.2897444811386506	-0.6795835951314184	1.1866683378249292	-0.8778331721708468	-0.4632863183103577	-0.8014974276195378	0.6778627110611496	0.20137549419619202	-0.3389198364572618	0.3944580607222846	-0.27240922434475284	0.4825213559701895	-0.5406621798190105	0.10164280698325769	0.4097381790920569	0.9656823884488145	0.30792328860736495	0.6996337115119661	0.019440520598972708	-0.12360440594831543	0.1535207180534015	-0.3617180415971393	1.2958549074530783	-0.8060992625516218	0.013739340368541103	1.6995415471575273	-1.731852599039494	0.6429440025664671	0.2670324150503949	0.2571550910245309	1.5388457647308496	0.5739346324859819	-0.5921344335295526	0.35714685626456244	-0.6710056183276051	-0.3197185073249542	-0.05332195420784373	0.1659705552593373	-0.7309195464266147	0.2891964925418914	0.2678530603262892	0.40118885243446634	-1.2289517033677892	-0.2957792895821735	0.5589220434480685
0.30419874363167015	0.10149113871517959	-0.22550884576493943	1.120512395620914	-0.0669615868559112	-0.04575374122004211	0.355426479999132	-0.4788641295193563	-1.024701135729515	0.3780366414424407	-0.4153178824497465	1.4740796460974441	0.20587879203261428	-0.4087617667683726	1.4060392446057541	0.01940546325476968	1.1731241569693875	0.2846877040004132	0.3232820087624161	0.7554933630648482	1.0449737932778025	0.39818288907033955	-0.09774205780964539	0.779508372153755	-0.31323320074689265	-0.08577203452264652	-0.4650105482356536	0.6741895847531016	-0.1863583175704703	0.9700893227892257	1.6129261988504453	-0.4471198002023466	1.3395044639088785	0.61511524849014	0.8736525523557366	1.560650435888541	-1.1137939394196448	-0.5242464842866714	-0.07499979714141944	-0.4143273523386335	-0.2286626001719143	1.0574365953046503	0.6270314380393182	-0.5781736014314082	1.1295623573284026	0.5284270621219558	0.5822844348551849	-0.7128267453551513	-0.6028598657896118	0.8905903797267241
-0.8360043674498044	0.5467127470808277	0.25003916316628577	1.7606070165044874	-1.227175464304571	0.6310720047655437	1.180792655582966	-1.6115465169957042	-0.6218103163633311	1.1680666617400421	0.18623942410015876	1.4248492315078451	0.09516182432328746	-0.9866684217588466	1.7066787039442588	0.2483877866449134	1.2872291328014	0.6409883059589558	1.2108851174226762	0.9089700777372899	1.3829125023998339	0.1791835978005577	-0.4258218845874712	1.4567653702424483	-0.08337412860528717	-0.17732629782721612	0.05294864494521389	-0.6314058052257888	0.8493082255312532	0.9544932658192008	1.3258340170635659	1.046230558156169	1.6426364961511655	0.6915222656487762	0.7871269566012629	1.4306157378913376	-1.5712028075369784	-0.12647113081715797	-0.07751090256477024	0.15682624079704985	-0.52346246627124	1.7950300040964935	1.2505438366903852	0.04459637909991979	1.8065525040138155	0.40787664278987346	0.7114677251622052	0.3181720292356994	-0.3928470554023095	0.5746823789264172
-1.8294614115131975	0.9672353490610273	1.305059913653235	1.6673492832895642	-1.8952212323222266	1.1290712870813584	1.5193396330435738	-1.9720920199639247	0.6346869083690001	1.8710955854968125	1.004627409315255	0.6025824226706409	-0.03948393736625226	-1.8898799904614707	1.4569677387876583	0.7919851170403583	1.1289259449459648	0.7910416814362509	1.971317284499233	0.571589933147614	1.6006420040818923	0.0002274876400331721	0.013332179400463546	1.7002107780464282	0.3705325651527089	-0.543491017843294	0.3915110852558096	-1.6032647304216825	1.6073842356670462	0.20193942676535523	0.9217299277365706	1.7359650313629431	1.3531338952931369	0.3119751097054057	0.49950774752557864	0.9184321450873648	-1.4798542884645316	0.22059627232304124	0.07792988001241552	1.070023718699889	-0.7717862766660779	1.5640647377686363	1.1953136798331396	0.9079566795200604	2.054870387759276	0.3158990798561885	0.9664709050481681	1.6673813588178545	-0.15739821612413266	-0.18327035742334455
-1.936486310724063	1.071915800324854	2.1473923585450323	0.7199278027213002	-1.934853809299865	0.7794373422791003	1.1285183382844244	-1.95220466536733	2.059235842412447	2.2592081649367555	1.5725817824292967	-0.3788002861719707	-0.004362138156666084	-2.0113185137410383	0.9885351686551126	1.6142070610447317	0.919553785005218	0.8567610468528176	1.5960802596621328	-0.2652520073081438	1.1476611624369455	-0.04916698002175104	0.5745164954776345	1.2213382353059608	0.7714204661377622	-1.1726326915399192	-0.037138451574343284	-1.6811771037784098	1.4080606378110674	-0.4888048131056671	0.20911678682278478	1.2253190913749985	0.4822362521696648	-0.45054979373825665	0.43805534680468594	0.11172283282261243	-1.7177874770320118	0.13005079844724943	-0.07988926828312809	1.8030968326296632	-0.6722423744836468	0.5577424575501658	0.10802111436453306	1.3178361098576028	1.7391898111527844	0.3580370078581693	1.1026907413221303	2.542612977005099	-0.4791657718857915	-0.9903615171929906
-1.240390506103174	0.71708846851513	1.9975131171905451	-0.693836651413111	-1.3487437910838043	-0.1666087281865379	0.13006764831539885	-1.9484033150029043	2.532029523400017	2.064599901946511	1.320193367597234	-0.8573151054456345	0.2856394354319235	-0.7505812667571201	0.5146351219767509	2.0392460998763178	0.5383148054021225	0.5943481016747171	0.16551825560555647	-1.0776735988125052	0.02950391794577573	-0.0966879719530782	0.5529378055110453	0.16407612296406948	0.9831557039227353	-1.3867353363418886	-0.7762372984552303	-1.1402447126439128	0.34442630399330476	-0.605598206986893	-0.6366431704658472	0.0707963818758421	-0.6767254220131396	-1.0290787207590328	0.4133889501709908	-0.46297000647044634	-2.1191613368614486	-0.24072147887918552	-0.6686622310347818	1.7142281092363787	-0.4590819319851085	-0.43178257900163125	-1.3906651786893287	0.8101858371505993	1.0344856243764078	0.24822127277482167	0.8047545859366483	2.153934687173799	-1.1753119879914093	-1.5254737829587008
-0.5520349874766691	0.08490769363899871	0.9276508486752001	-1.7929237380983722	-0.37577206451535694	-0.6917235500324086	-0.8911776865349142	-1.9126845483731507	1.6239872880384338	1.3127067044762422	0.26052065772462907	-0.6896852999375598	0.6034456676454492	1.044350356629886	0.07971452765616996	1.4335337702968216	-0.17321976013456047	-0.13799982006240344	-1.090199767986296	-1.2367444880959275	-1.0973919522821245	-0.2489126335353538	0.02503227584401284	-0.876372560837577	0.9197192518040175	-0.6076294041780129	-0.8522835220979634	-0.5903271857393806	-0.710240165461732	-0.3857794338978574	-0.9832290208565014	-0.7493225281958903	-1.6277751289983071	-0.8086443348456979	-0.04018073536298236	-0.4033669042544711	-1.8047015792047478	-0.3160870004934234	-1.3054573758471488	0.7258881076190757	-0.5454373615844457	-0.7953031222425707	-2.1877945325225743	-0.27951792623721955	0.31548667923492474	-0.2169906608684164	0.11150680960325655	0.5651922623208665	-1.394693057251225	-1.6256923610392644
-0.507332574811657	-0.43891370531802776	-0.24767836333886423	-1.9376605287099218	0.5005749908318734	-0.2040405211050975	-1.2947619591076664	-1.488515832880528	0.02883827768337549	0.38369429731317195	-0.8688608349372882	-0.32554858738561676	0.557239770449219	1.9071766546205176	-0.339118940639563	0.01124618867228463	-0.9724298902682003	-0.9799733031879256	-1.1241062156102257	-0.6940010008744746	-1.5824940029373695	-0.46796586183750627	-0.3562857895366432	-1.2890778090836752	0.4712610562520977	0.7753616084153797	-0.04241915302918059	-0.2784943635726225	-0.9529452580694453	-0.3970724054711498	-0.48740301533677144	-0.7229128726046419	-1.9083347845814749	0.1464317678247917	-0.8821598096473191	0.023014379285338657	-0.5097553349687989	0.15006609640809326	-1.4930575400821515	-0.527017239818461	-0.9232058829713651	-0.6000224764141192	-1.711665575001104	-1.1080777662063734	-0.1787471577658715	-0.7641735217325154	-0.6298220357984078	-1.2246847032810322	-0.6458180925164154	-1.2527915133515501
-0.9008937449085193	-0.5799118621873652	-0.8370746074402502	-1.1285749350552132	0.8373269802279302	0.7059748625685063	-0.937704679148632	-0.49399658024231813	-1.1542380024213816	-0.3065487829491962	-1.2868310035267	-0.26525805857752566	0.04157946092716297	1.36750814991982	-0.7276524248245634	-1.2563687123027696	-1.2868861784235999	-1.374312161586607	-0.2098364850103449	-0.05294009286341627	-1.3875837762522574	-0.632976451739034	-0.24867417260216837	-0.9279571077355204	-0.2908412903148611	1.5987040049522272	0.7444186927242601	0.0071897194000574965	-0.44029964018554	-0.751514038394676	0.3243363170033806	-0.17909771889085752	-1.3734867437188218	1.0256688880274374	-1.3765548813238715	0.15043979092810275	0.888339738948799	0.6557887779367237	-1.0803419682121609	-1.2712036703025509	-1.1113850119914552	-0.27025810716874377	-0.47173850884346474	-1.1886203310844583	-0.5136369183069658	-0.8637765176909776	-1.1395091147769651	-2.162927913562342	0.5035033444715831	-0.49390264080775464
-1.006796369441927	-0.3699840245080878	-0.872976629316583	0.0283500136687692	0.5820601688967183	0.9309165846421937	-0.25416871189225104	0.7703763413676701	-1.4337180943898642	-0.6346486271435704	-0.9343731851955992	-0.4654275980067555	-0.5371102371338841	0.3557281981011231	-0.9824638602408677	-1.5876516579883666	-0.8238909213289213	-1.1819340080976204	0.46568356510285647	0.1556043180085035	-0.9578074213981691	-0.6339221411881015	-0.01855716858998617	-0.1776516234698086	-0.9379543591100281	1.0999333542131111	0.5324008252863605	0.4409717466920249	0.06664781898259121	-0.9118170256670587	0.5584565789112637	0.1580570062052798	-0.34427627179593023	1.1044235472944517	-0.8477482576246925	-0.25671992333912114	1.3222100048787575	0.5026889653121668	-0.3231401677709329	-1.2607052650380142	-0.7012336650086968	0.039049452117836274	0.46671180486020947	-0.8152469777781959	-0.8517317473628312	-0.32793949249529786	-1.3658650243654384	-2.0377765799405947	0.9882893459800212	0.3998642134594943
-0.458439207088178	-0.06237146146546824	-0.8573200328405055	0.8575858923638242	0.08403862082184559	0.15901435772633013	0.2489957874282621	1.66920863687779	-1.1437824335337505	-0.7548307470863603	-0.43951808686419014	-0.39180502435810455	-0.6499704820219728	-0.03785582993107179	-0.9500277125974557	-1.113025237229719	-0.0204424624322974	-0.7592327648289382	0.19971578971354026	0.12613564643243733	-0.6244003138747076	-0.39920095203692846	-0.1894130263288856	0.4084121154788424	-0.9921174140746927	-0.23997229328652916	-0.4851160775712164	0.796469886935698	-0.007516580572184867	-0.3656238169478756	0.014072037461231366	-0.10208754125199475	0.5291610419033529	0.558210465751061	0.4431757635053026	-0.7048934998729929	0.7374334965164447	-0.2744162894028109	0.4256275118633411	-0.8477038448122316	0.18703943192738237	0.49493896113601055	0.5353050765123211	-0.5727862139265046	-1.1555943277441587	0.42177948543640675	-1.2841942075659103	-1.4270469861250865	0.454934552512179	1.0752415535034245
0.3646238897954859	0.09612632035050041	-1.0962498854958518	1.1049783754898688	-0.25858846690223175	-0.7570093952068824	0.49884309864177806	1.6960646772211028	-0.8135001501157813	-0.8430275705211963	-0.35119488952728956	0.2770168395023016	-0.28933368082333044	0.19006687155681892	-0.6025162130031997	-0.5701710992508966	0.28727690600472916	-0.41346158032784114	-0.5478682496011608	0.47919649350874005	-0.3354431491279639	0.07759203297788843	-0.71397070436406	0.5096013732589214	-0.5217990260565062	-1.1722121123541005	-1.0904294206098453	0.715414196460465	-0.4706167258324184	0.6174367335386387	-0.5803325512929945	-0.747925401703099	0.6655318710778176	0.2419714586354923	1.3756388760652956	-0.6642555850450825	0.0661456433245615	-0.7820731119440065	0.9895474332799402	-0.49294685448762177	1.0413205961372103	1.0133999857818732	0.15197776731607482	-0.5961088897488996	-1.2241630798852003	0.732278553597046	-0.7656325471941293	-0.8865751296863972	-0.3355363990299891	1.280281947423392
0.8406955840596722	0.014176614079868312	-1.4229100805995267	0.9378284328725712	-0.30609518517772727	-0.8128017118975148	0.772477084895578	0.8862579144662713	-0.5899362359313508	-0.9538207896587563	-0.5830976172737748	1.0963679134443782	-0.05599176413724563	0.2480808515577024	-0.23110117061199842	-0.40569050582850313	-0.27357420350312806	-0.03645130373900486	-0.9055001516588826	1.3110639178838412	0.025700890913697812	0.6576411910522004	-1.0201704122541713	0.15779426198179117	-0.23439425529004693	-0.9398865608762048	-0.4486037006903874	0.25168204803846683	-0.7065822971081076	1.1068997367328488	-0.5305984954973929	-1.3011703050952519	-0.03163593857614449	0.6261773905272099	1.0416228595397032	-0.3589154014554385	0.09372374703842835	-0.2294562865466978	1.3494034045160075	-0.33727347142610703	1.4417367465473674	0.9772518668085584	0.16565100160548765	-0.5208844243980095	-1.0250092773326134	0.3167030734118256	0.16665112015183028	-0.4225907435715352	-0.4028225491202127	1.0388395950944953
0.821035281970939	-0.22619002234705143	-1.494067960092958	0.591458084622737	-0.1335202662183746	-0.01531600921543774	1.1589934527563117	-0.14110687879238415	-0.3525197676633045	-1.0874800548417805	-0.6942677893422734	1.1851233330933693	-0.4420109363663017	-0.15334641663096615	-0.3441238795016711	-0.37497612813271286	-1.14249331786688	0.5518545397652987	-0.6841415802647701	1.821638713808983	0.29562508107114627	1.0372502928062513	-0.7452000272900264	-0.38892538047188174	-0.719045451593306	0.07464536905209636	0.8944174135718066	-0.05905413548172232	-0.4373658639191717	0.4853017458050972	-0.10366307744136026	-1.4621698825360785	-1.057369303771723	1.1598014336256355	-0.29626787315354725	-0.5116565863864293	0.6590535614464329	1.0894015297099904	1.4772803599494855	-0.24605748298329222	1.3243087769349324	-0.11112622106920159	0.8852748641297301	-0.1203035760686688	-0.8250212223043683	-0.5499123113328547	1.046345286066366	0.19277457918503832	0.3415131717915968	0.6063735943584186
0.6951786115059353	-0.40411581339661085	-1.1728387325951621	0.1573911178866884	0.18275947207140664	0.669312870504106	1.2930330762949294	-0.5907076960194905	-0.14829058791339012	-1.2346844861415085	-0.5473886017403111	0.19121146542954384	-1.0963286473190264	-0.3297891100229243	-1.1481875464326894	-0.03932086387882097	-1.3268566931523056	1.082316564550551	-0.43113846342614276	1.1483449467263795	0.20908709669260658	0.9344651352222128	-0.20208062509006974	-0.8045688202232758	-1.6115549895684822	0.9189266748299145	1.603180076806382	0.22146738068071523	0.034707312036045455	-0.7889793416839321	-0.14766168385902714	-1.2016583264129042	-1.619047806000577	0.8903862755901201	-1.4055711509868354	-1.2566766455052634	1.0538030371137619	1.9727255717306584	1.301035905856198	-0.1050160508144186	0.8688304270935582	-1.7135162700869306	1.735465605766172	0.29737206454396914	-0.8457302379885048	-1.3398399226962496	1.2203475612033126	0.8411497473602593	1.0817955748060917	0.24804057216088302
0.8112655801081574	-0.24742657015157038	-0.5768070542119105	-0.2741499145441894	0.5887399302337241	0.45179074552955145	0.7742305699000731	-0.10109126720825123	-0.20530265890800542	-1.2738395281909078	-0.43710706580820924	-1.161797294439716	-1.0630760629071427	0.37007855159275405	-2.0612548718958674	0.5576327548889646	-0.41211565165565495	1.005076190256025	-0.531359812185702	-0.4844059655071827	-0.1465141548921001	0.39205238850764734	0.0003372452403330682	-0.8092707159483982	-1.7890984015271107	1.0596332968459807	1.0063280152910101	0.8712154618209182	0.30451593403394567	-1.5412063612150029	-0.8528807324960389	-0.5749626547963168	-1.1806320615914228	-0.33481914437040733	-1.2626090856957066	-1.6836536879885016	0.9299735891748948	1.5107956269563794	0.8332681479606744	0.07101003711536298	0.3200702533903335	-2.3907099591237033	1.8746953774477066	0.31273724709215467	-0.8627085172348506	-1.6507990979249074	0.5623028864978802	1.0782237136103017	1.123125535811386	0.07232928791153351
1.0359708284877978	0.34516958036536266	0.09721174529274655	-0.43527456949651533	0.8965489090690023	-0.43459128215021087	-0.1980404960837683	0.9167539482703692	-0.48548656010007746	-0.9524975757619258	-0.5422977911965309	-1.6480112774036115	0.08811234087804401	1.4643468791852616	-1.962409682199519	0.8978922441233521	0.9666399418875978	0.26457869264512707	-0.6740527730757427	-1.7426008900199255	-0.3032287103695735	-0.13377755372540615	-0.31336445380716343	-0.30994578095116304	-0.5970727921727065	0.6818106160465295	-0.2838122290364365	1.1738105190255408	0.3538395906878366	-1.0448637997442534	-1.3331916023736625	0.3599034636557098	0.1569228942127336	-1.5230000561252786	-0.004026273056300666	-0.8381873290911449	0.541482318671816	-0.007859678586197877	0.2576338922551912	0.2620120405492823	-0.04692013851869904	-1.211209069541867	1.0789581201244154	0.060506139288500155	-0.3861201119257195	-1.2948263840263252	-0.20186192966069885	0.7246671189387625	0.6523276481944057	0.05838154947507097
0.9865272464888228	1.0376549480176587	0.6579003139923174	-0.05543828247729091	0.8058627436885147	-1.0956073570158207	-0.8185407289946643	1.562230534333837	-0.4924422255603968	-0.16952961996414803	-0.5115294543369514	-0.7311260134135068	1.4965852763465046	1.7087841774766084	-0.24207343937778922	0.6163343260339077	1.6976163533683772	-0.3715122151586454	-0.40514574373747086	-1.4980173663603	0.030345857610875156	-0.11357224636948784	-0.7052692544510711	0.4589881493482381	1.2267806240685633	0.18598515810047433	-1.19094428219482	0.6805151767101556	0.41556218348553314	0.24033174509711355	-0.7214651010332596	1.4064729222470307	1.7106681431404072	-1.5318405069518621	1.2738071378866351	0.9049627911842577	0.20079795129497272	-1.4430557557289427	-0.1704873949802301	0.4806708873933211	0.014712899045076904	1.017226563201577	-0.05500061944370519	0.15007241307718805	0.6320111471350217	-0.2291959438837546	-0.13984119712171533	0.16936069515258306	0.3499070473351846	0.16435535811157062
0.5748604414183567	1.091886993610853	0.8981252804647035	0.7246625009180525	0.22587487521441388	-1.002148632205155	-0.46671569360006976	1.1895801007012932	0.22216400507474507	0.7027536434749685	0.1445447900546313	0.8472000621329119	1.6505210729270523	0.5760355089107715	2.309824677735042	-0.0834886591136727	1.2253519455397468	-0.05847624530596186	0.0589749151511167	-0.06694112652925523	0.5042288203701133	0.5191557662780221	-0.6778096752511779	0.9881370079105546	2.1101785410002254	-0.30038952903570826	-1.3296680287387346	-0.2945130995344958	0.4679486388737215	1.1353470864967632	0.5571546525350456	2.156841992539316	2.646024293236048	-0.326651553095775	1.5780099092997852	1.9057839358905315	-0.13975409220867074	-1.9401950137738253	-0.31626085186670355	0.6016484137300993	0.48184331879403836	2.261306972142041	-0.769544820858452	0.8191996293770338	1.4240395870374003	1.350313417550761	0.8262011238277777	-0.09650448928755817	0.43833561514884656	0.336103507880389
0.1294790465952637	-0.07581218354191561	0.6811314010117445	1.2524849354369167	-0.4975896826127471	-0.4762900469991955	0.5329400615263501	-0.02865907444975419	1.3817245723953457	0.9726445683426128	1.2693160814619446	1.7139143579542906	-0.07155984974027899	-1.012520151540946	3.8838455098326157	-0.7150125596258078	0.0018518130918854779	1.071246368317046	-0.03611164038260377	1.0732556576827423	0.4181009370368548	1.1789565196639835	-0.266131590988334	0.8324896626245117	1.2119186773659556	-0.8264707131690604	-1.1573096037936563	-1.021816559945306	0.1287795576934806	0.8927832510888464	1.062665281264701	2.212469894902564	2.469290405947845	0.9194992627610225	0.845592516221527	0.962283274020343	-0.6194856537202047	-1.6071099488217402	-0.2669257029034418	0.29748121575710945	0.8875861982326712	1.232832805082862	-0.9289675710994593	1.4015084565983325	1.0224888826976612	2.8030312715076176	1.6534676998629594	-0.1200175464433521	0.4003757260759787	0.43322957536521356
-0.05455249871339021	-2.1799743606717796	0.1332078462190431	0.8765323201572843	-0.8550436744237614	-0.21355351091975697	1.1161668936798677	-1.267751293727448	2.034989265696352	0.28965731464862937	1.931437757562962	1.1102638647885692	-2.595619267505328	-1.6595371888772779	3.198299990567233	-1.0594789327051066	-1.0408737573218831	1.8665456420845878	-0.9796530088901899	0.8363220196477281	-0.4769766056951023	1.0874002312021163	0.01593573568812104	-0.00352562111295618	-0.7099458956395613	-1.2669141961352635	-1.1568572390477523	-1.1379109632950852	-0.8149134967221378	-0.16238021315734563	-0.0052233248514366535	1.516894452647797	1.2775749300361345	1.0141958882573758	-0.18820795124068804	-1.2401482540772193	-1.0336805172612225	-1.1453215964715953	-0.27297161647387064	-0.6330977896735178	0.6030245412713516	-1.2378768608861217	-1.0794456292572503	0.9255908382354519	-0.6382519661911056	3.16256138508985	1.1580249262981457	-0.4058595313383506	-0.3145792051469802	0.26200550541741907
-0.12821836235262968	-3.970761610387912	-0.3424361623864626	-0.3535130911317947	-0.7168278393646044	-0.5230731089188939	0.5654031820650636	-1.7996250173436361	1.4404247026347063	-0.8765785016776032	1.2964797317285386	-0.4742356830133436	-4.036501830884971	-1.0078614577370337	0.747359980528114	-1.2572623301742447	-1.3767100686967946	1.3277454730184615	-2.018411897288082	-0.3652506380160384	-1.5815755424319111	0.03752027213026156	-0.22683423696790941	-1.0223901544954737	-2.093939708627729	-1.3270057920439498	-1.2228018104497775	-0.9451652196276172	-1.8848418850024768	-1.0524989335795814	-1.771129017856809	0.42794296114868724	-0.3353766644167938	-0.06020450859312717	-0.7753383000174253	-2.724320919552731	-0.977125820834679	-1.0327995305653135	-0.5797128604251974	-1.8174833568299638	-0.5300795218173934	-2.9788688712744436	-1.7288725539968122	-0.7317127486415659	-2.389842422460258	1.8018441280135085	-0.7132134404258557	-1.1471932080015046	-1.5131042152857508	-0.21658092147680957
-0.4926678783147118	-4.113142243209173	-0.36091313200738956	-1.5694307973913901	-0.4669005523482142	-1.1055893864641415	-0.6546189793158436	-1.5713489937725615	-0.1219054484283381	-1.5839858527015664	-0.381373887392234	-1.8148770651949377	-3.4046975332196627	-0.01432473131097826	-1.5932059040845505	-1.3859060260735898	-1.210720616173919	-0.28645669798462725	-2.026010012718921	-1.1625652276461915	-1.9492549570935098	-1.2783030990506727	-0.8132254455813006	-1.6166318282117622	-2.1091558140930116	-0.8997049463857832	-0.9623649962876009	-0.905540207292983	-2.125631564015173	-1.0513299175402784	-2.598217467904583	-0.5455719778376452	-1.6150920421462842	-1.1880578837795557	-0.7394641997177713	-2.2881746785105683	-0.40748140949583284	-1.1644632145898925	-1.2219594171951274	-2.3556836811911026	-1.8663875470300364	-2.618396327197607	-2.625187200068259	-2.4920540641358864	-2.8134628882562973	-0.8242119970922799	-2.6854625387322635	-1.7585034689625725	-2.345152405487263	-0.7140985828648152
-1.2019845669573748	-2.3738948628154386	0.1307988994747982	-1.7935113655784503	-0.4889242335489809	-1.431952657566805	-1.2830843817608244	-1.0468829529880264	-1.5037172999378081	-1.3158519408914615	-1.779225268249241	-2.021553975404069	-1.3801629837315093	0.21832937368005703	-2.2714076443299924	-1.1674152796661685	-1.00504724804118	-1.6727969602691557	-0.6810677852310975	-0.7504983649115685	-1.1743802027271197	-1.7907934625073239	-1.1281437926775797	-1.518362832978082	-1.2193044617592557	-0.23396713519370516	-0.34417751799569496	-0.9836227519208638	-0.9510031146084476	-0.16235601201103061	-1.882422443806693	-1.0432174857166383	-2.0318193234458475	-1.2762818962910953	-0.385446766476102	-0.679753845667571	0.20577844285578567	-1.140598308131761	-1.8848458988762458	-1.5250132942505314	-2.39238491163727	-0.800930740692347	-2.8369017374598826	-3.003222017021478	-1.597370825972606	-3.169055917336087	-3.285497307004008	-1.398731626004729	-2.1008867307304167	-0.7428695344104823
-1.71268755229027	0.06551714480749489	0.8723921142350849	-0.8360448603270874	-0.6272959223408173	-1.1958846340013745	-0.5536746955441384	-0.5723397121815521	-1.6652843068300196	-0.4433861744624734	-1.61199433239747	-1.1651316977967117	0.5400089362402797	-0.4396438672444612	-1.3387802658737582	-0.25919739738804154	-0.8355510036817996	-1.7630653527983389	1.2087565580543687	0.333023607034138	0.23986733993077292	-1.0221960564203452	-0.6855530183153916	-0.895681854590471	-0.3174852976384001	0.32578338178911354	0.24295737217423516	-0.6752354736058164	1.2242696847046404	1.077955908765077	-0.5621636243277931	-0.9343971840341259	-1.5322421850727066	-0.28676381372944765	-0.012936619353652683	0.4372019467145522	0.41848637141399603	-0.6969303488211087	-2.0064198165938634	0.4873140046940839	-1.5897001124862111	0.7281420822091577	-1.637903252800122	-1.8520240029318846	0.18924239962405404	-3.5870706993722745	-2.1460372462044486	0.05382227448650307	-0.805629259535555	-0.018787699171852464
-1.360112991456805	1.6121646401066136	1.5592830002207594	0.5137838639401213	-0.36981767933156245	-0.4635295081854546	0.9517794088118031	-0.05221249752033198	-0.4982393407147671	0.2682571759990296	0.24559413887727682	-0.03285907767030171	1.457075875958904	-1.2810125701617343	-0.06973679897016945	1.2066642822744564	-0.33424449187388305	-0.6499037691665264	2.531435349289102	0.9406569610123438	1.3325270063476555	0.411333704874333	0.41729128330430804	-0.08644133717707123	0.329898955394455	0.6376417956252268	0.539034667841626	0.2903863053254891	3.2067365361811024	2.020495404316846	0.1846754765959077	-0.27849026835795226	-0.5387396974374944	0.8289594841316776	0.3720088814081556	0.39582272944662533	0.30818589225437365	0.1459918253992369	-1.2087329983358874	2.6104799341328215	0.10930603301035581	0.984685678384784	0.6332735148385034	0.20558168162943022	1.2060352979554574	-1.6157870714210676	-0.2108905031958952	1.7187357985228018	0.8907238061504553	1.2101778189973782
-0.09689794945454287	1.6663100149107166	1.9728947589243633	1.205438233170084	0.4025376496147018	0.43145660819068665	1.8199321179466035	0.6951204876298787	1.2143973068154057	0.4931091776091605	2.662691233458282	0.5993407539020721	1.55415634127077	-1.6868425040371002	0.4671986446693019	2.5213490753911927	0.7305105827385384	0.7253320812738931	2.804535846803922	0.5975160174338884	1.439861445130042	1.3017311776065712	1.5229516042508289	0.6591261496495575	1.0396551920047763	0.7034634866773025	0.7325822992494315	1.4412903557525896	3.880719390269159	2.1471427786361894	0.3119814888897816	0.6297754448727053	0.30754696743601356	1.0851197789846208	0.8874085433712868	0.006557264859236455	0.2337140411289345	1.1491258807107576	0.2148370606857611	3.7073640311291713	1.689831250979897	0.46482277152868495	2.61872732275999	2.062995932270859	1.1023570776274974	1.5725545915451127	1.2135265626585907	2.4826341851559333	2.193935112150865	2.2368922279295154
1.3091057645976274	1.0227819647692626	1.8717481862276923	0.8396615371359599	1.074050445170304	1.09126891508716	1.1865186300601698	1.4197243704474873	2.4792903632184897	0.5164458883607727	4.161042770208535	0.5137263405801762	1.4139820973559463	-1.5846751789952138	0.24257813122455837	2.907742790731375	1.9224120695355642	1.5533194521344758	2.2450552180409806	-0.12485766993632418	0.6007387010901478	0.93538197106068	1.8987136498158166	1.1640569005704549	1.838054991530415	0.4642470241043976	1.0881632573366247	1.925487509148421	2.9411217592770424	1.2226220843088533	0.6215528338903635	1.2197595916565827	0.5204263360748168	0.31829126862935603	1.4161205739363043	0.18638312123547784	0.22698185082698594	1.936514486997932	1.3055055050108608	3.3913693776883624	2.3288210567083154	0.15453746218711442	2.9666503541063447	3.0787824078159542	0.5909127126535185	4.007506776236535	1.4896047084230106	1.9826378979659962	2.513167326208313	2.346139771350967
1.8736467750246435	0.8850749270998985	1.0045381546424543	-0.09508327676552322	0.9296237629107732	1.315540423662277	-0.4365776268343473	1.5299945958833685	2.7045122846603276	0.6349915747431376	3.9427913650152786	0.0751116646596881	1.2560147065550633	-1.1206510889279084	-0.20790015286162167	2.120027272205641	2.323399150197631	1.667765212517753	1.2161439657869024	-0.40827327329889457	-0.5616480713016149	-0.2596771958162827	1.34668625827152	1.2046072007423878	2.119414365929753	-0.09092549592090707	1.4424294762718755	1.3958864285287045	0.9932061706049681	-0.46779960849135965	1.3574366209994666	0.9102491714658547	0.03861477419048246	-0.7666431166555572	1.5117916295867442	0.6574248983924215	-0.039898737573548504	2.135609708032884	1.1748271263094998	2.109542784695773	1.861329242689028	0.2634107533644002	1.4821584594744426	3.132621348388835	0.42580594755838846	4.361493605239738	0.8452828934465144	0.7974409844550647	1.649518109263984	1.305581293252812
1.2323918662523394	1.5808553086383612	-0.5207913936379269	-0.7958935111476833	0.08755056804113255	1.3104385066775803	-1.7006679888506702	0.8049681235408722	1.8678517345085515	0.6874257730226356	2.2727798561064727	-0.15524525442255518	1.000746560372896	-0.3546801084499726	-0.6421044890091248	0.5756425324308014	1.3574216744309604	1.276958685779994	-0.03979189282610682	-0.09405396004477913	-1.2509395453157968	-1.1327257831781834	0.45795173164677105	0.611951202235636	1.4106546864326432	-0.5961210537882146	1.3446770938359744	0.419215029364477	-0.9007473016835118	-2.0255335193639805	1.70840868541182	-0.34003500670918596	-0.7640583866410305	-1.246046479767157	0.7460891833143664	0.44533731316933095	-0.588343109062701	1.6622795669171273	-0.09162718157395039	0.5903707635831696	0.692382093347277	0.2144413183551003	-0.6416828223231479	2.288922140306206	0.6021677801765021	2.7918872268216672	-0.135085885065046	-0.19887515504202863	-0.0008913980040796833	-0.4472571822267863
-0.06612036334763728	2.347865013938132	-1.9282031400959798	-0.8615239617368806	-0.4648297401171437	1.5673916566279253	-1.7031575365605085	-0.1276270968834615	0.3962725290371265	0.39615278664618553	0.15554196050767902	0.12464763306698677	0.807876061343471	0.49418491628057293	-1.1543946282032422	-0.985510084162726	-0.5329366130841239	0.5716029316983889	-1.1451676022918078	0.3136257541765773	-0.9585957158378634	-0.8839010153993772	0.190846631843246	-0.42094946534997607	0.22351452983712247	-0.38873215538363304	0.7120627990160502	-0.07588928193852493	-1.8435688618088963	-2.3870893242267295	0.9831296804936998	-1.7439312546413486	-1.3121733004903877	-0.6953859384862187	-0.7819227248115751	-0.5342521652080394	-0.7614436337584731	0.9130236675295941	-1.3353592925432076	-0.6526662963956353	-0.5428783497809999	-0.309969910200679	-1.782727133493565	0.7989986511038889	0.6641707667958421	0.5686191741387568	-0.9690317538806673	-0.5210892490408625	-1.4348568546945402	-2.031451120568847
-1.0428612214094624	2.322236735040137	-2.1612729200088308	-0.46376627629378325	0.06890560634625138	2.339466113821777	-0.6935660513742338	-0.2640428495017905	-1.0213667905904003	0.014159655483490836	-1.3028111110367042	0.7551887615634318	1.117343807471896	0.8336165461916786	-1.5198250994237499	-1.9185140528979994	-2.0749317727457597	-0.25277851370431825	-1.4866953695975118	0.36671379345070854	0.19363347957155277	0.2532619937980973	0.993573710306035	-1.2443722394889585	-0.2691018341206798	0.7928621545058715	0.09608340672235789	0.28405403228656856	-1.5702100121140075	-1.1676692797076653	-0.13777292519928583	-2.163689641442425	-1.1513742765120525	0.5468106300957836	-2.28151411053978	-1.0169543646474473	0.10284474573384002	0.5036913824093084	-1.3379783815568684	-1.3576504750556124	-1.2517912194639726	-0.7611282530469643	-1.2287325741955486	-0.6285151252327257	0.542066400318485	-1.0344368228973029	-1.3097592708774812	-0.1985254017475425	-1.6068313716771918	-2.626498833874175
-1.0664412968376442	1.527880638281904	-0.8597708256325397	0.030081297974028927	1.3139584327750473	3.1878242185173704	0.3868917318796595	0.7311568709887186	-1.7100961207272938	0.23982798497386743	-1.4872059856168738	1.3019842467583411	2.0175615016778887	0.21819282961949105	-1.0258922296040072	-1.9089948466235849	-2.140817429994427	-0.8316827217194126	-0.7365051205305059	0.1512595165281153	1.462344059045721	1.340339165584824	2.2535420564654	-1.1643977463114228	0.4921105153471962	2.244833429401158	0.1109412511359725	1.02019836586771	-0.5606201523981821	0.8894278824129451	-0.13672635380545903	-1.0898487260099043	-0.19283707166388483	1.6707856002842765	-2.732784185649935	0.15144296378796193	1.6526934533576942	0.6673937947295706	-0.035306142970137185	-1.3622159750142255	-1.089026740526496	-0.36270275895083237	0.2969374029413084	-1.0355196765881791	0.7168924159171749	-1.5612445895238414	-0.8708449779506332	0.4825954690466153	-0.3429123786030207	-1.9732894417699631
-0.2547784948867343	0.7598237838735885	1.0806527761731886	0.4344350404860044	2.0221651480888947	3.220069927157079	0.8697823218313838	2.0592723784560354	-1.3968305490202169	1.3096311464773807	-0.593030841928657	1.467005127686931	2.833352315279037	-0.8729421095231059	0.6863981044256163	-1.0648304079421553	-0.6680288405565515	-0.8286579169906808	0.5771306365867801	0.029680424724950815	1.995433677347923	1.6598342085482023	2.7507124821213216	-0.07503543661502948	1.7554753827613607	2.7422484635744087	0.6875998091076588	1.3806275970504667	0.301087540475882	2.443023839734035	1.4597041120051817	0.8109196169331355	1.217952540876376	1.981974567485479	-1.7021679124127727	2.3972400860981598	2.566209451177799	0.9665300113805304	1.3659065799774417	-0.6810058931218148	-0.16431060883252913	0.8546452906205239	1.3875049137584823	-0.07831801713995014	1.4845988087388067	-1.3325019553323767	0.38802995225340187	1.163602991260553	1.3305849185453893	-0.5579247157455224
0.7531241579988283	0.6077941845885825	2.1649085344984322	0.7339495163140495	1.3874042109497837	1.9610687031107779	0.7870830486970792	2.501526561868364	-0.44485058896799035	2.4145061470656004	0.5184267173732972	1.3315433163945962	2.669899831939447	-1.207983552350885	2.7834546267904163	0.10047219579354842	1.3022967526557743	-0.34555572576590565	1.3466468058292824	0.11567798121925225	1.5463123958944347	1.274267931738252	1.8409786237408166	1.3374915163034176	2.24804418418027	1.7363931364745047	1.1050689622456775	1.0890433940057132	0.37636436927657885	2.6477061279465928	3.2089761121418103	2.2019814695300037	2.4401706940126675	1.3662109919958112	0.1878857015470652	3.762986451302923	1.882586017959709	0.7549138807381082	1.5886881516114004	0.2784525712054624	0.9199296623047072	1.95626005380566	1.2463175899282029	1.3832012036361772	2.3488844037849312	-0.8482878193157684	1.9910227960509732	1.4657019721397742	2.019379449168754	0.700712795545784
1.352077759238835	0.8386776797730412	1.6644026525440045	0.8628504459909246	-0.0945062611465695	-0.03134016785176179	0.5031281669037746	1.6014537018826724	0.38850457945100264	2.3821695309401387	0.9393553092653888	1.1684630367954862	1.411253862145238	-0.09311060434239582	3.6967973770168445	0.9099791171955213	2.496649779783456	0.08915284894169649	0.9209497771544184	0.17818031728459294	0.6991443694146777	0.7380645225245961	0.18811325445275065	2.109650006028358	1.550179242907887	-0.007119420563522741	0.7995705334226565	0.46509003519691977	-0.24306439404590058	1.7431517759636588	3.1749736337163403	2.2008299338461894	2.856639340677332	0.3105438797694564	1.6561974239022434	2.963019839380783	0.1369737671115487	-0.0551234544263666	0.5581591027545736	0.8270495613578129	1.4246431937521336	2.06413091054975	0.2776556315531228	1.9079198648079367	2.451001828499404	-0.34975239761057675	3.073129417785575	1.1554438265722369	1.2415983474351457	1.096469650835052
1.3557628996838516	0.8227444666932523	0.27383878733254724	0.6825771403623857	-1.1739864413814314	-1.569432069731203	0.19497327083224994	0.05302815503901992	0.5576074916119497	1.0033682900140153	0.40382503275967246	1.0349920864051434	-0.030846466786878565	1.6635504231342924	2.651018148770369	0.9752271997822577	2.39140820589407	0.09475523740922386	-0.23620850409016184	0.012532223478474196	0.26610740752674383	0.41443046716037374	-0.8437893467048995	1.7912897458896033	0.4387364710244161	-1.1535529022752542	-0.018148559136874992	-0.07455918962901434	-0.8796911085359992	0.6084740534550528	1.097729156041331	1.0398263484053336	2.240146930031932	-0.5160602790891162	1.788847045214293	0.7587014450657377	-1.1470196390406526	-0.8262607770240492	-0.6423424078800154	0.5388705093419196	1.0505904044353394	1.2086098470506885	-0.5390355824569193	0.8743484790010454	1.5852500676129289	0.12136967853942907	2.9788147776698786	0.393218684972792	-0.21475186122188128	0.6171447599805869
0.9712774181025684	0.3759398867308831	-0.6747455656767203	0.20921934245305598	-1.1247027023641054	-1.9147247819368802	-0.18856710815018202	-1.0783437085318872	0.137750046717893	-0.5835578768131308	-0.5661622447272406	0.6700228640726434	-0.608989377181681	2.469054694198538	0.5697445503225843	0.489625191183252	1.4465257890564465	-0.1150085105807822	-1.064397603428629	-0.273127585325415	0.4325971938171036	0.1899673487188378	-0.6031219919815768	0.7662216587641627	-0.1280884475663999	-1.1441849107011954	-0.6510982704228061	-0.44071959910680186	-0.957894567897466	-0.12054572865334529	-1.2582454740573448	-0.3100319018547369	0.9306275127242342	-0.755854788731767	0.7875866667861768	-0.9429715507020214	-1.116609012251088	-0.8864088379997358	-1.0500708958857714	-0.31444915207756113	0.1898614772953609	0.1336854719770215	-0.7491328118359033	-0.8581955920333414	0.5197989773046181	0.45259930614896265	1.7992119039356531	-0.31168943229227025	-1.2507893301396367	-0.17147253110412686
0.5143107413819031	-0.06368814440877994	-0.5817066389384412	-0.27243934681144566	-0.30147420935342617	-1.3764524269069884	-0.6119663684269565	-1.372903663654336	-0.3613321713102197	-1.0361153620755263	-1.2280919665372425	-0.09969722392140931	-0.19658469009118124	1.7061259678613365	-0.7899527856006919	-0.004403684666263826	0.4861541757833546	-0.04299854811927014	-1.0175103335600635	-0.40908873933417167	0.6234510780292942	-0.18671031879873998	0.1746978844474584	-0.16711640264969996	-0.0649455929033744	-0.6010814085002696	-0.6947882801843628	-0.7518877296066242	-0.556851830030227	-0.39932973680032774	-2.003409162396858	-1.0510186852154546	-0.35977263634769235	-0.5105383138045493	-0.29368720271329823	-1.129011697335171	-0.4388456279785266	-0.28996102256196704	-0.8283881475000833	-1.0038326928991415	-0.4554657566619955	-0.5594392308877731	-0.7870301199800749	-1.8417515285624908	0.15477472251110533	0.42768358589120026	0.2960594009986582	-0.559709309653137	-1.574649001150918	-0.727686192841417
0.18042913721132284	-0.09191117296579596	-0.03751815167818011	-0.4604680642926831	0.5001264678576905	-0.7998655018104766	-0.8502773387625244	-1.1999326547747073	-0.5359484112058703	-0.2209616169434199	-1.3273881716889777	-0.9197324332413526	0.3842419511787754	0.4572607199871722	-0.5942911693045703	-0.18971425325790955	-0.07078461308295898	0.37781331654227707	-0.49380769748532477	-0.2937133960558433	0.2871802047141908	-0.6600174200659468	0.2545253675023767	-0.4920633216534934	-0.00014048831800633324	-0.37234347951927427	-0.3482903639514263	-0.9604415589747156	-0.24400890232123024	-0.399760054885736	-1.0293664877364053	-1.0706271270359082	-1.027564936126659	-0.08697287169882865	-0.586783378609334	-0.4582877878267246	-0.3089622011288365	0.25976486021885026	-0.8272619351590388	-1.0692870959245455	-0.5232157983418528	-0.8587598392496174	-1.2426764604875244	-1.5186293745370618	0.5025667663634746	-0.02304657299801561	-0.7203326457768896	-0.45653437354703647	-1.653522914569207	-0.9964378207655162
0.03139899928885932	0.08188899346442415	0.03939179835906894	-0.39560916257121614	0.9335758633837239	-0.6039932585381748	-0.7719831820329812	-0.9938438112436144	-0.3895807505095163	0.7424371075052181	-1.202014079106136	-1.0904455020694852	0.3401010367298727	0.22655059060053406	0.3637046767620169	-0.238566692602396	-0.3765970028526367	0.6216746693293486	-0.18260150053553387	-0.0611246118218389	-0.338933308125475	-0.8848546842783352	-0.6188167326419743	-0.27999479277934614	-0.27028744844668207	-0.4559193553903708	0.013402602293447467	-0.8166775838234963	-0.38400478487779466	-0.11896634900564385	0.2175898362290673	-0.7165975272194004	-0.9799764942061313	0.31124090613455924	-0.17448321906447867	-0.07552662744400077	-0.860631242190182	0.23240850644904912	-1.2887799159839695	-0.7283254702190975	-0.2392926793153368	-1.0046340625175696	-1.9281088338648864	-0.6309887714340559	0.7215151262895918	-0.648137262775128	-0.9578522884055825	-0.42705203979424533	-1.6937380478780948	-1.2448345147945181
0.09224996781541257	-0.09391121156340188	-0.5148169294605209	-0.4492022294838038	1.1688837399949623	-0.5097469079881548	-0.5654302627790454	-0.693606652519239	-0.1555079114448834	0.8147317899815125	-1.2303117390354898	-0.3314454246509539	-0.2859504195737953	1.146143507111469	0.724792918162741	-0.43541367297531175	-0.6838975849734079	0.2365916577292976	-0.22736616572815033	0.13648181063306158	-0.47109160483353113	-0.6485022900088189	-1.3934331556607595	0.07437692127220377	-0.47620490818731204	-0.1464962781568731	0.3247868727321034	-0.2543332695216866	-0.7158415365269181	0.4556233332268364	0.5793137834922987	-0.31394879837968187	-0.6154722392802277	0.6144570030611748	0.190227080083905	-0.1647972536531764	-0.993631836279788	-0.16094566470001792	-1.3631295669016414	-0.5036644387523973	-0.05593500289824501	-1.0155040536798734	-1.8995727827994133	-0.19230902335761366	0.14514619063171513	-1.0453984054180148	-0.6831219024839286	-0.6416428260678843	-1.1357317143268217	-1.5105909099013688
0.3685602647224465	-0.7534523199303471	-1.0474115055395035	-0.8735572427274959	1.2736391831442182	-0.18265354440608256	-0.5174883878688961	-0.05391500804628956	0.019576044740199257	0.11121279517646548	-1.3374299496446007	0.7286328549522803	-0.8546940822158556	1.8632785995053667	0.059890047906885194	-0.6488574363025246	-0.89264465309828	-0.5021865709996178	-0.20670528055371307	0.277010710669751	0.21039483161673422	-0.15155121475017302	-0.9881735199023627	0.2854964817104901	-0.16149847642765477	0.8415722358550082	0.7197487282449914	0.33684679827048547	-0.6775499809776934	0.9601337374149428	0.2956169249401864	0.00542751087000611	-0.4081475181735873	0.7140864786704364	0.04756104155976376	-0.040223835336800996	0.1247633768187958	-0.31936006204650147	-0.1300051809614823	-0.54395105604228	-0.15141679186039797	-0.7352009135553784	-0.5076368284802335	-0.34187637656521097	-0.957663686673105	-1.0093986038480693	-0.3368547987899838	-0.7990042178773922	0.5193989545998783	-1.3946098330577388
0.7515235900027911	-1.3825807368215381	-0.9819291772867973	-1.4218684328707516	0.9260808033386925	0.13449402705375818	-0.6091897341884313	0.6826976200035115	0.12157446914982656	-0.5111102805446863	-1.1684366529262928	1.0407668063403124	-0.9917699796908374	1.2633566554921887	-0.9033411207303438	-0.4050603792298841	-0.677063701837285	-0.8522273859363048	0.188968468642686	0.35713393269233157	1.043317237531153	0.17399863814482483	0.3048099255643524	0.31794527855008586	0.3719489598697053	1.778786093358455	1.0680481978648053	0.39070294649619536	-0.08064322511638396	0.7790306656554243	0.21172890081778356	0.15968932341577252	-0.49237446654570594	0.4234069324967461	-0.24440457349255107	0.5860444616351886	1.759857625437189	-0.04541146028221675	2.07083830296029	-0.4863107590274957	-0.3456816920998289	-0.2125595945278334	1.6844529879649948	-0.4235265279369979	-1.7780114870609816	-0.6727275929210803	-0.1735324522724547	-0.5803155389982162	2.588943511644185	-0.5341457477926095
0.9720128231421901	-1.4533702092811032	-0.5002821869090458	-1.5329055993122882	-0.09211830977147713	-0.1422118473492032	-0.5214056944942197	0.7884555150676641	0.09438507740753599	-0.6682643218239767	-0.6706423212519139	0.19613706936467623	-0.9707718293239079	-0.11021857775644416	-1.372120298103466	0.43625880724218163	-0.013516908727028511	-0.5188428969455138	0.7360434886932176	0.2503092093952377	1.0754809809210122	0.05071419383815063	1.009485262714268	0.21461949466230965	0.28156896328751624	1.6652628770985871	0.9108612993329006	-0.2629658919674462	0.6570196085455409	-0.28348006850353935	0.4084935473387614	0.047560269452848275	-0.6257898273287945	-0.31534224932543725	-0.02999843574664441	1.0181405490176079	2.208214948124204	0.21455233862932133	3.685154042984432	-0.02647764293814842	-0.42669796839823143	0.2278319230749874	3.224985034347264	-0.02689370936781501	-1.9526677502531475	-0.3203292828375857	-0.20288302899263302	-0.17662244676705022	3.435493204035636	0.7844459625698789
0.7464485376118708	-1.1213780539186722	-0.24094129559920524	-0.9258958482158056	-1.352944830106162	-1.137036045878434	-0.11888755916819335	-0.11895509618325338	-0.19282881641340477	-0.825880895605191	-0.29460664769326916	-1.121091419141656	-1.2363768904658405	-0.7211605065163585	-1.3869324786483044	1.2706458997890644	0.587585760235986	-0.07286253138417598	0.9917420659455407	-0.183937131195315	0.16445238929057843	-0.4920587445589117	0.11483995427268687	-0.04952871342149228	-0.7915355522583066	0.3933341238437513	-0.011065323324276611	-1.1996173687033813	0.9611068422547433	-1.6073498857980035	0.14632871486717622	-0.3065505522397893	-0.510952139466944	-1.257911262041983	0.711885773330423	0.48128264645621693	0.6837713762089913	-0.05375758481333442	3.4630047110731477	0.5473396363065361	-0.4182957541243177	0.3457404376146051	3.106492132611952	0.4281679773535837	-1.8929073386768975	-0.1360278056296538	-0.3358271680863254	-0.1357916159481083	2.09399789984078	1.693794751668627
0.030425122795625863	-1.064614203516809	-0.5014724294767848	0.07049192853035008	-2.0619121529244273	-2.200851297894184	0.23390081643596966	-1.4394497797191688	-0.7295946710148352	-1.4114884130011252	-0.507707623818663	-1.859101786074413	-1.781638223587197	0.030823979120101798	-1.453805622079925	1.2644092158212872	0.5205145973372856	-0.2921816217756448	0.817177873194674	-0.8436772197541913	-0.8838538853514233	-1.2534753085685197	-1.7214023225642703	-0.4677174172778741	-2.2156881547630665	-1.1258580140909964	-1.296343463055318	-1.8223230869714913	0.6751082876643795	-2.2579131977092506	-0.9190560541316023	-0.666246388167192	-0.10622932388421702	-1.9985869429932142	1.1806990120628442	-0.7533451612912151	-1.718333485316744	-0.791596609358475	1.7602928846782468	0.5863396962008922	-0.49102352811211075	0.23756889869989722	1.721266395915615	0.2771343920853103	-2.11267254305561	-0.1524158145925298	-0.498617881002575	-0.6659125690372246	-0.5222941528368711	1.5592387188609993
-0.8745833150406798	-1.6226871999882537	-0.9505909310231418	0.8548947475721603	-1.9218625506659688	-2.52237030332708	0.05400422547381706	-2.072690111345253	-1.2190557013022232	-1.9829440487340009	-1.2016820775265278	-1.699099101508645	-2.1793214292291085	1.0257106623878667	-1.5818580657326098	0.3031938824092146	-0.23692071211314572	-1.1976788667869922	0.4165115448208024	-1.355156701522151	-1.3207572967592618	-1.9851171945323827	-2.851010824947112	-0.8235488235835338	-3.0435872550456065	-1.9878655709798316	-2.136058400790714	-1.9172194962424158	0.11971434325043802	-1.9094380705161706	-2.0307073096539376	-0.7728200986689846	0.37623496033950254	-2.290872032650697	0.6188980368885768	-1.5921071953669086	-3.117695981862783	-1.4363346687817193	0.1298057293391718	-0.1458185212784144	-0.7092130603652254	0.11453228391593426	0.420669164186199	-0.48174998441663525	-2.493055360702251	-0.3491151631932239	-0.6303158914568499	-1.3089184327402834	-2.373103582720991	0.6626220917689569
-1.5096106163817484	-2.306444048949525	-1.0967096227133986	1.1694917127518207	-1.4766702025879062	-1.9435003927210195	-0.5711660477918205	-1.586021079536243	-1.2862399291130036	-1.7086100072549382	-1.7330356342162216	-1.2566639033644302	-2.139922179930792	0.7680758324528255	-1.1450235319608948	-0.7839869425078319	-0.9854134727198559	-1.9616270389759602	-0.021324468511379688	-1.3938946753276338	-1.313839886192122	-2.3686633708986893	-2.4295423000538503	-0.7547498268239584	-3.002538697463074	-2.1507683431214173	-2.0543407694006315	-1.7141648143208108	-0.3283779244011655	-1.1253377667588353	-2.168179777653277	-0.6018427969207714	0.7124226895846373	-2.165332830985889	-0.7339106786382396	-1.4248649710485126	-2.7308403046638485	-1.553358836512796	-0.3103021575909283	-1.1003794913019382	-0.9560287017801137	-0.02993874599768236	0.162913993167646	-1.1729552726747683	-2.4441655418228465	-0.6628093066071136	-0.6523623119516488	-1.4648492076504918	-2.283193757163001	-0.06720991710796216
-1.6001201658166888	-2.3188443502594542	-0.8234192051279214	1.2627995265161351	-1.4267492656481717	-1.0327077278482926	-0.9149836546744815	-0.6890716407845252	-0.8493201840492328	-0.5931759405480492	-1.5670349676743085	-1.186646427069362	-1.8076069511722201	-0.791878437789004	0.1852070094126098	-1.0978071877978646	-0.94459903901422	-1.8072841163608453	-0.4603484681133395	-1.0152897143840929	-1.537309638718068	-2.0815950591389822	-1.2506260258236028	-0.10060625183948951	-2.562124374405352	-2.1204655231468923	-1.3087194229450443	-1.4492512985631314	-0.5629706331546814	-0.6664153002067169	-1.3248298857395724	-0.3378793182296963	0.8383154789349715	-1.7431795613325454	-1.745150073231091	-0.7839136480330811	-1.4340528560949009	-1.233961779654231	0.1436545345034185	-1.474737511735405	-1.070258806931672	-0.3146759889135823	0.6904601925798022	-1.2993344978587704	-1.7202977329620275	-0.8905363719615894	-0.5022504779418718	-1.1132772353601152	-0.9609428747406669	-0.029328797965928376
-1.249418958134764	-1.475837494182171	-0.36326910637707027	1.4163783024384249	-1.7389952752068751	-0.4102865732359373	-0.4166782885647073	-0.37644861025721704	-0.2111805163001207	0.26024359831685456	-0.7809311463867625	-1.3360443655047036	-1.4389154716188566	-2.1720676828552326	1.6917696215611886	-0.6495427140547155	-0.05261850818253067	-0.8318394540126214	-0.7695005473755585	-0.5874653427269078	-2.0398610881732817	-1.1151339759031165	-0.7000672018364167	0.8055815259161269	-2.0989876986716163	-2.0539494911412453	-0.5453797078884592	-1.0305069200926955	-0.6399266416347138	-0.6741164410155646	-0.5057679127507295	-0.10120733128614179	0.7923610641645262	-1.067079623868317	-1.5271534355702212	-0.5025881372286595	-0.5485690941103113	-0.8554687405782815	0.4660930518254417	-1.0616509250385366	-0.9653438663604461	-0.5528431981296116	1.028356119691139	-1.0985437746499296	-0.8001919247412805	-0.7398498880827534	-0.2148854427231093	-0.7690773610109493	0.03612851712483313	0.45665835750014694
-0.822447499640218	-0.4083280595499809	0.0957044343203531	1.4581666672846496	-1.689326385221822	-0.18013940200808395	0.5472999154604402	-0.7190345975168921	0.23889712001301217	-0.09402095381530938	0.10301828315405924	-1.0104886940624667	-0.9793442379662386	-2.0588705409621753	2.1508414358594155	-0.2496370303393357	0.9101023941838262	0.16618558661282096	-0.6154372550462859	-0.36747994136581597	-1.9568397182610582	-0.011866941061089506	-1.1294868224405838	1.2713366985844032	-1.3652446852269426	-1.5795168594898745	-0.1720969607822335	-0.2419886574340145	-0.5140449306550059	-0.695260440902756	-0.44093395704833077	0.17933742457723262	0.5789496901434926	-0.21305036403315775	-0.3790828336918291	-0.5462423909287671	-0.41487718003856533	-0.6197335732492251	0.2542877654776567	-0.42189102357537883	-0.6242734794492625	-0.21550668536083784	0.6197060824453361	-1.0823969488264042	-0.32853388227378905	-0.137612181995723	0.03940226921469278	-0.7133563746799721	0.06509911305442401	0.6006747977896744
-0.6431172937154064	0.19583511913485566	0.5636933892176101	0.940778593496507	-0.8117310431969831	-0.056880954700739984	0.9707548922607362	-0.7851337155765244	0.3481114313309288	-1.1590866446836907	0.6681283322516487	0.01107855112726063	-0.16952684601990264	-0.7155688117342389	1.133969823237383	-0.4181407150377931	1.0296959062262976	0.553130586713037	0.1442041700840677	-0.19314700898172574	-0.5960582332508295	0.47152500430556066	-1.567645252829948	0.7905855263404303	0.0010328474711870802	-0.5453174074236979	-0.13737654693343593	0.7951482310472713	-0.06338213260853391	-0.42130447285443196	-0.7192590646022596	0.5606704234557185	0.17436701885376316	0.5328398559403766	0.5286408220253195	-0.13069639155571433	-0.3386770468625843	-0.4536842447254806	0.056967279732896094	-0.17910977719764015	-0.09747451162950913	0.9645319353462444	-0.1945934072630116	-1.2359285197130412	-0.332275179580136	0.5277639867941155	0.0353176011186941	-0.5544731427180111	-0.17312940764421977	0.08377956865017977
-0.7666537523275923	0.37580508716723715	1.02527141792311	-0.15978105006237067	0.44024949265776536	0.15001862725024287	0.4038027471013883	0.1559270103747237	0.2011321141627107	-1.40324223542786	0.8800799362896069	1.0531150707542851	0.9494257611372996	0.48867542778725176	-0.46476443895926833	-0.6844176347235381	0.11007220477868246	0.38594629689304255	1.042494800146007	0.3401673748155246	1.4205614529789103	0.14931446802969536	-1.0168078187432674	-0.4531538201245494	1.6587979636030763	0.4506308856793199	-0.2070536777011044	1.5435969824313838	0.6254858475337416	-0.12106561009737138	-0.46527321179240577	0.8665519635898685	-0.3388554465181695	0.8319805502804261	0.406533171189626	1.008884513500507	0.2982675865350429	-0.26579649870469035	0.39667016152399787	-0.2833493672706548	0.43131828133873246	2.427796638338002	-0.7610379427655802	-1.0009367146247732	-0.2048059221613234	0.65387932637645	-0.3213049997256179	0.21369581025641252	0.1560008758453148	-0.6057134432312993
-0.9831822847210466	0.7521479041300411	1.2798008405591508	-1.1001481500830532	1.1663269599668404	0.37304759237298757	-0.3730732921349344	1.592570476962719	-0.08669996595927593	-0.04931130262163884	0.8950658770390554	1.298477805918299	1.8446423281394775	0.6706553945128092	-1.3264257183197061	-0.21087261574774988	-1.1521892967363285	0.13177284779730775	1.2796233884962307	1.372623632808728	2.5234359118867116	-0.22597774868953555	0.3025545995301372	-1.6201758564041127	2.64884554392782	0.6327782633092487	-0.26389094326488916	1.53208574799853	1.1563151111391763	-0.20500813137879642	0.39231907853530396	0.8385358411371008	-0.734451646948719	0.7106223358344559	-0.32714824525886194	1.944172382523897	1.2538344238560437	-0.09897295949777285	0.87610109981074	-0.12271289632424515	0.6822605478133876	3.0806853323098466	-0.9192229325353438	-0.08499959155000804	0.5265295059843165	0.05558336583065453	-0.8342947408596749	1.350250214900418	0.8576064682581654	-0.7776598000922038
-1.0112167006906037	1.6416045013408778	1.1450857772069918	-0.9546694669241825	1.038094026291248	0.5338213518213374	-0.14208821037730324	2.2144262253484683	-0.42911604296293626	1.865765043907703	0.7996509411902771	0.7705237956728714	1.9402881385177015	0.1734851597403858	-1.0034027012028652	0.993689415779972	-1.8017097374797408	0.10788381220964458	0.5606070198779302	2.4648208815329946	1.8252238848775058	0.34400288849403643	1.2385883919873155	-1.8420371782476668	2.394423622928616	0.049741156179776945	-0.29885598567189064	0.8656568018365973	1.1365981503681941	-0.5528976405342523	0.9804024071921279	0.510817147732453	-0.8210391681729168	0.6526196101764765	-0.539398653500167	1.5065126194629685	1.8087797945360073	0.01058074444318095	0.5910912650957907	0.660896417584079	0.5386071320428257	2.2851086251421497	-1.0418996745176632	1.0034922786487401	1.5924971516046174	-0.7051232106737073	-1.0732574639459946	1.9180720030955791	1.0427828643359944	-0.3103154765853822
-0.7261248096562539	2.521941990338765	0.7269887145217271	0.37008271101731505	0.5933097888842496	0.6999705934383866	1.2622438846113806	1.3872866211778176	-0.6350444725709394	2.5116568472628784	0.635954162840634	0.26364521324627854	1.1966928220644348	-0.23137137871822694	-0.1818294371570733	1.8356135622994934	-1.437447655019515	0.31541217937516897	-0.5001014701972186	2.83053398709895	0.12179784555830973	1.9023300777270722	1.0968060194634384	-0.9514725910602534	1.3585599168530174	-0.3797637936356573	-0.27095548352368026	0.15204547200348945	0.5776371238358198	-0.574666756560897	0.6445370439345288	0.26722295066888013	-0.6593917523325743	1.05842569228912	0.3499942675453866	-0.24565719248865012	1.635523686366891	0.15748910518686646	-0.6683900669378405	1.6414850068675997	0.2738049235458709	0.48259006981977903	-1.369807666899482	1.4529649512873721	2.23715683963168	-0.79252120229106	-0.7003332073627242	1.3417753972022397	0.3860409549356007	0.30651839138031506
-0.26938808093924554	2.5140333878266095	0.3224404762905333	1.808289929689593	0.4792163515824594	0.8863428119603179	2.520174887556304	-0.0855610487574065	-0.41244578319473446	1.2450510170315616	0.5514772261173082	0.2938155578410652	0.13311503764144322	-0.4130865032618017	0.2399669011520944	1.3066306734263085	-0.47755022804139813	0.6439807006837625	-1.0073452448765323	1.963218546556865	-0.9782077054003712	3.18859107451558	0.41303865622792063	0.3338824944947622	0.48047633987618144	0.027011943433850185	-0.12696534117939004	-0.10074837293499429	-0.09925223892730307	0.009938365337802652	-0.16869497519549892	0.3990341445685044	-0.5414419122553555	1.6260303068074882	1.6888245040236818	-1.9168931542475836	1.0332882787636757	0.4078754488602214	-2.0047702904874494	2.0101202989138716	0.3576644385072732	-1.2462453604431696	-1.58651214970252	1.0697949786367458	1.9857194713163104	0.018259498296034186	0.16583275753018034	0.18962994820007303	-0.42424991188563804	0.5962195569533765
0.04791522024748258	1.3479063200816839	0.05831061999827826	1.9877274943418635	0.6572324542832234	0.8781869199510565	2.1246105858275124	-0.8499075718022364	0.3168730302527585	-0.7268901507966257	0.7218406163499466	0.44024537985462464	-0.694917579090688	-0.8220510388476377	0.07864564257150838	-0.27115139730357046	0.28057965662567547	0.9765698825829697	-0.7679597987323662	0.13512312881457858	-0.8021419720704291	2.768440546156915	0.22991521518738398	0.9913704375535247	0.09156517601013531	0.831292846041291	0.08477552051884808	0.054591495979762754	-0.47173770723525615	0.6989759940580531	-0.4987514538025973	0.6876835011202983	-0.7055727319715497	1.5206132293323498	2.206133256115373	-2.2361034968655122	0.4074349174499382	0.5942751515967243	-2.378244129375603	1.4474152222683365	0.9105290181298306	-2.16384413230912	-1.2195765642870582	0.4444531181694925	1.0479321542759332	1.0214139923164125	0.934821255716468	-0.3895817454088398	-0.6187276314478076	0.5540463032352648
0.008130353739124003	-0.26446898235726224	-0.21855848766570304	0.5046583571036485	0.5854904379966852	0.49203495406120623	0.0705577228882868	-0.49419509849119275	1.1419991514280317	-1.7024349622264017	1.0856133970146415	-0.02430508286393344	-1.110833472638333	-1.5623399917633087	-0.19662855911110771	-1.4612666343247842	0.34097577556503067	1.087179770230073	-0.4318744660746332	-1.6743867649034798	-0.1822318135205675	0.5988871006571698	0.8318672296253502	0.5664600681878899	-0.29543033222264775	1.0009201232293883	0.2697796461575575	0.18531073133661596	-0.4790152661801576	0.7390171320203244	-0.11718788126331639	0.608588084062583	-1.0780736602789383	0.3496661803835455	1.2652844327083201	-1.3422952165717066	-0.16995757852807716	0.4604222365723579	-1.7777688313075344	0.4639553868766287	1.4248649100516895	-2.3127119586453273	-0.34901088365035704	0.17004603336499874	0.029135034945265675	1.271257076220112	1.0055754993630417	0.01202629180456568	-0.3737578196174468	0.44229052938084706
-0.28084189942209387	-1.237462674151962	-0.6265859919231342	-1.6449326020485961	0.0833011218924514	0.00517851146158663	-1.97834605948402	0.12347053471830233	1.3977023761486882	-1.213179771550647	1.29275180354386	-1.0063008614738571	-1.1997410873948609	-2.002706018124189	-0.2183902031446644	-1.2315488230629847	-0.15526314301235405	0.7043324836826317	-0.6021592303942667	-2.424794333434571	-0.2385824436101569	-1.6964754161103197	1.474653220895333	-0.44794410313681793	-1.073187491108358	0.2497596234307055	0.4762504021780605	0.055901819959062425	-0.3631235923742124	0.06087358023929502	0.26526809418582253	-0.014452658914095882	-1.326282238012434	-1.1351008733157817	-0.5061700881464674	-0.39604257109270613	-0.7656151579424243	0.05402172995647303	-1.1383021049271798	-0.15407980492950055	1.2129245801485535	-2.0808761394103663	0.3313000283197596	0.15131724587823336	-0.5804570007779875	0.5859170194633404	0.32500962467772	0.5872246580358119	-0.5293631572884987	0.33604594886151695
-0.4267388942979834	-1.0414127018686072	-0.9650676750834677	-2.924771549069223	-0.3162920984766983	0.07103466975301706	-2.315213294675501	0.05995900321846422	0.8046600856396261	-0.19426805161274596	1.0322679639176637	-1.477833313064236	-0.96856052225138	-1.5121592638195014	-0.13963277128406829	-0.049610994159961126	-0.648120920478841	-0.116950394846385	-1.0263747722860834	-1.7715902542838449	-0.9448250400874297	-2.297331354488654	1.3608743541866617	-1.100148736601996	-1.7536815231682634	-0.5145075763653124	0.8713447577810763	-0.08065829679577274	-0.3235796830530615	-0.560395983813996	0.09555521949728714	-0.7219447787774448	-1.1749207550624094	-1.5822710712510082	-1.780565451956871	-0.12437649736530097	-1.1763694821197812	-0.18769648302847747	-1.1140693720643047	-0.1291612150332715	0.19627388762845066	-1.6253018394423688	0.25959347828044826	-0.10687170920541061	-0.6066198782589746	-0.2559649213286344	-0.5317757883463426	0.30930530973983705	-1.3555172318001076	0.08916991724134711
-0.10062118857306253	-0.05746829178923337	-0.9102465818223054	-2.5703965552362904	-0.028683625659402096	1.0068676930615745	-0.857922523156381	-0.5175551071791185	-0.17426674805599443	0.34435233968028983	0.37779918747813696	-0.6413385222385827	-0.3310111916785916	-0.32946996019950964	-0.2982528970838866	0.6965902794702452	-0.671369230760138	-0.7941390818164721	-0.9002806502754019	-0.3322744758360044	-1.2426721784820285	-0.9311647474906634	0.6168205923588179	-0.8896846028988167	-1.4295791033563972	-0.25682185686944414	1.4078193199581908	0.20061379816093663	-0.3099427505903618	-0.3745921433658752	-0.16728460155648345	-0.9272542191716898	-0.6544028236317633	-0.412969889238868	-1.6834010371450492	-0.15290022881747117	-1.0017052393612702	0.10601440092000623	-1.260505571145617	0.1600164720302118	-0.8685131379139021	-0.8923374637390056	-0.3157739263222138	-0.6587754893262641	-0.10821721679489446	-0.37052413871477524	-0.897108033937378	-0.7915283467238615	-2.02073140432325	-0.291883292599354
0.6116220825564317	0.8522674621246266	-0.4629381070176418	-1.113064337859942	0.7668994363878899	2.2402326044051524	0.9294903006057029	-0.6096107340314655	-0.7308484173338672	0.38536883539177846	-0.27538121245924624	1.0250288072862577	0.5782243836495893	0.6260154662668476	-0.7021110767978772	0.24955443363408947	-0.21511745371461274	-0.6571839461455968	0.07953571506641566	0.7974566073882139	-0.4836485916001607	0.9529039321993791	0.10752278910573486	-0.21228976220372808	0.033498993044495474	0.9066371061879057	1.6210410509447317	0.9574759427267368	-0.14778170862647003	0.4816048059037372	0.31041216176470365	-0.6312436210089838	-0.03789511350588392	1.4781408056610992	-0.4582864147710203	0.17029861609468352	-0.1608412905047028	0.7562261250831536	-0.6678915274273325	0.2334510983646315	-1.08203403317112	-0.03754697015745309	-0.5786524510352555	-0.8868145869156572	0.6704929818243931	0.28246967191456324	-0.6313535757597262	-1.6235210181410373	-1.5362669958482642	-0.497389657403182
1.2406833840566898	1.044027093601045	-0.015341029543483702	0.2761726364804212	1.2564074372657053	2.697646284161197	1.6627031391985627	0.24216970539919433	-0.48111165672386524	0.5429330915752196	-0.5943215420778442	2.1700786000670163	1.2902093018878003	0.7997334383475624	-1.0145567188066866	-0.7835176224736118	0.3316517235501715	0.3152531777576949	1.220148740750202	0.9172057375142474	0.6726947308502644	1.7363661726700481	0.37574498164063774	0.11097879274758	1.6116139618192504	1.8162387261533401	0.9995777787093246	1.7343077133457128	0.20352135787542108	1.1744990914171087	1.4166178701860723	-0.4178722372879629	0.43047568946837483	2.558360168433468	0.8646302003027776	0.7112182858483901	0.8520457654548206	1.1786541704362505	0.7374624822918505	0.03919125659744239	-0.30357277315889575	0.5016447038327485	-0.07643962875152727	-0.2340011552943211	1.2963552414679058	0.9255413735910764	-0.17013385198011624	-1.2927713379342132	-0.026437580883548296	-0.29021770838362076
1.37327808000788	0.4842328179992395	0.10849314367525448	0.8603465845071332	0.9457595618308499	1.8631883566486815	1.3238879396110739	1.250500002951632	0.22348293555981158	1.01693845045488	-0.5356336015318834	1.9840794001788105	1.3828297595193222	0.586795066791076	-0.9640928157311834	-1.257168800842854	0.5700355105435568	1.3544920165908345	1.5060657132730126	0.2462262164382783	1.0350972512899648	1.1935491656444457	1.00185344728992	-0.26095609001413594	2.1243949471729557	1.6291783873400592	-0.33824337625900724	1.9574830024711156	0.5564306782434114	1.1627889802477167	1.946104781057782	-0.6750001227871285	0.7094086461377901	2.1675972786509456	1.3763417668468438	0.7074308698425419	1.371968115857111	1.050050165896645	1.8663391404077356	-0.1336535270550045	0.7329838114378683	0.46391982399635595	0.7307825637597053	1.0225680746086323	1.3576537091665337	0.8943766947694485	0.03439098744471043	-0.0905927316045448	1.2962011596081477	0.1026177393358577
1.0541665785544347	-0.32420398860284383	0.04128477884468887	0.785585794238852	0.23713381567391567	0.37020046549990937	0.8702091649082437	1.278471199618051	0.7454293941384091	1.3292571982984214	-0.20530004719581862	0.948916192784045	0.9491904778736879	0.7443575517063926	-0.5880426697237764	-0.782487225897625	0.453271834806046	1.6471794739316008	0.6341477597003154	-0.36886626708849835	0.32666586555904403	0.42429507182304044	1.10900852663287	-0.8051658579922213	1.4622347775186173	0.7445911189630684	-1.4842614339412052	1.4344908011639026	0.633068192050159	0.7662156915042715	1.0161981376141902	-1.0104760965009072	0.879753700585971	1.0503816974990716	0.9414086379295754	-0.1139080512483138	1.1801744331397468	0.6821004414515287	1.5782320276034298	-0.13439297982059037	1.1945551050732905	0.10661710651243927	0.9520827404925836	1.9534581769329147	0.8620535535393092	0.3621175736467853	0.021819613775237303	0.9275458011658668	1.4705257167738228	0.21319510930571609
0.6947908260184618	-0.7161864196017685	0.1460462097076491	0.624914379385808	-0.10798177233546372	-0.5765647660602288	0.8579376893472169	0.24629889001452865	0.8044100696012787	1.0762388302303247	0.33615225942052934	0.10158588691018267	0.5423709098609046	1.4051816286259686	-0.06261248532975551	0.015807730772254905	0.2933050652305954	1.1583661936302325	-0.7602517787388902	-0.2819089863396474	-0.5174944594477842	0.4137765597138427	0.3736336896385961	-0.6999557445034998	0.5765143201850574	0.19800627086694486	-1.4781183272352967	0.46454473716256084	0.28884758911274544	0.6599422388884805	-0.6882523821965422	-0.6673669147787714	0.9569278770694978	0.3799731459905611	0.12077597404353303	-1.0232539100502185	0.6322221704781554	0.60645350230089	-0.0522644081611244	-0.15055406440289867	0.9127820111172439	-0.10453244705169246	0.2401426104910026	1.9089710739433532	0.34043295404000995	0.037976781456449706	0.19506101371365528	1.146098794045706	0.8214049627737379	-0.026549702533603108
0.5766128438298462	-0.32254898845106184	0.4659873278869546	0.6492198555489397	0.0741343467267172	-0.3700916731062429	0.8323094611889861	-0.7160010323395304	0.6030126124503107	0.5420308002025637	0.9948436569596226	-0.17164836378047293	0.5944098597868773	1.9142464242314825	0.5302254464913058	0.40405291303126795	0.41084800939790306	0.5599437231614935	-1.803879278659451	0.384670278924236	-0.5313915632061663	0.9632265075377228	-0.6255976719434566	0.24814743725929075	0.29890638890562493	0.36921989631811863	-0.27582714227633487	-0.4684612449433374	-0.3429878166249189	0.9934000437574035	-1.5250967865827043	0.49599352110249545	0.845148838901722	0.4671630328314592	-0.4301750548561755	-1.1193417053081969	0.21570335790633524	0.8733290040328762	-1.7777921034383353	-0.38934312011809225	0.32713675159850725	-0.08047211047900141	-0.8323453389104004	1.09178256819187	0.35143282374859536	0.2719206776984837	0.7361943165925697	0.8795855059961502	0.45793330343653516	-0.09683994818230224
0.5324612831309351	0.6163566395313295	0.6270429963239337	0.6050249503851381	0.20342178780072656	0.45832568684936137	0.1324002128592614	-0.5954355390253218	0.4310850564684283	0.3074277222572212	1.469846735479077	-0.317314099969647	0.9641749171122281	1.626020878700633	1.1473282514676135	0.3631251364960962	0.7790518967551274	0.3708300263726517	-2.0946011042843202	0.953503333453768	0.1381306505425173	1.13660561472398	-1.0595463383774266	1.3183237580765932	0.4667489949853574	0.6423254770870517	1.107932929416675	-1.0456740995349303	-0.8790927877718606	1.252570978425654	-0.7580024276421617	1.6698077129944744	0.4849925649336463	0.6189419793104844	-0.4955418898449943	-0.42955116378346936	0.10348485097790913	0.9599242562305819	-2.434663902900795	-0.7084007629893672	-0.16329297461598405	-0.1644954999914038	-1.3805541748473393	0.17731304525786595	0.8349392835159263	0.6779385271117145	1.2948118366855037	0.6965387671773892	0.902422734189752	0.4620049587777102
0.20557088470789378	1.3425493427598225	0.38271176218082814	0.13855561102741448	-0.19913056089908002	0.834981951182249	-1.0375819111512519	0.31508080184439163	0.35547600709267385	0.43856722387412733	1.4063176888322593	-0.7146782780211947	1.128261380744466	0.6390061921837328	1.6011652705886128	0.3754801351257495	1.0327601434488525	0.39325878481577237	-1.72980362194179	0.9068937274270417	0.5220058964156284	0.5114068968841793	-0.7163827531024173	1.5652650189143487	0.3602708392719077	0.35192715112234607	1.5089707266714578	-1.2007817336827804	-0.9145825643180393	0.985348124187925	0.5687596447874076	1.887133245024168	0.0015731254783576524	0.16363279473305392	-0.33772973694508535	0.16381348403615353	0.15424499652322457	0.4295781247184591	-1.9561950602589937	-0.7267054814146487	-0.5557085418176637	-0.5629298917499217	-1.084312427002048	-0.4213440546035635	1.1034688541569684	0.6940919699586584	1.337966948889509	0.6300268933290126	1.5340493700881992	1.3072560892825864
-0.41521620560448097	1.1431200628358347	0.07557981045519942	-0.6720529490072784	-0.7809879578577663	0.1878040838240444	-1.6924835049788156	0.8209447560317088	0.35220092270318887	0.41358372216365896	0.8326265729992237	-1.0420310595827946	0.7668639685433148	-0.36795703398943613	1.6302054983634868	0.6334910756204714	0.8443534266527213	0.12609336813793656	-0.9483877499140541	0.3415501585194474	0.10146593270839975	-0.3394890364817824	-0.1425104229095693	0.7694166660903413	-0.23232497540259686	-0.29815198598541304	0.6608590993198851	-1.0014978017870666	-0.3543411282192069	0.4117460074305688	0.8405726991453675	1.0559013191290012	-0.3447829148838935	-0.7007247182291644	-0.3137428927120833	0.06989243461612435	0.20217438603851923	-0.4723908368878634	-1.1107830770902671	-0.3040013122682714	-0.9427393402662115	-0.9474543772141011	-0.39047182639640204	-0.737272649254065	0.5897229415057299	0.3223470244814178	0.7435828817130892	0.334152636611547	1.4505050034355262	1.4779840300086864
-0.8616067596628669	-0.006563779945583817	0.3123996607641262	-1.2669056652419939	-0.7105255020941446	-1.0989168601526247	-1.219769254993138	0.30580798310130697	0.5426501661473616	-0.10659246153597396	0.2902773736604894	-0.7882845680378103	0.0674691969616158	-0.8762599456453073	1.2064769891090572	0.7912510725867206	0.2701579196848308	-0.4458753993866827	-0.010713301893292575	-0.2473905595958693	-0.5724786175340392	-0.634526431967937	0.02251368830905506	-0.3531927747451227	-0.7317145957007705	-0.5310612012185533	-0.6592465493047276	-0.5634729479487874	0.4283919015796398	0.13688675394513022	-0.2694542693765932	0.014811723631925273	-0.3743457498964929	-1.2259841418202384	-0.5080506211812572	-0.2882403060763579	0.20957508541880449	-1.0292085169218534	-0.4925541409327018	0.22931162591361362	-1.1282264868671852	-0.8327264968547948	0.07188471296859458	-0.8422738321162266	-0.4773594441435527	0.0985413742755344	-0.06445548316032683	-0.1496879579195156	0.5996637763135391	0.45721618854921936
-0.6735460431341354	-1.340032990087955	1.1681129810711828	-1.0935636998409017	0.2984366992220088	-2.121208315005801	-0.15939549649714452	-0.5482727123447599	1.052582967990315	-0.7441245095756971	0.30999440992165933	-0.12927206289772233	-0.5300770486612922	-0.9220649410778333	0.6503572391308617	0.5321903816439443	-0.30574450610814974	-0.77009648689137	0.6941100997365914	-0.5122500776453752	-0.6215114649022534	-0.3559418149502872	-0.2512167741262737	-0.883082779522489	-0.5693591054164646	-0.051675315850141214	-1.4248309879497845	-0.07413151401624295	0.8546263358839732	0.3690188158614002	-1.4913569052474254	-0.4329920842912601	-0.1439870805627851	-1.076040080969374	-0.7337606685191855	-0.08617822806002526	0.18103060951661304	-0.8116821584774834	-0.03571925561678852	0.4197650497551342	-0.8132140797392581	-0.25603809035849284	0.12233041733092911	-0.5922877042186208	-1.288927898776058	0.34618496207707355	-0.5697133895230136	-0.21211616600031075	-0.20822654440148777	-1.0967651708464787
0.04716322140602277	-1.9254495720270688	1.9321612706704314	-0.15074102025852912	1.557100136031508	-2.2206833972869466	0.3715391946466763	-0.6593220685861441	1.6281677760586024	-0.8690698987321854	0.751188499789163	0.16979750549538195	-0.7550340664689662	-0.8153732483081156	0.33010345396939117	0.09332074251065872	-0.5581523416419834	-0.4728778678108863	0.8135768854975071	-0.4970977048237739	0.09093095260306203	-0.18043770105487986	-0.37399147244472897	-0.5701635067119003	0.05095588648244259	0.559433623999652	-1.1989529352981934	0.21788966848246746	0.6838016219840659	0.6673242916093433	-1.4717742464547572	-0.3330640369446257	0.1258841399697388	-0.6685410227312722	-0.822769922531659	0.7984039448694512	0.0905741237265129	-0.0805631993529256	0.533728841693011	0.21529909717019374	-0.13320658105836963	0.20091158797859274	0.0460652936790653	0.07196487735759756	-1.335581161819221	0.6879534209208703	-0.6390066786779055	0.5556884432451336	-0.3284095649882849	-1.9009261126659165
0.7041594419524825	-1.4498852877177133	1.809917015024214	0.9444878124892645	2.09287635191933	-1.3967043138172028	-0.0668510966733835	0.10526683901016048	1.6341754802378687	-0.4452708333633534	0.8594522563302035	-0.1856123229491942	-0.6058154464676371	-0.7139114103584494	0.29092236240766794	-0.013977274331271964	-0.4965948148199675	0.079362532754712	0.49536352694517877	-0.3981551217717578	0.9115297961466293	-0.5170983569850137	0.21213111804007076	0.0598595750831828	0.4470302808628332	0.601963280272337	-0.2657201449419969	0.1590279056714672	0.29596513108615646	0.5317765850900461	-0.22830939814736792	-0.302333700407143	0.27962913522924954	-0.5320797030722911	-0.8126269124104853	1.6352279965857661	-0.03714644387847224	0.5780223724682011	1.1159988044479636	0.02064141462676996	0.27985855388146685	0.1611356415203744	0.13427675987271767	0.7736734674604875	-0.9038862042651242	0.4696999755760292	-0.4888560757883285	1.6509637896087972	-0.004550651891278222	-1.351547045422209
0.8572786537985543	-0.38396502371030505	0.7983837220377923	1.4462409192853727	1.618353438416427	-0.1862922577264057	-0.7808135957575418	0.821561016718216	0.6590647362166139	-0.09535579179252975	0.10931257374168492	-0.44912121219729706	-0.1526466215077528	-0.5961660935290819	0.28448260252156954	0.2900049633102539	-0.33622887172645066	0.19972597750548698	0.46280768955925716	-0.2447985514620762	1.3012546494573596	-0.9196338091504294	1.3973811891616619	0.39497644757108996	0.3803640807340446	0.12972070179438616	0.8190867920152733	-0.1312812258175266	0.3173823762777495	0.05714051707741987	1.0909544634777493	-0.6046941451045771	0.37073761980644737	-0.6044515566124434	-0.7974910658236982	1.7845153014164603	-0.07165687054791665	0.855323471241779	1.3596102984981677	0.19833540637228642	-0.01728431338282458	-0.007279680959756261	0.382174838855753	0.9477355703763078	-0.614335953577832	-0.4004853129158445	-0.2839229725004379	2.039676004515973	0.07991061645035427	-0.12004751073797279
0.6982933159625236	0.5817854074158596	-0.3044818958717391	1.0896582502949828	0.6646617765246915	0.7371494309517287	-0.7793606058937006	0.7264947496889227	-0.8937407249158715	-0.27109441025337483	-1.1185244769077969	0.3033373772482459	0.5563166759180144	-0.49566274516819553	0.14894595972694452	0.503617373862793	-0.16693457288949626	-0.2317766655759881	1.2917767866898497	0.07764969329908675	1.4140405092489348	-0.630303307508434	2.403037902626562	0.3952673428221435	0.34453175550488224	-0.19138713301724197	1.633495961846685	-0.29542799490503857	0.9017252569626476	-0.19261878657664294	1.6099853287972468	-0.8005839486226143	0.5697542018202416	-0.4097323223325149	-0.6683998227027633	1.4441400043239307	0.08114391184658347	0.8541079764161071	1.2497830185203727	0.6121397626813863	-0.6250236846000593	0.3458889780192791	0.6437394069426594	0.48955897305600377	-0.6192982284772677	-1.2379381809078303	0.06188663210972964	1.267355925833115	-0.22871082576099502	0.6320805083060476
0.774537076114496	1.139759259975644	-0.7613038919518362	0.26881787497511855	-0.13820192328542377	0.9554165315426963	0.10955946870553504	0.16620996696226492	-2.003471909461911	-0.6422339628545248	-1.8808145106281022	1.8530506752683387	1.3306077438874617	-0.5180479360780562	0.022015885486635994	0.19209907107141141	0.1346509961007681	-0.5879316873304146	2.582413808541422	0.5457139869463098	1.6272696240845808	0.4244056722415542	2.4201536619395845	0.5000907152150583	0.823031535943883	0.006974066737753615	1.9549391550046518	-0.029520659859505263	1.4672234639781512	0.07536793796412482	1.4800461662617737	-0.4041872445707578	0.9313231238387624	0.1615772816135778	-0.159764599060975	1.2418724201785665	0.29938790992191716	0.7546453367456394	1.250687193291508	0.7695246575245529	-0.5883092800839111	1.2159127473100415	0.9065574460067893	-0.04737440058232874	-0.4891714684835482	-1.2879309687916471	0.6453455786397779	-0.04168234983205636	-0.3345113733935645	0.492598118222785
1.277194125555309	1.3601022817222301	-0.5983962753116852	-0.3719415097585706	-0.6513352528993853	0.5141422748260683	1.092846325838699	0.06799564270597289	-1.9379668085489172	-0.550242884060195	-1.6818477553762903	2.827152175123437	1.7326960768911581	-0.5904137334659987	0.10251016220602444	-0.4094252387010265	0.6308694929358262	-0.29769852664858276	3.1349577040835315	0.8788475874552437	1.7889303652149446	1.4217974861472111	1.319556542162504	0.9627473291169953	1.5164896653334443	0.35098891829207773	1.7079022168627227	0.6152054740309004	1.2711472590439523	0.46799934863837894	1.262993352000905	0.34157696995596015	1.2702198922286494	0.554424675087382	0.7516458110341387	1.3048698978610442	0.31299124721096094	0.5786973215146389	1.70327814225289	0.4013422038406289	0.5454512975084315	1.7865902874503088	1.2498698573113218	-0.05459478488365778	0.08728945256917274	-0.5368552325862076	1.2718880319579002	-0.8999921596377932	0.2973792918298584	0.07493715497565541
1.7414946755164216	1.2554191981100278	-0.3776645172628873	-0.5302185231498228	-1.0402208559247728	-0.15816119062845593	1.28883109322411	0.6561186759398244	-0.9223580288989759	0.05484683360053797	-0.9529612780948548	2.215803350749499	1.3505329281488323	-0.3863928693923336	0.3018245588946881	-0.6478204469920755	1.064429877941221	0.39287316574446485	2.1660704359230145	0.7696653776255576	1.3276833213659525	1.4782301127983293	-0.1936107958127017	1.4364027101152503	1.6088247427791398	0.29202686376874676	1.0145224582867354	1.2243460024433785	0.24217858831397793	0.3384266931140541	1.0388371511396648	0.6267706092109123	1.2957444639406575	0.17580719187269866	1.5755057350874433	1.122269890823005	-0.014940548167751366	0.32431527608804506	2.2410044678666274	-0.20645466665608544	2.0766466417492895	1.3783787098998936	1.559257692620478	0.42408954005114435	0.7257748628815408	0.31093928165126367	1.5453785711081034	-0.9855616032556057	1.3206930768459133	0.10523611603068057
1.5267652156848928	0.6358393077919049	-0.4377876808444782	-0.4367828933247117	-1.274935071879206	-0.6001122164907521	0.5676024886364401	1.1110702810536521	0.15423355701758587	0.45912992954444426	-0.44128910629288604	0.6196271462136689	0.25371279182732626	0.3280346844962086	0.29054896833475574	-0.252193459000602	1.022105305689009	0.7067971884893133	0.2500372689509096	0.18832122983284222	0.13999675887627816	0.5438134079780597	-1.132251557056266	1.3158289346407066	0.7842526051937624	-0.13883468445373914	0.21232934672097376	1.341992362933391	-0.8785036419094888	-0.45816856997585453	0.48766578055801363	0.029242181033636027	0.8912360639704642	-0.8368149636965077	1.6297272384276227	0.38587706560363005	-0.5460316039245188	0.12401511699655667	2.0646646172468595	-0.5140695016190961	2.7295103065994195	0.36027157444238067	1.468043884367193	0.7668433700585569	0.6895665501097926	0.6311755089039413	1.2675275426825177	-0.7574020172680092	1.7169310904958006	0.49751506645110294
0.5325753946106303	-0.4828147131492302	-0.5846196838932695	-0.4715556057021111	-1.133342381402578	-0.6707637529492333	-0.48864489363915137	0.6405500623393995	0.633214753996263	0.0756068837064122	-0.30851845352356366	-0.40299833415847564	-0.9052776496439442	1.3085029690840417	-0.08735465569700136	0.34363794988919305	0.40782065897900316	0.31932421205799405	-1.172763552855923	-0.5931085305568067	-0.9913198506014381	-0.6442895911355837	-1.0302685823056517	0.45533561846043313	-0.30236825332880696	-0.42032986664543404	-0.3537801224268555	0.8372376972270389	-1.287430442488886	-1.3772414697540205	-0.334717845890577	-0.9131110710566618	0.26081053943788196	-1.6924776268016815	0.7545995365163717	-0.3949192293823645	-1.0484122406839627	0.07545928995013809	0.8665893632390692	-0.30154659244426885	1.8953507028727927	-0.18173057977277407	0.7260608227006672	0.5465865575752834	-0.22092490364901574	0.49618313275635184	0.6449184625313547	-0.6656822056506165	0.8445969404074268	0.5253440271276617
-0.6524412483859209	-1.5126900206996963	-0.522970904581555	-0.6482376987382109	-0.6887548332403103	-0.5652582592052984	-1.2574535491523473	-0.42329780543819695	0.5738634321828637	-0.7437588558770938	-0.09208807417241482	-0.201846068334609	-1.3680804783906564	1.9418892288832363	-0.5753340906139397	0.5541221535733964	-0.3327569436202392	-0.23824862772878877	-1.2391132844976798	-1.2459042446548712	-1.164150426198572	-1.3939513426059242	-0.30830008145201643	-0.5576735509751354	-0.7372203477097978	-0.3170522985413919	-0.6027407786003107	-0.013988348882118445	-0.9264300144935644	-1.7538452046138053	-0.8060259440730719	-1.246508352003423	-0.22500268729578254	-1.7896766159700117	-0.3579425810149359	-0.444796022695973	-1.4369440014297576	-0.014981387955074142	-0.6706151265827732	0.13700531775117658	0.20844201781291552	0.29908909251880356	-0.4032404522101196	0.029929969377697416	-1.3224103800347309	0.42006531440003725	0.04623224252103606	-0.5970606487250152	-0.8333746118127796	-0.19326232034289742
-1.3076905265882959	-1.6428477330677178	-0.3461264259736033	-0.5755154438126097	-0.462256343760312	-0.48439308671121695	-1.5449436420758367	-0.9596335242338674	0.3827822635198645	-1.0495055084887905	0.45781228772592053	0.17717250147830138	-0.9142800301910028	1.807533522834183	-0.7777077761529391	0.32849114943772073	-0.580527768920879	-0.2943319374760444	-0.4351049053470957	-1.590982109642513	-0.4427433254318227	-1.6550783337031891	0.12244266987266408	-0.9169409283338263	-0.3872117112367032	-0.2421702470664975	-0.7050190887398461	-0.7838615877834283	-0.44541408838172836	-1.4535771854736688	-0.5185227941923511	-0.6378073846109651	-0.3590108125691382	-1.29658921337975	-0.712302014876311	0.21464406564658303	-1.7237445945181136	-0.4874765197704901	-1.4500554565325354	0.35047632068090134	-1.1361574744189695	1.1564855032373338	-1.2540602186851413	-0.21809188417625142	-1.697817838685868	0.6081149743791577	-0.3780163276802532	-0.25946472382757063	-2.134953561056135	-1.153435070150908
-1.2152507253289393	-0.6794755685319911	-0.40759973850272374	0.021601214700703256	-0.8310601621400612	-0.3730105337531209	-1.48096743947325	-0.456273839089968	0.17807754580842922	-0.41411767380455894	0.8285414009312703	-0.657532450637582	-0.05122390332194917	1.0710228803975521	-0.6193416271532655	0.08734473484758118	-0.17213319087852388	0.05219891841092747	0.12222503019489446	-1.5880056189120522	0.14894199341740708	-1.7773428266153257	-0.32474194203100115	-0.3914080725848881	-0.000578087910329921	-0.6796013592070533	-0.7887552014415735	-1.2207104023073796	-0.41962192734683273	-0.9165567069512125	0.05524661126685219	0.30467420279233637	-0.2851769683388526	-0.8052324249565559	0.024321427329959063	0.6303473345048142	-1.7728594476579298	-1.3449675108982715	-1.0315406770352602	0.17931832958732094	-1.5295687378969645	1.3268651129437816	-1.3571454673274685	-0.0967267924481345	-1.1067775366710852	0.6549896639506778	-0.7527951699226766	0.14371582080514506	-2.2432597947146675	-1.5193697066381424
-0.742725581058604	0.5959580142702592	-0.792561957489728	0.8138957489444701	-1.399003519574466	-0.07704752711747646	-1.203693098363276	0.30082748632217315	-0.2793121977324432	0.5407039622722262	0.3067108691051372	-2.5499563688572957	0.42099634818410436	0.273060117370657	-0.41778513022601765	0.05641601004193965	0.39530011490968464	0.03309530317150698	-0.05440405525354086	-1.2454374722518056	-0.16743134243037933	-1.889343121095765	-1.3996908843692712	0.41708024283321143	-0.2756101508713126	-1.4353501421173498	-0.7798712116256118	-1.3490841527505568	-0.7715955974650186	-0.6431812780989309	0.04571595379737211	0.7521775137870698	-0.34598922239125424	-0.5649000005364391	1.1477224968096271	0.011954154091911588	-1.3020100765042335	-2.0831810159685347	-0.04483299154658662	-0.1928350055961103	-1.3368732423083765	0.5830329743333217	-0.8995998188567677	-0.10939997016517987	-0.15099929582520666	0.05922682031880664	-1.1914454534706311	0.010382959094170459	-1.3952577889423912	-1.0706828570497087
-0.4068348261096104	1.0895544443151337	-1.1387570483058855	1.049442198506689	-1.2885956266431067	0.29320508189550354	-0.7772276577423909	0.1648868888985936	-1.0646813191241262	0.8542024950206997	-0.9952990890687807	-3.7345862481812677	0.049354218264431274	-0.21393833538871787	-0.48713843382976046	-0.04401264137107041	0.4486156381058541	-0.7663512620422979	-0.5066466888031464	-0.6364452918790352	-0.9654701946216114	-1.7321919789745093	-2.255113578443123	0.6299407957878042	-1.0619213549440432	-1.7553363103562782	-0.6223284844208394	-1.3051728666436149	-1.0183546828392929	-0.7307501016392942	-0.7134758824201641	0.5231278036363038	-0.7244907299474712	-0.27103661672461316	1.5828316187714946	-1.2670546075047835	-0.2732914474066001	-2.188237282337451	0.4711983221112247	-0.5334896334966618	-1.2416931327467071	-0.2843940794564722	-0.5155233827135546	-0.6986523944592841	0.40244840043436464	-1.0729941787074073	-1.5711583443269364	-0.8272585933618232	-0.5581583622056776	-0.3945935291090473
-0.4427279285901876	0.4370439365847644	-1.0520526781747292	0.3170886108935844	-0.20457624327031393	0.34469927796119487	-0.30408511122691495	-0.9414347416959089	-1.7478149641415026	0.30850458068272246	-2.0059074245306667	-2.8125402365594616	-0.9706777045030884	-0.4381989107620285	-0.7765863908006058	-0.5030419554177389	-0.17418076639414	-1.7696862459778748	-0.654572920882506	0.037086295985862106	-1.1329424884144352	-1.096996051754765	-2.2056633942014545	-0.07018717338014237	-1.6335547310226306	-1.2212739817488856	-0.5428447993711751	-1.1449247947661572	-0.9154390184513758	-0.888566164712359	-1.4323243450758527	0.12154243232419522	-1.2345575572406324	0.38768493128283016	0.9197433047573248	-2.0505625979212128	0.7980562907617678	-1.754790703561147	0.06148191531670805	-0.7647332198717315	-1.4103529776957122	-0.5435620203842713	-0.6086134521988813	-1.6228141845429234	0.3171943903239265	-1.9928835415808606	-1.654801131492068	-1.6745798566753247	-0.4875287845778896	-0.14486881207690483
-0.74034192010116	-0.7051038855170232	-0.5651494539830387	-0.9118098932041495	0.9983640685276276	-0.13663999982197272	0.07037086210478963	-1.8888462531963741	-1.7655282341513405	-0.39106098248212173	-1.7791832369212108	-0.4556291390376872	-2.001217673780641	-0.6128610522070743	-0.9713260457817889	-1.016688116662237	-0.9574230851619594	-2.0170039905888877	-0.5546371512115654	0.5175289313926752	-0.2966764552758294	-0.229958028498095	-1.3160610680004012	-1.1228846692720817	-1.609889519335427	-0.30390551301579916	-0.8723569227359316	-0.8490603284957601	-0.6498351491157919	-0.7965143091334012	-1.369167165737672	0.036230711111753716	-1.4789954442295288	1.192440454093459	-0.26093821368763204	-1.741592142758161	1.150458382591519	-1.403199331747876	-0.834470446241564	-0.8639207348398076	-1.4057920261321137	-0.44442432443928465	-0.9404316820902353	-2.1603304775494543	-0.08438012452134663	-2.025814399469662	-1.3753494529883041	-1.663739708539406	-1.0761685815566966	-0.30962309991869635
-1.0439334207787347	-1.4053198731873415	-0.07344604312476186	-1.6206868956796507	1.1011075461402482	-0.8041055797891269	0.3005394477681037	-1.685256908242488	-1.099159185969976	-0.47408212346288975	-0.5824218234861439	1.22955010176217	-2.428658538819507	-0.746520489987914	-0.8798607278275087	-0.9017949296494444	-1.232409879468409	-1.3073830924874215	-0.6411686412840624	0.6877724447312836	0.596596512138287	0.3441220067284566	-0.30895033943996725	-1.5933762172176256	-1.3437673555495624	0.1364208237870312	-1.5355377876406955	-0.475298496476899	-0.4292226323104309	-0.39857156527559034	-0.805224533799838	0.22675831760253815	-1.2262598209194777	1.575120391412809	-1.0630573269904744	-0.9579000019578789	0.5276873182150392	-1.5148432917230195	-1.4454244289938678	-0.7178365501448429	-0.8272765526246095	-0.7938282537631064	-0.9277216890466674	-1.885810972037538	-0.383748184009241	-1.2607770005440213	-0.9141258077822216	-0.8034938454941005	-1.5418838961044077	-0.34945720646577355
-1.1383136322393428	-1.3503442566878354	0.10440446509267359	-1.193506198980164	-0.08888087520072607	-1.0240202664754918	0.4753851021438388	-0.640295076788918	-0.40066117623069425	0.06916341862439489	0.3357088814374561	0.9819957280966267	-2.0362164391611843	-0.6274434354153802	-0.601365423418965	0.022487022893500883	-0.8295413688411694	-0.45974895966933566	-0.9494719617320695	0.6521925141448538	0.33432218603797076	0.3630947697047477	0.09183556633284612	-1.0224781508009524	-1.3470271926131017	-0.19742082934886138	-1.8999913914202888	-0.2060164562881562	-0.14212339648929032	0.0930284485045566	-0.6561696641616306	0.3542683306405828	-0.6286043860025969	1.2760478038609093	-1.1476235963239814	-0.6949000746300071	-0.4406582439404788	-1.7249751296733664	-1.393292149569784	-0.236246572060478	0.14180755707498657	-1.7433918139568112	-0.3020146770739323	-1.079132308290494	-0.39174177093012913	-0.45665246675550897	-0.5013782869668822	-0.05312354186313313	-1.2145888712206565	0.03872995034415194
-0.9304041055602409	-0.9100363185727546	-0.03104608603928771	-0.0008360364623569245	-1.3558821219523938	-0.5785698006541677	0.6465124940119141	0.08052006835969612	-0.33662649396805067	0.6029324599216752	0.09521246460607384	-0.33690799928159304	-1.0810600795813743	-0.14458989558529367	-0.30818832828402926	1.0139349708756917	-0.1798992462090122	-0.34191043194892445	-0.9770571494135226	0.5779707038333136	-1.0674987467898693	0.07542151444335277	-0.2200889963245166	0.16505895449609084	-1.5580535314853794	-0.7634123035608388	-1.354585480128274	-0.17105055476920192	0.39476094520896915	0.40769610408964735	-1.161252628908242	0.3269489606478581	-0.06351256782606848	0.6466766318781584	-0.8604659559303125	-1.0514300704042698	-0.7570354365723692	-1.3567554064098022	-0.8529214600147029	0.39698795198125364	0.8851488041436709	-2.3887194623836794	0.6044225547536455	-0.3319299090734679	-0.105155046504701	-0.2612849698207819	-0.20883143079899963	-0.22824482201291357	-0.17737219560250983	0.5132946284385993
-0.4856110244003725	-0.46219745246832233	-0.3047537236664102	0.9934187749998754	-1.2773977715754736	0.05082509910486823	0.7022905426660936	-0.0746676965149958	-0.8601780740491216	0.6250053525176522	-0.8729916175219877	-0.9069734409840229	-0.07771848675089998	0.47582068071584627	0.005763238025426293	1.1119865229779553	0.20199976908844652	-0.8343899935021927	-0.3833798350951955	0.49656639701505	-2.2255103029068524	-0.07339015467289367	-0.6929517750871801	1.063754052544614	-1.408231010625269	-0.8443649863549348	-0.045945733763840126	-0.24913931832000805	0.9794316346118045	0.4421795735833048	-1.3905293399728804	0.40297567296078307	0.2307553402689453	0.24299672779339385	-0.6055336014045513	-1.1159691266096927	-0.012238775732597502	-0.2945936977690162	-0.15817005392167974	0.7445958349062042	0.9728143087909297	-1.762035678065308	1.2349391869498776	0.09406587984581244	0.4042958042514447	-0.5684506929299022	0.04372963876084775	-1.0162482353920634	0.8240615767873116	0.5252191093960314
-0.006173946928462774	0.0690799727291115	-0.5478048773456102	1.181801428179576	0.24071241376289929	0.2276306446071265	0.5150018818249077	-0.4050555535441148	-1.2393029363379955	0.24549880173835978	-1.3468571697342286	-0.10069640845391536	0.5544835238443987	0.8111988339264588	0.45550444797083717	0.2243110545026199	0.26633739727762196	-0.9851044921341185	0.46491428769466164	0.3320329298568759	-1.850714875846778	0.08638222942679566	-0.6707533427008642	1.1147195847873264	-0.5870992382983194	-0.30792394757689384	1.1368096558932337	-0.15096224966677557	1.0960388749831849	0.33616330098607367	-0.35588781760707044	0.7589069092009167	0.344624653372866	0.23290465412578823	-0.32040165177365515	-0.1610376812846752	1.219336784963935	0.7990264237716114	0.5643578627323759	0.5158990184854516	0.5482677996293479	-0.02637636454933828	1.3807509304381116	0.3798996947238103	0.9386683400456416	-0.6785955456650565	0.34581941560500873	-1.3050654148952876	1.115061676802189	0.039289752345304005
0.31448190057947906	0.8946523084252016	-0.5584463232690651	0.8175705179735381	1.8030301143056524	-0.09054551150179357	0.18060539479201518	0.06201134944691262	-0.8281655671729874	-0.07227596256128266	-0.6651473614434891	0.9223348229509668	0.7352788338781068	0.6142083949965561	0.9902929375833482	-0.7172974577561604	0.41335580378494075	-0.17421838375667273	0.8829451212140501	0.10501425032073394	-0.1747158435562302	0.34880002801796434	-0.03274332924088662	0.5724273596606528	0.47757864976402126	0.3734869581564317	1.4144161710292622	0.22730733029316985	0.5381344620488666	0.3268119431137516	1.5734279160633489	1.1480325381345695	0.5249069225196797	0.313643450939991	0.30792743279410534	1.3286389433378982	1.962760712575409	1.2095242588550508	1.3306653796387848	-0.07946476893554782	0.1175296219705562	1.5952918889537553	1.292455531114933	0.70435996162299	1.164920836716438	-0.08496485422373341	0.7106231812205742	-0.4628308363380033	0.7580381298761553	-0.351843689569726
0.46804126518724953	1.7752601823687093	-0.08958336841831296	0.5957900080455156	1.947979015258382	-0.321635236801622	-0.015918051127543745	1.2250236512294292	0.2493697091385412	-0.045225237578229896	0.6103084099870122	0.779239980076814	0.6769125485157426	0.03835093808401165	1.3174860780190858	-0.7805657153412724	0.9467147424301412	1.093984393548574	0.6769785633668347	-0.0053722004076970165	1.2818829199173947	0.4483248087738382	0.6791518599094238	0.17048324533200285	1.0329315790959503	0.7093451958739663	0.8600536736098848	0.5831409846624576	-0.22345860745628987	0.479927315017082	2.790268438784759	1.1256335394770232	0.8444561998290926	0.16370211368013293	1.2278561713393727	2.0662099413960187	1.764822700984487	0.9332478555674475	1.993887665302831	-0.4882383014465008	0.030399140592325558	2.0689140132732553	1.2514103896320627	0.9082886487292317	0.8850210344171389	0.9339356301160266	1.07487551090306	0.9301680528181994	0.46180730024950223	-0.07120833522038879
0.6092409254164106	2.047029604106915	0.8597890961756475	0.8472035961115064	0.6189971947038548	0.005132399911016799	0.08132977041248048	1.9098688576198675	1.215012140486436	0.24245752751035757	1.3689331499749393	-0.38105695998500505	0.6097391926876379	-0.4858530400190508	1.1613063914527415	-0.057657841423881584	1.604968267417221	1.6987024316940567	0.2907429355621657	0.12783324369604315	1.3336835467458183	0.37746623230070686	0.7964022287152439	0.328414741306229	0.8104747110462964	0.6198447759068815	0.17793951355346924	0.4714939981259382	-0.49714573208731627	0.5689456088188098	2.1422894310597758	0.5646002527660963	1.083613869110965	-0.16553730340574807	1.8583215453758726	1.348470530732755	0.9950553405547607	0.5487591616871413	2.168741228577297	-0.36545234127516385	0.20039388157769483	1.4883128604135563	1.169981585718942	0.7146540201809375	0.34598539401733475	1.5350711862287951	1.2940051578023655	1.7240206384869974	0.7849655010418586	0.7795550236801377
0.8034344152513485	1.327413666381099	1.7517470217494964	1.2397148563382643	-0.8625395464084766	0.6691075524097077	0.31537475667581377	1.249745546892697	1.392144838137592	0.5417744068064752	1.1038224228169917	-1.0357680097641146	0.5689737987575015	-0.5976815603962263	0.5545907593870485	0.5044680595605382	1.7131196873133567	1.1201150834582156	0.13640397175489408	0.37510386200048795	0.32524967274670474	0.37043070591922533	0.23819021639373958	0.7108288218036102	0.2835256992386665	0.3313066863988003	-0.1665411860038725	-0.13889640586547045	-0.15165522185302133	0.30583952793012836	0.2686316410895079	-0.17466495525720502	0.9577328917081318	-0.35456304142652073	1.6487941394978674	-0.17841972210469814	0.31165715497176893	0.4406096323985439	1.5519950943873757	0.09248141235953859	0.2905684632106032	0.6941647426692412	0.7353200708469054	0.17739736044888432	0.1072671735117775	1.1436810454870308	1.1602204480862384	1.4215848902019066	1.4650245948926464	1.488986001424613
0.8581277937180218	0.05240339126861036	1.801522059666634	1.2368630531505147	-1.1880543327105322	1.05614225992288	0.44457870757206186	-0.23466841833310556	0.8109285359882337	0.6543551064530989	0.2941767311805361	-0.1220337524912391	0.4603612055211782	-0.27996881821131236	-0.1704272888901414	0.2318145239389583	0.8540072468269889	0.0020894279364592427	0.07842578360396915	0.4737006727346202	-0.3846174349470526	0.63433213251978	-0.32813570333077946	0.6090933878337387	0.11658773177684373	0.07515904969760646	-0.3633985325610788	-0.6509130943060325	0.26246367247066066	-0.2577338120539649	-1.024223633316882	-0.6054171062748122	0.4457926759766425	-0.21652165362621872	0.7144485333783086	-1.1977775999821076	-0.0134198908254451	0.4333005706999118	0.31394929253546083	0.4138536765525739	0.11223524621420784	0.21986637757816072	-0.0810244816004536	-0.26340747875009596	0.46075585749401665	0.0722165714204794	0.5686951787821846	0.5841012606826701	1.6544155428501723	1.462111199329888
0.5284627411823528	-0.8522237934497036	0.7928279025578351	0.714172575084651	-0.267015442352383	0.925740513891389	0.4904277194881283	-1.1633862953737055	0.10196333387182183	0.4750208456505308	-0.22654574944886896	1.6481636147467118	0.28445629877703854	0.1543692134308174	-0.6519285862094855	-0.5495199434543889	-0.6063153373011418	-0.5153924440049151	-0.21888041676669848	0.36127250871354183	0.016981659665748335	1.1377657493773756	-0.13751688195593195	-0.23866103625824456	0.47663267750986477	0.0020355751349012295	-0.7397982224697685	-0.3393904914834422	0.2272422026711889	-0.6471402313069671	-0.6770652674051795	-0.5625128983500725	-0.13848331680924875	0.10369995477488449	-0.22890092568637305	-1.0219705617663188	-0.17584168229260705	0.2732014272939452	-0.8900245885759862	0.38623364948773314	-0.18024565985804028	-0.08721621101374243	-0.8168953246382876	-0.21874000051212064	1.0396813821021142	-0.7136438922478241	-0.2415557418066665	0.07856309256053845	0.8822194137578223	0.8212204885285839
-0.09743175397215359	-0.8348150098548234	-0.4921456127033035	0.0434982994833987	0.9242042872062878	0.6457698053798275	0.6994986814544054	-0.7957083518624161	-0.1302896955890074	0.0059047403903028615	-0.08308762519436066	2.507581004473936	0.1962853929958452	0.34407124887987545	-0.7243830250750426	-0.9982002736644117	-1.7157708030679162	0.07693966729691741	-0.6367523373989752	0.2656974555493332	0.9609588114680203	1.624409687202153	0.8033768607829008	-1.269711455393875	0.9472884236321854	0.2338537528650912	-1.0702856963150928	0.8516519884742645	-0.10396142734727085	-0.4241765882351989	0.5797542504012352	-0.2634768539976261	-0.4218624699734536	0.30958679298569136	-0.5840848280593862	-0.1154459465965184	-0.37502897409477026	0.19739917522587455	-1.3779424329849512	0.21889581886270065	-0.2681012789040714	-0.46788286536261814	-0.9540906819995455	0.2462907834776907	1.145334721233694	-0.4909459235978157	-0.7097227754845439	0.160902271611481	-0.3155563774922466	0.2530884319003895
-0.5613036467611658	-0.16783350481821319	-0.9241262068264707	-0.36464891484587564	1.4506807347793345	0.6197405234231569	1.1141904473791409	0.254473962207739	0.19172334472870972	-0.5755987654716955	0.46136656489259714	1.5258274992849261	0.29787322639139785	0.18775968303642737	-0.43888917592105336	-0.7732611045426961	-1.744668379617317	1.236170003213044	-0.668257276178909	0.37449803456003083	1.2347719355322857	1.7782670655719262	1.5784160111928829	-1.6130704139372642	1.035367675651595	0.7636510354937546	-0.7227100244509298	2.0775896365854747	-0.17483865223804176	0.2586894068564453	1.166607326000935	-0.02244956182743166	-0.32058000299610406	0.243420560939259	-0.4353399484860192	0.5486340309031773	-0.47610248294060387	0.6967793873755583	-0.9880126033312394	0.17699115128044143	-0.012834625693929949	-0.685651871448655	-0.5353085009141507	0.7102837880165989	0.4854656535793442	0.5243132874191873	-0.41635436637574536	0.4202447278526414	-0.8805361884698485	0.2737655187114494
-0.5138768156719242	0.4443848739664466	-0.1993864833476139	-0.4770881837803755	1.1810684398926177	0.7137885596890113	1.3270455059240231	0.8287925252732089	0.6632787030610506	-0.9622263481786457	0.924505749249967	-0.44904615824604566	0.44719737147863875	-0.10447504240099084	0.014099339236551642	-0.32286136027041606	-0.8608198901867192	1.968861246083663	-0.19409903252138086	0.4903672495825964	0.3628839764090401	1.3993269610541692	1.2474280252934167	-0.996603781121539	0.6472174823917214	1.277902231873346	0.464065089366788	2.285621883963692	0.158204419027392	0.716380897403048	0.40701693581589404	-0.006002518566485315	-0.11487373719939473	-0.0268178954449864	-0.34429247108095185	0.4429782780641659	-0.22724282871295712	1.7235671528111614	-0.2154743677366517	0.19893311733424296	0.3911728133435065	-0.34822530422565984	-0.2033331861919944	0.8441901913563697	-0.5128096770134742	1.3757977794207452	0.3950730586538443	0.4582709674219244	-0.3723184411982307	0.6747338026871428
-0.18095807755695612	0.5674169409637771	0.8030739046839764	-0.5714674404810958	0.5466787141530912	0.47886427354647965	0.8369508069434605	0.49705423269042365	0.8407106549435824	-0.9608255912346273	1.0349113714862415	-1.742965854705193	0.38969327446955687	-0.2726926952320588	0.3622331344896332	-0.1833325333160471	0.007026850059357163	1.7445644015987198	0.15619642353061025	0.17978359958515952	-0.9220876807194547	0.5167855943891707	-0.0845170091400238	-0.07727754560327166	0.08089152724859616	1.2778331904162545	1.7133231135673788	1.1972656364910428	0.3712151414744793	0.4702003327186066	-0.883031145715706	-0.2304471119504347	-0.17742692263510992	-0.33998503354305726	-0.6644497672379459	-0.20445727410686543	0.2786514436423399	2.4605061352908844	0.2025882643870983	0.007516061629260018	0.608748106371574	0.35614737905348925	-0.5195012935796779	0.6788958621470347	-1.1652136243645503	1.2807990863594132	0.8882834808807586	0.35325555509864504	0.513052194632652	0.7261216459626533
-0.17802075629640396	0.28291479589203283	0.980714436201008	-0.8518888039982054	-0.13336614405724428	-0.13432332046763787	-0.337349188066085	-0.17583615349127255	0.61705657109594	-0.6738834942488249	0.8120229771694017	-1.5467052786278044	0.0924491153948116	-0.30661425592334834	0.3498029147109925	-0.27175276501537704	0.03502270801759419	0.8494689780404181	-0.2703079230976477	-0.6733502189951227	-1.5424813262506365	-0.5930598533133867	-1.2132751563641997	0.1974113840647256	-0.3228900622308866	0.5480723446880034	1.9756096427454755	-0.4260878747030074	-0.03201943201479367	-0.14742356109186336	-1.4595866613831243	-0.6460256563832626	-0.6195835435957349	-0.5921573985453843	-1.176710520195297	-0.8163978677736216	0.529914772477305	2.1224788377827037	-0.10627395573698653	-0.44194823574960695	0.49341364863038345	0.630305051158076	-1.286691121475911	0.4357066536128884	-1.1964710755974062	0.35873418811420504	0.4087045248431889	0.39297814315906754	0.6870018991295799	-0.0432372048120758
-0.7855434153059159	-0.12140139501143202	0.21544280961323806	-1.2242683481648453	-0.864200325411934	-0.5724898649883894	-1.5237495870185362	-0.4959145903219973	0.22295769831650467	-0.3378058215928931	0.4221894748897944	-0.5411365885923725	-0.16536820113954023	-0.4320000586915038	-0.06461326066597319	-0.08583932781798069	-0.7233102922412068	-0.013112668548168815	-1.1858509949958538	-1.5654658695165	-1.2153298578003602	-1.5135499834710524	-1.0094661845995594	-0.44783524937637115	-0.44480427008226203	-0.5274601444334628	1.0412691790652915	-1.5119754021438772	-0.7672450657783745	-0.3184726631157085	-0.9883041210544433	-1.1360059406987404	-1.1843305381281084	-0.7616258858101396	-1.41731291039683	-0.9839619455445924	0.07789851084122565	0.8876568812717229	-0.8889612446786159	-0.7989721164953427	0.2006723781033083	-0.055899324568062916	-1.6854016739922608	0.19215829092921932	-0.8470241038863835	-0.5435735391671079	-0.7801097525107908	0.5535002405007448	-0.12856241283898995	-1.260086083238755
-1.5304752665384722	-0.48776977988343634	-0.5901830226328986	-1.43588487826612	-1.6115707443192753	-0.32540791920209755	-1.953401450072896	-0.4465556574830771	-0.05939184246401994	0.0008932141755592993	0.05109360886557332	0.031522116901366797	-0.12869627920417243	-0.7749643085339815	-0.5863356273266945	0.5016005160022564	-1.4311468127855378	-0.3736992090488018	-1.5110418676117836	-1.7572273102845613	-0.6205161219419113	-1.884750760268476	0.3576367828371059	-1.3434620153987193	-0.37433115417992746	-1.2422722933930517	-0.19977446347374916	-1.6190843553041592	-0.9984845814950094	0.28365866679162827	-0.17998323848942732	-1.507861981351238	-1.4708925449872317	-0.8295004064629158	-1.253594133586987	-0.6613719440673103	-0.9349194186975478	-0.2204877220905297	-1.5588617651263978	-0.7065201404340176	-0.02730903224044171	-1.2544169630401167	-1.1516303690836167	-0.2009485683911265	-0.4150645632178768	-0.7229870002278921	-1.6602423705700105	0.46377516290276316	-1.1087359189801096	-1.9433193175215573
-1.6452736243573987	-0.7707006257482433	-0.6704762906164552	-1.350198380702638	-2.021326458894778	0.4082245121565863	-1.4085841583675445	-0.5043918567637989	-0.14414319249996513	0.49154627059068334	-0.16815065150741945	-0.2962677727823103	0.06530118957458897	-1.1112260268287206	-0.7823530269622107	0.9398945317289991	-1.345312749213473	-0.3004159738451675	-0.6340604532816547	-0.9814985883939511	-0.5254630712943216	-1.5653578337208767	1.523471767283469	-1.5796087565430075	-0.25802051325667913	-1.1859063357779764	-0.6714874597047734	-1.121879462240586	-0.34312040196817883	1.028917273841325	0.1900679955908684	-1.6133761897817058	-1.2762825338844852	-0.6971525941145897	-1.0206630412236333	-0.09867569646196318	-1.8078177603431782	-0.41903386884552	-1.72447670303279	-0.2705016743437768	-0.13826114766605563	-1.9497411327571237	-0.04709026796214516	-0.8747719335602928	0.07474016331443444	-0.2736337790764521	-1.4639046497861679	-0.1044634219683295	-1.2790681189308322	-1.411633312900842
-0.9271923052947675	-0.8681996699506058	-0.3045204950037347	-1.0497258374317666	-1.6946276704093979	0.9375845730647399	-0.29089411454769193	-0.8660845600726175	-0.1257462836421741	1.0923175023621736	-0.2143511973117697	-0.8525729323156908	0.006075087494709629	-1.0630042630782912	-0.5073476092837195	0.6260410513649197	-0.5732762791056228	-0.17628346216814197	0.7492036946208548	0.28777424189128575	-0.9199060308187014	-0.6595623884952998	1.3513386911134284	-0.9320171480191923	-0.18844833695130633	-0.5273232655490392	-0.1504682777239885	-0.5638080198381418	0.6006397690518679	1.03661015158596	0.08383204964512833	-1.4920053421352477	-0.7547391544502988	-0.20072787765312095	-1.0867754709097044	0.30395179539558886	-1.8910615839807619	0.06835379051798478	-1.4430355779108677	0.016917371104875286	-0.2678983050153294	-1.6550194660918043	0.6630362374354489	-1.6655922994806254	0.6532273841139344	0.12865852437373027	-0.47486663144196806	-0.8667587019957806	-0.5999592368121067	-0.007669974749595254
0.019022508137445177	-0.6689323267374923	-0.34866717821711435	-0.72456076439014	-0.6940940555574703	0.9180150141058636	0.8332767135558378	-1.1467240475831244	-0.06935388586175543	1.3506626765668366	-0.1614472518856285	-0.6476164858154809	-0.44693936773324816	-0.5687239464881708	-0.09774608401842158	-0.3076924775133892	0.08882026408681815	-0.24023508620241316	1.3576538132784697	1.273837564909862	-1.08479130225371	0.5479341895966586	0.15822914915861483	-0.03571851318087848	-0.1623101922517872	0.2874820323115092	0.693719809704783	-0.037381379117991824	0.9175524449245004	0.2848636692557924	-0.01040827148311302	-1.29627930674721	-0.2711612663168739	0.7230235551018372	-1.373872947300723	0.2220251430594183	-1.1663260455107285	0.44214560077895726	-1.0173942854714193	-0.13607973086886913	-0.4714348034772713	-0.8773203677758628	0.4201367744005253	-2.117187078366354	1.046678313784699	0.01979262815476477	0.2741276008313854	-1.244741930030755	0.07208703211273468	1.1246145589802041
0.465992292036533	-0.26593614326470194	-1.0061761284179211	-0.5156855076942871	0.38437490019338566	0.6943538717420766	1.5930311588337172	-0.884382187317476	0.12642623887531695	0.8215166947772936	-0.03770771503705872	0.5672063527166519	-0.8587619558882238	-0.05003608796746115	-0.027788785924103682	-1.0295296256613748	0.06106848107111956	-0.34252221802142707	0.806895307686062	1.5324337444630312	-0.4250944176189372	1.64498819387671	-0.6417122185808322	0.33394247888805406	-0.07716870126729292	0.9584486254853031	1.1358218848138955	0.6772375678452865	0.4528814233249684	-0.25545534572859974	0.18099615945364142	-1.0251401880495257	-0.08410974870927372	1.8053718908694838	-1.3857960604224395	-0.3032103017707908	-0.21949658015194795	0.3280709229412896	-0.6431051623946822	-0.42739306503181246	-0.5603098630177	-0.4180520541387426	-0.33475060170486465	-1.791247816111228	0.812922967469416	-0.3655753539945479	0.10798953488051717	-0.9123519351574959	0.05061345579282665	1.0770433775332011
0.35881002357961517	0.034589678476501545	-1.427162559575719	-0.4373092389899799	0.9176800372615208	0.6793292029821159	1.7653058412716098	-0.1438676418700327	0.6202728444793063	-0.2724860041176631	0.27429220075423527	2.0204002470272635	-0.6194924635240776	0.002533531088668183	-0.340405050508626	-0.8462786235527547	-0.3690667095609312	-0.14380449983534566	0.018334011995121295	1.1491805769068557	0.8775017934855985	2.1546420608013115	-0.12031147270755133	0.06373827076310036	0.20279146902411005	1.3654966534508415	1.028839237094803	1.4890249769557706	-0.022320968651214915	0.24836092221884104	0.4249759876516158	-0.43254934713926363	-0.12726151024943363	2.414738528027025	-0.7226829749123822	-0.7813804340330553	0.3374344841410613	0.06943949494654054	-0.31543538116037256	-0.2768097030604452	-0.3065269726042385	-0.42097361562825353	-0.6577859554527671	-0.6441704868407415	-0.09561299679847829	-0.4114975579986436	-0.5908079634239356	-0.06352387851718051	-0.3985386516264947	0.03490527370501462
0.26495063621707315	0.01062176005646279	-0.7035482023459438	-0.3793286858346606	0.7918176412577572	0.6306345421885935	1.1673677245471956	0.5251616653529992	1.3800401820798407	-1.049185808832319	0.882513340288431	2.5889889075692274	0.3255959044983423	-0.4047020855308396	-0.5186539568821321	0.11785045173623554	-0.3870383032938237	0.43815605904727145	0.022074078606416945	0.4639010805031784	2.0251823650805574	1.7357430612101679	1.1170557175044997	-0.25659944264007906	0.6981523161145072	1.3510362541015064	0.6149849669254842	1.7986034240726685	0.23069195417822605	1.3792627266473223	0.3702610405680303	0.6508456427870574	-0.07788662295429967	1.9442729442103546	0.4510394976294964	-0.6443895534846902	0.380814606385859	0.04500200452071979	-0.02761119649545368	0.4767087211842314	0.20758649841316795	-0.3459825238287716	-0.14781749027700924	0.8323155547333276	-1.0937619429062062	0.15660819529654232	-0.852569245543643	0.8151083097421034	-0.48651247588937857	-0.9330935524911974
0.5783828305163571	-0.23901223131063756	0.934555679386115	-0.18221106061124642	0.40745252775175606	-0.09598317560375981	-0.12436191889433865	0.652096705463995	2.0777504522000565	-0.8595546008593367	1.5857250313030893	1.754048264041675	1.2730300183823053	-0.7280758692012078	-0.033643904178838085	1.1100382305774021	0.3790067536291241	1.0086094890413022	0.6571777508804838	-0.2137162023915712	2.3136858995405793	0.4933567616629903	1.603538470525284	-0.036349633857717785	1.2057638063989176	0.7684417853239748	0.03211913519937615	1.1049615387240581	1.0113778997178349	1.76866267000392	-0.009666699525350085	1.8958829089038867	0.3279649155309815	0.41852539938187994	1.4576284757964337	0.17588018064465513	0.22272054377735684	0.050904927492492	0.08744842969427274	1.3025188729088835	0.5607420828039393	0.17896792753789928	0.6247048343604268	1.859390577971191	-1.4796302154268501	0.9451018274620383	-0.2159906400927755	1.3327037875275924	0.030817517167932375	-0.9677431764910077
1.0079544244718102	-0.44428005117178226	2.2010713696900774	0.20644504160718083	0.22169944428932267	-1.5272671983013346	-1.4909595795732835	0.23518232938621417	2.2793560546792384	-0.0993171285433644	1.8494422294473258	0.03787209867697703	1.406083286481376	-0.4631324272999621	0.9857264956843697	1.4825669270980792	1.3502485943333955	1.0015144331272272	0.8279009298739263	-0.6246632915197667	1.6661129052488968	-0.9119713309581818	0.6481818434648955	0.6676136841327206	1.3976110662529297	-0.15034547594733882	-0.6972375238982965	-0.26272285963058173	1.4203689927672134	0.5832189581051802	-0.45623473107427925	2.5367979440746	0.9901678614135188	-1.289752678061892	1.6438683161058945	1.097315748308368	0.13356594775472302	-0.35655037265633216	-0.0809574933067198	1.4645190560467716	0.39239503512606616	0.7944272930558407	0.7785436571227199	1.8880422245739696	-1.1605132936341631	1.2748587588466516	0.771206442645357	1.355804860811753	0.49817507083424883	-0.25769795409530477
1.0007101261726767	-0.4941389781155295	2.0605501827111747	0.5937251576693102	0.3706136196969679	-2.6339834560067352	-2.030830549574682	-0.37418145551699333	1.7758776980495141	0.13769354012303273	1.2527414574547902	-1.3899891291141169	0.6345849879102853	0.30847241790001695	1.734988186408659	1.1459888355515808	1.5558947623771688	0.26587792789948744	-0.00290992601261976	-0.535176646227331	0.6007279813185052	-1.6370441521413341	-0.8899586531506966	1.2265449528318997	1.1050199903579103	-0.6979157767995798	-1.278141591090965	-1.2331364066169286	0.9248960512973929	-1.4671979270887585	-0.7533033863036745	2.0284236811058785	1.4388738764092506	-2.04129018226387	0.9383335608445942	1.4398323219316622	0.0436239496114683	-1.0392574168272601	-0.3596257511563684	0.7449413474983345	-0.20889764435420097	0.8854453730470186	0.11686707292551793	1.019832789030973	-0.6973525578758213	0.8250915480788792	1.165835892094006	0.9342516724739701	0.1824383924717815	0.2671468438463109
0.537311071048205	-0.47461562552613584	0.7611864678211652	0.6297585905120562	0.7187218741921036	-2.2381146567998087	-1.362053896767554	-0.7722775977114213	0.7531968980843963	-0.6686929266677824	-0.000489325091342505	-1.5919513194992128	-0.28476945442982027	1.0203718523901641	1.4716379551261056	0.4308264013301235	0.675576082102391	-0.6831899351415521	-1.002856957812561	0.08356270875300623	-0.1764918054863036	-1.314341567081796	-1.5104294059167584	1.102236191314577	0.5288586574462846	-0.26427897549151613	-1.1420312945926676	-0.9432076163141756	-0.04457091516809087	-2.7750821912694654	-0.8355646767230858	0.6658478368689741	1.2002011954630225	-1.4076070896055424	-0.04666156572325814	1.1404202324674766	-0.21977470848740224	-1.1965232764265257	-0.33677106286407055	-0.3505964206635446	-0.7902358046236513	0.46243171362906194	-0.6617030742878535	-0.033073416360562	-0.5774517417100652	-0.10658058492830373	0.6406101661455764	0.23001254680789504	-0.7266671834797132	0.02536859289376361
0.24345542868858755	-0.36426998735464616	-0.5194216204575506	0.1673839069907254	1.1373621452890954	-0.34914686050111965	-0.11298359940994858	-0.6249600122372722	-0.33777292876842396	-1.7194992107018097	-1.1245920849756212	-0.5308454366855134	-0.4840230483093631	1.2151328067641298	0.27650988590345854	-0.24798171021079463	-0.5735076901385847	-1.0867555534227336	-0.9184545954955499	0.866458253538641	-0.18085262631245702	-0.37217175470716374	-0.6020346544193078	0.3799403267485753	0.13284497382297214	0.9312518222499574	-0.09926289467628133	0.4266545218669886	-0.621076421536609	-2.421127067089592	-0.6172964483030581	-0.5612184191493019	0.26714650103495013	-0.07351379484304482	-0.46796673563804875	0.8123323484118983	-0.48570746991553926	-0.301223543089328	0.2311053646411582	-1.0583557713733427	-0.9848298799272532	0.25543277506359	-0.747237915868441	-0.47199155440774954	-0.6008117888940667	-0.8936447055477443	-0.2004208170881995	-0.4662676506384926	-1.1842486659910718	-0.5838022415895607
0.6323627128809426	0.1144713996029193	-0.8854573257475526	-0.43154045069156444	1.6080814423110719	1.6510498173355332	0.6204137619058301	0.2878680974926715	-1.0680529516201487	-1.6622871483656507	-1.411527451603653	0.9777069962247108	0.20423073068166617	0.9216844898843702	-0.9504816962545776	-0.5354086104792418	-1.1301455256315804	-0.6605574382404565	0.3729939402149506	1.2476051289909154	0.6058763403949055	0.3794999646319682	1.0498657639636317	-0.33344410893872584	0.26969701379955535	1.873938788423169	1.1415217105619966	1.8259942598444585	-0.43791197249268715	-0.9457891784834601	0.05024126468525266	-0.8297956683283583	-0.756499287095186	0.8334186547400773	0.0863704578023447	1.0307601262926567	-0.22368100312291506	1.0845713028661366	1.0901106502595217	-0.9607543521236093	-0.7825476815830297	0.8214428353291315	-0.08632557794506504	-0.006627709112437888	-0.15992397300145578	-1.059613811337065	-0.47396023088542716	-0.78861868192304	-0.41258578370227533	-0.7153092921802253
1.422073628007841	1.1342615443310928	-0.39975799268490764	-0.47131352695430134	2.0635122879373315	2.2860343495425615	0.4016236979735293	1.8526975482478936	-1.241698802758145	-0.11205917477050543	-0.8495227180298961	1.9423421135900119	1.1599350069421892	0.45526744270004815	-1.265719900723124	-0.20123760527625784	-0.6085226314825006	0.13418129392238154	1.6466328314971	0.9719485669501917	1.6712349766900187	0.5271205775510539	2.1590996415453274	-0.475670704405758	0.856988816041692	1.6934157708740454	1.445157593574857	2.3076063321414884	0.12336068272570172	0.4322509022424651	1.0944200465522365	-0.20260599216680517	-1.0515836255851894	0.8363962366970281	1.2579468978777042	1.6386123955300884	0.8844853251508672	1.738607612826457	1.667299026955738	-0.18636704439385465	-0.3478224606846024	1.7464720224951649	0.6336558853408498	0.9822690153425415	0.9068138856118508	-0.5447748288072227	0.11542029010544651	-0.5226477697967831	1.1925473743615642	-0.1219420523454075
1.8082551294531686	2.2800037527099892	0.3281718082785761	0.4407976591968486	2.250049445249347	1.3408550928741185	-0.09886431132955746	3.4034702737627924	-0.9419713520398196	1.7867855087558875	-0.05490386249504068	1.9034718523085936	1.5944495467966715	0.029266903793320417	-0.471485306016341	0.6463852917265227	0.43208296629847953	0.5596676957080996	1.7276892844468674	0.3431091556737085	2.179418660786423	0.37215297602355907	2.1019042579954506	0.016915470722868694	1.3897730716998329	0.5348776141081637	0.39535322980555215	1.7579715468583845	0.5144519251993787	1.0974333610569011	1.9914736211955715	0.5401823977951049	-0.24854676922306168	0.45163381523812873	2.202752714752186	1.881753783976475	2.3937248639756477	1.063004083953021	1.6239742457791289	0.811879182059879	0.2688904702798194	1.9759721377276778	0.8117255733780292	1.8153994330806764	1.9439327805637245	0.32691165461823507	1.0709954223506868	0.1667256135004068	2.4100919832439676	0.5549170167503786
1.3855644778039244	2.6759355365974753	0.8863144383882838	1.9020254570966195	1.859305232827315	-0.14661890318534423	0.07602875465326302	3.9776015675899554	-0.46870766814214637	2.4405221277939035	0.3644676959067312	1.104700922105356	1.184568429208383	-0.28113830748782065	0.7916683855599537	1.4179703425367094	1.1753840913899714	0.30496659879657173	0.7926173412741115	-0.1566664320051339	1.5104203053820893	0.4378549165807857	1.165259965348718	0.746577503312107	1.296572547746921	-0.632028588121486	-1.1683501903612812	0.7145685018561112	0.594348021095835	1.347745522759198	2.0581425946267093	0.7521103423947755	1.2164887507532642	0.41980316231147385	2.2878719819440527	1.238762654476192	3.290551050585849	-0.27677806540212047	1.1912984415782988	1.5612110788075892	1.0686542016987688	0.9710619709771263	0.5889061283875765	2.034300959450115	2.090552279944588	1.054159323873656	1.6621693456101365	0.7820152286359866	2.4116655819349373	0.6015836096956813
0.5994898479085555	1.807875872909828	1.225322374762319	2.957423560201076	0.8228232150370265	-1.088295540593675	0.9823821034821977	3.068432996318748	-0.20753696193066354	1.3683876913505146	0.29601805331108066	0.10698792079343653	0.19036389614040686	-0.2929770070396145	1.6396479684349659	1.4021317550984203	1.3656243656132425	-0.3088866619541254	0.03338742010943922	-0.448023268717418	-0.16006777772744557	0.7451489232642534	-0.06229852968257613	1.2605980708520672	0.3779274114807922	-1.0581429223586172	-1.934141154700987	-0.33057339688462417	0.5532921672684016	1.5995903613344102	1.110222551106249	0.5272396875478849	2.4140591763180264	0.7523012742444324	1.6025853290169294	0.00880168948103283	2.878401050741471	-1.1275898167450098	0.9073235860831356	1.7513767193876986	1.7993735300590599	-0.615648377889608	0.5951541264127002	1.6188397724850028	1.1984952149727728	1.2333502285685345	1.5938509579901932	0.8474165866404593	1.515072686385911	0.15100001614307215
0.19515883492253802	0.19324066212994553	1.308321576952743	2.928716134830895	-0.542661961486865	-1.2856619230494428	1.6278991961154639	1.167287251019816	-0.41928060468699413	-0.4109589994397221	0.009644945565526601	-0.680341421140536	-0.8468701487179479	0.27238806733343746	1.617447394842126	0.490518691761766	1.3786608669666933	-0.7580836378546608	0.19295844106453364	-0.8840667021771946	-1.8200294022684698	0.7402958493304009	-1.2174769697580952	1.4086397954699172	-0.9932911469981386	-0.912539268508005	-1.4174934267379664	-1.2630769159871214	0.48661023626158295	1.6829089948240568	-0.22627066900317	0.44779652098849715	2.6552239510020987	0.7416693362092067	0.816894569357678	-0.9917257735753816	1.4628500748749298	-1.1138027849772933	1.0329800281595343	1.344585412772887	1.960099518174063	-1.5292207261188886	1.1195495977574705	0.8426358031216045	0.010274822074274444	0.818732109820719	1.1478854805959198	0.2833510863840048	0.710707426494095	0.04249251067499772
0.3608780005379005	-0.9561185131023388	0.9708106484358577	1.9954575520965836	-1.6907518561937707	-1.1845772292465218	1.0930541318281555	-0.5830408313207139	-1.027353478144779	-1.4591209861959868	-0.26349956164180965	-1.1338374562436253	-1.4310985647084358	1.3583995649611083	0.9038995740890515	-0.5485153816709132	1.5875084988738832	-0.8241566544991059	0.7928375541348358	-1.6442661811771675	-2.367824750067339	0.004402195984820505	-2.094369011158086	1.351056450467805	-2.0751064117012916	-0.8734269022042365	-0.34845948180337855	-2.043949940681177	0.2893563753443886	1.1338026753820347	-0.9963789605768186	0.8279620412304453	1.9841422986151454	-0.07768671788588953	0.5187564845348505	-1.2507227855739191	0.07105438061653344	-0.908411399061082	1.2725489316665888	0.6298785763717455	1.2925452756496087	-1.140511331119183	1.679489642921174	0.04467281816724658	-0.5891162166922865	0.1910035248164481	0.7706680702782318	-0.5262274348317948	0.5657385924218813	0.7410131011279638
0.5995587909717108	-0.8582137129557117	0.2391525768042319	0.9105775229435583	-2.160286384665375	-1.0511358435357316	-0.36135398782358663	-1.3671587383739783	-1.6137187707946934	-1.1986964961406632	-0.49983776485505854	-1.2650678349481677	-1.2935007342309996	2.293508878210646	0.020006953343852704	-0.771923547092468	1.8397133672840251	-0.6485872485248201	0.8812500314019474	-2.280607440144274	-1.5770093937573548	-1.0918592475318984	-2.4071805025854442	1.2737322931587385	-2.257465997427522	-1.1904651939155073	0.2269750944945593	-2.356962065391781	-0.05559690363940623	-0.004513778769757395	-0.775440578767646	1.3318346916387565	0.9923989527614411	-1.2088922376981062	0.6741679144584258	-0.9769052283597338	-0.5273765562045317	-1.2684048920597573	1.0809846429429775	0.07660685986620065	0.19217271463952781	-0.014169374505350104	1.4855907287584047	-0.4834038932260229	-0.398601526872889	-0.11830575152501437	0.5965306265902448	-1.0282295593026536	0.7183992810888511	1.625064166509206
0.41985023603682353	0.08931374837467583	-0.4486491039990915	0.17885594260688042	-1.8156077560379902	-0.7296686710739237	-1.5026979842721535	-1.2977203643032744	-1.733400468526882	-0.1415081038194901	-0.7007326605721349	-1.1134525725652606	-0.5122783562956463	2.2347812254762287	-0.5945832468167467	-0.10606396478075922	1.645395161959005	-0.4270132598137349	0.2202504479729494	-2.1013011310381575	-0.31373601335287254	-1.6357579443464558	-1.9460822203818493	1.132442804715993	-1.515424527947377	-1.3912655011590618	0.04426377732878459	-1.8132774469272104	-0.33580987671099266	-1.0122829644939528	-0.0326392899789051	1.3660516474516768	0.19312204494991564	-1.6431536870280299	0.7357341207036295	-0.7143659437864162	-0.45312207892005374	-2.067095231542209	0.2249620110130494	-0.03698534564191151	-0.5832153485949916	0.7247785134529636	0.2951324329687512	-0.56888014969623	0.05191218241530594	0.10714502420140984	0.3717799319592048	-0.9089757095832534	0.4292745491658741	1.5773789804361333
-0.06142244433544352	0.7474855581517007	-0.6074555567237576	-0.36976278901350507	-0.9060031521066294	-0.1594988817398758	-1.4295676752710986	-1.036479368673814	-1.3163226007316995	0.8542911508744615	-0.750569177941068	-0.8038278356002527	0.442652187456772	1.027588640849466	-0.7989655156444561	0.5012806394192583	0.803457799785609	-0.22387214196141947	-0.5672571737993648	-1.022754054226256	0.30163814005601763	-1.1398830381915035	-0.9580628616390667	0.7098859538992792	-0.44456029512665735	-0.9580783114768656	-0.2951725374568931	-0.5276596231568728	-0.39624035619763576	-1.2219730220759895	0.3785240151477968	0.7617700266679123	-0.3781334186062069	-0.9958669423697284	0.2586831124083658	-0.6848389045501445	-0.3664139459093551	-2.471459505523401	-0.9500524677481655	0.10481754741109137	-0.6810176798872184	0.5059574093129876	-1.2544752352884905	-0.2836883146279805	0.16067459581620214	0.5549998714579009	-0.18837037816417307	-0.3036467727719684	-0.5129651667648147	0.2670937488513047
-0.3390299612746425	0.3862150490444953	-0.29307853967157893	-1.1510166894767604	0.03824846467625066	0.2561042234573745	-0.48736271009495474	-0.9660899598344613	-0.7405137299281417	1.2844808816684057	-0.5694679691732063	-0.5607439222886498	0.9214453291018094	-0.49220794001139484	-0.7009835685960055	0.13858907567383075	-0.2880140273688715	-0.08783578136783485	-0.903699820087567	0.1702140592517314	-0.034279466422691564	-0.15134317892334162	-0.11759570704207134	-0.05486462366738786	0.19737092654878685	-0.09503398797404936	-0.1868298616320591	0.6932198389840176	-0.43091114762663973	-0.7278721340515086	0.06840581369560675	-0.029455654385471115	-0.9540898613495098	0.016022398859140304	-0.6355307094207943	-0.627378491582755	-0.6281139918977612	-1.9645544553347447	-1.7578395962992983	0.047395253338974694	-0.4856606737656819	-0.2147160681947411	-2.1643089582927413	0.018493735826487886	-0.1745654669135166	0.6915270012654321	-0.989267201103203	0.3253188595330601	-1.539586647270437	-1.362176140663185
-0.2279617682573018	-0.6796289171535362	-0.13521104207445675	-2.0974705341612188	0.4443040988916489	0.06918962669634907	0.20193303358023534	-0.9138438366872554	-0.45337261768006887	1.0660881367238266	-0.31166903414434843	-0.5233890275835507	0.5605596607296683	-1.2233960906286125	-0.4907260723775937	-0.9725969784624099	-0.9837830944144403	-0.15800976974183814	-0.9212811525539656	0.5832718384448743	-0.6388648910642185	0.2518400163454597	0.05378699715236206	-0.8311962853255753	0.08379883775784525	0.383273134885582	0.293681431337018	0.9236947034667571	-0.7767414274923526	-0.2033109205591157	-0.564312951848457	-0.42195594860921865	-1.5335025082896108	0.34188077321398275	-1.4135830335413953	-0.25124547415895926	-0.9776913505141079	-0.9349048950918258	-1.6746003346199603	-0.40918781004074745	-0.5686407602498267	-0.5052437755519807	-1.9167359844621896	-0.053472095671232796	-0.6152755095180141	0.3009145445882861	-1.5291660401347074	0.525176314188384	-1.9218266456674757	-2.00916400010158
-0.13546360615190414	-1.5603503565467156	-0.6773372545238111	-2.5480121330426257	0.018543046140845128	-0.5445266551188681	-0.01344730853541534	-0.6599337542535748	-0.5259290249350267	0.3134360592313868	-0.2535763000165393	-0.5635168467785311	-0.3843580726456491	-0.8488930094747741	-0.3212433242660061	-1.6977390184892254	-0.9998192777218122	-0.48854058677494927	-1.0822777484153412	0.16712474232029093	-0.7329833264060261	-0.4018529238587654	-0.3154525122884057	-1.0963744494850989	-0.47470725201935765	-0.0711619260475311	0.6308857462489322	-0.06149021952846005	-1.4200851509221601	-0.10459842743843681	-0.8125224022812907	-0.3088221129675129	-1.7317353608853443	-0.2681614541048644	-1.6819969233491359	0.2976591352087405	-1.0255461796520329	-0.17963890854868297	-0.7218862022606813	-0.9534923031639215	-0.9300552366888396	0.09282961160290666	-0.8614876848756449	-0.5483353394007604	-0.8382317909375232	-0.32575845436345136	-1.345685481970675	0.15528361710722013	-1.5388182284770833	-1.3310915112432378
-0.5524251655784865	-1.728049455721726	-1.7622971934446874	-1.9391038277641581	-1.019596122979473	-0.8469361031596124	-0.7159732221930786	-0.44387851442204124	-0.6316428656268281	-0.6831151915839252	-0.4646821995261554	-0.4157775176531865	-1.2350018221337469	-0.08281759800210037	-0.2845827179296329	-1.3509129473903572	-0.6317439558704692	-0.8166412514297939	-1.4299995008266313	-0.26023046449039505	-0.34005651497179107	-1.4363424294162028	-0.6393947339539628	-0.6626309002859844	-0.8924467384962513	-1.1147879871850894	0.5719975550519764	-1.5606218451404559	-1.916305574786272	-0.2703798701636923	-0.398765464475878	-0.14445051765257205	-1.2054748005966547	-1.0511650638059402	-1.5122872769246145	0.5169901144022526	-0.8385711324364777	-0.009110701878796996	0.5080738375305683	-1.1363255291845957	-1.0172636897000737	1.1181541078541932	0.1354442706595123	-1.0943005649884572	-0.8129168716997422	-0.7483210165413237	-0.5430369258288318	-0.5469128679246283	-0.9693449161623678	-0.19871096409704084
-1.3937475707949456	-1.3806901024623182	-2.666661110935431	-0.5147355511532771	-2.0231036608901247	-0.37985441748021315	-1.0330162757499697	-0.7207131059667808	-0.457357838630894	-1.3998895899746664	-0.7030933655554742	-0.04654000222961428	-1.4831895107252893	0.13016429455846482	-0.42038961472510006	-0.5613275528221293	-0.4012914847232679	-0.7020272674338651	-1.5707176291631928	0.031194664655113998	-0.14831140444463192	-1.7019087500066423	-0.5352324972312211	0.021395885739067148	-0.864655373488635	-1.8372737207904992	0.3568688460173101	-2.536066739539265	-1.9227292287647644	-0.3332018152113178	0.2782098807097501	-0.4386840061435246	-0.1668913063657321	-1.1269143114378475	-1.230769724901251	0.06756359535799787	-0.8448590693114726	-0.03303379346822575	1.2090224566437666	-0.9621195865300277	-0.5145138783595381	1.5967843620344055	0.40193581847288085	-1.2978987013758656	-0.6863224525250236	-0.8401700277306392	0.16806298588152985	-1.1578612098234928	-0.8474041164629145	0.3382956247549189
-1.9857532474279462	-0.9873350149664074	-2.7958552425629732	0.7815240726147921	-2.3530753269155893	0.43225505912498724	-0.6269700664761902	-1.4574411420762063	-0.041539607766948816	-1.3571036288863474	-0.7006564424492419	0.2029610432242809	-1.1775380381153635	-0.44232878637134543	-0.6832821827198029	-0.5074155734057991	-0.5374357649412704	-0.008459589015741951	-1.3617512208882556	0.8717939402893103	-0.5471257912915355	-0.7671670390542091	-0.1772955620415284	0.23094373128083914	-0.5631905135878035	-1.650470901931888	0.28095249437983966	-2.4175809004674282	-1.671910935967582	-0.29500871695563563	0.575827622386579	-1.2109994655317031	0.6594317254087338	-0.4303066212939338	-0.9945403796625706	-0.8545126719655755	-1.2232848810192722	0.21537591755139657	0.9239440017095908	-0.9356450560551755	0.15172724109845503	0.8975115591909318	-0.06839041481811893	-1.1971146000662438	-0.5442548873126787	-0.8165476674065992	0.08026018950232328	-1.357914219381601	-1.192153323474213	0.14979156357614862
-1.7249499513379392	-0.7055639787212651	-2.1473457723524882	1.1493324918330523	-1.847432271761931	0.720801162121093	0.06515774476675851	-1.9414493913599904	0.35529796742703124	-0.6083574285141653	-0.4707663331816472	-0.03021541644834634	-0.7157985253382899	-1.2143077385859766	-0.8920134907209378	-1.3796199113150334	-0.8021086058600356	0.8354152170098122	-1.228902594180682	1.4538636745708111	-1.060808089066153	0.6309548074601634	0.013921654895261365	-0.2761942460890682	-0.32801687164695054	-0.7921525113104372	0.27363492205384965	-1.3839772988577388	-1.6870561825551276	-0.479383577092065	0.22781930897780875	-1.946125129863543	0.6771664431415392	0.3288368630515119	-0.6751474073651662	-1.6696662241969098	-1.6270247262897282	0.6625000876862783	-0.057331034417957845	-1.4182661645935588	0.3225344870911568	-0.693956933344108	-0.6962460041403241	-1.19409532791613	-0.3492724358180026	-0.8631989675423465	-0.7802608386826875	-1.109521227204567	-1.4153618462095843	-0.028483965766636272
-0.6922278308034784	-0.3535650349521041	-1.1306659765031246	0.6129502101476162	-0.9026997099534623	0.184239203904554	0.45298376752126246	-1.4806796397513404	0.6312626577883539	0.2048461950526464	-0.2367024299823111	-0.6371510662619551	-0.34173973932486834	-1.4814959449720622	-0.7786753458031319	-1.9951735039187175	-0.776254397656165	1.1959357238233843	-1.5389056509005716	1.2873782714490614	-0.9121923820505644	1.336249401462218	-0.10318051310163832	-0.9189698933557922	-0.2580308994161576	0.0028284161532221527	0.06021281982159363	-0.015587382638937044	-2.00746300349288	-0.9733839409240918	-0.45172625560272844	-2.0543026898668173	-0.004417432545154242	0.49527143023607784	-0.1445716596848379	-1.890291446944392	-1.6230316816608845	0.8211204195173396	-0.8582665872019412	-2.0470017696195772	0.0032039242545588873	-2.143221684163219	-0.8178702851259896	-1.4959437436965024	-0.044850016430055005	-0.8998767404352371	-1.581771330707749	-0.6233147029030819	-0.9793883996285548	0.3780874249122068
0.3863086032158242	0.1743643908276246	-0.11095910209697862	-0.13994360101533687	-0.08950990870786737	-0.5216386043099243	0.4108112589343383	-0.23081147000998894	0.9347576646350779	0.48027703219438156	-0.10308632513075076	-1.0277051331894278	0.03308800586515327	-1.0682039648999848	-0.19763493308533994	-1.1761220729770485	-0.292738137453562	0.8758336396249637	-1.838011192114004	0.675994366517306	-0.030254395413361442	0.9070734788153076	-0.2795970762520122	-0.8558909740353119	-0.16594431871325585	0.2301115402698052	-0.37014787766209034	1.18378947861968	-1.923029854371021	-1.3684033920888699	-0.9051685130720758	-1.3712246827034638	-0.693483152121794	0.07400026021008144	0.4401794963424558	-1.4426469131081952	-1.2506507428736633	0.4402122841403805	-0.7404686806699874	-1.9991301154601213	-0.08325700589794137	-2.4468319343307567	-0.2018686589978609	-1.7514569359676084	0.35610018085027456	-0.7807870379409279	-1.4542935615647388	-0.17450457042529874	-0.0015709309596567632	1.0580893214676432
0.7346965393794501	0.6699308955297562	0.773607884963056	-0.5003312090430436	0.31282080001325424	-0.48566484074832095	0.21448174552232704	0.8563995381330323	1.3353167042447547	0.3005764810076574	0.05565617059630361	-0.7184252794487451	0.5099772982843597	-0.3171277057190491	0.6559075752427875	0.6995524869136324	0.3803806859701173	0.3079836351824785	-1.1234069443763643	0.214519716696301	0.7685951699984792	-0.03971781923874265	-0.21800743079042972	0.06189203669238281	0.10895784901183542	0.006613591936524031	-0.6672762711067666	1.9418714802683603	-0.6924318066580848	-1.1952654705866934	-0.8194389967964694	-0.26893648588613556	-0.8209149826525503	-0.4641001649803545	0.7267242792585552	-0.6082763347466993	-0.9368819624343119	-0.13243947196307448	0.19216996107467121	-0.9031394104721099	0.5389020984763268	-1.4109760852689162	0.8004571486034028	-1.400941841560488	0.7627158385516535	-0.5949203370401132	-0.3644247071593645	0.08459916689385959	0.8310044229229203	1.2178835255664726
0.1083553789339538	0.8297291048495762	1.4681820233545522	-0.43335306117069183	0.4131141605109639	0.4621308329222577	0.05720210352988062	0.9654584196190131	1.5538684028325678	0.2822728508438774	0.3389128244433499	0.10064352583803209	0.8617479725208265	0.3403647516882889	1.2882523649865314	1.9264189286937168	0.7473405820184886	0.06762317699658325	0.9426843406857083	0.04793812553243403	0.6889928133105374	-0.5584351352789586	0.10959873668582434	1.013342272557783	0.4533296783978635	-0.16361943254241917	-0.5343207786029094	2.099672590619673	1.4905135838593875	-0.5127367604584367	-0.32082445510016594	0.6422266444870817	-0.4700481325263003	-0.7505873975495263	0.521873149210587	0.23911453355445403	-0.8861288919671015	-0.2834116998224973	1.0407056679951239	0.6380758515274695	1.3450516658085523	0.19706304274475833	1.567229339711268	-0.3801452693921039	1.017213552016955	-0.5784703352661779	0.8331905789491479	0.1971619382895472	0.939743813319448	0.5652852319396349
-1.0695435040717038	0.5830276497878937	1.8769978685496929	-0.29267604390074037	0.41789913487163516	1.5556237319563433	-0.14911928127685056	0.19846459551230372	1.2057983576527	0.762982882854517	0.5871870282763233	0.6878946921762638	0.6717588270504498	0.6643963975291766	1.2816019234448441	1.3648610085886461	0.49170355971976254	0.26543504318747685	3.27513020305526	-0.1465003859259278	-0.13927265833478275	-0.3334667205197464	0.49181658969912173	1.0146753109476363	0.5945478399024341	0.069209526048547	-0.10192836093208361	1.5660887807507695	3.4156272249597626	0.10691473183848313	0.20781137065505723	0.9150039130407218	-0.18191456185657534	-0.738080940542752	-0.015373665032955086	0.8190727887281581	-0.7942761918890109	0.23378365020508374	0.9739268194704824	1.5651183253503251	1.348878135407584	1.2536610454185206	1.7039070135146361	0.6782381514100759	0.9301589635803826	-0.7269256470730443	1.2482487337624777	0.3198004029381585	0.4038997508191087	-0.3237840168622514
-2.026094657477159	0.10954565666138232	1.9235630758835331	-0.3142551016678262	0.3631129687804096	1.8534479618822532	-0.48861167347964296	-0.6351865603521452	0.32328339757505054	1.333655566671114	0.5438055072349532	0.4825502548485464	-0.166404124062527	0.5927147645765231	0.686781191499211	-0.1865751941938663	-0.2662699354329219	0.5010329322419892	4.114513257835052	-0.5172183151024106	-0.8524796743598061	0.13604321415658044	0.7017103714210686	-0.021869179273866446	0.4084258580839043	0.5729752069374405	0.21469287427700964	0.4771705858785005	3.845509493709004	0.1923130687664844	0.4327744798600038	0.48417680504322663	-0.3053893328579373	-0.4744426866663257	-0.5504075447952308	0.9809255097348156	-0.30198461073524285	1.0422689289322056	0.07277114624748482	1.3759150966710976	0.3602172123568718	1.1406176835326594	1.2877311800044924	1.0405197542732907	0.41806476672153153	-0.698335372697762	0.7887394567118151	0.5364408436196673	-0.18782288784840534	-0.6689709642129117
-2.1516204801403114	-0.3848375160796882	1.6141619543816739	-0.4101299214536339	0.1902683307438069	1.1055501795696718	-0.7569113173551208	-0.9025618499136427	-0.5274998446829855	1.3276456994240633	0.2065585120599934	-0.31906510977163366	-1.187489996309981	0.20763492463031288	0.0016772608859051766	-0.82932488515289	-1.0861107999654853	0.3681991902495329	2.65712590497059	-0.6904437725119561	-0.8624584924213526	0.22159233187003577	0.6391146049357032	-1.1867412193036115	0.04449231023025934	0.8892325836368166	0.16732289202307177	-0.6824290517326286	2.579463626339924	-0.14568303412628744	0.23989021609960134	-0.35539550702625006	-0.6473940692240177	0.06597392081761187	-0.880055530868266	0.7139544623427442	0.4315851890063365	1.4938231520206293	-0.7617985206617376	0.5127781749849599	-0.6565530301356083	0.1571287585447793	0.663180607626865	0.5968505620386897	-0.3142740814035961	-0.26271313768810584	0.07808067185471898	0.7116951945157353	-0.37995524327965874	-0.37403591251083607
-1.3948736756265767	-0.763940539954151	0.977388178166313	-0.4070564547530089	0.003715410557454756	-0.10027374274124186	-0.6248889128695508	-0.6722999890264355	-0.7781051239004368	0.6584647981065705	-0.14329270432771432	-0.9457248242771954	-1.6749453186216579	-0.20475521090632867	-0.3102232580256659	0.27762356246298286	-1.592589250680967	-0.11892423849171861	-0.09629576199661219	-0.25649455265787496	-0.4132647649299183	-0.11439766097422929	0.3700192599821367	-1.591185213534098	-0.23570578951637292	0.718470938830771	-0.12821404052231442	-1.2738805638432669	0.553622734208312	-0.3957590916915589	-0.26343869405423426	-1.1199085554921566	-0.7852480270250393	0.8014131265609683	-1.0140628305803407	0.1982048100546474	0.8593849388914402	1.2652258578458349	-0.7813518900463752	-0.24736731684341645	-0.7071696113674752	-0.811786556741452	0.05204032200385548	-0.11112187040254502	-0.7895880724259139	0.24779006502711062	-0.3696579133100329	0.5558638376693152	-0.2496991485771878	-0.10915661159787274
-0.28197709394303355	-0.8459805948401851	0.05014655719282477	-0.33002455449400464	0.08809979486851162	-0.9038534097692325	-0.06239930927610554	-0.38509756844660886	-0.4551563456179378	-0.06802897368385595	-0.31084837829548223	-0.7851153956364021	-1.2499024132396719	-0.2478595243076673	-0.2795427327156551	1.9338034872296526	-1.7584397597650196	-0.6278781474090568	-2.1446234328489964	0.5343066610189142	-0.05733343492609017	-0.354593116353951	0.1492608425432536	-1.3411835190050656	-0.2694101466380347	0.28736746109880174	-0.41528957619608575	-0.9439324170811733	-0.9984144381587362	-0.2124832041421811	-0.8100745739276749	-1.3741879970884974	-0.6154010595518432	1.3422663143635756	-0.9976893820729966	-0.2122100992432668	0.751771702237743	0.6532817580733322	-0.18656257257388106	-0.6082154493013613	-0.04407982418789204	-1.0250680853376626	-0.5728313284781117	-0.5319785732665361	-0.6027485006541076	0.18413522576484448	-0.680359967398869	-0.07418983594309725	-0.14565433620652465	-0.5164249466428488
0.5015195520946826	-0.3953863035393717	-0.9533584862325543	-0.3580081638711295	0.5869878321550401	-0.828476034121036	0.5309354751234442	-0.21803568666864928	-0.11955804021572194	-0.30865129803039876	-0.43918955866592224	0.07300290036578876	-0.1482722831345109	0.22002763523513905	-0.3506759398941907	2.242935111906544	-1.79509938506249	-0.9087909391260733	-2.1384438616074903	0.8574767665230238	0.15191759767248783	-0.10470208986593554	0.32249864744269763	-1.3019886808522567	-0.03914773012184798	0.20407671880201514	-0.5647094617734704	0.07835212994573211	-1.4191458083300554	0.29200946802998323	-1.0637929863909474	-0.975016370995454	-0.4617561920725739	1.2136027519633381	-0.7673735349134985	-0.19097059510540423	0.5157090269603023	0.31487621156550905	0.1423012398016834	-0.8273303461920823	0.05930073556334549	-0.40067820002415655	-1.2360312008012386	-0.6072523688567077	0.167095361650057	-0.6244381169879186	-1.2272422319947298	-0.8915488538878703	-0.1548260577264642	-1.4527176232970012
0.6685601147853375	0.5907559625547143	-1.5391010902973803	-0.5501899359227158	1.241591727130419	-0.0303127507463185	0.6866420862266743	0.0437394422372429	-0.20674767056885995	-0.21109000718741744	-0.7452051662603665	0.960756464982483	1.0174355556474506	0.8155083094387323	-0.8205890730631793	0.729423242861207	-1.7798312344386056	-0.9724872232805047	-0.3487001591517156	0.21870692416360876	0.6259907800317855	0.42276715567886425	0.9831455763244847	-1.9104310738528356	0.37920003086618337	0.8524157980546165	-0.5566997078044337	1.134466523531289	-0.8317944722580445	0.7619901769459869	-0.7890242822525365	-0.1932833584459676	-0.6272043197778703	0.3702751234529973	-0.2553541879353379	0.2740256624563257	0.6477462868846958	0.6621097900037375	-0.3354598937223088	-1.0938825352626742	-1.1224363891097224	0.5165528215509032	-1.7024454538294018	-0.592987450619631	0.9354767793498611	-1.4831321533111859	-1.8756751558669285	-1.2747864022993505	-0.005699533888947287	-2.098522557685416
0.5174366084228255	1.6330450683042914	-1.2376563684565471	-0.7226486537709722	1.5870229367763304	0.8924298951434174	0.32950347756641724	0.5606431011359463	-0.5640564325913102	-0.28780428698013094	-1.075068884085225	1.2269863986989724	1.7075485231096432	0.8945685486404181	-1.4209783562537954	-1.1961186733633715	-1.4784573996412378	-0.9142388786632621	1.756577596097934	-0.8716734949976501	1.4420144354314475	0.6922416725607022	1.658257507761694	-2.4824544511997466	0.8132205993525051	1.89190411985073	-0.3282958236682055	1.6367513658059853	0.21011538011309255	0.962215065813026	-0.05694372322564334	0.44165667570229816	-0.9526762234805113	-0.6039965803163552	0.3962968468450803	0.7992432002013798	1.042991282532661	1.4278418069154948	-1.2182046444635655	-1.1180343743143382	-2.742945156403036	1.0043958965242226	-1.6127557554299259	-0.5703880673801549	1.102821465453149	-1.4552524173194243	-1.9140671495008144	-0.7927558377073916	0.4687019281917834	-1.78578486000034
0.5329460904473737	2.020188841489197	-0.13862600208156592	-0.6348118142136274	1.4410321597169207	1.3149635997389737	-0.1538041264377979	1.088646655210088	-0.721404274041273	-0.5900098311127991	-0.9486154384079112	0.7524056711078332	1.729633080403448	0.18765758418752723	-1.53938206200158	-1.860418555371311	-0.6380757004235715	-0.723100361883442	2.7385981206254413	-1.323752862265911	1.9663814741100842	0.5423680618356941	1.554006293435542	-1.9362953068549882	0.9906719210816998	2.45269515646563	0.18209424230227272	1.4856826351672903	1.1183507048133856	0.9048973773276631	0.7173660881201042	0.5520195794360037	-0.9355120372614134	-0.939114291208427	0.8260944673549959	0.8978516227024503	1.1456299894655924	1.8362391272108942	-1.626322627084347	-0.4966089743305002	-3.210336084734224	0.6753704357453589	-0.900427421474385	-0.3537895348206324	0.6094369743576106	-0.3815111990385686	-0.8629085935456675	0.303714945602422	0.9550956458254796	-0.6571897221517901
0.8181851319079113	1.4543072142763147	1.0011484218016689	-0.2538421535333058	1.096273861910037	1.000592943946334	-0.2850624513939543	1.2131559112239119	-0.4992454125830891	-0.5455519365584928	-0.1519779719026538	0.019112722005968474	1.2396382105432204	-0.8909161234762543	-0.8610105264189933	-1.0666830866245671	0.5506955973938508	-0.349703732172417	2.145428368535322	-0.5917643380888146	1.5646043998421721	0.42700345727714895	0.37863127173770883	-0.15190625215264192	0.7088226745330243	1.9498033786426159	0.8291475232560368	1.0466671685429	1.4841050194774077	0.7534110814484313	1.0527894684624763	0.2575081190306557	-0.2863060008012906	-0.36418864832836745	0.7374488549480778	0.43754694497141594	0.7913127228829853	1.3177284225819772	-1.1395170333295137	0.6404952205127565	-1.9265531872929744	-0.24888580405143437	0.034758716326254525	0.13561029956632767	-0.02421839876564139	0.8991305132253564	0.8006859282926775	1.1995955678573407	0.9610735655264924	0.4865920988435312
1.0177976054307685	0.3960302053950864	1.3809881317371393	0.20838809527752045	0.9400802651115823	0.28106091781643566	0.08980983694868365	0.8594952497760542	-0.15982109628222502	0.22568752788985685	0.8583439178635284	-0.2531751904234508	0.5917844501372567	-1.6410731444924855	0.26753870531164076	0.003730812469773911	1.423901862429137	0.12421620600937479	0.6185558150263827	0.7391563624645575	0.5330856482735428	0.8475777918566032	-1.0954138678184406	1.6607742441106301	0.10456097336444393	0.7093227236270752	1.2610587972878542	0.7379719606989383	1.2132102960735145	0.7213827722587373	0.8146937311103836	0.08400655227498396	0.7147983808514458	0.6544126648559133	0.21199014216663903	-0.1866596022448826	0.5558374015084748	0.13979834449090436	-0.14272103856130808	1.5924596593697944	0.10904230991100464	-1.0621356244341416	0.6682534637947668	0.6463016246727781	-0.23652850248842028	1.4418722821814112	1.9555637577202551	1.2504923370812604	0.4906344353994046	0.9340224647928123
0.8467027702387904	-0.3594656128216191	0.9154995747586678	0.50390643759925	0.9504616015335917	-0.19166181203501761	0.7140895056969301	0.41636472553698617	0.04415634456858971	1.1549706602913539	1.347024512960152	0.3470758318895933	0.1374096455841545	-1.727672827415042	1.1389108635714063	0.37938806241715634	1.4251597600000643	0.5163796166284823	-0.7162621954442491	1.5431243170225002	-0.07496465353088559	1.6128679297626989	-1.5749204196001225	2.123911740627683	-0.3328649712621369	-0.30949190650117897	1.2466908335005926	0.6434014075391942	0.5940984073756762	1.0009046803966386	0.3474113349618884	0.44042555253547316	1.4614529203359252	1.3457894284648801	-0.2872167739158464	-0.3988653051847048	0.9954534920289446	-0.7261885783706138	0.6774774401010824	1.7774438034766393	1.4719905210270243	-1.0819740384039944	0.8326356040164969	0.9020958082813724	0.013249214921471927	1.1846693612812838	1.925177381500753	0.6226746776011771	0.1901545614095467	0.6496917056771596
0.5719862770848972	-0.4625481704432363	0.24666536470615374	0.5558413220943288	0.7302994896864735	-0.017159476581639473	1.1801553228761932	0.3122627189712263	0.24914005745877185	1.1254178103093226	1.1042216471077746	1.5345436004856718	0.024854408439174042	-1.342475568268389	1.306643579944811	0.32319799566147756	0.7285496464054492	0.7535793495461013	-1.0693402696308896	1.2574463379550942	0.3024937294398818	1.8635963269539721	-0.558304334370667	1.1307935467071566	-0.18606284280312657	-0.4537047184525797	0.9464909735716814	0.5248068632959044	0.12188680933653674	1.6051677095832375	0.13082392364961373	1.1602625788637013	1.5772548711491228	1.2941005686276383	-0.27348997104243256	-0.015870898275269874	1.715123951311379	-0.4921404571892761	0.9531619380023413	1.337704616455974	1.759962504030528	-0.24316959782178746	0.7626002238299099	1.0035283159771438	0.24603044763416906	0.8844126165827173	1.1318966086752942	0.12281410581847195	0.6245562061295815	0.20192676585058597
0.7806099739268045	-0.26486913989747274	-0.03489521281483515	0.46627986108043634	0.09060222100113526	0.5525891146126138	1.2667908539361767	0.5633794941916315	0.7311449674230426	-0.278959160954351	0.6907909323627781	2.4151761143646717	0.11927185981998416	-0.7861493315867132	0.8854593023471956	0.6386825209168806	0.161003980332288	0.9502471423359181	-0.4939883558838088	0.3361150713588745	0.9421855708633361	0.978750137938492	0.996690996698002	-0.06082868680129805	0.40268080370346143	0.035764537974306	0.7319087983008278	0.18840417957185768	0.09439462878911167	2.201280891030068	0.28286337653003246	1.6290951204955635	1.1814442911807823	0.7222174748253631	0.34371616279011236	0.5363144564933795	1.6295750597864427	0.6420752106248419	0.6951206194600215	0.9413972056386344	1.621057171446543	0.7457214264954509	0.6773361569726828	1.2894154538921638	0.00838104160035645	1.1263846790629937	0.5858290546027662	0.35063304160120523	1.4814992516576484	0.1974484092185733
1.6235242219504926	-0.2647071352537754	-0.016219717362342328	0.37328573548116467	-0.5579283012189892	0.8344818844566309	1.0758297154515235	0.8123765748694989	1.3724213955927262	-2.1306722528622957	0.7882240384478074	2.1212475578740664	0.15749532379745299	-0.10755527786655882	0.3116599447172971	1.3426091964069338	0.3977205036695663	1.2228851086608636	0.25150193938574694	-0.32040007381851904	0.6226741008998145	-0.5932323989379542	1.5536794534728167	-0.1839171694145088	0.7755417081676331	0.41691030055332706	0.7302413945280843	-0.22823192772227244	0.36699969532050547	2.218561613224135	0.454404708226259	1.4288412363063878	0.6456358591370144	0.21325347426904498	1.150205686462973	0.6319145110142149	0.314201881728232	1.6234183955731105	-0.00019238489774023844	1.0400207704789814	1.573059383558751	0.9741083556533805	0.48464746976014367	1.7793420171168144	-0.6323916728635991	1.6471469292863312	0.8071518690431496	1.0915500851423021	1.7579899569405997	0.7778264736280854
2.443491589576009	-0.4411012508843627	-0.1600030326548954	0.3391516904965459	-0.5983777324912335	0.39763203744167824	0.879172423951857	0.7546251344504912	1.6420528040987596	-2.97233549527549	1.4202126146108174	0.582491003642247	0.028259814926160344	0.7226903398183039	-0.0748292196398859	1.5228750584549986	1.2528559086266968	1.4915903232883123	0.40114992693300233	-0.24756374496818487	-0.8350793834794906	-1.5944973911831892	0.5898726722885083	0.7602417284437623	0.4085232494811496	0.3028515595358333	0.6715227365518354	-0.4023469056130167	0.5816414193311717	1.3030498494533131	0.25924163287097285	0.8147878796636133	0.2016480868459984	0.17702858914645545	1.5435678002657311	0.09483502866456921	-1.2226542852475035	1.5322593137244322	-0.9726806110964328	1.4565585153899134	1.3082348590762054	0.21838075807607377	0.023299235405948304	1.9934899587755885	-1.165370285308919	1.774558553189268	1.3745085926330691	1.622587996062459	0.8762733992963332	1.5657448700931842
2.326210689274633	-0.3246766621600153	-0.49304545641503145	0.3598237931661681	-0.00386856170184754	-0.49573233699056246	0.8191964089165282	0.4180806975396296	1.2253894164003758	-2.2472114136678947	1.97391185470929	-1.2667017071324609	-0.13021698972320758	1.4350211958646641	-0.1965262142901705	0.5828077202074948	1.8546643507805538	1.5491513516475635	-0.13503870108554852	0.28424621788193105	-2.167704627395168	-1.1755117580736905	-0.867553369828646	1.6716850627613526	-0.4933285301107561	-0.048676397430711	0.2566467206870361	-0.25190394344822203	0.6192315424179227	-0.2750305952509817	-0.24122550196963602	0.4485450189640027	-0.1508705964865656	0.5159019546926134	1.2257082405330886	-0.5925800631665452	-1.5102868791670923	0.41289128932479185	-1.7323491448006112	1.7045794802089147	0.3683026895332871	-0.7518666869570643	-0.5112041476156719	1.5197201283529718	-1.183754605773171	1.3597333634445796	1.5031345259496403	1.5488591576836825	-0.5344495033546587	2.008429204762742
1.0321772330866676	0.2719992597641658	-0.40686690008032234	0.42850265334667426	0.46314981970466346	-1.1720194269993784	0.747889700489537	0.02251955190081247	0.5112395098093112	-0.7704889033568538	1.9478383062104667	-2.164710399830069	-0.14832002955818388	1.534818606188782	-0.12704370436157514	-0.7690957808061173	1.5430766965825151	1.3047795092286125	-0.7471465607573861	0.6954802153465	-2.0168196365298083	0.1932347054357462	-1.3907984579364625	1.6431987207476233	-1.1433800779481487	-0.2713544783818677	-0.4162219758646922	-0.10911236993508575	0.6957246338656812	-1.7319269774910466	-0.5771520223036591	0.6278392446954724	-0.42842653863043806	0.7386591499367354	0.45441337965831324	-0.7660932430140707	-0.33100985750797585	-0.8837724156434373	-1.5543958063117107	1.5463651919172088	-0.8576881520895	-0.9005908561189686	-0.6407827240322199	0.6490561092341015	-0.8071486329575656	0.9712466663475976	0.9012054973313885	1.1672821039231185	-1.2082127370395832	1.7836439055637272
-0.7234086927730837	0.8163443280503597	0.5674697810029724	0.5505408134040173	0.03384982535857098	-1.2278293196984498	0.4036387398903465	-0.3122518021951994	0.23168753160497818	0.22580770318769833	1.4724431799558333	-1.5560794836237224	-0.08191039271958675	0.8532735594080143	0.0326980852884941	-1.142714953815136	0.5250936708396505	0.8690083400071118	-0.8046237024412513	0.664405059784489	-0.4878389128821861	1.1549183481211316	-0.665462687673363	0.8471774320786808	-0.9521420147588993	-0.44335117617943676	-0.9255548499611013	-0.35578660999140244	0.9573261344972085	-2.35723952516524	-0.41272972793019325	0.8888715827377014	-0.508334033539785	0.42641633622526876	-0.18425871767069393	-0.25224153974960767	0.9250468536217739	-1.5791529566302844	-0.1981798437148386	1.1205649913954858	-1.3080602939091879	-0.02269233738607792	-0.2121060563475212	0.1693083750605729	-0.5306996520026491	1.1034950226995164	-0.023984553181829765	0.9516543586347554	-0.6231818351251533	0.9778239454486644
-1.9480412773260687	0.5578450957351508	1.9528821147995061	0.6964099376735282	-1.1310293039973538	-0.8543150392261473	-0.2111794981312858	-0.6187227455613542	0.6178380458982887	0.3264430469050221	1.0059613605192894	-0.017418260254727494	-0.14210449048059362	-0.12461295714697204	0.16366270803273403	-0.032903062391756735	-0.3942618971874731	0.3830484055076475	-0.32976131386431257	0.2860593404621503	0.9390977123354193	0.8444102071458413	0.3523731325228353	0.12453626574563434	-0.1067846609003289	-0.8855064184891819	-1.013437825579991	-0.9003779213635046	1.1233653685788807	-2.0171943054032795	0.04187779008328298	0.5075161775210372	-0.2664487777233157	-0.33019373598647345	-0.30690058127765907	0.4730868487507103	0.8371650482648503	-1.5692190752882416	1.5225692674161455	0.6295369901527916	-0.48117871741500684	0.9902539099949331	0.255929446649666	0.43803866243751727	-0.6688960245509126	1.4477038964470723	-0.6808366716455385	0.8568893496194123	0.3858709348854779	-0.024934164256759952
-2.2353089813589566	-0.5532410338756625	2.5837508536321185	0.7684848493083171	-1.9979349876032158	-0.5092675794965553	-0.6852382642694244	-0.8940987544388038	1.111526398714086	0.0884357920991445	0.6955654973575585	1.3233679576027726	-0.36566569020055717	-0.6547338368866701	0.14916461052454089	1.5495601729641482	-0.6470028258196509	-0.13621297512801986	0.06856718591752764	-0.17214753561826399	1.0446610084256955	-0.2642438709416302	0.6912826011938998	-0.04708078552498553	0.6552893862274053	-1.5240758411382638	-0.8569005237293971	-1.1707242826188422	0.7259362279816196	-1.1289578755993805	0.25486278614189106	-0.6042102949211706	0.188010708708907	-0.9400292443915695	-0.08073751286500704	0.7911430565464397	-0.37474206572889834	-1.2206100436244407	2.259589088461703	0.11953802102212453	0.8720680347099988	1.0953625749122908	0.0970083379048372	0.8703715163455852	-0.9938770762566111	1.2114679440586351	-0.8424606030201727	0.36690474063423956	0.545405646002545	-0.8082717670063654
-1.9072657774424806	-1.6542836388684508	1.7553116960588533	0.6533981357459155	-1.7546856268807665	-0.4094945928036587	-0.5645019154331749	-0.9987660058660042	1.023519424833152	0.12445786951017213	0.27264203976432255	1.751513892702733	-0.49907059090168066	-0.44878640034039	-0.008532916344240343	2.147713107293329	-0.3603003206961737	-0.7030837951683209	-0.0911253346555431	-0.5471080741481309	0.10976060818816476	-0.9580778584693107	0.41458025568646417	0.06430333969272173	0.7835912204443697	-1.7917466169970313	-0.78377395542109	-0.7549503503697395	-0.2814777841487622	-0.24780007184495104	-0.012237213418063045	-1.642413015034919	0.5294241242383302	-0.8415163457883714	-0.02271591518669147	0.5442458004534115	-1.148202478016389	-0.837927054635027	1.460441534218368	-0.37829513656269165	1.546584728185138	0.24727091293415587	-0.6149666183409229	0.5767946736163264	-0.9676537687257215	0.12575694410352417	-0.6983567364461383	-0.7502926251402787	-0.42981018576671454	-1.1496875900781074
-1.4385251082675354	-1.8139658693223146	-0.02671019118788185	0.3446049893161865	-0.7098497953735756	-0.4355291708372026	0.07845153524128902	-0.8041349158331331	0.3388987116758785	0.35002393374349655	-0.43489230521821687	1.3560312757373043	-0.32635006164675023	0.10873966563879628	-0.12672090960797316	1.3641542126897004	-0.013451363515923609	-1.1800779960847745	-0.6366036991421926	-0.8337205021604106	-0.6331349701494859	-0.6362280500085942	0.24114669363742788	0.01979598912701013	0.3586637883162117	-1.31270349655303	-0.8300410365135996	0.010354058935323063	-1.330102867561367	0.26825533819373293	-0.42020457461826727	-1.6699619003161525	0.5232888178369013	-0.09453822427325273	-0.4067075106621264	0.10458633859107451	-0.5202196872123898	-0.529372098563335	0.04426033580792654	-0.6824846923049737	1.194981669290943	-0.5690025802167591	-0.9693627119685441	-0.5385933319698618	-0.3362254098245219	-1.125104489628737	-0.5403723182248477	-1.9566212899103397	-1.5399170404375213	-1.0756194176356375
-0.9527901400306978	-1.0094842266786337	-1.5417634196266419	0.02421009268808202	0.09273835761454471	-0.43139586992801543	0.5564154774285738	-0.37106612414865003	-0.3233866672838899	0.28534266349094817	-1.136859305871043	0.6164113527236978	-0.021668413286952563	0.44097666648052253	0.003387166534233054	0.08621155982796154	0.1840055329591117	-1.326385935657223	-0.9934807596906372	-1.0662476412143913	-0.5162657864374363	0.116208911527656	0.4080784736403401	-0.13730598857594506	-0.12734761311346582	-0.46261788618434335	-0.7311967016314459	0.2892996718123661	-1.7818734917482872	0.3163793066435142	-0.4300040789074301	-0.5992688143247835	0.2884119885977431	0.6049501152431978	-0.8840197278718122	-0.08603289865328302	0.6868661968539939	-0.4620947688680421	-0.5192485854013837	-0.6428762615380483	0.5277317225985322	-0.4817647046917389	-0.23509095437610647	-1.5620103885595689	0.5553046905837553	-1.6145779244894514	-0.5027956429543479	-2.4025920227034265	-1.6503403046202199	-0.7406846125702432
-0.3266261475841421	-0.10034607845109024	-1.9886172514678881	-0.01971494068950223	0.12557674754513826	-0.4036647272584166	0.22315396731868625	0.11090605507403964	-0.5113797378687013	-0.08824853772891587	-1.3893090733269275	-0.15421220127204466	0.03653173212261023	0.33214417051782813	0.37766293240312326	-0.6829312078228528	0.4317723470869882	-1.070667108538638	-0.8619805098203654	-1.2110917599969448	-0.016779894962769774	0.32963747627534185	0.368957849591313	0.011964073051051419	-0.26371612401298855	0.04723083509953165	-0.33597770952758976	-0.30883490655569473	-1.596291108879199	0.006454750044716502	0.11202291837803517	0.6970181610810662	0.20135743429564576	0.6016154872229581	-0.7783591073681467	0.07082411863650911	0.9304525923555513	-0.8867050341532017	0.18066038382076172	-0.458347919745834	0.25507053730359763	0.2907594929289902	1.1261105004153449	-1.5570778239922094	1.1007102152234616	-1.1761528452820722	-0.5137864097358092	-1.8194616321514159	-0.7193498374469152	-0.2551922022920264
0.4121426783963585	0.18115596373003665	-1.5013125716789009	0.3595825516995433	-0.016238963096590515	-0.38722546516663087	-0.7588150637349131	0.5469063979755592	-0.4520214448041422	-0.10448285492552561	-1.1481164527189942	-0.8622509922081492	-0.14595947311940238	-0.03727779480255111	0.7589079770323269	-0.8822720538358727	0.9140075517857301	-0.6413147956383842	-0.49247794742034834	-1.1764028455196258	0.16336174683104365	-0.18433980356933272	-0.29753765224255113	0.6233780299154278	0.059838858654234515	0.09356189496243918	0.1437425707363727	-1.154713516827877	-1.3008337454390932	-0.35078542267791796	0.8564013534346087	1.2778969692904543	0.5198712363224864	-0.026080286658603017	0.17407237948952922	0.3866599727451911	-0.07098387361528252	-1.720539163752233	1.058807957816085	-0.5961812808870599	0.24295739472881553	0.7956067783509823	1.7701617650455568	-0.6068784113316775	1.0919370583851995	-0.5054344759997917	-0.358132599837469	-0.774365700090441	0.2931069515904024	0.36823418761883275
1.0054099371988425	0.03304440627437295	-0.67177107188894	0.9480202440236162	0.5583193099545826	-0.29742333960771433	-1.4689657703616756	0.99808259913066	-0.6321274499394082	0.8131000173662627	-0.8012087575228602	-1.3381114307572324	-0.0019201558842784087	-0.4158609772585576	0.9287025631689028	-1.1414460158201007	1.4226879621500574	-0.33905190634753535	-0.29435896236837594	-0.9150856314577906	0.1329665158510255	-0.6990855376913692	-1.0908606543428745	1.2958518114313038	0.7511128954950553	0.29174112266314667	0.39042363674144087	-1.183725281140731	-1.305587231930641	-0.37780315185675956	1.374841435244006	1.0193296949416526	1.1031976106523032	-0.556420602329377	1.4097374489655217	0.706834877008091	-0.9651094344166494	-2.313740213953306	0.851474403510313	-1.2627623888345652	-0.03548668248777481	0.5750606480472679	0.9326074159520442	0.310972157997712	0.9662590160114108	-0.3027303283319543	0.1752123929226053	-0.012559815565087284	0.6082913164850593	1.0828318622856714
1.269439224809076	0.22949925672438776	0.11115540009789456	1.2338218030604458	1.7487506568220945	-0.09130799937099336	-1.1961664153122171	1.4726037476490812	-1.0505949825548377	2.29048893134737	-0.6533127139132582	-1.3141819310536362	0.9237111595002732	-0.6297424332006482	0.8975218574861801	-1.729093836600699	1.5141557492991617	-0.22475094183841504	-0.34918443113405434	-0.5157986085976304	0.5432952867307732	-0.5759758002313021	-1.104304221038696	1.47513423936848	1.590305442934459	1.0342392652662893	0.3703437216596076	-0.10821917006146461	-1.4343405102329005	0.020646537176868873	1.5548848708869845	0.5202268786194472	1.5005248203539219	-0.4614193272054287	1.9603787026905488	1.007406743023222	-0.5112945737578146	-1.9840072027914302	-0.33483413822230834	-2.0549780188987046	-0.5029277821900099	0.21844957523799202	-0.6127324215951754	0.4191746895700871	1.3034118800635628	-0.5425928713105	1.0204066875003064	0.2636479657833701	0.41803953056192694	1.6334562233315335
1.2908632361782142	1.0480953349201574	0.7088582980105896	0.7947974844315875	2.3447830906324034	-0.008427846761933906	-0.29905900473893343	1.7388759032655148	-1.1797810978341325	3.144258053207851	-0.6025974683550248	-0.8075745406683726	2.1505724217400974	-0.47514173791705233	0.8013826047478051	-2.1305035097345715	0.9796347107571314	-0.1332940947210405	-0.43440926495706034	-0.16630466195241794	1.4423460840467774	-0.11421796425922566	-0.24963966468455678	1.0040161577442446	2.172979370753282	1.660222819663334	0.29533799369084	1.1297184616442721	-1.2567117903572722	0.42442268668645816	1.5090451847837711	0.23588878588842993	1.3143746693012155	-0.04229709332571364	1.353649193766261	1.1744733553888782	0.760139636205428	-0.8672971407616251	-1.116668841356197	-2.3154641427709035	-0.4444390973073259	0.5171495916581789	-1.3207960586645902	-0.11980450544526194	2.074435068941323	-0.700147984162157	1.6428381174517512	0.32676057264448993	0.40208724663696666	1.5977108434528007
1.2239134782785166	1.7948769209913702	0.893395294102159	-0.29591477134532934	1.3624655813620623	-0.4086825904694288	0.09207926868082637	1.478179456288836	-0.7135563052470517	2.4819720020447162	-0.45155405593186826	-0.31570553108637867	2.431657520882725	0.21977306881237946	0.6463613771960642	-1.7550736730770549	0.05413206419660614	0.015666774970350482	-0.417859642038786	0.023143654691706612	1.9111969479271405	-0.16479658356399327	0.47356398743008216	0.17083398950101342	2.005276116189467	1.0452819141682108	0.22241171267688872	1.300994795020792	-0.7530501006126904	0.21782752101179034	1.2282208628894449	-0.04969258813026895	0.513167960319196	-0.07449671189508694	0.07677825540745192	0.8793917902432373	1.1290053620268243	0.022539881123435152	-0.4997075706331073	-1.8504162358377019	0.4201905035888958	1.2861799742379931	-0.5899294843080658	-0.6058178859786184	2.5062885568565685	-0.5166065870571451	1.3201348297157547	0.3067221153214983	0.7204120938551544	0.7350238004203208
1.0119550396311912	1.541018134013201	0.37687229032895797	-1.4558746329445444	-0.6827374878189671	-1.248095610169322	-0.6869111378568632	0.661385882153736	-0.09188850242734499	0.6141205193102859	-0.35161986506201093	-0.3662357811076573	1.005796509669276	1.232905628631647	0.2911584834819892	-0.7933944894215238	-0.8286836115981574	0.06116393919960145	-0.406615265411123	0.165278572861513	1.112301641222767	-0.9830544749804223	0.15035006170157866	-0.6689157807242361	0.9033708444642778	-0.8921824053679307	-0.08478382553445082	0.24539320767617184	-0.40295379961414624	-0.6965807345260456	0.5373238618585613	-0.770559042146415	-0.5459500300078104	-0.8344671304621916	-0.890294070307586	-0.129035300267143	-0.15386296452876247	-0.17108292556671192	0.8785347987576948	-1.14734446038592	1.2537463369062654	1.408073363241933	0.5566330470677711	-0.6916817006279534	1.819027712709901	-0.2784391111236574	-0.12110395123619012	-0.02651933958364839	0.8108921844532039	-0.6288737798516072
0.47235959016082274	0.23149620690110476	-0.7107056098464211	-2.0436740600641268	-2.1342127914836913	-1.862655324125302	-2.0261514976427737	-0.3101709485627619	-0.042567902147021504	-1.1927185765282422	-0.653564033403626	-0.8654984769157955	-1.392640201344008	1.832621732452091	-0.2743710033479468	-0.09597060763453459	-1.3793388993775495	-0.15696021460825377	-0.4601124124664866	0.4876243699550121	-0.5504750076074852	-1.7745880569480397	-0.876237783043255	-1.3284087782681935	-0.6823557620710424	-2.670183538795197	-0.7496046673324122	-0.9213895980163666	-0.5559940773494584	-1.5918548221353517	-0.5509452248572141	-1.7664424033168913	-1.3629812195045234	-1.6774849448935165	-0.985760995329154	-1.5914621184175148	-1.8279740766045247	-1.1267643141144394	1.4536999629936627	-0.7973246340778748	0.9228108165156175	0.1664606268016836	0.6630025886765694	-0.624050535335392	0.10585090988993011	-0.3288828260378865	-1.836219108455812	-0.7614526642713129	0.2011043170654389	-1.641609998841754
-0.3580559274266373	-1.1380948174956036	-1.6535432152761458	-1.8637434983580932	-1.887947894521586	-1.5084953864870394	-2.631086530328592	-0.9345278925749592	-0.6758380403568467	-1.8615275906517994	-1.303613743146886	-1.1234189176521638	-3.050337992842845	1.376279816083094	-0.7587434029558461	-0.2245045984569771	-1.5267359150319253	-0.48987129995129464	-0.36359576464258575	1.0009630796702385	-1.7176116490878144	-1.5588387496382972	-1.377174385809149	-1.667303817002965	-1.9168632822763718	-2.6282222723478834	-1.3734118943181137	-1.0470901196611833	-0.9206976653485187	-1.5467947620389264	-1.6016128168150412	-2.220751160589294	-1.6035129435182967	-1.7255819993518162	-0.48043617674573647	-2.743590458245293	-2.062516188944471	-1.61847124909002	0.5656136252941205	-0.8202284228428156	-0.56155095520226	-1.7244734992606685	-0.46227107438420056	-0.6839766499248184	-1.6193118299558988	-0.5624162085004133	-2.492954733289236	-1.4009681857939347	-0.7764252936686382	-1.5404920890360316
-1.121824919345844	-1.5020836488791374	-1.7584607488467283	-1.2321466139719717	-0.5269354887331313	-0.17065552954752886	-1.8883365755161774	-1.078843589180279	-1.303716820426029	-1.3807950298500387	-1.6820250194693043	-0.6716010779441771	-2.9177788562222613	0.12402132541183407	-0.8282932756149421	-0.845294413024823	-1.2983906486534746	-0.5736637952474185	0.10483251209468268	1.319414411180417	-1.5570676321342014	-0.33952658198461605	-0.7508021996001705	-1.4919352627332294	-2.2836026986764724	-0.7772534589602944	-1.3050970928488852	-0.22192891519355668	-0.8891953565140771	-0.4596967268836772	-2.064796330637405	-1.5390322364424875	-1.2607348798974305	-0.8757352807042627	-0.037714675971895054	-2.892052168816046	-0.6466140335272378	-0.8761189908103173	-0.7759202966221103	-0.7320725262210501	-1.8415532263565655	-2.719380449751633	-1.537668751563808	-0.7300551188617294	-2.321064939475202	-0.6058092700333177	-1.5116282463203148	-1.2640455024400752	-1.3099208613284328	-0.3829747468519053
-1.4569043664839976	-0.7586182905428054	-1.1075303112118156	-0.5747277600538705	0.3944018668613484	1.307884526838282	-0.4702571041500452	-1.047493942834007	-1.2580208133601745	-0.5993815517103334	-1.2758236782561199	0.08072666088432114	-1.5890355338581006	-0.7968123203074028	-0.5326619216092001	-1.1523521916460524	-0.8015183710542515	-0.25692236583923994	0.7365526285277966	0.9655542299670437	-0.6506441188561146	0.8439097222702925	0.23118647780826482	-0.7923533629177644	-2.0005859288351258	1.1052778019168754	-0.408875551319952	0.40539467246399485	-0.3196737500717746	0.7161395290564304	-1.8297500628501047	-0.14626705027517725	-0.5926647907048065	0.0863749523286815	0.0015076631481776425	-2.006475285651822	0.7522761933850926	0.5509258509999125	-1.0976749385330442	-0.2541529600873033	-1.6609217985633933	-2.056139901963035	-1.323752750360777	-0.48127445012792713	-1.8553800026268854	-0.39390131245749027	0.2511508423734811	-0.35163822813768913	-1.048067933763471	0.8519818696115554
-1.311542962302617	0.26191583329076373	-0.46935854728860454	-0.04049746624380971	0.07691518088637546	2.0106087397416155	0.47621640110025076	-1.1514807525234794	-0.6897547944802609	-0.2848378490147426	-0.3950717191325094	0.24418933198940135	-0.5075783042701503	-0.5013604867747123	-0.324534950665317	-0.7385953887403504	-0.3180257665021535	0.19298037706481444	0.9725171792978815	-0.046949624313910664	-0.21404110661148526	1.069225086732459	0.4125636480305512	-0.006303593521206086	-1.6622981129043795	1.3818584229237367	0.623043749490733	0.06561993751753319	0.2447992205148955	0.9125250560658243	-1.340663535832364	0.8133394751704743	0.0813074669617696	0.4026310738351573	-0.18556035853259667	-0.7082030929890719	0.5709430789534307	1.479629243606835	-0.1823944612399308	0.27156446797544287	-0.2862454964352479	-0.5273268801124089	-0.05240842943607918	-0.058699353968489076	-0.9441041638419615	-0.29343014436809195	1.248541455177564	0.48066700982866734	-0.456748556087946	1.0412730419796514
-0.8523039294996712	0.7492535932877954	-0.3926193650191357	0.44013313449368635	-0.760502893688965	1.796671996256388	0.5613618819744662	-1.2808508001125198	-0.3378274027757387	-0.4757319869630603	0.07778629901615698	-0.47771546937921155	-0.34112756480868783	0.6326994399844147	-0.5594050309653744	0.10426955505052031	-0.2249557059553492	0.3957305533022721	0.5555360039319062	-1.0200336144932676	-0.6536414932763144	0.5160764254441005	-0.2781520804329365	0.2201357067991781	-1.5311459137188097	0.2888822184572358	0.9368486659356773	-0.662974428804212	0.2540706221271527	0.08734015528200789	-1.0888493423392027	0.6258930815050479	0.5493521939010017	0.15659977580253123	-0.3187035953645079	0.303549003467947	-0.8516424089114266	1.4919318356457292	0.7331166160822761	0.32888380660750094	0.8138284143217234	0.45751769130404624	0.9038651983584901	0.0679829170484956	-0.32545440111914475	-0.5661782364132271	0.7485993985078649	0.42412348816066936	-0.1869456375049782	-0.06981730130330485
-0.16844694946072913	0.6425715278060135	-0.6014172670233431	0.8003684978787459	-0.8717808615707296	1.2750302472350907	0.3779722000991577	-1.0101935393639896	-0.5740894158216785	-0.707535715887525	-0.2752219237456022	-1.3386203900755345	-0.43475296198464153	1.3081592706446488	-1.0505740673902202	0.8523049594015488	-0.6474811333398616	0.2806524819914158	-0.036479424728373726	-1.1420004636704748	-1.2339400781152037	0.1274666813191673	-0.7624175066457783	-0.31036881185029763	-1.3334096374502586	-0.5208264600720302	0.4684235483302148	-0.5472544898812891	-0.11106826761853711	-0.7343137041117394	-1.0780462663291785	-0.2631507904799508	0.7238769682492553	0.0007097307893794878	-0.40960038801443144	0.7557664553225834	-1.7969660177431641	1.3152778581792164	0.45324710398100393	-0.02891543176119171	0.633379375841276	0.37048931668952567	0.6666606469230872	-0.2921924597075213	-0.09985391611308751	-0.9100378766194733	-0.508324985764869	-0.3442375847104693	-0.3155069808671582	-1.6119055701388691
0.7210825020049936	0.40071348254308536	-0.4775045271657641	0.7290920361511194	0.03278950827184716	1.012098129251039	0.5750781535507101	-0.156365899431997	-0.9576514068572511	-0.6906818296591684	-0.8655271745257184	-1.3467317054524302	0.0900741573831728	0.7463279497458413	-1.2558537930187021	1.2670566632613234	-1.2130974187691312	0.07299800680098589	-0.03310179668486493	-0.32724029006783056	-1.156623935526488	0.4109147135126619	-0.2323183155620545	-1.026178371845267	-0.7745382646448641	-0.0212321588400376	0.022435541809896594	0.7487425704218421	-0.1096403871819514	-0.6010574926288961	-0.9093607366683316	-0.7595599678337388	0.5612024395122155	0.20573543104070263	-0.6352797195619171	0.7745452759912513	-1.2628430922895675	1.7362949405762516	-0.8018714991658098	-0.13975601358635492	-0.36586350259297096	-0.10430426701446449	-0.18886975009625806	-0.7353379436230203	0.042967318627963734	-0.7630338592676795	-1.2146561611277413	-0.8887892789954426	-0.41307855769781054	-2.395676202864412
1.5454067218548717	0.2848381265783115	0.0074529441453027164	0.041169814889040354	1.0417997535691728	0.9664936601507937	1.0219305266421206	0.8457011731762821	-0.855594957452896	-0.5933068382781952	-0.8052311679370161	-0.4071149852577309	1.0486558349963555	-0.43250439779095085	-0.9108729938101592	1.384034270091755	-1.308922311737741	-0.09112751298090029	0.7248450777824743	0.6137809834797128	-0.5797706237960061	0.8633049261555582	0.7775068902733121	-1.100485641955748	-0.06610392813437334	1.0448999631015663	0.31353096407330416	2.1188896754454616	0.6346531733275839	0.33164400555918466	-0.3594253792138791	-0.2936949664543182	0.04986208415834164	0.3040993030349328	-0.9418563860944311	0.5317030155011213	-0.03354178552711419	2.4746853036171292	-1.7051960807922808	0.4692620755499995	-1.0137586244092256	-0.13834688403422118	-0.43325030249142166	-0.7503139775229467	0.16736570658035455	-0.038649942407226606	-0.9088074066918586	-0.6783052772036974	-0.2506642109427348	-1.9918982053920737
1.7238472838025596	0.1131494515240783	0.19114123286654908	-0.9105999673042345	1.1898627205192203	0.7702960837592249	1.092167183383204	1.224609388036484	-0.2910377007093605	-0.6517816681323969	-0.024388889168964135	0.5713515859870893	1.3722914456209716	-0.9592706517127407	-0.34490929122523906	1.2220696466605498	-0.6805238181958847	-0.32084855350144964	1.504838209439527	0.769039922018977	-0.29403895046822026	0.6891657940643604	1.0507771083841535	-0.3146374377136071	0.2539198377754265	1.2307390183651108	1.0942706525606098	2.172047446683485	1.5894138597992866	1.0435489280698924	0.29007906444877557	0.6300467498397733	-0.6755357144067091	-0.19320499804052024	-0.9992013863694685	0.08202816313430045	0.471298213910546	2.509405714942526	-1.3286502016843438	1.4171755431091084	-0.8641066201557193	0.2090843376579225	0.3194038839277374	-0.3761911297439364	-0.04108727511364254	0.6671193341953773	-0.293134177112922	-0.21500240376534174	-0.12779758556284676	-1.0019128206865764
0.8981877919885736	-0.30118524273737174	-0.3322954865778583	-1.385525675589007	0.5215005069126568	0.3678093041019652	0.6150889665199545	0.5757529960095242	0.10834405619684331	-0.6886014454320712	0.6373999223285273	0.7519699969402945	0.521684447527506	-0.4193944244801778	-0.08607945628495721	0.7765416100266057	0.27206456338016993	-0.638465367269204	1.4460655258175887	0.07607873634711748	-0.5846813378524456	-0.12658043129226623	0.2350689526665318	0.6993464773342623	-0.0060679284572922815	0.22744001150296664	1.4476581400012758	0.7672356793093156	1.865192846101242	0.8443858052476811	0.5825889144396381	1.0396408330796878	-1.2657958679819206	-0.960890395996049	-0.629328960711686	-0.4675432973632387	-0.0102630422256712	1.47337676430922	-0.05567373683344012	1.820877087886829	-0.5133058709080199	0.23039225172768601	1.2288477691438306	-0.11836844220490945	-0.7005139726430604	0.7265761180133152	-0.19896498177625954	-0.28815697590752537	-0.3724105196010947	-0.30487901841407317
-0.49692847837973325	-0.74146824484482	-0.9482672136664673	-0.9463663082350633	-0.14235214890791867	0.12504811118392603	0.1983519348770652	-0.7195241311684912	-0.010461179330707223	-0.23675958136844005	0.5275400279419076	0.32702859355874603	-0.6902122571051932	0.29597141158568824	-0.24269380402716045	0.2846886005605935	0.8752069427620106	-0.6793634918428295	0.5328507921933268	-0.6317898032124003	-0.8341319262647335	-0.7390852984873412	-0.70149146573471	1.1258395671593706	-0.4029452566517825	-0.8109096302947374	0.9186249977478583	-0.8402430862928397	1.245845816515166	0.11932537581552491	0.44195095605917223	0.5129336593567418	-1.342573036904221	-1.0661820313042651	-0.134438132010955	-0.8135571181132805	-0.3906754127247147	0.30191450319089314	1.0041239739312182	1.3154159639174756	-0.5893078693149655	-0.3660393706487247	1.3116817778559116	-0.21692793625743637	-1.2907366524286643	0.21672064400647165	-0.5438498397864867	-0.7971744150844629	-0.7303638240865683	-0.1664068959713836
-1.4528568994618405	-0.8129803826074222	-0.5669405539404773	0.03435418192322073	-0.2708310061333032	0.3044020305940869	0.47550150663109303	-1.7776991840653746	-0.1988853306879937	0.806745364087267	0.06644033674169886	0.20059885019181614	-0.9653728636359773	0.10934005358677422	-0.41958744834667516	0.21131202159637585	0.8465837808382887	-0.016896515180889467	-0.35411892856635513	-0.5548560815924715	-0.3694304498262088	-0.4472578514307408	-0.6604593525245661	0.7793565202715046	-0.3499709604748957	-0.7494407769844879	0.1079239747600418	-1.3634544464240748	0.47382100050988457	-0.1861691668208306	0.2476841759501023	-0.47743805447456145	-0.8593779090480514	-0.055150861739045126	-0.009427238953368411	-0.6432061367327911	0.24866616659800292	0.21046670348008928	1.2103857374489422	0.5307152344424495	-0.884109101679307	-0.9988753426793331	0.5693647201917406	-0.2808655768359063	-1.0825164140454968	-0.1735228425441429	-0.538647055497779	-0.7300811045936081	-0.5497623594342268	-0.17007249942455757
-1.3417602451138972	-0.4763489703535831	1.0362584294357393	0.6731779983133933	-0.12459995458515495	0.6668954915758142	1.246687836259269	-1.9104326315085154	0.2368868813114907	1.8223470586931814	0.2368594466720964	0.8195469503185056	-0.03828143416564465	-0.9493327138584878	-0.2438603048088166	0.7545578082453279	0.5122603621526262	1.1619356821825626	-0.3816188736686753	0.21794474746794285	0.6075985650178172	0.45839148354678827	0.28468250640869663	0.16799871568451438	0.2218447586921413	0.19274439780361416	-0.018047959545302156	-0.7499194886298176	0.4337766543974716	0.3365860206165091	0.3578013203547687	-1.1194979967604397	-0.2508276931300063	1.4082601472500798	-0.3193762954727644	0.03188305054310504	1.4414581616908784	1.2081519592214087	0.8092122415045465	0.41411997351577645	-0.748908340092156	-0.9148812006870611	-0.17078874515101242	0.169071338449252	-0.017299515205325477	0.04299984563651712	0.2093261060201833	0.5496845257919554	0.39135169493923005	0.08341682203118911
-0.5539172480773836	-0.108691563865084	2.7193815317553467	0.4266080106017605	-0.18276442687674907	0.7569785850630713	1.6349859216524436	-1.0882997266913725	1.2952462542140164	1.9829109668736506	1.284180363265482	1.6135101697069185	1.0370795566168978	-1.827234055045096	0.1832169871843906	1.457399792111857	0.3653912917255303	1.965007205092283	0.3711031783368349	0.8842621479425993	1.2457382974743214	1.0173126773312906	1.0837305586214516	-0.1642083197699412	0.8491605666117069	0.8739184397622716	0.7155019964002656	0.02739910469077142	1.1686849060842583	1.1544620799677479	0.6990933387823046	-1.0012568563734519	-0.0952259933745136	2.1691908492765446	-0.537205204786462	0.8205491005114373	1.9235075935213872	2.010839737954142	0.348738699193677	1.1562027133078157	-0.08933268744000458	-0.09705482535003312	-0.3440604704730739	0.9706253433691786	1.0865722821533097	0.6156870264748692	1.1389424569018736	2.300835306725992	1.4692040351677713	0.44711714554120646
-0.0172909092674172	0.029155215285046623	3.051409701760096	-0.400050575834797	-0.4130328818575808	0.4649507324677772	1.0930480994422036	0.15891118859921338	2.186750831453968	1.1714053806734106	2.305944956847781	1.714095345251907	1.1796023966529428	-1.7124801627466717	0.45711270689819594	1.5645306217942865	0.5127872021809105	1.6370507333019535	1.0685105707739908	0.8721227555574333	1.1086314018661185	0.666842689768438	1.0438983477361394	-0.17188287795261453	1.1316558358549778	0.7087447330470438	1.4580659310622583	0.21760036379690054	1.8406227886300839	1.442375684611846	0.9096286865885334	-0.31352029113425645	-0.5400145138487981	1.7473108874646672	-0.14243840351478154	1.2688067877406002	1.1906208717812141	1.5177885135882738	0.037131404854026946	1.9599836176625787	0.46833477952552244	0.757880585924527	-0.22627731358085484	1.4378032717045386	1.3689320464219228	0.9262171795164206	1.403927196746441	3.0544177536850308	1.8065409013271554	0.5004595208486158
-0.1300569268032227	0.16868694361054423	1.8205787804691287	-1.0146782243851902	-0.39581669134592884	0.08933146700575326	0.028842437092060177	1.174934932553448	2.242275979594068	0.21542493226731108	2.3097101787381473	1.0211225623908133	0.5350211455811302	-0.872049929032208	0.3945509419221953	0.8591126750155291	0.6390825827412907	0.4497866624377391	1.039202160910127	0.41482435603793477	0.6748688139462559	-0.21199788022198138	0.5440210348174347	-0.14699351013701853	1.1298907598062795	0.23469342453975003	1.2950583884090765	0.006178517076931018	1.646846695350427	0.9439887769133591	0.7836534272046732	0.4761316712629802	-1.096121782769225	0.6927031284751659	0.6783691185695462	1.198512295036916	0.057528334883486	0.07343348467427614	-0.22829817755703807	1.9121209250994877	0.4537586392309289	1.075083089613788	-0.36835713246048524	1.2275882402540057	0.8480635023773586	0.7509227972721675	0.8765595033244389	2.2557876856799446	1.2117871650140177	0.18533331119555876
-0.3891771293742845	0.6559064002250915	0.258368190120568	-0.9353634705029352	-0.048031358662373166	-0.1539789056291753	-0.6822743344859545	1.5251366024843915	1.6752228535275562	0.03197973832054526	1.416416327111011	0.2898085222477113	0.16065104543857295	-0.13229966759628572	0.22372852448439304	-0.013076010160688555	0.46411017893281464	-0.49975428642607905	0.3976241541466502	0.1335922248380794	0.6610933798252034	-0.8191456386558876	0.3133495711479804	-0.2111172269886322	1.0931354393772765	0.17549946412820752	0.25192434001375963	-0.03138694939352736	0.6495015917870262	0.11542662202023245	0.43192741137304524	0.989375927676939	-1.0914072611339334	-0.16071255836701392	1.1143877730495795	0.7452687387339524	-0.3782905184982251	-1.0018784400092735	-0.4708320233029571	0.9517407925176097	0.21829637664945528	0.9487403777697526	-0.7673564082423947	0.7915566232857604	0.3002287876686629	0.44790829519396536	0.22858895841977875	0.9244760828298249	0.35342134036628503	-0.08606077503348404
-0.14623612232610728	1.2769891631667458	-0.2699364102622503	-0.34606551157251336	0.15821508453931638	-0.43061831717062643	-0.6493837378755486	1.1103463450709936	1.230992159011697	0.5799586659511893	0.6615350789066808	0.18390200057708353	0.6153492323071992	0.16235937921426186	0.24747853858874685	-0.22770135674095562	0.10357371365790789	-0.4811965864068232	-0.22802034419884282	0.23606090422155981	1.110095697377898	-0.788842205747789	0.3966485645366638	-0.1726717103693688	1.0015220426251619	0.4323005974086266	-0.8064834578386305	0.16341308939567456	-0.34798539917407756	-0.4223050669390689	0.03803483026205559	1.066022051164184	-0.3480357086420983	-0.513040429889688	0.6093341642079307	0.1788759400454769	0.02352766249968504	-0.9904495725466422	-0.5617111776190679	-0.12997517656266727	0.4312179554802732	0.8078202719069888	-0.8929587331832891	0.7551606120715777	0.2574543663190963	0.38651434597386775	0.06632366558323288	0.4789333237243963	-0.013996304767082768	-0.0005236336756825474
0.5030052873342512	1.283823641106508	0.376327270984311	0.29041740443220293	-0.13790036720992221	-0.9225135312486182	-0.23472998549579682	0.16928157973903193	1.1945832669428489	0.8796107703596774	0.6483281725309367	0.5232670365073085	1.2816363573547083	0.34236734852774975	0.48455676553206145	0.25208508247931816	-0.07534765691538468	0.06661955316225843	-0.4070153871058275	0.34648977565619804	1.4303316102660792	-0.3739607358530539	0.2526964574293457	0.1287284001992425	0.6472817277187	0.3916480082386801	-1.1663429439339197	0.10115993850587499	-0.652756303866293	-0.3914314554315594	-0.34225005490736726	0.7784339144402651	0.6522682502147992	-0.5477976019955525	-0.42783591164893836	-0.21617185865096888	0.49260660168098935	-0.5142513096510121	-0.49372291584393246	-0.5789396633657443	1.080822933126978	0.7987633063032685	-0.4567133982686702	1.0337235328685854	0.409611356890157	0.42120411443697997	0.2758694960968903	1.105629168228244	0.17475495448924228	0.21155389655740806
0.8490798437090759	0.29027790242368934	1.1526406177006607	0.7954229318277236	-0.5523577495728572	-1.3242619019010615	0.057569967825188056	-0.7668128356027057	1.058764073622901	0.1869735221999525	0.8199238132295347	0.6354123400465411	1.242907353198101	0.6726720842290785	0.7541395523552964	0.5827893713238409	0.12172409188351625	0.13125640361435678	-0.23935402840767442	0.10484426686646257	1.2471527430083078	0.07110525589603268	-0.2280606590826608	0.5389315491018913	0.150819866083743	0.0008275421512243367	-0.9280267465607527	-0.44785968757738776	-0.3163301192728769	0.1107932459919812	-0.6329996101346815	0.44748005382337325	1.3048593027839788	-0.3411574149175538	-0.937217461856067	-0.16752983359302337	0.43875254608418146	-0.5941453937215893	-0.4580164074851472	-0.4109179162489217	1.3766603254053174	0.7331124934003692	0.17141654832383527	0.9229820061489069	0.1740764527489061	0.12777158989662107	0.35985970220888375	1.6283136600561265	0.4006142189336924	0.12474449445861313
0.5300052457798634	-1.019887363373241	1.0607018029884654	1.3246606980597522	-0.3330227339522435	-1.0364130476107334	0.1761091955903829	-1.089793060447932	0.2925556499622534	-1.015827840050069	0.3290261901421994	0.27317207702196417	0.5124866852329644	0.8604726070238358	0.9981046401257055	-0.006203766372777938	0.5232751261090317	-0.5659822530916513	-0.09157201948657163	-0.31877116598934363	0.862662847586954	0.4950326658513181	-0.33585986096693726	0.7689538164181424	0.07286297395315082	-0.039678838609638674	-0.6570862004704179	-0.9849061030990836	0.036552233611774815	0.8137053821313238	-0.5525927654435139	0.5116387599046962	1.501816509852577	0.2688809605439577	-0.2755322794989519	0.4474664469214473	0.10958439681184153	-1.2994745401400967	-0.5362421009238891	-0.23304332145003023	0.7540116174665258	0.5308031757338993	0.4486786619064423	0.11703443196108822	-0.3524980510614896	-0.5059531702747285	0.20177662840304192	1.0113714433014964	0.3071300646458107	-0.16537126928149404
0.029837178074738506	-1.4129654318241402	0.12288914619843493	1.9324764140548971	0.6185892441188905	0.022770606250584437	0.3645745588011312	-0.5313188538561746	-0.7991421264521054	-1.4679122521135022	-0.6388941237647783	-0.12087082851581571	-0.011418059712611025	0.5290620224990638	1.3095000799474328	-1.2946982839383747	0.7991215035868048	-1.1704744681888284	-0.1902698393991569	-0.47658261452225925	0.7298863830364148	0.9485121594658841	0.5157415533371689	0.7501021255594539	0.755166172969507	0.657562953736137	-0.6203864394546322	-0.8512772005264392	-0.11460583380821894	1.3550354479432263	0.15529219742785683	1.1480930410378076	1.6129823671008816	1.1592298440953437	1.1009779200228698	1.3543975959900227	0.07495467693802153	-1.7008904397383025	-0.5020282811043509	-0.4831181913022156	-0.32782412698143104	0.3848653484830909	0.3406576272255529	-0.7187189672653413	-0.3966534000309008	-0.8759977807253647	0.18754823220873804	-0.34960365674868443	0.10878073505640559	0.013469871292456614
0.02840515432821614	-0.4502042153922994	-0.8387423796863869	2.299490350637919	1.419901494286433	1.0283875731562784	0.6126897880239193	0.5308211513851749	-1.2896970730504953	-0.6033713269220002	-0.918378670304473	-0.09751877043028871	0.21189327868026744	-0.08997009514000796	1.617327753765376	-2.2622378847754385	0.7737745918511891	-0.7460835454053375	-0.502922284888637	-0.2816736831793546	0.7376791144633515	1.2155214980306244	1.7284623823886003	0.6454679155468424	1.6626251432167762	1.344192772576236	-0.5981318959470804	-0.11091130833818356	-0.7179953397880753	1.3272329195484722	1.244279512019467	1.957068439406198	1.8779732099285826	1.639515190857278	2.0763774439988323	1.8868043165129245	0.36764511478330125	-1.1327029072382557	-0.13629799261278575	-0.9872167903081825	-0.8781415634262101	0.37356732762259	0.2563212850883429	-0.7036491697025545	0.4412462752860404	-0.40200501280360207	0.5620003990102908	-1.1047061869633958	0.19666805060727968	1.0639956885452697
0.4615709903171496	0.8928496987401601	-1.1306456707918728	2.0320064626579595	1.1386330612370097	0.9591555637023819	0.5814772892758234	1.2830891376700198	-0.7222566965031831	0.6791506577306531	0.11767813573752015	0.1414791500746327	0.5925373283919695	-0.35307867391820613	1.5587524283133976	-2.169718629438568	0.5214090068334652	0.4941500605222139	-0.8548154702999209	-0.12902913945898553	0.35071026978559283	0.9411505055286926	1.9038263199426924	0.53448852714954	1.728579855406863	0.8773929222119474	-0.38061107338365824	0.44112053432759324	-1.2589493426688154	0.5414381888435852	1.9407578492319626	2.176633904693909	1.9929816730713008	1.0725216051196278	1.9601888863743269	1.4838112933092298	0.4429836726019572	-0.12479188371027652	0.33397611824556733	-1.2398690490565605	-0.5545553387403308	0.1726148793825916	0.3692012853987692	0.06639766045148432	1.4586690319858024	0.7094360006508676	0.962630550333385	-0.5779773588280186	0.5221059865052342	2.37662911260404
0.5790883009795296	1.1923493191563093	-0.738067752330019	1.1725596895704522	-0.07422450930758787	-0.2866066138371618	0.1300251385794975	1.1595652458981998	0.2677603093439295	0.9633117999931888	1.477093822992007	0.021409074885927516	0.1684401136097362	-0.10841883585736657	0.863900177789876	-1.286709982554988	0.23898918366097818	1.3285754940051748	-1.0275850973393517	-0.31063005336703353	-0.5695527789495964	0.15714093425526945	0.43280270735688964	0.28695754007298324	0.5258510580369733	-0.7692222439977778	-0.15690823213116328	0.21938815417985694	-1.2346495467666874	-0.656482158467572	1.6387492706070206	1.3883701318936044	1.4526576706472232	-0.25751228821632577	1.0764059452639247	0.2948858288586962	-0.06619843845667858	0.17299323099670041	0.37846767195072145	-0.9719719453074067	-0.011347296863554523	-0.5426297216585206	0.3299062349903963	0.49983885061142863	1.5260654181432436	1.521661366851014	0.8145010091864899	0.4325409823525826	0.5830389145982026	2.746097097872049
-0.023766374105169425	0.12910283253559285	-0.11651909057186564	0.2532924156024461	-1.0737811456319564	-1.7003141445388636	-0.3447126259775764	0.37737242513726027	0.6106334402475115	-0.051805536473480816	1.435850575325271	-0.5656241425502297	-1.0622650179569235	-0.00349035416614515	-0.19014526310767532	-0.47496796434858335	0.08784290129648115	0.9217215491116473	-0.8184295144294182	-0.5289332992722167	-1.423204769999869	-0.5560745375567223	-1.6147456951709256	-0.14892149577360556	-1.0869645640018213	-2.222617230382483	-0.2497134685341009	-0.42730020323765305	-0.5534925857053032	-1.5148475470957683	0.6069759864060836	0.015437525729865079	0.25742978834902586	-1.2466790175914517	0.3040467066580507	-0.8266364027243	-0.8476749948820905	-0.6552709818265822	-0.15522193913539442	-0.37150250209226027	0.018987481080493186	-1.460194948422002	-0.17562964896636157	-0.15923041874944976	0.4501230162091928	1.2637836423386917	0.07267908660949811	0.599728535282009	0.03691917516021273	1.6389057756712688
-0.7701351355102674	-1.1641090307655388	0.2748623347573207	-0.23016575286800645	-1.000050162734055	-2.2099896915353194	-0.3376876255989606	-0.2714332728521132	-0.012671104955323427	-1.1825118448997385	-0.4812995338332231	-1.0167993526184569	-1.9946123392583255	-0.6058827792728829	-0.9371191693321472	-0.1953535592339813	0.09247582170091653	-0.20798230525067263	-0.19960370202556413	-0.23398925063280798	-1.5441983239296821	-0.6339330336999164	-2.5014950841774986	-0.49978913366917677	-1.7580085763237103	-2.1950454134558366	-0.6174740402702841	-0.6248159649202295	0.4042828600770253	-1.5356225350823849	-0.21324533043836627	-1.0138574169008525	-0.915446762776064	-1.139713164624074	0.14287313206766802	-1.1012867021913153	-1.2785848984961963	-1.8132196589605294	-0.7064799443623968	0.1605629847326306	-0.3115774746174132	-1.741258844240528	-0.7973499976155857	-1.2865731583134017	-0.7022847455827985	0.11003374865122903	-0.6913424853072356	-0.42765420515092956	-0.8267033868387941	-0.1333743913764179
-0.7833450788439935	-1.4089002140824507	0.18611617198331748	-0.3281402688053815	-0.22074518477757382	-1.7811817252864552	0.058232542678142526	-0.22328649229355857	-0.8600668735754953	-1.1669272984625383	-2.7723968535049783	-0.7595093294106012	-1.7268495225818714	-1.4311574290931333	-1.0318106928439466	-0.12324067340389967	0.07860119308579139	-0.8284058742516022	0.5045312948307308	0.5823910855592904	-1.0216234595214477	-0.20529908094246638	-1.6481051301009892	-0.4540592231564492	-1.0985657395184174	-0.9641168599921298	-0.86981490956976	-0.012801906864766665	1.0484049023275972	-1.0139490543426652	-0.23421437817146815	-1.1819208880451317	-1.3721255478678023	-0.41707164896094034	0.29715946051439424	-0.610868447671894	-1.1125100036355648	-2.206037101283422	-0.5831576469136777	0.34163877438626167	-0.23051357774988682	-0.9657041396980168	-0.7905490183351922	-1.540445723612608	-0.8514040221554465	-0.9975218082808252	-0.9836729902563275	-1.7186300110660955	-1.3370964778113825	-1.1937413846673262
-0.07365625750131104	-0.6301644574801698	-0.4111698739962828	-0.5316404861410269	0.2047498565140664	-1.2872892386695225	0.13642073988115425	0.2902940277867789	-1.035268187989171	-0.19685614428225692	-3.455038520819842	-0.04455630745354216	-0.7069608752422261	-1.297553235058904	-0.8552559947360739	0.25265326032031865	-0.27927645284514885	-0.46104547952960456	0.7313950376953314	1.1811590468796611	-0.5564956300914776	-0.014989156771896791	-0.16637046664907718	-0.2012017811207113	-0.12766320893931468	0.023004649474869028	-0.796331533688553	0.861966162574593	0.9717987822066273	-0.7719397546991777	0.0893476607547809	-0.902988175142526	-1.156117095562584	-0.2417472655834462	0.1194442430770959	-0.1946394059214494	-0.6148508953518126	-1.5863318033845983	0.1690458233165867	0.110343422859846	0.5168285876037257	0.21817136127513168	0.03271973004701831	-0.5273189414027643	-0.2488339427261521	-1.2767005040059058	-0.9409845126631524	-2.1844100640908812	-1.1302589973341775	-0.994274486273094
0.34093273636428945	-0.0342341724390552	-1.2646410027594248	-1.169161594305548	-0.13923680821317158	-1.3396560890625664	-0.6132848308777102	0.5391541765454875	-0.5099619170783986	0.3056981209874391	-2.142393494106155	0.2716153799738511	-0.23846112633073394	0.22540325083024632	-1.029659233241183	0.8670284546493233	-1.1834695236184938	0.10102076416259402	0.15212842339333218	0.8330582277615918	-0.522578301066995	-0.5902778018248364	0.47069908889553785	-0.4122881571196808	-0.1259238379621548	-0.060742866650939926	-0.65320574626118	1.2344048285502935	0.22541180806993413	-1.2765232506306126	-0.19912039309712565	-1.0290486711674656	-0.9738896724415262	-1.0454552966138655	-0.651675938825656	-0.5066070496843481	-0.11362614563922752	-0.6248624419636106	0.7403416875058225	-0.4426573700401701	1.1695759202209277	0.6955488589327774	0.8961014291232402	0.5985288088129246	-0.19463356628100142	-0.8010831173847284	-1.025456458379392	-1.7140533529041835	-0.5042909006434376	-0.24152366348104973
-0.3448617128569937	-0.468397674130421	-1.8368095288882986	-1.9907152621911697	-0.5506885078000474	-1.5211680990750887	-1.8191386348517653	0.135599266514795	-0.07622815776129585	-0.5469250333202104	-0.352887585418313	-0.24753895269046305	-0.9020861954776781	2.0503645383838482	-1.572949854114563	1.1076274268000967	-2.3496673353832183	-0.18186080242186897	-0.9254989448049211	-0.30786742219888746	-0.49430023215005026	-1.5861791821986289	0.00611955457818672	-1.4445993802518313	-1.1835070312675962	-0.5087774231144406	-0.7630787205122103	0.98531936288251	-0.7168950815666298	-2.0986771216878077	-1.334755527265218	-1.836879764620991	-1.3221607849159687	-1.961276748730313	-1.623811870359026	-1.2747164188552385	0.3229094340064545	-0.009369213281057826	0.5169334237048445	-1.1185618323091828	0.796738761331781	0.1542710553715423	0.8449692982152796	0.44613438416006035	-1.363547473711542	-0.29366835770902	-1.3113907324934848	-1.0713680477278067	-0.08736622375680946	0.07628252483463467
-1.6375353090585365	-1.328835235569102	-1.6239697740877885	-2.3896889838062654	-0.15911317986712972	-0.9512350395664919	-2.528102069380829	-0.5242574559683395	-0.35723643830119217	-1.938962685235091	0.23197824190291158	-1.0405190010066847	-1.8221933156921122	2.581072914587608	-1.7678807045588212	0.5809590531097939	-2.9909938846699	-1.3030915731314539	-1.7160105869767843	-1.279024408094347	0.09684375821117476	-2.0774486389770934	-0.5666781504637777	-2.6492902880428124	-2.112768775140991	-0.1784747223198409	-0.9626694910694603	0.6345332334207278	-1.2926497134447164	-2.337907702028381	-2.3736070863828944	-2.6169035897118498	-1.8267266425781776	-1.8286604091805336	-2.130858587865523	-1.6132902096480435	0.6988640663375502	0.22677683456262776	-0.12543576351895305	-1.6188234843454643	-0.5386476365667143	-0.5249363155461974	-0.13275873688447695	-0.9199317572213114	-2.772214958298248	-0.3205480472301137	-1.3533131988623937	-0.8836407291259468	-0.2117447937674136	-0.16685224885080036
-2.1996004307914876	-1.258256941497318	-0.646187920858501	-1.9917213635721742	0.927553319359221	0.5319977513138233	-2.1664461203559133	-0.7169101209201427	-1.0819208593820322	-2.257586594130442	-0.48408216184689995	-1.154910371776022	-1.6900599154987292	1.4117427585362117	-1.004814629794911	-0.33445101839739844	-2.3955287561728924	-2.1895009029692996	-1.6083605152858136	-1.2987455985988872	1.046207113024985	-1.486702582033023	-0.3637481202468859	-2.784359312493242	-1.8071382251026076	0.8805192557323709	-0.7208294998143242	0.5871359769227092	-1.233812402459998	-1.5474401462856147	-2.1378551040383336	-2.3643206144181037	-1.6105382707317957	-0.5701759166226967	-1.8037879111569084	-1.0326480781260088	0.8267518371950088	0.43974161339833495	-0.2355221260049458	-1.6519503031524783	-1.7394744050833537	-0.3206835496986209	-1.0158776711881816	-1.979831493568638	-2.7539430707297567	-0.7471866821055204	-0.8134630848017108	-1.017322047951579	-0.6296102886047309	-0.27243308232949903
-1.3680751048359332	0.18387269003063697	0.45658286118971575	-0.9811346798983519	1.7211813851420974	2.029311901162626	-1.0508952339765323	-0.21116566088423383	-1.4302985018252077	-1.0332870314674492	-1.1703996665015541	-0.3306689724166631	-0.3171549089643638	-0.2841153833456362	0.3753005985849764	-0.8212693782907151	-0.672637207109896	-1.9119425652842683	-0.6851303835324662	-0.5564755705634867	1.4702676973261717	-0.14238561848834783	0.3721675988723232	-1.3028831052003704	-0.4592109051812914	1.4329636623529232	0.12296401295793515	0.6715468943033882	-0.7016361109100212	-0.15104057516946984	-0.5586051782360352	-0.8663547274225553	-0.32260475261188576	0.7214670734151383	-0.8127193520708595	0.01656455142438854	0.5091301293826992	0.7305818186470334	0.5381282664962371	-1.137355478809876	-1.811328492616074	0.6751709561344285	-0.8498658620600179	-1.4967372814373503	-0.8955630272617424	-0.9575724332617197	0.021132067524510082	-0.9529137285042143	-0.7910346000132037	0.23148090668419202
0.0874392392361315	1.8823050942606998	0.9657017621550887	0.10777396083637618	1.5379187658750886	2.49598899491898	0.06732280322050388	0.4969914287964167	-0.9690749652403826	0.44224020781527507	-0.7474108014980138	0.7177852805123712	1.1293546784183817	-1.1064067682258987	1.3006216893405746	-0.4695168053556681	1.142684945841074	-0.6603829041247266	0.39102224437346167	0.06292127129668405	0.8660194023332503	1.0710475900257623	0.7165648069943606	0.892555215837798	0.7203276260875544	0.7071960121623874	0.9629257653255848	0.5147034290414073	-0.1022240409480804	1.029271008141555	1.1143699046935656	0.9730719598240575	1.3376804967563207	1.0548141125113948	0.32627956849420253	0.6626465169302542	-0.051961517961511966	0.8367768786653521	1.4607798991498746	-0.3074814789392596	-0.8272322113349769	1.362400134464592	0.23844094320306833	0.07349157166799451	1.337893970177499	-0.5366945317672756	0.553908009857868	-0.5081566415029253	-0.3688201848777432	0.9268147204339271
0.8816303716587723	2.3393061540038893	0.736652980839879	0.8278806332526057	0.7515084213723984	1.8276118902548566	0.774055699579693	0.7814740443751086	-0.0854236897314067	0.6162121442188248	0.45391435250111245	1.106872264899143	1.4428608181194038	-0.8560621499871474	1.074294037241174	0.3044423556225294	1.9085437201620064	0.5736687621552398	0.959975905318681	-0.05311502325157296	-0.22372565091950222	1.5083826237088491	0.23440264932728216	2.2108815116301463	0.8553649663076807	-0.4912009562693284	1.0182247398167332	0.136215879847721	0.21567028586903123	1.519601629759507	1.515382099872148	1.9258165058664931	2.2235480249751927	0.5941547004919401	1.1177412068981478	0.5434089011647838	-0.2883735419358117	0.6112570638635202	1.553988910216806	0.4347602031101324	0.3233087566320282	0.9875604990779991	1.262957052489128	1.15478096598182	2.0738314315397544	0.2908467638826012	0.60842715785841	0.0002488753267552519	0.4390131312274381	1.0507409323621668
0.6753361343195837	1.2908259798137902	0.23474519482283765	1.0396356949912682	0.20221033253383036	0.8813257102764059	1.1660100523968462	0.5800378478174819	0.492946655574167	-0.4877343875393163	1.2589380155788983	0.6810070703300661	0.6579501574126586	-0.3908627886515236	0.11086623933781874	0.6955583084962049	1.3914015815692955	1.0814187875490815	0.8278836540995564	-0.6823594997176787	-0.8402682332499133	1.1824964389105879	-0.5922649628507896	1.929796322128309	0.23313101711707243	-0.7147312348731667	0.30221554913076515	-0.10612956296743419	0.13876986310761566	1.4207742056793036	0.4810460081142191	1.531652086426412	1.830628502851404	0.26952340235110994	1.3364935560950806	0.06617364471893583	0.1363142133371775	0.3306799543075607	0.7517473608738627	0.7877852408071709	0.94203816959505	0.052169581796050093	1.4815608516702288	0.8592655973240629	0.9473679162811734	0.8700173784133208	0.5830455209181113	0.20864225057335783	1.0575870850627063	0.48427552637297094
0.3238884875039436	-0.09635966309598151	-0.062036262024459964	0.8240532890544385	0.09740885478993039	0.5013700851979747	1.3970781469007572	0.36441824555862845	0.4603333277887915	-1.307540994051942	1.0575253879851263	0.000451870443701365	-0.1402502691899907	-0.3130210532709812	-0.5413704276581577	0.30751378373617233	0.4267142756851569	0.9967448555455892	0.26217863603192504	-1.1250581248905542	-0.7568648914619776	0.5445457312865415	-1.0349028186022209	0.8428166078478257	-0.22147999913955776	0.2997388397615679	-0.24255587280084698	-0.12065637092744552	-0.2170351483659654	1.0533040965587412	-0.8958957392260096	0.3971894045737451	0.7055015668805419	0.5502822331374936	1.0554723817452076	-0.21412016868507044	0.8683628308855639	0.3776556376842939	-0.05362657728618338	0.7094740561329912	1.0595019670810581	-0.3756865434905564	1.035056808148277	-0.12879998013143043	-0.6577468156324405	0.7406597578273761	0.8261215500643164	0.10044254924876714	1.0062973938552608	-0.1175569230956143
0.6928013040894876	-0.5951694710197345	-0.15141630807891227	0.33328271924616565	-0.1385237095909521	0.7248755983716998	1.3567492224540625	0.46958983156636797	0.14619677126974642	-0.604918611195667	0.36267699515301305	-0.4033498132473627	-0.10545617454687668	-0.29118855087580814	-0.32616081633051874	-0.49944023364494167	0.029314564287790532	0.8707140263383908	-0.3203470754997771	-0.93129733492858	-0.6637853592468999	0.03843935883076569	-0.8907159664879953	0.27528429924265424	-0.02872040129673816	1.2669578130493753	0.2533501093605039	-0.31374953452262366	-0.6096268225706207	0.6006240047288481	-1.419185392352166	-0.5187322892798871	-0.205536825087814	0.9604456202914883	0.5087624825775957	-0.25244823588431203	1.1781700231201717	0.7418249267120534	-0.12101284403353012	0.3685839348183926	1.0619445298818175	-0.056306157550327245	0.4852152869783566	-0.5196927105600371	-1.1772439154227696	0.08067185486920905	1.1019102108255023	-0.08138886629093565	0.32258607329237043	-0.19355246930387818
1.5657551651027	-0.19314516345981161	-0.32149602217373036	-0.23342803800978548	-0.8985254512674575	0.9807498075383333	0.9217936682330963	0.6452477612469367	0.06435882264412494	1.0930609996018958	0.05468684672720511	-0.5063362983180903	0.5530839764561979	0.19014158589450433	0.32377606354595934	-0.9861170350320536	0.39931953576827844	0.9896559440257211	-0.627468085295329	-0.19095954684884314	-1.1403667811392117	-0.12158335816907972	-0.453508182859241	0.6148496027674236	0.4988163090040857	0.9480199787335941	1.535259963565878	-1.0137185130831732	-0.8007181612470594	0.1417788512986144	-0.8469123905201354	-0.8136542004578867	-0.4834206137743662	0.8531283198210939	-0.08351691503894658	-0.4071492007998328	0.7337749013665665	1.0233437981583435	0.2647358768589376	0.004706402277700499	1.1131895723298197	0.1381002326428863	0.022974363684140724	0.07698877112018371	-0.38216826511302904	-0.4428194664894784	0.9051838611159436	-0.1418761814850876	-0.4304348500746417	0.021160931854686826
1.9649687997459817	0.15598051646986186	-0.6095047478916807	-0.6103571215498335	-1.6441833389581022	0.8579494487572171	0.33034311785797116	0.3942583179146576	0.378408997402527	2.1655610876987286	0.39327947820666415	-0.5124185212423539	1.047389036283435	0.8448037452064902	0.598821411640375	-0.7032051599678651	0.8777698849403321	1.2451742372549695	-0.5870945669414398	0.7297227717285176	-1.75599767788525	0.0666121737811356	0.037373630217375574	1.0404691849598118	0.8598064389244464	-0.3117011853237973	2.3772964515730846	-1.820884943739568	-0.6915124589886115	-0.15229480222407496	0.14658916190228358	-0.8140529628978093	-0.4410403909849228	0.32695427434930774	-0.5961048841705975	-0.7942429172105675	-0.07490759292993492	0.9264652533589407	0.22662860433424173	-0.17296974671300402	1.1155234703945909	-0.5502507198870059	-0.5899224372124738	0.9018775194876253	0.7271710597643928	-0.2787573026300528	0.21657320570792646	-0.03902768439786461	-0.6362146871445205	-0.13134491185810906
1.39856985474668	-0.15609461067346433	-0.6595130616107905	-0.5615183836840684	-1.4461635542925158	0.47179010759442136	0.03951721631826653	-0.3335698539517728	0.8161830433264169	1.7970176898258727	0.9220978816065907	-0.3811384898676039	1.0087634730507389	0.8378331083375078	0.23309232729376025	0.1663307539352522	0.8231125560592797	1.473597593568129	-0.3173971733686308	1.4979721327389743	-1.5154356748165743	0.4410017170547992	0.5997502027997328	0.6896622412435204	0.9821648088856513	-1.0376533490045334	1.8558290647895677	-1.8597506134730348	-0.3895734332231666	-0.05822349500254587	0.8036157555493404	-0.9484532615784272	-0.511251506635047	0.07202997766464528	-0.9324476684317985	-1.0027568241089502	-0.618760137835168	0.592595198281623	-0.540039928945048	-0.04513828108347529	1.0472603055706355	-1.6144202199198128	-1.3848960107978074	1.1454679987514196	1.2142226469784885	0.5047148004563292	-0.3459352106310095	0.21345394862983977	-0.18783280477623468	-0.8071977647487807
0.45251352178475956	-0.6752474293246615	-0.17180080449472396	-0.05759508163883535	-0.19005953841017578	0.13421884961334088	0.19195102842965764	-0.9756290776279439	1.0092489675845242	0.7998450610917	1.1500686747207403	0.08799388178171946	0.7756917603568874	-0.013164470067959542	-0.30913497740271906	1.0224780612511581	0.35405419454004694	1.6446790020029975	-0.009030435921404898	1.8491509734816978	-0.14515767840779492	0.72337864090638	1.1703202438553446	-0.19756122751969635	1.1002052230561263	-0.46068691701622316	0.3660852559612364	-0.7917629808666266	-0.10134053487009986	0.4461289432963714	0.895805571185737	-1.1197938992421141	-0.6397302648840658	0.4111381911678637	-0.9221600076087456	-0.5692077058687386	-0.6905380610638705	0.37932432652249265	-1.34443852666513	0.3611043559491192	1.0327746340569282	-1.770835718303682	-1.8568129450599928	0.8880886776305003	1.0533565765245754	1.2967347288172746	-0.2404896384711293	0.5768897441926268	0.41889977148837737	-1.418994797057561
0.05630088425642286	-0.5570097855533429	0.6584886972051792	0.6653795633808265	1.1048711076413569	-0.07817750464765574	0.43310405373938193	-0.9498465930383289	0.8548099596247702	0.4786334271841564	1.056384137395522	0.7436223675439441	0.791114197497556	-0.7743651338774932	-0.45997161379170803	1.3630948210967564	0.12551084916402397	1.7107545227939922	0.2554746524182221	1.5737522138245321	1.3987663607625573	0.6894899722833356	1.3836080407779507	-0.5454066356665591	1.2329548474395762	0.6016840922295328	-0.7351838201416945	0.6260317503793598	0.0957337747708387	1.0822093646448074	0.6357798326063339	-0.8155338532138331	-0.40104681688029065	0.8551365713638587	-0.38109590460838794	0.3872817386941707	-0.5633470050014102	0.42944328499231676	-1.327743038844308	0.866092160739882	1.044860929391301	-0.5725073988861301	-1.4912268698985245	0.7926220868482414	0.7647844858268984	1.5355633723539655	0.3296681143161788	0.9219937734279248	0.6103947143582326	-1.3794359416388058
0.40951085137518006	0.31178329213416456	1.2957370184167174	1.2624219110180057	1.33939314208971	-0.2862696725679697	0.38665117927329995	-0.3008765003708572	0.5874085824401792	1.0574128651684969	0.9202314837025511	0.9718629426614162	1.009973396331282	-0.4477050446593834	-0.15529142878448954	1.1513641664892282	0.47760200349974996	1.5254299733450494	0.5906404929953362	0.7231300021667785	1.892162674621996	0.3971446236102953	0.9317206441862318	0.22489551921802683	1.0922494080902627	0.8638810084588041	-0.47514970776519877	1.2273801052477196	0.34080932232855177	1.4865948437178729	0.2940191344525582	0.1820011561545434	0.3599423437536729	0.7623361093578144	0.6317823086077162	1.1847864002594637	-0.4968179460134896	0.5818905928548651	-0.4910818084038117	1.2520366201929165	0.7968633356273809	0.8769778054544358	-0.4841160683279634	1.1483038145614102	0.6317653345763303	1.238946288763057	0.6749153887696835	1.0930394461459965	0.35125815883751954	-0.8267978932983793
0.8710322513631342	1.1402817004851769	1.4155456007721139	1.5120704408277441	0.5217475338646477	-0.47738897662938357	0.17523390895716132	0.3653284529238513	0.5518718597558849	1.5925262157387405	0.8922426360631218	0.33827457821854107	1.0309110234782102	0.7333978051926531	0.22926139338946713	0.7571391322054454	1.0104037496236924	1.0800506318899454	1.129800282442961	-0.20054194460679164	1.1515062088683714	0.18479983964816832	0.05757065277942515	1.4238735886749534	0.5508541178407002	0.17586608603292186	0.8142282505471771	0.6653038951919557	0.7671886984624243	1.4849197157289975	0.05342404155070275	1.3359744782237466	1.1780214627732448	0.20314923920567368	1.632944275106185	1.258522728767406	-0.4250013920569396	0.6471826825743735	0.3252265236051441	1.4290124714813275	0.13109763174726372	1.1041288077956066	0.3384389436261176	1.5653110510632902	0.5537523333654212	0.9355166405458994	0.47368459730864226	1.1188186125703206	0.1524919076963497	-0.38503102879463613
0.8208079651657358	1.151247268085895	1.167360132588731	1.4127303381825351	-0.336305015525059	-0.44670656656375296	0.25007087435613246	0.5469046303700202	0.8753495725854912	1.3168233996170242	0.8899104283321739	-0.7351367981953497	0.6508265549483546	1.4815845648564023	0.3811886702293809	0.5492736718072126	1.070454349990185	0.6854396003317424	1.7077217173906862	-0.51949550632586	0.14357372018199116	0.3309324713878845	-0.5601290086787284	1.8189176104339912	-0.03897248656296052	-0.4282526055666892	1.877483323388408	-0.23897178221622647	1.1980090426654442	1.1361929765736432	0.06758611892162512	1.7544032198678259	1.361099965964162	-0.1331265860133622	1.9378356209397778	0.7095121211208852	-0.21692099131882195	0.5997842203483313	0.42029877903127044	1.4683018749883072	-0.5947090981918454	-0.012165291605873211	0.3841925413781122	1.5853074476471292	0.4795042987789844	1.0604159495941894	0.1035621749094137	1.2392028030853082	0.4204876609655646	-0.32734965332201077
0.34343622939437424	0.4209896580801792	0.8752575147605506	1.0916909501485759	-0.4493029314408898	-0.1230245894551852	0.6984377670417321	0.2967517439184029	1.2865521859024496	0.5966127036188877	0.8018355420106228	-1.2063421648567942	0.08387244105910874	0.9874525963067248	0.32310230195019507	0.5173827830220586	0.523256566218135	0.6700365580499988	1.8347907859628512	-0.04119363024486151	-0.1816025229757039	0.7022258334192136	-0.5005543491426451	0.9960637469577621	-0.19836898163405065	-0.18148222742204081	1.7168998809512055	-0.44872724060556635	1.1996604668174053	0.6013804153018873	0.3793709551146728	1.0995557158746223	0.7067228759563043	0.12658280087393486	1.228841133635489	0.12052558567069985	-0.05386269956045794	0.45619688011468984	-0.05869849573963058	1.4420210097498898	-0.7677721369123717	-1.064836601024676	-0.09367058087857685	1.2508273364046527	0.5756395822722042	1.4452755902516885	0.033579362381573476	1.5704248557374432	0.8907082917207144	-0.30334436638877293
-0.04186752499662504	-0.3125972139516476	0.6245314343423097	0.6607524784943672	-0.09087245659294686	0.20694511985729194	0.9492125659906655	-0.02542274476229588	1.2598592384085365	0.3200375345380093	0.5930690914659181	-0.4874850761892301	-0.3454670467078868	-0.08582198083014758	0.21912310614427516	0.3053383215885336	-0.12110344971510463	0.8632355134829743	1.162747044358292	0.607578244686474	0.09733363663736516	0.8221217139307807	-0.047230930114181	-0.23060426189941974	0.07140338501182762	0.43109880036588966	0.3844530731632121	0.14390117687431614	0.5627128343950163	0.06347492133839676	0.7209954839931023	0.026332383416809185	-0.25089438360303984	0.49103273410698955	-0.0653789349989019	-0.07800177469439999	-0.2941891896980579	0.12069867010262858	-0.4613561783139189	1.2608364870211115	-0.24626750357436614	-0.7396566964117502	-0.3702758713553959	0.8825653037628354	0.8447909857253945	1.4510200557796231	0.1240037174996333	1.7917265458268832	0.8567402420662592	0.009969454700000465
-0.11290181012289772	-0.5101027896782302	0.2574482948004382	0.16379479026868252	-0.0695530407333915	0.1543651815732795	0.3552663443734647	-0.2813104436590137	0.44362258672034566	0.6308953094088833	0.2024033994251472	0.8034786446047367	-0.5344896591919039	-0.41892010148615016	0.09521717093460945	-0.3370459574040393	-0.3416934181692201	0.5931583372769996	-0.00918849213196516	0.4971602803557655	0.16747703141234557	0.3432232828877669	0.17161799955169452	-0.7868477875515455	0.2397037052207623	0.39716921203868066	-1.2239519271139159	0.6946526178296467	-0.31714292808412087	-0.2846902058294611	0.6059361656942577	-0.4012532975373318	-0.7409401880737365	0.17218211716420434	-1.0606094670643023	0.05587940381473554	-0.9314616404311087	-0.4885702478068334	-0.4705823758332924	0.7456662390058729	0.3393595386526216	0.6834419814267915	-0.11701451777577102	0.5085918132993997	0.8662930044612186	0.6188011276510267	-0.19312940679605342	1.376831835819874	-0.01284340823224393	0.27643538367715675
-0.16055479004956905	-0.28363120570196976	-0.29718630746822966	-0.36639942882377685	-0.6086008443404582	-0.3165122467484133	-0.9846117967630988	-0.6378378058124288	-0.9583909980619694	0.7288267921221804	-0.4692418336699714	1.351439941970562	-0.5551911180655426	0.3283187853672235	-0.13431979404878655	-1.146928829554237	-0.20360604726146803	-0.6197771244022764	-0.8741942753786754	-0.6475220282131395	-0.3945218537810374	-0.5726643278224078	-0.08891153020811561	-0.49905985094429717	-0.13475492439766573	-0.43869424661065193	-2.1690408591337182	0.4622578722623401	-0.713061602301383	-0.34910711966457936	-0.16767317327734405	0.22609054971488549	-0.48278603746951537	-0.9317957220508647	-1.1966922512469735	0.22549099660736457	-1.3871960405535457	-1.1991198985825808	-0.3621404281317731	-0.10539680113957685	0.17354004760956798	1.7044326393299531	0.29713047953211397	-0.15652690345880185	0.23012465299405455	-0.8339311014238375	-1.0694344849844184	0.2488705104856903	-1.216496873813714	-0.14623570617120427
-0.505507862519778	-0.038158779031454065	-0.8535040264297521	-0.8294341161003994	-1.0781352073777304	-0.8175530544506376	-2.1622316145660307	-1.1388514564239254	-2.2473997067339697	-0.00916121932068159	-1.3360693755462207	0.47761134493962215	-0.4358251355009253	1.0900787190739654	-0.4276834081787186	-1.4942459389716467	-0.21136803271171942	-2.4225786690813598	-0.9146757555176033	-2.046784132931638	-1.0788819150055362	-1.3713806013900998	-0.46945343586860655	-0.12019551954570588	-0.8765463090699622	-1.1892500762737124	-2.091766959046516	-0.3475771829929905	-0.3149769473170757	-0.30083525172761905	-1.1329661542789287	1.237489039773267	0.09969529288255669	-2.044701806668799	-0.73447955315064	0.2989310070626061	-1.0291117070910456	-1.6404266997374364	-0.482619554368772	-0.9696736570434372	-0.8883919781847913	1.3451554145138536	0.36179843697917197	-1.1534391710320222	-0.8127077764603363	-2.1729275110489987	-1.868207905902765	-0.926639905151108	-1.888695382657311	-1.2402225550297534
-1.0349116366898756	0.06523040821974294	-1.161680430270039	-1.0493776983817553	-0.8661884719293994	-0.9631757642802329	-2.278853816198292	-1.4249332393178735	-2.761233655534167	-1.097379321449386	-1.9958148153633248	-1.1098908700178802	-0.17673400071942047	0.6963604252488292	-0.5408917654235076	-1.0309774813700414	-0.6362106746844058	-3.8451258881656476	-0.48307872432050314	-2.5035778838133527	-1.0751617390454435	-1.5734002416946913	-0.5115175592228681	-0.3039885426324109	-1.4072555172247285	-1.1255594815283296	-1.292139148941347	-0.8980677806583455	0.3938228133260224	-0.49844924254690737	-1.475050879725485	1.5822767827386135	0.36110150091605586	-2.3121521256473603	-0.4170951247578129	0.3542188332885406	0.11229898385661966	-1.6126060769584234	-0.7405209490856189	-1.3971363739498275	-2.1689147504951922	0.17133670979136284	0.06474188128142631	-2.003683615251306	-1.4322587315795385	-2.770873375483862	-1.8125761038878607	-1.309137972542928	-1.671004455291769	-2.0436142947644274
-1.3405619117815804	0.12382237106463585	-1.155211179441569	-0.8753101924353774	-0.20843197175879882	-0.7784940733203992	-1.2530312599571733	-1.082022221097416	-2.402940644729988	-1.4722348076615503	-2.0200740878602943	-1.9853975869707887	0.04532885015389818	-0.7068589713173957	-0.25409049670304706	-0.16396645819410166	-1.1501867482136845	-4.182225987744429	-0.3894133615576976	-1.4774315278005161	-0.24388186923902605	-1.1109102510166557	-0.22731703233798858	-0.829077968411854	-1.4099452248662323	-0.6045757951606584	-0.41065169581087874	-0.7166412946923585	0.65408289272987	-1.0800989256127762	-0.8582064091475984	0.927873137033086	0.08685785264380964	-1.6211237420406224	-0.6334273075880261	0.4155786979983636	1.2670012009664484	-1.2970231653291224	-0.7645470892656099	-1.192896596545392	-2.8575502765312546	-0.5221288836376893	-0.1692115311269348	-2.203757146767686	-1.1063409208117925	-2.558088887971718	-0.871955994112734	-0.7764077447523416	-0.9799087987116321	-1.5733579221680534
-1.192570973382907	0.1265806653709788	-0.934011882773519	-0.34870768859175477	0.10602076316059102	-0.6029109422616313	0.19892616730528248	-0.23062239531151776	-1.6358187374859465	-0.8446758774763449	-1.4266973193588879	-1.4183899298460207	-0.0996933091180401	-1.8222042143680324	0.3511114081768704	0.2589892407168899	-1.2011317086070825	-3.5519596904142254	-0.8789145610123772	0.4408238317661172	0.7154455632816963	-0.2920321441447273	-0.05654810339180775	-0.9798809137640099	-1.1112021019586218	-0.48730962681271967	-0.006540450637135189	-0.14664307505839663	0.3055330711044439	-1.6672295945906717	0.13993892607074437	-0.03271006296120276	-0.3524785109630624	-0.5689961895343817	-1.0071195516286129	0.3308598205226614	1.620423181884586	-0.9978256584990353	-0.42268728373126774	-0.5973703118693012	-2.7146112858493257	-0.2510692069363572	-0.0617076858642094	-1.8532434232669768	-0.270617610317247	-1.9166322811923102	0.21019111233718552	-0.10476541442165792	-0.40861606567928027	0.051361325969227684
-0.7178059445744207	-0.13461544285871438	-0.6000829687361012	0.19679564853346793	-0.24237446193851764	-0.6382812652476318	1.2393249570313918	0.4434829971588614	-0.963012872832495	-0.13696076958882308	-0.7334098014822444	-0.05815907751047607	-0.7290659558451205	-1.6752055070016763	0.870277176477861	-0.17741408299341518	-0.6759980563430323	-2.5641122510448544	-1.241724400838966	2.0405391705326954	1.0063436658323033	0.4323935092336141	-0.3152764508644471	-0.5443618311536897	-0.8824456043898532	-0.8763861096702321	-0.23718600308691284	0.19576597891223108	-0.033562117788166965	-1.673200958825406	0.5545243087144615	-0.38932338440689274	-0.46872087126905315	0.1985361674133683	-0.8884159857036764	-0.018347115047780367	1.0464798319843858	-0.7443252943966119	0.037318621517221755	-0.08165667798532605	-2.062535408295178	0.25055226141678666	0.21484969542697185	-1.52446720371428	0.12659134874801206	-1.2423423392027433	0.7426794158955354	-0.15099163194050985	-0.05196461467233597	1.6192011219861724
-0.1585590082712325	-0.6963447419109176	-0.24304806826414863	0.2666681577136556	-0.6761409573317019	-0.7130595602973311	1.4503546676489645	0.37905457160738276	-0.47797341105690305	-0.39723584262234785	-0.4314832347403305	0.7979862043227415	-1.479299969376411	-0.6022100608628383	0.8538507800269355	-0.9604929533751222	-0.0787235437650435	-1.6274240474655253	-0.6507610638369202	2.427362561786291	0.49172110834724087	0.6604371348240677	-0.8072552998933259	-0.1595670254234252	-0.7422229539474994	-0.9148237396396095	-0.7883380778338415	0.18215728373923978	0.23975763407613457	-1.0008103447132075	0.014244006367635023	-0.011085152009786598	-0.2204390979361293	0.447475157354923	-0.1915629565387776	-0.4850942344596508	0.13787316511740275	-0.3126618176483165	0.3572439744942985	0.028076601156365507	-1.275887160234043	0.09665479165521117	0.3435018412252938	-1.498533560906106	-0.3112165861987691	-0.6719208515614771	0.7127925495635731	-0.9219994435132776	0.41320209082265397	1.9860851712298888
0.3536012209832473	-1.1566371352553408	-0.039782255263120805	-0.4202928905129357	-0.4325652389557811	-0.5305550072412043	0.8537299273158991	-0.21206283242862467	0.02928962011947723	-1.4991634347928804	-0.46251006096058367	0.5466094030421058	-1.7622118178179949	0.30008859125545334	0.17561338097494403	-1.15013089004702	-0.018280264132220204	-0.7675129096156825	0.6999154782938715	1.568166077046075	-0.2817517246144542	0.19033724099506583	-0.9996689707684309	-0.5543437935179872	-0.41972501593834355	0.05100079035633619	-1.1325401664068213	0.20643857337311508	0.8856786972465076	-0.27816069015097367	-0.8832045243457743	0.4036856849568268	-0.059081006649565816	0.28046600863168136	0.41674357241095783	-0.7584403663873626	-0.411498455751731	0.33658887827236855	0.5593461859422268	-0.25080823737278396	-0.5019522131033436	-0.6476178303997432	0.2772591554138261	-1.3994650624440603	-1.0115380971332206	-0.17841660364424405	0.5204894258357493	-1.5759392196735973	1.0710309023984383	1.0845433075267104
0.7250352895746401	-0.9981475633882667	-0.15746376664733655	-1.5842912432794494	0.4853888489994293	-0.06006617051343387	-0.26828404626646135	-0.5339230176882142	0.6079980910094753	-2.2179770424117717	-0.3424362195896747	-0.18071030893653522	-1.3303180957479477	0.41114336424819464	-0.7758843717999551	-0.3865143385000174	-0.5641874047928856	-0.020786440919866624	1.6029544531656166	0.15467683358634507	-0.6396982842086953	-0.800784299172071	-0.5175025279496238	-1.5783471986445297	0.14480207043642843	1.4830111589886468	-0.9543045117089817	0.5447510002954914	1.0341311888714686	-0.1902277199666948	-1.2068308379067507	0.2450361727551452	-0.3995994004840986	-0.07980793850461393	0.25317691785404167	-0.6951418403240545	-0.38347623184325796	0.8281354367917811	0.7482312092032367	-0.6474423216996422	0.14808154205618632	-1.14238325506205	0.19965676681128527	-0.7627171934399903	-1.1419875543874853	0.20112336004759304	0.3474482364497868	-1.3290495850779094	1.4718341938456319	-0.23152727504611365
0.7747070933117994	-0.18764935313456468	-0.44752459570078545	-2.4484127827133957	1.2870989662836236	0.4178606929392163	-1.4016998798415838	-0.07441565279467285	0.9605569564828098	-1.6025708173042397	0.19573034938733486	-0.2965715727001617	-0.5067024470784688	0.011926412750822972	-1.268383116074243	0.7211015701339332	-1.142949649911375	0.34075185080516746	1.148230798005776	-0.9194439302378064	-0.27566179441161626	-1.7138728936241983	0.5355936192181979	-2.181851608763524	0.5760181024373832	2.167732093695165	-0.36481721554176333	0.9241078376859015	0.2757586186923818	-0.5984825666363021	-0.6290797543794152	-0.24934578768497867	-1.0890369855897737	-0.31146047861233295	-0.5372591030327135	-0.45798175754313275	-0.061188777696002054	0.7594778631446444	0.7812906822728862	-0.8486554510045891	0.4177502906108042	-0.8587203638474031	0.17901648227749525	0.20652172954563755	-0.5540002946713449	0.32555851781481787	0.08593986822896499	-0.23746404848310937	1.1561104169937497	-1.106315714273645
0.3733151251451452	0.6990477931582946	-0.38976304601659695	-2.302042198826612	1.2852134503000459	0.6434671867379568	-1.8650901476430957	0.8170576052694658	0.8073191242160062	-0.03096365217069512	0.8252596533767117	0.5239929686416821	0.187683227533686	-0.3681743474609132	-0.7463489224137425	1.2924462979993248	-1.0653840099799765	0.19130367834386708	-0.14829021587691255	-1.0652645007124404	0.6447311830743784	-1.8640313521157281	1.640944976893105	-1.436980749109978	0.45961930446715493	1.6044859877694644	0.30613073889144743	0.8484013820387957	-0.6825629952619738	-0.5768087499357362	0.33552317105869006	-0.32464925634390546	-1.4789644607721624	-0.04169858693961215	-1.0310714001776549	-0.2851026498021738	0.16570092286495466	0.2750011967979964	0.38846305695029876	-0.6518260026317176	0.1492710817707166	-0.1526905893527697	0.08842608853126611	0.752691764854701	0.15523541469992233	0.12961882529307653	-0.1697319787621338	0.9412251234755676	0.3434186460756831	-1.243017742539556
-0.31005793026113426	1.0316374392940386	0.4115577122540342	-1.1331871548306574	0.5973467543032119	0.6604925038953249	-1.2298108852619274	1.296451937257964	0.34825665618855967	1.2236641067365825	0.9904778057392518	1.496573483333319	0.554123377615971	-0.6180612219095676	0.6270016913527539	1.1634583215395387	-0.16199981750968837	-0.006831693017387087	-0.8125782823424895	-0.288202775543777	1.6316505966387211	-1.05617945935147	2.190780753311649	0.4712038639912313	-0.11908888124516233	0.5164264223147453	0.8798454846956908	0.2430250387543587	-0.7028309454698559	0.5069829596464597	0.9603893678722614	0.2709367335991778	-1.0742078849298453	0.8049927061254999	-0.4916430086103911	-0.19391929363005156	0.1428541919277031	0.039110389781802424	-0.34467530546015707	-0.04985185438788846	-0.34225212462195526	0.291533145426385	-0.08763071816307022	0.49484141463180525	0.4290112778712482	-0.21260071807536735	0.03848424393858515	1.505653557433208	-0.15833709087600475	-0.717663867685845
-0.8695972504988937	0.7281018883709861	1.6332682029274719	0.28838131605955175	-0.10945583018442988	0.7141693599792541	0.16397653660612144	0.9194037668645167	0.19325112623433868	1.3230590401339415	0.5766771091738221	1.599883405991042	0.7824211580783099	-0.8965953792700959	1.9274328236189733	0.9892977107123266	1.0480797238758202	0.506966497459012	-0.05038142962207196	0.8195652370929812	2.092639108933807	0.16495051769047517	1.8715259016578794	2.317823168918806	-0.5756980373601877	-0.10091410422013515	1.3906025204102226	-0.3950226323520733	0.4426419763259815	2.0741925410716786	1.034947936572523	0.8456070198605076	-0.08453671290526596	1.692235123916473	0.7874452664237663	0.0008340355352537606	-0.025834070400284005	0.5088119180367401	-0.8299998843326416	0.7061098313093039	-0.373340200753403	0.3025868464797011	-0.07638440223394316	-0.03554074221332534	0.34121973970614766	-0.34888093847472945	0.921852502466156	1.3004747675714539	0.17889069494696178	0.3271895565176427
-1.04978769306865	0.22454416705503183	2.3381073587604395	1.0393941851125164	-0.3873327770854656	0.9109364728923366	1.289492333064543	0.07553084993262259	0.7532708947005019	0.5725573752131624	0.06776298274243822	0.7051067160590022	1.0580832489578658	-1.100072465199982	2.1470314462531532	1.3217237067158283	1.766930865323501	1.9115009026884895	1.3190391013675178	1.431043257160586	1.6357839465016095	0.9548154548071578	0.9140496651006964	2.883100805580516	-0.3941278277460664	-0.11540598697797705	1.7722526174781408	-0.514679995023462	1.6367467162504894	2.759662151627639	0.920567852911347	0.4963793715963725	0.733730289916177	1.7886985067332672	1.7096645542518103	0.3909342676967451	-0.17038834556031446	1.3269766948524255	-0.5097987643164658	1.1414398422602594	0.4778174848354032	0.26443319473923393	0.35590084338960587	-0.009491621922146361	0.3194942243924456	-0.010961586558344153	1.8359826763714107	0.5711485107391039	0.9659444130071859	1.5722972179961625
-0.978041614233832	-0.08585580445951252	1.8610048191225614	0.8332671373466863	-0.3311450471995365	1.0571367722370448	1.2818084850807867	-0.465824490234629	1.7504392485482207	-0.12410215991745369	-0.004620063276994007	-0.2692721773853986	1.2581593136375675	-0.851442251859331	1.0901240723460404	1.7805837554427213	1.5338114101327642	3.381581322734568	1.7537653781770512	1.0437847704424772	0.3916018636278292	0.914764503348121	0.0004200984969629379	1.9281131643524456	0.3749483885846021	-0.16899115831990344	1.6562520838255628	-0.07696353870479583	1.4949099968613713	1.8243278883419864	0.99808552972735	-0.8196450082529825	0.8105967507422747	0.8111405150871	1.4609268937340574	0.7924853255836695	-0.22710488177678195	1.6126949256473146	0.49777187674393	0.8100522299171091	1.8749275305785642	0.43703001371857203	0.9632568912039122	0.6504963867143887	0.4925177040413934	0.7291722691070865	1.6887045900584738	-0.3834520156770897	1.2783241133516152	2.3590196024665264
-0.9247847310151777	-0.23631163637795471	0.5456614043666829	0.21439464025609692	-0.21948648304034052	0.8639706891877899	0.252064999242064	-0.34100828572032105	2.403793225087516	-0.25171849551628317	0.3339996274123464	-0.3516479722279881	1.108383575164153	-0.05291562609456324	-0.4076542407474157	1.3925538670112958	0.5578682236065261	3.773501169431152	0.7041345298568373	-0.15336790193487992	-0.9509588906280724	0.35802353561873185	-0.24013732372385932	0.2413342658845496	1.195830234592762	-0.6305445003412348	0.7057059933117791	0.4466334439805552	-0.17075432408375946	-0.025153953811493896	1.2125996219945752	-2.147880129663664	0.2991151054727948	-0.547151361367261	0.309375849875048	0.9148603067410829	-0.2618119465079209	0.8898495252811294	1.4476441551510497	-0.32288695304082693	2.9351628184672944	0.5642110610282349	1.1452625933366158	1.1227451797885308	0.5555472356185401	1.4265611812807355	0.1413259995038336	-1.2816683767938115	0.6443447193943455	2.091212355719293
-0.9150724547332053	-0.48437790626364396	-0.5722285529405653	-0.02388784477106505	-0.11300016564142118	0.28633728270894815	-0.8506247618355679	0.13364255670799288	2.106961304319862	-0.011189839939242881	0.5449680234555763	0.4215149893028303	0.5564619756593886	0.8315070874181277	-1.2633201151181062	-0.2074583384762402	-0.4592039530289712	2.7555676014651693	-0.809429065076579	-1.4503437487974464	-1.5972725260806844	-0.15845230310559044	0.19487508773298412	-1.1216948861416234	1.541013434492873	-1.0628174083798054	-0.8025730201101785	0.5699742043722279	-2.0998950780961056	-1.3609846672295167	1.1972986114745807	-2.5028917313769474	-0.14897559391053244	-1.2475900486754883	-0.6935072170866747	0.6717680830733199	-0.3550625705122326	-0.38466402631594626	1.7057567565519658	-1.7017971372610208	2.951647396152943	0.29509879469320155	0.6250406875592917	0.6770323622387145	0.25649057729803815	1.5372397895909449	-1.7895347337745666	-1.768883631130692	-0.4832236151802104	0.9542550008906666
-0.7315698082596653	-0.8693816089171602	-0.8404615043635837	0.4037181563665976	0.058460825656930386	-0.3699910148289883	-1.2046733735032507	0.39542898595129977	0.9151377382822911	0.14701705427416079	0.1965752834872489	1.0530902991318096	-0.1252287202177448	1.2288386893270526	-1.1711732226296325	-2.11774270805745	-0.8456849961184313	1.129991963431073	-1.3680884962975473	-2.1861140334767306	-1.2782482999450793	-0.4228977984049623	0.6302904527019777	-1.5930001127706317	1.2559115003425707	-0.8675068890751457	-1.9157351166624266	0.21451090425239186	-2.8044539571318454	-1.4649681093871934	0.750885107763117	-1.8108137157867639	-0.09145065166736167	-0.9759892052973052	-0.737442098459147	0.260986470137378	-0.4571275240359866	-1.2842270200205128	1.3243421620059392	-2.469479612376744	1.9252500078722181	-0.21100889674366172	-0.13607222004122585	-0.39840452436322565	-0.22721283877564602	0.859143837176328	-2.595723255146112	-1.55765814175757	-1.2621530930034932	-0.025904209150693906
-0.29714773372269093	-1.1093788002154779	-0.5860521649347555	1.0906271083336412	0.19115976924452602	-0.6841916874407306	-0.8178435437352273	0.22191388152861968	-0.5646769750737709	0.05474587240876874	-0.5559375709080445	0.7110834193068443	-0.6014617623052	1.0563989049455709	-0.7547530695889336	-2.923883138379783	-0.4216498808769513	0.003066293950579641	-0.6667899564057846	-2.174610039792982	-0.4471841764857089	-0.5662624380082056	0.3733682452283372	-1.2455314154757982	0.5439591878866705	-0.14503325831212502	-1.752400408563496	-0.3108550246364972	-1.9326274790150821	-0.8452250289380323	0.09802697052894001	-0.7893341756987681	0.3118789203803505	-0.38927158006237494	0.07498714129480938	-0.06162177797739658	-0.37403280698436875	-1.3169400520776804	0.8157977141932353	-2.076355321983697	0.49818075169696613	-0.37799027110233124	-0.38915832943959733	-1.0780419518436872	-0.5215003315828601	-0.20231859299085234	-1.7564260696346459	-0.7555860933923758	-1.3246771485521884	0.06292323273744385
0.13334199801903848	-0.9173812047434788	-0.5424005123654665	1.43829297050912	0.05576037298314488	-0.4743682750555162	-0.22956477653410992	-0.12987569717167657	-1.6483337399598676	-0.12712644718955193	-1.1309275041711218	-0.31054918948615606	-0.7450405845635589	0.6615341405325305	-0.6853662331301605	-2.117616942149078	0.4385972911745071	-0.23025730553064844	0.33180257686208114	-1.6296314191311616	0.17707176351054005	-0.584241626579304	-0.5274300980688358	-0.4603749536562743	-0.23465891540799966	0.4244332261955251	-0.3716250587234365	-0.6316532713039507	-0.4051632770545526	-0.38359283880350364	-0.3229277714349753	-0.05164166696232868	0.6153996248251712	-0.22611577953538414	0.9967250201484396	-0.22948943357607293	0.03221930316426026	-0.7629658507557188	0.4827725679474566	-0.7151514600790184	-0.5113134417110033	0.0705841877356602	0.04484169167988052	-0.746439319300938	-0.518486744651594	-0.8572369768804814	-0.18778348806730763	0.10079597618956102	-1.000782217488433	1.0273005849081351
0.29190005695908783	-0.30438452192164134	-0.8527303781441757	1.248227418151418	-0.32762206391019333	0.049133028473811804	0.2680714629753288	-0.2635222335382102	-1.9392148797021895	-0.1835049953134981	-1.0834921625669607	-0.8970792785279378	-0.6294261696153407	0.23531841977983883	-0.8363671829419802	-0.6120354366723034	1.1545223653191967	-0.003849352889727026	0.6113789164279556	-0.8202964079761084	0.24533908267016447	-0.16687304502561046	-1.284908409668026	0.3972444123030913	-0.7210683942142373	0.4688070777520543	1.2065379322878598	-0.5859974453684842	0.6214102623794967	-0.2909287243705879	-0.28487047219856965	0.40516581778657246	0.6584772853310179	-0.4024831337447859	1.403803900714329	-0.36632014705145827	0.5929784661827076	-0.17431325276909332	0.16055904754723957	0.8068039966391825	-0.5737267087827501	0.704364815173604	0.5381645204050833	0.1686851212303839	-0.41529458732871954	-0.5739297487346866	0.8110631806678614	0.5014434712037036	-0.77938739220404	1.75610857824639
0.3007939649710889	0.45807361868499563	-0.9194295536639095	0.8069662607494714	-0.5840587305986903	0.4574206046277586	0.83228547488807	-0.032409141966876095	-1.4097624307253833	-0.02623711323426185	-0.4580293184540569	-0.3824577629817294	-0.36265699918725147	-0.40437767779407785	-0.5242759133724392	0.24093028139936168	1.377399274912764	0.1400968595539247	0.14681045992518918	0.06205998480730041	-0.046094914187929464	0.8135214863679733	-1.2222031758298157	1.0417311134427516	-0.692116537330112	0.31910082684321023	1.9281951810084759	-0.29203451636626393	0.7411530389711658	-0.12598110352027694	0.013425149840176856	0.8063321971151993	0.6744834085256749	-0.2591279247259129	1.2276055508447083	-0.5927869212774399	0.8647653637781697	0.25212881460017045	-0.3781080111749194	1.662295365707426	0.27138174410313726	0.8418299524165652	0.3621926294974617	0.7759720769904822	-0.3395271767041191	0.3988387584085625	0.8596286308716359	0.43189895458106864	-0.7554900230004229	1.4547635645609107
0.5530804679330749	1.0738818121068978	-0.2823581107874268	0.49018354073773707	-0.4075692397116342	0.448057853324196	1.5077106180524888	0.3776183158843469	-0.3512571581659543	0.2980749548905298	0.3505836701478246	0.6421494574485729	-0.029681161722778727	-1.2947173288168115	0.4607361355396778	0.04745751614530439	1.1541299175879165	0.12340318245471485	-0.3555172805991841	0.7499549683370931	-0.3165395447506545	1.8104445580148125	-0.5503734831418531	1.2393290615047614	-0.22740175175411126	0.3884559567022395	1.6138604095859426	-0.036686993602388404	0.33133055509980464	0.3419555114566476	0.11691978980158363	1.0248472074779373	0.8546195555227668	0.3723319389438925	0.7684174680766667	-0.8883638829268159	0.5472565348551801	0.680014963731424	-0.9787334225267922	1.5766534949789626	1.373988665485924	0.3204690830666575	-0.48141178204293633	0.7275468875854504	-0.17192753189044838	1.1957281703453995	0.6010293506691174	0.28673774815542424	-0.6800270512808042	0.4798297968416577
1.1613819948155009	1.3521022110648604	0.6332876061026758	0.4071184532208575	0.022737607270844454	0.06475029231240571	1.818263562294408	0.6565164810031954	0.7087656906397741	0.6105806825440325	0.9672598281401772	0.9397779147870904	0.2503336311964236	-1.83240290369591	1.374541128469166	-0.3525310170790588	0.7398117874769562	0.151657448226618	-0.4751176527732583	0.8684973517281375	-0.3996144093422685	1.944830299095404	-0.15702910680916504	0.9083965517517228	0.26530777164154395	0.4748809355767753	0.8952522078685728	-0.054069190529016646	-0.0806783981740214	0.7067166731188668	-0.2898382510485988	0.730756169267819	0.9987187685766552	0.7523289868539831	0.3115385428747152	-1.125892793016075	-0.1060714342596487	1.1360449427585841	-1.2413496763080314	0.9383676732457135	1.8006745438676146	-0.3515899167392358	-1.274198483757813	0.4497364964332021	0.15791563545069687	1.13290969110705	0.6803591819450661	0.34555163453330945	-0.40150313624029493	-0.21726668013186728
1.7069663713609418	1.1993198311819788	0.92428524421212	0.43815211632270906	0.2545511390870915	-0.39529303917819036	1.2462659879335867	0.6317320291505669	1.2185102565148829	0.6303032410914707	1.2475971587432801	0.017669979633690984	0.3551369358114619	-1.1814284466390956	1.2892130161598252	0.020117182193668426	0.31158859442990766	0.2288137567821843	-0.49469432353048104	0.28304496936540013	-0.36540726277817204	0.9819499359458086	-0.6038161985330743	0.25885139078278435	0.36450041869479505	0.046248469354283006	0.3428192461123792	-0.29856118160176737	-0.2588709495132958	0.5133166866522637	-1.072151247643585	0.06276410074161073	0.7575034029427218	0.1440185848385622	0.004128309974982523	-1.169806675127749	-0.4276799880442873	1.2600146106268286	-1.0344004501312458	0.41292029595385354	1.022534023052606	-0.5986380711781525	-1.3837340809353393	0.46186077432020506	0.38958780765996176	0.381084286198838	0.9564981204804381	0.49238253972648144	-0.06899819426151371	-0.3026203121238529
1.6754526071768643	0.6519035223482892	0.31366998872044144	0.4841534490389081	0.17957348247214464	-0.6904814490371247	0.055055084937929724	0.38769659376447557	0.9539686220880116	0.19462982140994486	1.2335765754667614	-1.2753557117959917	0.3034481443003985	0.7035104299246391	0.21447368478030182	1.106540437134744	-0.1264516819744671	0.11836864531544795	-0.806311717185696	-0.5532559925561823	-0.29277507987140783	-0.22996528628497317	-1.4750146593114097	-0.3014753117313293	0.083601289690868	-0.8518676218322911	-0.14977323204026863	-0.4252275498307165	-0.18828629163080562	-0.01318931000922999	-1.6771969800728477	-0.23479166704147791	0.1561968116965206	-1.0569097126298725	-0.055475913455460324	-0.9130732462284363	-0.019000232205191255	0.6826421201101804	-0.6719825992583517	0.40517901372186427	-0.5193234695558233	-0.35652886474232415	-0.8840243264224202	0.7486923974411325	0.1910773969630368	-0.21922676026342547	0.8379692057060727	0.5093419249635397	0.10305157872429752	-0.38312739103011617
1.0465893057637892	-0.0478519185906912	-0.45322359414839736	0.5402216184156	0.20191234263768976	-0.848566447777768	-0.7293294280373208	0.17885745205273643	0.22373335728044697	-0.45340941810169544	1.0267571705699474	-1.6577286335434385	0.26879139914807165	2.6853658242847787	-0.8548618186816642	1.8756930987766791	-0.6196888505455374	-0.24645180897312793	-1.2373685653027624	-0.8426734338503415	-0.17079795654274296	-0.5642220465302775	-1.8324355765660536	-0.5209259905946753	-0.08170639021329311	-1.3997886240090438	-1.031454848836578	-0.12032231365263188	0.1087403687455815	-0.18570642434073617	-1.5501155328752252	0.37556078703291573	-0.33707746846052045	-1.5297097526838979	0.15931378676607846	-0.2895942307592732	0.7420870714367149	-0.435411406024342	-0.5118993355007496	0.7857147927993318	-1.6455858426888266	0.028970533875841965	-0.32532344773992106	0.9230326873509779	-0.3151280916220635	-0.06262987311149777	0.14665347955413593	0.46905105450699386	0.1113049808251456	-1.0639978431583643
0.2716916739947327	-0.5427976913118189	-0.48643863432185186	0.537466317140739	0.6431585917598367	-1.0545197966959714	-0.3864860658604104	0.18779057142326974	-0.37352413052415046	-0.7438506371363752	0.7216271134711673	-0.8266498692033533	0.3426731078105536	3.3401813081489387	-1.0854632663618808	1.5059254452196944	-1.1297106408546291	-0.5811250155659095	-1.2365357577224243	-0.2172151392181744	-0.010112076984043204	0.13860054967451327	-1.2451163613673848	-0.5605581079994587	0.2930805450801871	-0.9515393633922815	-2.2909449309306793	0.4581428214134214	0.5140823514098821	0.2107708367428321	-0.6607518004692685	1.4088782798159267	-0.3651950523863395	-0.5174116520467837	0.4396394389920948	0.6422967839586162	1.035240913845205	-1.40675105707324	-0.5203106388543975	1.058804881249835	-1.4867724810443441	0.3216398686304572	-0.0542028254037805	0.8028146055983406	-0.5368715347297454	0.5511560506283485	-0.6534998281701854	0.6108896364689125	0.11165761420819309	-2.01622005125543
-0.30821524446681314	-0.6536566268118572	0.1418358477240385	0.26815807065657576	1.1520193639645515	-1.3281817654626664	0.5937515856845903	0.30671299436904503	-0.49451210653104827	-0.3506902308632114	0.3840136833743598	0.22883826283636655	0.33109509519806607	2.2801357491103675	-0.7334212216610424	0.30782029746126277	-1.550390631294792	-0.6300067651467359	-0.6432679156197214	0.7878313243280989	0.09547065705157655	0.8652651685898808	-0.21349166505079525	-0.8033012448579171	0.9612893378766175	0.06706967775837755	-3.213732509542801	0.6663092760151882	0.7158810715444349	0.5518323349835998	0.33716498135336215	1.704658584585066	-0.16469407949533477	1.164692292034331	0.37018325762331095	1.5982028909880261	0.5097693392778385	-1.617829058047304	-0.38171629797743606	0.8094537873571191	-0.3869043827344073	0.5909891834126296	0.05263592169678601	0.56296957742636	-0.08125253742797632	0.7390803349621468	-1.0640176724933146	0.8469709080530423	0.18135895059599352	-2.314377602087188
-0.7804309212860342	-0.5447809018207951	0.45085707643904355	-0.3965877126536199	1.0194560961924586	-1.3724871161187024	0.9634085902004874	0.18356506672464418	-0.35283864168518037	0.32204367486820856	0.031604073577709314	0.3643150537482432	-0.05770132809778717	0.47238914070712756	-0.6760840714643888	-0.6346305580025432	-1.8060203655547864	-0.583598164763644	0.014974885482495742	1.2225738834812965	0.10164888666188569	0.6065862760440064	0.44524222226270144	-1.35411068344092	1.1322337094484656	0.5989090531519207	-3.0206401834404963	0.0010670201730826924	0.4222637057021256	0.16365023303705148	0.5916242889116332	0.7174491864074535	-0.29157307538063726	1.9295095206104034	-0.2896797715246859	2.132154166894912	-0.25232595329039864	-1.071120144395573	0.017788464525873456	0.06000635916334459	0.3720989202482797	0.885902037779382	0.2261970379641233	0.3416015490873262	0.6933379816388588	0.028130278082316565	-1.094569899885922	0.6630328888702406	0.26757447018013386	-1.6274478702641106
-1.2710531035126673	-0.4840636796275511	-0.24351849817864787	-1.2296167070099415	0.1497508549145966	-0.829201494788825	0.12696992447127897	-0.4093544986151222	-0.43134308970539664	0.4379146267351734	-0.34898092506081496	-0.44888990183283844	-0.7610646970780369	-0.7690963332769505	-1.1494804244786547	-0.6509838938679829	-1.8741387127553586	-0.877124835628099	0.1110819788395668	0.7562414303038678	0.13017680099943246	-0.4219121812425389	0.4783029886050683	-1.7931148616801713	0.3385145705992785	0.3052602874595342	-1.6526559856270604	-1.1916581984198131	-0.25907429561716905	-0.7102102609183287	-0.1366472812441451	-0.7596548039343114	-0.8615902923099341	1.1901068111370607	-1.2438556858962486	1.9275085606549747	-0.335538895020073	-0.2927590039246252	0.40891918500898833	-0.757889930154884	-0.12324238959239434	0.9503627673988271	0.41960511546032453	-0.009842678766192792	1.0228406635624523	-1.0678354434603212	-1.039940208382949	-0.27195000921810514	0.35912035206365367	-0.6952801434801654
-1.4576707847519714	-0.4453802906531742	-1.411642711172129	-1.7134406690468718	-0.5632037630146286	0.27465104463796036	-1.1198165313535102	-1.2016781680612947	-0.9070021925395039	-0.34263741927264246	-0.7229056715979807	-1.1668637320871962	-1.22318568590615	-0.9776977266786923	-1.3507242275541966	-0.1526645233088249	-1.7197621294215124	-1.5472575309360657	-0.351509800643303	0.10465202350533194	0.33393296167925235	-0.9879283400619022	0.34663465049575165	-1.5403890190123126	-0.8903976881929344	0.08004215009059641	0.16668976613083114	-1.7986349954526921	-0.8020604325328075	-1.0835774536973073	-1.1141925831479509	-1.4048252296393167	-1.2800238857112964	0.021409687562466816	-1.8205157292717324	1.0930351661989712	0.46277474023051185	0.2378602628652568	0.5077833157625616	-1.1861061104521682	-1.4347417083021143	0.4786163760116612	0.42498754806930283	-0.5919123629323313	0.6461663320850424	-1.5371640903932193	-0.9111578059035593	-1.4830547854239349	0.5608238663341457	-0.42787734628654206
-0.828696285630212	-0.10605723000809904	-1.8117583213704533	-1.4785627407572686	-0.13485862601437013	1.3777203499758974	-1.4358367967511043	-1.5108711835350974	-1.4266528943069157	-1.3342208013513686	-0.9509519214941474	-0.9281782092367705	-0.8829888245161341	-0.6783722016553566	-0.48139585068178886	-0.08113395443653451	-1.2782752736670273	-2.000026613708558	-0.7690406391222248	0.28960929378002326	0.6453644591926766	-0.2751615060931154	0.5763324839860517	-0.5041931069978699	-1.4205254105334915	0.9169969639688597	1.583467095597723	-0.9539932828904343	-0.760839404764712	-0.4276285105597994	-1.2188959977925218	-0.8324292863453485	-0.9048889058718286	-0.09499512179631447	-1.6003496257348742	0.14737455787874615	1.3450820216739565	0.48096056282521027	0.4151068066567268	-1.1250067279289007	-2.2128524894132795	-0.3872611166650605	0.24523007862116006	-1.0318868682199338	0.15152400094834642	-0.9010151972820373	-0.400914622010612	-1.950167612533256	0.9107044411941739	-0.7673274893885879
0.5005887294352662	0.658123621353232	-0.8613272294635012	-0.6710510283637294	1.256657470199827	1.7633612103570007	-0.41849115266131653	-0.8520819331915602	-1.476074992476018	-1.4387131386527758	-0.8665747401374827	-0.02285165146751906	0.16858693184150556	-0.5338162908593094	1.0803496171811506	-0.8068258461416266	-0.5581014184816726	-1.5956881171473036	-0.6475879098339166	1.4949565765572985	0.7636215021383665	1.1472118163477203	1.1388676552450505	0.7098921697145733	-0.6853238499735403	2.4475711037424572	2.2097776344534927	0.9772542232989619	-0.25443481629960313	0.5996006423144337	-0.040784135884661676	0.026697905069936675	0.10107891544812746	1.029726489272029	-0.849143857514068	-0.3667147484528327	1.3570757366949837	0.6706726236333365	0.4704457085791468	-0.8567867992736075	-1.607339523682623	-1.0362898195659755	0.12210102558085578	-0.7211134101594446	0.2713535260412767	0.32100626967711066	0.5387669912399834	-1.138194819677505	1.2106041839420882	-0.7960821700005818
1.5537511045962367	1.3909924402202831	0.691234784094742	0.1636668168048627	2.2181371981758944	1.1521014772846394	0.9694682079986989	0.48817168544021944	-0.9167270571919932	-0.33823658095262354	-0.44769674999319603	0.5237601804524478	1.1404696723186802	-0.607583787199676	2.0342966470026087	-1.6988651161577701	0.25714051488387113	-0.40823180168245804	-0.10269180234303395	2.7965476706746975	0.45162679504560244	1.9601903992248697	1.5256754748772303	1.3293124428004819	0.6214531738636946	3.0604173418644285	2.1224550633987787	2.575148252893947	0.1590894795307993	0.8708986985989043	1.5772646331362605	0.09094858739379229	0.8134393375601091	2.124886715167931	-0.24177321911569805	-0.32128670478040755	0.4109813400976619	0.8722525507410265	0.7314276456414157	-0.6982266249207497	-0.10941326810313293	-0.99962621019502	0.1615656899348167	0.399889342842897	0.9594003301231514	1.165948973373244	1.3480618869138417	0.3387475380048139	1.17923009008949	0.01949844822193578
1.418102593925441	1.3891773450895022	1.5344013133534642	0.5662066678325344	1.5551634226532265	-0.047232248732246455	1.4640629702631962	1.57930615077364	-0.10649318287705355	1.068758525639079	0.10138370682344065	0.18114248645057707	1.2576730654990407	-0.5163398452025827	1.608778630376926	-1.7841923952600247	0.8698838212013749	0.7686435694217001	0.38893017807599234	3.0864833459016126	-0.20119845696598349	1.5466915954480491	1.3165455773173569	1.1581831671658969	1.175137551343906	1.6689352148795267	1.5224950690483876	2.667101380813964	0.10400924419735931	0.1118046746944806	2.2131656284824186	-0.588250100100394	0.5321547378292372	1.9433991145398728	-0.16691994804560745	-0.08388977838176684	-0.6774518761078249	0.822255963129564	0.7927166945604075	-0.6574646235947941	1.0441889467665773	-0.5031876755202308	0.12735551229547393	1.4910142524312073	1.396330442605365	1.1508696764447939	1.3320666272629769	1.254336435258315	0.7846617054726256	1.0449098175563827
0.3699593392475442	0.4882714468459564	1.1083462098356072	0.5036951591946583	-0.3630663531358585	-1.050530985877814	0.7794740335781553	1.6597840152806345	0.47710685406005154	1.5484011215691145	0.4782787118543649	-0.5287750208084899	0.5096039223909291	-0.09006614642696215	0.42421120527368245	-0.7405394495743535	1.0753604737087148	1.210409543567613	0.5670178929594423	2.1696673675055815	-0.859171819126264	0.5280652279987122	0.5705834383557629	0.7263942891993266	0.37795381977290426	-0.8877521369076573	0.6170860880138888	1.4428036825227009	-0.2151312520737256	-0.8070327053683799	1.2053325579866863	-0.9882945804954038	-0.42669887334141465	0.5957335406970041	-0.3967854778135348	-0.1440515768215917	-1.1310352294156638	0.2441775209986916	0.2496622210059938	-0.46119371758419686	1.1440392423715209	-0.25506855133339423	-0.23048416312510026	1.5130698618673797	0.9321459812200955	0.596143695236062	0.45008705506652297	0.989975163857565	0.30963627626545587	1.1889171153063662
-0.2684864321470841	-0.6300895885809391	0.053494484139575166	0.2515655054042716	-1.8903801805331024	-1.2649623556087577	-0.2893161605155065	0.8386903492060995	0.6596641420960512	0.7917959893607006	0.5198697207671622	-0.7397292678072567	-0.37692885087297645	0.35125546681926906	-0.3056492675108533	0.8028288382151678	0.9189028266040764	0.9310042541896361	0.5700406064699305	0.8440753379075229	-1.2326860127311121	-0.15592140175595723	-0.28076026339953586	0.6768085073542671	-1.0010840080748762	-2.531545335511262	-0.21655064761167364	0.17707395224995168	-0.282685413020699	-0.9543677967235867	-0.6476265520032097	-0.4722651114704564	-1.098696182603895	-0.7425367468100892	-0.464850133061514	-0.626236662163911	-0.9862167186853901	-0.7214266422862267	-0.7394562526726458	0.09614759618809408	0.5328840643385827	-0.6516322099246955	-0.7275942898965888	0.33188045770920227	-0.18208562538814926	0.12829879600597333	-0.5541537784577143	0.11608712639542589	0.022636934876863433	0.24623617420186195
0.38977141931845166	-1.0749837005840863	-0.5518786033708794	0.0400567888325995	-1.8095531533017843	-0.6273166668236311	-0.8490386969690203	-0.06621879346185931	0.6209726791177358	-0.3268459360148856	0.32538644487267554	-0.2676670353613553	-0.6862078646517469	0.3822808780646855	-0.21041483719615708	1.8730007079884918	0.6554974793014037	0.4933910495991767	0.6224802715287926	-0.04046814887536185	-1.2258701720196332	-0.3664022823500676	-0.7956351864328944	1.0810564798598978	-1.6129091651391074	-2.042890958907353	-0.4486363712338893	-0.15282224928440705	0.14812300851839336	-0.4142277550714717	-1.77546602476301	0.3989467664893253	-0.9729246488213694	-1.20047518621161	-0.24461129909157997	-1.1609483952426043	-0.8317820915771973	-1.473745421819557	-1.515697227233566	0.8885178146970394	-0.03226301960953489	-1.3053565121430422	-0.8471838083308384	-1.0259539909466577	-1.1254351189509948	0.01719751848826745	-0.8694076126059671	-0.27356455198413765	-0.12844324308200294	-0.8044329557787557
1.6342307383399246	-0.6586309513748522	-0.2239329400475815	-0.09654951874942362	-0.5835487194778143	0.46787432653393596	-0.7127897567579724	-0.39387284911130294	0.6246585670520087	-0.7249243659913589	0.15432736015741857	0.28846275340057387	-0.3484479653171475	-0.03106690525498882	-0.021078604476927484	1.9712871878565958	0.5622861873083875	0.2838391164424865	0.7478262761257558	-0.42374349958101093	-0.8646235647304528	-0.681720772257466	-0.7869021578798321	1.4442598157388566	-0.9125666762452662	-0.25225194021116354	0.16797543026306208	0.15863974080913198	0.8371565009382727	-0.015027604261632702	-1.2868609395394313	0.6170772583276999	-0.4941800619563726	-0.9473277773927428	-0.016928578169769615	-1.260554654691191	-0.9522205163821752	-1.4090152549150206	-1.578766586749284	1.5685798078852886	-0.23927854262986634	-1.4557626126374863	-0.3638752090652581	-1.3440843732202952	-1.4123223200272175	0.04238797053706457	-0.3538557923630448	0.29345717599888665	-0.3790520313003456	-0.9162475999289336
1.8059005416254208	-0.026235510343230732	0.6458480121329309	-0.1667283873655693	0.22115932257443482	1.4667478200173647	-0.24522901684660614	-0.27165035585443453	0.7744911358653702	-0.17747289339738145	0.19926840937263965	0.3878367756281116	0.16684666418314426	-0.5142486606031709	-0.38460508179161285	1.3261847539417793	0.7647554916112134	0.16955436348043895	0.8515003532551828	-0.8736447361244025	-0.25888671038914157	-1.3474777630474135	-0.3901555012282346	1.342143784155073	0.32181585349696734	0.9316184442549779	1.1888703576104185	0.03638764948552572	1.3613376420414378	-0.13484405914065334	0.22581136300983212	0.045718080567641234	-0.36623423651622805	-0.6032879169836477	-0.002298672581671261	-0.8489447241297994	-1.0071811855094033	-0.483086637359678	-1.0812240272941038	1.888897140814743	-0.29531224556772817	-0.8173519583084414	0.2896452519565521	-0.42052307087044793	-1.2354318681348109	-0.11305457666005736	0.48729779392944034	1.2563540424840995	-0.7395589260878166	-0.12636014138244295
0.1866486064089652	0.14356869706231715	1.310063126542463	-0.08094257022276975	-0.3542713991912177	1.9343188222886305	0.23368231081475727	-0.3420986436890599	0.9929091133808784	0.6550633143412691	0.4270054149841058	0.19732441829604072	0.439347248737557	-0.6977411500041805	-0.8582306750056852	0.5005108282150367	1.1741804187618474	-0.11771128198337846	0.9228351045358154	-1.739068747951208	0.2959610839056863	-1.7688305844420595	0.03151052937677572	0.8996459316336116	0.8429527250927731	0.47209371245380344	1.7093972125372547	-1.0119116963774155	1.4818141417296995	-0.19359203724020466	1.298789026907415	-0.41095793087305466	-0.5553698151139855	-0.35486100416761396	-0.027797666393383623	-0.40207467965803	-0.6146714511066081	0.6600002094675624	-0.5977335130442545	1.8430832084996793	-0.3566360793350879	0.0739125050712456	0.4508895777902749	0.760168025369334	-0.9472279083582454	-0.48271636951990676	1.095882860400923	1.6558140508141457	-0.8911747279157537	0.6207770954858206
-2.0027822061553904	-0.10893680981379952	1.2857014589076081	0.21312696762876396	-1.7275804154397563	1.7257970674533143	0.5978793566431493	-0.9356061991228325	1.1259277916141035	1.081966729109185	0.6048367453617863	0.26109773834957617	0.4383321200282199	-0.5591601311442531	-0.46188015545248	-0.10920907905763867	1.5359861858702217	-0.4771628328125403	0.9895560299914966	-2.673728234605419	0.3632531532696818	-1.2999267328612305	0.15140168655336483	0.5533662586805249	0.20881275229515725	-0.9921045954147607	1.1740294415749852	-2.2222747717988907	1.1746362808785358	0.48493797330226524	0.9949864167434066	-0.013329532686419808	-0.28505059768060537	0.009617797505175949	0.20261913908390464	-0.49977896411315703	-0.0076367320664967485	1.1746647012449705	-0.4779079129399165	1.5106675661043991	-0.24081552631169995	0.38723242995863727	-0.00768637794675278	1.0263095340778778	-0.5310703142008992	-0.8296912320665162	1.2524445691921815	1.038151635543781	-0.5859255030723879	0.6566120982740012
-2.736836076838143	-0.21765561836145372	0.5672434397514543	0.498018840731679	-2.54322451484802	1.0449751453548257	0.6147832343116264	-1.6457507551089499	1.0334907814508854	1.018907009899279	0.48779185998019803	0.7113285927808819	0.3297450306524532	-0.37695736558841053	0.9079292890738391	-0.40612924182234705	1.5671882190980104	-0.513850415174423	0.9335690336027416	-3.0374582837278017	-0.22706363178186698	-0.292339934872359	0.004532676199999943	0.44734069969513895	-0.8516186598890726	-2.1164751234392285	-0.03875071200422941	-2.3507626891897555	0.47722299955471104	1.5900501186939542	-0.2795639428423907	0.8048620398481956	0.9220385815655101	0.3686467982725731	0.6013321718631631	-1.1877372133259136	0.15391397480909272	0.7365084166831346	-0.5425603747145852	0.8945590544425532	0.18927316047749276	-0.17305404814079478	-0.5120991517273836	0.11588899077544103	0.1686716978276073	-0.917452070861422	0.959607703096511	-0.2395577182111301	-0.04933737625733498	0.2743439203496489
-1.293513434788541	0.0724423554794876	-0.48259753059549654	0.3575739167198104	-2.1273263417443977	0.3321725901151053	-0.06144143424758812	-1.7708032818127475	0.6692212163119564	0.7679605634786674	0.03596062342017546	1.0938751677647094	0.15850827204292936	-0.4267925218304409	2.0911718089844586	-0.4081534227936148	1.1458518761617562	-0.07375679121735111	0.5623738565058214	-2.611037558393156	-0.9794677080376499	0.09460345521804889	0.02469067408803429	0.2608872768369811	-1.2729437582067118	-2.241300019693278	-0.9232740922577566	-1.0301034830027553	-0.48371312666511074	2.007271220615463	-1.2713248726127928	0.9604593775574372	2.439581964600303	0.08838351297533098	0.6850332540169435	-1.8123611560349377	-0.3843032910509062	-0.14673952102565413	-0.40777496584588413	0.023532299605239258	0.6046833294265752	-1.0776089649775358	-0.4535223289269092	-1.192743514033605	0.8507592516507514	-0.6955844130405229	0.24871604225449842	-1.3946634958665753	0.19233548700651187	0.1681205030572392
0.9506082965380124	0.3306565441152102	-1.3083677374835725	-0.3892814983377083	-0.9974162317761363	-0.034587551056862044	-1.3540534735187364	-1.0942114626225456	0.17343484768901168	0.4459706009724016	-0.5071184397276738	1.0074804304793135	-0.13572574547223576	-0.7257899957980364	1.9102433479390981	-0.11703274480094836	0.4331706157725337	0.4974213963489566	-0.05691712973797924	-1.774453289248829	-0.9946542384708777	-0.7360088271614488	0.5667673626325294	-0.30574744489008016	-0.728783707705852	-1.689544624574831	-0.7892430950839319	0.7745476499945492	-1.3274149468689527	1.1336078189684284	-1.115330605206833	0.13148027829644282	3.0225468719747917	-1.149460804602082	0.1646197445187854	-1.5843826269924273	-1.062535696064703	-0.5721611595470532	0.027788850686697893	-0.8367680181470739	0.46701373537591495	-1.4590427736780218	0.09893985282672603	-1.8971564308084692	0.8000536496131798	-0.2820147737436386	-0.7041360606767192	-1.783193222597541	-0.082005959225313	0.4800031664479072
1.884514699102277	0.016565024486950825	-1.397422901338713	-1.3451265036646458	-0.06091103669093274	-0.03096419082311764	-2.435479957747933	-0.13193725223691474	-0.13935717810491063	-0.09535267645880043	-0.7781946068928087	0.6546398867527871	-0.4736443012025498	-0.9936200518760372	0.5359590056300362	0.37659979990606585	-0.2207995493083349	0.7274609103132923	-0.4932511132528355	-1.0390875483932294	0.11241310002998908	-1.9383321520085042	1.3128463251517501	-1.028940298681485	0.15482062611772815	-1.0018268451719055	0.09521730266094128	1.6637791678984792	-1.5358515495121738	-0.306230613424463	-0.08914053683072812	-0.7697168944555789	2.089492073636581	-2.577587911422279	-0.5854275923850774	-0.3797603607886796	-1.09183448216641	-0.0827610964632271	0.5035871815903944	-1.263565128518992	-0.28614706137777085	-0.8586324125191327	0.48412696588060183	-1.6304032315783827	-0.26563675459338604	0.1296197753203968	-1.42890881810611	-1.2398510418950774	-0.5038497058664626	0.6875880581494433
0.7042530839041804	-0.7474628740187869	-0.6316798957646499	-1.7492366184341266	0.37144151893427696	0.026462415579750112	-2.3281506942123436	0.38674939290856636	-0.01879598345182677	-0.8123910982418928	-0.6136751520483561	0.5395791309424051	-0.6078566797638315	-0.8391940785951919	-0.7339778226924297	0.7596889092137991	-0.5604933342061988	0.5397626578269028	-0.3694984932908614	-0.5833512980295288	1.5881660409448182	-2.046226812040455	1.352442451188866	-1.3273463918920365	0.5546011358269445	-0.30523249456090235	0.7801858000675559	1.0728716537252785	-0.9564257083895454	-1.0026887537569462	0.7698954156035461	-0.7091202634307193	0.3453008812486115	-2.836280711551842	-0.8298984167946565	1.038741015033764	-0.36125943534703403	0.8646648030359848	0.728805398795972	-1.101198037218158	-1.0440337428827007	0.43298072717529784	0.20411850565644812	-0.815385437531886	-1.5824977822272686	0.3368829130236478	-1.4484998884370965	-0.15200079767339056	-0.5670757572455443	0.3593674243515336
-1.449872539715309	-1.2242838940263558	0.49087682180519476	-1.1405800018354333	0.644551582733765	-0.16400088095790866	-0.9588511378918837	0.20980491152911585	0.41317984546797126	-1.2199966984551347	-0.2444996360563447	0.7246543402627357	-0.4131266258459863	-0.09051842702787542	-0.9867825874460255	0.6296561219866064	-0.6212886616269179	0.26121909648908154	0.13953787607280624	-0.3039656941440699	2.1013127631900947	-0.6445284030138984	0.12989101182102536	-0.926574444749022	0.295701733837671	0.4944809553526396	0.5198510428045188	-0.3436415429524371	-0.1415263855068491	-0.4920122687251815	0.7134897300373096	0.17070205511968745	-0.9351789052752484	-1.3902249574898693	-0.25285990535186714	1.679598179415409	0.42072072245342484	1.2936382242348725	0.667820934819518	-0.7437152815993506	-1.1579661243377646	1.647589980699876	-0.5545324869936332	-0.16555594153711328	-1.9006577466317232	0.20744803845122328	-0.8165047446781842	0.7130084271063826	-0.29825266231142844	-0.29530277896379825
-2.7125034178853404	-0.8933166562740676	1.1374389273360126	0.1745931338523112	1.0602108168517275	-0.5498616104234898	0.6034122341025481	-0.2717110843226011	0.6579241829779889	-0.8207964010465721	-0.12307752277763911	0.6873255504294903	-0.08678438731211649	0.943708515880308	-0.5863596629358723	-0.12965647364917526	-0.5941641822203048	0.14553247934849858	0.42120456152356106	-0.1520249376860807	1.1040486254707436	1.0861874746012867	-1.6749912914882832	-0.19345695819996972	-0.06691955552004326	1.2416144909209872	-0.5847537613726083	-1.4291279692448542	0.058712038996171334	0.43761941746584165	-0.03905179968194886	0.7458491376535766	-1.1045062937915613	0.7511401343725996	0.7145505294927817	1.2580915370406123	0.5223813795234097	0.6385923871315461	0.4943494854648733	-0.8086395935937567	-0.6641018759480658	2.1198877867048416	-1.1758275543520986	-0.0981640674512695	-0.7526344134157661	-0.2148574776302353	-0.16682593154512665	0.682843421263436	-0.2783082852355406	-0.7467347547850345
-2.1498966007007065	-0.026255978952171594	0.8432963841715369	1.34361607747898	1.4423132958306033	-0.7947772281527651	1.178398396176664	-0.45320507348131905	0.27784542270324486	0.25794545271133934	-0.47483979679579696	0.03662890993432193	0.07361553136584939	1.5765671997018509	-0.3997602488700608	-1.1004143363212218	-0.5015173338193528	0.07182999795408246	0.13486968820678238	-0.19558115012740518	-0.4695559839234874	1.644337849952122	-2.500571354258486	0.28627668044391896	0.08625785181337305	1.5862336229441627	-1.712539553852097	-1.4858083930547408	-0.5957380277438001	0.7789710062742006	-0.5785704095463516	0.3832158313496214	-0.5240534462735905	1.9441918007202972	1.4185023935252887	0.4658479791502732	-0.010952050250758277	-0.6718638532699752	0.386265021194432	-1.427190442859867	-0.1876981925601309	1.7285982972690528	-1.2255149505338654	-0.4959174357226445	0.9957013453310007	-0.6868062757144376	-0.025583060510349205	-0.22620403984101986	-0.8974468299615196	-0.7771805851662603
-0.2996046453694256	0.6873484737575247	-0.02168527789758473	1.6721918351360106	1.458126654109129	-0.696147140063812	0.6781682704855798	-0.04251762049907141	-0.6096893449534843	1.2406086065187982	-1.0047221488934424	-0.8365889841545698	0.0595321937106436	1.2788410285700955	-0.5060075137109978	-1.5456308219174615	-0.1279221612718881	-0.18345523236297612	-0.32550172809132927	-0.33274876095771	-1.074778409242526	0.8253150143612835	-1.402735000461566	0.3447332665244534	0.7792494157585959	1.4689818436234334	-2.0110147221478734	-0.6131464269492322	-1.3176020519777174	0.42978773703914924	-0.19690642563435248	-0.1964451204106075	0.08338314036384643	1.4983084946986027	1.6929266892920949	0.2764537599723313	-0.449191033283469	-1.5634528610573937	0.44077997779223294	-1.9485751130646423	-0.13927006864012187	0.9332213138896429	-0.6830341095859185	-0.8610971259766103	1.9851756623825911	-0.9071543070345925	-0.15744767090908673	-1.15826921919023	-1.708226272917737	-0.5427910066533294
1.5674635350497979	0.9352579195455862	-0.5807570258860493	1.1297211641614606	1.1353734104433197	-0.4552569732545531	0.07484959174562512	0.7716223783260096	-1.3480866964567175	1.4014254240680255	-1.1152146051013152	-1.1001645856433837	0.16780182006432878	0.235046301710235	-0.16977949097977849	-0.9955016087695815	0.6077416933471563	-0.4971348398171559	-0.26758378510379854	-0.16317958138136435	-0.15904178261462967	-0.1982566063443747	0.8395093099843849	0.2671022904919062	1.4339424387933988	1.2532463434305154	-1.2386408632182322	0.6206170808809115	-0.989505944218623	0.05476659984490812	0.9631974102810646	0.17168207321660262	0.35837376810227056	0.19517673072936753	1.8528321877694551	0.9852301245522453	-0.1918150668045711	-1.2804076542967857	0.7007115345273514	-1.5234167963149008	-0.21458008113695895	0.41550675843668544	0.296001811657675	-0.6876127095283199	1.6711317873837321	-0.7136705427272729	0.14566255767833175	-1.0914354122604009	-1.7322410389105298	-0.12133192210725534
2.46788470467268	0.9720252397333959	-0.31362627757557854	0.22398302846873133	0.8342595405177337	-0.4537067797646594	0.16121826928935482	1.5255372867881432	-1.3472488240118043	0.7235372295818443	-0.49007867184046305	-0.48102868383661784	0.5663386977609973	-0.6862389463112148	0.8934485143203388	0.2855024495459356	1.265277609550889	-0.43531500490161185	0.4086723348850121	0.6267426114925122	1.2648785033126728	-0.35488650830031304	2.3565364550733365	0.2159400389263433	1.4522406168806479	1.2267796601625478	0.08367677647303869	1.627336019844106	0.6222443391360805	0.017717174630869876	2.0488888146966326	1.5039605344031812	0.31147343546881284	-0.7370018684687706	2.0107206539136895	1.9585650266692618	0.6428686461988191	-0.0524574907118239	1.1081039553255214	-0.05146200614871524	0.16619310360921466	0.5658388427634078	1.5428526581736368	0.15855506575990855	0.6751299223313157	-0.15118799229440333	1.0557024472582865	0.13496173415810003	-0.5026178156179695	0.6203730178816961
2.1633950159236073	1.0379577267531934	0.43091231417889836	-0.5204313614444916	0.7495180314625354	-0.7856702921001164	0.60236897937656	1.8024437762628907	-0.6923980555406538	-0.18875178596652425	0.5275315490366824	0.3192371867012987	0.9617595490572652	-0.6569693729563821	1.7484714419002023	1.4047783117956991	1.093665130750259	0.18891356911473758	0.9608726882653186	1.7424821700984363	1.7444742424046704	0.1160217984693232	2.0299729072985184	-0.1191020792442473	0.773934352752538	1.1468547642596647	1.0462255335822581	1.9986769715957813	2.4315123980526328	-0.11816285851264449	2.233480740865408	2.4247212796910382	-0.08991740345115586	-0.9073460404917375	1.6945448646173904	2.3096834086084885	1.4312365501582016	1.1367940273989166	1.408354038048676	1.5350533116503793	1.0316268872811623	1.1771523505899666	2.67972061788427	1.275700075740368	-0.07321683165554158	0.6034432065781412	1.736616353563266	1.5062504307585787	1.2858516068376615	1.5421345522006384
1.0392737680948396	0.893062560919575	0.8230937246146838	-0.9136151510270576	0.6599303447619378	-1.116895074975747	0.4340523363271472	1.4683871723597197	-0.10000365193991943	-0.7750451476489224	1.1790462317060746	0.38695294013796794	0.8591035724641743	0.3451339026064001	1.1827294516719562	1.498688016496806	-0.18491296059727938	0.9229291140487549	0.5941257308388894	2.341740337222035	0.9577133073648677	0.14771805546033356	0.5638929042368422	-1.0749249342690779	-0.10090030162998917	0.5335361201185095	0.9741839452747331	1.5590002516953159	2.9461098599704996	-0.8546950018473979	1.368343864566543	1.691871199964298	-0.9574282541059	-0.8640955089978691	0.41807953241747337	1.749504893673258	1.6934941061008197	1.407022320310141	1.2500724432239811	2.0521304169707637	1.6960829909010409	1.6089846869926787	3.008588403000841	1.9521250271153303	-0.29183410255597464	1.305638872058878	1.1672032515987394	1.7285505632806282	2.3056085748978012	1.9130398305738472
-0.22028512697135882	0.17459350528076914	0.4263269779332536	-1.0230171740088054	0.27232061137869407	-1.064220842872406	-0.613952771183818	0.7501190683109521	-0.22909517563551704	-0.9814898767708041	0.9518545300279811	-0.3295744573734695	0.1645277189041051	1.5188741243520816	-0.7024452360457201	0.42126041238009293	-1.8463566657570094	1.0126525877955497	-0.5784607844287455	1.8055387173219215	-0.03295075821086757	-0.6615980127922981	-0.412209462347493	-2.300237131814889	-0.5832800458953419	-0.5788412272157646	-0.0945910937729488	0.4609182019521338	1.6782335265251525	-1.8160540386463875	0.024606306045443945	-0.29063151428178685	-2.050372886455817	-1.1044896870678942	-1.4172877413909826	0.7414301908559899	1.439065121141913	0.6548399982022858	0.5338711832624162	1.1665845239946513	1.5014437481275922	1.3296520193654024	1.9905660078223542	1.6936932157917421	-0.35129332349498577	1.641757336775382	-0.5712984866640463	0.5260605505569969	1.8363797383795846	1.0261910649932917
-0.9859387561702718	-0.8888536546202485	-0.36876049208312933	-0.9179633458378595	-0.31969617229737474	-0.6515829513714223	-1.6195282103466129	0.10764472471689587	-1.0375427737131613	-1.082088878104562	0.023865876499135102	-0.9404035288068255	-0.6059130854078676	1.99949430474837	-2.320218995995744	-1.115123576683277	-2.642927586298065	0.18204616637475812	-1.5553832379523835	0.46488768094311594	-0.07651346608742161	-1.4386725139959788	-0.17920776216295378	-2.8004405016091463	-0.4855220725953427	-1.422401785096856	-1.4128444925821249	-0.7780554372166432	-0.367727228333907	-1.955516303163329	-1.0250227065377913	-1.812491615925534	-2.6266422115512653	-1.3493012236574538	-2.520481600162182	-0.0917305240501313	0.9698327622618581	-0.48511889827985916	-0.34773125388764825	-0.30297219424564553	0.5959830278426473	0.3852007444107917	-0.012727869447687949	0.6465116347708769	-0.5525469193690361	1.3177956549839902	-2.102038377699612	-1.0282504625223858	0.4640709751249549	-0.7744400189627944
-1.0358324831497139	-1.4578753076424222	-0.7772343530195139	-0.5971651968876108	-0.695643975525537	-0.28681591747152313	-1.4469589009642747	-0.08896722753456071	-1.819945302804202	-1.2044900556012668	-0.9144326835783599	-0.6604564085257427	-0.8239313224226386	1.5949653677068838	-2.2454192680853615	-2.077154869382791	-1.972044311932952	-0.9980613766073247	-1.4846851454973737	-0.567907275663098	0.7541748058472939	-1.0622491820189721	0.3972362660591428	-1.9118729729382558	-0.10519628172743806	-1.2209504942697866	-2.0573200194754824	-1.5183843179189562	-1.619061048158011	-0.7885473898616301	-1.3809888184586792	-1.697400806421252	-2.0520213769341304	-0.9543186069863966	-1.8894011150916301	-0.565376678724685	0.5242963332884994	-1.219355089884792	-0.7596068069228651	-1.1797662723738844	-0.17060747624112926	-0.6382892681165889	-1.6933695268019855	-0.48619140977320374	-0.7134299565570374	0.33072922546245515	-2.0514976426695966	-1.5540873825821222	-0.4738122340010182	-2.0236231599333907
-0.6934174298328335	-0.9575799922116234	-0.42545851113206296	-0.12195423982309891	-0.6173768742386218	-0.27375383080885607	-0.05503865545442627	0.12762471746313192	-1.8539795561355157	-1.1692569584323966	-1.242322335897023	0.25365684444142106	-0.4139725272266334	0.7660183790343805	-0.7852569785360827	-1.8851266641797584	-0.5248832131185046	-1.5929646488488385	-0.5591950420547881	-0.40970420102566063	1.3133318149834623	0.44272846542507055	0.06859916360887956	-0.14623452543555288	0.10949367592021848	-0.08801253931679336	-1.6188180904734568	-1.4388627244116703	-1.3365634646851434	0.856994858527827	-1.1828299731165837	-0.5151073122009107	-0.5664677720454784	0.16281212996841846	0.023920717355510743	-0.9028136976180293	0.16552494668263779	-1.1522287639470343	-0.4180594149369845	-0.9796579507911205	-0.12392624351752549	-1.1336093397972542	-1.8203581950397325	-0.9957064907683467	-0.5249720189647102	-0.8264791935011888	-0.4773829183804013	-0.7015196050806195	-0.14163988008187547	-1.4611880839392757
-0.5067759724408077	0.1740751550050627	0.3017457000046133	0.31707510740302575	-0.3180198515223569	-0.4390314564547053	1.4124489135812612	0.33589518191762324	-1.002881472085152	-0.7721209407094477	-0.8355357599672053	0.7918250937313877	0.08223703557671803	0.0030993599199836993	0.4167082456143683	-0.7946105537935862	0.3701881173115596	-1.1630168067326623	0.23650695718631984	0.7305531582637116	0.7316464502776832	1.8420456804510341	-1.2079522049346838	1.1727950564364849	-0.03725444879595218	0.9725840998966048	-0.4754830370050436	-0.7708452619007613	-0.1447068947528962	1.5825665016313837	-0.8262443174847638	0.19212733709353802	0.7951289022248018	1.3012796378656248	1.5457327241153922	-1.2501013640668128	-0.11023390639781575	-0.44272863084606223	0.2850378214261523	-0.18333068100212843	0.5614910924616082	-0.9788262011970872	-0.4333021665146947	-0.6973274465212446	-0.06966921854920555	-1.4003230724944977	1.1740246107822656	0.6055606293212515	1.0584209635312738	0.554193260440806
-0.6736903760817208	0.8564997637266876	0.6683479175088896	0.5506598713853023	-0.19593834917044806	-0.3237728268087101	1.8417604829898677	0.1320001554118676	0.24886212652114556	-0.09669612840182629	-0.027107050366413196	0.3549233904209125	0.11611742399307975	-0.610752593495879	0.27706571260658514	0.39022572903047076	0.08600549125170878	-0.13328557893877063	0.20849487462760968	1.7317768610699296	-0.6337780775907947	2.02705841922218	-2.1822743724952756	1.2078771515404418	-0.3732253069833797	1.0341176454379981	0.5982018094809866	-0.06374159995847142	0.7104028104163911	0.8699630936007865	-0.5751344129870912	-0.3147428949349031	1.1951515711171794	1.7275186269577592	1.3296644691350863	-1.4126980050692481	-0.2973280678669474	0.40744499219026675	0.6259493842719607	0.4150088383940735	1.0872551258619616	-0.5600488013775724	1.0983556137472064	0.021871928727081057	0.24757967793410557	-1.0050732334210777	1.5477493506336961	1.1933290771187963	1.920867536503297	2.2130145335272786
-0.8289051866984743	0.5143117069637475	0.2867744194334733	0.6119776686206109	-0.3193146003642387	0.2764899646051059	1.2443568106055591	-0.4432080079412547	1.2460739920219401	0.5206154030651574	0.7259206920145569	-0.578873123241832	-0.28828864727055364	-1.2090787757139478	-0.5904675413689368	0.9769907505161434	-0.7146479421419126	0.6556482176694682	-0.37087937408497607	1.6208429277700553	-1.6621238035422952	1.1621887673016378	-1.7734871248235395	0.4244045930788899	-0.5800467957304023	0.14253946474988682	1.107069416550163	0.2936663611786338	0.5351803713418724	-0.4110009427819309	-0.42228436410942405	-1.2637744742766277	0.8119975198748066	1.4473600115574863	-0.35400671321613436	-1.1303484690236538	-0.40998321014666655	0.8974459966640663	0.23912302940588814	0.4880347880147729	0.8453089160701979	-0.3404180682457025	1.3447939145136827	0.6093515228707587	0.23286947810937716	-0.04341723197411232	0.6652751699092116	0.7598145412871941	1.5588727177326351	1.9989550428316498
-0.5006500993962709	-0.3237778403307956	-0.5607569653097864	0.6841884641995611	-0.38031626215262215	1.0436444134064184	0.5373465800179663	-0.9249576503852835	1.621319219035595	0.7908640912050379	1.1185880569262345	-1.0314925906854129	-0.6268118907769119	-1.7110711633315028	-0.7829696667134234	0.8483826496527958	-0.8800486337422776	0.7152381479595009	-0.693273823347077	0.45729215153441405	-1.6821245565380094	0.35649552656355715	-0.309570628122841	-0.0027947273351372724	-0.4980687370597987	-0.8078908984696352	1.138175329253531	0.3196133323938685	-0.326688313620931	-0.9862573100986118	-0.24414367495035597	-1.4274782640341095	0.5261409975005864	1.0820235325417604	-1.9435760553303254	-0.49409491912682685	-0.4843304710172807	0.8067594854400307	-0.5594142604458224	0.30246544416820403	-0.04506260223670982	-0.4442817489652714	0.15687140278157027	0.7739207292689676	0.1383361692347083	0.6147464334194601	-0.3237114294305687	-0.0441779348995719	0.15543952227442562	0.18299205784882497
0.25714668145879266	-0.6766775647287466	-1.2119071900763123	0.8484410601977891	-0.13765854753030599	1.4363730883308434	0.409494848283948	-0.9050962884248029	1.4191440149731365	0.6838427758328396	1.0723518706733692	-0.6168880694093019	-0.5185849583948133	-1.7892808460303136	0.14199564575950277	0.39498793270373606	-0.05579211323098232	0.24836166946219	-0.3619543005374369	-0.8016405698087059	-1.02921920827947	0.3542849656088529	0.874315258070984	0.4851574716590235	-0.23012924682578872	-1.0181566168604452	1.0520027543524302	0.26094504130957413	-1.0068041629909876	-0.4909369058033707	-0.012729785163459692	-0.567837743492381	0.8436657137319892	1.0737746581022518	-2.150957110572079	0.05750093429379898	-0.5068941817763833	0.29796490585262375	-1.1254756653431808	0.2312521982899183	-0.9345145739610671	-0.6445790631570211	-1.2930740393578168	0.5810647615276752	0.2747748382792642	0.4609165827821562	-0.48792219380947294	-0.46575304899618875	-1.2712067925107275	-1.535638588774977
0.835448942742906	-0.22688014295886877	-1.1969829844168924	0.9475804412648059	0.24289538216244308	1.2118981046850303	0.6570464325292238	-0.4568082896487752	0.9281030748969497	0.3766788610092018	0.6982139781755152	0.12026637936962242	-0.09975199150991754	-1.2818303706324243	1.2015264744353242	0.0763134778668917	0.9737517237225383	-0.17620251687741334	0.24079802608868187	-1.2463479041647891	-0.4692416673465808	0.812812565887579	0.9074280057142305	1.2798499415560145	0.005848033932661226	-0.5005461575172392	0.9929876213476168	0.2639123356121656	-0.9722974722661312	0.32888265870803446	0.16577424412213998	0.4050076619571095	1.336980708938295	1.2220178404283124	-1.103069402456266	0.1768946585859469	-0.4049671454157893	-0.21810102238041096	-1.1023464854923983	0.31585128329463397	-1.2556794019945432	-0.677979168500211	-1.7514931175498916	0.259829388819258	0.5471390423796617	-0.17383610458369247	0.01467916101653872	-0.37399326090287244	-1.775794698405892	-1.7932153125115102
[truncated: 72 more columns]
