# Supplementary material for: Diagnosis of autism spectrum disorder based on functional brain networks and machine learning
Source: Sci Rep. 2023 May 18;13:8072. doi: 10.1038/s41598-023-34650-6 (PMC10195805; doi:10.1038/s41598-023-34650-6)
Supplement: Supplementary file 1 — Supplementary Information. [file 41598_2023_34650_MOESM1_ESM.zip › matrices-bold-time-series/ASD/ASD107.csv]

0.05323750454655854	0.14239513786751434	0.03829792875973574	-0.12564236906116732	-0.45976773145178307	-0.7478228099966582	0.18993824037460919	-0.5119895454583185	0.23388957596731122	0.09744013187759946	0.3463484141240319	-1.0579249237493025	-0.8681578106808439	0.48695763718970153	-0.4369886614758708	0.48196613932464033	-0.3258093342249891	1.5805422732304246	-0.22681505760532095	0.1210144451495994	-0.7628805396601707	-0.334922295461537	-0.9436499555385927	0.1621983785941897	-0.4118627274670106	0.21374866465921513	-0.41917970334188237	-0.03827501827834096	-0.21478078989658317	-1.2464928860796887	-0.14099978258020726	0.731227099889093	0.06906462380875279	-0.2184265453424395	0.161706034217474	-0.6975854693215265	-0.2737095803608547	0.05031837838090963	0.4021923733638039	0.31503560012080767	-0.12037653142994435	-0.8939049358824158	0.21220134565461285	-0.1663723085393093	0.08066460480251884	0.8864215543708353	0.15443071039062356	-0.7796943465589566	-0.7164131037493482	-0.3106743121049342
0.5167749013496166	-0.10776221104241993	0.332356898010956	-0.5819214227199018	0.011668288162987922	-0.8963843904837893	0.2156418753779939	0.016054665502861044	0.26154778640612314	0.5803045176063782	0.7203048303682044	-0.7596215218444197	-0.36506492733131446	0.9492321923988579	-0.7665397112298327	0.8822277155293848	-0.9661777271646047	1.3626329409185352	-0.1961770011534064	0.24273095457552618	-0.14916542374291175	-0.10855327976970496	-0.08572494690247326	-0.10097849758033245	0.00042480544083146486	0.07479461914875511	-0.22378569554811215	0.19364604588794748	-0.7831124420292231	-2.464846544177065	0.10280108501016734	-0.5000356158453645	-0.13382343403472832	-0.28515070045413393	-1.7584989840905985	0.3183003337054656	0.33495615724542205	-0.16558680800414594	1.6540905104919805	0.02093069381617347	-0.6176162175863745	-2.9183298570132443	0.4485520520277448	-0.8953472939084457	0.6126510560748943	0.16829719369113422	0.23274193379168168	-0.9708099772979928	-2.0387255843076324	-0.738834414029025
0.8766468121813239	-0.24507493553913343	1.0921843183636522	-0.41150314515886044	0.6177396519995648	-0.5575944101164573	0.2600542983641002	0.7832358823260303	0.5137649261757676	1.30609383887092	1.0400022998179355	0.6991694657414458	0.9319982730653446	0.9397836882985181	-0.34504501879568117	1.2337462564656982	-0.8311242309033425	-0.22259798152333157	0.44061459002095976	0.5566055136203167	1.385247465188777	0.5433275290645619	1.1447813689637674	0.037549067327303946	1.1279211822809014	-0.6315378765945763	-0.19500709778152897	0.3048859507086568	-0.27751219824189566	-1.6738812655251754	0.7419509027018506	-1.4030071396173316	-0.2648519213728422	0.10450329263738807	-2.8665978363925095	1.9991807278390712	1.4370366666571832	-0.41886032941675927	2.8124482656498797	0.11761203016772646	-0.4278530848659578	-2.8186983143728477	0.6967435280596971	-0.56254497533616	1.3820863326058637	-0.4316348468892235	0.16662203501973907	-0.25604193835722183	-1.8767444699239926	-0.3349184288152379
0.8212896717004199	0.19224109386073468	1.9101549168444887	0.40901083640248664	0.8590939727521789	0.057602744710843895	0.12967991176524937	1.155424560974617	1.0139501471610495	1.7580581298104547	1.0960007275731718	2.253255848210838	2.0859533854730907	0.49086105544366654	0.8531917610283639	1.5561279849116707	0.3134021189741273	-1.7185457019003054	1.4699992598375249	0.9099511439456187	2.5450688701732216	0.9347729091179571	1.7738850796876346	0.6850259650206937	2.2233351009070184	-1.4222213008209357	-0.2983642590455984	0.4508021700595626	1.189038591122418	0.8815586959170556	1.3873604606873047	-0.7288838508253562	-0.09514721955753877	0.7440675796370007	-1.97904669494075	2.9561562763511327	2.219450224162197	-0.42407962432541985	2.8830929607493982	0.7167153073508523	0.5285415625974695	-0.4179514947465858	0.9993330139721598	0.7283720949023798	1.9114254539042763	-0.39921583008153827	0.10492598741221518	1.0426948759390777	-0.08266736249767641	0.7601388314265344
0.4406092803785499	1.0470837071891088	2.1157676774032788	1.1639245607903788	0.5909978811185835	0.5216402348777083	-0.23359972460852077	0.8316462973697433	1.398401297709641	1.4574726777059943	0.8510396463655322	2.535424210379086	2.1582667480035505	0.025287168278621073	2.0156828091928882	1.727369997469138	1.652184816341199	-1.8510680217753201	2.0818407408196924	1.0847653436813693	2.1731206111131574	0.5405944495304774	1.3657339946465286	1.3575109600027895	2.349433364624028	-1.5194702890631249	-0.18699394797941674	0.8175728511546226	2.28866793111787	3.0445483473907586	1.468974983383083	1.2149516094642532	0.22017844881832507	1.1275371678813964	0.20319765279715954	2.3747939185089777	1.9534403341328581	-0.14106684590640592	1.5476984085970122	1.2251041435216865	1.448860525737891	2.0252536246964477	1.1905616544331818	1.6808610290515655	1.7791751047559008	0.06892828484718463	0.25795899983372594	1.902657452750754	1.8755293943744502	1.6599219406490842
0.14095806651462695	1.5791908316878815	1.4611186130471085	1.1580149486959814	0.1814285977335739	0.6318466200973234	-0.5198341988250982	0.17242153642958474	1.2742419868088954	0.5062051812257735	0.5314890449420742	1.282719099325998	1.178265411802391	-0.0907539550239942	2.140743027888014	1.4173092967178595	2.0247807103696513	-0.8611257117771863	1.6014217396619335	1.0096121386684462	0.5795760334285968	-0.36541291253482155	0.47313284956075097	1.4362331089866274	1.327338956490884	-0.6050067256291167	0.33333122117195835	1.2657018118116268	1.7592848578758125	2.935692954512046	0.8476727001611006	2.647878488995229	0.2985943631184443	1.0030668853488633	1.7016223895355636	0.9051174327504504	0.7641876733170742	0.2250812461308609	-0.43938502091974324	0.9362647357084968	1.3989142546384772	2.186310793055816	0.9578166756418166	1.1829217639925211	1.0386385171874963	0.29367564755743925	0.6842806269258365	1.6214971402800766	2.311691002580222	1.6020592383068961
0.19829967099003248	1.2301544986529143	0.44233295808310913	0.5075398851422834	0.10819186748854759	0.5519065864414979	-0.30993133739286394	-0.17811523399191104	0.7243195292277551	-0.4072072052096126	0.4511160727848262	-0.39513088286136017	0.11542835221154606	0.0803621384470615	1.0477157505465031	0.4417476236926449	1.1313877225385929	0.023576815678844606	0.25569574130196515	0.7708258927783382	-0.7324709826969215	-0.9695875952623099	0.009596628190145033	0.8296326519957805	-0.03554757816408099	0.7728659281286104	0.9296562299449743	1.3613624149534702	-0.17851307966110508	0.9669159729453947	0.02856269948446198	2.157899837932427	0.04399077600313246	0.6245837393433389	1.2808472516717009	-0.07623182540857734	-0.43283747595920863	0.49063078723871795	-1.8130981006608913	-0.09732129320831816	0.3548779036260788	0.1888886807913424	0.2720425674998864	-0.3722031901849137	0.17089079606548874	-0.10606930575037961	1.203285868763604	0.5976516061418947	0.9710871220443166	0.7117170200782271
0.45001769738326663	0.26375742386476525	-0.1867605968921496	-0.005525745801240324	0.44233848107305823	0.5125697370561573	0.3833250569889085	0.025491677297317498	0.28541133072257174	-0.633616221376055	0.6795544963497963	-1.1990268793576997	-0.14185500904801124	0.16021351612401064	-0.34447844682230544	-0.8330484548384298	-0.11413763592968748	0.1592725473338327	-0.9167011385398504	0.4369226851342344	-0.7110847939461823	-0.7922539454735726	0.2416572354730125	0.07601353687791135	-0.7298227158476517	1.6357893545532176	1.0058156617962912	0.8472174920178743	-1.8889887593752435	-0.6616173790186222	-0.3416913753010274	0.27349931818713713	-0.15046297871211067	0.39356553565856284	-0.33237087630076023	-0.006068591762886285	-0.8165510989951277	0.6709749795354656	-1.8617602157907984	-0.9760394879391562	-0.6916840537224769	-1.6426984821981612	-0.3718479628826	-1.4239814361785754	-0.3892721020858115	-0.7486574571202952	1.5277069899588434	-0.09467177542767846	-0.8041445856291268	-0.15258403869940126
0.4802717889276738	-0.4741578123215986	-0.20050771060713923	0.12849878565448447	0.7833828550050242	0.48589222987893904	0.9829858617451878	0.3976302759586326	0.3269098852152891	-0.18937311740197035	0.8989184880431927	-0.9229213998536189	0.3324643496828988	-0.0908597810317605	-0.8718083052821622	-1.6327880479427774	-0.5442036477569154	0.06524405392069103	-1.0112198961788477	-0.0214927618192748	0.1253189230561191	-0.1449614067419982	0.5551287154704819	-0.23762827270359926	-0.505219033448557	1.4699142984696327	0.3956600205548841	0.010817622058729479	-1.9073489488420343	-0.43068586425893685	-0.15436574132411915	-1.09942292325819	0.1504392521770702	0.3567119958850539	-1.3600914210168709	0.3226615309340295	-0.4357899075442618	0.866584184988916	-0.9932483717430203	-0.8629066670140376	-0.7907974688815809	-1.4619085827477434	-0.36930562581318643	-0.9449509180032357	-0.6125698953491171	-0.8701776851449384	1.4905574092993588	0.09362396649107756	-1.4843217826293758	-0.2660136213167404
0.09346587534253573	-0.4279979383340281	-0.0630522611811692	0.5452540767820663	0.6849070225262599	0.2676562338013205	0.9170228917067899	0.38196913042695124	0.5662966842395998	0.2922337506115211	0.6699966321170873	-0.4124005290712003	0.7139584520686629	-0.49685827518123	-0.2690329660343987	-1.4721352857535626	0.03733210926250722	0.4126690597885239	-0.08923496279545184	-0.5765443894218398	0.4022757722730685	0.3329157118448271	0.24868489454404485	-0.06522230091290845	0.013321489551480527	0.6609222379204686	-0.32740644117452966	-0.5447855256591644	-0.36750892510493505	0.9178917940312832	0.10101102043897033	-0.8004205561831191	0.8237872478790937	0.2074675519132034	-0.9244365257730314	-0.15995318787191157	-0.05510463728859226	1.0466448504211268	-0.2480105537891792	0.09948856586455088	-0.08985050477312402	0.16446795508522713	0.28679779561369856	0.4423038143401895	-0.7355040859379107	-0.15065317727757402	1.1462093838852274	0.6212181960351388	-0.7669655895776867	0.31290616179771036
-0.45818403421783055	0.13131899713567138	-0.2640897076733632	0.4774654221086225	0.08163666504895474	-0.14521336024014872	0.29090683785709365	-0.1347682945244116	0.38534730320696875	0.22733267028097853	-0.10264148378597464	-0.3804035322686243	0.4168614734437342	-0.6672931827006269	0.611723927380336	-0.6705934502010859	0.7330775435676387	0.9411926412683912	0.9623261512627834	-0.9913684455142144	-0.4301296550230259	0.4247778357752699	-0.5953186486360307	0.15371183986158798	0.10650239667415365	0.01838605394320171	-0.3821292989931496	-0.5251361506383314	1.2383115722830746	1.463728172489794	-0.03204334423722291	0.33167293441829415	1.2062168354716707	-0.22312561548858698	0.16710795398102898	-1.4134572824253353	-0.2771069431284664	1.035702113527314	-0.24922317405468133	0.9279599232729763	0.35210583347041025	1.2357410270575497	0.8790269185135582	1.2312798706138202	-0.8625512013434898	0.8969542967355284	0.6580362797346199	0.6155138292504775	0.41208333228440003	0.9093153807331658
-0.7467153908261748	0.4695984604689076	-0.6623010400368835	-0.278134369450414	-0.6987937944637045	-0.4084546959109022	-0.17923505406582885	-0.7371997166220883	-0.3720528489323476	-0.3584335019013606	-1.0010550881207596	-0.5835733574494826	-0.30154295124041847	-0.4325979205892643	0.7314892329729827	-0.046056273906159566	0.6196262702973169	0.8219465544366694	1.321799182165217	-0.9762510433457909	-1.455994700350618	0.4382811099398531	-1.1873015533156548	0.050054138063906316	-0.2914493950715504	-0.07178395687202735	0.36920144160488894	-0.24805874517672835	1.6169423325430232	0.45333080341416865	-0.42754987696126245	0.5104455685260811	0.7912633533659021	-0.6544095091315072	0.559004170999876	-2.266715374725655	-0.9216421899486855	0.7242844626311417	-0.6604507320643781	0.8466077217860152	-0.19207320028851144	0.818169269791263	0.699351301085947	0.7516651429354273	-0.8441832398631417	1.3802725196392591	0.11338931029814317	0.013618067262756972	1.033933556227884	0.9180109005316994
-0.6325306850411363	0.19244340721510486	-0.699075151006753	-1.083403927376847	-1.2483788607943225	-0.1718634936109053	0.01461595365794321	-0.9649402056746232	-1.1198686818607109	-0.9386035477347852	-1.4624568621719047	-0.3189861576654509	-0.7464496983519929	-0.02703329893661247	-0.08392319306350675	-0.07787530842374292	-0.2657434615741407	-0.06334364083009505	0.8814183694440194	-0.5502469976691835	-1.4225838619926086	0.6143770263087293	-0.9448711632477217	-0.3242625236743278	-0.6769864609999788	0.06420201320283689	1.213891323771275	-0.25343949668277826	0.810343098011018	-0.9156316762136769	-0.5832142523265956	-0.8965244927542276	-0.18419548890944043	-0.6696250004670684	-0.06291248959100657	-1.7884926485165318	-1.3024911754524682	0.23296327514592477	-0.6917649118597181	0.04328005025690822	-1.2619202586269922	-0.04495878635553664	-0.1467703557122055	-0.20413813200460748	-0.5590272851946179	0.8438922121424771	-0.5143256182534505	-0.3690571833517501	0.9155893798673507	0.2823113758376806
-0.4096413422337508	-0.40979990145658673	-0.24463440011005613	-1.198809283787742	-1.336034313247403	0.46697246380650465	0.5431644398890796	-0.7642774049912063	-1.1925467625779014	-1.0619122138249621	-1.3411767225656195	0.4821952302210136	-0.621298181282427	0.1632607755550804	-1.0806225056872671	-0.4886654972103095	-1.1084403287399467	-0.759019833999574	0.07282033899684312	-0.14538237381047614	-0.24997552272582974	0.7048990114867911	-0.15952699688319277	-0.7060469236489244	-0.6735234959444311	-0.08018377722641547	1.3056681286348668	-0.6681049718302975	-0.18823821891887293	-1.0970176211515332	-0.30500505226460856	-2.6567357342752644	-0.9682975703471336	-0.2730271415617086	-0.7759223684226144	-0.40962831963949115	-1.0215380467749124	-0.17490867111724276	-0.07631992017749852	-0.685554226527287	-1.7460036137065316	0.036298969544849576	-0.8451971366945771	-0.5270030364918702	-0.17567559647076136	-0.3643146524347865	-1.209339786452309	0.03468266588016049	0.5223502678935855	-0.5821645092709296
-0.4859444939600682	-0.7747486209949781	0.04072130145633568	-0.6198648992482247	-0.9426278683324641	0.9647781954679587	0.5960583646150915	-0.4124243635709685	-0.6758921284716934	-0.7377341127444272	-1.0510529573540086	1.0076901165464565	-0.29174806997189334	-0.005986188066673709	-1.4591535626406704	-0.710626146737881	-1.3196755113004228	-0.40122351483923446	-0.7093297675620519	-0.21854123735601752	0.8709850825725148	0.31678636044269337	0.3419804246535718	-0.996423117501419	-0.4556360760126806	-0.5291503197171212	0.5290226762874618	-1.0783780523537794	-0.6509412996659375	-0.10775451615152638	0.017454555824421247	-3.094924387932304	-1.0794243001584218	0.04621747801604474	-0.6760212978809035	0.5265815865150036	-0.37328423748820627	-0.33050097984567606	0.5729172356774154	-0.8867312022742444	-1.1668635192387524	0.8915155947578731	-0.8184959153709471	-0.2134495427743534	-0.008071927934277138	-1.470797356750056	-1.7639836695704527	0.6613504690426575	0.19023325483298467	-1.1772755356318676
-0.9514001914466668	-0.6764934329287773	-0.5779560488241621	-0.0036463686504186288	-0.22356921306404673	0.8459989410787148	-0.14074325868932086	-0.09656026687044644	-0.3385900179306751	-0.2972472836208922	-1.0944083947648424	0.5071651109241823	-0.2522607157061934	-0.31733547770934173	-1.143563995659846	-0.6238659946325475	-1.1000346552754747	0.5859047034767976	-1.3313678784114817	-0.7455830652273877	0.8493115249821708	-0.44205599612097984	0.1083282182395557	-1.2585749034393667	-0.44297150532553475	-0.8250172691422787	-0.44229211072299707	-1.052927532894302	-0.695466903981434	0.5903207799995014	-0.08878192826526009	-1.906226793117903	-0.7299438956592005	-0.1265288354195969	0.052494366467774944	0.23701645309035288	0.039152739970640706	-0.29143259679970485	0.4356512599726513	-0.8365722869655621	-0.19325932560548095	1.08471499535096	-0.397212677974664	-0.2744635271299119	-0.14643878511274375	-1.942129905968248	-1.8673431684622042	0.3983163979959053	-0.18542496496580954	-1.2322697042966813
-1.4720230119781512	-0.34484970731751535	-1.9022835916011007	0.16612070009462476	0.487435399206458	0.17834499362104214	-1.0369705814521342	0.27464021099677194	-0.6811793538277853	-0.017090740927724783	-1.4732631297502663	-0.7384276049373657	-0.5173902024605231	-0.44284066860980154	-0.6422428703990412	-0.6289823460678035	-0.9770450508554828	0.9099711246515781	-1.6870367098930197	-1.1929501132589735	-0.12329774757798657	-0.9233499912400096	-0.5009924482481916	-1.4030406928718708	-0.7186067519950747	-0.6343498694527028	-0.9159757578713804	-0.665089964227343	-0.7631566317762604	-0.013874366177647977	-0.5432005553095984	-0.30262684432645287	-0.43160628013879443	-0.6229867613013645	0.5012613197563359	-0.717544660299389	-0.016565644451739008	-0.2582425390434271	-0.5593576369158013	-0.991361724602989	0.19208953218132058	-0.05182853338684221	-0.3937618381221655	-1.2805356510365087	-0.36433907960341355	-1.7911843857185061	-1.399929543265081	-0.9803603399100562	-0.7319491875008034	-0.7927007142879788
-1.5753392282039522	-0.07312093179795566	-2.7885716068741964	0.1049210888563366	0.7747143160627269	-0.5035825472393886	-1.1632106863840967	0.803482187135221	-1.2706201828719057	0.04765358415917755	-1.6479926123092334	-1.6260571844707383	-0.6563673873687923	-0.28382267789929994	-0.33200686203593477	-0.986007207930446	-1.0393553995839815	0.013127688571191582	-1.5613792012175751	-1.0492706207360776	-0.9026942150019492	-0.63831191253866	-0.7715743416252067	-1.1172649254783413	-0.9065017653867474	-0.15628213435012722	-0.8663588529238281	-0.36518184474200327	-0.9052905933999273	-1.219634840369294	-0.7768039927432873	0.47928490972491206	-0.3286987495622083	-0.8704794616655269	0.24870939487547367	-1.1701424882770732	-0.18754869007466268	-0.3858884702424368	-1.5813791322006951	-1.311253262462654	-0.16790882352187664	-1.3676863738988059	-1.088839667347398	-2.4303238900076924	-0.430685438085995	-1.3460236979157216	-0.6226464621496853	-2.310086955922027	-1.1660208971254142	-0.152921444403302
-1.0171715862025614	0.12135592462182204	-2.3073449091583056	0.32122699823435746	0.4556451180990941	-0.719543399777507	-0.30767324168626214	1.280536337936784	-1.2423641528643223	-0.04329400674550585	-1.11789601712171	-1.3876478241005181	-0.3541085330309265	-0.05922418934250523	-0.09326604875169153	-1.3264789045899426	-0.8747413652922964	-1.1642408956577006	-0.915823478655591	-0.34155237641957237	-0.7213128332010522	0.1520476271946161	-0.36921326082670186	-0.26243548443429704	-0.625245502181105	0.18185555162550285	-0.7830307890913536	-0.362907959033606	-0.8292233309787971	-1.5112976576751054	-0.4490337825198735	0.4246237969315468	-0.09729149536583848	-0.5474034410433405	-0.13595338479121108	-0.6590177392386225	0.026102616800373114	-0.6557576758742727	-1.7485024057585117	-1.3434741258056073	-0.5133585181251135	-1.25337146643541	-1.872856417700971	-2.382975389030855	-0.39820065342395344	-0.8461378792188111	-0.005786476569399521	-2.2162111091588614	-1.0029075456737686	0.3149778202454878
0.07575873328163708	0.38043084304654756	-0.7954694561948177	0.8546250223822122	-0.1398997432840505	-0.4436933771190532	0.7898486887187823	1.2960885453383364	-0.3985846359351108	-0.22686059921417248	0.006536040231559406	-0.34883897477970555	0.2076062308935116	-0.07281564715685808	0.3444333355887438	-1.0490946618095094	-0.2173971790282217	-1.264853356842103	-0.17507764625267047	0.4254365660217359	0.06838163536821489	0.703324606578134	0.45131343462817525	0.7570297346936394	0.05633642711700237	0.3087307661839969	-0.9677214140351826	-0.3074091100474614	-0.48958223244166166	-0.4311278142074294	0.08661226460421831	0.3873499114383851	0.5097519876712893	0.07359457396248849	0.13789503613986173	0.19163079185873041	0.6935376196891523	-0.8859665558257923	-1.0414916775997152	-0.8933326251263287	-0.16474073861615257	0.29998379071273285	-1.976892574574661	-0.8702090636060986	-0.46899135696349364	-0.2901232283498227	0.16988279153129524	-0.6713645638152196	-0.1613524594188919	0.39173868733549194
1.3079701305195301	0.6540672616801131	0.46038587083153315	1.1528241227993823	-0.3546558812177905	-0.023645926657577757	1.2108355059793476	0.7104086350949146	0.4747383518676306	-0.4078631966282316	1.0736110756042747	0.5258130961139625	0.5532907865509336	-0.39123487959286635	0.9023021326347568	-0.14443905665763138	0.6052668090548514	-0.11554911985184016	0.044908747317109234	0.7888877509029227	0.5591991532306703	0.5970524817628144	1.2261744828852443	1.2342228604593823	0.6811487077009456	0.5626682381492195	-1.1910981890881318	0.2891630328473493	-0.2763123969791048	0.8796591693509375	0.18500222079258163	0.8311556524211458	1.2157534027305996	0.4731042558178701	1.0599140038154669	0.5219789779527221	1.3370470752654053	-0.8717487503060987	-0.2512753224610102	-0.3366286090635025	0.6515571835575644	1.5779913496862548	-1.3712235357283644	0.9058851468286366	-0.630044121911721	0.4093062228744077	0.021879822779667053	0.9189068805426048	0.822359291327512	0.14701914058979873
2.1979691485283936	0.6259637951169893	0.6011416964468241	0.7341324905196723	0.15567852840109644	0.19072681705110903	0.7207986621289193	-0.09383970791558872	0.5242085154233574	-0.4424943267750955	1.520745550615621	0.6742736866832278	0.39816470801510445	-0.7351410251289341	1.1689989631574822	0.6463799151820125	1.0088542526433633	1.1142828729205727	-0.41012533709315047	0.6901743765684212	0.3242513409934652	0.12457401608868754	1.6634091628045884	0.8513924529541073	0.8579432178339347	1.113769200582392	-1.0928586806019582	1.3565576990539079	-0.4870635727472647	1.0454366507668353	-0.29074837207870347	1.3153019207589107	1.4657637919932078	0.4508774919435976	1.792132983539887	0.20951557293727655	1.3637016447791497	-0.5831978178805122	-0.02770007539944644	-0.13471441619929225	1.1274713717437512	1.1514503837935577	-0.7135579589832473	1.6070560811335424	-0.594601048148811	1.220235347949927	-0.14519526000461522	1.2397609509612606	1.2752503441526433	-0.17841886305035232
2.3507751185318098	0.05665666457359302	0.05887384288529772	-0.20687991386739352	0.9652500550197671	0.09440814521092514	-0.1888658982438048	-0.5395054143879533	-0.12361621393925597	-0.2664084607637006	1.369808760242766	0.35915409809114546	-0.1313635688230029	-0.6979260204590307	0.879009600156195	0.6579279765905357	0.8055094256766975	1.3125726614796323	-1.0000058501581148	0.3444988643849917	-0.2808088504931897	-0.15452022847715186	1.6448829659469268	0.030776079821102354	0.5765035279841829	1.5463429995023688	-0.7303916335206572	2.15446467775467	-0.8327248388560364	-0.008067473714086431	-0.7582776092081568	1.2257658416886952	1.0612676089767354	0.23203485882708574	1.6069727015760977	-0.12443698539873867	0.6135628992314535	-0.26137777779265114	-0.1376997608254928	-0.20214418004265425	0.8792692712842166	-0.46503559740166595	-0.4495962970016359	1.217855955323964	-0.18037762001853921	1.9517984479653359	-0.21323435616331707	0.4290884669835025	1.0190764131690047	-0.44895325442479683
1.6452677169734493	-0.8555560435601294	-0.07524748339674965	-0.9846502091515036	1.2129012661918683	-0.19245473231078003	-0.9481451205094158	-0.43148240033011515	-0.5013860445759154	-0.005521813037223343	1.080532309377732	0.139888822777883	-0.689624837778608	-0.12399632315856501	0.22706792808342544	0.15166319604608594	0.34718300617730746	0.5906092115523268	-1.05417511675973	-0.07296308893738684	-0.6896732977287954	-0.05971365973360923	1.101933883468797	-0.5036043969221884	0.11130238203527158	1.2644396636839923	-0.5089318058004205	1.958629160019468	-0.7287317027074971	-1.1321447181246747	-0.5654718302396906	0.647433719420705	0.39386528502013435	0.08101019106862317	0.6411548370144627	0.07810340064300225	-0.45955990079675335	-0.24812189894994738	0.1908690999938388	0.0069608743740512905	0.37271762294811334	-1.5107197217591812	-0.25526493596946215	0.8871715041149989	0.37147809273168747	2.3608095625413203	-0.32620208111136134	-0.2700248513563102	0.45110460626538573	-0.7413169344841539
0.3902374867820022	-1.549547785961127	0.6095320236742999	-1.1364507957967531	0.5000965462117154	-0.44253970069999676	-1.3857437367446477	-0.12385984971122063	0.010683765464181521	0.15870471117487006	0.9964199261342255	0.19046675046682846	-1.0183878870826877	0.683994646281424	-0.33715824307652803	0.08786589606400373	0.059286686118327804	-0.12950332383437088	-0.5018055609668262	-0.47162008555481233	-0.7153206897950533	0.14018724414925263	0.13574588321951497	-0.463129997293009	-0.26316332803941433	0.309779289139242	-0.572763789565615	0.8296637808959753	-0.0551086409395549	-1.3575359124183801	0.27570145388391554	0.2436339364328714	0.0052430261667693375	-0.005368696518845489	-0.33984406512904575	0.7166873690829276	-1.108676344069983	-0.6103169691017831	1.228776345347635	0.771849880113942	0.2888279311456213	-1.082995967330629	0.4337544978901591	1.4093504295809423	0.610072888014595	2.2768394547972233	-0.5790206971620155	-0.05055270476869369	0.04865111180451437	-1.1296741988698156
-0.7437668397466529	-1.582993494157111	1.3996856021970483	-0.8120967958479486	-0.6072237890558418	-0.4080021201557937	-1.5904112304326594	-0.08039347997105213	0.909029794177974	0.25353793639789624	1.0311756230827276	0.26998364804348707	-1.071854954305809	1.1564890823856928	-0.5296644621502973	0.9805672886976716	0.03113901002153127	-0.36361811343897055	0.12428670537640152	-0.667654256140041	-0.5232842435310772	0.19120770618224506	-0.7743893223982175	-0.18628911092547118	-0.41496266009818883	-0.4767478194370837	-0.4984519319522717	-0.3865655890204785	0.6185111416096573	-0.8331076925937028	1.1217577837055202	0.4028171228038233	0.025104590895153867	-0.16132024283444726	-0.755221539906664	1.2436878377364258	-0.8566196700469073	-0.9333353388168759	2.238084227052754	1.6721636005062002	0.6676850836335021	-0.030891763769384087	1.4834580492850642	2.2375143999255553	0.39974360901979145	1.6901401578379294	-0.7493680464120387	0.6040132241458945	-0.08721155501383111	-1.4359127107195937
-1.125329547499314	-1.0362856943310657	1.3933082956303775	-0.47656472813303624	-1.1032574199812026	0.051210005945503116	-1.5743284937877768	-0.34212859543108964	1.1714321808716808	0.5160500850433916	0.8829852883820399	0.2034686183293179	-0.9573245264339358	0.9388144229763231	-0.3882676041092807	2.1625585753434478	0.1270301368469394	-0.466355558922163	0.399921271533831	-0.4143575822838277	-0.26302205281521174	0.1462717983101062	-0.9715436307944526	-0.1234404181793333	-0.32853400436180036	-0.3171455353778428	0.20959166871972934	-0.8543017947712904	0.6906810128243668	-0.3322362434547846	1.3922579940685895	0.8104447501854073	0.13161444361127073	-0.36543074011477134	-0.6382195316089319	1.265755580063503	0.1226617761089432	-0.6317423209687237	2.148509498159741	2.0201570728356435	0.8849957211370727	0.3321970584753555	1.9765648584507187	2.198634289866357	0.08087507744981691	0.8026254116792685	-0.4902766095937336	0.678286162541571	-0.17163655736587802	-1.3424421921370893
-0.6550372184250206	-0.42741876727102146	0.6262851652804746	-0.3996389888210409	-0.5901334099251715	0.768638431892024	-1.2916781347414183	-0.5240483001510122	0.49046970775657966	1.016938275830921	0.42569306301401366	0.12944136934206993	-0.8360136645692904	0.247081528275196	-0.11796104082932414	2.3861341402816074	0.2972736006056242	-0.825627037620135	0.4999037644345923	0.25279667414723145	0.046170070980086866	0.12859389346781921	-0.26773406023382595	-0.30184818665616203	-0.09498045744268811	0.5499670709747212	1.3744329616836533	-0.5127724816896273	0.25786695719977787	-0.2138559643246481	1.0673476102246495	0.9263179320977285	-0.00833872243381597	-0.46494202190701084	-0.35607288054357394	0.8061268765395267	1.1032436333387778	0.40094965185171605	0.7152881476803705	1.619111243863127	0.44449566003520624	-0.0876794017967163	1.2112260109739705	0.962835836203584	0.025352966991691157	-0.017544255927243197	0.19399819293189	-0.07412394354030798	-0.347194756875634	-0.8019097927029812
0.11680756961327626	-0.2269113476113479	0.010043564342863574	-0.5236736956204372	0.29961898581890695	1.2319699235071413	-0.8944004455477679	-0.33055625788997	-0.3966328702762411	1.354928885582149	-0.20611882256930955	0.2206216508398981	-0.8338780713343313	-0.27574305795987986	0.0631167528882694	1.143656075233271	0.5561520217867887	-1.1551932328488879	0.8219621452557606	0.8360266978306167	0.3235563290193963	0.013251426483423924	0.6540046141158739	-0.40453111207521236	0.05125415313182362	1.019868958359325	2.129841963485898	-0.038317971057523596	-0.01778281012091922	-0.20310560552600915	0.48753422583783285	0.6408183081120805	-0.40234407697012775	-0.44782462057233474	-0.1482792876876404	0.09550126175559683	1.3438450646425628	1.4935488117364673	-1.1155760382345714	0.9061292145372695	-0.4056883926213846	-0.22918623567735855	-0.36629565245350415	-0.5468185703644863	0.14350859358673604	-0.45171790000158973	0.8138284920622627	-0.9047082051187549	-0.49942422781842777	-0.2043807171227317
0.4500741578420828	-0.44961185130458303	0.19393185973540022	-0.6903578495160374	0.5934233987729469	0.9373841968823834	-0.6807540615636501	0.04010575918354742	-0.6613900730552494	0.9333382553509015	-0.8503396083529935	0.3592592394666441	-0.9407421395576385	-0.1362610110847039	-0.0585552955479411	-0.7553897891838883	0.7148463274190263	-0.9256335665480875	1.2793396012877107	0.7824614008929224	0.371576399356133	-0.418267882940256	0.7290622305097214	-0.2596469596078872	-0.16734169438894098	0.33974920475274784	1.7954998603156604	-0.0950062824314332	0.2659454259847662	-0.052492145493609	-0.1240246917507561	0.2619029287694669	-0.8348360807281112	-0.48360058095139086	-0.035746429771031756	-0.6611577052107929	0.6608299630904362	1.726975490757882	-2.045206352170823	0.359348813659115	-0.9431920262429399	0.5281696248246193	-1.442898287025948	-1.2329609441811014	0.004703999758221639	-0.5125236219448507	0.8836546171861175	-1.065551250022094	-0.4689285340158842	0.023092791116574533
0.07458474836322372	-0.6960616142815378	0.7788340703878568	-0.7943866671153426	0.012720926426478802	-0.06684438575804821	-0.6665623802395145	0.0983295904369164	-0.37710728922511055	-0.33881254926817933	-1.46940044665083	0.2779891154907758	-0.9633689240084626	0.524017730698512	-0.6196836975757408	-1.962297105744249	0.43119053656229644	-0.2548349348167271	1.2979271534381536	0.13444016911827678	0.13320818160603917	-1.025888737840255	-0.42129805956394994	-0.04002425288958919	-0.7814209705031431	-0.9650685255488256	0.6978452518791914	-0.6778379560063927	0.7952167884540331	0.027751980791604607	-0.7418440301491482	-0.020936028778412514	-1.1435581582019252	-0.5942562282421193	-0.021502492274570597	-1.253335841034148	-0.4430959290041225	0.879270249444557	-1.5733871078248334	-0.00198500833800421	-0.7505584487537107	1.410257586697171	-1.0804043899877178	-0.9980994435809895	-0.5443599706926194	-0.5904895927651002	0.5154327779896068	-0.6573243212586428	-0.3220755487543113	-0.03161383611779745
-0.5972453153438602	-0.5636960270068075	0.8435669666743549	-0.7209721953552711	-0.8061015182242011	-1.0387038598365028	-0.3967507006949943	-0.36009742903293307	-0.28568122907903165	-1.7161878081043564	-2.002113412217241	-0.021716707649678455	-0.6487046352004195	1.0335204528942923	-1.4647888123670338	-1.8207400437623213	-0.31279657582005493	0.12270447423606826	0.6336176560471743	-0.3993710932070262	-0.12138443394262256	-1.2559668216388424	-1.9542639559315411	0.058065770816119446	-1.3890092226246522	-1.587957780958008	-0.048781471576445426	-1.1906404855824628	1.0237082610599388	-0.2110999670204423	-1.2273390656253287	-0.37832352306809736	-1.2808757613308108	-0.44705255530828103	-0.16583242491316144	-1.4021967876538122	-1.2243013287605766	-0.22672104595596326	-0.30346379789474254	-0.37861031062650385	-0.09648677296400805	1.1963412634319308	0.4336490468296388	-0.6215763698029843	-1.0590101881728262	-1.0886818276458812	0.34698653301002347	-0.3017151546971404	-0.2958909286420095	0.20451351817323724
-0.9355565414613746	-0.013928050486875024	0.11332615597157253	-0.35432395683461443	-1.1070247578094254	-1.1204245215659503	0.5592024084677442	-0.9883372556805488	-0.678975749538747	-2.177826908834496	-2.186342773148879	-0.18616906491917176	0.06585646452940223	0.8262319476722592	-2.08427888958683	-0.7568411532370027	-0.9571130559096717	-0.13691630973734267	-0.06262545588252012	-0.1916718092877334	-0.03953639466991442	-0.7089674128569552	-2.4996718070028003	0.13728301786901304	-1.4064471014186053	-0.8781676180031367	0.3571122073142243	-1.1117168449563983	0.9250052373528701	-0.4917737508916689	-1.2430404503634778	-0.9866775042212457	-1.199745652460345	0.28403198239502025	-0.44346245077522395	-0.9641622567632118	-1.321814179268071	-0.46960130644284503	0.7710694365969202	-0.6255695560598384	0.4162054596547506	-0.17340176737773175	1.9786326207483131	-0.6497445000496619	-0.9417927432690278	-1.920889687285442	0.7726119375988225	-0.22898729198776727	-0.4857613059441545	1.0826118353243224
-0.7506560651492874	0.6316226123624921	-0.6771951903432012	0.20077031461368958	-0.8536831918386293	-0.17225541410447257	1.9200134893923315	-1.255915762620247	-0.9036163074550638	-1.3996881602689606	-1.7220280167874311	0.06526034669964609	0.9162182708683904	-0.004589046863020873	-1.9884504808663193	0.3858137770629648	-0.8692851940821235	-0.4303043450587598	0.1643882133033231	0.5402265209493954	0.3824912857583568	0.312028320926658	-1.4895100542949642	0.4179215248522436	-0.6338489299056043	0.3939353677909869	1.5866705103949041	-0.5363174699663295	0.9881053714076862	-0.2440528236182168	-0.6662290875957412	-1.656144021453032	-0.8784926215382693	1.3310299054773789	-0.6784951369221678	-0.21983527686269588	-0.98257661578377	0.4296054289996026	1.1245755772993185	-0.2645529205063074	0.42774860886033084	-1.4097814965445834	2.670836894940002	-0.789621282336456	-0.15761024005997107	-2.4391110446180804	1.354332308847426	-0.0798945948647995	-0.6923011893620911	2.14543326313664
-0.433566686367637	1.0123185501735983	-0.6668235980807798	0.5323090817152537	-0.634148109692958	1.0061307937562702	2.744419345119122	-1.023756314115358	-0.20527259838355413	-0.09533596587623697	-0.6779361498008424	0.5360915613917778	1.4708080165785866	-0.7938549647069297	-1.2313914165805704	1.126592399742094	-0.13212607874921842	-0.008597424505324875	1.3786923077050828	0.9167113350496763	0.7461744070703977	0.9948206898576809	0.22664361455457915	0.8025931603627076	0.4411370524131293	0.8354354933145355	2.5082864386284203	-0.06901207824546479	1.4452739403868402	0.593030365154604	0.04596651793554653	-2.004810088721169	-0.4984938466739419	1.844425504485631	-0.71317701990385	0.22201369769761542	-0.7082441077766672	1.5923885011489323	0.8756674333728611	0.8037183708911408	0.013792049747020576	-1.349298825218075	2.427795343380304	-0.5127575221648932	0.6606196867940727	-2.0202404285050495	1.2101584388270847	0.3637175635792406	-0.6463289817559692	2.450920793892289
-0.43578840897347465	1.0306102792162846	0.0853065731155265	0.3034437990842363	-0.8069747951175554	1.3827607216216176	2.356269410910742	-0.6574866103671025	1.1339155135311179	0.6939392938756564	0.37516336474410816	0.7151721035365809	1.469603163424176	-0.9488049932507497	-0.42685750214863266	1.4222507824792747	0.4214818730269108	0.8672320825334363	2.426653344615695	0.4094672081714491	0.6886171710079525	0.8015508765255146	1.1546724752318434	0.8617434910902796	1.0176898948402815	-0.08106991605511295	2.2724267026221496	-0.2060736017487351	1.7825424561859358	1.333742331351076	0.1917134718951413	-1.91230447950647	-0.4081140318810473	1.2148227101097049	-0.5643113911273894	-0.023435629772983742	-0.7256434467873317	1.8676565431167147	0.3689262133149656	1.8173134387314906	-0.5284964693966094	-0.24846278921913637	1.6384792579664693	0.05303950136603975	0.8830526193835436	-0.8026101336340455	0.056839621910491266	0.6470125090854958	-0.3458633297462331	1.5640503839408053
-0.6987862618038702	0.8667346313119072	0.6552365736521252	-0.23279362642397136	-0.9810473219511938	0.6588854051378665	1.1397599594849968	-0.5567777988134691	1.8790679192336477	0.6146936355277585	0.7912498242574051	0.3459437411469296	1.0333647789345566	-0.4978821065226883	-0.08980767257603865	1.2634757080404446	0.1412706464499274	1.0813897476597143	2.0516895480365664	-0.48910710225856774	0.2910937804463815	-0.03566881511837585	0.571973615643083	0.36829387363574484	0.7444507293135542	-1.4815282054206638	1.0089290409365794	-0.8226819728298015	1.2725666397481208	1.3164456104377624	-0.37109307932592606	-1.5777727462676296	-0.7204644052513042	-0.15307036557958392	-0.31783115091749126	-0.6642567537261468	-0.8241573940060614	0.9753774224557119	-0.16466141185432287	1.7090504892834313	-0.9096276211626214	0.6471881688230372	0.6174963590005585	0.20389974022911325	0.5548998874564186	0.2584786063848941	-1.2865100789037693	0.1807991265223788	-0.07936958958136274	0.11579307146745223
-0.71728559634098	0.7468450314268249	0.3382882084581164	-0.3272496876908543	-0.500466438054363	-0.4911363248649483	0.20849477313809744	-0.6670593643376852	1.184745865172278	0.22690094515608553	0.45567998115237396	-0.2725754373620247	0.5610070993320315	-0.004560267249090475	-0.017062180498527788	0.5605680450585028	-0.6121606763236478	0.12805484907607775	0.28075262894062347	-0.7930162541024617	-0.028689504964643772	-0.8327053177671305	-0.8140069295928808	-0.30103149451592603	0.09188744079925487	-2.051249288055939	-0.4747600483424716	-1.2554262737621975	-0.059196430117673254	0.7261794882965961	-0.9281000076294846	-1.1185287624786058	-1.0010938830944975	-1.0994355611915239	0.061272314788957456	-0.9480418318896368	-0.6652724304259765	-0.30368424586986703	-0.5553030286740934	0.24406980825682872	-0.9097521449902176	0.6090852927778678	-0.45712969452781016	-0.3712698727908109	0.2855433061822859	0.2420736153404538	-1.624678752495407	-0.8044606661084504	-0.084229668536182	-0.765270595748663
-0.18653289060385206	0.7260080153077259	-0.529589616924825	0.4404076200413384	0.6371861720339176	-1.133494032992633	0.23322663738212468	-0.5568325429685015	-0.3692801211118599	0.2409591969018355	-0.09450359496018033	-0.6057521074432701	0.41545008888600393	0.029961937777099684	0.47764754553666866	-0.5113804404746619	-0.8487830347583878	-0.983853839773091	-1.5250970343176262	-0.1774840369939798	0.018092168879438177	-1.146311561051082	-1.5845724619803958	-0.5124486280150964	-0.10915935781772872	-1.3818987580778797	-1.5011412613235298	-0.9114778611008663	-1.266172164703321	0.34020708816686557	-0.626391206097351	-0.36954737895070777	-0.5997926321322294	-0.8546233616535257	0.6391848214021819	-0.40901630967285224	-0.17329100620270513	-1.0122162743330214	-0.5947098676180184	-1.5660501057537595	-0.4459119138967331	0.10619838794787759	-1.28428088694514	-1.042851930524054	0.5045067582939886	-0.7596818811380202	-0.6318894736430314	-1.258410360376068	-0.24914234207452074	-0.576290513452094
0.5348652472430715	0.6807083781771501	-0.9658128334649695	1.4998863079779692	1.5661458979339344	-0.966557881086161	0.751522121865966	0.028553055140517907	-1.3246240360816133	0.6777668358992178	-0.20741042655526368	-0.4424843253591888	0.6421104159126715	-0.3506133728981235	1.6440710550457576	-1.337522370430339	-0.19379122768585488	-0.7443729623453329	-2.067513802797107	0.6154433349749605	0.3271520272994002	-1.0498357253979982	-0.9605924952485417	-0.1316402973045724	0.4612822337614765	-0.2650040371353837	-1.9448093798798314	0.14835668494294033	-1.4259052913313073	0.46182788332319574	0.518687453555572	0.7259857980151053	0.5646244675758356	0.16771132601728486	1.1963073416531387	0.6181656936390083	0.39099202526295457	-0.9250074314764758	-0.2376501124920835	-2.3693655833949583	0.26735195505613657	-0.05106942164125285	-1.4866318704986738	-0.9196557460636089	0.9648078027986837	-1.5987901717326316	0.7642510909325269	-0.47771680388550575	-0.24465353537384107	0.10017764259878692
0.7555640202716901	0.46893886887292047	-0.4691890913852251	1.725551210419684	1.3840908080041747	-0.47655531037867216	0.7645233726458696	0.7950685756192476	-0.888283121902434	0.9018491425960585	0.2503819327149073	-0.07075352839433308	0.9086118005525201	-0.6500519030258388	2.7922088958393303	-1.3308348518143227	0.5305487732506831	0.9906254579961932	-1.3876620976887508	0.6439620264584553	0.5749924923880492	-0.826608778126932	0.517218074410675	0.2598836616526982	1.2322706167998556	0.2479017708676693	-2.002218393051546	1.2002328784957281	-0.6449674302447185	0.4569442784717116	1.5211492613601385	1.683497027622256	1.6784920099051415	0.8426329610623219	1.1984069296508983	1.278896357050809	0.6661157264236922	-0.5333728892588416	0.15237920735154797	-1.792255359852141	0.7228096230032689	0.15827792521104947	-1.04994402945235	0.02796498773996018	1.0443289124430721	-1.1383949424710615	1.325225934113819	0.9338264954690534	0.044292189175327804	0.27485613733972836
0.2704674558877844	0.078178831057382	0.41793038346372485	0.6735719609737045	0.15082702466183084	-0.289399694645823	-0.07456784430389747	1.1673425189930948	0.28425721237600615	0.4330159867859124	0.8354971733178983	0.06688890315437178	0.7295366267906954	-0.4420089705796853	2.9304813975421102	-0.5903313313923167	0.2247705204373842	2.5912816743860256	-0.617607271994469	-0.10480257371558376	0.5299496745608551	-0.6180320031095828	1.555875411981927	0.03705519391427631	1.2898163663355393	-0.10952539866926704	-1.801792536414036	1.4680811566637804	0.05086537200945659	-0.3891177183258699	1.4399385595948015	1.7815254636164572	1.7316453652032535	0.5507914892248978	0.3247479899038904	1.0098885768266683	0.4483217406362237	-0.316214683818601	0.03518093459576324	-0.7471634255637563	0.5145058283229306	0.04640902964926957	-0.5219204442241476	0.8148794614121384	0.4572709892746868	0.594360626265039	0.7468430450700041	1.5955010028246914	0.31136091928319415	-0.4115970319483894
-0.2723630281169622	-0.34912037313850786	0.7190568825256921	-0.7671307687667153	-1.0549690612750395	-0.4975251300102219	-1.057762268127566	0.9146337694389776	0.9093863998342309	-0.43870093079031197	1.0694461588062163	-0.18909678906074276	-0.10801193014690241	0.21532490431345108	1.9000077871208247	0.1105331950118517	-1.0743732497693006	2.3560748490644197	-0.6031121135594488	-0.681748005729092	0.15888972475298657	-0.4428170701391118	1.308851328413876	-0.681610423718561	0.3327590437912463	-0.7249813171164416	-1.355461713265146	0.8223111459985307	-0.17726761293341528	-1.723677830989754	0.4053107254132429	0.9279863233690564	0.6193354650590366	-0.22751277983027568	-0.9571768191383265	0.07602716083439678	-0.19581313185937063	-0.2711428762435461	-0.658196000222937	-0.41461340642237315	-0.1753087881448949	-0.6920124447071287	-0.5267019139459848	0.5210216770424382	-0.4286377617891731	2.3705777219807347	-0.14521886445127732	0.8746494765980264	0.15723905573805114	-1.3924092181938013
0.028027823111505604	-0.5872792681489383	0.08509286309234391	-1.193445323430183	-1.1171067392191514	-0.667951402343625	-1.2349823290585948	0.4330054057954396	0.48232611899509725	-0.9289303255791503	0.9497855382912522	-0.6135547450675127	-1.2049329210838633	0.8405319429458131	0.6519250149152352	0.11774164076491125	-2.0242023205004678	0.3901044460854266	-1.05525669078999	-0.2975207451457807	-0.4230136303389683	-0.3627557057481294	0.08260222347711996	-1.1126405018136516	-0.9367884636227937	-0.8591469891980749	-0.7686057538410471	-0.09000355345984491	-1.134852200722519	-2.2449050287887937	-0.5145413299124654	-0.008438744275211999	-0.5953349434950926	-0.5564068778664476	-1.5698334400327676	-0.6754569445119338	-0.9132169522281545	-0.18157771750347435	-1.2328700453553336	-1.0335541858832544	-0.6060085078418048	-1.404785416005923	-1.064646025645384	-0.6397578994520178	-0.9568457311351721	2.9115590160277027	-0.3886864461283481	-0.36794300971199834	-0.37605355509782873	-1.8167070399725063
1.3185435899487625	-0.4373932067568318	-0.8535058174768101	-0.17869563503097527	0.09929875553144796	-0.41934293508311965	-0.4608205118004901	0.3551878180615228	-0.3262407883817815	-0.5754799612558995	0.8761017756477724	-0.8279257185091339	-1.6840968950413018	0.9582931733326493	0.2442120248002629	-0.4145931465180078	-1.3864761476452359	-1.5396423173021412	-1.1325131381632803	0.7282339398248696	-0.9502862556102751	-0.39695621522152574	-1.0205346517468514	-0.6991520766316921	-1.4196543394089856	-0.32192820290054547	-0.29443437009971074	-0.4363929295995298	-1.9035859925081744	-1.144046287847312	-0.46380796519094514	-0.023452122968570317	-0.680481536773661	-0.10969778366374942	-0.8077533601806735	-0.5778684042757014	-1.1344756663547675	-0.09179123229551987	-0.8433086552121949	-1.7717883934986227	-0.17654061836498736	-1.2307294471407875	-1.4701682512226188	-1.5128403381140885	-0.7723629932163053	2.0552590584004644	0.11317285790952773	-0.7268210420948374	-0.717836297581112	-1.3403475875080277
2.666570336016375	0.14216461150876536	-1.164498841610175	1.240860354261004	1.6829090440392882	0.13249526385599453	0.5017085721064777	0.8982917931100489	-0.5925435102136982	0.32057463033654293	1.1206967090414257	-0.5818649918991023	-0.8891647857931998	0.49485493575367434	0.6709174049473157	-0.7695605857147949	0.5520733605351698	-1.9491177994641695	-0.5917312361025303	1.3134723056785473	-1.021358987192052	-0.3071877882179695	-1.1078148771340377	0.24716108912321696	-0.6521469453179459	0.5218491774557079	-0.1181744565505304	0.035787262064379426	-1.8496350636753611	0.7973587457210993	0.3278350048251286	0.8642914389539756	0.502963065272962	0.5621539800201474	0.8361114782012241	0.2921913805512219	-0.3652666657324082	-0.2716686172182937	0.5099865504832374	-1.6974443470623688	0.8653997251674744	-0.2213884308757955	-1.1664061961738776	-1.2287560015357983	-0.054820876071368665	0.7643383488129598	0.659712719116045	0.1834788337101953	-0.34046549562351824	-0.29351001063198834
2.844081531904688	0.927764172944688	-0.5468691256226693	1.6843423048921922	2.536038363670355	0.5150016790046328	0.8340385352713843	1.6361044367725464	-0.17791898562441832	1.04617048284401	1.467457057364702	0.09368604143451432	0.8796143127049855	-0.17170082580086402	0.9066246194416827	-0.5594819666383098	2.202482080778703	-1.059096335016987	-0.052048624303813906	0.8385568070353555	-0.3670018748589425	0.2617648186047766	-0.22089299665946088	0.9246848374835057	0.7475894776490241	1.1822220885581232	-0.1823778946847955	0.8052799020726846	-1.1672171275051155	1.868556774753075	0.8896410683919586	1.5280707683187222	1.8380015655174489	0.7522586805324883	1.9756180178586766	1.2222296752585946	1.3269708397345823	-0.7472535127253177	1.7592733480312324	-0.7231140230566401	1.525386909836791	0.6227677962483806	-0.3558804413612883	-0.06839465546916597	0.7081668202546487	0.06195187013994941	0.6552364928792085	1.3377375476349578	0.5819328307701525	0.7372297997750406
1.4798436069984966	1.4742577565666795	0.43288103709130005	0.9081092682025329	2.2566594247375193	0.39111224142227	0.43239738010170703	1.914711756084599	0.2901036499940581	1.1504846077701005	1.4179050764392234	0.8617382329987728	2.4051171983466046	-0.5169622377362434	0.14984814215203976	-0.17433657672893346	2.307932416223231	-0.15355783567291695	-0.1298546996082377	-0.1846091262444787	0.745975141773269	1.2617833060138477	0.8113405521803592	0.9659848707224032	1.6590277571754501	1.3727805575521594	-0.3061739453352796	1.1385508901365367	-0.47680324306776994	1.2179884089812734	0.6087846403963802	0.961262738795303	2.072409392525681	0.3576738398955647	1.5981751836714073	1.4916331890174133	3.0679584199715713	-1.1180266575861868	1.7522702927196891	0.419765426289635	0.9980953204481384	0.5022384356664396	0.19359429966685998	0.9345954448558444	1.089769328133339	0.09411872997832983	0.2041880744100717	1.4724327528418368	1.222229935950269	1.3384659524915463
-0.5709708901581965	1.3970337179229397	0.95220973396036	-0.01746348847859452	1.2739652719940966	-0.14929916598673829	-0.18710069209802033	1.4615299726640638	0.2995775823164103	0.7263389774350195	0.7272434780758549	1.198690820448525	2.5650863355799274	-0.29156592653096886	-1.1777402155281325	-0.23269024157521245	1.1521685916657858	0.0940775172100485	-0.6229644658281568	-0.735267188038986	1.51091200813336	2.011847511180723	1.1728054118015059	0.7820905886823801	1.4905952280590664	1.0678916220519608	-0.42470905324662056	0.8159943033885436	-0.11144621381217772	-0.24767685902680162	-0.17190090311485678	-0.5330828120875962	1.0229227490685902	-0.16611651966431	0.050735869399106424	0.9593336014592782	3.6504301743152583	-0.9933524258123542	0.4784081302503549	0.9791023019098095	-0.47148376995950847	-0.22161422522658397	0.03647595931532685	1.0955910398573698	0.9501599410349391	0.26440843882656606	-0.21335261076606743	0.42681873026959005	0.9441205298830427	1.382814652336252
-1.9910293881360464	0.7291430531641278	0.7036208968840022	0.011298775001499015	0.305869238534547	-0.7346245880263034	-0.5440822958147863	0.5866426945470865	0.041231693761597174	0.1392508183749841	-0.2991032404669228	0.7137289694500976	1.428394753458989	0.2573971046085635	-1.8513569632355178	-0.7215702313353113	0.06644288579939905	0.19196645600148263	-0.7877318562825203	-0.4161635044771791	1.2311521171293354	1.7730709476047786	0.7443744707849422	0.9459431959473296	0.6552224642093146	0.46294684270472397	-0.6084598891817162	0.2710605097780634	0.0676539249915975	-0.8865625189109813	-0.6392317782577904	-1.5848220648691762	-0.3665945320598976	-0.43467810079481783	-1.2662541381620427	0.13723582147488647	2.538399997415601	-0.500890944175667	-0.8311246400559117	0.8247554989239191	-1.7113774314690935	-0.40631816158079587	-0.4408391629221615	0.6414416693956964	0.4693679786815643	0.12059598189561986	-0.41365899495909003	-0.8098256607953969	0.08739322998743772	0.9764623286159115
-2.1111578172934182	-0.01311784020992752	0.08200386623054784	0.9030029444190826	-0.21622356062616488	-1.0495649219137169	-0.5782420855156021	-0.1565956764923024	0.049876707869887654	-0.3575292476608473	-1.039388435252502	-0.46927473966798056	0.23087303218952956	0.5626355600298619	-1.2011331604837552	-0.9219799247621809	-0.059556010012250124	0.7767782426544538	-0.3215624678877702	0.20481363870432856	0.0494904969472954	0.6309335803281337	0.07510447819639156	1.4197617961928857	0.058008499709516693	-0.08671762088257101	-0.8516074052268148	0.0419681176805822	0.270690363406886	-0.09045066761880735	-0.4129802992249863	-1.189935428250367	-1.0458572346755608	-0.49586722237314973	-1.1977866265209096	-0.28360044738011286	0.46932042439105875	-0.16621445175444838	-0.9305560692003421	0.3721137009579388	-1.6641343442023537	0.5908952516350544	-0.4925163365655002	0.2528594046197688	0.016573105634155667	-0.12171841566634276	-0.6262784697866521	-1.2264075452033671	-0.245274428967441	0.4258372091407284
-1.306853065773069	-0.24272130992297272	-0.30224770974491943	1.5608656586001206	-0.2906519769673709	-1.0174222216932605	-0.46952298306153123	-0.45384709651985683	0.44669975725938343	-0.7094921718684934	-1.0797625487170999	-1.6483259094634735	0.08893138287688458	0.22354604962650335	0.1462342776797142	-0.2670033583157766	0.4561050031985377	1.5217610296118609	0.21829349289408634	0.33188523223082855	-1.1175647225316367	-0.39567975892364105	-0.25088220350593726	1.58128500664465	0.1537132825019932	-0.2626285307729191	-0.9653609886854599	0.18433112044271716	0.42323142712682243	1.1904939412108855	0.15314755771252472	0.2739616334581797	-0.7966648586207619	-0.5747662842900596	0.14603845280864183	-0.04823178077518507	-1.1009444196708265	-0.2744399493227799	0.167260067814742	0.06307324076667607	-0.3552186850221227	2.1746716057137117	0.10024830785259382	0.26536183129101426	-0.12489927117926752	0.013495364602558095	-1.000819823802213	-0.7289239047255056	0.6693672435131314	0.11935493276522209
-0.4343918907245537	0.11804320331232045	-0.23618668053749317	1.150798768843168	-0.14276289589087537	-0.7432021624380707	-0.3374361974369485	-0.40329979474357414	0.737966051328884	-0.9062333807064453	-0.5468157851349598	-2.025120605744814	0.7508788487940488	-0.5818392614573058	0.9427483858966337	0.8857604361448634	0.7298865191816215	1.4952706012406674	0.09353207710770166	-0.19290741492955069	-1.5007962552710057	-0.33176713902779953	-0.17752390217882494	0.9787143392267581	0.5304125457086477	-0.0697102997845611	-0.7687416762287572	0.2934447807838036	0.2840853125563619	1.6510010472768941	0.47380251913050575	1.5286771324494386	-0.2016363684606249	-0.6917238317725005	1.5678315111393577	0.43085277557514023	-1.3127544015006327	-0.5265576792051694	1.2391863447528177	0.015155077072484438	1.1236292231855167	3.0736931935619367	0.7753851161874754	0.42620183836802955	-0.030120966783992485	0.5190024471977803	-1.2807970446311832	0.019463795048037063	2.258527503016146	0.21935994002011297
-0.01353004103491295	0.48392311977532465	-0.04796482859248529	-0.07473128172026974	-0.019790272244560935	-0.37137148789773866	-0.24106579868372316	-0.3116552553330636	0.38106609699356914	-0.9007546353951627	0.02144276155291219	-1.3953473786707637	0.8140244359554271	-1.172866213064914	0.5843374176471934	1.5396725781089258	0.3875729256538269	0.4406096608495617	-0.6738168011409286	-0.8583366523131357	-1.254779588936609	0.6989551349727121	-0.1162456334793433	-0.13361962119722326	0.4007814917698437	0.12116617073315565	-0.3264710473182685	0.04953185875945885	-0.19844893240677586	1.0620793503991521	0.33799837415797973	1.7130949288931216	0.0957770107582414	-0.6969672276432767	1.8742292756147214	0.4476250860750843	-0.6652232645695773	-0.4412710133347117	1.1476484203323496	0.08746722372642884	1.572889461425986	2.5246506633823445	0.8485758723810647	0.32534170033289106	-0.11100407908514992	0.7948525200396963	-1.1418499718042283	0.4043745957954218	3.0281853364912856	0.4288407477501015
0.03729167867284418	0.127570625024985	-0.18855019773685597	-1.236996310644858	-0.12649070775743634	0.004712766496582611	-0.3176564022228974	-0.3916080321162567	-0.5638307878076306	-0.7047075903615106	0.13285984412099372	-0.3606064696647101	-0.7038236150978195	-0.9534119232690796	-0.4348951563239985	1.1444030167300818	-0.1937327708240859	-0.7686787265351142	-1.2325352057735233	-1.1651868434518466	-1.1583604661070646	1.5722289153359927	-0.3860727461344225	-1.089538819940981	-0.5441863974483047	-0.03662382160828945	0.12190527101369827	-0.39652592517088786	-0.7598945771273679	0.30144217307381255	-0.034548454431534335	1.033182801488697	-0.05638690059480393	-0.5802119574450408	0.8254050222189683	-0.32043544682556196	-0.39195820701155437	0.016491566735016706	-0.02881881711465119	0.14525139372875112	0.694247676262124	0.8681167931845026	0.3016837763940152	-0.10234448415546779	-0.6982150405935003	0.3315515005557533	-0.7212258092076076	0.3120304313541979	1.9868895506825064	0.22210100235891278
0.03153053842953126	-1.0773518804387454	-0.7030273560534528	-1.8373547624392241	-0.5765957212730913	0.36763517083958086	-0.6803314525905606	-0.6313304276580197	-1.41017301613346	-0.4587002876377865	-0.25717503732979924	0.230710093759605	-3.1182659361350495	-0.011028792229727353	-1.2318735839299544	0.25724079047209997	-0.5307406213823757	-1.1215412199908408	-0.7758135617399503	-1.1160634988129103	-1.5675195194673617	1.3661340916842932	-0.8024740277906588	-1.4998817065498544	-1.7870072081710016	-0.4041539545180118	0.47816123460543464	-0.6375419841810116	-1.0152773037098042	0.1182896324026437	-0.3746970850974031	0.19854898660507556	-0.39960256360750157	-0.5202795207503401	-0.8070427158211064	-1.4418258717482413	-1.093030998571482	0.39817965383108717	-1.1856555211019157	0.22396820390712205	-0.7141443674375944	-0.8735820561805985	-0.19221345188241834	-0.5175807584153794	-1.5956143773459999	-0.6330104214682754	-0.545396284894912	-0.05833101098769027	-0.2983686213261223	-0.5611982570701802
0.07757961847061076	-2.4397814736434085	-1.1363889171838746	-2.0610178233700727	-1.2662856467584782	0.7494139934373687	-1.1436247053513848	-0.8667793685225047	-1.44679036836485	-0.31363539803336343	-0.7290817667090218	0.09371122865225442	-4.582581360481407	0.8760453939198991	-1.4493006390374301	-0.004155826312872227	-0.586937874326986	-0.6357517453925683	0.6429331407403012	-1.0006716920243486	-1.8990524504148716	0.32474823164104183	-0.8706747405997021	-1.494344419492969	-2.443201667568537	-0.4159812630359884	0.9018029740892617	-0.5108606845979557	-0.7064878550098869	0.235699620812322	-0.6136116584937146	-0.4506720897324922	-0.6460126314160068	-0.5758556681506825	-1.9493978919284274	-2.0446720207455127	-2.100401605437511	0.3667402621780009	-1.3691958121218089	0.4954320261772493	-1.472957397360163	-1.8459668878030195	0.002970490261888368	-0.502326600878568	-2.1466639327965047	-1.2771422803034307	-0.8553957788561524	-0.49052859756539124	-2.1438264701678076	-1.41063786064842
0.04614982257256358	-3.0172522440040175	-0.984750655678891	-2.1838694796351525	-1.8112044812334451	1.1435390356568262	-1.243053439031616	-0.9277369359657023	-0.5685790111980854	-0.25060873823953195	-0.7939059360701963	-0.2675865279270555	-3.868010174064609	0.9022262538659378	-1.3686505770641546	0.8436024246827147	-0.6069366440335348	-0.23666971446278479	2.189664636479132	-0.8946941279310708	-1.3228315794756822	-0.4901346334579521	-0.34938069986637116	-1.345061557708876	-2.0231955048485575	0.28612338772786816	1.505936424319419	-0.248541515042776	0.18183163985341813	-0.14475458084554738	-0.7608115133812322	-1.0546159284238228	-0.6698372269096703	-0.5105357191246314	-2.024882775985338	-1.5713661299409865	-2.2450189604059356	0.13310265923225348	-0.6156026443266647	1.09395481438734	-0.9892013906714439	-1.856126487646053	0.8319304815169856	0.09596246137033183	-1.853554303677799	-1.0182025079631467	-1.1921087020228258	-0.7497346188716674	-2.2891173132334157	-1.5799966209194773
-0.16070170647308754	-2.426821630139178	-0.24406721610295326	-2.0395426655468616	-1.7514327653219222	1.4082155219535994	-0.6994720719423173	-0.752081266834974	0.6052805347107303	-0.08688664181373859	-0.3721945000366158	-0.15409527286083805	-1.5358012365399045	-0.03408536854384281	-1.3053420771088868	2.0931108442355133	-0.6546783666648341	-0.5700391219830913	3.0089890073833536	-0.5690721659666095	0.1461257757973443	-0.40269522918091327	0.45715695812994345	-1.0876198976842055	-0.7776934435245564	1.326830514592684	2.0048212355442807	-0.12925524157768425	1.3769578699193872	-1.1498202949167466	-0.7207534689568278	-1.656183850426756	-0.46110404321493703	-0.0980272130090423	-1.2663618572981157	-0.29395240205311113	-1.1368035866343127	0.1563677059470387	0.3263566892938493	1.9099505637770846	0.3179125845842433	-1.283700066888671	1.6342921097312906	1.0282497044040673	-0.9124004832723899	-0.09722435892089455	-0.8564811612985234	-0.5364727937611544	-0.9883664074686495	-0.8611449334245009
-0.4509840195417292	-1.1248332631503628	0.5247596737236834	-1.294191756286957	-0.96445762654507	1.3053044177311335	0.1737789237555945	-0.4324103050724163	1.1926277053938454	0.30659622987411544	0.09566676567239013	0.5629688578645681	0.68723495022614	-1.2379842331813091	-1.1684269261809088	2.5239062338145857	-0.5632484797414181	-1.276304210004511	2.81996536876022	0.11327704648653003	1.5028111903498942	0.21846253242595226	0.9918511116872547	-0.6382942298548386	0.5852604992659397	1.8419384601572089	1.8536745596271078	-0.13291646915789312	2.3284941004726942	-1.8902653298613679	-0.3816518855551868	-1.884782464586635	-0.09038226250855848	0.46254381445415843	-0.41814445811383344	0.892077874726143	0.4507580921298551	0.5116091004495635	0.8659142426911309	2.5183358489225407	1.4252397949231412	-0.6904373453301995	1.7986365947443772	1.7382513685641032	-0.034288832132641736	0.6714812190935446	0.2415928510925885	0.2476770479216143	0.4059834086008576	0.1766862963065718
-0.6582970592727074	0.05724875228961246	0.7261976046044891	-0.0942005107954556	0.08856650515003091	0.7354688378608961	0.6858548765594683	-0.1690897270072844	0.736721706912054	0.822279703168539	0.07161949207297637	1.3242241439897233	1.546721946768091	-1.8418233132136976	-0.6874110919276409	1.6000403035622826	-0.280305526577791	-1.5535682079003215	1.9026929420771117	0.8771661565270216	1.7830055823614221	0.51362414325304	0.9720452332159806	-0.13506473090168858	1.4285595586579931	1.304102268256263	0.8556636817345166	-0.06123743724303049	2.449130808100809	-1.4316031912858271	0.14950991356416338	-1.380156083874564	0.2588160449525214	0.6518583205776152	-0.10823275885239139	1.2117753504374704	1.4213735657580395	0.7786446642750897	0.9987080805748426	2.4091854585456054	1.558483208273257	-0.4524839097191607	1.2788127090806425	1.670638646525006	0.2844035119015619	0.6687968534259421	1.383952251981141	1.1732117954733923	0.8296846179153862	0.7799478832046545
-0.7113993140711464	0.603914914661131	0.3356772090199581	0.8794590666021646	0.6206942557072892	-0.028157372275564495	0.45849659921509944	-0.12236061635973346	-0.3809272372934094	1.1860179626210188	-0.4925978356396149	1.5040240335120876	1.1609169469437166	-1.5151606071537054	0.10457095331766847	-0.03629248620033228	-0.004167096795411502	-1.1651191963349627	0.755526327397982	1.2272905503553084	1.07772108127011	0.1252834162504953	0.5818272702712853	0.08889052144398428	1.5002816842244775	0.04804993959172941	-0.4368084443410427	0.07562561216717467	1.604285009203801	0.06287907971766007	0.5498154527086062	-0.3611761290754274	0.37294678784838703	0.24580440336791265	-0.3641019479189888	0.6225007257822464	1.3918138380737926	0.61728355054502	0.9814389495803499	1.446529567162319	0.7704923587765388	-0.5686822111583564	0.5292757055609466	0.7048001845286161	0.21817754693388033	-0.03280556525800162	1.7860293396414355	1.483242957538606	0.3746475474115377	0.7543598471818427
-0.6243265550636673	0.589691351967866	-0.06156216272218204	1.1066841739245123	0.17096333015426401	-0.4229872176439906	-0.17038952816396716	-0.25552714984300945	-1.1676377742137247	1.210977358960327	-1.0252203860577793	1.0683066938774246	0.4639343992171287	-0.6031742871496839	0.8029349838414181	-1.2230819071402572	0.11766812766185472	-0.5972701072983959	-0.14811567605310424	0.936698115873813	0.3633342173282312	-0.5295214006266077	0.2015973577776417	-0.07341423185895563	0.9395620496656665	-1.0598653224585977	-1.0848358191189795	-0.0026756494708881067	0.41156713362852543	1.3761630750292804	0.5987220576057612	0.47335874258155325	0.2283428210095202	-0.3031771429012243	-0.6571215542711759	-0.22082081062654196	0.823145547438142	0.269297076493142	0.8659678315660276	0.13623126260572926	-0.2067448995584879	-0.7152842998763096	0.039882619017078055	-0.5997347286240702	0.2863598626338143	-0.8422586052146379	1.4236676091963103	0.8302672676568067	-0.15644327304133135	0.5080918514283851
-0.3776728191597262	0.41018836097795924	0.13026960183043584	0.7914559699445995	-0.9101863235927189	-0.043360243366801395	-0.5003806020694007	-0.3358052979477937	-0.8188215226025973	0.9672181721378021	-0.8890572277620129	0.571372533479442	0.1199509087577602	0.3181089158367125	1.0447518546772618	-1.3634420642812948	0.2337000859203955	-0.3002470875322219	-0.46676428867498915	0.2802872045987932	0.39885610212662803	-0.866252608705264	0.06611613176856031	-0.29020216273500277	0.15081749388294616	-1.4040891403469813	-0.6163183626330718	-0.4273313640129004	-0.15521265381633706	1.4469438037103277	0.44046714325178304	0.6432943632755059	0.06258677686227049	-0.2716382629918275	-0.46243538165389025	-0.5553737016229896	0.3166612745361056	0.2942731860376972	0.5146829049704486	-0.6925976784086388	-0.6483768028132211	-0.5455547003653555	-0.04905976362844235	-1.3081581894708132	0.6785491959304144	-1.19894713632019	0.9729529876631161	-0.2443860783494781	-0.31744441169784016	0.41668603989790304
0.08069707257381226	0.3628220002991618	0.8923777292205103	0.5488380750065395	-1.6580088249137912	0.9351419121087853	-0.18103416739573666	-0.1479562741581613	0.5200958635892066	0.7028191693392264	-0.10181160945532608	0.5416382148958688	0.15117289189806224	0.914639384541926	0.8686437331413817	-0.8562773894664489	0.5302593430511409	-0.1202030859895049	-0.14149707208466727	-0.21196058739009865	0.9967427558327003	-0.7529529230753442	0.21285439996141628	-0.16694753808840748	-0.3590453127540511	-1.015018898652656	0.5047716916929483	-0.8321395884296089	0.32434908191286976	0.4061510213275665	0.4395914977001656	0.33918407774492426	0.11385250943367783	0.5426008414290013	0.17038307950999143	-0.11119342835015227	0.04480295660360106	0.8425221401536398	-0.041100448053742675	-0.6210561980190368	-0.41557610409505574	-0.03304610793510133	0.034151977092405986	-0.8783280004978405	1.0673486612122867	-0.964859238501552	0.9651582272741502	-0.7556108059830858	-0.4310491098828395	0.3573846079091922
0.6887480587425844	0.4731340896264528	1.5960889299374676	0.6173493456121096	-1.2956742996561983	1.8204564068971527	0.5036925581072269	0.2633559827164657	1.7791171494049394	0.6123609510915881	0.58521419155413	0.9372087624187745	0.37337794614761416	1.156255484624547	0.6200599681221766	-0.5316083015365725	0.8089244999057837	0.3536626174542682	0.4766456024428345	-0.19453010694503486	1.4209854351724005	-0.4593398968944735	0.6228457643368993	0.2277136270817357	-0.2343181344750172	-0.2947402782386707	1.3086132566319129	-0.6382311058393627	1.2165988213531773	-0.6533627578849286	0.761237522368062	0.1100880276966427	0.31131495595584213	1.5604550732351752	0.6370668775543213	0.744593138588329	-0.1059118573830819	1.4018696702348854	-0.49371036475150504	-0.06228710558979115	0.0685624908606025	0.4736281294796968	-0.029714048450540455	0.28959393079829493	1.0972141308574694	-0.42309909486901226	1.197016852886425	-0.26000674897561343	-0.9679146999796453	-0.0024021497025435985
1.203029566963235	0.6002421741449355	1.6266107432226544	0.6320948079011011	0.052361632127579244	1.9718846624393633	1.0277968077670692	0.5916199759910356	1.899786896617559	0.6767265473900214	0.44484269236947366	1.2201886063290397	0.7633596075324366	1.0925413434814553	0.579228314271748	-0.7515962962433729	0.6007757796997358	1.097206056771642	0.8016724122359845	0.2653547123616474	1.2891868889503804	-0.2145200526115734	1.2288237232843793	0.41275337769369974	0.4462664073029692	0.4304044149804182	1.2212488913936401	0.2545778834670285	1.421805093609148	-0.8341002070162487	1.1516041312570908	0.22349824305699506	0.3585171819616765	2.009390215206717	0.43868158619392755	1.3521490751632546	-0.11922197371427297	1.383043023143785	-0.5936018056659581	0.15397051247792654	0.32816479185437697	0.5905979687614064	-0.3375720658388018	1.1645263399541732	0.8719512066715852	-0.00673790536617525	1.088414769733633	0.7027680151111254	-1.762095899490588	-0.5829822403431693
1.3636960303276606	0.6142170609261568	0.9669125912431384	0.25409513211194595	1.4261672502412615	1.3438536697635615	1.1727438644496202	0.5478899607632632	0.8548082983240514	0.6986312675818385	-0.3851783390100087	0.9266159527174431	1.263196302394388	0.7511393251322355	0.7437977521668941	-1.1015390741592306	-0.17505288109676728	1.6048819189622467	0.488970736658302	0.790990777350358	0.8761676071554012	-0.04943829202306181	1.7653128986538207	0.13875045374038156	1.138697920889942	0.9986181010347065	0.5310693484787424	1.2011722380485694	0.5497114965837032	-0.23443119144756966	1.1768815537732524	0.4697536990040147	0.16735975597624705	1.6803301158172226	-0.19697553616152183	1.2630785800349662	0.13859488563753813	0.840427635955214	-0.47007340044859636	-0.3334497456046215	0.25971360376733754	0.3035962010082871	-0.663466432032686	1.0543443520258053	0.7937896618881389	0.01737356994545892	0.4973202214954186	1.2153976798731352	-2.0667103128177855	-0.8089042832435314
1.1299820556389093	0.4983502580773623	0.16057763854778645	-0.21062785698376155	1.8591662480871896	0.46442191334370503	1.1295599939866554	0.14346104075480856	-0.3094416663341349	0.4755276032345674	-0.9383984787210506	0.13467038973054526	1.514102768623688	0.2719767468045416	0.913599959965645	-0.9334950102068867	-0.8659915956687371	1.5357427694083778	-0.24044590372269944	0.9788836422912388	0.6030277699399988	-0.013646345015695149	1.7909767263086238	-0.18508487981290786	1.2296709154047984	1.235586427697264	0.003032558440901082	1.386338350419895	-0.610208443752596	0.35920358556915005	0.6660608949153664	0.5408494477619189	0.0648407049115853	1.0152846577272796	-0.4744418466169246	0.5326358633732238	0.5302108822667949	0.4227205247004297	-0.482331782231713	-1.029187761387239	0.0778523220331621	-0.013432937859939214	-0.6709497108449275	0.25128424723676934	0.9840313547848493	-0.26188799946211966	-0.04590267806450824	0.931881783281813	-1.3914272312070977	-0.25186956691930984
0.7015845206057517	0.35984470286019504	-0.24543831956680243	-0.10616777712021863	1.2025119228700116	-0.11966988198327776	1.1509495599001847	-0.3290744779284703	-0.5319240322623847	-0.04060268107084609	-0.4031725961971268	-0.6128079485544299	1.1296125150216463	-0.0187967385801664	0.8850627422635456	-0.15460187096039404	-0.6813555933011622	1.149064224090597	-0.8278195391800602	0.6695373888534205	0.49452647571232683	-0.2554358386841095	1.051308506524309	0.08783328052754474	0.5731969129601472	0.9590818308184831	0.10013476209371763	0.6566376403701196	-0.9435149439534912	0.37734464011758534	-0.11052818868138406	0.40415077391573595	0.39977700552428275	0.5224065781503383	0.10595238445131633	-0.36798134024235046	0.5735476970023827	0.583741170594819	-0.7727403335712986	-1.1708273834559857	-0.04316387216954815	-0.005659233402992225	-0.29313618860592777	-0.36295190475793204	1.0787793358096527	-0.46739529104071414	0.01835409436965283	0.30002489327236775	-0.11837020822076767	0.7602876906099906
0.2962257345004228	0.34549637633131053	-0.17226467742761017	0.6574348228961416	0.16473581781227004	-0.3482006472682715	1.236186257818971	-0.5904852992194052	0.18408767720263564	-0.7092455989905228	0.9536121599550009	-0.8277465836527899	0.2327874345045714	0.16321302962742368	0.5740104847345567	0.5722926647923989	0.33331115336183226	0.9445270295867515	-0.9522293195222327	0.0740486140475699	0.2621780658398563	-0.7326629802061969	-0.16894675978884266	0.9927592982255365	-0.38162953999706395	0.23455965809479504	0.5927252184531254	-0.3345516123846239	-0.2989320291374125	-0.06930315040011421	-0.6961737657120711	0.21693838596893059	0.9742022953711053	0.27225575451208067	1.1097469241073514	-0.9248731127125253	-0.0326179417462161	0.9968045447968948	-1.0938766098568973	-0.660532561601089	-0.15774884687796809	0.28274759880872224	0.07876377253172585	-0.33166341550336337	0.6942915740662925	-0.2744953644073555	0.5513448692700453	-0.1082762745870253	0.832193897172302	1.3378757066393023
-0.040727754709235744	0.47013517482781275	0.02616719904514746	1.2660627004636191	-0.4281919293690419	-0.5940780328610771	1.17098408133995	-0.6082041387372471	0.8358891582799602	-1.3031543862158292	1.9554219753455324	-0.5367710154744534	-0.5572038404964116	0.7347490381904476	0.07150574176282061	0.4415439722514201	1.144504133875373	1.0099235543962017	-0.8241575222685276	-0.34373087741511194	-0.2430556317691501	-1.0221001563134222	-1.1945487510884296	1.7221258172736729	-1.04916233502794	-0.5434329554253358	0.8533944191404872	-0.8355688598294455	0.2735194408148935	-0.5331537128932244	-0.8593547661155152	0.016938661861760348	1.081513177796301	0.00717281143602884	1.5381605308797932	-0.9612519711734526	-0.9077088383229888	0.8819593348797934	-1.1232680238815087	-0.25225717766419536	-0.38111206036673845	0.4824101075070151	-0.12089760163581431	-0.11146513581250725	-0.046426017207780175	0.22408833689194302	0.8006349753976286	-0.2796685173838868	0.9029081031175219	0.8588354767577234
-0.3712819424083445	0.4994573357434081	-0.04334004019084063	0.8202873013124012	-0.367915482010287	-1.1549501611773776	0.7746817758740818	-0.5199531821934652	0.5447272701410107	-1.6614066350511498	1.6630079841466612	-0.25369389348449817	-0.8217133865750273	1.2438265742300727	-0.3540709058686533	-0.6658409022223328	0.7450327295882889	0.9424665307676224	-0.8839102868778586	-0.22343338869837226	-0.871590505899641	-0.6985400669831966	-1.5596018037283779	1.4033135885844297	-1.2676732393012173	-0.9970641176806894	0.4568982151698116	-0.731086754094317	-0.31277821721045207	-0.7986731739078191	-0.7629972577594702	-0.3042746460407895	0.26381586160972015	-0.4192562889295088	0.8898769682297395	-0.7316877794515206	-1.258970024959207	-0.12416722004134678	-0.8496198987164943	-0.7216685582927337	-0.6521671136799939	0.3243761374184252	-1.0419725116540646	-0.4726032802985344	-0.6355192014194625	0.5322468904661547	0.21514985423014546	-0.6490756632214002	0.36684038277318315	-0.45726886444049336
-0.6684368161567104	0.10035742088500185	-0.4956155146396446	-0.565524130087876	-0.07217637013126639	-1.8658292689557445	0.051329475041872616	-0.38745203323321586	-0.5377987043562771	-1.774595807043507	0.30288104048832265	-0.4784337209365474	-0.8472993278288179	1.2729289243089843	-0.40437308224499874	-1.9673599257193697	-0.7335471368876133	0.407836018466926	-1.2818010105244175	0.33896781829290046	-1.425231952579607	0.06193149961386339	-1.4159776523915844	0.07055044388935564	-1.3331188267230751	-1.1533273411581526	-0.48479211413359957	-0.4812284111859801	-1.8837404312410164	-0.9822381423543886	-0.7645513487945547	-0.713985621120495	-1.0505792721527518	-0.8833045206696744	-0.23873579947153772	-0.6472787736758453	-0.7351091184523364	-1.5409533554697308	-0.5439832636330335	-1.9327143848078985	-0.7698429421973193	-0.0779726725511611	-2.1082844488934516	-1.5119358392091258	-0.8080987822294383	0.24763423095859163	-0.9477985551302484	-1.419174240426257	-0.08741584956192773	-1.788696677349751
-0.7893334837357595	-0.7687193221786718	-1.1450992203802144	-1.7334987526407184	0.026708884413005535	-2.241129732131875	-0.8248010726579003	-0.12494508485633336	-1.5326485789865671	-1.7390999093723287	-1.0019147859309427	-1.1724383595482113	-1.1984848006652133	0.828188050872494	-0.04537036283519878	-2.4252109127087675	-2.0940728998868123	-0.4306511892817009	-1.7372654076273877	0.8009938173465603	-1.833449684456243	0.49530632490611803	-1.2670609871823697	-1.2871211190469356	-1.4977295439351679	-1.3252086180183502	-1.4685195151997015	-0.4374442511218935	-3.06350425536391	-1.177525137335282	-1.0650646774617785	-0.9103342861659734	-1.8643167379566472	-1.226965379890788	-0.7273755374266887	-0.8698239848692569	0.13136064398114292	-2.5028948698440745	-0.393065235174487	-2.8812520171518083	-0.6491583644264215	-0.38699051525505584	-2.4232810126167683	-2.4421011309057814	-0.8492089574979284	-0.426732627153147	-1.8953861296399337	-2.2048229061875957	-0.10146078482286809	-2.4168411173224023
-0.6771212516269344	-1.6285868606718175	-1.6685411382557047	-1.6797353331100782	-0.04737460998505453	-1.9676684293232396	-1.5708738916220835	0.29755158318491104	-1.8934264000988037	-1.6339641000922538	-1.3759184290623074	-1.7222967535268372	-1.8478233757181497	0.28184345751217393	0.3329865226348037	-1.6615546812726898	-2.290099934799486	-1.1422596610595153	-1.8833138225711652	0.6329044344448238	-1.9951598170301408	0.05937960156025359	-1.340756618532764	-1.7049072567691363	-1.587096482060158	-1.5823331361750719	-2.008990232933356	-0.4435994126317343	-2.6821318570586015	-1.2241713570446933	-1.5255349798682407	-0.6286913619648862	-1.632141387424245	-1.4508856754772879	-0.10170613400445591	-1.160509503333642	0.4716070057908023	-2.5582429945836673	-0.3071855054823813	-2.7078404957620936	-0.4437510757711826	-0.4158212741867321	-1.6088034859841835	-2.4189041494838457	-1.158256140218365	-0.7843551363956398	-2.106433970524686	-2.4299761743647137	0.10702135034605978	-2.1687483977457775
-0.5066209497279471	-1.7920359533973778	-1.7803619760736986	-0.6532715080196251	0.009413297259707784	-1.2193878101827957	-1.8747263281882969	0.6665522813873019	-1.9033670911931295	-1.4459452046526784	-0.9605353072936265	-1.4890635849522056	-2.044277456336423	-0.05246564063720362	0.1868797471825539	-0.27939649332983985	-1.4306410694856049	-1.5373815041883212	-1.6418620868266804	-0.16719811099651663	-1.6610358731096595	-0.8564873929379693	-1.3703555702429484	-1.1818852315713668	-1.2453636358965512	-1.5296951365892808	-1.9564646291941006	-0.19603322556100888	-1.0076616648261307	-0.9249003181421901	-1.7896571099862622	-0.02416631796270008	-0.840742740976705	-1.5737928166067177	0.9657428183786245	-1.1396502155381236	0.010965124868392547	-1.971631754244004	-0.14772062281029022	-1.5708290997808767	-0.36810508754641136	-0.2861740051234654	-0.24079878515222844	-1.4575736394617866	-1.6318595336001984	-0.3465539720895157	-1.7705199913388285	-1.9582154401193774	0.15388372445968584	-1.3290637824069198
-0.5206993251487845	-1.0286740154750216	-1.377141131368005	0.13583153857750316	0.27538871725095093	-0.49460749128424125	-1.561741029549994	0.6655674190567218	-2.053337224457572	-1.1117265079562721	-0.5406471277068853	-0.46356875891384686	-1.2156611795620544	-0.2142957801857005	-0.6324624013163639	0.7067382458348896	-0.48866307180648644	-1.7536331527271218	-1.2160637905648097	-1.0313364479928666	-0.738144311101893	-1.2574738900299904	-1.0465320757689032	-0.5543576230681362	-0.4998961074191746	-0.7910482746523781	-1.5195773794661427	0.18812538925786892	0.5278312776361649	-0.3779495438253023	-1.5869472292956757	0.4099268076547462	-0.44345088420770895	-1.433727122497814	1.3716049775324817	-0.689243766694641	-0.6966331373999645	-1.3300493248416239	-0.021337581937039718	-0.4285774001733467	-0.4499285709771388	-0.23297761628404415	0.6412792759566468	-0.3942496869947952	-1.694489713420619	0.5433825467688662	-1.4429037792527628	-1.1987515140065903	-0.03645516124070775	-0.3334111435558746
-0.7088766862817462	0.12168216168804034	-0.6318025923972467	-0.09124624770937044	0.4657804336927561	-0.1813544746068396	-0.7760133341403703	0.2449048250672223	-2.183626793634806	-0.6156460423511729	-0.5640034040723475	0.637034252135972	0.1959915459944727	-0.44733348160020736	-1.6219022016932916	0.7760618571853423	-0.14009524286641842	-1.869957154818666	-0.7981507598289049	-1.3279410455646339	0.3175504160113686	-0.6365660685946898	-0.5361931431575083	-0.4782687713321979	0.12704395643748612	0.3579664930836771	-1.0242528877060324	0.22303643470613949	0.7773430509806937	0.08018410286006225	-0.9519017190014714	0.36799045767029165	-0.7694840096704483	-0.8291023268657635	0.7379931585247981	-0.06434437563384107	-0.9592253205821557	-0.9753962869726334	-0.17813991900982865	-0.004877791750874838	-0.5119635865505888	-0.31855741918149777	0.5201961460376776	0.033251830666592486	-0.9859605414167083	1.0023684752641744	-1.3809593822313286	-0.618624260430725	-0.2365209666782032	0.4338533715701436
-0.7402059382745361	0.826387405185427	0.06896646736746609	-0.7769166300567246	0.34048013978600883	-0.2824878409071876	0.06203087094512052	-0.22239166801937293	-1.5756257086980687	-0.0283555962519555	-0.7059909961118846	1.0072220464956034	1.1039733968815122	-0.8373338534459827	-2.0183106428278053	0.29139840503232295	-0.1031136426295819	-1.6662448482485912	-0.39236118647976614	-0.91107034935277	0.7189646373852326	0.4297558443906581	-0.34923250849296245	-0.6794954527784726	0.19464708757312216	1.0872176254069874	-0.6186112185110944	-0.28440354245114063	-0.060789612709910366	0.2922476757647971	-0.17746767199119592	0.09096112271224367	-1.1615496212668566	0.12075060653992616	-0.22100001957741114	0.40472471640117497	-0.6828904813754548	-0.822002130377729	-0.5969105620750039	-0.09313859855015288	-0.3627897700849696	-0.36522081897123704	-0.12115608764099248	-0.08463038836194248	0.14269891164484108	0.5506809336763057	-1.2997227266486509	-0.2878253775099708	-0.27686435024540584	0.7634215224523061
-0.30327488772090305	0.7850799670234097	0.39036605686056247	-0.6691124106643112	0.09137017125857537	-0.5016634340888397	0.5823477177194801	-0.2555012794930732	0.04947497179127279	0.5411390911350369	-0.4032022319058334	0.5383098148435109	0.9934705636713015	-1.1968784993453678	-1.490387659990287	0.05203007096310086	0.3389610300473484	-0.912648573948172	0.07823072490845163	-0.17030851409298908	0.1769195971298108	0.9238094100622326	-0.6704515238884156	-0.3012156258591645	-0.07312962069424893	0.8728250060561997	-0.1818852485215535	-0.8399674907564614	-0.8148162307949589	0.5024384240172065	0.44081395644027915	0.10165760557796727	-0.7593692880519978	0.9216104151872725	-0.4694229659894899	0.6676220070192848	-0.29150275561958117	-0.5965529293982308	-0.8240927007030329	0.07980759201626075	0.060612206124775546	-0.13833626154808074	-0.3367411296988485	-0.08195412251665217	0.9536299353556204	-0.3210296972641898	-0.7446693539926416	0.042148366645535555	-0.22475949395602893	0.7628529423013353
0.4952144269276444	0.48228608359249614	0.3182173988379676	0.6931364236118035	0.14477818833354167	-0.5276221922614679	0.7546134131301484	0.23530590407678995	1.8888003105761668	0.9992861020265328	0.3734462019321549	-0.06920319530601422	0.4864596355969453	-1.3107564877875193	-0.41547578704194815	0.49275521917284165	1.353398682864794	0.19853539868093836	0.5885826563757477	0.40330267374848044	-0.605201856419042	0.5307067727835567	-1.0190525558334431	1.0502521829711589	0.010191958419166855	0.13343173487995139	0.45887115617954416	-0.7403206526816566	-0.6108017665750047	1.0284115924695418	0.8185924820831105	0.5945950918197703	0.47654370411635283	1.1407013209309265	0.2918305294622796	0.9405078964880861	-0.049521796251075	-0.1485259911063634	-0.3814935923071884	0.9054428081412084	0.7017252180651073	0.4221549987474502	0.29128404144424314	0.42125577955810894	1.0745297560717053	-0.6490516301199286	0.3744874180289801	0.5194227303693878	-0.1631124933254933	0.8449188755770889
1.1458653936623864	0.5489491307420866	0.13647098419145065	2.325043504429016	0.5834963314062797	-0.24462326273755697	0.7820977466216155	0.8139986072259787	2.6863972713679254	1.2645968969063774	1.049958735635913	-0.03872303979697269	0.5120696536563755	-1.1966046495075395	0.518588786615262	1.3009884503915812	2.283874151118357	1.0939514423888808	0.9922290713492238	0.6237597942240352	-0.5468544658469626	-0.06761572160687046	-0.7567417695653338	2.707511467452789	0.7440096748321542	-0.19175385358924532	1.2037408578102742	0.08405111321920926	0.33700101936508514	1.741409193852623	1.0474525248464979	1.174970850970472	1.6576580468060156	0.8421652501207454	1.3475407380636064	1.3345731907954521	0.2577512721930411	0.43955335496549014	0.6601439378679629	1.927935180220186	1.396129243644843	1.1118078839280832	1.2413216602609825	1.08192364085195	0.7731172183104972	-0.04132942175915706	1.6281602785450597	0.9865271157588472	0.06681568014662426	1.3573014749447656
1.195457584696685	0.9705019164569899	0.10862602335247078	2.723700162102842	0.9427392259087443	0.23662179525807417	0.7196224130966327	0.9307609736934487	2.0106598329001395	1.2565486991213908	1.1212766993941914	0.6446827973520666	1.1062733213733593	-1.0419697372801828	0.9051387018960374	1.7649567356989493	2.3366665174377275	1.3360138617722797	1.1433418394014576	0.6016341308240203	0.6071246738984117	-0.07014198821730074	0.10381986983754586	3.436913717094852	1.5504752134631008	0.29320114672654773	1.6190088655223849	0.9073668175367944	1.114699165093064	2.033829656704308	1.1745042569916277	1.2454273858562215	1.8584297465496162	0.4610136746615828	1.6665525461419117	1.58732246717909	0.8714619986467876	0.9344626079054366	1.6283767693725721	2.324677599538682	1.8162091613072477	1.5629775325385418	1.6196089625765695	1.2816161517555407	0.4831556282252068	0.905495173620387	2.383016425058963	1.194170628964389	0.7245933738279179	2.102042526227169
0.671855444080447	1.107054978177768	0.2247392187523553	1.383376679823091	0.7135642819185563	0.6638393236510083	0.34277866433170234	0.4618405450428572	0.7191484448771148	0.9569484912788252	0.7170220685025617	1.2002783206563368	1.3765223140523606	-0.9186860750902536	0.7927535147279456	1.4663457357687149	1.3893381202174082	1.0094153632623177	0.995744482901456	0.4638102054650381	1.8769062970978825	0.4851232046526636	0.7997911518410965	2.532084271125516	1.5258717927044403	0.9790789001312435	1.2927642365788505	0.9935749126921994	1.0952978388471757	1.4219741091952784	1.0822465196126427	0.61828460745174	0.9929611498129466	0.25242146240683216	0.8273959463392155	1.2722547276126972	1.4948215044747477	1.1049988564551951	1.8546740096955485	1.7615830356281135	1.5598670745223029	1.4800523487260258	1.074208108824626	0.8686779096219835	0.25398995255027584	1.2833244142124964	2.260618864877016	1.1076675385122836	1.7323903729886168	2.345284245856869
0.027461122148849094	0.5332446147784226	0.31166832808658707	-0.7037244203797003	-0.019916978223034603	0.7792363875020014	-0.48208226379078406	-0.1910600904063699	0.054378486898274576	0.5032697154143735	0.39832809484085135	0.8905864836512435	0.7034364779560848	-0.6704511954059703	0.41706801427705853	0.6617358817683591	0.06718186075378557	0.558021597702449	0.6316556189969489	0.2072834394730268	2.022656350286254	0.8326381597838118	0.643151740842639	0.4471983070512237	0.49076327309215556	0.9627259032939708	0.29388117066332076	0.4209868942491682	0.47448304053219764	0.14732848059907022	0.6508070025195566	-0.28704862400176856	-0.2092559453947514	0.02060341949421057	-0.6625109895466929	0.30846241297115246	1.4640798459842024	0.8684743814791853	1.3174191928620302	0.7242809838173677	0.5357408711103483	0.8778007230201733	0.11492230955454014	0.3225174017720513	-0.1667084128056793	0.8477320497069426	1.3747119961240073	0.9258383762913743	2.4993281921044077	1.5111831611858262
-0.3116489062103917	-0.3234583482006056	0.3304983763302404	-2.0230080651057674	-0.6165781482535616	0.4933029256641518	-1.375743549565179	-0.5302583352231958	0.38581441513376963	0.16462685832684554	0.48124005970901795	-0.1607234685045452	-0.35440471681770164	-0.14400599464661704	-0.03852271400889514	0.040262268108265865	-0.867106826367986	0.3300159710590432	0.27383632728906443	-0.17870957862616735	0.8810649008542447	0.47220689846511876	-0.1518714520440059	-1.5814019240398411	-0.6752585443981154	0.10391218267227577	-0.7712437746158823	-0.04882774123856474	-0.04487933545843441	-0.9359379925327076	0.030491777069752802	-0.8315716923177544	-0.947012316752005	-0.512814983840026	-1.8199962934116767	-0.799136484265985	0.5413967640081738	0.3693077024438442	0.6317178256265298	0.049566450202705024	-0.6898307932438356	0.13287495026844248	-0.42208847103428787	0.20523724466168544	-0.7866539912951723	0.1797632054437389	0.2276966207393099	0.8361659023592442	2.345830461325701	-0.09225370168221393
-0.2908302738925305	-0.5798446365758282	0.42135730815938727	-1.9044891973254303	-0.5963895663587638	0.02128007964730538	-1.6156188098338506	-0.4420296325504521	0.9798429924368779	0.14359378579817864	0.7164624670769781	-1.0657512134945182	-0.6553234816807487	0.5181254065847412	-0.3956418859987856	0.11107137840371022	-1.0976570829055872	0.3544429200873087	0.23572447585616793	-0.5666445755690036	-0.4478129910699274	-0.20204122487559054	-0.6374697335655265	-2.511759268433567	-0.8775514552520967	-0.8122652994348308	-1.2306520745668743	0.09688414998203793	0.04928335971542317	-1.1259466616677773	-0.343245066593406	-0.7186909570652178	-0.9421224197470994	-1.1857090152863907	-1.9419232221703324	-1.3159965464433765	-0.6492085781606395	-0.0909346321103158	0.4044374813127459	0.18196285792067723	-1.1618585593507271	-0.271678676448267	-0.1600412131933108	0.5765385538210741	-1.1536942196040088	-0.07990660237676951	-0.6179113674103035	0.8311437731981061	1.176975312957675	-1.3867406410482497
-0.13860158398156472	0.07884909603058278	0.6082669509290447	-0.9199383685344531	-0.18300973188881278	-0.18881941422958895	-0.8597271182428383	-0.22589691598726735	0.9523120274535257	0.3731060078278791	0.6600764631154644	-1.0826054520973332	0.12556520442381058	0.9093293789776931	-0.4175316861466032	0.7590689821561849	-0.8212239944134376	0.47309401448716365	0.6984071199516885	-0.7535520745041488	-0.7792745102297846	-0.3827692400358348	-0.15833525286794142	-2.1920607655158926	0.05698776824890981	-0.9633737335844971	-0.8950250818271288	0.528040939160711	0.6730278683820312	-0.4935266703742913	-0.1130510569829967	-0.2183294358607527	-0.4047836675900603	-1.4403116639869975	-1.0916543844400317	-0.9272863699489846	-1.1564253667401132	-0.2618283322538933	0.6471785370941372	0.8480420279461508	-0.43022958332148975	-0.1613470366785445	0.5419337857589657	1.0039508216918553	-0.8247229789177241	0.04531591527636451	-0.8764954015957901	0.7773621467038385	-0.30522416487205545	-1.4982324906402114
-0.03342002993995903	0.962001237634812	0.6082701291560946	-0.09532825206142027	0.008043355722583564	0.19556290752596972	0.3799650586568952	-0.1927388169767029	0.24202671692875882	0.5518235723583029	0.2219510932066542	-0.35253079528245823	1.0471084123520378	0.7244203082005795	-0.02244111919688179	1.3310803503348587	-0.4335068569683122	0.5296289370484	1.4229935204476478	-0.6456776841115961	-0.04655491043382825	0.18562011455608168	0.9213753629729566	-1.2665814260015043	1.2042698100470388	-0.344290422239465	-0.129835963117013	0.5411624261384607	1.277437151556595	0.2746486308261029	0.5966356900757048	0.09283535968311676	0.3171648860730842	-0.9442481776156673	-0.03410494052286647	-0.04442952388071496	-0.6544532042106009	-0.11655260179677686	0.8370704611484935	1.354480201244462	0.8025691093730973	0.14294513508728904	0.9871313133455897	1.0628256487131982	0.048191536736745595	0.02751904747365635	-0.6762130544265474	0.6071901144171923	-1.1422863046972431	-0.6015146736835925
0.050722398150557624	1.0908990830300118	0.12977842645885768	0.08368649426508175	-0.23921655031855646	1.0122159158045694	1.14973336218189	-0.3113591807363284	-0.4471950347885598	0.4383325297976061	-0.2720083892569108	0.3088574498025594	1.0058854327103726	0.07253372434435568	0.4643249124339753	1.1730894388610067	-0.22789415473226524	0.41533428462713634	1.7696976232455341	-0.3278371523437587	0.7817746784228112	0.921039803137824	1.6205917075338518	-0.5174303943030212	1.5160008039937305	0.3790190817518604	0.5702381786584511	-0.000721563007703881	1.2980186396420061	0.5803555011587598	1.2022524257075056	-0.18108754241476055	0.9105945175979108	-0.033517585448699067	0.3200251408917254	0.5436218267341776	0.2587960377346518	0.18649812729162993	0.5020208818257794	1.169242781832689	1.169977794113574	0.11864043961967258	0.752862712109345	0.7196395469931831	0.7811767112939295	-0.40595457379774147	-0.3969994327589547	0.40044442097754	-0.9320617571313462	0.2900811603719314
0.1839200631617657	0.27666648208037337	-0.6306548319852108	-0.10500064171070893	-0.46892432265122924	1.613664327820956	0.9764573005120423	-0.28600104819625644	-0.515296914152069	0.12375973425984535	-0.5040424044468161	0.2907352306387545	0.056713079277310646	-0.5936670194713911	0.5112255293078017	0.1791639974524634	-0.27031063964621643	0.09767183177178843	1.2099836863831355	0.023863280760736398	0.8465703988976294	1.0749570200637741	1.406106647842215	-0.27585391989367913	0.8592185096072241	0.715855490843762	0.9874223513678717	-0.44386934994381677	0.575070935096919	0.3886043437670752	1.1644320131164867	-0.9228266819444225	1.082917052300729	0.5924834134407414	-0.3766396431839704	0.3524178657262342	0.7297580925093338	0.49846599755752924	-0.3027801596117176	0.3088318018526633	-0.0010776081063988627	-0.4177505315442465	-0.020429745614571497	0.24806715532849002	0.8562842786909675	-0.8959443109451487	-0.32133449699052247	0.29387696095502847	-0.13709433479530567	0.3635321039745919
0.2802789225428446	-0.6775419840382085	-0.9936902785981657	-0.16546857610005705	-0.17209536674049553	1.3983591955849317	0.28306903926888244	0.055562843977305355	-0.06990696594469611	-0.020710260505350096	-0.489137448717319	-0.2304829353497724	-0.6709717383746306	-0.8428428300025209	-0.011904077250179354	-1.103160996303914	-0.3936898800067474	-0.26547112441097037	-0.07803472319022034	0.22287588493721902	0.22725879073473643	0.5084627728208739	0.7102489904785937	-0.34583069397391525	0.019224001797499134	0.795699565833364	1.1543076532690026	-0.14259798999237092	-0.5092123126244669	0.058632008907253653	0.4951213622093683	-1.5687254925914973	0.6806008617243641	0.5794519758230282	-1.5569033157172443	-0.40548381182358956	0.4964169163731691	0.7921307002329689	-1.0658562879258724	-0.7055237086214613	-1.8553667962682479	-1.0829274961699031	-0.8083991984185949	-0.09363034776247872	0.4586815822022518	-0.8915759083261453	-0.388514666400741	0.33730963375558615	0.3881913245741003	-0.26254899873294035
0.15546748076305925	-0.8728578961462213	-0.4827582255373219	0.05853652208125418	0.46780892155493303	0.4315035624004698	-0.16141438293968596	0.5143044407909221	0.3302773280905006	0.29319844610843887	-0.4253541153992033	-0.5750865585309309	-0.35236800618471553	-0.5517551128001069	-0.5423035279734605	-1.9077100132054237	-0.3013585978216874	-0.3311206200373412	-1.2251001098172958	0.07982395197346617	-0.38499343425727134	-0.2897143143308463	0.3578119583182804	-0.3690280730848078	-0.23566698472327136	0.937762249335866	1.0727380736812178	0.6885222993117889	-1.2797328974477282	-0.1232674594884999	-0.25132117770788365	-1.5458922517494993	-0.04955380514168736	0.20028322056054373	-2.124428373173643	-1.0434810993538575	0.0017751088787850578	1.0752727505950719	-1.2853330278627366	-1.23893604041984	-2.7312975122316803	-1.29642153041005	-1.1163535882017388	-0.22002621088337604	0.23823223152852066	-0.3027250832927409	-0.2861331242488997	0.42915776394871114	0.1620304890631695	-0.8479209837488334
-0.22194285864090438	-0.27191948419584466	0.5419601173922972	0.36416717406443483	0.6832980165948844	-0.5020010572845836	-0.096064563586467	0.6854996144859579	0.3230680013029784	0.9428577984616984	-0.36000479744923486	-0.31723126930536916	0.5462762716799517	0.10799549427205296	-0.3638933496139868	-1.8509636185456755	0.18584480772473186	0.10709260824647705	-1.4373463713353014	-0.524678091415258	-0.5797147179218995	-0.8167234990046726	0.6159671961089139	-0.20780613122630062	0.07404734826403468	1.04499180013544	0.6530721747467628	1.1369301264606355	-1.275163077970499	-0.13564801810130825	-0.4999332502816815	-0.7656887396810798	-0.4722266674626349	-0.07091511035747874	-1.3905644521704223	-1.0019094815283762	-0.2221117339016702	1.2677809980952115	-0.8474267787450223	-0.9948596948057671	-1.8129671868223236	-0.8875377844915253	-0.8025536298427803	-0.1416370265697792	0.5751946069443189	0.4444995913942741	0.19446191538537427	0.37830063481079934	-0.5957185419773207	-0.9052218436213639
-0.6151824578181432	0.3463733746277858	1.1365894569612367	0.5394446225716469	0.03607771096138187	-0.5848779255860852	0.0584754731638641	0.3604753640795182	-0.01356830118169188	1.4337307975798035	-0.17638414002119576	0.3122830579934573	0.8481948307701103	0.8590722129079508	0.5244441895863312	-1.163517920665201	0.8879802522425989	0.7533340749247115	-0.7699321143740405	-1.4379137339371648	-0.5566517688465368	-0.991130440009534	0.9579590318664912	0.0010753091128670306	0.33042844812768624	0.7053452400277658	-0.03368327158963476	0.6215103436523909	-0.6241025063198089	-0.05093806781685177	-0.16433391743816456	0.2535121525775817	-0.0742959577672976	-0.11079687880835586	0.23066475271245487	-0.29149023239379673	-0.10195196297619695	1.2489103750861914	-0.026859122343903905	-0.21281326001225248	0.03644265044691681	-0.2890187838827552	-0.11762632745640883	0.10610823060235247	1.1630742656736508	0.9381505234825838	0.8862339435556974	0.06259286388633932	-1.299439275571208	-0.5978586254502422
-0.7094690101157489	0.3101726329352774	0.7569617601145009	0.5819057114955923	-0.9512385825727996	0.21948851577528095	-0.1621792610698136	-0.24553661219770687	-0.454526896295354	1.29083006058456	0.09325738966222323	0.7199300018042597	0.06775472462546922	1.4424517327710442	1.2720799349312022	-0.36635953978160435	1.3297824155796028	0.9360370747048309	-0.035580045861742716	-2.1413483557709707	-0.6394601732037669	-0.9887740387926468	0.746597969002333	0.09510610836172413	0.12210904434976179	-0.12610479157554688	-0.6173608976306442	-0.4143022421999237	0.08742071464780345	0.1113395199505153	0.33897329693516076	0.8092366871872456	0.9615851944233244	-0.15490089533944412	1.5064501342142076	0.568147002928609	0.06574022807227888	1.0177054779618258	0.7813458171443965	0.5376791778436336	1.1926090698985037	-0.09782294032029945	0.5350626573585707	0.40041779438362707	1.3253455053445857	1.1563408661847314	1.3425539613149677	-0.41609880176145403	-1.5627408290822902	-0.3170252614973285
-0.4052153501023775	-0.23419320565523832	-0.12880121609044637	0.5980573352116937	-1.2685981324554472	1.0748687318318515	-0.6485469078292865	-0.6590324197132271	-0.9180229867345041	0.4608616842786727	0.13090433839431095	0.5327803829485135	-1.0507851314106855	1.6308790444084444	1.068376129597282	0.23313571071207664	1.1618303076928795	0.27325091296813336	0.09830985574290763	-2.0429056919458315	-0.7580350724166831	-0.8679524855295586	-0.00962336116807155	0.11419096758917004	-0.31483169563209124	-0.8322132291825471	-0.7292633578214667	-0.9692616385119733	0.38609847440098877	0.2783930748831905	0.5229370463674344	0.6442447354666857	1.7997068954984292	-0.34039518138192143	1.4943801537943127	1.0105801456126813	0.07413941302448344	0.7186938432646366	1.3056552070936662	0.8086617937258783	0.941111890626636	-0.47028477826447884	0.9226934279651737	0.5021640974730583	0.694008830347678	1.240264483736063	1.2222415343617155	-0.7371271418024505	-1.4210295551602943	-0.11393165599929038
0.10782763515728518	-0.574888943212594	-0.5621657389826901	0.6199058185370376	-0.5198846858201656	1.0696026121814208	-0.855519769979466	-0.546948649585526	-1.366761121412748	-0.6185220602524584	-0.3283446022693676	-0.12363268576866063	-1.420291886754747	1.2769975189979013	0.08730349529368585	0.6779379470070285	0.5334382537180257	-0.821021118653524	-0.18816489350219265	-1.00433609044408	-0.5869387680800973	-0.5345731078475391	-0.6854335169404533	0.24592910457823394	-0.45590202735005686	-0.7378683733593462	-0.43208590005372427	-0.5795735702848117	0.3461081190412947	0.2256170154642673	0.2439419039113035	0.1620482554615187	1.678890368587283	-0.44311100565550215	0.4215275371919766	0.8668162101329798	0.00621146026274063	0.4664879869677776	1.4499055241679697	0.5880937733282083	0.068386978106146	-0.986167411220678	1.1071389005300567	0.2282072629364895	-0.4238220253867652	1.0812930232900047	0.5921236139049082	-0.6075839585730541	-1.1052521070783352	0.25727323987877765
0.554388740117938	-0.2649747789974314	-0.1876075763522799	0.5862354039357084	0.6079095814071399	0.1322635107474838	-0.4649411886571284	0.009417375252257425	-1.5778765954351814	-1.3324296829369546	-1.0575346905501366	-0.8095326618444001	-0.78756457883418	0.45773459435062985	-0.6652321281282365	1.033346807072584	-0.04050993884907286	-1.463753864372787	-0.18050217153175582	0.45023450897215755	-0.0705737676182609	-0.018140526394791977	-0.7524641123238278	0.5620038673287351	-0.12989453641464507	0.05857495116102695	-0.17951804086442646	0.20347509167060784	0.39410267397146953	-0.20242374114862452	-0.2584778197500657	-0.03205344746077978	0.6037128641116933	-0.15462738391544087	-0.585691054016178	0.431998738406723	0.00473775949240069	0.21419929242391067	1.2065271925535266	0.20529077289790137	-0.2043768307638958	-1.0906480824381555	1.2416219485565438	-0.32095346589297497	-1.2786162373979788	0.39209651846755406	-0.13913442900492015	-0.0823265651701781	-0.7460909972749075	0.8092107007006927
0.8058447527710683	0.4291327774687674	0.3709288578370545	0.44399980663173555	1.066223976513133	-0.8839069433024941	0.25680362282244035	0.5908844405052663	-1.242450362250315	-1.327594166473314	-1.4140615238568899	-1.121171063149585	0.14370400002502653	-0.45187977925801465	-0.483302029384264	1.0799798585651428	-0.2277229603496476	-1.2030420601433474	0.42337699370881365	1.5646282593747272	0.42396243657030924	0.4151743659186907	-0.3227234538222383	0.8677843354822211	0.31573212304400533	0.6762934174081576	-0.25604148046056524	0.45873610827061034	0.6937703480041834	-0.7544561188734311	-0.6262562486859318	0.20133789863623588	-0.716686266700957	0.4946259268797221	-0.6641591916136662	0.14436818563595316	0.018568144200588832	-0.12155176758872496	0.5860541692709924	-0.04653624041799038	0.3669567815381229	-0.6202387044646153	1.2588239748438317	-0.7900232393958224	-1.2511204960639621	-0.7669725650728796	-0.5741362797935098	0.3908048246411719	-0.35779367417759744	1.0862325827567292
0.8998808278734697	0.8703733502810536	0.3147566566160454	0.19107016399331914	0.5437077358307371	-1.0573317898927683	0.7765878071055061	0.7839956062926414	-0.357508904547511	-0.73881835040827	-0.9636838019919036	-0.8997094299066134	0.6080269054822324	-0.9675348428528537	0.25689039154296417	0.5087722169525221	-0.2184252023622557	-0.48586324007311743	1.0869406826457038	2.024058561699045	0.5273292259919303	0.5119829340862867	0.05284313123916255	0.8711654913248064	0.440626727957919	0.3638212158257559	-0.38334842968239796	-0.11226043003882848	0.8639846644646222	-0.8578426423664467	-0.6436070469588954	0.41079128560990347	-1.57085344282751	1.1347144493390235	-0.0353657688293873	0.19634515640717135	-0.11676192787370296	-0.44584894461231384	-0.34277912926836335	-0.16178927700626658	0.9166423018992969	0.10636198066276885	0.8541229131221822	-0.8948390461272838	-0.30656341516913743	-1.7399641169597688	-0.6182176359771728	0.3532398429961662	-0.018017454920936538	0.6132169897109272
0.8853569172700471	0.6980716633578764	-0.3090299123847283	-0.15554279799132006	-0.29083009934761567	-0.31635449476180477	0.8214163277091685	0.4916367791367302	0.6125005421593543	-0.04470008162404586	0.027253638617539152	-0.257060501568551	0.5089134629942891	-0.8645974307536604	0.6074250615741493	-0.5554987325048872	-0.429204914027059	-0.13036090180406584	1.0610438183994888	2.137160761087762	0.2886620556489144	0.3020660404360939	0.015037576989026823	0.5137856734434372	0.1683815262006301	-0.6895602384897778	-0.07397720235139955	-0.9481294203682149	0.4366351068884878	-0.22545901983123753	-0.31922437501800627	0.14693192378586684	-1.806531597978079	1.463356967139821	0.3859316098366967	0.42358313484206833	-0.418862636431395	-0.5362519415394181	-1.3519156240338142	-0.30318240178506767	0.6577255961643899	0.6438886766749697	-0.1188182916901082	-0.6964241751484309	0.967125645990804	-1.7786096915378649	-0.45385209014889744	-0.17939542850728546	0.09474749007222723	-0.49074592541342665
0.7202670318717461	0.08309244021737894	-0.624884676342778	-0.537682820432338	-0.6200937040268142	0.5214355375582008	0.504768817613401	-0.046160411962346215	1.1102501665706463	0.3160302590723602	0.8306250273052515	0.4878422273217401	0.2210562127620461	-0.38048135204238426	0.22165693160737432	-1.399050041913514	-0.9066043159014717	-0.4099543557533042	0.30345094269605016	2.3259036927649315	0.06272107982369185	0.019814443858742335	-0.28910838593709237	0.09862249224299598	-0.22495508211029883	-1.5684099684345898	0.6319982239742608	-1.3190485606516422	-0.4614410216971968	0.66944500676645	0.15466023841025656	-0.4043963214852482	-1.7250368297855503	1.5191763519169557	0.11018103033318231	0.5272306718974265	-0.7087535939821763	-0.37380559620975834	-2.048563660881826	-0.5082462874609129	-0.11513450351790709	0.8044117056336004	-1.2576504769358003	-0.4951887064522033	1.7536806597382817	-0.8291712386001219	-0.27606185674291966	-0.6740554824005882	-0.09208537109808156	-1.5030034634718108
0.3442699205003606	-0.549310006839721	0.005778189729602443	-0.7751669563717928	-0.3739938194079274	0.5920437464591752	0.05995087262050729	-0.5134366044498386	1.0300075252619163	0.24888588126119998	0.9884783286975749	0.9433072890550648	-0.04842860917376873	-0.0035414254991843496	-0.26021405352079624	-1.2961637754248607	-1.1728591743924344	-0.8208589422811778	-0.4396916184677896	2.5424893578352394	0.05527366046666787	-0.1933761245675099	-0.4934721504218826	0.03915201563436063	-0.4796962900070796	-1.6035419326606535	1.01450013090228	-1.0866602367268086	-1.088331393998284	0.9360227664786153	0.48038528525338875	-0.5393707335723757	-1.5876760564503167	1.4989964865785108	-0.38072667785856995	0.36739149011684535	-0.8312769361164812	-0.3134815682727357	-2.0758313924391634	-0.6152073652818759	-0.40609210262425854	0.7204593512649968	-1.7810059437792665	-0.4688518533770145	1.5837561032186989	0.2981499169938804	-0.0939614643651398	-0.6154484139373364	-0.3805336219211151	-1.748139382190976
-0.18651886392868813	-0.9209410324773464	1.1422914606637542	-0.6083198550148836	-0.17099722924833743	-0.19523553488473136	-0.3495040902990131	-0.7910947604758735	0.7996941622386982	-0.019617962595395538	0.7110626435092565	0.8640848960838647	-0.4231072351472856	-0.014851505746583416	-0.07949080139815722	-0.28847539635790925	-0.7553634711358704	-0.7644782919838209	-0.4992158080492947	2.325973405345958	0.12533771096383906	-0.3747581887955891	-0.46801927388340775	0.4545920040303415	-0.5912813554142993	-0.9892011567854943	0.4442057472446805	-0.7035347314658972	-0.8729485074482594	0.20420239216705208	0.3917469169659072	0.1533061870424298	-1.3712782938037726	1.4224228361398226	-0.270208929086039	0.04117738821812385	-0.8137301155232721	-0.757356770260833	-1.4146192519842018	-0.5051497384038718	0.23780744999685016	0.6218956833823277	-1.2488992844800657	-0.4985589866429266	0.6656793973643718	0.634765698570806	0.19322599348677472	-0.08661149422957508	-0.4582246805569331	-1.1880040784870884
-0.6819911036436673	-1.0417457893342337	1.6726886865137434	0.05124790135651152	-0.45522658302549235	-1.1711249471025247	-0.5485205102989843	-0.9620522239898172	0.8722346857673737	-0.241979035141723	0.5117241726154877	0.34084004162920933	-0.9347663618316745	-0.23555461141248482	0.6290090212189751	0.7394030949524739	0.1986359432087351	-0.26935679227953224	-0.04008601853816877	1.4249662497943043	0.04268547884950937	-0.507090405750825	-0.3843137484811247	1.014730398320962	-0.680124747361422	-0.4145553389508149	-0.78019209930158	-0.5696636808884201	-0.11870950685471503	-0.8744025047135159	-0.14164113594190603	1.2082572067135133	-0.9651499970940469	1.1160999865806998	0.5610323602533003	-0.26811000808846	-0.731300397523782	-1.632584184727485	-0.4875721524401193	-0.32876211078568673	1.1526220573880441	0.6055906301799968	-0.11277626672134544	-0.3875292199954618	-0.33984087705753036	-0.07057398638652337	0.5480978843776064	0.27886458182880386	-0.2273474440660083	-0.32835541890796155
-0.9453156348676475	-1.0828898169959724	1.0197665214651226	0.8993561938499124	-0.9079921443845312	-1.629934563610378	-0.3102083298426758	-1.058570989520575	1.1852261155674575	-0.40327057817796746	0.5637665863003016	-0.23860247551311195	-1.2405437222421212	-0.24812931553867773	0.9749068436709474	0.887565731558956	0.9694063146237436	0.12033634926650763	0.20489742060418736	0.20487985040954254	-0.19730064625815316	-0.3456016848164774	-0.37910188137326006	1.2019535950947748	-0.7368564022765651	-0.24478308335252238	-1.6209879102312088	-0.5621521094456392	0.2822439378572912	-1.2297477953186988	-0.7973051895268025	1.666741862497469	-0.41943838873103884	0.507325514217207	1.3530138884019274	-0.44259838051308614	-0.48750807638767063	-2.3364767040605563	0.13566651224017048	-0.37657718709114335	1.3241742627351751	0.6008558474258843	0.5989338045026623	-0.1627559631721717	-0.9392181538693486	-1.1712783973786773	0.6837645888283386	-0.008447196122525303	0.12116461078865097	0.3735873242120344
-0.9122034940860821	-1.1877951896797678	-0.23779915297568252	1.378085001246754	-0.8331540532787908	-1.4421431011754324	0.3982287544366038	-0.8749551827351274	1.2044374739421613	-0.65242472269991	0.5722003769366035	-0.4859081763375245	-0.9605970132803019	0.13186405529631567	0.4379553835463236	0.12803095413265517	0.9654062170653058	0.08623278958929949	-0.13007742496134153	-0.6792235351795178	-0.40053002201829807	0.36596373582440367	-0.3075882616899323	0.7537715932258034	-0.6036737975363307	-0.2293836264384688	-1.4349897136520053	-0.2549848848130996	-0.11134859487137466	-0.5023392861416781	-1.0705506834370817	1.0790279442237243	0.1142219982540843	-0.21434769813389676	1.3499649661051325	-0.4249960243849408	0.12711267527964956	-2.326430215352383	0.23285935784527625	-0.7039590374523521	0.5476117236359085	0.5139651110983401	0.2625887034071352	-0.03407311786612743	-1.2113136481627638	-1.7387831613316957	0.27694302680273347	-0.6963619954202833	0.4212405657251555	0.8926479099362614
-0.6792327704700482	-1.35445659368443	-1.0049383030676882	1.1409027957227669	-0.03581871100333319	-0.989665713336303	1.1847575446560072	-0.13956954312270495	0.5226742690790172	-1.0011021905253925	0.27540617127278105	-0.31845940783994103	-0.20816281925953	0.633002379649624	-0.4409583468375355	-0.7221540722655418	0.30241105026212683	-0.06485054456198586	-0.6122084326448283	-0.9492330948769008	-0.43570898133261987	1.5041438807721879	0.06202054617628464	-0.11473180523362489	-0.21420690476314286	0.014515774994900154	-0.7417455279621863	0.4952673666410612	-0.7097754406429119	0.5544569483345799	-0.6864782903017461	0.021418573951128686	0.5966672138260414	-0.7915302998059117	0.6818928755300181	-0.1621955223205277	1.0987997125401128	-1.7203216393649507	0.12582772079700366	-0.9791287659046509	-0.3815447299077739	0.39166870856007524	-0.6988083709368308	-0.04956053871090692	-1.5448132014755485	-1.3154338633706233	-0.6603929521630649	-0.9959982783413823	0.8254422565251291	1.4329887588412542
-0.4243517066726695	-1.4187994876478722	-0.7959360862113213	0.37968926469916253	0.8585159210013622	-0.6576489233044798	1.477109624656141	1.0707911018172327	-0.6287334005159392	-1.1799908623134334	-0.11823956435345358	0.01690516908333049	0.42496121085597116	0.7982202383720838	-0.6897121522256219	-0.9050006677519575	-0.37309833864107883	0.17101488087791433	-0.6037715756604022	-0.900264234215708	-0.35170296936206236	2.5136380275930046	0.6457915096654524	-0.8920448289381938	0.22618890623659613	0.43384818581703044	-0.623492469258773	1.304040114818133	-0.5424860112174956	0.8834217721260244	0.10354205554901247	-0.48208374101100265	1.0857800526547603	-1.1467890439791841	0.1842833005417669	0.32130566890137086	1.9902877238990195	-1.1731041628577363	0.3081839764856163	-0.8041068350225116	-0.6007105841657892	0.4352216214239252	-1.2520236160507974	0.05909878139341208	-1.9972770879847166	-0.16969952254075263	-1.6474805318569725	-0.42370217500522916	1.6144272316562716	1.9730515989444044
-0.29983933330012635	-1.1643326498374575	-0.10325926944024379	-0.37442138654489904	1.0301423260883815	-0.506772253422962	1.11092951639664	2.1546115297908472	-1.5114504575495133	-0.8935514921694663	-0.16676665824843326	0.2155556922217514	0.474260784577578	0.4634525511403495	-0.08313741449341672	-0.47243366617073035	-0.5817174755320764	0.8219582340584776	-0.11225824706006007	-0.9237655120802775	-0.25388944075091263	2.8332442442751677	0.9718929909986216	-1.1783095238329573	0.37620131137911533	0.6017259508572564	-1.3724108467977438	1.6186579345428838	0.5379440660130517	0.2549624940275052	0.6738497709164712	-0.02553032743593463	1.4793508539472542	-1.321684262673805	0.3816575639867461	0.7753944550719927	2.1992531265276463	-1.1247091430702507	0.8497614089106357	-0.18588700407803224	-0.09423831746723711	0.8038701929853115	-0.8472686184950988	0.540479065476237	-2.0795106938772236	0.9918551307288794	-2.0607808547089284	0.6237588454837997	2.6602854895810815	2.1357815566538116
-0.3560989088987409	-0.5340385100532935	0.26602661042578474	-0.7882663468131343	0.335811298018924	-0.3841942498813317	0.550096601909913	2.3695360092569264	-1.538275544919691	-0.22689594185358358	0.1745744673014884	0.19620228430899087	0.08645329038132471	-0.06967014559212598	0.586244210000944	-0.06360804429186444	-0.4376286908740234	1.380450362765299	0.18431293556259276	-1.0036792426786945	-0.19211153972868195	2.350729224326267	0.6197387098501445	-0.9745270602645169	0.09581331209211161	0.2948787091097429	-2.005331975533613	1.2647528590325317	1.5196494031538896	-0.5420384102482388	0.5426404114788232	0.7842904599398508	1.4292713502271772	-1.244675705346529	0.8654138817881061	0.7746127608368987	1.484203697278043	-1.2932449166039897	1.2470438793814766	0.3981443232509792	0.42660200446045393	1.3446942240346509	0.016801896359518592	1.160102048029526	-1.3295179317617876	1.4977299566975675	-1.6747118314886373	1.2079388479628936	3.2319797492542417	1.5334079914628542
-0.5169474390805107	0.22991417240697365	0.011954082692537187	-1.0025146657254997	-0.5370719941098192	-0.18441507214023434	0.35605915178008346	1.4941786512184485	-0.8073590090430094	0.30084482372845067	0.3668177745249729	0.11766411408774624	-0.18708500912455767	-0.3524639632637389	0.45509602862216636	-0.055906996690268204	-0.3898733274386987	1.396950818812259	-0.2275228235653087	-0.8354291411918129	-0.21679155184266907	1.393489963097837	-0.2709155914568259	-0.6385677809423862	-0.3781491591430864	-0.15728465628853244	-1.3348473933105247	0.5940631271023642	1.2583296551413414	-0.6345096312724422	-0.21417321891114707	1.0117436907774726	0.6755372239021583	-0.7752680070701152	0.80626699727787	0.06974079571871557	0.2343493732937515	-1.0246081956846227	0.9513504317212056	0.4669533817162605	0.4115609932434495	1.5438482311317772	0.38728822085686027	1.260699240214567	-0.043952530003315796	1.0785893904675252	-0.8870896694963646	0.7611899275148183	2.5577631078226233	0.2025667692679174
-0.6244839621546407	0.7177401593708135	-0.5566739602899309	-1.3319620411878812	-0.782647029491434	0.08475037207338457	0.4768805124389987	0.09046980495406462	0.0016190333548018149	0.19816243445039036	-0.12865598833321873	0.15028917707627543	-0.0261977821441404	-0.2515910816144268	-0.44080452481179516	-0.15074412460572215	-0.6677781024969007	0.9552210909801151	-1.0454029210740874	-0.37854125003038885	-0.42435831712386307	0.32318740534187923	-1.0195815513745583	-0.5698727397656478	-0.6324429670307264	-0.19474153712520698	0.5773010168389496	0.1085286183405251	-0.22511469660076042	-0.035663086529792415	-1.046762518718617	0.37390775076044663	-0.5346732047245072	-0.06942200842100466	-0.03598751386089637	-1.0745309494137083	-0.8061758440937473	-0.08582998327162368	0.020182462550538266	0.04269093651648039	0.024724096711648318	0.8835184329939744	-0.05758324842193123	0.44031541545629954	0.7982490879086912	0.02340876988780219	-0.35584386794916	-0.37960761849294916	0.6654780515869851	-1.3153459824880003
-0.5510130358058509	0.6946086993390991	-1.046811688027751	-1.758749905947513	-0.2728526512384533	0.4024382859532152	0.27325057007572656	-0.9717119340513016	0.2504987525170866	-0.47171429919457586	-1.1517177080997174	0.26591267144354713	0.32674627569713993	-0.05945451749430026	-1.3321434668222614	0.13750138006231538	-1.0823137316531692	0.4711938748270509	-1.4917645195136855	-0.06534100590750343	-0.8074840371819464	-0.7418027421997744	-1.016529180219625	-0.8796368974584767	-0.47688491202515854	0.3493161692404429	2.316113760087091	-0.02346926361892833	-1.651927204618507	0.4344237415952279	-1.4208619822598578	-0.5403616482738015	-1.4921844746331236	0.2827276115199364	-1.0266783987376784	-1.9877788637728384	-1.116655562985522	1.04352739055005	-0.8698942354795763	-0.36932667421836457	-0.2112408167708306	-0.6192397687745075	-0.6599264820274644	-0.8648538313696282	0.5036296712226573	-0.9612473635529335	-0.3725000621671862	-1.3365162707189033	-1.43663254253081	-2.3132132379638275
-0.30376960440494605	0.31263598048871033	-1.3720254489647097	-1.8507432671954758	0.3891589804491659	0.7605630633315156	-0.6418974794202194	-1.2813971512138778	-0.11917847705215193	-1.0973508267958527	-1.902768850615916	0.2681168407188819	0.3739726335338912	-0.15538186103840892	-1.6949443940796929	0.7622274658243248	-1.3195664951534098	0.14975137793993903	-1.2158026508142947	-0.32512090431420093	-1.0890184598652912	-1.7673218864787734	-0.3203283945660824	-1.298976309724907	-0.1375424971831687	1.0413215559126052	2.5766791837022036	-0.06565597598626284	-1.7520176438151158	0.13432563498183941	-1.2347868233369037	-0.9729650195953166	-1.5842571230305007	-0.23592773019950117	-1.4099014536870633	-2.141689247737079	-0.7673076265333527	1.7098179040369275	-1.107394472925674	-0.3134096825891617	-0.12796671069742224	-2.234122954873451	-0.5548605651978907	-1.6456534099035542	-0.525111348435093	-1.2235141888932217	-0.6074154732138543	-1.5099315879006412	-2.5499222057868325	-2.3768199703966566
-0.013927281992517608	-0.05087416018430099	-1.6082499732686322	-1.2402165623918122	0.5610185286716532	1.081349915488395	-1.7415918514795028	-1.145461057948464	-0.619455592013341	-1.1021522727159914	-1.7576520475958473	0.0317702141204	-0.07441264060839561	-0.6099099815113264	-1.7303255342134085	1.1344430969534425	-1.2764931206993864	-0.17612363203559628	-0.6440612095991008	-0.9955116414437482	-0.8727615705980494	-2.493148806122957	0.4088382098407257	-1.397312594871115	-0.02138448899351802	1.2924529629567003	1.5591475216237856	-0.345254260685466	-0.5204433748116395	-0.6518060511509053	-0.7956978627757102	-0.771571112831514	-0.7952353093388169	-1.3551803183755835	-1.152821732933072	-1.6000736838988756	-0.2832351798319602	1.7841220507804856	-0.7515611968642343	0.15903103116253067	-0.08364979186516727	-3.0104738141140377	0.3341791570582903	-1.2796643094704556	-1.1390382568673594	-0.7001239371867879	-0.49599805536893543	-1.0016949113233804	-2.28847350007783	-1.6211600814599578
0.2000242598246458	-0.14834343308873818	-1.6717740121229632	-0.1183789788555498	0.2339659842667859	1.2299436654999705	-2.003709523140199	-1.0819998093763696	-0.7353444054382823	-0.49078941858565983	-0.9119880853320868	-0.2890897597030935	-0.6755039961301696	-1.151625246925818	-1.7882822838612655	0.8413443807048681	-1.0398593838029127	-0.6644726292543393	-0.3779673870254067	-1.4010003674845297	-0.06323019986633924	-2.471240415430506	0.6024311520498635	-0.9465573392080168	-0.2679096481309409	0.9669413038512019	0.6832922741288382	-0.8071347249911965	0.8747766739987541	-1.015514219920808	-0.4495357769417193	-0.4024324393130958	0.371500813966683	-2.023922449984319	-0.8619667074997027	-0.8822151589977694	-0.15724951682032698	1.7032994252934952	-0.3488179905707621	0.5980095526010323	-0.44474823107043226	-2.571018815785205	1.2123895106035996	-0.17891964107477126	-0.6517273772286148	0.007031133439114475	0.1502006872360486	-0.31674469096986413	-1.275095608760337	-0.5701498857719505
0.35170173812989886	-0.007923741410594102	-1.3314010934080058	0.8458510387857948	-0.006365393869177894	1.1857177021285084	-1.0500472902589877	-1.157209693465171	-0.3918145382551676	0.2295908406579316	-0.10344809581677142	-0.3176548025386687	-0.8521997741095015	-1.473336497970037	-1.6397248191281726	0.18235191596435352	-0.642093360971681	-1.10527767597804	-0.42580976681756466	-1.0833290118771657	0.9302245695707946	-1.5161962745629918	0.3656904020132495	-0.13714170781159732	-0.5589176594968978	0.5029241968341854	0.9408829150885684	-0.9713842519222802	1.3464764198008161	-0.39197419558827223	-0.2731341390982184	-0.3025363796892913	1.3985519237677337	-1.3834709409887878	-0.9355822166219878	-0.39433848188192683	-0.4319187910434356	1.8757854734170794	-0.2004555897977762	0.6702903860967572	-1.0701976100110164	-1.4296639766778414	1.3064465028346697	0.6255925643948039	0.44628555758782346	0.2189628904507222	0.967484017259224	0.1935657383053422	-0.39955876523951206	0.2144002060246892
0.5407172684585957	0.24342024363720655	-0.5285449110493713	1.1059242334628805	0.34573373841040955	1.1246672753180968	0.30016251071984773	-0.9545698666191156	0.06996664934422153	0.6363630268117859	0.24404869744462762	0.21237225388430803	-0.3079998738207346	-1.483433306316489	-0.7101069629606154	-0.16058924533774843	-0.0038492712883160204	-1.090504795172466	-0.2351040032400403	-0.34543380902843734	1.5228018877153466	-0.07922466693510927	0.29730906798490037	0.5505876295246722	-0.429581435114607	0.43155908831803624	1.7892348065846126	-0.39600972851070065	0.8785763119494897	0.8541171344620718	-0.10206612430961058	-0.39582526772590665	2.0807276235098495	0.2390577470587894	-1.0592453032246283	-0.07662584864469327	-0.6907351203049372	2.2187344765437027	-0.015331192298519881	0.48008084511851873	-1.431608293834493	-0.4784122584380165	0.6852426480141801	0.5483036073218849	1.0972184394652356	-0.08995356084675302	1.4652725206276316	0.5205846957317075	-0.01812449817094013	0.5000590836123243
0.7862380811411204	0.57409104295074	0.4530097602884799	0.7189103026593185	1.1274558484402064	1.208029758033619	0.7877283454623969	-0.20597598396890499	0.316547926095556	0.803266500158571	0.42039834940795673	1.1114244697761504	0.6793326762584881	-1.241838974986235	0.952915581252651	0.08269149376625648	0.8446514179101788	-0.5105511581407303	0.5369681700192939	0.050584156360489484	1.4934374540370665	0.9422190641343411	0.7320358873688775	0.7339380893379834	0.20748864137814366	0.8092187716798394	1.85717265565783	0.7737031329683017	0.25990030862481656	1.7732401014505312	0.21678581714650555	-0.3077328014937657	2.3844074390414582	1.49404973499035	-0.6811695147143666	0.35996701506385026	-0.4688853735210319	2.3423025138151297	0.5888831414870824	0.36074883634870847	-1.201450167449283	-0.15945725599055	0.09553471029144281	-0.006104311542422317	0.898882878251262	-0.23587878769979287	1.5429656868339365	0.740291661264992	0.0800462323599382	0.48659881545365624
0.9557015432428189	0.9813044745832824	1.206283448124277	0.22098196314467936	1.6135331101635633	1.2993794553243074	0.012832470439394457	0.7064101028169942	0.35622257744401614	1.0914895359032337	0.9116081395141702	1.7423638264290942	1.4167937507752417	-0.7551083683257336	2.318378154980851	0.48294461236847397	1.612089162749718	0.24758242022976007	1.502559969217057	-0.28843326303157124	1.1215385132753741	0.8762637989884864	1.2693991079391442	0.44815128741906346	0.8947606771715265	1.1500404232342478	0.6234530783191223	1.7532866101247362	0.06116082463924502	1.6801168757609242	0.6585638873794982	0.06646643433109052	2.1925140305575757	1.3152552881504282	0.17131380512445027	0.9541771509200394	0.25421281475481783	2.0534605272925446	1.379275930047731	0.43876797287980307	-0.6003761006963899	-0.1760255285127229	0.07433729392681743	-0.20990571584747028	0.5091816064907247	0.4024629143016478	1.5143738377198876	0.762323447803563	0.11129690496349363	0.5593545289334605
0.9080166658445732	1.3191356903585645	1.5419695032832814	0.07985285988996217	1.211600638643514	1.0419169058709343	-1.151001311190585	1.0467612275604723	0.4400476939704927	1.616669739681752	1.6450436349683766	1.5020628989501343	1.3214776402835626	0.031713727051649945	2.3015296652067376	0.45907385082920404	1.9552041459012677	0.6527927772076315	1.9319127332175126	-0.9578837719626748	0.7928927289062736	-0.17051850652633435	1.1674795194918213	0.10916140265603767	1.0548865223914352	0.9198196764087389	-0.8904314373588104	1.7281415940989533	0.11575257973302355	0.6889103763164952	1.0853849498063604	0.37913179668144176	1.393603340562893	0.023719402191272363	0.8262651459852473	1.3943241839991616	0.9326523970536255	1.5214351404479995	1.5818505404536964	0.5127991758382568	-0.11612588059693081	0.021356747116331308	0.4005515235496717	0.1948186076461582	0.7826030365674994	1.6043915764849577	1.6588734826563143	0.4473604989773965	-0.015249094519063353	0.8956454213038981
0.6888524181446346	1.3721473546130052	1.5685615824455859	0.31124188941861464	0.052182993070373766	0.31555358343139894	-1.484879494611299	0.526595113869525	0.7000115407838462	2.04254117365981	1.9790976887395177	0.4212860934499537	0.4383924741664613	1.0224630322130352	0.9946350658214719	-0.03525296619234325	1.8431672834676076	0.5327562210553123	1.5685212046707886	-1.1806255312277336	0.5961427768351095	-1.3993368730129288	0.19547239853999127	0.14123908828222737	0.59036018553041	0.08044502542361462	-1.2127801326890877	0.6106097020153954	-0.01035727062807169	-0.45340738664748187	1.3983682507193087	0.25337317763850137	0.2133986848317742	-0.9937082660877489	0.7854628937513114	1.4038485649270853	0.883025275641333	0.9813409074273106	0.7757562606585777	0.3685848073649375	0.04789768238390016	0.5955028087132787	0.4657456247844009	0.6487745390208709	1.691400164592322	2.4419636052588807	1.8667541677913921	-0.08161065691989859	-0.38371119212909205	1.2831630609357245
0.5076626386500888	1.1526204064049737	1.483733005702113	0.5842859936143092	-1.1109634838666165	-0.47525689967871493	-0.6696684145529875	-0.3380687000792268	0.9806199499625019	1.9257006231489688	1.486576546820648	-0.724965816549884	-0.5192671649201673	1.8667758527420648	-0.32764701839367266	-0.5118891910464474	1.6028767655053477	0.18762948825683065	0.8679682968150977	-0.5847696542439242	0.39215270612240655	-1.9780858236159526	-1.0325060392975098	0.6039154011188537	-0.007480453193039835	-0.8695695877740282	-0.04681705648262801	-0.8149972042632008	-0.3210748730336126	-0.9819383451277185	1.5648804191441412	-0.2307062220165662	-0.7591709466738354	-0.7183256132419156	0.39316862204647707	1.080056317721807	-0.06556578350851769	0.46135887884557236	-0.46661715875215065	0.09838438386790804	0.1432585698074588	1.2394162474414623	0.028735512800326758	0.5403423701355103	2.3033358968308266	2.2359703052401065	1.7901686882180512	-0.39739636895188607	-0.6864539666857891	1.3312616678056097
0.4791295123669881	0.9783978634986286	1.3569623393216872	0.6030628588259849	-1.5848654136644416	-0.7453515024322835	0.4789899864529407	-0.7761754031370698	1.0491611461388224	1.1874235569198879	0.5585744254006163	-1.0467545539353096	-0.76557620665842	2.1884217701255495	-0.559977017446768	-0.5790583655604825	1.527390444000352	0.04093822035758977	0.3949764986261249	0.49564357576134216	0.1693907827550039	-1.690175447837155	-1.666755658010203	1.1604412679625127	-0.19461434451565737	-1.390082226568127	1.3980169849573574	-1.5790959228137245	-0.40546759431326496	-0.6631746184706285	1.518603619645525	-0.6057164911596387	-1.0697099823283442	0.499019738122043	0.45125683091586233	0.7289934013238604	-1.3224553559330725	-0.10465005502531012	-1.092718277668651	-0.005593054023814476	0.47824355561818915	1.6151488341675742	-0.5681507726157154	0.02003052301272292	1.8061094725629194	1.2584122896045165	1.2764927276830693	-0.14995329679615074	-0.4510168029704985	0.8716649637535968
0.4442314740003864	1.1021389352793773	1.1026360822932417	0.3542575658018839	-1.321727688959858	-0.39787308004710087	0.9502020797116312	-0.5962088254447985	0.8833031642419555	0.19315011009216143	0.02958156630195635	-0.40081919684752637	-0.20328685375248307	1.9154300052411461	0.06276814844959797	-0.39005858935424004	1.4966662851290355	0.22410662766073478	0.164578545429977	1.4252517187685048	0.11702770495343304	-1.0149368093297373	-1.5066093210200429	1.4112829561296325	0.0362946140375214	-1.4043267222689884	1.6955648078858343	-1.403790621799019	-0.09037361377231186	0.08285185620762493	1.132359202870346	-0.5743265644574622	-0.9035585827165052	1.4212907281562206	1.1913872082628378	0.43529231203555324	-2.0013490522311153	-0.6244942644636683	-0.7511927602240652	0.13843386146273373	0.931882379536241	1.6752895536599852	-0.8974798315127658	-0.16623251418705892	0.373690819346502	0.37010439750089424	0.5463573267067109	0.5091871588430531	0.31083955032884947	0.14810754301095838
0.14924906269549207	1.319873498922688	0.5964881196896246	0.0594374410662635	-0.8358403409518755	-0.0052054727805673886	0.5608193931763047	-0.31541095556770704	0.6497437565792181	-0.5801779481597746	0.22094151673149107	0.3980309555220842	0.4457606049554239	1.3051696313272492	0.3653506789112603	-0.384285159351069	1.10624597079276	0.4854847892410927	-0.2376565701131695	1.8505402662281318	0.28585945671099644	-0.6040828902443784	-1.1391643838831669	1.2683214690908333	0.20602999816216583	-1.2804802221971872	0.6500198994236042	-0.8709098378363459	0.20246098762408643	0.5460800506447347	0.38588639811911946	-0.3739678559372969	-0.9230953528548654	1.2880684952281503	1.8818962259047367	-0.008855799205157418	-1.706587342351834	-0.8969726884563284	-0.22945843279393793	0.2269482635591967	0.985377626218224	1.5066415168786187	-0.9491307578527585	0.3491798637523039	-1.0459017952076446	0.035443167371591755	-0.0576817238980243	0.9639343277191972	0.919646405356752	-0.3910608949075329
-0.37325568410997184	1.1547027253189175	-0.18019685806280597	-0.03440963023016347	-0.5813319194815171	-0.18949131241557743	-0.005498025582107541	-0.4304856924999063	0.42027982437727157	-0.879772961554988	0.5569337754261618	0.3451600048938357	0.40736070831716054	0.6379040698962176	-0.2647159177183145	-0.6989915078747999	0.20797314877893	0.45915562271930066	-0.9266848531835292	1.8664840897627462	0.3583094372186422	-0.6636305444432296	-1.1646406691473419	1.004669614630904	-0.0036675504228654223	-1.3275711097356964	-0.6379589725185143	-0.6986153941147779	-0.0626751518104054	0.32544229477439607	-0.43335392291934344	-0.4775813674912587	-1.4967946022612704	0.5259433086688652	1.6329891923147297	-0.6684931447910213	-0.8573307800044996	-0.9212464415611774	-0.5144877829010245	-0.08683210860580823	0.3079825520198982	1.057597436954947	-1.0011708703601185	0.981092075880399	-1.648943539637708	-0.1007499805264292	-0.3932409521806397	0.6821657700407431	0.7101750526732866	-0.4848331042314243
-0.698545809655548	0.5031279277716382	-1.017743442522942	0.15188027011217511	-0.4741050807872925	-0.8794353633036828	-0.0598443191372472	-0.7342750355879243	0.05230071678686654	-0.7246450383114944	0.2589152051399741	-0.7096347307743006	-0.23010255182725273	0.0009440980026926377	-1.071625084122485	-0.9962818162870963	-0.7720019645429163	0.03152763364271112	-1.3499442409690303	1.7343726329036122	-0.028439956798243095	-0.8253326928545117	-1.4304708716770778	0.9305210513699966	-0.2888782443602639	-1.3911724485538597	-1.027477458428069	-0.9181246301710752	-0.7893628471535745	-0.3093625905075505	-0.7958130080463129	-0.956569444298766	-2.1712242905950503	0.09823392599565015	0.48970724827436696	-1.1184996738743231	-0.1960123120395078	-0.9795659074753361	-1.5143580793812947	-0.7029665397759368	-0.725802504035339	0.25465979288361196	-1.105230246232353	0.7979588628360414	-1.3439491897775824	-0.5851862453478801	-0.5324552845911809	-0.23207285571755865	-0.15379417738992682	-0.2647763822274005
-0.4065031564599507	-0.09383629706835558	-1.4627906546712792	0.4412674914743245	-0.06534679210321973	-1.3503681217536363	0.3418724955842483	-0.5539804488480011	-0.5497912521524192	-0.27158716201456845	-0.6849053827442125	-1.8370265663746892	-0.5342399949218694	-0.5439921064095968	-0.8029104382423119	-0.8779467705178277	-1.1755428664277885	-0.5025403714504606	-0.8370236367272463	1.573573922411909	-0.7316244761184169	-0.6105680827775446	-1.209228078685787	1.0235401087077203	-0.057197877533899905	-1.0346364043017786	-0.471077553542711	-0.8744965285019316	-1.2157804916967205	-0.6712834526442211	-0.33079346069469967	-1.2766720669524512	-2.0703554511339464	0.3481419692944859	-0.5178686920909628	-0.769359161294416	0.008478260961639837	-1.2809382864676793	-2.012247521717264	-1.0558015513655272	-1.2318635996210834	-0.6257893908185733	-0.948179614651582	-0.33288241728633255	-0.5342836659056919	-1.2945952087313861	-0.5489831022257894	-1.0524044906568348	-0.7665930398932224	-0.11524652306686343
0.39561088745222434	-0.05639711694110135	-1.0682898451334526	0.4839179048987855	0.8469987839057184	-1.0464868995618875	0.5345101175531385	0.3433877976956138	-1.1386982198344868	0.2691110017182431	-1.4523880993621623	-1.922001338483678	0.19134578601957333	-0.70816586356112	0.7596933604484812	-0.3396242908058331	-0.7961019844174743	-0.6518427723340497	0.5175537926707849	1.335822905974754	-1.0795308804409758	0.01097573726370641	-0.13160767626841988	0.9118649059895498	0.789029715830548	-0.11680142431910248	0.12076119867732335	-0.05663534886292627	-0.7320526366970098	-0.3725995446224826	0.7627169520018997	-0.8386225985085927	-0.873816424078754	0.6837884116607663	-0.4935293381106675	0.3917590054935105	0.1961402539286452	-1.6034311933724503	-1.0459557871072673	-0.6826531997808197	-0.652705483257471	-0.9686096531231843	-0.32890261694283257	-1.4258956120195136	0.3591172698396095	-1.4676025152013268	-0.43671437047577316	-1.0537216431865906	-0.4763647454402401	-0.34530044493702183
1.042978541146902	0.4004318509116461	0.13166042121657293	0.045075163141766725	1.8617494955830993	-0.21806621074057925	0.03691498005185059	1.3047154799509522	-1.2817800803872172	0.6548968723731486	-1.3467041823284196	-0.7795610802294038	1.4381733080024972	-0.16062036035706315	2.4087699556191846	0.26065418956587755	-0.14293757639403398	-0.1954100068780684	1.7092988574840666	0.9661573238715544	-0.5589347499729299	0.5783158318036932	1.243699719159117	0.2708566248898515	1.5690421000432175	0.9138576795719447	-0.03919870529287373	1.1944814410727798	0.37284909514352355	0.20077187684232084	1.7326386658388888	0.2906398689182806	0.6968930951177138	0.38701007513582003	0.31673012263998596	1.5397071299261431	0.9226183987849028	-1.4745975440355474	0.8343840628121119	0.20948090000767117	0.5880442981854699	-0.4260494559236937	0.38527595785217555	-1.3558792027671345	1.0317201014827666	-0.6587460504123805	-0.2550496179009495	-0.18623002745027728	0.3468939639276746	-0.9397662320547084
0.9062087360703863	0.34179132183260474	1.3660416093338907	-0.677371050713187	2.2767106845098963	0.38395640153314825	-0.8708384912258634	1.437281969979785	-0.8931157716316273	0.6977211700707717	-0.658207291644055	0.6688844267109324	1.861225983206394	0.9063108377914404	2.715898429949482	0.5972062708452417	0.04949425984355006	0.49063555247351875	1.702937473164142	0.49128965346383685	0.5223190704650748	0.6759947115319296	1.9336382414771833	-0.7493731534924456	1.458091559944501	1.391931755191032	-0.8408065947592933	1.9303097005333656	1.127029082799115	0.24796549273078422	1.796490028501112	1.2904361769339685	1.479980589391466	-0.48149286549277265	0.8063982188333382	1.6788771374826412	2.096077975795659	-0.7623231980578009	1.9658604074759283	0.8409703169349187	1.374047979188878	0.5430967867632853	0.5175854400119867	-0.10024546792955015	1.1841191101551607	0.5369054908006388	-0.20963414502906685	0.838718971952343	0.7072866927355284	-1.5475588921860475
0.020438414374362508	-0.7752905079893757	1.5698111952112634	-1.0773330187089805	1.7282064460572146	0.3525056326671559	-1.3657561705704926	0.6570682551800662	-0.470715705467798	0.3856791054600157	-0.37486408758145756	1.3120826508714256	0.7398413554951402	1.588864686277998	1.4570576055687705	0.6182515641181878	-0.4383056553455268	0.6524054569059874	0.4541056659493162	-0.03687469191295869	1.2144329848130537	0.4485625735902881	1.5398570187880776	-1.5458760136118934	0.37051989570517146	1.0803830364646283	-1.5449379334956894	1.5405757635772008	0.8496955776586155	-0.5330413286544883	0.7482713899134241	1.3159685436458368	0.9732959930147833	-1.1462688799246443	0.2514456918431377	0.610338027578611	2.9122345793177993	0.04185961460119744	1.2988750391039314	0.58407056995576	0.9530692257812616	0.9786335081064306	-0.13968496743477765	1.146656414816621	0.6266157903055402	0.9445550386994109	-0.45875639106777555	1.151774223009954	0.10901364102818961	-1.7089252820810155
-0.9380244874184845	-2.226779588318786	0.348586160328336	-0.6660039151519268	0.5026870332251612	-0.04111780961851712	-0.8600067581590443	-0.11597454937464963	-0.6040731189986159	-0.1455803081217163	-1.0292624119808895	0.8530066725153537	-1.0844755712449068	0.9960784172137982	-0.29268384649230456	0.4223851593500243	-1.1210077461257952	-0.12806078583652517	-1.0164108490952835	-0.6079987484701931	0.8293997943278894	0.4653476870965251	0.5948723954749142	-1.5989591697418608	-0.9154168057282414	0.35843322466881233	-1.6314731047046225	0.355977132381713	-0.18277544008326277	-1.481204015273367	-0.8866559393244263	0.3258557251268463	-0.2168421780824944	-1.0233517984093075	-0.9260847626843854	-0.847020405276012	2.5945283230828045	0.26240752294703257	-0.45688635580354736	-0.4235896876803473	-0.29284698742652376	0.3923041497049979	-0.9563637960375051	1.149931502562818	-0.4085533803890001	0.03418731973129908	-0.8824166739432147	0.4748324692120456	-0.9021036971538385	-1.2008881788103913
-1.3231423144311212	-2.608028875766967	-1.4569806624118062	0.3301637399277367	-0.7485643162182452	-0.36661686625208395	0.41149952277210355	0.06606615017389537	-1.2240405842873827	-0.798596158761676	-2.010714978712284	-0.11139951984667412	-1.9638549089576032	-0.6938991502604974	-1.3608628727007583	0.06207031958807764	-1.3615370355892649	-1.381307046616531	-1.589860196615518	-1.2243339997175444	-0.3897543243827473	1.0353302423481863	-0.10948411094847726	-1.020533407871996	-1.5395541121913618	-0.23789055740780848	-1.2519592922617013	-0.7229542951719563	-1.07238992411078	-1.5910703259780583	-2.2676596366188995	-0.8471757325164929	-1.023776688287844	-0.3696161335381733	-1.7101375642626047	-1.635182888587889	1.166037812567979	-0.2532524071881028	-1.5720710689537896	-1.416480535790616	-1.2222453375862126	-0.6625032143418503	-1.037081923678958	-0.14767033475442543	-1.2729536750922927	-1.4471841252549116	-1.1891790747447413	-0.6566838592743028	-1.3916410198336568	-0.27083875133316404
-1.1131186519645104	-1.4186040553752817	-2.36594349717742	1.0143606701019054	-1.523534059384079	-0.6201624213473877	1.5426226137060282	1.0946926937582737	-1.5301981797247413	-1.5792768931309782	-2.169736571389297	-0.850401481359324	-1.1620427133075544	-2.106803535790283	-1.5367144398775499	-0.41765765208208866	-1.0359279780717732	-2.042643840550398	-1.0619243934239526	-1.8246802875397823	-1.5285440133633155	1.7618188534434258	-0.34617594321445766	-0.5038262306481158	-1.3545955610376847	-0.5381833681301824	-0.905430246990412	-1.0950139944972672	-1.203366068462608	-0.6300716267192378	-2.8218159102641076	-1.2576068471565314	-0.9406603132349672	0.06706493812056205	-1.633275815267022	-1.3971529047300084	-0.5404243339311693	-0.9677890489398314	-1.1016776473271848	-1.7256144389421582	-1.1146614425951842	-1.142587626075979	-0.15757943033635222	-1.6192441023200324	-1.4435087475678394	-2.1716788756928906	-1.290409512274448	-1.3703984335278707	-1.064578544016071	0.4851414381048245
-0.7965378097319772	0.17982808754660137	-1.6139740781089034	0.6616403683417202	-1.6988791924339883	-1.0439342270038763	1.720823654160788	1.862797160548775	-0.8378168495144891	-2.3715565316843548	-1.0680057722080023	-1.1419912530090772	0.36521151874426167	-1.9171284467578942	-1.4052377768007995	-0.8196948733745141	-0.582004698945933	-1.4565219085413255	-0.20099419619694525	-2.2602789314662406	-1.8515439407759444	1.9219628712746435	-0.4496402912132092	-0.6317976380074005	-0.8696839165471074	-0.700939859324808	-0.8384267261986346	-0.8636691368600325	-0.7220815187855086	0.509963576560638	-2.50053004269703	-0.6705285035868581	-0.3526070450725391	-0.05883764584050011	-1.1553609800898808	-0.6198375209661166	-1.6010964678672812	-1.2123141764433538	0.25349808035866683	-1.3186907201429057	-0.3864261184602599	-0.6241077963034102	0.992271488596478	-2.070088778547872	-1.0384361829894981	-1.5300540259213613	-1.4315849091765374	-1.1693947337746498	-0.4504365423391838	0.6030183932844188
-0.737032383799504	0.4849334741748487	0.06892355515688743	-0.4401529725029635	-1.3939808771613544	-1.474181206472166	0.9258233771431584	1.4435200251055609	0.5477990270175366	-2.7218085926225695	0.513506157485093	-1.1685003768332707	1.0166580912560816	-0.3008441568126138	-1.395786754486381	-0.8445567961501581	-0.43538635691099814	-0.09056650279182528	0.11398986627238093	-2.3457823543882563	-1.3407298202473077	1.2996694167490197	-0.613780427403847	-1.2266458291849922	-0.5277802408687854	-0.7575283689747067	-0.8649421698923111	-0.4662974045285623	-0.18448835654246065	0.7164056783622819	-1.6130951968085783	0.3344729179283667	0.057597808088018884	-0.32201785414596157	-0.9326241466257903	0.030977727801042274	-1.6935039212386296	-0.8257045039242421	1.1104230710136216	-0.6446477334738762	-0.029268763083620922	0.271921348715172	1.5448601062845508	-1.2606054295337907	-0.6318281936312807	-0.17180772827571014	-1.8191888887908763	-0.25675643675805054	-0.11931115061921477	0.20019434246524023
-0.7848481814569984	-0.8770742819669963	1.140996308274209	-1.1505168551196117	-0.7936265827855521	-1.2748533366142936	-0.07883004080528785	0.0930389004410579	1.4962402328938536	-2.096789337079532	1.360850409729842	-1.0361627595171106	0.2406901718870767	1.060905459905038	-1.2918237765846667	-0.37742660395836275	-0.551442872943017	0.8842474447659336	-0.2713262417784698	-1.9501682342304907	-0.5023490161971088	0.4978860457868221	-0.5185402786574241	-1.4875680999547376	-0.2626982207764356	-0.45151167942996484	-0.7235210194006718	-0.13020171609466746	0.09095159951272398	-0.13747783562162139	-0.5437991282780398	0.982142887795605	0.06831440960393187	-0.10082408273805633	-0.9811959337856506	0.3376836345953034	-1.1466825532202778	-0.19735223477794286	0.9845598271611645	-0.06657568945082654	-0.3985758423009431	0.5979122544211178	1.3327085041675693	0.10310794783378187	-0.5368401724668999	0.7177128829438963	-2.1868390608787154	0.7303477336351588	0.012613479152307896	-0.10395117527516316
-0.5652228956668043	-2.4701833761745497	0.7533432782603685	-0.6364331108902227	-0.1449260588307578	-0.17607052473860182	-0.4720321331900545	-1.0242366328268133	1.1901576263200508	-0.5331234141505117	1.0303020693789187	-0.6615132457033652	-1.003920299054881	0.6391605225222765	-0.6998189967042977	0.3396209617187644	-0.5596166643557874	0.7874105377846107	-0.7826276187582984	-1.0995820223820285	0.15200118639158683	0.3004750289241877	0.1638256292091004	-0.8679125241296499	0.16996619721858333	0.3199186927720214	-0.4753454954438895	0.18067882473704786	0.22216257246804824	-1.0464730596352942	0.3641823308628193	0.961509003170526	0.008889010101533937	0.5979164658999905	-0.776476217179941	0.4785076033727421	-0.4721480384004502	0.22104901136101665	0.6660445113434783	0.4316593758880164	-0.7677488288581182	0.08816033667503483	0.9331996741185349	1.1571688517799124	-0.45929302427667784	0.5730312625352051	-1.9519596050748018	1.244724228166231	0.42348998561131596	0.17528858833564787
-0.034736682380240025	-2.5831483801318655	-0.4764331936133265	0.6605750622572001	0.2326863479547807	1.0208326069487406	-0.1395604725036546	-1.0560995783563338	0.0021356008137873948	1.0697948868625526	0.18551962732332697	-0.11392765716240265	-1.4341530363763564	-1.3139351748856254	0.25386176731809657	0.9091881644719433	-0.30303468044769155	0.10371510470029252	-0.8090858428755995	-0.04845463268953427	0.3712601686739241	0.7812644163443294	1.0686984219774225	0.22496127493135565	0.6384642434469361	1.0585867980593973	-0.455717143266093	0.4280745875231392	0.4267523333059621	-0.9708997959066068	0.8088520808412623	0.5428347694833912	0.19492609577729572	1.039290162757789	-0.08233659589565791	0.555252984701534	0.04226291413144645	0.3073979391669791	1.0775027520013831	0.9989446563821671	-0.20808379735667895	-0.66944986849178	0.9076886549489523	1.5125921893270786	0.0027667337805331892	-0.1434803426783472	-0.9190222114895524	1.147248492979138	1.1799629043386293	0.8200769261641981
0.41593544228499973	-1.0748028441150457	-1.2012343263526104	1.3834139574756277	0.14046971440018297	1.0143658027398845	0.277498438799543	-0.2773970695418382	-0.8979192734482985	1.5824166904305899	-0.2032111039036232	0.21201915875982977	-0.8184954352996008	-2.973962586866459	0.92490923269976	1.149931988245791	-0.055038080595914494	-0.14006880882303763	-0.2888491069065815	0.7772330854996263	0.11208926271655804	1.2159447259834424	1.2948171781522129	0.7462960823066132	0.6834172494934855	0.9780869942138347	-0.8376221456325138	0.38950493824925536	0.6878898689565337	0.06544640152838833	0.6273364285026425	0.20790007663404408	0.4606160248333551	0.5254355258086909	0.6162272776535463	0.4055649277865083	0.3418000376333256	0.19435369939557476	2.0753366069027	1.5469603410010946	1.2219957536553325	-0.9816343436215477	1.184188526193368	1.253356424366539	0.6563419634016818	-0.5679765580040319	0.3014742560095947	0.6595935551892438	1.6939402005318258	1.0874645542161876
0.4431712198026688	0.5555736577395103	-0.7442651577023015	0.6635698100697491	-0.24934991710478638	-0.527686872570516	0.10705248992337169	0.32912097319333433	-0.7808864689634486	0.734594963191934	0.1506232368704051	-0.0054752730797521625	-0.009837805817435822	-2.8294813706716626	0.8311453322867801	1.212368084420049	-0.13548832284687032	0.4013274310298772	0.3605301614873026	1.0180873157228838	-0.5087475839731741	0.9366080138265359	0.4081409721509671	0.11203279400329652	0.15251209205054653	-0.08334404487559127	-1.3189138227419048	-0.004321061943185358	0.832637789256943	1.0987710657926784	-0.013056386663455294	0.2583057334522801	0.3520176662494141	-0.809820364785956	0.6569823114710013	-0.08318942388086151	0.4092704591229579	-0.008706456878597469	2.6186619773028434	1.7806111071390625	2.413370613065742	-0.760402052230574	1.281056132820757	0.635105686449083	0.7923285740736792	-0.3239582865292773	0.7913512994342796	0.1300441489305344	1.4016211783022254	0.5346208956363483
0.19370611152293624	0.8955214382439177	0.33745264556323057	-0.9278192957191652	-0.4638261653044229	-2.297958696538683	-0.611728090182346	0.1605446399713866	-0.04803195954858648	-0.5112601865611967	0.7060868213447855	-0.5090407627081753	0.20824735787829182	-1.1984478132152483	0.16480269691524346	1.3230195307240997	-0.4311974754051417	0.9887879569419212	0.7447671896417505	0.6648966870853966	-1.1439548963260768	0.1308245189262736	-0.8869243613600579	-1.0914160349904964	-0.44031234347327347	-1.2231881576737724	-1.326146628466426	-0.3894442786467204	0.8309923559801872	1.3496205373713144	-0.6036221391625061	0.6898064673234244	-0.2723537380298552	-2.0374056261949764	0.0271445036699308	-0.6453468887834778	0.2075988486431054	-0.26899528097311415	2.0278613819498776	1.5885145520222677	2.3943045505268103	-0.4279432791383568	1.002763841291179	-0.03368021261690956	0.05932597830504282	0.22461013492870804	0.29521170034753463	-0.16363686650714257	0.5125351315785095	-0.40190025577190575
0.12507245619875376	0.10814212639051812	1.0087327026870436	-1.9425742686315137	-0.17967348048750068	-2.483587691694324	-1.164084790625223	-0.4699077941373657	0.37011456056637376	-0.846513047515722	0.8163227684264095	-0.5976289913853806	-0.029437936326452127	0.26375682256916877	-0.4400166928297238	1.478075630807977	-0.4706657501134245	0.6965147477656556	0.8163931478089036	0.11511668002601952	-1.284552824050782	-0.3771667990580045	-1.3359949650940928	-1.629160228341894	-0.4023124277324002	-1.2214661440877885	-0.5736034172833735	-0.2614778109646566	0.8638399895955984	0.9991188444504893	-0.6277842509994775	1.2512339194963171	-0.9590030266010223	-2.2529690712046144	-0.586497250922439	-0.7910384643824344	-0.19986353819082733	-0.46290671591679006	0.7828596331831237	1.2562682800216025	1.3883541153906334	-0.30374130680708616	0.6919079142102278	-0.361226548431572	-0.9414863460984261	0.47913057271484866	-0.44538417010406883	-0.1120592487077879	-0.14068976782735876	-0.790940146213563
0.4097444181778092	-0.4731838662535538	0.8616855138491166	-1.525551079855422	0.4063516034871153	-0.627402899410511	-0.9303387924478476	-0.8280572256516449	0.14621673972918733	0.0910082384077356	0.4350407560120604	0.10925240753619563	-0.05735319592924242	0.4296704070407945	-0.5479449129812606	1.4340712989780204	-0.008847174738017256	-0.4376662770682021	0.7472296536396928	-0.11902364483561811	-0.6234069964899913	-0.11107439137333312	-0.438238793941526	-0.8791745717891609	0.32351494683842263	0.18285917149942357	0.5937843463165289	0.4114784238856146	1.0705291060613586	0.780477382305069	0.006092541339346239	1.5464255568252654	-1.0418594080774013	-1.3268253952763462	-0.5937222924590144	-0.30149579869594234	-0.5912063791192208	-0.34655262332018716	-0.060382411558915536	1.173813944121564	0.49678646587182906	-0.3058063945337077	0.7384767841293529	-0.03737561544260004	-1.1745775733447203	0.24563607331451062	-0.4489726216022491	0.19868046783534793	-0.004851203090060418	-0.20024725166666132
0.6816082867073774	-0.007574418627454362	0.3634677180915384	-0.19344323213228537	0.7546640689914028	1.845451531254359	-0.03559255763712206	-0.5978895987361951	-0.10924764057747881	1.4041476999253202	0.08618515758434726	1.1588932916289931	0.36111585103622434	-0.20657747306271276	-0.23403743853093012	0.9733318216480109	0.6001586932052771	-1.3564954072027524	0.6409296805512702	0.17661537021768065	0.5914742370548917	0.49100425428235306	0.9929797974805452	0.5265359669679891	1.022679348214024	1.8977181106467036	1.4672285556599998	1.030924351455334	1.3313886572505518	1.0102637747588976	0.8723758649504464	1.221653569564417	-0.29076496628709736	0.11944966088478448	-0.14765480222653493	0.5110203642616221	-0.7305624088635463	0.1945439057781718	-0.08145707907980615	1.3606287550790068	0.41218705257328225	-0.23684425064478723	1.010459308664941	0.8130863718720427	-0.28476717259892653	-0.12588490694515989	0.46812830823420776	0.5453639424400917	0.6136776831450095	0.8121316659383911
0.478531071406232	0.972338573574516	0.1510591548002964	0.8504662834681235	0.5611069797559741	3.0706756532030184	0.8234740420813198	-0.12271179514183661	0.35793995711718846	1.9360116207682356	0.2553175756443304	1.68461080893833	0.7673948531011362	-0.3541357897729974	0.1677227880889167	0.1403728470055572	0.7540283528006069	-1.0881589308122006	0.4806431116238648	0.7697870987645369	1.6536211972043615	0.606929726178444	1.6689482300034384	1.3938546246339234	0.9734723146322406	2.4948822320067032	1.6261706258631754	0.9578155551358429	1.3786946981008623	1.282989542993913	1.397611713346586	0.2691273491487826	0.8451820479778152	1.3532639409089706	0.143343888622799	1.0665089363367724	-0.5643027682679606	0.9243582486960367	0.10815029558991429	1.3986785761119256	0.7238658568920191	-0.12481526101417664	0.959947570079439	1.5545708886826597	0.9915731155392024	-0.1528794807097211	1.5371874363205713	0.7235713718246852	0.9555475572519511	1.299212247149775
-0.14597529164904532	1.3950654063506691	0.326101674999868	0.9872534181058096	0.0812095450220533	2.5607908632757073	1.1210653102907109	0.08383332998936324	1.513405738328119	1.4494486047047632	0.9126438125685647	1.3342710888586704	0.6780059545875652	0.45691300177798677	0.4482122951201594	-0.7582991578190105	0.3073212127072563	0.24318108810630804	0.30457624814684564	1.2304916194156514	1.9318690295655778	0.0006202034549729732	1.1294412838313168	1.2216279908469356	0.23236826145770673	1.5854693907777548	1.3202017140824458	0.21138239015781796	1.0838549575017196	1.1202127225987109	1.324593425348128	-0.8056447617466642	1.6239238146034056	2.052746279580452	0.030084382583087436	0.9995489052768445	-0.24193564616297175	1.3976004597847402	-0.31192974565535514	0.8902898852943676	0.6042015297445916	-0.11847303041693039	0.2880359059287995	1.5222720050859826	1.6152028300894434	0.2792752262437832	1.910546872038996	0.6890872340709648	0.6694267797227086	0.9505628559081913
-0.6183221808976113	1.0049719944548006	0.5125079547558511	0.6170373599357883	-0.18654383854129705	1.414518931881895	0.9377177782711871	-0.11805629173961407	2.5343267513791097	0.7022159238451503	1.5947150139080641	0.6360024450323467	0.2245890512200796	1.4198920333302585	0.5920679564808926	-1.33831434585183	-0.21132939634659678	1.5806555346830582	0.26986016673672886	1.3060091344859124	1.3377973059987336	-0.7457735672547671	0.08583364211171562	0.6285558340380775	-0.47365947423297877	0.08160953825902102	1.1688785166784543	-0.548824019413971	0.5528148994010476	0.6500420602162537	0.8257782423760609	-1.2826606111131125	1.624196759196676	2.260714346145496	-0.08963332689206885	0.3886665884669217	0.04601723931773945	1.3495717806867122	-1.3606529918366743	-0.07997534530742179	-0.06364913626309644	-0.1604876050590667	-0.658883291323805	0.6515900536496213	1.3076422260744485	0.7992090595695098	1.5326749403636435	0.522761264971704	0.10628812881379264	0.362496671978638
-0.49521620184739595	0.5319177886023349	0.4215649581486527	0.44536689239965155	-0.08346079915377039	0.8578147908947257	0.6597111607120368	-0.47471300273095857	2.6553608216044164	0.4609249692139658	1.8358268325967886	0.37159245879139396	-0.06449588782935052	1.5816453316209624	0.5998621280374864	-1.354599388936738	-0.16236533185807864	1.983843067272696	0.4414813125730843	1.055861680092699	0.3100709881601192	-0.9841334775433842	-0.4683159733460292	0.5342225260499125	-0.5841194864096861	-0.8626141220598105	1.4815291859700808	-0.7441090624859895	-0.05729404533847835	0.42399287181968176	0.23842032835301522	-0.8734561101723235	1.0262017153617935	2.0382499456672414	0.24772844321944923	-0.3816156929266913	0.2140530983785235	0.9022314423659684	-2.2284143494037796	-1.0155151156774211	-0.5663653571857494	-0.0017413364214110144	-1.2505056312260414	-0.44686949913507906	0.6784094276499144	0.8936916829618239	1.0496770433634903	0.2454112553661203	-0.2138368179721554	0.2591900364410299
0.007447903031394696	0.5919896136508501	0.14432129325511892	0.638160670599292	0.057677797290037046	0.9426509570245911	0.4396511407067722	-0.7086390888039381	1.8420219044318071	0.6865958438022103	1.4868614312148398	0.6971605105935403	0.01641037204683406	1.0422936782535175	0.42417464308139413	-0.8606249631688706	0.5001771678068941	1.3846622383943221	0.5782436992944725	0.6841907274030717	-0.5764436381254968	-0.7738745658405787	-0.27749683247866813	1.104765176417928	-0.2607520757346201	-0.9760654360407016	1.9280374839129746	-0.45185152841178905	-0.7159393627146159	0.6433080355336089	-0.21489210757078342	-0.06880091180135836	0.38176237838456006	1.359850252465176	0.9080429699376289	-0.8920582209753283	0.27158204468623287	0.38046333450704967	-2.193167787151938	-1.5174178265541542	-0.3601013393070709	0.40113478420686627	-1.2465124060197779	-1.1000322777666935	0.37642982428655736	0.3890492691804365	0.9797506503398443	-0.2609014569577831	-0.23051251470550557	0.6140903634631403
0.2649650980492563	0.8415725993174432	-0.10333070029604884	0.8289531942558095	-0.1406695833403285	0.8488895448510227	0.1386801771815828	-0.756439800391093	0.6245289322001211	0.7761970390865132	0.7227518907234042	1.022898369883377	0.11088364285558053	0.7310379146325379	0.11215338714838183	-0.23494782298356923	1.1998098955863747	0.39298641760343767	0.27627277851966664	0.3283278008330828	-0.9672255661471062	-0.7310309812732323	0.11918380809350669	1.6752486325311462	-0.06322993976656562	-0.8548669000785861	1.9253150818494134	-0.19330185573570377	-1.4466718861031738	0.8309468059828923	-0.45151453602948816	0.29920776412982575	0.1555942414853688	0.3558374348556348	1.294108809980869	-0.8934286285727309	0.22950141490372755	-0.00961159877960066	-1.388040500517401	-1.6379120115522434	0.15540897722111885	0.6851874960405913	-0.9887184051939584	-1.2140075403157533	0.36686519618909713	-0.3609190589740461	1.1863348726414924	-1.05627124536368	-0.32008590784346896	0.7205242763277829
-0.013900968687324837	0.48880212577650073	-0.3145259748917858	0.7663635436233788	-0.6164130493991957	0.17730089801913862	-0.2606211688022789	-0.6747336247717156	-0.5209344534567737	0.3916025237529237	-0.12865120014196674	0.7352856372931001	-0.17602155713573728	1.1279980218540053	-0.12030584244403865	0.020434972611208673	1.3979209656603977	-0.3895481279316208	-0.5952381143959409	0.030912652465260794	-0.8382121853560797	-1.1948948783392281	0.15355394635317815	1.6356485701848826	-0.24386312191545279	-1.018225170722028	1.3047559362240666	-0.2647214183429629	-2.133699651784626	0.39247319219293747	-0.4254120639845719	-0.08421850482382368	0.4282489434936729	-0.5279737682214988	1.1082620634817157	-0.4353918102373943	0.07682403393335509	-0.28247866094923124	-0.6071293096677434	-1.7037719369652715	0.12321180630346476	0.45807572889304604	-0.9499246386670858	-1.243123022992588	0.15811142633776462	-0.7594807489546769	1.204522561932281	-1.8857521104237922	-0.7465178569783903	0.09703597131753224
-0.45196552539880813	-0.5456640743535642	-0.6264217743884428	0.6342949203343285	-0.9289216405453626	-0.5064298477429565	-0.4553150377266032	-0.48428940030043083	-1.447316391667187	-0.21741296660323284	-0.7595448708066491	-0.12041773113030904	-0.725002886442824	1.6170457151973692	-0.07637790937632548	-0.33540660569983644	1.1478289669900248	-0.7461799042021972	-1.6516787303658576	-0.16414224778786327	-0.44459613625359046	-1.7881259491621675	-0.20343432843364984	1.1331004851911743	-0.548165188189396	-1.2761591227323712	0.4967252657493952	-0.45001867555236214	-2.518998512856184	-0.634799586318775	-0.15429935526226607	-0.6830501811784803	0.9212066241086031	-0.8117226719191609	0.7435701645903493	0.10244305361432042	-0.14921680589722033	-0.5198778200169066	-0.47289306651468	-1.8812404537368341	-0.6569792131790334	-0.16574050790876585	-1.2426425404655506	-1.5655766015883863	-0.4433265450844061	-0.49011881041167543	0.8839139469203097	-2.2615997570430157	-1.316399444409076	-0.8881651210901811
-0.48117155993779204	-1.369470284399683	-1.007641773928823	0.6625598393996276	-0.757942714250682	-0.49683408934923684	-0.20463413563081362	-0.20670578713224716	-2.091586196696029	-0.6824742119997445	-1.0111581981339617	-0.9402764639237098	-1.043922177350882	1.2946577718665633	0.18034845166218044	-1.0251164826831627	0.9128171008624402	-0.7325825975327699	-2.2754096465246167	-0.19353506319130373	-0.1877686215445663	-1.8933434001935459	-0.6333913214166718	0.7642460256021693	-0.6632853744687589	-1.108094673045518	0.02425496537083588	-0.39758880943066854	-2.4398836296998443	-1.571388378636255	0.1549796991960207	-0.7412705786888228	1.2369601166723896	-0.4639173392089439	0.7707682947981135	0.21699447665820937	-0.32088132169400246	-0.713099744477422	-0.9087884469259917	-2.020910984959326	-1.4615890127676405	-0.5903215025755701	-1.634153508938735	-2.0143821591882443	-1.0659487681374649	0.1892658571579346	0.5132867150002758	-1.9245545754148827	-1.6178550336793243	-1.415623576334891
-0.03568042750023757	-1.137546369589613	-1.1999000561165418	0.676239270530369	-0.21607018782313617	0.050918150671923984	0.22330198587336705	0.03196501677710992	-2.2423187256146	-0.9933812360705071	-0.9476419564121257	-1.2136332695740986	-0.8730761779223404	0.17373207352962433	0.3696704190546209	-1.4476528416026315	0.931832230996765	-0.48269718850641863	-2.155274962081823	-0.07102347886186015	-0.3510798709839011	-1.3873662159359073	-0.9538421241022436	0.7440758132150381	-0.6189535068681782	-0.4388578195357134	-0.08247482930227605	-0.09593130730486475	-2.011289936655556	-1.815990771991769	0.1728225098810499	-0.1928855280848046	1.1135618656897162	0.007712676176370294	1.1590552089261132	-0.2794788939882498	-0.2987233359683323	-0.7711543622581757	-1.3722062279479006	-1.9164461417951233	-1.5914600857888026	-0.3780307263792069	-1.9007191510958186	-2.0832115807736984	-1.267804818576072	0.666659438275228	0.36494983679512655	-1.184995906909243	-1.4766007011056421	-1.1230292196411373
0.3993498515932709	-0.0794385625388034	-1.0280236631893431	0.29233871613351775	0.35802422505221737	0.3020397287487874	0.259269311179612	0.0843480255516663	-1.7284663005356045	-1.297433286900096	-0.8031252130390413	-0.9301281023482199	-0.4392832238427601	-0.7753827197774394	0.3082183624100852	-1.2240746429951859	0.9392405672374087	-0.18828454316953516	-1.494534536486102	0.06892737098739926	-0.7904791836531959	-0.6962675127642173	-1.1886530174376089	0.662697769638139	-0.6067834029052528	0.2168478654539192	-0.23901010765813693	0.16470362029342542	-1.5037982299645378	-1.4170741543883552	-0.21677341575812484	0.23254852194600484	0.551709450509795	0.05554957101094406	1.2433936285150358	-0.9619034272828051	-0.07085484200045447	-0.6193812952843757	-1.4407640152866483	-1.5870122366936794	-1.287371426084619	0.24818514522597798	-1.9782859131261339	-1.5147683834678378	-1.0555657128987996	0.5220913841185233	0.34705456511830324	-0.6571920167092862	-1.0774929772418138	-0.4333945879807367
0.42870422205495673	0.7517505712624103	-0.6426150088805792	-0.47973770125378684	0.7811568350570554	-0.1527391933542226	-0.2400704720336216	-0.011390307202885759	-0.7543471377710864	-1.4005493083717178	-0.7804936236361293	-0.39108350183471696	-0.0731799943708504	-0.8033144570081101	0.10921721140375598	-0.549952001991802	0.5556352759544018	-0.06686861495855649	-0.6824689533235598	0.08881871030247064	-0.9322909798323572	-0.17561993485273714	-1.2579088311340672	0.11720868803213996	-0.5585717834481199	0.369770557044478	-0.6879727985516945	0.21277939193805162	-1.0552155963852092	-0.8760393140804733	-0.674881260864962	-0.11557452767443797	-0.22603239133500785	-0.3299894493457468	0.5334670816216804	-1.0655434235187065	0.19734307371525242	-0.25801011715879013	-1.1095376956581833	-1.212475160950503	-1.3767819637692424	0.6679484800783413	-1.7882138857802723	-0.5734797308899252	-0.7454591312311335	-0.11068298045707957	0.21716842587018434	-0.5891959661672229	-0.6960658230759214	0.017789074681876453
0.24829978699406519	0.6944299861865919	-0.3261757251393054	-1.0997720235956003	1.0717481895506145	-0.7487810812091973	-0.6851920936905243	-0.02825367905031566	0.14550576451709052	-0.8452527924606221	-0.860467909127885	0.17082898179989778	0.22479432662870316	-0.2757944223492811	0.01452181288620803	0.047962042698558464	-0.18189568908544354	-0.16611932720215913	0.1308947730499002	-0.0012731709159770268	-0.2837942761616045	0.2971521382210184	-0.9044809890927501	-0.6627221851105296	-0.17777849093800904	0.0952343332020104	-1.0927922456687575	0.17352906509239785	-0.5686546457911862	-0.536404787580836	-0.6553042828887639	-0.9727857235113321	-0.9309429103985593	-0.6285223964792277	-0.6086736035178054	-0.2178681880718106	0.28007651455506194	0.22380139051091702	-0.6362550493201075	-0.8458891678560375	-2.0835557341854103	0.5863888745230086	-1.1618668131094299	0.26048767026354996	-0.44586444908633216	-0.7024719115802442	-0.006838389780886219	-0.5639029088153648	-0.4314062613597533	0.07880366371542336
0.35380186422970106	0.16821214851246025	-0.09587059142172885	-1.0956251415739087	1.1798737809792332	-0.6826710421186784	-0.3951049563159935	0.16023577644750706	0.5506820009822444	0.37837018278429607	-0.835736434649718	0.670762785917935	0.659176175945882	-0.1494003198707247	0.07840814100199243	0.2821766717460895	-0.819792204878592	-0.25763252052542546	1.0203217346014133	-0.06078881256294681	0.9548272203650107	0.971085992343824	-0.08256845501059283	-1.060246740518213	0.5496170890417911	-0.15135425769400868	-0.8905162841170592	0.18604691755400155	0.09164729380265407	-0.3351303595844301	0.013698354768591504	-1.3908118491094739	-1.3614094699372778	-0.4020257983485133	-1.273996056428858	1.0893418922903362	0.0942056166443204	0.6467719315670208	-0.2501353817295324	-0.3265863096705633	-2.5818793307079098	0.34429686849006713	-0.12736281596701413	0.7573683512256937	0.048247604851475015	-0.8274985741587104	-0.05669908343629703	-0.004911525916792676	-0.20790766382121115	0.06544188557953967
0.8272912308183081	0.04706689549271859	0.34628826124316725	-0.6535506193958411	0.8914073027371308	0.03956361482399085	0.5059360725339324	0.3614582373071682	0.48000415704589533	1.4606581607896956	-0.5636020551784394	1.0087676001502066	1.164620575959376	-0.7078658784491061	0.116013267465847	0.3300177924804807	-0.9861684786078464	-0.09671109834608192	1.8928124622467257	0.0031296415810050555	1.9197790187519064	1.6421444804818903	0.7445069163817536	-0.879259291384582	1.105150131554287	-0.10701753386532857	-0.007509048804106065	0.13569552034763133	0.87369592764698	-0.10881609009484236	0.8556523123536892	-0.80800349333219	-1.4508206353847375	0.1806416127072685	-0.9738617162783779	1.8727748227331213	-0.18826959644554697	0.8152167156918682	-0.016587515025426696	0.46638502211139193	-1.9580008120010919	0.45871032927060335	0.8322517267768109	1.0369345554391833	0.7902001967992436	-0.5012215968878372	0.16367375397817757	1.0469414610548489	0.07698601434072447	0.17333852370470826
1.1471459868044083	0.5607457601439013	1.1868515633842718	-0.40273208374108027	0.1433422390281426	0.6088983890281211	1.0830182874436833	0.2755681243357067	0.2434144445550436	1.4508390133797113	-0.16109401777376317	1.0565110199470078	1.309062903430539	-1.1771890233755942	-0.020369584296604498	0.46697433513668024	-0.7455401571638535	0.20247309628497706	2.318775105618894	0.11373878604627055	1.9079899610824513	1.723119513660923	0.9575398521507851	-0.627351451900172	0.9441776822809888	0.10753693542812641	0.9451896657939216	-0.14162886411122075	1.5667551469499998	0.08134529559586726	1.1688136021611475	0.29715903576513075	-1.2166332037710226	0.5159462435253678	-0.1554912654241846	1.5812133296971296	-0.24583124230124143	0.6993400102598065	0.14288684536264584	1.3549017817077758	-0.40343643946299085	0.9758607765159604	1.0889968420048406	1.2817905095259523	1.3568110464185663	-0.05930624374824193	0.3573979820722385	1.842990468549141	0.4740726210728207	0.16983861733404992
0.8284344241954383	1.0851385226925796	2.107024706775913	-0.6332701404427805	-0.6566358034770307	0.44336302530273897	0.6018153006674589	-0.05794588703490633	0.075364887819183	0.33982181487856544	0.09588750827330961	0.8592105980010787	0.7982854034537854	-0.7164841402714235	-0.210287362441292	0.6260918041509759	-0.4128948452268582	0.23032943445156076	1.935227382402052	0.10562807885427856	1.1652831410716586	0.9642185033988073	0.48555490963007214	-0.8507846008972882	0.23152116316192592	0.3266546170111694	1.2731278634119432	-0.45384003830713504	2.0219560839398736	0.06538288183438956	0.7441343197890082	0.9481767735698785	-0.7196487534366454	0.2379996323187216	0.31295511096512135	0.6155424212958099	0.11515321686644933	0.5448704972526671	0.3813015567803739	1.960476508738621	0.901721026619608	1.4101662184055705	0.56883170242162	1.482846594446652	1.2395148571352417	0.23185379061566702	0.16632329790499056	1.7283731469829402	0.9674886040231431	-0.2262335977691805
0.11771409220347602	1.0019386299204396	2.4560825754377515	-0.95041620372305	-0.8462592729190741	-0.1186295546485689	-0.608695615035204	-0.17386037831315118	0.015929254742453127	-0.7943965723163247	0.06662611810005971	0.6881817867363769	-0.04757150751057007	0.4647188906510948	-0.19828778008802087	0.5069135702265741	-0.1518084619405306	-0.17224248401860828	0.9827512220123866	-0.09999965459447492	0.6709237833771816	-0.10851437992094157	-0.02227797359250492	-1.3633689557500865	-0.17340504050838648	0.6174062059763031	0.8965259629043792	-0.31174474987064404	2.2573910082305253	-0.10540746854284573	0.0810618123861614	0.7585910105123268	-0.10373812669969126	-0.38584610183008106	0.0727844564692871	-0.12305999553833105	0.734597491643318	0.6707197788316951	0.8105449460856293	2.0686438924049244	1.1235526339563044	1.296276076451839	-0.01756239025399843	1.501939500634834	0.5226129723271926	0.404079709641297	-0.3634164665447149	0.9364357057002828	1.4256236941342113	-0.824356300007523
-0.18368851763854702	0.48011356826568347	1.8715429082674278	-0.8198213697292759	-0.16446473882448087	-0.3415207280101605	-1.5013749280355053	0.31783439628248733	0.07737585685618514	-0.9082390143817363	-0.10897281517730203	0.739765562956199	-0.5192231513625823	1.273171110082252	0.06866685370103458	0.10591813219040307	0.09008690795058963	-0.5728280079043461	0.23014534194556316	-0.43301472866676516	1.0352371363683854	-0.6809496142001092	0.11716935183956922	-1.4109844721471414	0.362103275292325	1.0707353030772495	0.3219789713351684	0.4578281711742257	2.324003694768305	-0.14867679971334602	-0.1650450802324701	0.2780160185780635	0.36683860882146757	-0.775925046066018	-0.4248139056169266	-0.1664602623720591	1.1596700244686446	1.0620872728474822	1.3444628293328493	1.821748244602884	0.6823931962458344	0.6684673806594916	0.13048306270365725	1.296578390676332	-0.08310814834496782	0.657377718065562	-0.8108617992148199	0.38794156093930904	1.5966744368961683	-1.0467007891947968
0.34634935242854437	0.2039583872748451	0.6757950938219502	-0.2914752729467176	0.876189448117246	-0.08985014962044996	-1.4684889708103763	1.181517122380349	0.32378114338811115	-0.14107663230123918	-0.1850599007643289	0.8302383893944546	-0.2576180099355541	0.9849537623403277	0.3358126967250262	-0.10008660038863071	0.2869057767609463	-0.3753225522330021	0.2092906854717877	-0.7609408973360765	1.7394532764165205	-0.522057173416618	0.8223062116112998	-0.6348082284898866	1.4231727360602007	1.463188686859562	-0.03157735304208639	1.2961251228808501	2.1536596950663878	0.07911608240324815	0.10797349303210958	0.23518455481069903	0.4169575087323377	-0.6726443218384016	-0.5143397485103786	0.11848865929564094	1.0022696774409485	1.2493654848765017	1.6649778162790763	1.5166036618003946	0.6247081411643007	-0.0479937016040984	0.9754157269328325	0.9911707873233847	-0.02357867656565612	1.0671328665255861	-0.8850641485124953	0.6501124683953766	1.300676232243039	-0.5647901836921794
1.156771027419281	0.4471789336479969	-0.39842280798921603	0.0559942992062104	1.4022098851210942	0.046623142661704524	-0.9145691133047894	1.6759748960943668	0.6921537265092619	0.38484898688001296	-0.09360743812346281	0.5566400480227132	0.35110000875017006	0.04916522909682556	0.3128347404177793	0.3017672950461036	0.18836383834152481	0.40226600675823965	0.5866207196337994	-0.9752705459065346	1.6681393208790598	-0.15862843139985394	1.3004620639123756	0.36937601853310625	1.857158786854973	1.3905474064145564	-0.274309141547151	1.3653582117073357	1.6361610677029554	0.3415443032154834	0.38240778645113277	0.6493679113949238	-0.0004926897299605833	-0.33997397989959094	-0.06711628974710857	0.05001851691114755	0.302374913036171	0.7676105701012031	1.4697450401329872	1.2740379887500413	1.2926999683888167	-0.5058956777223718	1.6166535889885982	0.7367858460605079	0.41879148204567346	1.4535163299225067	-0.7532019571888147	1.2570688843395206	0.6948221771756689	0.29323576079392605
1.2459764664927888	0.6991080766729961	-0.8646332470917195	-0.11439226878361819	1.0048094966174295	-0.35320162993881027	-0.5888932669901403	1.3241614388311438	0.8720421757124056	-0.08698335296290426	-0.0001382868989363376	-0.1834135818753526	0.6011902866762406	-0.5040793304241454	-0.01115613709275634	1.0102737460826716	-0.38591714355238	1.001660401669341	0.48035374365960953	-0.9827406191396927	0.40318900873197466	-0.13128227292005373	0.9408067091994667	0.6527406658462344	0.9839434574188803	0.798398311594996	-0.7078891435140956	0.4948783881371743	0.8394641582987891	0.2775202549381733	0.1534340281531342	0.8791954248144987	-0.5768092929773372	-0.15693683806709863	0.42451195919259416	-0.5691884482796521	-0.456994381200559	-0.22399946226428497	0.8356334186558133	0.9835511656033381	1.9775196023534123	-0.6864514791605633	1.3162062820138072	0.5741231633408926	0.4399764801921101	1.526035899430628	-0.777903174451215	1.2334649096753882	0.23854823762135663	0.8673613138832881
0.2722199498368454	0.3139966655850513	-0.8333293004081125	-0.435711562456319	0.10969715718650272	-0.868344977687241	-0.5880547301162512	0.4854536172978622	0.567626192035613	-1.045997979355537	-0.07705050673566013	-0.9540568379732156	0.22450789672926197	-0.269356175587344	-0.3916675166770062	1.167252021547929	-1.1817351962332767	0.7401070333456192	-0.5201153026274473	-0.6933437052427998	-1.2031256930739003	-0.28829126434076513	0.02501366778009221	-0.006590313569367325	-0.6121633185475392	0.18454474221615552	-1.2085501394384597	-0.4877931408304144	0.05771507923032601	-0.14397494223702667	-0.4820047542547001	0.471050636675766	-0.846602120523308	-0.1537557192256116	0.4294612430041445	-1.265491594400101	-0.7350265724839526	-0.9429926126281358	0.2675746292379741	0.5505680745718511	1.926454585096021	-0.7404696008709064	0.39902774804734825	0.45775994882793913	-0.2899020529486957	1.1445426731126165	-1.032322357703694	0.25550581423061597	0.24923416903920495	0.8252244744356451
-1.014871260139443	-0.6400452444234823	-0.7384180484044192	-0.32038036888223936	-0.4929994777797833	-0.7384211517492913	-0.32961160323123984	0.01954767364127858	-0.09149509618405481	-1.3327830931128004	-0.27836535637360327	-1.1902722868225888	-0.3742761542008499	0.1884728304784859	-0.6340829822082493	0.3017312501010717	-1.6272460784175853	-0.15399900314450618	-1.7686989243399767	-0.11402971367943987	-1.8765925754087125	-0.040257164675069144	-0.567759735820733	-0.8499146263868215	-1.622297492271353	0.09237541431574826	-1.2296090035371146	-0.550375566928017	-0.4240139895976878	-0.5541302388104614	-0.9454842691556588	-0.29286765776928564	-0.6015958246487663	-0.06355224136223865	-0.07590556954831372	-1.4481054888224127	-0.37311616051484775	-0.7682315537745202	0.2516456113367052	0.08923849866287628	1.3284719909770726	-0.7453931106563534	-0.11007260023875759	0.35656316430186924	-1.1518066760209793	0.4636450776056829	-1.2339499771321913	-0.9010386179050817	0.5056208063420919	0.3956659342805884
-1.5424235294239625	-1.3874951866411729	-0.80427114431144	0.22197760047892298	-0.4343779231399619	0.08642862497158305	0.49703762262200185	0.358236947868726	-0.5639728709715655	-0.5210759075760282	-0.38317252708193295	-0.8179577803952168	-0.615796922451142	0.1763530163860715	-0.777303500564753	-1.01810348055076	-1.3904617629043345	-0.7413034203874119	-2.152306674899329	0.5395530465721563	-1.249839391097186	0.7411122064540137	-0.314723754495386	-1.0183749560016233	-1.3253962788118252	0.46224881174820315	-0.5149000034137542	0.43116137990657405	-0.5818658701111122	-0.6012954102804196	-0.8332262538252605	-0.7871671952978571	-0.11687787901445666	0.22968748884613607	-0.6447939951021673	-1.0084328179799495	0.31698705789431264	0.01619265512468164	0.7212483001188044	-0.19768986594410132	0.993249232383933	-0.688648621557507	0.25101128835329206	0.2722437000647879	-1.239832184465697	-0.15415192100827455	-1.1516782013618512	-1.1691769779910368	0.44407420732155795	-0.0030371353261035468
-1.0281322194342895	-1.2963607617907476	-0.8493562811187797	0.5191916717237639	-0.04623889997176121	0.7536696598725431	1.3033667748967679	1.0239888873483824	-0.45698289840221384	0.591929303044874	-0.2438492225429503	-0.3484632412447533	-0.36020580682112885	-0.2406111190972567	-0.9458886617199096	-1.6865217623756825	-0.7331423623654376	-0.43364756392259646	-1.275239003878368	0.9142272916569166	-0.18142640416764963	1.3643224418573727	0.42179306426206187	-0.49793387424343416	-0.2634783057372245	0.6785550285393817	0.3850189166197766	1.492057365257595	-0.6162264011798894	-0.33819322144304453	-0.3394443613797533	-0.7974719731797144	0.08748425163944712	0.46418807238737747	-0.8376152373585226	-0.32768564541851386	0.8601458667650046	0.4472438215619102	1.056872163791769	-0.2812434224667731	1.2037049958424244	-0.5876606364502871	0.7581424089424335	0.17716782749384388	-0.4002048868937418	-0.4019740701197987	-0.9106733459418036	-0.3420550953002298	-0.1739449109381837	-0.20101226433815264
-0.2006486753571431	-0.5572888957193896	-0.5942869815429193	0.0637630377986757	0.08658380676650192	0.49394669253632617	1.2038777360072008	1.1555285137698086	-0.01978170654669885	0.931395209454702	0.05457543708626638	-0.327571515765233	0.025834106280236878	-0.41093017770934465	-1.11513137877657	-1.2220257688707523	-0.2204658952411069	0.3432681169758129	0.07142092978284433	0.7890966503263293	0.23241609259703924	1.0404167300750777	0.8360717847829665	-0.015901572433296634	0.40026719826018137	0.30550019687451513	0.5631365663953336	1.5641814964197462	-0.6848855038628037	-0.11155032365715227	0.003933582513337229	-0.6619782602969388	-0.24509125801993206	0.29790090333177704	-0.6008233807878759	0.18782455395662964	0.9771792467722011	-0.0669846304748666	0.7066016843264682	-0.35265207660015907	1.3111060111726414	-0.49415272679809175	0.3656323841145456	-0.0019919307443593145	0.5790362970952774	-0.28357798559032377	-0.7951309625751095	0.7250745509615907	-0.8993928680219445	-0.28515845061309397
0.06588564779682828	0.0688186492943143	-0.07630465764476688	-0.7909396488604705	-0.245570288950012	-0.4394371471473059	0.1406642446845196	0.4474119045759584	0.07367348516714607	0.34633124615032795	0.28693689327366934	-0.787287610380679	0.12132273653914454	-0.022424306478821703	-1.1314046798308683	-0.24692124973061846	-0.12405504882931062	0.6846827040645007	0.7045733789404902	0.2834493206515682	-0.23113965654344998	-0.1455085092567829	0.5244698741840345	-0.09000946718459632	0.08043612402858671	-0.3936999003796254	-0.24675335236177687	0.5464124366921184	-0.7529340411209106	-0.11982101073767654	-0.07895715270216408	-0.7003468194762293	-0.8382912959163629	-0.25853581864158626	-0.22947086986969722	0.438472215679722	0.6762181367365644	-1.0543161234015896	-0.2096879198428669	-0.5835758283119107	0.6277953911107863	-0.3859792338856548	-0.9164779488002683	-0.30995777794545987	0.8314108953077651	-0.13675275862819466	-0.8563468340557557	1.035608774385592	-1.0457241275254365	-0.321505329185951
-0.3306543573139801	0.07054882418052465	0.31463530222161523	-1.1596241648069905	-0.7191255562614371	-1.074477994477735	-0.9172522251641914	-0.5600096345441559	-0.5196723015298907	-0.34697417479338694	0.30048729107256156	-1.305870473560439	-0.14780063564320814	0.4527241058397568	-0.9475291900514696	0.28437200632883275	-0.21468357822157383	0.2692067384554778	0.24630130070178527	-0.2427709656839411	-0.8946243827470484	-1.2153689973882513	-0.20267599196921907	-0.4360684784791612	-0.7587613210020512	-0.8141283292447686	-1.3078463385955932	-0.6892972765594565	-0.7287426052990436	-0.19720934742309956	-0.36369396516879066	-0.7614862553008888	-1.1397339921492862	-0.8296740302053478	-0.045259986646365866	0.5254374342781067	0.11477886958907321	-1.4890197392149258	-0.9868870518729643	-0.9019569563391859	-0.577803299195631	-0.1696927044954385	-1.8361629811300075	-0.693781355191863	0.2888367802275503	-0.34087293939365804	-0.8784875011517205	0.41583938803454873	-0.4796272570738974	-0.258173305040062
-0.763099602040821	-0.3858862604424388	0.22032486068301138	-0.6019254059270605	-0.8716617903740598	-0.8863054190080639	-1.020800015272804	-1.1345847417457424	-1.376659152943217	-0.42514321186989396	0.11822805235889418	-1.5158484665942908	-0.543525623875222	0.34567921515444583	-0.7097904849509008	0.1723662612561801	-0.12962972148162952	-0.3432167836697195	-0.5741856651299738	-0.5065019401698667	-1.0894186422314613	-1.310672997683606	-0.7739816326715856	-0.41309041217406406	-1.2488324865950196	-0.7869332109087848	-1.649772708451681	-1.2749920580024752	-0.6553648775372204	-0.060806819033958244	-0.4508563495505486	-0.49146120983270725	-0.8455833116358309	-1.0836376150997677	-0.11486395115929869	0.49093086773898975	-0.5108288849376906	-0.9460602996163849	-1.0322655865717467	-1.0606652779580832	-1.3321170488934977	0.15600145096883752	-1.2469750164414257	-1.0235023317947387	-0.4137917731433405	-0.9238862835355593	-0.7133681472016185	-0.4906793125373377	0.19894712810271498	-0.10261076336821541
-0.7139420897573014	-0.802974041620074	-0.30160589579448865	0.424354150058296	-0.5801126475945848	-0.35539278327932544	-0.27837759114897515	-1.155789454978044	-1.7215243924966634	-0.06505648872752269	-0.1268646393232412	-1.4095586369693245	-0.8146443572998611	-0.37475623634823524	-0.5375247501271052	0.06324003487875815	0.20155555068768347	-0.4741400695514133	-0.7804365557196217	-0.4975610812107955	-0.8350175229799761	-0.5767809748541489	-0.9558775185310938	0.1378338669739858	-1.0574795028408988	-0.7711783338020525	-1.1106932361024964	-1.16561438844955	-0.6580455830815696	0.3213575955310678	-0.23144621635542412	0.09704216453240111	-0.1610165641980698	-1.0278929469950127	-0.21458670705062546	0.29532752819815034	-0.9651339998224833	-0.05028514678284585	-0.4132742182471854	-0.907302878546363	-1.1521759588259703	0.4154955992636682	0.5370365748168087	-1.1664175775391263	-0.7637773822106276	-1.4762535032986506	-0.4603649706074308	-1.0219426136598033	0.3352786740892935	-0.012485097618676642
-0.3574664491243652	-0.9209491536642209	-0.8098353924050986	1.1295847040645286	-0.1556446109209502	-0.2534095494197035	0.3744654606463277	-1.1484677469034639	-1.23618134632446	0.03280283357925575	-0.3074830693949677	-1.158328570639808	-0.8672193479104696	-1.075423136798068	-0.30355575849943695	0.47871511663087124	0.5807027170002936	-0.13476626139073808	-0.1577463523855459	-0.37122409883730095	-0.5958745753097954	0.07966115965482179	-0.9498371061404756	0.732058459778151	-0.6094065524247252	-1.202174706864711	-0.43642643912381046	-0.9616879588670882	-0.7170459124473337	0.6862800863058959	0.02828664674366397	0.5722196999509054	0.43642059090022695	-0.8480252282504315	-0.04498065762982516	-0.0014671812345919595	-1.0322181263429655	0.291187512227094	0.3061625523320352	-0.5352180740813438	-0.6246667053815128	0.4208183343884208	1.9900835161865857	-1.0457334780800573	-0.845549280710374	-1.5521055708534965	-0.21991080041782243	-1.089021595275227	-0.059854119735747995	-0.08557813318997931
-0.24609131666333903	-0.8174308743416967	-0.8999811144443474	1.2239186739507868	-0.01918496899979172	-0.6287345738792725	0.345398245035854	-1.5732399354880557	-0.3671904088774438	-0.3784714517891164	-0.36334274042218573	-0.8203310739861933	-0.6978045857600587	-1.2195634046842572	0.21365204757949502	1.0465894833006448	0.8716014438751406	0.09779492171428415	0.6645377642937458	-0.22533461935464924	-0.6237268487465824	0.021017084623973895	-1.0170326765405855	0.8879603632998688	-0.4777935297229798	-1.8366377813004613	-0.34118872916277165	-1.0971062611579894	-0.6278702819581665	0.7625532365716872	0.01726205748628332	0.6211794891651443	0.6380362078697147	-0.5817035177613634	0.4561833800818641	-0.19849285419719628	-0.7176522784083244	-0.08039495307230257	0.672006243572986	-0.17381302676163163	-0.61233022592946	0.1929284782294954	1.972839761715132	-0.6904438839832912	-0.9486689280725178	-1.1978266341909103	0.16799054479765724	-0.9989138303115658	-0.430202314386955	-0.15038695189934978
-0.5850716620292503	-0.5646927685550267	-0.5827567308488858	1.024128134728504	-0.2979086986762911	-0.8091017262764043	0.016144149975821	-2.2529362813009284	0.16329617527548668	-0.7789967065986261	-0.3183210939052272	-0.37012892051868196	-0.30408279136859295	-0.9200342371254077	0.9310252336436994	0.9319300336655124	1.1123560189187522	-0.14203604129071562	0.9968914689473104	-0.05893574200142345	-0.7652362736047162	-0.5139801710972328	-1.1535296744266612	0.6834298536958875	-0.7246957230643608	-1.9629077265485977	-0.6795584681072655	-1.3933751883131018	-0.2841077557459181	0.5212636708479661	-0.283874195637866	0.4145785397023426	0.4926266773598747	-0.1298948144479963	0.9542311360482092	-0.17344251616718054	-0.3563361830070183	-0.5182988927457947	0.6653697531794477	0.010269748589038872	-1.139784404920539	-0.0716553403680349	0.844377261723879	-0.2919737393315981	-0.965171011058975	-0.9875769310254322	0.8963289399260174	-0.9401052590286226	-0.45247905171955194	0.05390308885133112
-1.0161344469348226	-0.049073818304307466	-0.24180593612397802	0.8520307755728767	-0.7083638012171298	-0.3744225382322906	0.09419533921908342	-2.5821353818860344	0.043955733372106176	-0.5763491440533248	-0.2793943993856878	0.06797687396578057	0.2573673720123072	-0.6395187851132509	1.3588772578717423	-0.05843987919536498	1.2709143163686947	-0.6350682075089594	0.7476273678483997	0.07358151336687657	-0.8317830379194084	-0.8389585419453215	-1.1486250052601907	0.5212333653012335	-0.8978474080378798	-1.253014044468723	-0.7202939813689818	-1.405869883160035	0.06351014769707436	0.14776424488619092	-0.6045073379994421	0.2781372873956428	0.22773101570056314	0.40591622346298745	0.9194230656544924	-0.06927164804031134	-0.35875856754682967	-0.47967082691268775	0.4621684777447933	-0.015979437050372212	-1.4253105664550654	-0.2594691204432535	-0.13182742586910506	-0.1740539300450021	-0.47955072378903446	-1.4009200901950527	1.6910838782307085	-0.8373904407032673	-0.4443858820389298	0.46099766250397267
-1.1140788748347707	0.7429414172948022	-0.233652529350961	0.6212881125250455	-0.8250427416667406	0.21799333377108465	0.5981392535978761	-2.202030356246227	-0.45863485999857445	0.12361438610317459	-0.37280275116307293	0.22667351290792528	0.7747398335708751	-0.5288631878367027	1.0594882380255561	-1.0973450646356522	1.0816447680197192	-1.0000775052402113	0.28318803381335445	-0.012590519551781911	-0.8720231014813002	-0.649510707003104	-0.8620271384081593	0.4928634186073088	-0.5848806003616548	-0.21102141569419602	-0.14616487804070882	-1.0189975422212019	-0.015559527713610098	-0.1455180229078751	-0.6631611514771648	0.15041541307948061	-0.002581930113960889	0.6053429207682878	0.11007878870306914	-0.14480912314634842	-0.7657986017829058	-0.20260042310054824	0.0747358927555788	-0.20427892240617596	-0.9942984545943102	-0.4605974038390792	-0.26530328836381173	-0.5689235676008673	0.5279805275514561	-2.1653165031314217	1.8043705318544039	-0.6347245867322945	-0.859617419932672	0.6060820565134483
-0.9000898579114115	1.4004941082226554	-0.5497017841211419	0.1399001792293596	-0.5019439191472856	0.20044180827264266	0.8210914734370646	-1.3223862553918864	-0.8782766910993556	0.6384499550446553	-0.5974169816435391	0.013958482226141308	0.9547339538695296	-0.30871321585045264	0.2126679804158268	-1.2000507086743426	0.3232068421524049	-1.194740435158357	-0.13799402869162014	-0.453468693978668	-0.9575729844882026	-0.25107664422014486	-0.37697827110400256	0.24602239152688954	0.14514978796451938	0.3410875388735509	0.48352393614755107	-0.5541090809777216	-0.6273395748665321	-0.2356971202933366	-0.40514022785871606	-0.34134967868680915	-0.14921055897169744	0.1508166023110919	-1.0920267706297575	-0.4222990571099932	-1.1445998209024224	-0.30878576941656694	-0.5908575233282664	-0.45677048354074246	-0.3630619066130427	-0.7645822115294661	-0.011258965197734323	-1.3215236736035714	1.3526811369635023	-2.373384378185331	0.7641009915841679	-0.4752012918128044	-1.5436503689530103	0.12259107785637077
-0.7194912070678363	1.3095529242906812	-0.864143069755298	-0.3902348211947158	-0.05266347423598895	-0.4773892157980986	0.30144887086606387	-0.3854549066682264	-0.9296772617316044	0.536742118690727	-0.7251718046424503	-0.30147596134432153	0.666545035297806	0.19713007666877466	-0.41677174607786044	-0.3117154875585714	-0.757866500542477	-1.3646995482215627	-0.5611524128560832	-1.091058206102942	-0.8950983147477709	-0.0371526781353444	0.08019773999913907	-0.45154037730221974	0.8549697216316411	0.12844993602909716	0.3934374373402323	-0.3417915375702809	-1.3125576854734315	-0.1019038565391491	0.008825185245365135	-1.201398795919311	-0.136283265447995	-0.6480502422541352	-1.9030762334663505	-0.5736242067050323	-1.0531856677557694	-0.9008717135541552	-1.3654995613646297	-0.6124381457810568	-0.3460237995637708	-1.0206063642596415	-0.09022075251777957	-1.8658893465592683	1.2040785552136195	-1.3955329992575451	-0.8924117439363237	-0.484005330587462	-1.7783503415076158	-0.7316017186027571
-0.7017432900975535	0.31940243665082885	-0.867617222741861	-0.4722845250992613	0.03385144699292944	-1.0072234332771937	-0.49714970281495663	0.4205887544328369	-0.5416917679257337	0.13135261652887503	-0.4294438170721836	-0.3594802116413448	0.11255121297108582	0.666196158008279	-0.19231224182660314	0.669606819474937	-1.4900378710752749	-1.3510806852631532	-1.0005057006146323	-1.4949134331965004	-0.41331796543359706	0.01426061148503834	0.31090765854223584	-1.2215670371203267	1.19558126363525	-0.36490650983137085	-0.4301757440181248	-0.34433815646134763	-1.4357996383914848	0.16508784874929447	0.38994113284282256	-1.7256298760856774	0.15456929487731844	-0.9572724063149417	-1.8010984880118925	-0.24441754823107303	-0.5833478391168866	-1.358117668366718	-1.7315230445793977	-0.5088205376995236	-0.8845153217896762	-0.9451241586307223	-0.432206423565835	-1.6463954862859023	0.15069266789428798	0.35510756902116275	-1.8757242293640612	-0.4990361861302021	-1.1312637956363796	-1.2131174166819358
-0.5626315944459295	-0.9197712711384834	-0.5137739444823304	0.04886794417695541	-0.37962753882129024	-0.6805206360230617	-0.7120834709352077	1.192277857227033	0.25914772330916064	0.05811231147295191	0.39062330575591736	-0.12195536317973374	-0.29389667493954325	0.6154545312962002	0.7325149862264937	0.9235117232818983	-1.3732520087354703	-0.7272778917699513	-1.1792239806195226	-1.3000857529916248	0.3584059964719113	0.19576588374654147	0.2569888657886973	-1.3626132139005662	1.174835988710736	-0.517523195437851	-1.1414805813693985	-0.2665011318927447	-0.8353002258804163	0.36319639430434164	0.6653746819343777	-1.1347129654279304	0.6972293950490082	-0.21607498663505678	-0.9931876289121777	0.5064447489721804	-0.28568809248083016	-1.0972915840038702	-1.283120646123186	-0.1442849223737023	-0.983694881481846	-0.488694509343033	-0.3394172791356792	-0.6536250455640307	-0.8117455953929559	1.71562446705006	-1.3117896724330917	-0.19929086956739894	-0.04324569733378585	-0.8447710994788648
-0.03158196091800134	-1.474342998708648	0.030344042627056582	0.6779744649058128	-0.8545718672318213	0.24662095203568885	-0.1534037461668381	1.9414881163681441	1.3067276136634312	0.48195386819137614	1.4011450625736428	0.12418913341095435	-0.28251934625229497	0.06376516779689971	1.5474092199091654	0.5434079617844005	-0.5895451011153432	0.533030218306848	-0.8114063556539314	-0.5390839479366399	0.8352355959621394	0.5504139965506586	0.02218008444398658	-0.6197820445081277	1.0035499297671502	-0.2371579303384647	-0.9457543068714229	0.04003340691824707	-0.0029791312023938737	0.2976478330181817	0.8459110682457653	0.44999382593143533	1.1842282262363424	1.186595024463669	-0.17567870714903	1.1504425015540698	-0.48731776024795875	-0.3070496277883037	-0.24185196376874954	0.24800317905434208	0.06258995894671969	0.033527329804363154	0.4105218925419242	0.5017353606052065	-0.7914783383342414	1.901319624501868	0.3752433957993603	0.48226050866577586	0.6261742827784813	0.04138705831413251
0.6708078792394312	-1.047547710507488	0.5763376373977529	0.7856694926076383	-0.7766034905133778	0.8531441185422548	0.45580819706567316	2.4010958861278877	2.186778802309154	0.8782994552418597	2.021658186176189	0.1901498125702733	0.006103735295454572	-0.3662998283238044	1.5916981843515232	0.25066415681781895	0.17670214449190152	1.686857912304918	-0.07379675155885988	0.36514293427649996	0.5731732121810472	0.7171294104578426	-0.19093380456123718	0.4908853885933481	0.7854544646925966	0.06546184604670705	0.050394092807816385	0.38393234575413276	0.4337545231645331	-0.018888523640598225	0.8862974447180715	1.9060976117554778	1.2093527290897383	2.1684111623878035	0.17966406115857012	1.1295038710922678	-0.8281448713422006	0.2803795695110753	0.6451651007394047	0.3828733854896488	1.6739729693526595	0.28147302863401347	1.0636986462715323	1.1334401318776905	-0.006230661177668784	1.2607615693766527	1.8420011958539309	1.1997227535473316	0.5517039821703108	0.6083885176330907
0.9892991797735823	-0.28574683269084944	0.9916069824825883	0.36154547425724953	-0.02724581449320704	0.628156332660894	0.3862241799674888	2.300897289851792	2.392645464398557	0.6236566331906271	1.8987448880927298	0.2461590391825174	0.12996905841426637	-0.10922290807253121	0.963900899374515	0.4533749562980873	0.4181544317626097	1.8482632642033392	0.4410482616127107	0.9282596265054015	-0.15800076561015178	0.3685322400249059	-0.2191925263074909	1.197664284445737	0.4505282800242076	0.04274597564607863	1.007742815515986	0.45275030024297214	0.3540093215902613	-0.3180388164414834	0.639285608656847	2.156022326131244	0.6664168443916494	1.9690437558220881	0.24311408443601973	0.38614338269032766	-0.666073274833866	0.25719320376723076	0.8083503171663192	0.22371065804335724	2.5074056060093355	0.3003161568004692	0.7511273799990875	1.106533715734646	0.4451389727953865	0.8123396719954182	2.0798904290841045	1.5174209364219209	0.20453888673233664	0.35420620351737997
0.7021712567915732	-0.05624262824737333	1.1532783446617731	0.05124625818830754	0.8230796197041763	0.0064009951364298765	-0.18441342923165027	1.7405807829567594	1.7465616272877624	-0.2825582438990495	1.2122915120191777	0.536129226733401	-0.20416237250247413	0.6821504699622437	0.310671917083501	0.8267803850403892	0.22682175467785806	0.9891650735806174	0.35933405160445625	0.9454904581843836	-0.5774760810518206	-0.30666616092244353	-0.0677228748194219	1.2223335430813613	-0.012544282803729613	-0.2094717347835439	1.277054076308043	0.17029850067601665	0.1923680393853595	-0.3055265497381366	0.029465937073549563	1.243578843720803	-0.059015003090954164	0.8881653504274342	0.5082731452295143	-0.5280487439209788	0.08191494484509002	-0.06707750092286179	0.4008101813878931	0.05460348052035369	1.921993003297694	0.4537984013965394	-0.3455607036258424	0.8735583580994126	-0.12697006867717142	1.0864087744885733	1.2338422289161648	1.3257082237176272	0.13555255547593179	-0.4125235862999266
0.2739125633839064	-0.4520925907244232	0.981408624178626	0.3896078767505917	1.0978452181008638	-0.22039248791121432	-0.38504776007237407	1.1286337776663213	0.6396400759269718	-1.1350376597880376	0.495775179716608	0.9443277522741461	-0.7546746991041975	1.2598322094432326	0.10529597180973538	0.8291971459300389	0.055322859972655146	0.05413841720318644	-0.004509105405487392	0.5894243678457567	-0.2019698874743169	-0.6817857256122971	0.11116018268269665	0.9316327339475008	-0.3649981057744659	-0.3248306610278862	0.9863102324969356	-0.18651809055247034	0.3755617570437514	0.05218274141477432	-0.6908351023892293	0.2259733340627106	-0.37654516398030824	-0.022111431727350004	1.1410774728016666	-0.8860152789674307	0.7467790765323836	-0.18012835032301017	0.06337114763913308	0.19571173717262494	0.6484851618541998	0.9251716928950416	-1.0673753700992914	0.8992050445827968	-1.098972169662086	1.5923880836073252	0.2391704069283131	0.8684433122298231	0.27146995558085124	-0.9158880271470332
0.38533669371748863	-0.6684071039674898	0.5949750422398662	1.140910970000268	0.7611551601784953	0.1849597602259438	0.29593650332352217	0.7196542633016213	-0.24948164771551506	-1.1422220364956088	0.1521331319772243	1.0796529957716605	-0.8679522060170369	1.045003966275986	0.23960099648464145	0.40368106526036523	0.19351904751381607	-0.05886379394059088	0.011995458671446288	0.26363526426346606	0.6652581799317151	-0.26345645837402937	0.19963057686052885	0.8136432297485647	-0.28393044908270193	-0.0693106826590521	0.7100941729776982	-0.21230347969212254	0.8287356848766152	0.5215436149378452	-0.9485663811477905	0.01703782540299122	-0.028982937113603176	0.02849619046653778	1.7591637602504209	-0.3946247156057668	0.7169447971761042	-0.02355513685122019	0.18135276311233414	0.6577311181338142	-0.08062687052838075	1.409691872807293	-0.6115432042538842	1.152057322437761	-1.1145099661422024	1.4909887925629355	-0.16032978392323236	0.42479964887853644	0.17447261592135227	-0.6374277526999803
1.1311270505494433	0.0386107593710998	0.332540408565608	1.5231395086173196	0.4371098604582581	0.7672006107523488	1.4130324518360795	0.3315563243529581	-0.5066373652745717	-0.14087725678739976	0.15692789371545338	0.8442065382118904	-0.11523710373552676	0.1703416597885359	0.2919299560297342	0.0034785605737822885	0.5601340858975689	0.5377449146693093	0.606104557466641	0.35245700030288246	1.3036731110484812	0.8523208361007608	0.2517888769963975	0.9461124844929949	0.23941105397765924	0.49483319609010173	0.7535780729239577	0.2702428763545842	1.1073144714641545	0.8800692356953953	-0.30230198238772993	0.49425831020466493	0.6463928212541109	0.8909637665782038	1.856614367196874	0.5376865783314868	0.28895394414130443	0.08615392455490395	0.49412838825260463	1.1307553416265952	0.1580078320927105	1.4066675648209714	0.4780839750178392	1.2365086276111974	0.40491885087587526	0.6374098747287466	0.062893874223571	0.0888867539429297	-0.12214418525296739	0.31140864502607063
1.8340139079079982	1.3671006184214494	0.44566475226959074	1.0217029174520735	0.6262335102627705	1.054873609688835	2.0833247047207957	-0.3652977610923532	-0.23197040168487904	1.2274492065573326	0.2096592586597988	0.6989005948659714	1.1364691815799632	-0.7387109269303949	0.03327972056819627	0.019520352085177668	0.8958483192352057	0.9769829978423361	1.200310024928648	0.9812258138493342	1.3170741679891533	2.0616855390810516	0.39647437658643775	1.0055687557438722	0.7512432924290825	1.1321391099679217	0.931999776356471	1.0207599030346763	0.943454407999975	1.1131785235542215	0.9886702372330992	0.7977627842227168	1.0136749520364952	1.7453329716798545	1.3259980512198022	1.1125656951641019	0.3962773495945974	0.07888977982460528	0.4906784142410051	1.3203258749439397	0.7310981110062792	0.7632234248801202	0.9137067230006141	0.9456815466405883	2.4735971955724425	-0.2441260836865512	0.49892463275040083	-0.14246410066274623	0.0593873673355629	1.3876998491153678
1.7507230303929633	2.1430434555189417	0.7401843977212437	-0.14836080602069737	1.0560281366883948	1.1122956471573506	1.9090116029182094	-1.3070880795600162	0.21557528593639919	2.010975692807414	0.1012036951163632	1.1348029517453435	1.8902945641535003	-1.1943635579606384	-0.4297623907661986	0.38445444163848	0.9761209718205525	0.756798576052824	1.0642490781616458	1.882870120260871	0.9001642401646063	2.710257817170982	0.6178620244826412	0.678355234853628	0.7230082374797426	1.5865697645494918	0.9906029217861443	1.5305194445482897	0.5344982360472597	1.2776090607406594	1.9373793120025125	0.3463123405583472	0.7204184962204315	1.91611522516225	0.48547294547154973	0.7972711001741692	1.3965809847171342	0.3423016541968744	0.08909329975753334	1.2339809092315281	0.8656568377936257	-0.18711290622519502	0.1714981122787591	0.5194360361468887	3.404563409364961	-0.4187632919081556	0.8111857050325575	-0.22863764479939142	1.1565057927425972	2.0288333653331394
0.9057805043681043	1.5658777383236233	0.682032401662925	-1.3485935185548805	1.0157387521883106	1.3146522508175071	1.215504665464125	-1.9153984191435558	0.6004991379504282	1.7102637641102068	-0.11845328973058115	1.934456743391267	1.4186704271898638	-1.1746921329183981	-0.9053308676130872	0.7591837240961838	0.6366935854688843	0.2947836824518415	0.1790231529549148	2.5001554909947195	0.46793209445052875	2.4847216542704964	0.7305779039203609	-0.025693408064728904	0.1435227341582927	1.6565018122707191	1.007865613762618	1.433405971807842	0.271639588836039	1.2563098783220379	1.6115159298131385	-0.6139611776117954	0.010396855950647725	1.3773454382310182	-0.30979121657305425	-0.21638598111233673	2.4006475466382002	1.1632707863376797	-0.22800763144744524	1.0930001167043886	0.4880784418408923	-1.0080683013631482	-0.9060273724319765	0.3064227431507098	2.4574559411881807	0.038403844202660034	0.8856882528419326	-0.15444763442923667	2.5253895769840615	1.922521994977823
0.10970312118192364	0.15800588358819365	0.015683546055452108	-2.084803783402303	0.31600453507831594	1.7381937321111096	0.49295949079315454	-1.6102105325056395	0.8825849975633865	0.6932116006521399	-0.2882586936969314	2.234681300847626	0.04227062260740249	-0.9206626217651502	-1.3050567926529222	0.9127989655963794	-0.17312238236436825	0.2559042316792622	-0.6703990731931009	2.359690299323846	0.24151228687125578	1.5092025010024317	0.6321815171067032	-0.7873183192417769	-0.36698191205063735	1.2986852769141566	1.2402103218441094	0.8509947638222668	0.2987742218854047	0.8120563060427386	0.09518564726264349	-1.3977918592013565	-0.52162263360072	0.5649518885752267	-0.911255257303827	-1.1664564907587396	2.1467064484123743	2.156354818327588	0.01177465510582667	1.0071235925144946	0.06423163749179951	-1.5270615516156933	-1.1312468426216404	0.3093795180437963	0.5336246328137035	0.430665722271941	0.6899821361448726	-0.05799438141679714	2.8838544207050822	1.1248354274171
0.12213636005688285	-0.722490789828964	-0.7806279841753099	-2.187764185166391	-0.35247500202567406	1.9801459095993792	-0.11968331261191331	-0.4352763462497903	1.0219933252137559	-0.12078731659021617	-0.34016703894995237	1.475535791545747	-1.100466855961347	-0.5915962382582839	-1.5292581498139657	0.7805657741384683	-1.1609533315841623	0.5939436004260942	-0.7034212709749269	1.477987183152367	0.2507058002737476	0.21854522114019714	0.49964929006069514	-1.1743364580179556	-0.1759743248646172	0.7449545438317409	1.6532246987697228	0.3115231925508602	0.44196322620905104	-0.06309826797003698	-1.414761165167471	-1.5718600981550743	-0.4834810017674197	-0.13824999942959396	-1.2258103586322833	-1.3883843978232275	0.5518921994972075	2.5247135202107973	0.6694902681934051	0.8272512181083334	-0.12008442579160872	-1.748384452922175	-0.37209259345592566	0.22538357689535923	-0.7990252538176246	0.3382745180351014	0.24710104449739154	-0.11036535336665705	1.7193996211135545	0.09937201488448695
0.8714554846385159	-0.3486033789290053	-0.8731549886249849	-1.6370351956078846	-0.21754891982063237	1.5958832248411146	-0.7203303482863824	0.8840807177125943	0.8969217968745765	-0.10096769312230511	-0.30323655783529746	0.13274079643817052	-1.1671375658205585	-0.1881411684678054	-1.3358122670617774	0.2812643921417468	-1.6176948289118094	0.5943968983073881	0.06322851774224007	0.4010678374298382	0.5189503506860548	-0.8624344756777371	0.5976777551612907	-0.8618193537986004	0.6062549576464382	0.40493190729197637	1.7954027066791076	0.2357334682622908	0.5276087970591535	-0.9732575438230103	-1.6692444985468988	-1.1635589969361024	-0.02028466045621438	-0.671564356635874	-1.0372700702941884	-0.8914996366868664	-0.9329535820299236	1.9080003785234017	1.0839741530810334	0.34990624094308903	-0.2263810434888034	-1.5629636236994149	0.33894320194450983	-0.08544264320541063	-0.8723788691920578	0.08217977127974899	-0.2341119548871847	-0.23445483418048998	0.006235676459446155	-0.4584703873082316
1.5640775334864567	0.5720882434890368	-0.009453605280759739	-0.5164582055458572	0.5555252081384568	0.5924239794206065	-1.2568378242692222	1.539703116481044	0.47487947909734607	0.484287871035577	-0.17463449904820655	-0.7287308314263	-0.4409098961304388	0.2944262162042416	-0.5314434348345793	-0.655089353174683	-0.8948463359236861	-0.13589284252735687	0.913935172707499	-0.24581213603814817	1.0013342196404842	-1.372374032532991	0.8870249321469583	0.13527210867648257	1.1340894923584997	0.5046145871402514	1.2247780222384332	0.4868121520313915	0.6217242380126485	-1.4312056260767714	-0.5872836184206484	-0.3803686123890739	0.3663633040347866	-1.1476526606212683	-0.20270893450592178	-0.26592403137051823	-0.7821571450938134	0.7707942544844532	0.7631877019406824	-0.3906788631194764	-0.4634284446315771	-0.7876754245371929	0.06598934490158918	-0.3526509460218262	-0.39672568510075235	0.21090901660871672	-0.4097004570517783	-0.10491842777018168	-0.7512474643709264	-0.11879944266534274
1.5277602355881585	0.731556507815028	1.074915106535906	0.7863728340881971	0.9776925388201835	-0.5371787092368506	-1.5131698979172028	1.3143706562152084	-0.043994831784289604	0.7565638879760628	0.09416077762168577	-0.6126452731847327	0.0878012543068152	0.7710248546438201	0.6881260021436778	-1.798138253075097	0.8521991025880296	-1.0384367394166099	1.2467349810009076	-0.29896833636455117	1.3916734773516133	-1.298720306953038	0.9933694421615694	1.3135025166101622	0.7419424840295055	0.8346391984806649	0.012509253369589295	0.5434492167986374	0.8781957071355364	-1.326790254192578	0.7030348406689177	0.6108191140427977	0.3179790184688094	-1.561095183912955	0.9827930022626119	0.013606237029004405	0.8846292919642844	-0.13243762021510044	-0.09801682220576914	-1.0969180955987237	-0.7218506782781915	0.4647871266305009	-0.9474914076203915	-0.22552220832053935	-0.41520410452868206	0.7200046232803334	-0.12993111949230526	0.4366062893624054	-0.14170162663808097	0.8013140189334984
0.8643280338127775	-0.20230657123864987	1.4044311841985333	1.5925003241855502	0.48388223909763683	-1.159133387141276	-1.4410155553628219	0.7033050593440471	-0.37670683888585293	0.22465648792931842	0.4468003227744462	-0.053125115938958044	-0.04378094263136412	1.1264622553653776	1.7492986087972053	-2.5569281591530686	2.525802818103969	-1.1685266758689754	1.128833497551622	-0.12378049853768851	1.289558041696581	-0.9333550557683002	0.7132274819305111	1.8858969104018999	-0.18147022682061387	0.988768578996191	-1.2356901833926819	0.21047276652873279	1.2286008763644563	-0.9548805427502507	1.1328649602058887	1.6024808404905009	-0.04466953642779783	-1.6860358942953764	1.8365157385199045	0.14854678701544927	2.3324311202541628	-0.49591922064242483	-0.8373268921822378	-1.4668346060173374	-0.7588997972008616	1.6642244105488735	-1.6305138527288572	0.24856241891740907	-0.9914242567832396	1.0262382179684206	0.3501505774176209	1.0521706381507887	0.744049992526713	1.3674209934328456
0.25967551714820625	-1.0990781213423688	0.9041157254179919	1.4370420955582333	-0.21223517638134137	-0.8590179584847079	-1.2475333857892825	0.4177736474044515	-0.4389332573580128	-0.5681636005068929	0.644877310007612	0.1946140843213133	-0.18045466703792207	1.2842284856962474	2.1713979231370275	-2.44977228810279	2.952489346582528	-0.25455199169355364	1.0058753883863014	-0.13005313246123582	0.7285342390453907	-0.5891337332923144	0.46453389005804313	1.3916384551772487	-0.4513262590515487	0.8784147612814488	-1.8489970936498512	0.0468770259424901	1.3513718625335196	-0.553343802263774	0.8722409770528148	2.273655179767522	-0.26045906491405896	-1.250040974284339	1.8730319452086275	0.7719007681709985	2.058006519313447	-0.49800544437887	-1.0129864741262857	-1.4396284265829056	-0.5809744375307406	2.306272322014396	-1.3630799126179578	0.6465905944099721	-1.1510644457478194	0.7249337872223109	0.6240812149805787	1.1936473670216978	0.6111083541194854	0.8599837223937865
0.2333177805897798	-0.6262899043819643	0.5345801722430036	0.5901382932426233	0.1252328707158247	0.31949515273631285	-1.0456149487448534	0.7566919227201526	-0.386001754935326	-0.598453848891593	0.4533746647980354	0.1725128921583638	0.5975772835152673	1.2039158122851892	1.9718405967909094	-1.658988229659999	1.9779585114770795	1.036333238913754	1.0157061928957445	-0.2939477961206384	0.3526944094446206	-0.346192266908189	0.9656776881395245	0.2078182354262455	0.6030692549896494	0.852164684990135	-1.5796706804005243	0.8319602962020076	0.9806349644707033	0.011493692030754425	1.009861651100167	2.382934459745001	-0.0022574418597877317	-0.2363305886409402	1.2893532551412201	2.088033978730106	0.3965077273464149	-0.2627700205805209	-0.8023993930389236	-1.1976847978483338	-0.42680133271452847	2.4214155951973733	-0.6284743534167921	0.6825656815803254	-0.14646842682384478	0.14488886124335945	0.5806707184616722	0.7595849770088638	-0.5551195759997365	-0.45105302310110235
0.6440615615310499	1.114599578935495	1.110383782703946	-0.1307692849939646	1.6326473270045596	1.7329317047386306	-0.6208396281258106	1.37612034345739	-0.3644759823041964	0.3461577595079066	-0.07829615947785137	0.5616787872550505	2.111980254453205	0.9111413287943668	1.4939666038720376	-0.9565990131178668	0.5783285579984161	1.847043565702873	0.788211718375807	-0.2601674925433252	0.7493637406329648	-0.11220733603451215	2.3003426502411695	-0.6872972321999864	2.146364515275604	1.1632362070417195	-0.7194703197801946	2.4818782710381555	0.17724646573509273	0.9110608555435492	2.029706184421164	1.9786411967286155	0.5637163827845411	0.9254996411504908	0.7129849917015231	3.350153139698105	-0.9295578641365407	0.3317311814840925	-0.7219474752974288	-0.992245215867619	-0.41782270333931726	2.4352575472941704	-0.3478280208066429	0.5313198387853733	1.4237502525674774	-0.030752290438714275	0.45681201413387584	0.27977788233326695	-1.5391959838899618	-1.4802284777990802
0.8883957204027453	2.4797538547615394	2.1458561254129074	-0.21328220204444387	2.8454611582426166	2.2796024220136992	0.2048804490195424	1.5893906143562742	-0.33110033698697855	1.1293572877878961	-0.6020937509808507	1.4852311896899237	2.910622909163974	0.5984165574612255	0.8754711091334255	-0.9649265811111493	-0.20669772731463235	1.8762965868071921	-0.03674999100024907	0.09341053212014007	1.5548447381456374	0.08781344477452793	3.4297809263314667	-0.6508716733672703	2.398701708796816	1.416141394123429	0.13915629215691283	3.6806431304045515	-0.7474764893159628	1.7623016639499938	2.899138607282736	1.2681532719503161	0.8729090191580207	1.489589285811315	0.44311866141072576	3.3736024252807977	-0.7673491128159236	1.1630818915456897	-1.0329642744574785	-0.9896926695616848	-0.45483555248592017	2.4765800415164407	-0.7964916223131134	0.5193618451068855	1.9957246819717873	0.37704630296269925	0.40855428301508784	0.2735628683127077	-1.3554803621426164	-1.3936083750138792
0.46787203879995004	1.9321196322837821	2.2203248771123647	-0.03583199219390628	2.1279711080545622	1.0714147791628552	1.0308363835833925	0.9104383287661881	-0.1982070780532023	0.3313028402224425	-0.8167073862197028	1.8895802610852237	1.7043557633848307	0.6033316022569861	-0.11588509484819193	-1.5341873191389277	-0.3430493744552116	1.2970271611544024	-1.2336813581769448	0.34135766619487645	1.519169596090404	-0.001680370324233284	2.933031605510488	-0.08839740234789636	0.37370340809570884	0.808133857481157	0.4545728520743251	2.9211299442690546	-1.5156788349959978	1.6646967558503716	2.0151182607620233	0.30008428131966336	0.42834169740100975	0.8728623316810324	0.09298047962737407	1.6739988413184301	0.2623654323752052	1.4996999595529203	-1.488133993972014	-1.2064808573450143	-0.5187967990322844	2.049447722631243	-1.377360845800974	0.5917617493644318	0.6154920228381515	0.7724464749156847	0.19254531133037478	0.5098967410502385	-0.35542841007315984	-0.4810159804744208
-0.6746490940511495	-0.3331391607964909	0.6020046279952085	-0.445143230098666	-0.4842604736801003	-1.6738268872567112	1.0193040562375681	-0.5786361779757726	-0.08737448941374142	-2.074139946280526	-0.8171425303179684	0.5602203186262977	-1.0994469938346199	1.1100521359940136	-1.6002632093691143	-1.920811599779905	-0.6592994021710554	0.242868898402518	-2.0798993925912206	-0.09848178345495907	-0.23438702308149964	-0.5881264891290181	0.41201591537805704	-0.09125442233018495	-2.965959908509374	-0.9425967140593512	0.021715835527422928	0.06930823303277736	-2.013103132732315	0.08234028265599433	-0.9076474532342805	-1.0297185261898747	-0.7800172322270961	-0.8136553299522576	-0.8854358632763782	-0.9408746700337846	0.6209488105580192	0.5792679304773931	-1.636804922563057	-1.48394847310804	-0.8381818702393115	0.6324795271417678	-1.3763604943964074	0.29715187635592705	-1.9684474235986664	0.4455123752870532	-0.5542012459471755	0.15797410833884334	0.2631034292207815	0.126832241293896
-2.2465133891128066	-2.5829206399820084	-1.7573835369066586	-1.7375004406614656	-3.1876561263540344	-4.436255265610845	-0.20485526842295618	-2.280162656428529	-0.29315849271400574	-4.358235070913402	-1.0238713159151822	-2.2499477793202773	-3.568024321523561	1.8125795712171497	-3.07313159265002	-1.5316567032890624	-1.6992710342435815	-1.2479744408311568	-2.0339084845862225	-1.267222533828286	-3.028691291605883	-1.4698016847626265	-2.8967717231359558	-1.2749784911234412	-5.421204622035079	-3.0455654927042555	-0.8981444166612892	-3.239183312174941	-2.1745034951017166	-2.340666866360318	-4.1733404974580495	-2.563233827121392	-2.2530434836497455	-2.6806739786857166	-2.386718179505497	-2.9939162132181303	-0.34722023773441346	-1.3563240232350167	-1.295594994388561	-1.5227864861687899	-1.5301484806906835	-1.4449458117332408	-0.6910188575503803	-0.6325624424398084	-3.9086962554160207	-0.6282633370208195	-1.7604880213231353	-1.2236389638033844	-0.15440064147670116	-0.3784671466607895
-3.829803310848923	-3.3185489063811335	-3.149337564848828	-3.1948215400884337	-4.248684167895859	-5.4346469848250525	-1.9156479256043901	-3.4822521873754027	-0.9508663273544358	-4.629197088310684	-1.7117743054904844	-4.6156792115442515	-4.066027574007649	2.00141116670197	-3.637591139455674	-0.40190456176490974	-2.965230420282025	-2.8017187677834348	-1.2540116829044308	-2.483036049875293	-4.972228322691226	-2.081718967174526	-5.057809930356207	-3.0396759400453073	-5.488651752742166	-4.22785922085272	-1.7015424289310823	-4.965124311698931	-1.8887341859606173	-4.08551202734765	-5.57406920188309	-3.6504807350602158	-3.326267542442345	-3.6504919465009578	-3.539796876914251	-3.5722440535317603	-1.7774328143284996	-2.9374069698867804	-0.6735274814132385	-1.0638452840139574	-2.1759985983517964	-3.014837014751209	0.25687723411394453	-1.838463109602121	-3.961833707370732	-1.7817733842139274	-2.8427226124372598	-3.016242933747715	-1.0972429604125054	-1.6714549209147824
-4.948823763609848	-2.6382995619516256	-2.9679639155249316	-3.7183627574842015	-3.6800898882846838	-4.1435589209772585	-2.8074214840485237	-3.789765052938002	-1.8290721128120953	-2.7676552018979286	-2.62933191378002	-4.69558348721223	-2.7724498785392044	1.1524481299033653	-2.871315859829112	1.0017232492325208	-3.4437805573727927	-3.6398605953701906	-0.41779591821160234	-2.9398615329026687	-4.65930953839198	-1.9764956729199954	-5.05021731017799	-4.075117367997013	-3.568088401305404	-3.904803115898665	-1.8341973037739117	-4.465441071898845	-1.130785896822905	-4.052121034827669	-4.476966926493498	-3.6047492704341666	-3.5481537162955687	-3.2922444819286114	-3.489801394468615	-2.9348606785354145	-2.4029773755523123	-2.9056661380905044	-0.07879330735470307	-0.148781167945615	-2.0718174071433046	-3.1500987738743835	1.1049397447714588	-2.622001753297312	-2.5243735171531045	-2.3873843166387263	-3.258155551802795	-4.053538707980562	-1.6225869658906182	-2.6512317383292427
-5.077232278215862	-1.7568231474889209	-2.2899508340295878	-2.8598434456703004	-2.8494132607987464	-1.7610642043105185	-2.2221716529026017	-3.263434616256699	-2.520162255405687	-0.5313144273355758	-3.1399329691790587	-2.6247207247309334	-1.2441251552679071	-0.5321627753014577	-1.350493569721925	2.237807492705089	-2.7396970593350174	-3.260930653271279	-0.08627338157148673	-2.4458835162307935	-2.4850292049499356	-1.2134182828627886	-3.466763069938591	-3.5816460100322263	-1.2990987934202964	-2.6283376263842615	-1.203289094418844	-2.851268836515646	-0.1519119805907216	-2.5210808865425656	-2.260153524234785	-2.447114331627262	-2.826639468289864	-2.1063788165145136	-2.221827159808527	-1.9756595068740712	-1.9465989123352214	-1.4331632671185854	0.40906458103646354	0.8159961716058635	-1.0318963602941573	-2.130819113515012	1.7997542723458344	-2.6258925088031138	-0.9866732583862676	-2.415287178474437	-2.9942875260410253	-3.7574731045868264	-1.3874208662413083	-2.508742092807079
-3.857837011661221	-1.4104202291038153	-2.4250045378594156	-1.1514364925189802	-2.6036383150511933	-0.025361506579251247	-0.7089671050776867	-2.2159126611386815	-2.7721113345192063	0.36896393072555167	-2.7694650621165535	-0.3739998562648356	-0.598554116202396	-2.244462966566662	-0.14923830556836068	3.036193983999905	-1.4513606487642543	-2.0680858030117766	-0.28758181637703917	-1.4959502690487256	-0.1774637783567299	-0.21321374903355636	-1.7080358191087925	-1.9260625380335439	0.11853615286115739	-1.3371461103574056	-0.22889997361933004	-1.596577957739293	0.5923838350210479	-0.7418299059563936	-0.687028760254477	-1.0143854653113245	-1.373930814722842	-0.9318931280015423	-0.5437891120716597	-1.2580571547083594	-1.164786879307811	0.06613263657289202	0.9300011318823409	1.3643697804766217	0.2696949351398136	-1.1253049772166224	2.309037985102093	-2.0656203615263236	-0.21045052379296098	-2.2171241191206397	-2.3691280857038612	-2.5591387910325496	-0.7566954933850601	-1.3701809855264053
-1.496551297790728	-1.0883118271696817	-3.1775154094384295	0.5018123706507914	-2.262570180055267	0.4338412738036362	0.7016706121181886	-0.9307533275971261	-2.539200584646158	0.07391352141211442	-1.6102073688557788	0.34579705468019106	-0.4307759817040334	-3.2662059767003915	0.1830790908065055	3.1623977380634463	-0.4190311428747467	-0.9831385786727668	-0.6568772976679895	-0.658306053992784	0.8978660056860739	0.7052142043003216	-0.6557412782335764	-0.1467324019771086	0.7984154584846868	-0.3598888817061771	0.5574652364661911	-1.024382680751832	0.7846955871769532	0.3819044442867745	-0.1310952300579686	-0.16998142881914807	0.37190089698348955	-0.08714314869304644	0.6750339375043434	-0.686557896544476	-0.7208531534887924	0.5093690810593252	1.5411975373188584	1.398019049092947	1.00262560281501	-0.9006416495878063	2.380850796906325	-1.2776947012913293	0.18954226775687494	-1.937081436134758	-1.467358663933354	-1.171521618153284	-0.10508830511682282	0.006823485846925921
1.1033937200963753	0.08153262825868834	-3.0074403679309123	1.584840202855468	-0.7083661536127628	0.4463108791580692	1.5751687084229036	0.3958191029713779	-1.773726557597042	0.19039210340913387	-0.18931492176616846	-0.2050217813497372	0.3621475721394073	-3.48645131359288	0.027853167188967222	2.455148044074161	0.14681670980028663	-0.37781063036656887	-0.8529094178451424	-0.04515465557581821	0.8127337064957953	1.4996236431704566	-0.19170989393095678	1.0100397350796708	1.4869932605412277	0.6288190397802927	0.9725925420660516	-0.3478307335958776	0.4956545588723071	1.0348219514896662	0.37573841940862485	0.021391499347387027	1.8175782063930783	0.7953410854023186	1.1396159537807697	-0.016409855328473402	-0.44991073248943175	0.2741143182216213	2.0021457881956786	1.2594104987652623	1.1482744503656814	-1.0597079845671076	1.806980397121975	-0.27243842277212044	1.0716919440090167	-1.358475050096197	-0.07616017950839893	0.25617683143389436	0.5820223720071269	0.9610337702213935
2.8002382420473158	1.986549937601645	-1.0001725684393679	2.1164476198737487	1.836619202210221	1.0374493999286163	2.1908851112623835	1.5033722464907147	-0.39351108447321703	1.67325706317602	1.022136707211581	-0.3819610526517036	1.9535346796021653	-3.2018991672832837	0.0733125627491565	1.13264416557538	0.6193132169892175	0.3067788440914622	-0.7874729032088638	0.5288920548015815	0.5226513323108416	2.100879230117355	0.18502261697981875	1.4863580420378453	2.359130690193494	1.7555870517033247	1.2115634114550977	0.9474414803987196	0.05681805702467894	1.8877811982341985	1.5306799366485704	0.17710820164258365	2.4192211941257695	2.0392014967089493	1.0748208116484803	0.5836652635191455	0.11020639738643724	0.5317419909287756	1.9310732187649118	1.315800320378272	1.465047100379108	-0.6873162852051516	0.8487171759037012	1.0442446876559692	2.5027674265210247	-0.3432501493735046	1.701114560115035	1.9616939185113598	1.3067688070254975	1.2909529251221419
3.001210203792766	3.4170297657465265	1.7335390611680115	2.2627861104534035	3.6400313582259893	2.0838472346079886	2.690896695087727	2.019901518537523	1.4000761789036704	3.4851059863311415	1.9305461069307757	0.7128448348580128	3.1622779052602854	-2.539751035887811	0.4648224137841172	-0.11483345858352907	1.2106104789693393	1.6427382344312755	-0.5451851538751912	1.0007222544580163	0.5734744217802475	2.140075478626793	0.5905159414389632	1.5468867991401978	2.7543738154629347	2.419824394326498	1.448060308639157	2.169210476854929	-0.28025479858595637	2.9666486481856658	2.667083279038802	0.6940206337621634	2.0372235635216063	3.184059843101231	0.7899546296973969	0.652667794045759	0.7862678471072061	1.6080896085101897	1.206559286683238	1.506458478224727	2.390400135457148	0.4108078938725826	0.16015857268283878	2.2957522360784033	3.4925347921041276	0.7820856612459954	3.0240047262389904	3.6610717137102027	1.604217483145814	1.1022136184692544
2.071824247857382	3.330809138557544	3.0382528590265405	2.062145016930954	3.233251190060831	2.473971071169835	2.5495076955001545	1.7181659609307025	2.895913400755681	3.6603795118160263	2.6688444464558336	2.087217810519023	2.7406181448056217	-1.3013973443002638	0.7463660369912303	-0.6018552421762642	1.605757089726108	3.1209084657913624	-0.2271501834458778	0.9329255067907888	0.6406874288015874	1.2388607129837366	0.7227927517327023	1.3322200703992906	2.048053191984069	1.883665519146132	1.519395216576009	2.112164038137827	-0.49355766622070313	3.4079190871080036	2.5222771265954695	1.2003574502725451	1.1408640652727922	3.227544098867928	0.47630685848305737	0.049452202436394053	0.8021494482937254	2.4102714797350733	0.1980670928506146	1.4049954482307443	3.26202703297696	1.395054915367072	0.16542129385454393	2.6357347712345827	3.023738358690718	1.453581294610713	2.890520758037645	4.299359374548255	0.9041292222763371	0.5768347896033943
0.9410642186359199	1.9809979457791274	2.0390416433586838	1.547229773845399	1.067961601240884	1.5264701762260233	1.221361897529529	0.8343060184346198	3.244156986256282	1.5767127281453055	3.2021095368747257	2.0340519040127454	0.8382992465494766	0.5410024355451554	0.5743026099539835	-0.2874255385142873	1.435690071334177	3.4059205555567886	0.0808676736437322	0.07266322977177835	0.26073782776528076	-0.3733055881655593	0.4017170089931281	0.8821823484482121	0.5028871635349262	0.2859626255811262	1.1012545234388131	0.5361429127987009	-0.6206583404853411	2.4295944497584165	0.8755516606746583	1.0527294195427992	0.5225968610958376	1.7247163625239101	0.3240504031958697	-0.7541472106482929	-0.19046991386203396	1.6738542310084001	-0.4589881826973309	0.7592631426531445	2.967040891060362	1.3683127933854522	0.5919817888642955	1.579011167360745	1.2049699933363804	1.4439534098266424	1.2507284410939372	3.0783191119380473	-0.6191513108628495	-0.04243651394442084
0.26362488940713863	0.6036145820483477	0.09055665699668056	0.9250113482294965	-0.9027702522248642	-0.0890525723348474	-0.8240738675701406	4.5845647837697196e-05	2.210740478846139	-1.197658327296113	3.1760408589294995	0.2161239197521604	-1.0614110744814744	2.364385089650459	0.22181461730858087	0.18864851401976546	0.866374210297998	1.8375844022058299	0.2790823931727773	-1.0791792296005707	-0.3704883396511803	-1.7390694646991114	-0.1264378179079833	0.39447741221283794	-0.9129963063201768	-1.2481875148677528	0.1548489332002211	-1.383133882556089	-0.5685517064591662	0.37751742796337284	-0.9893494391101134	0.22618674305109696	0.6330464338576264	-0.47930802779334397	0.5378081110370296	-1.0852742841740837	-1.4418675645093177	-0.4517055671998699	-0.39054353848549833	-0.13070452320700982	1.3287904344879597	0.4306639219124786	0.7390349389764841	-0.26167326758960624	-0.7285290939223361	1.0540793593375068	-0.6748328182674957	0.6201102626831958	-1.8975448646932884	-0.44309518512769325
-0.03710194105903867	0.09331011309035707	-0.7856132965556718	0.45994356123531666	-1.230272645511471	-1.0447968411958408	-2.1682366603894754	-0.2808482038621258	0.48994840845593307	-2.464539784709653	2.2217581049729294	-1.7966491326794776	-1.6228170005975098	3.1762799648852784	0.2134914829455022	0.19902609201937072	0.44355106525657073	-0.602011386734773	0.3098859247033265	-1.5092062047768329	-0.596154698747981	-1.9230231554412955	-0.47482089941542704	0.18210759149455946	-1.451422161235519	-1.66221877745111	-0.9241082739668103	-2.209037247207202	-0.21291824446388777	-1.4077186084139237	-1.5838555933859502	-0.5654754592876428	1.1500668159061427	-1.8370370534665328	1.0689558670656483	-0.6997488930767408	-1.7786356230843794	-2.4019982380590834	0.16354646497088998	-0.6827519672545377	-0.5094998920173478	-0.4560061834813088	0.20493126090834202	-1.5612563656361478	-1.5437914691142174	0.6884854552454253	-1.4397321341622198	-1.3133676155163287	-1.958179443646729	-0.44187182856893614
-0.41882728702999217	0.21469067483456358	-0.13162895479901296	0.22724796434203481	-0.27200117334175733	-0.8022647545973308	-1.8086383603394802	-0.09841710951885771	-0.8673712949228588	-1.5865944966483914	0.4329584163761412	-2.164620860028122	-0.867858767478069	2.4944903205151734	0.5951407670212373	-0.21840628452653418	0.39315767067297724	-2.14083292470609	0.259775924095143	-0.6580742018492919	-0.17208319191156154	-0.9433340797329773	-0.5350522612180553	0.326009040188089	-1.1520116804210172	-0.9987569802630835	-1.6503790370825024	-1.6747681506059457	0.3275090502573437	-1.8086461516672967	-0.7353323792457703	-0.6867842836440138	1.291020680255809	-1.5145927519255369	1.4646645313565787	0.08376017078828717	-0.9198169180919322	-2.8104317182792706	0.5311842478182676	-0.6614169599070958	-1.286772172262132	-0.5788115338294171	-0.7242547075436419	-1.54764761658	-1.05817083301387	0.3769794010877402	-0.7413090343456498	-1.4948437978582805	-0.9929460471122217	-0.19744297080863765
-0.9993101537274344	0.14111803841695614	0.6552786652638658	0.13058097850125017	0.5527874192834717	-0.07636608673109066	-0.30119370352848795	0.014308023980627005	-1.339913491445682	0.10403023837316683	-1.4780121807888922	-0.7100612485371591	0.11995580029239544	0.8641789340314029	0.8362902715335226	-0.504956121475106	0.35778397355353114	-1.9932486909616136	0.32298082394252	0.8968647390817711	0.37882208311720955	0.1749837668884449	-0.47614947729978035	0.5487188549567946	-0.523694239104856	-0.21310848109775282	-1.8616874438929922	-0.772883919466883	0.6496389589845071	-0.9198561373015104	0.4192782171879941	-0.2858137114565888	0.6326937420428971	-0.15238543375368804	1.2310703248284043	0.8147958105497709	0.1420786439113635	-1.8595021002472034	0.20380020147917485	-0.41647968509184435	-0.9954549019607299	-0.19207340152047528	-1.3993728421955776	-0.7591615461845047	-0.08930383478178602	-0.13763100124315136	0.3969866192574927	-0.4676894649028966	-0.1729331914736179	-0.06271666845083902
-1.2956934627046415	-0.47158291716139655	0.2118498774066123	0.1667825759700411	0.47766124441630065	0.16791701818551488	0.7639595022474086	-0.25165477309703566	-1.1813635496744734	0.9524009742592604	-2.5612313142008034	1.0087845439246494	0.4563652259845651	-0.6199690594795849	0.538985695312182	-0.31596595648011144	-0.03541340292457681	-1.0036661949853152	0.5897477202241884	1.8677720877734028	0.41640680851159334	0.39768856937920666	-0.40527150653172567	0.565707861745032	0.09658631643321573	-0.026681515934497226	-1.7134388947590278	-0.497017936298795	0.41858005550913857	0.20952374708473387	0.8368883574256313	0.012529879871296295	-0.4030630037614434	0.858905782373177	0.4184412370275798	1.3243650093541781	0.2206123052398966	-0.8661264773806325	-0.678345066039023	-0.43144069380654143	-0.7275104650463432	-0.03983639063326848	-1.4202780671202804	-0.376297153398424	0.47804619070130683	-0.8765941944002726	0.8194660536978395	0.1396960916182943	-0.3078829003317071	-0.14110735086089213
-0.7348060819899744	-1.1582329796509006	-1.0757943734148383	0.4987753027439427	0.05096798572892806	-0.11543127440636326	0.47039521161037934	-0.5401955113746044	-0.8454890678963687	0.6649779150059733	-2.274035147043269	1.4546180524537777	0.20083889595004006	-1.307470314374352	0.0480156314147375	0.07412657757971693	-0.5432648258336706	-0.45753371988307023	0.8878625574527592	1.4520791196849603	0.01219008733761721	-0.28992489718020287	-0.20782306443577533	0.47489711728602474	0.7088928436508066	-0.18478304147892777	-1.344929014849217	-0.7522840907755011	-0.2294428565167787	0.6971057723908131	0.6311593754006894	-0.00014972573435138146	-0.9548598106060058	0.8039904361938696	-0.3050365294530337	1.6694187512844403	-0.7152581926789618	-0.7114048933902258	-1.407237562210789	-0.7169375395278477	-1.1865624703499282	-0.3741785033484307	-0.8906312607918712	-0.8444299607002768	0.4488010275597194	-1.3841426460665165	0.4288712546458101	-0.5010644670516533	-0.8916450205981029	-0.09471168943926789
0.6296779656005868	-1.3028152824499437	-1.5745954376885696	1.142913117227736	0.20099215667597714	-0.14025484246029093	-0.4759217894897549	-0.17447417586766398	-0.3943155420238556	0.21473913527519367	-0.8671374283444685	0.6512813315690462	-0.05410212916681673	-1.4391390818004686	0.1285865257885045	0.1739905819459479	-0.521212659580386	-0.5669098351038127	0.9160259087613984	0.09488472703288968	-0.09908391356886154	-0.9328309371954421	0.23367668839515882	0.6294539483877247	1.3099712790572458	0.07797440241899893	-0.7346987577611661	-0.6256662238632684	-0.7083480483864337	0.5593282727080838	0.6234984997275577	0.17048458290239435	-0.6193334468250169	0.2371556705040056	-0.3091627848318719	1.8205770410343245	-1.4466998003828244	-0.9902796534143359	-1.3041362241575793	-0.7815438621465756	-1.7530344130045041	-0.7003470435644558	-0.1836041348173184	-1.3641506469355948	0.2165926769736603	-1.1461523226258483	0.06669662689316726	-1.497594391187633	-0.6960909995328491	0.4655545962689061
2.013655729423823	-0.8605858367392495	-0.42043419280277133	1.6944918800837745	1.0555112829671074	0.5645116906835829	-0.6587498886321936	1.0348302153805269	0.3694597267654036	0.391468676714903	0.8050950806083089	-0.13017914687999424	0.0034070052069775287	-1.6203549543312188	1.0378770168985179	-0.06576043866491131	0.22621102863091772	-0.4473075194603037	0.5876842151954412	-0.9664021083331075	0.5935229460218502	-0.6717302932374295	0.797873043307588	1.120020840699918	1.674206819280528	1.0238035363654003	0.046486488564354084	0.4357176708649773	-0.47295837655890527	0.3776992820820195	1.1193602683327792	1.0064020210848215	0.13240733813099553	0.17161950336117196	0.3067825499649861	1.6030956323920438	-0.7800700275153469	-0.7464807386059332	-0.30451485231304676	-0.2205743721140726	-1.305077652987654	-0.47582850127724075	0.3931171615786776	-0.8405770378861007	0.1334084162701311	-0.20140304964497766	0.36676042225843186	-1.3404536951773638	0.7432121140320058	1.4205995531452327
2.572386014490862	-0.31406977159590177	1.4368975033545168	1.5970415421980475	1.902927841309549	1.4363441696649433	0.35453224460825544	2.4188744753010076	1.3223214483323948	0.8988838166081402	1.8944322209316629	0.02177448302440598	0.19525626571090554	-1.990363028664329	2.1091578442693106	-0.1879182564631946	1.070680776225494	0.526038201718925	0.21192167437720874	-0.8964596529946707	1.7093893820064539	0.34739268327515876	1.219133042851834	1.5569310763934516	1.5957546424929285	2.0658346398628633	0.606483309836877	1.943698317419303	0.47985673965318265	0.4642322544816945	1.5010335294761037	2.1928674531208854	0.4869255349182179	0.8511034737909352	0.8114608376004394	0.9847015747606198	1.183767753599545	0.25279623961983316	0.9863644632063525	0.7741106430959004	0.2409442132413986	0.19938969208407703	0.7025472520494188	0.8046920679531431	0.14371858984182906	0.8077681706034718	1.0172138475133492	0.27348396009910336	2.4857782134202377	2.1306050603382642
2.1532410533069064	-0.07035904834302592	2.3538965725521197	0.7732214206657644	2.093769237798354	1.4844263245692928	1.5156084895997128	2.9860243670289073	1.8898355449537934	0.9667872377056249	2.097264596509542	0.6887376039776372	0.29426739324652	-2.0422400921130976	2.3849105483932673	0.17655598500649874	1.2178214331002009	1.7890139435210826	0.25044139740904847	0.024327331304611736	2.303319168785475	1.1748034384920423	1.3695526507482052	1.487611321399878	1.2040661333557579	2.3939513625179742	0.5010970272499072	2.8615377898212557	1.575843264604138	0.5481598220501066	1.0767316556863078	2.8157760429894605	0.17753779460629923	1.4865318047437306	0.6490800163314139	0.2797671432944265	3.088465202841461	1.24216431782949	1.7929733905161027	1.571013719220639	1.6529285625155241	0.753591240987408	0.7205813349090455	2.453497565231631	0.004876502531034145	1.2539536455593905	1.2375224795653348	2.0152385296776645	3.1462477903970067	2.0672939507197836
1.3495357438060442	-0.10177101333241328	1.8272308263041028	-0.15525477256429834	1.6321718965620255	0.4568915881070518	1.5232606122162917	2.3411341743196976	1.6464210742479524	0.48028481059516104	1.7123018628918558	0.7940309435474904	0.3649327258725002	-1.2458402803952573	1.5913070639328057	0.8235336576663393	0.6222840400037776	2.249424314558989	0.8361790343899227	0.8309838002220238	1.7993035224019776	1.0695415160999908	1.319202861709303	0.942624296015882	0.8450970068322535	1.7485717755307775	-0.1999238041890194	2.593647382777256	2.1097789481969316	0.25722770476299595	0.02800239556086202	2.342913742680782	-0.2699068051788556	1.1854653497788623	0.02163392715229873	-0.0770422586507995	3.554568584098292	1.3808344775113588	1.7552449160696495	1.713570015885153	1.7702387005839624	0.8666582657442427	0.5221392104330955	2.910737605672471	-0.3027200044195477	1.1243407492376316	0.7570116362888251	2.34409859447991	2.3412384144088376	1.3705296137201441
0.8391328306879078	-0.15717516452868044	0.8545543072285877	-0.4592377141681733	0.8799948508917063	-0.8386552154582121	0.28345798633679126	1.039121885921276	0.8809450410324452	0.11507472855912393	1.2327193664912641	-0.032294901491391616	0.5667097799669178	0.277872109125065	0.3617067408028219	1.1941790151705707	0.013165625507909836	1.6300031669089137	1.5450082058559713	0.904857835555027	0.5142166399488607	0.18973546488491336	1.1211392047655584	0.39947056008962994	0.6531813720743618	0.52602753015548	-0.7830964068443133	1.4202545108077693	1.7647982310582448	-0.30356301698726945	-0.7534198065566653	1.1914583631393658	-0.20411932101421432	-0.028729793105124274	-0.42394273190805093	0.038544022245657165	2.3504730016672077	0.6750198923131787	1.1020600049729565	1.2841998783802464	0.8419584913942765	0.7749076794309873	0.29693271641282654	2.043936422497438	-0.5049802123846238	0.9289649640639673	0.07305260106700935	1.1080647344512986	0.9772458039124692	0.6488497287689902
0.7489495452845152	-0.11568052350838345	0.5660515788939808	-0.11969942289593268	0.039014862445901896	-1.394129910094445	-1.0722307084292824	0.03344892032643436	0.3201656358731422	0.38800042315490463	0.883410660679532	-1.0259815936261247	0.8067389011204528	1.77297471369255	-0.4776992979504769	0.9839851977386217	-0.015576149503858244	0.7617780734355301	1.7129766555826422	0.5046161905300708	-0.6993494734136897	-0.6921448915475468	0.6988358827886624	0.19049266506759982	0.40922348305179496	-0.6785760678983785	-0.5271517266730797	0.12706334716808848	0.7986326916217666	-0.626142398568013	-0.6978452948471331	0.21118321973536716	0.34560577606146675	-1.2288343607727183	-0.3946830092900209	0.3266553366726303	0.47546109290507677	-0.12510169947303787	0.3399561016949301	0.6761896498615837	0.14692227453838408	0.820101080103979	0.2360357475171732	0.7542797874347313	-0.34729117652707797	1.0501943242502638	-0.21795827987870794	-0.4310070742978793	0.1365147490355847	0.2540850620276049
0.6953950002902131	-0.015064382430990389	0.9374540513411138	0.09278446562851432	-0.8218851920786533	-0.9911114611454791	-1.5021858231221075	-0.18159621733552017	0.2840078237221974	0.9404449364657538	0.525194444357683	-1.201127478185998	0.799392733685403	2.4889273282536095	-0.6934763059266987	0.3863684760598837	0.27994718826289744	0.5013529232202507	1.0494573104196612	0.32833374822593847	-1.2119079010449634	-0.9803017815318273	0.06158610259501791	0.1079623263684523	-0.09229466720666887	-1.4410501084171254	0.507686196077081	-0.6039592041172154	-0.18303933334802272	-0.42946970411771634	-0.15545223644177092	-0.2381516358800344	0.6556889270357849	-1.5369617400472146	-0.26314097595623565	0.41202871961989856	-0.7512400583409239	-0.37330352548244006	-0.1842378708444588	0.1444387556051461	0.3825070368166131	0.9215613776079232	0.32639260924980373	-0.019429828770817847	0.1119746197489848	1.3013720512392004	-0.0846205319888255	-1.0077934093746514	-0.06365856117759658	-0.07766189714652233
0.353170009624397	0.13573235974323167	1.089237407767768	-0.5450170040618294	-1.420977724123996	-0.24566710996632554	-1.0764058527248346	0.10118237667789833	0.34517058096257613	0.9958950276304466	-0.035858985046029315	-0.45057243637398614	0.4547749318354193	2.2549989745977537	-0.6726791407549435	-0.24348240634276822	0.1515255869741506	0.6977000679834272	-0.04196985253877282	0.6910400288273351	-1.0232766291768116	-0.6529249807835681	-0.46781771641972386	-0.28428343292158786	-0.6620278305572123	-1.5389569652595536	1.4543696051587969	-0.519228506022284	-0.6534966253127898	-0.055872970068414594	0.13363106804529973	-0.4975625132370235	0.11311014243025028	-0.9315953470733113	-0.5464369211654363	0.238082386752229	-0.7061955200139258	-0.08573296019132842	-0.45546445335576324	-0.32412089503473984	0.8452805661599888	0.7061322154674227	0.31699196080351	-0.08332165947149049	0.5530472915605057	1.1929224027741936	0.06527655982825542	-0.5204683979398509	-0.3369876823835085	-0.7672820566312788
-0.1596589946461675	0.36066429059317456	0.5824782065973304	-1.8478755602702055	-1.3539787384107254	0.16720917079484593	-0.5934013755155796	0.21007749571805875	-0.031074840791959105	0.36695921072726956	-0.7051476680041687	0.413665254126258	0.027062999153347797	1.4872066359695253	-0.8264429966452937	-0.7761460956368847	-0.6741321866599889	0.500465587778364	-0.7846986759516623	1.2300491225324914	-0.5811877104966545	-0.0038001975374500397	-0.4536381931431274	-1.029284861544887	-0.8758067271188854	-0.9522329136056283	1.488992163728823	0.17518130643260288	-0.5032993958884011	-0.11652297459151643	-0.03247663242021349	-0.9620104087624572	-1.0577168599363895	-0.10427024387784928	-1.222383973560291	0.05269775666826993	0.19320850627627723	0.27898265333553085	-0.6328577313308313	-0.7804936295877343	0.410526535312388	0.1070907388922214	-0.02416275797206946	0.15364855681012815	0.6959031834244181	0.570789706900573	-0.0071467639879210145	0.20263189442508955	-1.109096715664633	-1.6886822685190934
-0.4952620977252463	0.5131401010381152	-0.03141414134587033	-2.804779826345955	-0.657384336023216	0.12007904921699179	-0.4547767697493854	-0.26718730360302395	-0.6737192288722482	-0.3088644910580197	-1.1169794162592268	0.6146809661851441	-0.2112031963838453	0.7625191838688965	-1.152327082168727	-1.2539876873170799	-1.6083220324632843	-0.4513530618855449	-0.7259790181832789	1.3788396192844319	-0.3431902784821146	0.7441309825958894	0.14186684661174867	-1.6360212980742708	-0.6138492091116919	-0.009013298328357625	0.6553999648497667	0.9165451372190434	-0.08245693684766689	-0.762381484719655	-0.15634403513204356	-1.4954565749865392	-1.94386377906737	0.33366603998763555	-1.7069519578869359	0.04752171981930838	0.9433122969621364	0.36730983520080795	-0.8062686008249381	-1.134584370598365	-0.9435993032697201	-0.404121019659727	-0.6213411004788147	0.31114905598842263	0.5108687000940555	-0.12956051370148106	-0.13429556164913237	0.47651769064464716	-1.852070075510974	-2.126145141866911
-0.5499245231031941	0.25848441533211847	-0.02726017608993594	-2.5414299412904664	-0.00956719301048651	-0.09819144910958909	-0.26060255325023207	-1.1897811652088695	-0.816190338651272	-0.4025549935382403	-1.0110431882697837	0.2018419843652163	-0.3306826580003922	0.42196921147055216	-1.3743476365371063	-1.5867687678171238	-1.82320128957535	-1.4976150490402071	-0.1500536833122455	1.0003692354658924	-0.47188297919467387	1.4513774208642656	0.7742238964321362	-1.595072339488239	-0.2716776194703859	0.6550153226155775	-0.23161325097655605	1.0739096639066443	0.0961297943623118	-1.4230609318692704	0.206702476282916	-1.6353484368025542	-1.7987123499199895	0.3721204136188688	-1.4823943349528856	0.11620379907475954	0.7824416127924987	0.17848806649716428	-0.9166281898986802	-1.270709276980871	-1.9806902017484103	-0.3165369637910938	-1.1202452552896929	0.33233057453350745	0.155254081831882	-0.31788309992987596	-0.1012531764012104	0.33361914993040426	-1.6866309230700698	-1.511859040558164
-0.574672309735296	-0.5723757560401993	0.4831169435545741	-1.152697484095295	-0.07745807153450855	-0.24757819403533038	0.4632905178643562	-2.0299423288886858	-0.07094448547515698	-0.11625286746217638	-0.5589228770828528	-0.1550762797191002	-0.6338964652829212	0.45859126624531193	-1.3206340201107973	-1.5295308250203508	-1.099658638335605	-1.7123856283084042	0.20703135079670915	0.4770965412953782	-0.7879405983929167	1.8650603683596056	0.8048217642787322	-0.9177749688976673	-0.3209416895501637	0.591874504016752	-0.4566188455838432	0.4408151270736188	-0.1987018811555103	-1.3557087168123652	0.7734702901804367	-1.2224973173115448	-0.7071603694870804	0.38839075436004883	-0.6204085430098475	0.005591053392727331	-0.21943056716981604	-0.06284472084810175	-0.8665890629867682	-1.227533557967915	-1.6115384362800507	0.2834514764121336	-1.2216004548584256	0.2714691682003161	-0.23306781006582294	0.104797069524625	0.005177257744332387	0.14371370567876277	-0.5005526499665617	-0.11093690744492712
-0.801662234999943	-1.6412984519865232	0.6732514929127859	0.41017136915286345	-0.71323943561902	-0.28284846229509025	1.4570587562139512	-2.248062910497333	0.9483823500133937	-0.23677337734725706	-0.2579707756460093	0.006226124589764551	-1.193290338978172	0.6201856304220464	-1.0345407428788416	-1.0188886792785032	0.042958134527363315	-0.9563026134272118	-0.12209675527027472	0.23776732401006126	-0.9335355102878479	1.7025033404368197	0.1796733800284439	-0.08884090365962094	-0.7425788995849661	0.058792924740663575	-0.05209896452717001	-0.4575147292118571	-0.694321593865255	-0.4388631427664264	0.7919570894604178	-0.5907332944160619	0.5591068037753497	0.6010285455732861	0.3374068549465085	-0.3662703959325336	-1.2422239722328257	-0.09637257828431332	-0.6663412842189498	-1.1311902296766472	-0.151804294694099	0.7307283658658499	-0.9447637814074454	0.0783227089225176	-0.6347826300448264	0.5966807765594493	-0.03526211605930103	0.02840909198376383	0.7778086480703363	1.1373841604248078
-1.0991593675396973	-2.2618318430737285	0.04482580002196447	1.18205063456399	-1.0784078300265283	-0.15296175749084723	1.924517146726831	-1.6338489934627516	1.2095766803234909	-1.1143922411918243	-0.46481628760250077	0.49865354249070504	-1.644558706816172	0.5883365824293876	-0.6141756691967779	-0.37457210174884004	0.918452454642879	0.03430077603127413	-0.892126461956919	0.3231106599561533	-0.6654514307980427	1.0436327693274312	-0.49533221209226225	0.41939085637610973	-1.050090564110052	-0.17574307011185902	0.4328716026042216	-0.7340881301530889	-0.8725074570186478	0.6541438411868904	-0.06937997760903422	-0.13494440600258342	1.243921025153554	0.8546082694549247	0.8848680712055352	-0.8219912172540137	-1.4230247918831258	0.2576003933826449	-0.4683523118325182	-0.9797233174075488	1.0278892269778535	0.46123554119565174	-0.5568291027036402	-0.2809257164097595	-1.0490791693464085	0.486316094457022	-0.1902287343470675	-0.15342110727572456	1.0957597994110433	1.447960211339831
-1.1283654650369015	-1.9771549182474912	-0.9736757120675431	0.8760417019810526	-0.6607343705970791	0.26652333769032494	1.4850920236308784	-0.489627903787191	0.40936957892735454	-2.126970657818217	-1.043455847449671	0.8559111916769928	-1.5339685980265354	0.18492452619412708	-0.13812407293104362	-0.02443724029749863	1.1773395371259425	0.5005259450661256	-1.4326633486009066	0.46392814564230317	-0.10933849556709507	0.4791103388448836	-0.6085523266909055	0.4556009892312999	-0.8861836654296609	0.28412296252888153	0.6396954575802317	-0.02352031726768519	-0.5242209718160404	1.1169446093532986	-1.2523652932815128	0.0785966931656282	1.1352734466163583	0.8853424439516985	0.8469030018236894	-1.1362527527130168	-0.6106878865209087	0.9508891927178676	-0.4683461522702126	-0.6507151602174488	0.9512514675227476	-0.41385372147847616	-0.31992911110166355	-0.6417742125718777	-1.3382399448941433	-0.3829810914088801	-0.19505520376534016	-0.41557752857320884	0.3473797800815633	0.7956845618623681
-0.8142979851537381	-0.9522061896286762	-1.5779010426395126	-0.11620236527741876	0.05793028834481709	0.9220866254954907	0.6654342161665749	0.4722200609812126	-0.6970197853835831	-2.29662375843469	-1.5026577441016498	0.9512388166248543	-0.8229585506786837	-0.4637650592136794	0.21816404941385706	-0.08023492526333909	0.8028552912734078	0.3476666634506984	-1.3783767500675008	0.4896229782251771	0.27841470649546635	0.6277878856071851	-0.18532672529691382	0.0788203052995869	-0.44863149960123627	0.8837009749290756	0.6971901317003203	1.025627940003367	-0.04296894695545025	0.8187804396962536	-1.8048890268998505	0.15305912268114283	0.5219833620051922	0.6518142552992561	0.3011993710468143	-1.2535797608197465	0.5221392356022428	1.5844086951230365	-0.7498669583965685	-0.1950417163150689	-0.11886649285643616	-1.242957880316091	-0.3672682142773969	-0.7876543612171348	-1.235305710243013	-1.5082298788569641	0.011619689900060709	-0.5390857032254952	-0.5753913721170995	-0.2518257894343671
-0.5060229731796287	0.2180479820433888	-1.507934318652407	-1.1783989397826562	0.17251151233805195	1.411233564860614	0.3093941842393495	0.5890382556996075	-1.1867094852722326	-1.3499270169210973	-1.4826223604374542	1.0820380819804967	0.040896851274655505	-0.966916753426825	0.17415277643758917	-0.3203528193043585	-0.07562180369649181	-0.035765643769864845	-1.0683780805290515	0.516613591154278	0.11000860588702233	1.432562035340428	0.21029410394764048	-0.6155086776953136	-0.2223018162939619	0.6671644169260631	0.845873391471811	1.3167419756726408	-0.07472578844543643	0.39868747573239427	-1.3038432104935291	0.010340085536828391	-0.18888842588682758	0.34058716388365884	-0.5478717338745688	-1.2660721664820258	1.1327013651580318	1.595838233476903	-1.181019995977709	0.007747390575831795	-1.2251953250218701	-1.4604607087416677	-0.7409367698903264	-0.7771374302420814	-0.5766513082578775	-2.1767506829339736	0.08628285071836186	-0.41508386746039305	-0.7482279444981557	-1.1276943658647565
-0.5674516539526145	1.017129032791574	-1.189256633327284	-1.840509003735147	-0.5091830209919853	1.2742643415190824	0.626161389113352	-0.1869178103483839	-0.9859498915492566	-0.020854288589918033	-1.0780146429410964	1.4639959258568453	0.5514557157361365	-0.972349782988391	-0.36976495606267873	-0.5713214499735787	-1.1454955962013063	-0.3593139755152011	-1.1539723841083809	0.7002570536840704	-0.5075027032057172	2.0588051939600973	0.1592788355750083	-1.4099637257930493	-0.3775934716837131	-0.5490283039323607	0.9963663257060608	0.43604136619008904	-0.8077384038228463	0.5413637587705786	-0.2471211209357182	-0.5095635314123723	-0.7432841031181651	0.12055186200198616	-1.3336816597345145	-1.237516873287581	0.9705086058797533	0.7902245617460681	-1.4533586451867448	-0.41167748876723936	-1.754037179675556	-1.0222034067609167	-1.3660332044916392	-0.9417810691683534	0.43227003442261697	-2.0342599282136677	-0.3083017546431263	-0.2843741266606942	-0.10767859505253254	-1.5849453014362762
-0.8759675681268464	1.2855592451190776	-1.0477627987224163	-1.870693321470183	-1.201560752592994	0.5043239735112569	1.0050027622425222	-1.1604778407445626	-0.7870739793702648	0.6984415605793656	-0.6701788035369112	1.8189958415264835	0.5735307929078948	-0.49643972990386487	-1.0625440736577585	-0.9058565876339199	-1.8375708114383187	-0.6011794323114961	-1.7931612644668053	0.9164970850956206	-0.990063515986673	1.638832901102706	-0.16757792833927312	-1.8488999458193762	-0.5988181701887674	-1.7659499881920029	0.841320539748321	-0.8848610685480428	-1.6477044837710504	1.2111935769201472	0.43877546264487904	-1.183834758131797	-1.040503146032563	-0.006391401199489641	-1.5621116904269738	-1.1195404219039076	0.4616241861535431	-0.2974300785809005	-1.277763638729601	-1.269807586751219	-1.7377195757605222	-0.30778775140598996	-1.9096184476724145	-1.4428182178592353	1.220030025372648	-1.2596044130719077	-0.9681168537001241	-0.45377718743530115	0.630396343969101	-1.552515580901739
-0.8828634426938493	1.1143960735518155	-0.9813463446784786	-1.2683377082022556	-1.0992242721614531	-0.33967326792643726	0.7606986574701937	-1.476708713389394	-1.0355069957942657	0.49491793806259515	-0.48397903083872557	1.6173520184675465	0.34647547244425453	0.0715644789516486	-1.2868301922082874	-1.3361794660201862	-1.6405384174303805	-0.7245150802091076	-2.309819855999907	0.8296264840339655	-0.7893244250868724	0.14299767737247232	-0.2829301028536148	-1.5005550063776962	-0.5227776903051605	-1.7630040861668366	0.34385802805557336	-1.5243994406752606	-1.6962389959779869	1.6707653456322642	0.25343030344551526	-1.3405833021082731	-1.033073216489822	-0.1125378801381635	-0.9564953631625078	-0.8291174148000359	0.08755891482576736	-0.7457724826088707	-0.6203875008682517	-1.777543698112224	-1.3788057956311157	0.2562505384616793	-1.816607602402119	-1.9256571595680532	1.2320107749152232	-0.2927240839226256	-1.238086643266014	-0.8356882689686176	0.8107138909798419	-0.9521603717635584
-0.23967725123968106	0.664811399778415	-0.6321177066925939	-0.2879761838186844	-0.3397113807926003	-0.6146453788235763	-0.11469932236646711	-0.9374680287103174	-1.3100304272422914	-0.10262966147374927	-0.3755770701733894	0.7240170625205313	0.16515893089911865	0.3359936292422078	-0.7150266606708146	-1.4619093130090997	-0.641674524567227	-0.5508300244091472	-1.77564423986403	0.291365660771215	0.10708190414864184	-1.5447660134860544	0.025574247430206844	-0.46216567736025327	-0.18034448768590833	-0.41658413286575824	-0.10020617100145787	-1.1074941942115717	-0.6077086920373225	1.266753098752767	-0.45303194931492163	-0.52236372414556	-0.7054979922793699	-0.20309580172798544	0.16156611583651365	-0.3440056500462419	-0.1548493822944438	-0.09983891059103113	0.2278816190374408	-1.209524099264333	-0.7088622149278924	0.452418582659753	-0.7324683282708987	-1.788061423904548	0.4237764097193311	0.5210085077538691	-0.7122607907505859	-0.9593045917292502	0.4740185376308612	0.16787469768307406
0.7192176285994156	0.15937669572412833	0.01413996075040835	0.6239538233826901	0.25281867696960275	-0.1768890464683969	-1.031017100323584	-0.18078609075372187	-0.8825782694394267	-0.3681943908221913	-0.06905615580423782	-0.3252605619219852	0.14356038200820087	0.25232625538777553	0.36090153054254076	-0.7210612777759124	0.4209956424523209	-0.04396990402860398	-0.00423610241841606	-0.44029762451189924	1.2002282457007951	-2.4328593467593187	0.4982280511162694	0.5433176977391525	0.12629367359089558	1.1269345946066376	-0.09775887423996625	-0.26208327332600323	1.0383679833143529	0.140016384044685	-0.8216543461674801	0.845585933523035	-0.12048291525942374	-0.2452577407615218	1.0058812423404369	0.287152462228386	-0.5583699606313409	1.134645753625235	0.8605152144880933	0.33642342965926564	0.17236915117242269	0.3072419908107867	1.0146562848476808	-0.8300189867460512	-0.6065887035142472	1.0403966580395152	0.28055995788089066	-0.5032197314809523	0.18174885120531123	1.3918858253332056
1.239712174716792	-0.10252553674843214	0.5437186402977056	1.0829710190359385	0.2728900732218765	0.5283795904052824	-1.5009820632802955	0.050618587528557635	0.274998523771801	-0.05806151812621175	0.4696261609856141	-0.8030046604096017	0.24252938766019377	0.08628690947847369	1.3144811727937598	0.8841074001418244	0.8681375286549877	0.47527781826789245	2.0650287271609544	-0.9760395331857414	1.947936747345378	-2.264790360466753	0.7471320498480927	0.7840576660328749	0.28982958280420285	1.628158228687065	0.2450965097308621	0.19624417756210782	2.2248855232001685	-0.8935437008987394	-0.2681057301855432	1.7184295288061124	0.5668945976453073	-0.30574851745070286	1.02458909495169	0.9514010650857869	-1.0833959432237603	1.9249401173853022	1.0951255814606304	1.9327447074619453	0.8528569665798307	0.030661318722711883	2.4846523957477245	0.4696822580389972	-1.0585189573635296	1.2203698564239096	1.002980049380634	0.29466248190098077	0.34067341009658864	2.041586681714475
0.9133923633543258	0.07453388323630973	0.6160030070521013	1.0398693276703002	0.20397405193857546	0.9003138740569104	-1.580686557775343	-0.22401158933219703	1.3317818351767454	0.5113366586787512	0.981506764233862	-0.5406198283757498	0.38956396230558976	0.04747394756910071	1.7580526037418898	2.479943285293159	0.8104211503990933	0.6233086959759896	3.074208979825715	-1.2479540657228105	2.1285290214752144	-1.5764682673650798	0.6408525839466551	0.26385996903993075	0.523709848101064	0.9417779444363705	0.41895184225852306	0.10095636651288822	2.333488161354672	-1.1442434469666551	0.9523328621758756	1.4863767309798517	1.1562152540326238	-0.5529595192999495	0.4709308911539249	1.429061516557489	-1.2091094941176488	1.637140802954174	1.120645024902744	2.6350791271163274	0.9596482218411212	-0.09129424264255319	2.8651198309564263	1.395261246366673	-0.600058978137533	1.042972976112294	1.0524868174229036	0.8558719156755068	0.7841927290881524	1.6661431817322372
0.10371789073010167	0.5487872952701818	0.3448316642668727	0.7913411181993361	0.6224950563527882	0.6571770942701768	-1.6084530054053743	-0.24881703069044483	1.4956426626089014	0.8929027126732874	1.2377752482460398	-0.11180097818415738	0.501385957538947	0.05322457320296844	1.7640505853185438	2.983872297270703	0.9652916922870134	0.4221017282868768	2.4297920681688714	-1.5593674806992712	1.7873263323123412	-1.0406501735906193	0.304094860578997	-0.2693138470237004	0.9567075221604294	-0.05922981738723905	0.11537128116827114	-0.15328700932774156	1.5174778658342332	-0.6689686386635973	1.889092165582757	0.6271753397475479	1.4762837682933727	-1.0491276295308376	0.15776978267088768	1.4144227382221755	-0.5683217275513434	0.4957182119076101	1.2753265413223331	2.282311534045359	0.7168927309712516	0.11064046366227645	2.192274706542921	1.6464633690108708	0.3576907873705689	0.6003638615404616	0.6491425525802808	0.8391090458283907	0.9833809829241265	0.4417995385189244
-0.443369097085155	0.914149295961057	0.0952218332817486	0.7006056131753046	1.2269372101994311	-0.037462495339168754	-1.6885988610993583	0.5104628522354517	0.8540221125102093	0.9102854743394121	1.31489052680353	-0.20256553885898848	0.46435882300727543	-0.10274629324411792	1.5738506579032996	2.133921444518502	1.6885586575085803	0.26464458823957	0.824004867110365	-2.1264543028713137	1.0317817520629593	-0.8767529029460196	-0.11533608065271234	-0.11440904027167612	1.285726356336135	-0.5597849816054405	-0.39420700297089273	-0.32358840367680036	0.3749115331544526	-0.0917232159316926	1.6890425287423148	0.1456410542337505	1.4677180688423777	-1.5640421805411062	0.5912326287832803	0.7368936992318544	0.40532886056874706	-0.7989172507037958	1.6543543451108325	1.480396010079811	0.8189248703539066	0.5103395206080586	1.2612835265677984	1.4698088854225257	1.0621614998057871	0.15656345971547755	0.22074387479758845	0.4076080713483957	0.5920424739869383	-0.9380526466070604
-0.36659039030031015	0.89780836321971	0.045925019958128886	0.9076612120694446	1.0845091361206378	-0.7593807505722887	-1.587676426131757	1.5819391658415047	0.15501734364184194	0.6941845113547298	1.4483501257532791	-0.8334470512787572	0.21349026059285223	-0.4246589872742325	1.2597658963075808	0.744477151278164	2.401842002318722	0.36347124169699857	-0.4164732893319266	-2.66711750817482	0.05375287390340082	-0.8712720641922509	-0.5195925825532145	0.6728167131086055	1.0575652180456212	-0.5347608770373052	-0.5716921295954727	-0.6120370679427829	-0.5842894152503665	0.09902857827128325	0.3948543291220844	0.4296475153218708	1.2443609147694774	-1.6842565031312893	1.4250393481929262	-0.3531091449601119	0.7510767542302027	-1.7280524546894849	1.956200692105389	0.8836824428150775	1.5647182093434866	0.7504316614207905	0.7848991177925362	1.206654995452084	1.0989547482706608	-0.013640774933056826	-0.08777398781967546	-0.040797357036583555	-0.22586181622440016	-1.759750968372847
0.008936859087438794	0.6316455940043516	0.10107018850649258	1.2825941154424274	-0.10177776874977551	-1.0887462772273264	-1.0995577134123804	1.8781662231210499	-0.11914060579163067	0.4537236938261984	1.6295991855428031	-1.3115413167901648	-0.14542772285723432	-0.6743697810066199	0.7669764235668388	-0.12529194594966755	2.2052802948227628	0.4360631098527061	-0.5109736533030155	-2.600648307155944	-0.7299087600006057	-0.7850358894607583	-0.7512132436333153	1.432588175177475	0.2977162927016696	-0.41742902421899075	-0.23963245669068975	-1.1784533095650314	-1.1290968719123275	-0.02637739443750945	-1.01066442290641	0.8692227955398097	1.0446888360170008	-1.183758871300147	1.8497350708347855	-1.203505138163987	0.023268626227817803	-2.16482422502529	1.7548158959266813	0.6134653757830932	2.3061482847646246	0.5742721335348365	0.7199174876467733	0.8886617943857742	0.6698125089403077	0.08711600430072686	-0.369914004473525	-0.26601752540038753	-0.9467826810862507	-1.7019851859860315
0.12407050469727253	0.44383329149916884	0.15078950141446146	1.582395780153339	-1.3412716895437997	-0.846025884141036	-0.3519911019315331	0.9147338696467678	-0.1938261929592724	0.2658714746390428	1.4845444937315488	-1.0198054359953634	-0.37429456687352675	-0.6719058573592089	0.17184128468187407	-0.16313775960307816	0.9973234856674118	0.11718983893981674	0.20457380942744455	-1.706091293708435	-0.8536370712479384	-0.5803549987417217	-0.6315578203424074	1.6611216019089792	-0.35939376748471347	-0.3764278616092049	0.22182342735839625	-1.6481049861225223	-1.1710387773556137	-0.0981867943545376	-1.4642207454422762	0.6583371994238517	1.0253135874096175	-0.30126503340451644	1.4732170415165764	-1.2360544416735486	-1.0916300146256652	-2.1247446427959598	0.9353174906719838	0.38030851593102105	2.049784559091782	0.09280708292765076	0.4976823161914724	0.36282347184456115	0.23697629918806198	0.10996858151725876	-0.5774670579745648	-0.2631629137564275	-1.130499868026276	-0.8983887363707431
-0.1657373173803914	0.4282015227588406	0.20413354744665452	1.6040471522243742	-1.304290230473061	-0.2528984554091375	0.3217714967789267	-0.5265056082785524	-0.4775819455986903	0.044713940654601166	0.680134310353839	-0.20386175422566802	-0.33412136533921855	-0.5286564263718143	-0.2978378249361726	0.11670190025211283	-0.28408599888108804	-0.42531775022137275	0.795632891600843	-0.4880145627157244	-0.31455463494046776	-0.29912627843843304	-0.23835195179996937	1.4434012512711683	-0.33629561734797825	-0.21604056220080006	0.30948858398309376	-1.4193930621817348	-0.7002440865295443	0.011563834675929205	-0.8279534090454365	-0.22788848088517671	1.051292392823692	0.38955279826466427	0.7048771461556943	-0.490868216672849	-1.4102667902805741	-1.6048503045723725	-0.15577471043171587	0.010695422832532398	0.6328839156442521	-0.34233389795211117	-0.16233364183670215	-0.31068137678311575	-0.008741902392047777	-0.3092738206726718	-0.4579535944679714	-0.09709469154669505	-0.7677031252937133	0.22201419313397375
-0.47065609154148585	0.36319213219144214	0.22348869037540256	1.246947232211284	0.1523436007216386	0.1417386339261393	0.7280724011897904	-1.1129019294734992	-0.869230433649777	-0.32750863906409405	-0.5594000009971829	0.1537686249488325	-0.15634958707486976	-0.4826035613473111	-0.5342467350313297	0.16078168595252074	-0.660166567519513	-0.561412492864246	0.7137051266053791	0.22896943534659636	0.2099797169843331	0.0722520020491077	-0.023315651563980702	1.1282568996657407	0.1686854066087649	0.10855281282240918	-0.08281534706725083	-0.45063776300957015	0.0676933135434941	0.03224159199345922	-0.011413604654814816	-1.0452252905011787	0.7596238756166892	0.4419620240320583	0.2565448295754247	0.36092606692381035	-0.5189956454415656	-0.7614054970643034	-0.9975888574792278	-0.31980771252621537	-0.9371863391467629	-0.5242362857151941	-0.8528808756625603	-0.7826626655829847	-0.24979663438312635	-1.1017977645791575	0.051074835927980164	0.1626913309012634	-0.2658444154923214	1.1173443968554357
-0.34991696094315367	0.09697726082249958	0.04095690954283864	0.5559569917115211	1.729036493008519	-0.1191422028356072	0.9199199856902431	-0.31382801440312774	-0.865840518678971	-0.8237846765361058	-1.4809661071133473	-0.6654395501124672	-0.11370056812555143	-0.538406894748897	-0.6841949678557645	-0.0024587923319759953	-0.1797553221318907	0.02499277801304705	0.2328878897620697	0.08497521394039864	-0.06024286655028049	0.4833743475388218	-0.4248923749602268	0.8009121830625199	0.3394194738018533	0.2592809911240658	-0.6433724176202958	0.5392023446022455	0.6544546245256454	-0.33609596951289905	-0.0038005784745101016	-1.183376451928837	-0.05822706130703352	-0.08603977762723766	0.37959921521835643	0.6504917127524329	0.7533922812909934	-0.04153703914169046	-1.3135563448012508	-0.3713025593737184	-1.4773097556904062	-0.5489527379122787	-0.9648756381195499	-0.7807912514338502	-0.6567115484977288	-1.7058673721490243	0.5607078362546614	0.35649823222900484	-0.0961761324444604	1.3445467314978814
0.19467035480906322	-0.13556674522978357	-0.37104447152898706	-0.23595794819503166	2.066739356484664	-0.9156506975956404	0.9831702999134778	1.0912313554428161	-0.31896600975145634	-1.2031974851615093	-1.4743963599972747	-2.2589597570667617	-0.2979780830664435	-0.40505783909110604	-0.89125772862782	-0.007659149690841593	0.22072971673750466	0.8306265563228445	-0.008686969064504906	-0.49628703655453826	-1.09880048731126	0.6575653977617317	-1.298808446198982	0.28735590092574387	-0.30587885392076286	-0.006180556264001943	-1.0533490811056105	0.8224917654110951	0.6549328300268996	-1.0165699625182647	-0.7917578908245558	-0.801659019274391	-1.1257180493750145	-0.6918646427530674	0.6878473270276038	0.37665571203682163	1.2153654070763982	0.11958307328672188	-1.2066978695178656	-0.19643285865950594	-0.8532005950854271	-0.5410799348781703	-0.44524869501109327	-0.4245419397509093	-1.0427420524918625	-1.5514694658888069	0.5760975568746804	0.27430712581434147	-0.3858345373572747	0.840245736449278
0.7438500758066515	0.051786072176708414	-0.6479636463345315	-0.7812788859242247	1.159008666727295	-1.5500500433044466	0.8497460253841678	1.8678519545608907	0.21976007214012178	-1.1591884131811745	-0.7169877281808824	-3.340730252424353	-0.47337022899202974	0.1364850167615034	-1.0008844184094055	0.19442608587820373	-0.13435127293329102	1.017380618700661	0.24086093637126701	-0.7894716832781332	-1.9140137662371846	0.25737506288088385	-1.8947140156666034	-0.38440343386636683	-1.2707161592235625	-0.34498748393562917	-1.276823369916011	0.4694694665053806	0.16320130557629214	-1.595131838047983	-1.3546114452132842	-0.47695304803626526	-1.8411082606880225	-0.8687732182893964	0.6726652718769611	0.17290323887200032	0.551605774052522	-0.23426581092736853	-0.9396512329966765	-0.09144252426603022	-0.030355102985088943	-0.34435003764050875	0.10686610321919988	-0.07129802795515097	-1.010912387927056	-0.6440378776683073	0.07969712516395218	-0.09109982112509842	-0.8036519254459721	0.06248077689172808
0.8969522672877875	0.6613827194979425	-0.33004369767367614	-0.8546071646238198	0.1623824376180486	-1.3920568943938856	0.4113575680411097	1.5375148434898096	0.10541301903372725	-0.6130163854944096	-0.04970907145942134	-2.9157080982925456	-0.30351316695301045	0.8738592989743103	-0.7259679073285127	0.21298167055232964	-0.9193111566775115	0.35272926699123947	0.6263889377600144	-0.5010625442905214	-1.52829160263088	-0.6906323329412133	-1.5758587732224483	-0.8052264727541592	-1.5706179330741123	-0.16660922545998036	-1.427575039335286	0.17562413218823522	-0.26413864276901566	-1.7227523322661271	-0.7993879389270083	-0.42928517563559665	-1.8605021749099226	-0.5162130423659582	0.24835376465250006	0.56855621995337	-0.46354209653640854	-0.5814472425398839	-0.6665194064312482	-0.23154232225477006	0.06145395080566502	0.3163109470017721	0.11871054099740364	0.09016998618915574	-0.42572333400266626	0.3738046704669597	-0.4211071844056376	-0.41770132802819776	-0.8684608255352748	-0.30236801374013894
0.5952566356191815	1.181647660705066	0.49215458797891176	-0.5585438104394972	-0.061930951078531145	-0.5610757922647501	-0.23052484419342537	0.6340295592190996	-0.5702230182352963	0.1258551639561487	-0.14178927998938728	-1.2344735067349155	0.27076145745267244	1.2876443184389792	-0.14240479930910643	-0.21127441165815553	-1.327371345467161	-0.549376824182819	0.6476003143526023	0.03076388862452853	-0.1169513241843658	-1.6342141192087802	-0.5484886523020477	-0.6344163060509573	-0.854254342105011	0.5073755498307896	-1.4916700050836988	0.31871760481655165	-0.18236462932935674	-1.4004481191013316	0.595553616188002	-0.3486968373181642	-1.4778788463375891	0.04052103451512092	-0.25445714884756165	1.3384083910168216	-0.9352293675081321	-0.49376881444243653	-0.4053424188007656	-0.47414528341133644	-0.5075230596121026	1.3157004518545106	-0.32461385324202247	0.16320463748849703	0.3590352886660128	0.7951882815059179	-0.5052728779023172	-0.35328198782826226	-0.4245811995705162	0.039164209508615884
0.04849205258685419	1.0906569913129647	1.0436359278533271	-0.24650290562557373	0.15219227534165436	0.15859613165356823	-0.7426217725937446	-0.10237594498410466	-1.0102960072623026	0.5655770231109976	-0.8124988685501963	0.4411673071619669	0.9094409918200618	1.0571489009955113	0.18500586353384196	-0.7385028263739517	-1.1105871377249332	-0.9783179646283142	0.20904734331922992	0.3059465946672287	1.0380765266405638	-1.914082028234909	0.2772041863087846	-0.11246824240566576	0.15111217586525238	0.8444313816214679	-1.32187014272089	0.47821615764656067	0.2453207586607356	-0.8796825054613536	1.612953820476014	0.03624539728710843	-1.3014478589576288	0.3937748825679963	-0.5189416891958468	1.6839143031472332	-0.7983002289743151	-0.11347687768678348	-0.19001834103560508	-0.5580884994394776	-0.9303714083011237	1.951274907152299	-0.6304968072887485	0.2644087048333856	0.7937854537676918	0.49428846379631614	-0.3489381020829919	0.03348587298325585	0.17558259935975293	0.6400535489452567
-0.5158474714848577	0.40327078702390956	0.6296137322957519	-0.19735555419386488	-0.04139113487673231	0.17037640821217132	-0.8401164723711443	-0.5034714561384946	-0.6355832845586363	0.47482682550389554	-1.2565715288157135	1.0252632144088591	1.1502679741247321	0.3670764328959416	-0.22169175174113273	-0.7533568764403206	-0.8080683997351037	-0.9073408462936973	-0.34943854382684714	0.20373916101073827	0.8656162643153096	-1.3856725905721847	0.22612600813638112	0.09964574304443033	0.43560094478800476	0.13775255485807122	-0.8874711698884424	0.07481839573604121	0.4377991733909515	-0.3860239201541316	1.3740369219260324	0.49481914113060055	-1.522120522637221	0.4028670016326511	-0.540130843937604	1.0832049448195056	-0.6688081775301878	0.07097051872171316	-0.12120225371499395	-0.41351990564211366	-0.6935298903787661	1.516074151778	-0.40689330655537453	0.28328557819149924	0.6220025645757636	-0.010012160888121195	-0.45936224411345755	0.2491160277120179	0.39882463039985344	0.7125739604504397
-0.9384547015581626	-0.4060408927897116	-0.4917337294579868	-0.38367391454215727	-0.7367003119894544	-0.260878353016375	-0.5560081251054271	-0.847116090821416	0.21052090118946043	0.11677185081669028	-0.9391347990354166	0.5509257250156473	0.816412225932225	-0.33094011845558036	-1.0930396002372416	-0.1305588602262955	-0.9477267907206336	-0.8412900124595929	-0.6955604799999392	0.015142782179500896	-0.32941523700813047	-0.547645877879082	-0.4311922075519344	-0.3561869385155808	-0.14782475942847756	-1.1665809490663452	-0.39340408984384373	-0.6958019811658649	0.08556177052767422	-0.0031554020675169476	0.24152084018540854	0.5790682344196535	-1.6299639104212411	0.23732961895737592	-0.5223122137287558	-0.1168272280418136	-0.9038232409874931	-0.12275232888478649	-0.21781106842711245	-0.20140936881981641	-0.08663050206310283	0.10063800936344307	0.12556641169848357	0.045643548650920907	0.0508281782547838	-0.11232028215046409	-0.9536506553941286	-0.06357539368815898	0.06565649132367178	-0.04003227941862663
-1.0467935835757414	-0.9797540680708762	-1.2535692665020857	-0.583696110427918	-1.1074235359676607	-0.34255689577314835	-0.19286477609665845	-1.1846963551903935	0.6492685138253753	-0.017635383946631823	-0.17108830048049922	-0.037339956331813536	0.1641387569015216	-0.7850264277917872	-1.556153652238069	0.5168542589872779	-1.3344255523747568	-1.0136563168179047	-0.8494189297448246	0.04447505812231648	-1.1989064674780954	-0.0005923545829285054	-0.8081340418648457	-1.1217030950283382	-0.7246865226517364	-1.7275561927828997	-0.0754585365577461	-0.9205700005923003	-0.4790284356548993	0.24587639386917354	-0.6394672233415827	0.24532628953328253	-0.9965677350927888	0.1409154628274831	-0.6208954429504151	-1.0320333709592922	-1.1026766210830636	-0.33048666348784533	-0.2943759309617397	-0.0937903633002212	0.302204657441359	-1.3227812549169709	0.44348627288205805	-0.356728853646605	-0.5066046225497981	0.30414077887249363	-1.3262018018362653	-0.6393120550619511	-0.46633508268651525	-1.0513772447343992
-0.6791642851389126	-1.398282554631951	-0.9303623377869941	-0.6736981895017129	-0.5378154998779248	0.2531252127130314	-0.0214828753918565	-1.1310511129864131	0.28894906179054075	0.2691720591416831	0.2751465417811318	0.05905695909097884	-0.35543581406846037	-1.0670363940121739	-1.0648564553057576	0.4614817197947358	-1.3604354394411677	-1.0569817363961147	-1.0400922065829792	0.31220861014577345	-0.8414477497302525	0.16141244986283462	-0.39250619230677086	-1.5383019410397718	-0.4320342365291786	-0.7580598129473073	0.05756085697302202	-0.0703568457991031	-0.6921784912194929	0.3405788694713967	-0.590513296371024	-0.06025704459270212	0.2876408990743237	0.202317712245667	-0.8562822369924801	-1.1391958157850302	-0.657403182212542	-0.12948497393923886	-0.10325475777748262	-0.11968130139889804	0.31822444684654855	-1.7641565771733227	0.3007484942506038	-0.584562149367388	-0.7721621224170957	0.8471332723865038	-1.0473814414415656	-0.8326456112945049	-0.6845982798455111	-1.4521976734984026
0.09567322384297731	-1.861066024299338	0.016090778019710126	-0.7240664205408545	0.4430175281109095	0.9356055966627408	-0.058471441699674796	-0.42330331188403114	-0.34757871769936227	0.671530789961603	0.06348637461781567	0.7221547048801192	-0.4851545210313697	-1.2588517193593105	-0.06270912554475863	-0.3421690331055878	-0.8784565907394488	-0.59149759220679	-1.299317552201287	0.6491984845575358	0.24243508691634982	0.33568110487901787	0.4372401944695412	-1.3755876370948026	0.5492551458531193	0.9732621833934417	0.18251249085139382	1.1987935711695357	-0.450252641554517	0.3290113031563094	-0.00591445466278458	0.012039587109472288	1.3320270402022176	0.34525053508693554	-1.192360366500522	-0.7476770876631624	0.3779802987036918	0.38735205014870605	0.36494667337850056	-0.23736603039668994	0.2653542761359657	-1.1574457915607308	-0.10378355019345673	-0.463512094327437	-0.7015774372877379	1.0798838019974144	-0.2555305257736089	-0.3759189436484818	-0.46319725972676157	-0.9919146044972521
0.8502507967704331	-2.2227705122205097	0.46240307405034425	-0.7986282064369175	0.6789158680985254	0.8879933983641789	-0.12356873980642749	0.524213610092264	-0.4833841891508407	0.7291111069301344	-0.3287614422550574	1.1830093998578366	-0.3469794468720702	-1.1916070076665461	0.4722432684810908	-1.1884371968178247	-0.43053015169634884	0.10640290247645165	-1.32449342680611	0.945896280944162	0.8082292738956961	0.8200570142345829	0.9226214291245959	-0.9788645548366064	1.1711686108381816	1.8554139003789838	0.38304964989678164	1.6302926486522988	-0.20926381677673073	0.36101019977725174	0.2937064813948046	0.24204700886120512	1.3248985806727867	0.4742693900606037	-1.563763798872077	-0.5351493605499591	1.215492655919171	0.7191500002262607	0.7928897884417391	-0.4383186291600367	0.3308724279926101	-0.34692741973598934	-0.44574450560185563	-0.2444346595779367	-0.38345118561557623	0.9051288548367739	0.35227416875285805	0.2567995854141474	-0.15892394231193124	-0.28967920486110765
1.0566570594843268	-2.0809618318717993	-0.04156485122064207	-0.7691559504003976	-0.23517946723315672	0.11024086058698121	-0.05491436173392427	0.8835993290617262	-0.010005440088037058	0.34846742892054133	-0.19076860276125093	0.9426895973974587	-0.270826116054918	-0.6496198938208984	0.13639719393576596	-1.3210874584085515	-0.5060171869194042	0.3406198501081267	-0.8048729322025641	1.2048964030937503	0.3349612135048462	1.3778196685841109	0.805819460894482	-0.7154046508876089	0.7140264819993828	1.1545594584329582	0.528715667845108	0.7508689382278075	-0.346211946329483	0.5540716979814267	0.08673166992039943	0.12650681358638083	0.43343637787023176	0.568484287526344	-1.8159447223317509	-0.7065419612393419	1.1758744064031021	0.6156166278910902	0.8311311340085566	-0.6733665001862732	0.28807933693539856	-0.1298837124383353	-0.5794482669623723	-0.29766353867041817	0.03200018673585765	0.49567920067747945	0.3256777323949824	0.3773049388691224	-0.1507325816839992	-0.11735978111886985
0.5729338045907263	-1.3451953155474408	-0.7329931804190477	-0.4496305574021946	-1.410449213896135	-0.47819935208337633	0.16315523692638545	0.2714993734512382	0.4359245616138065	-0.09671103806835726	0.556842377068551	0.3231564703354734	-0.43987048917244476	0.20735371858350002	-0.44242573666896057	-0.6152000960505035	-0.8270026877722265	-0.10016216004902481	0.15426316197230863	1.4086519349744462	-0.4242554000202539	1.4890157157128505	0.5398650581694519	-0.5034851383169884	-0.37362511307882634	-0.20762743391426355	0.49138360761616773	-0.5623271686727921	-0.5945394124768082	0.8339278548694532	-0.08613189337358722	-0.4351150665789689	-0.32837529497903056	0.6429363676878846	-1.7467869154649007	-0.7703576355316978	0.44605121397569825	0.4070344361647606	0.48005225761797876	-0.730930595261827	-0.11656608892944721	-0.436198626327456	-0.49647245353659947	-0.5793341150969873	0.3307921433621945	-0.015070062120266134	-0.03139476298065847	-0.08831126473171036	-0.36225187722830454	-0.536850360849524
-0.1663165413433536	-0.5079878000864505	-0.5837402593767568	0.08770062967857252	-1.6393731875930027	-0.07699382767343474	0.44393669055244683	-0.803177965109252	0.2904076512528876	-0.1990160422098106	1.2203577254629785	0.09645186130052716	-0.6946664220124212	0.8202061932636555	-0.3713912457545816	0.40924655630767814	-0.6611893338478972	-0.5725832682194634	1.0036025841624225	1.484822621734367	-0.41232020917437334	0.9810816127411468	0.647479490783475	-0.05394968995208443	-0.9573476537939836	-0.7208832629232405	0.3976107739752914	-1.0267671787878498	-0.3317508780976128	0.992149300182297	0.26302534593795307	-0.955199742474043	-0.18102265811744625	0.6936460920898379	-1.31633859637047	-0.21228301864389268	-0.1339490084554761	0.5418368403013132	0.10334375047498197	-0.3625113926309446	-0.6775346397668133	-0.556540773480539	-0.1779154741865845	-0.5912277964039397	0.31877213388396747	-0.6246732870766035	-0.07944300721100471	-0.4795545358063312	-0.34617183395646045	-0.889195844974987
-0.5388634689332975	-0.1711523809593897	0.39143468804858317	0.45250219687148635	-0.730307216652088	1.0174760486317098	0.7061477968546012	-1.441189814285616	-0.24514234534199542	0.0220420027030848	1.091584663059205	0.6462281141856995	-0.6978282214663376	0.765162419345383	0.41964325984561485	1.093525072895972	0.18546607509111576	-0.3186500499508328	1.1836884207165632	1.4532258856089175	0.4421751313563415	0.2792346313732794	1.0638191050801966	0.5454658576500644	-0.4684101567795249	0.027080473562507798	0.5336529600140341	-0.33173551492981673	0.5597879417701945	0.9324810521700048	0.8536212553643617	-0.93057962935836	0.5772035653473017	0.7388713503753072	-0.7803431353280453	0.7206665474811921	0.014803380909012138	0.9315319015100522	0.014304864904778771	0.37025080660236465	-0.8750767129877167	-0.10529795823826872	0.3131052157941977	0.012331758651815116	0.023256442562602772	-1.242624880954192	0.34713019138626516	-0.174853750977424	0.14811926664082428	-0.6232268917340429
-0.34456185100893405	-0.3614786218869095	1.0779547604369843	0.2998378170947863	0.35434155157754005	1.684230186360637	0.9304712350400015	-1.225711862609491	-0.4516365879190318	0.1660745553738919	0.24495395250048155	1.562944590929354	-0.31015477302842953	0.25484712545192867	1.0801280838606138	1.080426810729693	0.9853315551459724	0.5677190264869609	0.5997013243502773	1.4987445452678774	1.1492277205752552	-0.012942370625819053	1.252373793855525	0.7752916207676619	0.4989652645683836	0.9667620767569061	0.9763950999104732	0.6167995765751614	1.3361541012823366	0.7947742019175448	0.9248997882037515	-0.453212997910917	0.9188248399309923	0.8839920815855256	-0.4940738447162102	1.1018692193048565	0.6467667374971535	1.0053975664889712	0.09852795225207442	0.9623962264650943	-0.5047407899726577	0.4451639816539221	0.6435585590578373	0.8793355793601185	-0.22917819056789468	-1.5362841425385032	0.7596302369832477	0.6491223482668469	0.8004846517309238	0.04853845813926761
0.023765780624862145	-0.5045198948855847	0.5740581735911482	-0.255158481814936	0.6419176922282013	1.221983328630883	1.155936556846957	-0.4975688207976066	0.06216770171182437	-0.05601347995596934	-0.5310554444534316	2.055961093495879	0.2123081009642889	-0.05314641216266629	0.8554062337987278	0.4096825952809483	0.8868488105789398	1.205436143259371	-0.3072697494989247	1.7698832360139607	0.8407665114980629	0.302334393156845	0.8997711359806222	0.337847372263448	0.9019602904885531	0.8460506584362937	1.4215658544619143	0.7900088728973754	1.1058725626106318	0.7749384635009425	0.16968432458127294	-0.09228649397958173	0.24511576402866211	1.2494054128193244	-0.5266514458620333	0.29725332735020255	1.0610947827983648	0.46933919338553104	-0.055138866775006165	0.8608366409700442	0.04356585767880086	0.3043605988279246	0.38200175962232763	1.218325357186522	-0.06720703657205995	-1.164323275339347	0.6787373244286781	1.1924333471624415	1.0241415857612288	0.45606612435385085
0.060864469449849135	-0.12899674934369795	-0.6806636885586257	-0.6715729863995247	0.17806078101026093	0.12317119658690767	1.4462123175391093	0.1699668951909741	0.9340095887407909	-0.4596791662213464	-0.5775728256808955	1.7111934277478382	0.44367996034799695	0.19725488632436866	-0.0013805054091420533	-0.5617027253974637	-0.027453407750997152	1.0094820998216896	-0.9206652573233836	2.1112447880705147	-0.22314951399324232	0.9224717090645302	0.313449614718556	-0.3022521053936739	0.4350440052371883	-0.3364479289199274	1.4695081222720912	0.14762587286583756	-0.11169726636943555	0.8659882863437797	-0.8254707153849853	-0.20542036568044653	-0.9365492854611849	1.770297953570636	-0.5319067113270359	-1.2033814148308541	0.9023964294061378	-0.20419342160843953	-0.6177842248041527	0.07549436188474623	0.25605299457447783	-0.6463412294620658	-0.4594597620068997	0.6659982899645588	0.5230174306372495	-0.19893610536914338	0.2892327463178607	0.9523315465105378	0.6367811633602358	0.3424954461512706
-0.24057107260429278	0.5551511225652755	-1.3220889044372113	-0.4857144364142719	-0.19741888787274403	-0.5137077595736363	1.81719299826038	0.5781674902418419	1.4901876436029395	-0.572891465215116	-0.023617575335212453	0.8316496260131223	0.23292020492795587	0.621898194633301	-0.5053905548634341	-1.2641321539544776	-0.7221843734619592	0.4507738229718529	-0.8875740758500833	2.1142642001505827	-0.9855460656608702	1.458708969223231	0.057892441019014446	-0.28103545918020584	-0.16228210104471807	-1.381259469420652	1.0516109847253192	-0.4580587019342089	-1.2349985662260634	0.8738561531229196	-1.16172086778169	-0.5332194276112509	-1.546754117010654	2.1041676913725302	-0.08998259819200145	-2.079947914900505	0.47828608084241075	-0.26241312771976044	-1.1950829414234327	-0.6909061490197462	0.12639967271084013	-1.5754666227054075	-1.1667901646527619	-0.2270604461980404	1.095644813874706	0.7852906916634488	0.24656353714941442	0.3061584296998876	0.11898509496332572	0.19871668645557547
-0.35204051827667254	0.9213041285077153	-0.5603669129844123	0.23390422775141642	0.08534444226307726	-0.22081823566793168	2.1362985625590474	0.9027969078646524	1.4634176990019103	-0.1611653745405206	0.45080421624947925	0.08863211518648287	-0.11811082132091018	0.5421431290754153	-0.056732471940303994	-1.1651238426417885	-0.30236577418362476	0.4919316107227064	-0.2943232913472265	1.5079081398626908	-0.800476207323521	1.7873515677023484	0.297188645653872	0.7041734818031803	0.0025522653867990877	-1.2641179817786026	0.4830059404749275	-0.33006413796109063	-1.1708449870624154	0.700220484626473	-0.5567168242028177	-0.540979809415369	-1.0519283278272384	1.8397722882073382	0.8132747150980781	-1.417604102191683	0.3191310418030522	0.389173746038994	-1.1532424582124514	-0.6655962190341236	0.12833031048930757	-1.493076682267055	-0.886280071917485	-0.523115164619747	1.1242711105486782	1.1578334505652708	0.8594238351579505	0.0720486574112851	0.12132707981784918	0.6194187809217131
0.1748010558618344	0.7009425532312938	0.9574503522130314	0.9562154437249211	0.7334709560629783	0.3939459411377153	2.101587472992626	1.2352007852079834	1.14855650470836	0.48964119460301797	0.41235634447351904	-0.10477873026989924	-0.17813261767165475	-0.15137461425515542	0.9201321170718638	-0.2021399572103222	1.0285610814282615	1.3407796918205646	0.46849849614185346	0.4546495086050763	-0.07501231182285446	1.9423486889226331	0.6202051002533118	1.9461971509164313	0.9210179182534204	-0.21244829625526618	0.08499975038933488	0.3524962871607869	0.02758295251288407	0.5018027125867697	0.4068485982879456	-0.04418552112426573	0.058856358705953675	0.873963789834099	1.702825594834074	0.3475069799544454	0.5575032335887874	0.9652814278482115	-0.309320880393445	0.19393702685162673	0.5505909749755438	-0.2670115439990655	0.42039351576668527	0.09094250954702766	0.5075332943119678	0.7976032713776492	1.6487638926991257	0.5636433935295516	0.7465623154943256	1.4674700561585208
1.1106434628725803	0.30910541988052476	1.860034732988301	1.1927954460107295	1.0549716997847893	0.4465984292485673	1.416292208835947	1.3479649727813394	0.9133040917371485	0.8329960748166488	0.09408644222391337	0.10511547793137047	0.1241365484715117	-0.7515578869858794	1.503810556176765	0.9805311072076868	2.2107617857140642	2.0621525138504375	0.9718187890074215	-0.6061585939783583	0.3280899702654321	1.8120937787775828	0.5079453946755756	2.3740535813090524	1.6567700006629216	0.6613036790516513	-0.14183595073058167	0.8644084367821652	1.1835772756965839	0.4753588529793745	0.9127219210608454	0.6305427390847724	0.876169459545453	-0.42109132333311966	2.041484592300404	1.7755761648836175	0.8108312015163778	0.6529241160817324	0.76669967484152	1.0864847981099577	1.0448935148160243	1.2222309248595362	1.7198755868592253	0.9325404945982992	-0.3217835480969414	0.17896915715106315	1.8264498067238693	1.2238718776616537	1.412373797566764	1.9153547815434269
1.6694233632116289	0.3380179566482366	1.467809363351549	0.9106642056082386	0.771128928613328	-0.19148823884753077	0.08559063543114842	0.982817724958411	0.7406699038138386	0.5821547567463667	0.006604581598030504	0.24484066886822425	0.41588115932022696	-0.4835502191983709	1.2725676599747022	1.4316772214498152	2.427864889983088	1.5909946361978993	0.9708592176363023	-1.373832989414367	0.11039750260871709	1.1572806358610657	-0.12556761359822086	1.6195471094544636	1.3564612633367883	0.6038892888277553	-0.3921566291209535	0.7580902562952693	1.2070196935812316	0.5340808764312157	0.670863237143534	1.0567731947789254	0.9960689727918126	-1.4540053871062857	1.7193850124490382	1.7602488409600436	0.619011122057948	-0.4259417338553576	1.2276563764398691	1.1266064929531854	0.9866452624182747	1.9248001918111632	1.82452345193971	1.0286006962872916	-0.7883649317832646	-0.12359809220653681	1.1379255906899057	1.2249808612545052	1.4527810491177622	1.3829969555444184
1.2792263626908098	0.862819677108418	0.34731716834835763	0.47638900319990907	0.20435634545620118	-0.8321062344359886	-1.4444651290145243	0.24045464768192856	0.347513134441098	-0.0331091165858213	0.27806356552827294	-0.018049366234133564	0.3317149702561335	0.5522544403939322	0.6207705939602683	0.7424282485558317	1.8113034689699365	-0.005252953842715864	0.5161955409877647	-1.8532890179416224	-0.2383779084960334	-0.01013975782030483	-0.8842656804452503	0.3477997088257621	0.16435931861508343	-0.10533838717833612	-0.6779540219252248	0.20222514470755526	0.18178035684711416	0.34085166703336445	0.04592409946276746	1.1215610504970015	0.769196343404274	-1.8752097017887974	1.1036875244065547	0.5353142756178086	-0.08144239511828952	-1.2982954559451	0.7561865157667353	0.22073380939201748	0.23234530345010904	1.5578675903107169	0.6130105632264221	0.13734834371931418	-0.6510808337516516	0.011161365896951705	0.1103871433995234	0.3315847033137353	0.7887855513958295	0.26727882696102806
0.20007596409980755	1.3878922894065016	-0.4498706560343559	0.26513060248975695	-0.2190663366911614	-0.8497451956065168	-2.519213785063818	-0.4560195134515234	-0.34163346932291405	-0.4933734960442958	0.5319023566694392	-0.6075979397640431	-0.02063420189388068	1.3592711686862948	0.17092304803127342	-0.49046078028531476	1.0836792461790705	-1.4949732487917478	-0.07488055663168842	-2.116096329174603	-0.1665640487881808	-1.2048373497554576	-1.2839062242596848	-0.4584856798804747	-0.9389527771273628	-0.6655787206204159	-0.7401380113977982	-0.37389615892160344	-0.8276434430396011	-0.27208035777509	-0.4173335417031792	0.9861955412611627	0.7393016262132625	-1.8008254803522332	0.6441678524850423	-0.6266128536197433	-0.9025074131611807	-1.215058963929424	-0.13333766321718496	-0.8485585779869568	-0.6462058385923645	0.7152134884576193	-0.8024674331612681	-1.0060322280631155	-0.11654234149462578	0.21551790378756253	-0.5275640210018998	-0.8973145348977222	-0.05229870363839925	-0.4494235565058349
-0.6914829311740445	1.431056124745518	-0.4552558372087029	0.35370588168927924	-0.40558911488560484	-0.3793591626842004	-2.739816716699507	-0.7732485732064305	-0.9994274834345921	-0.44577048275274395	0.4094076780366285	-1.1481374195891985	-0.1661003919479139	1.06807422208903	0.11071511560679932	-1.1778227474601113	0.7194986420621011	-1.733998989339232	-0.4062265662623731	-2.05394304459477	0.24722041974828973	-1.7936468366033966	-1.11376565918012	-0.42841552991996285	-1.1427517755054026	-0.6776095497907217	-0.4097894007508322	-0.716480258811554	-0.9697708774865793	-1.0047990444122892	-0.4654944785713656	0.7838829302560101	1.0184503495638964	-1.603074333949961	0.48750119977225786	-0.6711685303984699	-1.3429095732049798	-0.4837881437345945	-0.6211785866583323	-1.2069522508482537	-0.944750493162133	0.16286822233695017	-1.2310682589046757	-1.4375350199600307	0.4234417514364103	0.11777915397308579	-0.5590691898178031	-1.6859308335508165	-0.5272235543183635	-0.3004180157523107
-0.7554865669195046	0.997571799862752	-0.017286403009747247	0.5376726705061627	-0.4810505623874636	-0.0384511521769646	-2.2438091189460585	-0.7398239373759664	-1.2172689216219463	0.029845517163890733	0.05593718950961928	-1.2859087208399218	0.14525125359460778	-0.08515978524815143	0.20053137917650427	-0.78736245880021	0.6010602650269998	-0.7928223553108061	-0.27822500587067334	-1.5250511148428882	0.46839357936726045	-1.5756548861050934	-0.47870835634847414	0.0135206322466691	-0.5473479602912108	-0.4042557883294166	0.048913557574640075	-0.7692160970707794	-0.4420170913523626	-1.332946581229995	-0.1961995025208847	0.518944636249502	1.2701722250728045	-1.5164697838324237	0.4716059364920825	0.2971963113016206	-1.1660250675959374	-0.09494189248103806	-0.3854439354118462	-0.7104931246828577	-0.5512821428397678	0.1357554011318953	-0.6440858296977184	-0.8710977403263006	0.6907164512291366	-0.20415821576692206	-0.36749030803901755	-1.701836991399391	-0.5707471422133646	0.14465043353746446
-0.1962718940157647	0.4398820346162495	0.31246392563429765	0.5621875379835412	-0.45036475905096024	-0.11935299998967891	-1.5268659297724954	-0.5897892894314664	-0.9354745718060153	0.5323007908656558	-0.03987198490965139	-0.9408161068652688	0.5721447314094746	-0.9369835823612624	0.24341585912060215	0.16410589745600015	0.39076987886792874	0.24374456454879148	0.14968716996226603	-0.7144557807164164	0.24094984888260246	-0.956203666171356	0.34549262233710937	0.24712154192185268	0.08844555396932131	-0.24385253222975442	0.12708715722339808	-0.48598175910739533	-0.09239224140477223	-1.0555752032960324	0.15844590640862904	0.24124371155417904	1.1784569503026423	-1.4643665094233589	0.4107086194890784	1.2564128541188035	-0.532562653679635	-0.5734473950629624	0.15210884163654867	0.02343496532010612	0.0029539392660828945	0.30860588010152545	-0.11011276129216957	0.14531173604428516	0.6098482746190266	-0.29481007304261225	-0.41227548202288683	-1.1634416966519425	-0.47885817992312996	-0.018474448291320507
0.20524109432550722	0.012274437321919547	0.3591765216788279	0.32088531562436967	-0.18800306916485168	-0.2846662171587704	-0.9829818382780107	-0.4462359565876744	-0.4753380006081721	0.6781512549632913	0.3421667595484252	-0.32891337196091364	0.5368593315779496	-0.5962032391703357	0.29318324775776605	0.7048796701324626	0.004874797128213604	0.47063577127474326	0.4824167558730191	-0.15186645765298978	-0.08550837907825018	-0.4996183452398201	1.0181214019407678	0.0668884012824096	0.2022976608528949	-0.20481048278287667	-0.34539003035231935	0.12831308578602765	-0.3421867462904408	-0.5049956335138096	0.39976374078419963	0.13826231625760138	0.7792298605375092	-1.2315847153118913	0.3019034180097022	1.324257713598175	0.14418072818910654	-1.365432340653483	0.35670369803400476	0.3299719879448292	0.17176436429163777	0.3131696262895842	-0.49033879117611384	0.8541092034926161	0.2525240374323253	0.16692509603925673	-0.7394819941558956	-0.4682024733371022	-0.43040396303086814	-0.9024389459361507
-0.06334588604443198	-0.27841131785584133	0.28334362375029737	-0.09979334034356932	0.25332104620015694	-0.08486505129750127	-0.6224278208410011	-0.25771360658940534	-0.1747522221717174	0.37620824910718653	0.835712051104652	0.20839163280527948	-0.07133245348738955	0.609359690551985	0.3860325847953738	0.425980565041148	-0.36741799176409023	-0.012920737605930247	0.427948833616482	-0.22120215582112582	-0.023755309000948605	-0.37299108958981964	1.209868803106329	-0.2960251328619627	-0.08305718804836941	-0.0036932840003628133	-0.9088439265554882	0.7976933947217247	-0.7068339566576489	-0.1636434682639621	0.4016395712239646	0.33117744715293573	0.3294298323252683	-0.7406633944244051	0.2569500776548217	0.5244722617872928	0.4823514496468899	-1.436011742645363	0.07604618496941641	0.14618185678773984	-0.04778902092378141	0.14695602139364206	-1.3863301223460105	0.9482102008956251	-0.20345515751566529	0.9654536387346228	-1.01153812135293	0.1365687825671821	-0.28729372371390016	-1.604571048397099
-0.7243236557339708	-0.44832147267486105	0.2051670600601394	-0.49895678536509475	0.5324790481845522	0.4187146221788501	-0.2221922825374412	0.0004811473140343557	-0.07910209745492966	-0.14888254455553246	0.8538524783932433	0.4216732099772668	-0.6893208805400597	1.45871456788979	0.30726539351704113	-0.1863025957103485	-0.5706360500925142	-0.4385031476822402	0.04783146070478301	-0.698342729210874	0.41523822307187774	-0.30536996321649273	0.771924919582078	-0.5664915321489821	-0.2771345252940491	0.454864684766845	-0.8919045255635906	1.0286970079744875	-0.42838850753333435	-0.15036453819749412	0.14674328945645596	0.6426593737081236	-0.012411895978466836	-0.13545885355715365	0.31039226703192224	-0.4069086198776318	0.3736267091172191	-0.39064950574038604	-0.2500238314860706	-0.058447118612239495	-0.21833457765418812	0.06905692093825264	-1.5616796866571936	0.6488470762723118	-0.509976841082938	1.481678679084759	-0.9117845791647453	0.5566546754030727	0.10771713509418081	-1.1866752803181613
-1.0457543381823324	-0.39090315277032045	0.07330585383625725	-0.6894103015484074	0.3547840985751079	0.7131335307797748	0.30526143944136463	0.20315173691042768	-0.012487419010271852	-0.5599066741498222	0.22419620062959422	0.2800249748069598	-0.6690878072857793	1.0843506843606732	-0.1717203508008114	-0.3970090487099025	-0.6387246399350941	-0.30720114524815323	-0.3241491427415115	-0.9302412556087574	0.7209686234382304	-0.04980141385163155	-0.08059455512543921	-0.6789942418089897	-0.15513554740229607	0.8849765344182774	-0.13352127359463678	0.5624457612224165	0.5678385959872086	-0.18423349923947918	-0.21889863729116502	0.7090586184459327	-0.276185280101266	0.3614249560970546	0.35732711137962386	-0.8133078768352499	0.02923537594712186	1.0981304822803801	-0.13915911417256038	0.10429266157020448	-0.021195396448677177	0.20924479421576217	-0.3746215340724669	0.30762969467178997	-0.48272492529442435	1.2386437830851889	-0.44825866392805785	0.7167548519848411	0.5780756053143	0.23463929949184878
-0.6431164174766114	-0.06898551791966197	-0.14186138245643334	-0.6147175761037185	-0.1488282247096473	0.4645523581463024	0.7535711100212995	0.21652680726066162	0.12710177937571987	-0.6590553609588746	-0.6195949509542108	-0.04955525543812272	-0.009871986564946788	-0.1824890284610513	-0.881534882935546	-0.04234769028176396	-0.6569370723450646	0.15815148912304905	-0.4095309723802563	-0.5339079634490651	0.49861706966274777	0.2565450147980847	-0.8294809552655684	-0.6857675125011217	0.043583002472921344	0.9352739578484276	0.7942659066855006	-0.2722210374356642	1.5129520940467986	-0.024882479306008603	-0.4478696626196907	0.3648193623340106	-0.5080524723837119	0.617647756327123	0.2714337386499583	-0.6441291973607108	-0.21475478483940996	1.956189668295579	0.3707380615906566	0.5107749710575921	0.3988962554447501	0.39072149689671115	1.404124744010977	0.07203958704986921	-0.17652406896388131	0.33493898395262106	0.0918136106864513	0.5662369290032684	0.7113888048082594	1.5216465317574386
0.1218623654731514	0.2743435261699714	-0.3188260046318118	-0.38583322275787396	-0.5149769774583058	-0.08241640578138297	0.8379344636547057	0.08746895795658985	0.2341495508737494	-0.49789983800041065	-1.0780306797659267	-0.3343060779335702	0.6221079578711554	-1.2141289927690606	-1.2921549581559522	0.3928933273513302	-0.6169763574827887	0.4099061712805855	-0.22355931003028978	0.17186016163662327	-0.06622282222001653	0.2684162256716773	-1.026335583662046	-0.5923784582156661	-0.0046255667736019015	0.5857820973797495	1.1376042235255945	-0.8089452969155434	1.5956349729274213	0.1979309714307972	-0.3980135694709372	-0.16229691045075126	-0.6407478598990919	0.6280240133641095	0.040559527162229374	-0.29536678969698166	-0.1880024857854482	1.70149573740175	0.7656569684608583	0.7175935591735392	0.6389618024388207	0.34694803992257683	2.32037539541981	-0.09274925239689737	0.11705887869139044	-0.6353683691246272	0.39768151582410544	0.19795257718044318	0.32112112822573596	1.643194212866128
[truncated: 72 more columns]
