# Supplementary material for: Diagnosis of autism spectrum disorder based on functional brain networks and machine learning
Source: Sci Rep. 2023 May 18;13:8072. doi: 10.1038/s41598-023-34650-6 (PMC10195805; doi:10.1038/s41598-023-34650-6)
Supplement: Supplementary file 1 — Supplementary Information. [file 41598_2023_34650_MOESM1_ESM.zip › matrices-bold-time-series/ASD/ASD108.csv]

-1.1590499792603484	-0.0682451377554245	-0.04283907859566501	-0.39835929805876785	-0.5763552682096146	-0.4531188721838129	0.04651950218645143	-0.6987056420414205	-0.8207241968728404	-0.4010583246197181	0.09616414092721942	-0.6113488421708619	-1.0740630462826766	-0.019826709844972583	-0.039760555822663204	-0.19168321593496274	0.08950070398694822	-1.412506215516024	-0.021905055890908253	-0.9042404159012987	-0.39627832849621286	-0.2052060126572445	-1.3288657869344036	-0.08684000086421251	-1.2768610580362338	-0.3077267377935601	-0.09704799209037585	-1.073781279965089	-0.0675729843638184	-0.4323744964210774	-0.3732132244094195	-0.23462820321611488	-0.17438920473028824	0.341223714604572	0.3417997802887347	-0.25368014197742184	-0.5748280510369923	-0.8434166946855046	-0.048812403097136844	-0.5923834429996993	-0.7878725562103415	0.9469568412635352	-0.08519033087611841	-0.3278784939073486	-0.38801865684933745	0.0	-0.41194218221450835	-0.6794082023421981	-0.24935972869726197	-0.19125290169174938
-1.5919266076624479	-0.05421541654978677	-0.3498937050771017	-0.5054395518389111	-0.38047505509226137	-0.389134955480582	0.3098085029993378	-0.7768993415387015	-0.901051372025417	-0.3432037617752689	0.6181027872036364	-0.4822017884193382	-0.5396446458914174	0.0879049436491934	-0.07927528913844112	-0.2590105636306238	0.5236391637357349	-1.069884542342573	0.1536787948786282	-0.8631618758949707	-0.08135292878310012	0.031997591933378734	-1.5081462650354203	0.2624602087199113	-0.7020790668681911	-0.20276018904769152	-0.0374661884457721	-1.5741846681788274	-0.5023366642234882	0.18825176946749242	-0.3624571208620559	0.28299824074183866	-0.08341179867557037	0.5369278494469016	1.0740133009959993	-0.22778508568198727	-1.2974949685476678	-1.1483735839085774	-0.1222004638555095	-1.1687957453620126	-1.0158790601095904	0.6329627466051021	0.4151125057919266	-0.6904605579422154	-0.4399864311527023	0.0	-0.40932751605443174	-0.4998965113812325	0.17684148112573894	0.22379258353268483
-1.0036418943572902	0.559295308765438	-0.3311434636507545	-0.008198959451847362	0.36386509603274697	0.10632873776272521	0.23803665694730214	-0.1082524269195149	-0.7505520712490168	0.26406184136105615	0.997122058726621	0.006055481547030073	0.7589767930915405	0.3163540759506237	-0.025147478431819494	-0.1848046748661584	0.48433815496169036	0.36708031486011694	0.21537889050614525	-0.35333446248305683	0.5068460386845277	0.2634569477102706	-0.3935501525425294	0.1623102033992107	0.5741823000295667	0.20364283083505821	-0.06970258494311805	-0.641710847812538	-0.38904615542704224	0.9507518156503473	0.04345551356261055	0.882119730226279	0.057052137194472705	0.19178332766574738	1.1388285492688535	0.02136084104111572	-1.1869029671256275	-0.7555281401808681	-0.2043356871527864	-0.9668306499729937	-0.6077915199640548	-0.043083432535263935	0.36337120295217956	-0.573116757060147	0.21496003555483642	0.0	-0.12698407560590333	0.22894750276531398	0.36016392631604366	0.34980054412418665
0.25822989842992405	1.4830573661854436	0.09295229486567702	0.7625736539688415	1.0843044018889962	0.5436518654646784	-0.13911958560773502	1.0978546559847504	-0.44130426501458797	0.9506387362190077	1.1369364890768086	0.5107660046685403	1.8168686939034442	0.3261089004818944	0.31695055968360175	0.059996758316265365	0.16064261113745074	1.4696055183983037	0.07799771746130985	0.33363038622452884	1.1069574841443643	0.1892386566467462	1.0750341448977248	-0.1972855774065079	1.571264373447346	0.5526532366079985	0.09608427937014503	1.104125879418177	0.13410073229363376	1.3779243856777077	0.5944023538548984	1.1960593222432476	0.3132809272011698	-0.3857045825548211	0.5264303710137326	0.3224955906520982	0.002544009886021427	0.24369219258631583	0.022465448895347923	-0.21792639561609162	0.2230001635784715	-0.6274118290865421	-0.07902731335444114	0.1994874187580181	1.0901378661512946	0.0	0.32766357795217993	1.0919174138435226	0.19506378769321636	0.15038621573323774
1.2346706169159087	1.857317616002547	0.5259300425992064	1.0789881967613142	1.2063304679671576	0.48553096566313547	-0.4536927359094322	2.034069386847929	-0.10340829207585076	1.0374772632760716	0.9394152877402202	0.6936476484534533	1.8312701847088069	-0.11463845709043552	0.7495413009389805	0.27198777480598946	0.003923175738496592	1.0336052160314904	-0.25466306360230184	0.812678417799804	1.3350798733554081	-0.2397324597613487	1.6203049884172307	-0.317749494325259	1.5637684374533738	0.5297185408200071	0.6190210410900575	2.1472643448966173	0.46938845741613194	1.2164914238570868	0.7837622979912641	1.0622894213868765	0.5348546991946939	-0.6292398552523706	-0.16183129543108418	0.3072698270142144	1.4172533116436468	1.1083868512687314	0.48739166865568	0.30573324988741946	0.8198712698829265	-0.841645417063922	-0.33399604064528127	1.0965979835079533	1.3607427096669418	0.0	0.6273791756495292	1.3701189117508707	-0.06123933521255428	-0.05417440498736035
1.2454248416235552	1.2299574096100847	0.46487200041678767	0.7179484756961573	0.6902127089619868	0.0800418035113394	-0.3330174930106495	1.9431521222114978	0.1290104249321485	0.3862626685607214	0.3022237696360629	0.5884227619567484	0.9902648467845764	-0.7720646348554998	0.8254858215943565	0.26608302963759994	0.13812472935246908	-0.4751207146037403	-0.6598134076248086	0.9327073750325051	1.0127546644747998	-0.5906482566501998	1.0816244819103937	-0.02593250815615357	0.7513493531986041	0.20828143965623827	1.1886607379641736	1.5737266436141424	0.26571221691589925	0.7087800396939652	0.49942334205983907	0.6378139253061953	0.4563130005165022	-0.2576763564221936	-0.3989420374722474	-0.06033519014039318	1.818107578023216	1.111275143514714	0.7360016429418434	0.13946176115441533	0.7668527423201188	-0.6863801726544972	-0.06056408095322423	1.3313272712670572	0.8382053243911411	0.0	0.5744279146244944	0.7273003466272203	-0.07228994919781569	0.0613278494453406
0.4894246238111642	0.19280520531272258	-0.12042744780723845	0.26956408242989904	0.003264868290130261	-0.07812235181460757	0.20909268038497525	0.8875182021165519	0.2251223149238944	-0.38821843135742706	-0.5660841012109008	0.4863363918683389	0.17140341555782027	-1.0601991907529054	0.3914080919149882	0.15648546615441558	0.2581425917575987	-1.3348774015676645	-0.9014853265880066	0.8299242595847455	0.35050457038454097	-0.3115198870273159	0.4761725254159438	0.3256765637985099	-0.04618362896520494	-0.034851470142445884	1.2665967601842087	0.0005273770830089766	-0.20027193818250685	0.3623149498735647	0.21854620068581052	0.22547854133948592	0.05326715612695016	0.42900282694909875	-0.22041371905847018	-0.31302668933130817	0.8449814713856679	0.3236556370296959	0.49273348960555147	-0.413504782541991	0.3519546800864424	-0.3186405604206407	0.5026365479934255	0.7329826329142108	0.20813113544903272	0.0	0.35564830925612756	-0.312591680113573	0.23775551602294723	0.47383679212045515
-0.23636812327896722	-0.24074015853451206	-0.6502613992564705	0.36982720182625617	-0.3949371267811743	0.37224865172430277	0.7137029210909861	-0.22152212492091292	0.32561669011486344	-0.5474189110398632	-0.9768827258496018	0.4777785961074862	-0.05641363668082487	-0.5924302424311417	-0.16512389864940935	0.21575859355617338	0.10134817049576725	-0.47675783667135613	-0.7726493079437283	0.6818231632358899	-0.2556417471464063	0.5789171386156865	0.6166113196722666	0.3206959204996245	-0.27063924108594223	0.06740352587114286	0.6922321506941527	-1.0614762050414146	-0.4005592181045085	0.37917363760455564	0.37510106770063384	-0.007682246295310928	-0.34866673764752476	0.7932550181684044	-0.036819553426935756	-0.05324950916988011	-0.5467198579591441	-0.3794601263737241	0.03863334550988293	-0.7016779078280014	0.20248212692535478	0.04690339712012144	0.8145973501220184	0.020570425262263523	0.1769182826530306	0.0	0.3229612484350037	-0.7403021873807362	0.6177299174080908	0.8284528316467337
-0.359889417187652	0.12170559399995916	-0.4834389910408986	0.7886805186797863	-0.46484291519055726	1.1117947905771701	0.6503801362766641	-0.5098018047311335	0.6180691915146781	-0.022197708490131828	-0.25950386814325627	0.28040760445275503	0.03409507043683211	0.3755119469362463	-0.34857069510006355	0.4160374228089601	-0.19353701053816313	1.280582898378687	-0.3112867004100966	0.4638343031946575	-0.617900857936164	1.3005717817697637	1.0789922781219647	-0.024264147396806622	-0.11276526994401727	0.39125016757976827	-0.0923955110795866	-0.7302548286550709	-0.17348606513971698	0.37021361540585246	0.6766785116527049	-0.14428091759988645	-0.4428996997443048	0.4246360369585743	-0.14296757088169618	0.3906392004259443	-1.0552634236278255	-0.2142065560614718	-0.16168458838173522	-0.45877883623315263	0.4658231967815952	0.1751662964459478	0.5362168480170968	0.0398143982438971	0.5705837482767423	0.0	0.5015868055485564	-0.06819799412184618	0.7051401056540376	0.7735513232420845
-0.034200479882427484	0.33930676826744954	0.3600669134618464	0.5913091242237546	-0.486877878138293	1.4340091928616014	-0.07890187626353083	-0.06226163625484131	1.0633914064029655	0.5319652051749916	1.3780795108659807	-0.3551312932783873	-0.19288068651609927	1.0991814865295455	-0.17252835977060063	0.2948178293775451	-0.33281258275697484	2.1097005558528124	0.16589555541911724	-0.0024915700832190903	-0.8912186588258346	1.0284401079371936	0.8445020794528869	-0.35530926248760525	-0.16807724420716605	0.5508564512876262	-0.5281534480375667	0.43668287472201206	0.18238978805591033	-0.22927487583391648	0.359744843379146	-0.3629551873505137	-0.3474891907252973	-0.483964320440988	-0.5320180823570989	0.1867355852609845	-0.42054531544580365	0.6388074134173106	-0.1462065229681193	0.028561470353270512	0.5429545358932886	-0.06904581497033245	-0.25262246626318957	0.7516999917741253	0.5508215831573411	0.0	0.45243182892742706	1.0548965645255879	0.29434628482751507	0.25357481538279714
0.14103242237316616	-0.5181260579259854	1.0884598762336801	-0.7208190879717215	-0.6480469777060142	0.9440418194400898	-0.9590068859256681	0.17345580316649942	1.2831153193834393	0.48255592225495747	2.6505138134503974	-1.167309031460396	-0.900069392480439	0.9874744416265571	-0.16744969153469236	-0.5200743428552014	-0.3377573463750995	1.1638343843970422	0.339999452998444	-0.755162710477376	-1.2921995020381931	-0.15093249456995367	-0.2613582632920906	-0.479899437874399	-0.7461913826601015	0.2574141923878691	-0.5699976348704487	1.1267468898005855	0.37295828386981383	-1.4108616563058505	-0.7953468043392796	-0.6873114501951746	-0.47184940182664425	-1.2742628207329572	-1.0647163100338324	-0.9766698979839443	0.3071652519986378	1.1743532183954035	-0.5077917283648236	0.4172188417301934	-0.19891904084355505	-0.5463677136358733	-1.1906801445478608	1.1620755216951422	-0.2742931536911238	0.0	-0.2438802731496487	1.3737835903830367	-0.5265544804532979	-0.485970380204748
-0.20115524505513627	-2.068999141317184	0.8496727916602189	-2.464299538347933	-0.8253313324011148	-0.0875679945894377	-1.213802329301078	-0.5144395660310762	0.849200543459707	-0.08333499920586042	2.1946636856476744	-1.529845276665507	-1.5761770670525654	0.1252466957675265	-0.7162654063379906	-1.6871499818289142	-0.5273306298067643	-0.5795930065207894	0.21245613458316256	-1.4856693620991002	-1.7536843626214431	-1.1604728344676105	-1.2589243300172897	-0.56244058502415	-1.5728072684352656	-0.4519823400389521	-0.6740061600817425	0.644765210148136	0.44905038566754335	-2.374107209504025	-1.9659076715113288	-0.9101248550932095	-0.9451199110655856	-1.3431038275459213	-1.5797856491960733	-2.2908773927701622	-0.031249664052404078	0.6237357206131773	-1.6148186326748217	0.7258184714780312	-1.5123782922952065	-0.8771054530198392	-1.858680210632803	0.3737002163971298	-1.2354073049378884	0.0	-1.3993553643634036	0.2594371350608454	-1.4008711200306914	-1.1005867475712043
-0.8441249022633658	-2.7990401668892875	-0.3956437873265419	-3.3772669938188997	-0.776685376608812	-1.0203601048390425	-0.44718457033400577	-1.7008000335467561	-0.2260669821010775	-0.4838738264282254	-0.05503929964247844	-1.1489870921772076	-1.6243945782261249	-0.8103402518699407	-1.5144271467655461	-2.2954650892242094	-0.9976124106760211	-1.4836098828082724	0.07085021251366735	-1.6882406734751498	-1.9432229794118399	-0.9761274239474403	-1.255927981578295	-0.7746071513954447	-2.071454533444623	-1.250611103348983	-1.1397208225051056	-0.4679517250057587	0.5751530267904675	-2.221395980811752	-2.072614673201388	-0.7966439450402469	-1.3332335487725575	-0.6057105693293964	-1.798839753286922	-2.542815168378984	-1.3374611878366554	-0.7004447156549329	-2.922445333663553	1.1136428656058404	-2.301486350140293	-0.7832805039971981	-1.9377623406058408	-1.365026809083092	-1.304544829726408	0.0	-2.263575838497907	-1.6155073011433514	-1.8676445456168191	-1.336078114833963
-1.2616630006234477	-1.6624047564508373	-1.734027586148476	-2.886496302249664	-0.4587793098962834	-1.389798299041801	0.9590261074716793	-2.1941556929053667	-1.3277667924481265	-0.20083786159842515	-2.580577770335867	-0.45063009750896854	-0.9842186707068927	-1.1338504893171664	-1.828944650399433	-1.7893738561580048	-1.3432128880501948	-0.9743131568956527	0.09895330906849949	-1.0759610964673507	-1.6099355399777238	0.26578814419503927	-0.57710185538552	-0.9370392250974635	-1.829260007398001	-1.7035716175389162	-1.6418264814806194	-1.1054137918817115	0.6179680195091171	-0.9154390731784173	-1.0045434280433554	-0.37972632443347726	-1.0674245567437652	0.4547090933552988	-1.374759355174647	-1.4493272113196247	-2.2687655838749987	-1.7007555968596335	-3.317984810176343	1.3953386924258255	-1.7198460096846	-0.4022194518513165	-1.361849503853097	-2.797944195911522	-0.30370913545960493	0.0	-2.2270012217968906	-2.876333356661839	-1.6341565172217771	-1.1114157905104942
-1.1485946266903782	0.6849673432570168	-2.0871415649152043	-1.5643590077005316	-0.08902539202894011	-1.1623479090137028	2.068207905305376	-1.3419620367484633	-1.6738174767628466	0.5952381145431482	-3.5432387080377015	-0.08624320613422112	-0.11755365596462211	-0.6850961554323797	-1.262445999844159	-0.6363222622086696	-1.0946927342822987	0.10986812117285785	0.12431232578081845	0.10863391094129135	-0.8221772018702391	1.3409203752841514	-0.24644179712133557	-0.7014525084806907	-0.8463677449163102	-1.4809960011178724	-1.5796705822434225	-0.7428920925905128	0.2278912011735676	0.5600698222737674	0.21910682601467352	-0.027918913767166802	-0.10395380749193464	1.1517469020955895	-0.29483147149941946	-0.02600985388115809	-1.6657168159420424	-1.59843668618272	-2.2365812387521222	1.0865341467336591	-0.16306849685496225	-0.15472110474546286	-0.4308212029796076	-2.863152453139898	0.8392728544972728	0.0	-1.3991540366825788	-2.694371485110595	-0.8242053244947141	-0.5395748208712865
-0.6528178260596343	2.447952357525552	-1.1899727197314736	-0.34704144876767573	0.08678325026853863	-0.6084760723409005	2.0949474162614874	0.1801660540908483	-0.9862006638418805	1.2641649535928092	-2.4070826026871908	-0.11030916367394535	0.47940892202062946	0.12779505280718234	-0.13448867871399955	0.1453115319907038	-0.3502900128416572	0.7012133849009698	-0.11793655022443207	1.194952038425702	0.15680972602162838	1.1708773696707664	-0.5113819620946023	-0.0526237773178233	0.48021571494021215	-0.5839143729547709	-0.8407862646821607	0.12808535743298097	-0.6048182986684768	1.1002608784316117	0.6001973590174359	-0.1549054848853736	0.9903732053303409	1.0703886055506904	0.8110906472829124	0.5275005636456344	0.15810068045501013	-0.6415433850513129	-0.3077962582011184	0.06695343176917881	1.018384212413566	-0.25700873230534305	0.32784761886786284	-1.6690024201678337	1.0863438658648847	0.0	-0.4023707217230759	-1.4135748738108818	0.0325500036193234	0.09639278279073592
-0.1498380106176853	2.4273290235715907	0.1789014049974415	0.41363038474449404	0.030042066587217253	-0.08054366538801738	1.0107286019272343	1.0227920970939608	0.25732289657918567	1.3023798535435385	-0.314928063369029	0.09106685329711231	0.6118947328440705	0.7309898698076585	0.9003779318489841	0.13997364608526752	0.27365405949637256	0.6315647210659391	-0.50959245696547	1.5526264693409957	1.1096824128879148	-0.10202479376911179	-0.45802484343948696	0.5728898036150487	1.5270385663783381	0.5270104695936998	-0.0118616404908615	0.6006228248049331	-1.2841315814654344	0.5259647665280291	0.23186576196992353	-0.8016862562720493	1.6215470602721938	0.3157048834410186	1.0700274828791867	0.13757973842440957	1.6877251437451795	0.2844216605852197	1.218268070624671	-0.9917571492127247	0.8703144271491174	-0.45848478124991454	0.5817675696291499	-0.258186329388414	0.33185287406401137	0.0	0.3320465269813906	-0.0364106799890441	0.3695466761897609	0.4658601868564542
0.1269298820838369	1.0211272849239919	0.9179145090079789	0.9532556911413632	-0.0943699852368184	0.12200597696846917	-0.4734404180349539	0.5685577902413164	1.232681404497551	0.6623943092628247	1.0733688766256086	0.9205392723848838	0.3252366632139245	0.8289903338199732	1.4614305573557174	-0.0035281102470728146	0.39155155143184023	0.4540613586107561	-0.5460585612540253	1.063141134430495	1.8722696846262405	-1.340863799904055	0.6435752699292981	0.7640114266074395	1.749105000075358	1.138243763068841	0.2752603671161473	0.26282861231596105	-1.1399566655586288	-0.33334423512082884	-0.01283796328720982	-1.5055825937357954	1.6857233724524103	-0.5915425406777151	0.2829640622787852	-0.20147124907792863	1.7507180178693267	0.6030481871460631	1.6341390147915038	-1.1591442743049267	-0.18580000474801128	-0.36600832501792674	0.5112387249913921	0.46190244781920975	-0.6847929610440248	0.0	0.8902949900499855	0.7266031924689319	0.05664010533783736	0.3995455796150764
0.2235281292497609	-0.4522261507734821	0.5690320136458524	1.4063726144281454	-0.10713009448022319	-0.1177810335641524	-1.5126043194128176	-0.46118748338109866	1.4170645871639729	-0.3899301532656763	1.0083018213176191	1.8248396873815205	-0.23626931208115404	0.5371686564236348	1.5811504236427978	0.5780990567663786	0.33551802361459	0.4731478409451041	0.0458701300057989	0.21569065311670266	2.1903592967778494	-1.6174852785909664	2.0262345480260646	0.6059401282619972	1.0672804088058796	0.8473575939825032	0.08860260999005808	-0.48754956626347185	-0.23678598420317437	-0.5690818355353703	0.2904879545410227	-1.6428281577296135	1.4306715410039683	-1.056018967826388	-0.6688228330133676	0.2607102207595591	0.664115272577599	0.4791420341556163	1.2810854097352125	-0.28922608034945496	-0.8077136585278691	0.026850352435180632	0.5992324790535302	0.4305279418359046	-1.3205368192798594	0.0	1.4756139956737757	0.8416495470697938	-0.46572172338661594	0.031673015930369926
0.31049252813975164	-1.1236234673517655	-0.35485071371334564	1.5502524807599494	0.03158449437426404	-0.5807525351327137	-1.75103759504919	-0.8458936072638833	0.8775917634611328	-1.5047872404935554	-0.013604631258798407	1.7693261505232245	-0.7830073701323516	0.17552740881577317	1.388706935470403	1.7925147505163994	0.6786186667214643	0.37641001399453794	0.7912469912386405	-0.26130411788683694	1.8179926571314493	-1.02806320026341	2.0643606318947607	0.5174243987805454	0.04306189834923344	0.01579025019250512	0.10346700970897667	-0.9176524670582037	0.5489557192344959	-0.0707738066350535	0.6025832462843821	-0.9689270729994942	0.9782813880681674	-0.7592777893047225	-0.6035346469771566	1.1282298004393037	-0.21099963986843737	0.38664202187415003	0.9819643855194099	0.6641072947965033	-0.12125166555567087	0.3025732188084539	1.0466724553888573	0.17868213233738636	-1.568338304479863	0.0	1.8953355661406714	0.6013780090460267	-0.5629081717779971	-0.27441263173987696
0.46948736333907776	-1.089116883076857	-0.9076613212242419	1.3330581890338191	0.22249043192367673	-0.7598679118403502	-1.420137973123188	-0.17915287193108606	0.05577680031186869	-2.284722532369833	-1.0363289667495619	0.5368120283957545	-0.8623413039086474	-0.03307826077895202	0.9117531363603041	2.559392454535317	1.3550469461461156	-0.1356827269885148	0.8158951764636467	0.03990030686591969	0.8994006895206141	-0.3161872835540507	0.3033002171442877	0.6572661967671277	-0.4752146946823436	-0.4723371544670089	0.7488570317846055	-0.6596841830566686	0.41300383594313644	0.5788316417291424	0.2749057580064155	0.15385979073585593	0.24517469001022163	0.16482893588907496	0.6748145695639497	1.468176480867871	0.04958052727690095	0.4828337318547394	1.1727656720639528	0.5908322805253833	1.4390823202850827	0.17569304048849188	1.4865415825119848	0.13321665510705216	-1.6357658035101776	0.0	1.6902192734511723	0.20192019247223683	0.04048338200050453	-0.1770187025149119
0.6443965672523642	-0.810374490973245	-0.5530290170058045	1.2774383868498063	0.32829628107416853	-0.2690404209973931	-0.9316085443188695	0.7904513294017502	-0.6092673762052553	-2.3170773006252623	-1.4903533678522545	-0.7352969969180125	-0.17868829577992787	-0.09922079479756289	0.25740475334227153	2.023192639242567	1.5648996563788387	-0.7265249411259098	-0.1823950706006949	0.8845171183273323	0.10639374600036952	0.08265229327980539	-1.6601291298883423	0.6896846690717081	-0.07073118310533291	-0.0769144085311911	1.6153330404841797	0.020733566708572647	-0.47982081427167506	0.9216802727946319	-0.42255772400434527	1.0775119800964843	-0.6464510614992366	1.2085329473884419	2.0219982816701063	1.0686380265085584	1.0387691128006065	0.5583818429728126	1.6504014890192413	-0.5335866304362027	2.648411089977462	-0.060900884216027545	1.3888154411775222	0.3170329441913329	-1.354022149780345	0.0	0.7801696271008497	-0.23737092645029068	1.047591062668523	0.41679234419703065
0.7553255200198923	-0.463422131629413	0.42986145709175116	1.9435543366785146	0.2781675699430351	0.6988652582010738	-0.476502939514334	1.0776556721429713	-0.8812615024131051	-1.455929559635782	-1.3262292418603445	-0.6442706636326252	0.968682011600731	-0.16672988803703717	-0.2236704649474443	0.5681778699306166	0.7243452821903763	-0.7505000561909021	-1.457988372801164	1.5715587385780934	0.11199784665931391	0.39529645010876624	-1.7720787486196208	0.24482672306582637	0.836276192971089	0.7813154240454739	1.8646435247064639	0.5417403468686476	-1.1512897512490017	1.086898074203979	-0.5551266875445836	1.431611417112945	-1.1680097566832488	1.784275938356531	2.0618435713279966	0.6611898044883489	1.5935240369633181	0.5001907700026558	1.9728292763487767	-1.5512131058170977	2.6918440906632735	0.15381607890727816	0.7088023712291481	0.5790047308774569	-0.3772291219821246	0.0	-0.24256033750274178	-0.45841393897232113	1.8776557002457905	1.2973753340772456
0.8119730960564475	-0.039848608068371254	1.2468967230910044	3.0260078410910873	0.12845300904718776	1.4286653160197123	-0.030331978411219963	0.5300493246103052	-0.7496831128106021	-0.13073838846701627	-0.6991375617100073	0.8557407381749396	1.7444286463577858	-0.3174231786846673	-0.19784759908827101	-0.6014813338772194	-0.6596939244892175	-0.1223096130693483	-1.9048935752880345	1.4874084298285457	0.8268725747474706	0.9583342161398518	0.13768068939260328	-0.505498640923898	1.388447753402148	1.133901448868888	1.1952041320123377	0.5382743482934523	-0.8992949488795329	1.380955153388575	0.21555780345156147	1.3750542351302664	-0.8658168646736241	1.5857278292537282	0.6349165737046693	0.832210317964525	1.099181626653964	0.5545485429271291	1.8711096261139446	-1.3739304307798894	1.761931856899344	0.8807478851424466	-0.015947107034791446	0.832614282414223	1.0763723722154779	0.0	-0.638768917219808	-0.17204679810584428	2.122914571848728	2.057053843864508
0.9006996851255326	0.2412595341078909	1.2682038261029411	3.392236650970225	0.047643155855205475	1.3479575649285764	0.3779376870208822	-0.11379222026322552	-0.4146644406340453	0.8267687201449976	0.15795240302217362	2.2232565890697216	1.50248034741846	-0.484055645261181	0.22363007046549221	-0.798392167243132	-1.3534699297478834	0.4611510382772904	-1.2078264848004676	0.6046495032846392	1.3413256922468768	1.59308696392335	2.0673085682908336	-0.9175953405026424	1.1437522179626878	0.568014341668248	0.24468229734077096	0.1347472217968531	-0.08216135072594452	1.65325888457483	1.0687646670982847	1.3080287133226458	0.00908229928149309	0.7939125997056807	-0.996402153972083	1.1391013087836777	0.08506553214664815	1.0017333436812308	1.3030373679102352	-0.19944641094183652	0.6051237398002394	1.4272178663634743	-0.26280166822609835	0.9889009536247	2.081234603807446	0.0	-0.27813901010214953	0.5487667286139467	1.753037470038654	2.2706705679511847
1.0670143000762895	0.05767379983608411	0.526767569947041	2.2735921896256097	0.18961174016518542	0.6371033004296525	0.5763579500896878	-0.11960469695717053	-0.20260852131710316	0.8803421964677184	0.8282333968732636	1.9323391542795432	0.48694249593190275	-0.5429951562594808	0.5117721392492045	-0.46939619985750053	-0.7004222174908317	0.30729974573029006	-0.12925653126130027	-0.4876739860212228	0.845713822790416	1.744549223368333	2.0337295226664236	-0.5541619327015933	0.47057758227308316	-0.2334881240859458	-0.05547017153428528	-0.22972967664612842	0.3305319751793344	1.3661160564424788	1.0178070438898648	1.3808569713802277	0.6296180986146352	-0.04235964908241187	-1.427408955504015	0.7141392075815898	-0.4372034961644845	1.6674145549045822	0.3837435051771353	0.727179296901526	-0.25994775753900945	1.0541014297753868	-0.08739629757964967	0.8725034347239276	1.8851435347967969	0.0	0.28816097995271756	1.1713627577504895	0.9976481609686964	1.7121547000662514
1.2134284510047975	-0.44907374930378974	-0.3222835546815422	0.23777741011702241	0.5058736656747769	0.0470775038865381	0.482087309789376	0.46153186689722575	-0.30881541363783116	0.3271484548914312	0.8466660115243677	0.17290973270562576	-0.3369166144522141	-0.46072985686147133	0.2916381852446084	-0.39761651291170574	0.6266705869499513	-0.44215139232284356	0.4160419090420264	-1.0662576317351509	-0.41208792571705366	1.1783169490189003	0.21076559284292323	0.32186112830975466	0.049960801120719475	-0.25427257628383904	0.527026133097365	-0.23044894959470424	-0.0662536967867559	0.3389740868841681	0.22195711274140179	1.3337470567281182	0.4809718434665377	-0.4078825697386475	-0.48516272307979474	-0.3849429565954725	-0.07144137802508893	1.935710979151285	-0.5558156911489002	0.5611423880489803	-0.7717722926263234	-0.09487222206442013	0.03980847959748191	0.4404765960053573	0.8108954759004336	0.0	0.5009368017700108	1.1863157590458506	0.1562639929493193	0.5490271608434585
1.117402440797471	-0.5989265814339497	-0.5383940525597318	-1.3288364534170756	0.6818282366048195	0.04779003449628639	0.3028934130949804	0.920147457257543	-0.5301239341200089	-0.0020746794847647824	0.17737685494765376	-1.3302679341114139	-0.2586906865173782	-0.31301590907111815	-0.20778565401185864	-0.6001177258678447	1.3284528434615486	-0.9824891528571348	0.3861537781574299	-0.8713624531876925	-1.2976727894302966	0.3167746545261917	-1.43073067968108	1.0017733195101968	0.07484579772121804	0.5787720073123017	1.2625424910923255	0.04134108128629302	-0.6000853035821441	-0.8147517500086848	-0.16665360175725358	0.8239221868441828	-0.0539444592430781	-0.21145206634239214	0.7435643556762738	-0.9591100364758568	0.6049586122314727	1.3137658267762131	-0.9972413993331467	-0.17498325541082965	-0.9801778653006803	-0.9727035272914833	-0.11057644225717307	0.03566258655343264	-0.027129439213983576	0.0	0.35046140189757313	0.6679385541503066	-0.48005234906547806	-0.6516361197237808
0.5834800737495464	0.04728216306594869	0.07184734297026558	-1.684970484810677	0.3514351697001333	0.2696634461370849	0.3436481732228442	0.6543678735576925	-0.3700738564283356	0.3449533197216365	-0.5620081558334592	-1.237759052177483	0.42574044713494696	-0.15802844315594783	-0.41554238554412865	-0.38797967385955684	0.844598592671457	-0.8059961292649308	0.496079257089708	-0.3002766279246972	-1.018810691057848	-0.21673536068293026	-1.4279543602941454	1.0130107686231096	0.09195394358705183	1.1418261880525988	1.1949656763120071	0.17244710033740224	-0.31546330312317195	-1.2221003879939267	0.45511756172335316	-0.13218316542224653	-0.2104826350218497	0.16845842715255308	1.135372895153221	-0.09477244960769658	0.698278360881906	-0.06976248373044557	-0.6255205364219872	-0.26768657362186504	-0.7940837420224423	-0.6724892458949612	-0.24332258695307013	0.1476577377371951	0.023121681287669078	0.0	0.16645653165265126	0.20754094796120637	-0.6716497627429362	-1.2467827656474577
-0.35907864623146407	0.9652363742187644	0.9432715679564976	-1.3776385748554547	-0.5260639783363364	-0.05439071537338351	0.5858640589172488	-0.27414504559856606	0.41531609312934215	0.918550720061232	-0.6134205924744618	-0.06815392667130588	0.7453219713693773	0.05476232328784458	-0.10434053788788837	0.5074631279557966	-0.15889351328692	-0.26840264921696644	1.1401657410780108	-0.018008830791516165	-0.03563792150892807	-0.2702935348309771	-0.31222489181545665	0.47851839141007135	-0.34681951307829556	0.34065003775246494	0.09800543673150074	-0.15091981632706855	0.821405851537154	-0.6947095122882861	1.1983154475735	-1.079193840818366	0.13128264596909348	0.2443537915136239	0.5966997496010324	1.4808423785245792	-0.10127721492778428	-1.5561745774149205	0.22266279872858596	0.6514212701107387	-0.20246694932716405	0.570462441456524	0.006660079055593144	0.7695009377850206	0.420484112717981	0.0	0.03745386992849461	0.24378572679484825	-0.3593274213291392	-1.014291041882427
-1.3633935781915483	1.0694003523044715	1.2113595116853002	-1.3240309000409916	-1.4925056397727074	-1.1015421113702566	0.6023562991978998	-1.2464971311393092	1.375456479353244	0.8735248270243432	0.1191346561113743	0.4746249221616546	0.12627329858480052	0.38355564365346534	0.3336266840093328	1.29508372312829	-0.6450915769165297	-0.10183829363829723	1.7542193892223006	-0.33521979618980746	0.44492704665065913	-0.23607030047311764	0.3047164767250236	-0.12390802152751584	-1.043849819810895	-1.5047090473557878	-1.2942752079651167	-0.7738592420313302	1.7408277665524485	0.0533678761463568	0.7027963585308091	-1.4801963996964986	0.23907382023794155	-0.12633659526754676	-0.08734590688347234	1.9698308923488916	-1.2615086280893735	-2.4840775059602294	0.7084360977703388	1.5666156356909482	0.41767507925907554	1.5616618315578399	0.5022452375021816	1.1626348292809712	0.1580263863352068	0.0	-0.2766230100974629	0.5754269832015975	0.21803754741234377	-0.37290148388726563
-1.8958151635845524	-0.04853658825607958	0.520789584545417	-1.5914932884882154	-1.872382587757942	-2.0926079592798694	0.04263271751334154	-1.5986860987751788	1.6553421969111908	-0.023978125738846078	0.9420014676844468	-0.4801307967228194	-0.9817305470945109	0.7052350700666734	0.3410613518836895	0.9463383798015828	-0.31954989877368717	-0.5135685043319228	1.48143457906234	-0.9288064050223844	-0.16143567141018927	-0.4834362293633298	-0.3081987563808537	-0.403910117132452	-1.330062008188362	-2.7823040955011495	-1.9518584505206513	-1.1360086597146983	1.406918498757079	0.20577633977164383	-1.0257622932678725	-1.1436554280000653	-0.5066412616624769	-0.6141218550296615	-0.24050483268307296	0.5411811273477959	-1.9196718177826055	-2.5918693827532695	0.2959699709186068	1.2552302889029725	0.4734780533458909	1.3673379969013384	0.7076385810390223	0.5538220056685087	-0.9020441954227754	0.0	-0.8218837507111244	0.641733976021361	0.634164489711794	-0.02160989467676672
-1.565252227469121	-1.5069901875235345	-0.5584399656495576	-1.4852986365367438	-1.3224966996227643	-2.055746064629366	-0.8065130812233483	-1.0599692322587757	0.8822145301251798	-1.0401648743282217	1.1567332197362061	-1.9639861232133282	-1.6039084856220023	0.7188362735483497	-0.2006137886900069	-0.46476951889323087	0.24857604736877606	-0.9562854140067637	0.3410312165875142	-1.1658451419135398	-1.1845274454936257	-0.8827751803168933	-1.3754844192988547	-0.2460308805941361	-0.8498377020053625	-2.2317945727850024	-1.4367701651829998	-0.7718558354717665	0.03351501605100427	-0.27769135276252443	-2.3115489476593734	-0.3321681188653733	-1.6570309323215693	-0.7352441993238776	0.06890413408343031	-1.5557543445259507	-1.5846364379189963	-2.01265919453564	-0.6388541058201022	-0.1651555633333117	-0.25930685850571056	0.26161359938055767	0.3702280520712316	-0.8730742839015568	-1.732152691008982	0.0	-1.128459495774709	0.21869119107740614	0.610962757029912	-0.2706811762163188
-0.442961955591832	-1.9872822086411954	-1.0025378953978925	-0.7573475928343866	-0.14896704323721652	-0.907195648202722	-1.1084346869277397	0.10002263420745164	-0.2941866468127363	-1.2125103316912766	0.8444856607130783	-2.3104259378813885	-1.2684191995999736	0.23474202212120063	-0.9199529882369216	-1.6324812715937569	0.45492203231855366	-0.7825837915970035	-0.6024218729605302	-0.7178988818007892	-1.5301308449878683	-0.9769607740874618	-1.7943106044131074	0.2555380422156366	0.004186899068043455	-0.3262074243228035	-0.22740517675043675	0.1954370462147861	-1.0243727448000195	-0.7206948834165212	-1.605719340128518	0.4787802970943389	-2.0305158651692867	-0.3039465861882541	0.31585054428859094	-2.235420817489103	-0.44253358589298514	-1.0689751049289953	-1.1898853310487763	-1.1986879908338308	-1.3099036999414964	-0.6079879043817505	-0.1067664815394809	-1.9157962571231018	-1.296559911897248	0.0	-0.6873974918950613	-0.32004447836526445	0.2671293888677431	-0.736457310714957
0.8959718321018224	-1.1354088194208585	-0.3373760560468546	-0.18585005930425258	0.9246811360208173	0.3910169283590606	-0.27443762142154254	1.2016427017065376	-0.732351271622478	-0.379513374536431	0.6703602616595784	-1.0541349468804513	-0.41476999150638216	-0.5390482720358147	-1.4014941892237127	-1.3973746114643812	0.3204219049607813	0.03334626540728322	-0.3793727792006225	0.12387194586042534	-0.9363512606051988	-0.5376515517116598	-1.3873564350259509	0.8624483041774655	0.5368933081106096	1.1847409575531673	0.7322558975638696	1.0732899410501586	-0.6641318924251772	-0.5805503282221794	0.677508731938015	0.9216944685002175	-1.0491628112345133	0.4083437958373653	0.19383771707592803	-0.8224756362857263	0.8422944977355185	-0.14423201785843384	-0.9308981572320345	-0.6079987727955916	-1.8862863730537704	-0.43426436030237486	-0.12173804640331905	-1.5231590068869791	0.19472264439523435	0.0	0.3058170354463063	-0.4696629749501537	-0.004012272607037921	-0.7604280391906076
1.7084751312049142	0.10950830095301846	0.8233412511539955	-0.5936753533936949	1.3351909465234553	0.8175501831017298	1.3190689754216263	1.531921586723321	0.04257556514793878	0.6458034273386394	0.9393366063271367	0.6147150234070448	0.19772726408812255	-1.0920248779550787	-1.5000374670282226	-0.0388630353896627	0.26036198831152757	0.8954931618447283	0.7596253788191116	0.7220425263668896	-0.14703666848799138	0.17134362411582282	-0.741114809495111	1.2272937945789413	0.5289298161086158	1.095591035392223	0.8160064193087055	1.1808588149213766	0.7728697084983621	-0.015828908249557242	2.5088205583470833	0.89690474523032	0.5205242474344506	0.9221906668456569	-0.13328894080034506	1.2719120575468936	1.5671381515055587	0.3983599033897582	-0.35296861578952193	1.1092060475999272	-1.5956716524566112	0.47938891707100917	0.3860914458271089	0.0012869819930336375	1.43080148872892	0.0	0.981176160035387	-0.18590624393501437	0.07265402460281888	-0.14206637781936188
1.5872054621697576	0.6178333213152165	1.3411265100715726	-1.558178848611534	1.0832914056873197	0.3396202704079935	2.5133848736423956	0.8511395039098442	1.2943099475165365	0.9428198443692123	1.125622928594715	1.2528594514554035	0.32232546784051985	-1.0666093489115513	-1.2328803690230212	1.0631303578454474	0.43535445808544343	1.2012327411263881	1.5956415958358179	0.6646665768939355	0.11139373072616446	0.6718875116424746	-0.1995868592930675	1.0722122663247668	0.40776419686380283	-0.07622408056219113	0.1770785843099593	0.4717355982109231	1.8194328933590243	0.4465349835167931	2.4091338775910995	0.5500221979552619	1.365075995421144	0.9252376072778292	-0.33115254339997946	2.157172984306093	1.385833600165383	0.40490906926919673	-0.1781932303969	2.1483275630143672	-0.7620949703124573	1.1536705534845924	0.8454635547404592	1.1841981398133188	1.38234956145694	0.0	0.725523931861068	0.11133408810822773	0.38808877042220424	0.6014729541974367
0.7401224642307276	0.2760653967337876	0.7142089892016517	-1.6705473376054945	0.6399649293323691	-0.1317508052798864	2.356982637380867	-0.3343771267103159	1.7883253693943535	0.4215653519270116	0.5456917003931118	0.6727345644260991	0.3520499555262762	-0.5938419980974413	-0.6221168240812815	0.9831171609538205	0.5859827601583056	0.8592670407593614	1.295956375473842	0.07357251103687341	-0.021217116789715617	0.7003104033573802	0.42416921487814946	0.4660600010059222	0.6340096716289736	-0.794963994954348	-0.4590495300682935	-0.4111857622264389	1.3906647847344467	0.5780892029122262	0.9063340017669912	0.16119754688206187	1.0438290503558671	0.42941947087391263	-0.23907002689156284	1.414148915138135	0.4953073048528127	0.1189146280005919	-0.41938857196332974	1.3263022838932697	-0.05274981568365746	0.9982339159647342	0.7266070625148424	0.884816161281483	0.32899549328763433	0.0	-0.07472715970395935	0.07191723665061207	0.5670880381044238	0.7460786951898273
-0.1992875191911004	-0.07339679805725621	-0.3823755451472889	-0.25877277351174094	0.49880909746648283	0.20477611742223217	0.9405473245614784	-1.1042178815901778	1.0145205371711559	-0.1749317692567806	-0.6281884334660718	-0.14963544990751193	0.6935684173569795	-0.10655134896156697	0.16295360564777717	0.16895951688887112	0.4821056220490519	0.2685505806505615	0.28960269966253593	-0.6078719437843841	0.07329003012549878	0.3344975815916918	1.1241221146688702	-0.14789651391399256	1.0788068745159345	-0.19934538534745266	-0.4676577133859648	-0.7259804416495766	-0.12127853199795585	0.5368892878831215	-0.32139319621357637	-0.004881617726323564	0.35736104835558746	-0.3379858821264071	0.11088837321921474	0.20700722111211792	-0.47965937963888233	0.050973602210781774	-0.4160127221083518	-0.6329441185708913	0.13296024006801963	0.32916167802047314	0.13582216740705982	-0.5041490743142517	-0.5795608331590726	0.0	-0.45410960506087794	-0.2019559261458865	0.3222919392178475	0.1018182899126944
-0.6859331953016083	0.247943039790361	-0.8052741077340522	1.555839475828467	0.7795706060901714	1.16888057963204	-0.7343467883369398	-0.9126282227592333	-0.39710511712186036	-0.14282344975945224	-1.345045706943735	-0.4278810213850957	1.1986634305053119	0.17193364910324493	0.6542231834273425	-0.2828234841619152	0.28071397963938993	-0.06905795514794616	-0.3162937193783528	-1.058558166738108	0.4748274900153639	-0.1759302466222212	1.2526352762938513	-0.34092053418768653	1.145720733189568	1.1170198334375123	0.12504647236393973	-0.3050686545214458	-1.3053659399563866	0.36751133919833384	-0.42190275666364063	0.13237701767300075	0.2824432057982573	-1.089988273184112	0.6347788197381518	-0.30302749762465203	-0.8999265553687307	0.49533337515389914	0.17658909035846154	-1.8935266453084394	-0.10933745872166382	-0.12610841492753777	-0.3868367143151022	-1.5090383126624964	-0.6131809691668482	0.0	-0.007974046107057119	-0.3549260681123137	-0.3098691299841545	-0.7988257115069283
-0.6644529537412529	0.9831673336696135	-0.17305009375541341	1.9723054428159064	1.1633054600307435	1.831350086610084	-1.6659932074322406	-0.10349341501381874	-1.4447354725541768	0.4283673402076911	-0.8074213783793481	-0.3899708782597437	1.3118152693304355	0.4466158129433854	0.4150399628762713	0.013453084396444446	0.27890691737571444	0.08743069883820333	-0.02443814656268147	-1.2642199561051852	0.5244831520648571	-0.5777819663054866	0.25610288811801163	-0.1343059287302368	0.4642945939993459	1.9400505010034448	0.7043182362638748	0.33713828134233925	-1.2045154499757273	-0.22227094829218835	-0.07607055934107318	0.37991110577859816	0.8168961551392622	-1.529003283267603	1.1908321767910253	-0.17371172171165664	-0.5965189783850374	1.1561382722487492	0.7640659604541061	-1.472091209194299	-0.4497623571327604	-0.07507100103849536	-0.5578762964425493	-1.179049616101412	-0.10746388037766408	0.0	0.6366559186691539	-0.24182218086621457	-1.0287058882670563	-1.2341280711729734
-0.5167721477024052	1.3463862461697065	0.721454108045406	0.6098237324518453	1.1502188122169306	1.5163566587063673	-1.6119251564416357	0.43852664711725353	-1.7495667301310558	0.8049739899565207	0.542096893310544	-0.6432010599035646	0.7126043295688549	0.9879258412613121	-0.3538637104974832	0.4122541061856304	0.423208215200112	0.5698710779945987	0.5696662299192932	-1.298333698919175	-0.22272088234670748	-0.6700854326406169	-1.2987595137006511	0.03941344623542704	-0.6789434121923976	1.7385704737853505	0.676510859380141	0.5449778446985497	-0.2202772748527891	-1.341421474720677	-0.30520521962060826	0.39090893708679497	1.107476928020891	-1.3879790659803215	1.478834759602433	-0.20159188403351752	-0.030798295876119017	1.3668261882750212	0.4795696721616383	-0.17861081249029837	-0.6593058267766203	0.09215352958545588	-0.630713750699114	-0.04004505792542952	0.12828895430760684	0.0	0.6178987249079552	-0.07112206581871738	-1.504391789913955	-0.9583909978280363
-0.6308448248626611	0.9618026017218264	0.7774387278745457	-0.9552600923105018	0.4472108513146045	0.4584765083989701	-1.0424352465330797	0.19896299136230933	-1.6694882444350825	0.4308624133884599	1.4003955783584938	-1.086243223685902	-0.2974695199955158	1.6309333522341105	-0.7744256965265574	0.21326201141573162	0.27954861308400525	0.8955755720789214	0.5584918177054102	-1.0458833811149852	-1.1586452191525674	-0.39359707569066127	-1.9544468938894008	-0.1680410138886529	-1.6277762558845352	0.9711079255441948	0.027541265680304756	0.15584635486894372	0.4450073169126797	-2.3459336027892013	-1.0934819504352369	-0.034021304795658985	0.5986826334721683	-0.6062670509431363	1.1440337279136048	-0.6589236063908835	0.08425906472275439	0.7674441531147043	-0.6127371043675381	0.4309064002045803	-0.6639452463862939	-0.15437282479471345	-0.9485161706464013	0.6253040597182504	-0.210043320747392	0.0	-0.07660255949739019	-0.1192233387378932	-1.5721223888063707	-0.34178254562585425
-1.0133676240450842	0.19295188907376745	-0.22611394460107898	-0.9568133652526403	-0.748369859347788	-0.500769382130058	-0.5254500509537063	-0.46344189404736547	-1.573586434943654	-0.4751847535184085	0.9777740020504617	-0.8974050794498947	-1.050734210502261	1.8097284222395065	-0.1425403590265286	-0.4123037306558092	-0.44765897144920014	0.6107781211665545	-0.24694806393018354	-0.2838832525677749	-1.1238064842216535	0.020565886331077907	-0.8574496514961581	-0.6559449716938947	-1.9464064724973424	0.31274544358495504	-0.7208102569140228	-0.3863925086045581	0.10713723570134244	-2.1990652222573357	-1.5399793026190818	-0.7149647655543006	-0.2724941637386151	0.4758704422686002	0.1222043919714998	-0.9824239296831636	-0.5668065917093554	-0.2659296286739872	-1.3412630369837168	-0.20388355284951828	-0.40784683992915555	-0.8290062996040075	-1.4012083895703877	0.2667210007532094	-0.6809838464259905	0.0	-0.5861687269893884	-0.4250132772409571	-1.281541276412577	0.05811103577990137
-1.308462613604938	-0.3549565993345518	-1.4206892776144555	0.5635207912209668	-1.7741575357139465	-0.7224394302368309	-0.26596124220088563	-0.7771507545888776	-1.3091989292647168	-1.1186461009666493	-0.19116869877485107	0.3525793336027706	-1.0801357122008164	1.1746878116649702	1.204437551411927	-0.6860251367616487	-1.4795650375844045	-0.26364335555488	-1.1913129751441867	0.9170491864695385	0.22869015403300252	0.10271825191299175	1.2172529315156728	-1.0569374983048736	-1.6346211236278627	-0.05441702579551838	-1.0714377011968623	-0.5029344189734853	-0.7587195966000373	-0.6020974868264439	-1.1299975301621372	-1.1806633411016492	-0.641735007282138	1.2144424533642795	-1.1428437213828468	-0.6811017291029362	-1.5687146146479227	-0.9396629325720909	-0.6544965415264801	-1.1788728493827507	0.16795437566329824	-1.3881219712949167	-1.5012710233107476	-0.39639622250621936	-0.6963506975076679	0.0	-0.2357118272627979	-0.7933974713925623	-0.8179780442768796	-0.010927330953363488
-1.1736334752924626	-0.3952456131469952	-1.7930756084740918	1.9011490687796258	-1.9110622702918816	-0.2284835545086763	-0.16747502729129168	-0.442220982792849	-0.529413471470707	-0.8608699258313913	-0.8959690106662318	1.9266861798479962	-0.43029992653385485	0.08429999224078703	2.1363733590677554	-0.21781267015136466	-2.1397780422217814	-1.0962600183266158	-1.530001217323202	1.9633045939258387	1.8759264937689208	-0.44441825324337064	2.621862878958004	-1.1754094052278115	-0.8801204700815125	-0.30635547801656626	-0.9941629861501582	-0.032739591947507994	-1.1444489495105783	1.4208018524737172	-0.34789020386494784	-1.0403745111482066	-0.25115356120677274	1.1306962084469034	-1.935980785985806	-0.08782852288527161	-2.1025417416425816	-0.8003070172024027	1.1348151995151976	-1.3116180196641443	0.9697415538514625	-1.3057170418598112	-0.9592731177415568	-0.3200998970698902	-0.13377298067661506	0.0	0.645044589498894	-0.9872222242682251	-0.3542325846748137	-0.3736410958904251
-0.6168841058442972	0.008516018697314602	-1.1872336578503258	1.727707296482928	-0.9576435047245627	0.48972324754298197	-0.1389477674607704	0.08991892574635837	0.626852870063062	0.2265456353066027	-0.5579636206900492	2.5504589097369323	0.46857741827936267	-0.6633774498148705	1.9571983970560602	0.5796572914684887	-1.9421205657377218	-1.129458511894597	-1.1050930248383304	2.081425942834095	2.4351674876913476	-1.3146720989472405	2.528017432388895	-1.0994411402729336	0.15370471129958213	-0.4616198162822913	-0.7947131478503203	0.6583004625181216	-0.6017550365458857	2.361336330056722	0.07772031311451012	-0.3182332719773759	0.3299892964241778	0.3598324612575862	-1.8053631692132985	0.08284730644311647	-1.6555298071397195	-0.13495508231740994	2.5821663269072976	-0.4804546743728931	1.6722037582777274	-0.6280463902612944	-0.02326108527619277	0.6253719513336613	0.6584000558297444	0.0	1.1277795676982942	-0.8357857287290519	0.0704249488357563	-0.6572005305176539
0.03613955130054936	0.682985498005503	-0.2995886557800167	0.5078348956004399	0.5046353524083338	0.9149625753439317	-0.20545215586942397	0.24104184743192322	1.4654689549623507	1.4224066083217353	0.2922993922900353	1.7410038070030263	1.114418829612581	-0.615417938652349	1.168400888496409	1.0704447582002825	-0.9757103673948849	-0.2541201436447647	-0.31299668054457824	1.0265132358786666	1.5923019701537426	-1.7134514153018034	1.576796686466205	-0.9191422971272394	1.1963693420348758	-0.3462054154520409	-0.6642483944953016	1.0523135741093397	0.38712177165770395	1.696000273794908	0.1144443644340795	0.5413617416629255	0.45868748265150333	-0.4345065722492753	-0.9013130712641408	-0.3021775924623711	-0.4563050922937354	0.3793061931716993	2.575656664275827	0.3926703974112117	1.9108373197905346	0.053110805706789756	0.7858224570476382	1.5476266335670772	1.250621003185244	0.0	0.7554793782109801	-0.2579238705739934	0.517137780617237	-0.5900142895727233
0.4780277942361131	1.3691564479185314	0.17527307881266538	-0.3338704573427975	1.4942324879546287	0.7539931468921887	-0.3640533125868742	0.05025533806962001	1.4248987743702168	1.9030082421485495	0.7807768161024748	0.26252574561948033	1.1690337325613915	-0.08586740566182495	0.7744942066286274	1.0723260829712986	0.20186291546249538	0.7569850352379724	0.3380930047610808	-0.5335982306846239	0.29348712479345496	-1.0801876629649592	0.8462413732403632	-0.5615165855509446	1.7248101592819443	-0.03385609617745839	-0.5244358673474493	0.9286824556890708	1.025296998724173	0.3349277607806135	0.2394702852793939	0.9811589247006325	0.11617181552765195	-0.6927799439432872	0.1719510130931993	-0.6732417245292068	0.7565094526326438	0.3504044069346339	1.347993356116085	0.5141135895477384	1.5853788583434447	0.14530287155053107	1.1329573047724324	1.572807788016944	1.3818898914600828	0.0	-0.05148701547346767	0.6346609117365812	0.944423104176591	-0.17895428482428885
0.6848611862491311	1.633579598043368	0.18409800240352261	-0.2755653520387249	1.4216582189947577	-0.01951828399634562	-0.4750611383426157	0.1237980597287347	0.673881598719618	1.3281520572709842	0.6581450608708463	-0.7742322966519704	0.5833298988109944	0.2548030614828365	0.9539274186687098	0.7736333466285852	0.9375457602946994	0.9606743057159319	0.5042823457013791	-1.4349213400861571	-0.42801749601531736	0.27193886618391616	0.5662382531462702	-0.04188511380568591	1.264095131533945	0.030141782244819126	-0.3288849007905562	0.4855661347885125	0.9953181471177144	-0.47000957929309883	0.5060556728358027	0.6857000411361197	-0.2589602240615978	-0.5151633569488813	0.8085615719338388	-0.6196694142944571	1.3789693791393003	-0.050579824110100105	-0.02507327122729393	0.0568856127173071	0.9381773310543561	-0.42719483641027467	0.9794361922873961	0.7601493679108514	0.9651359929499214	0.0	-0.6412702757041703	1.4281286108433582	1.0580744783956086	0.27694187982049284
0.8399116520571009	1.1197480458902354	0.10117488930004055	-0.18802508517744934	0.5651611280209344	-1.1333219508614365	-0.3721684412913689	0.8513687278294402	-0.11245035660802623	0.07750944029827107	0.3450768683238167	-1.026427060349985	-0.35049312452442166	0.11558236151295012	0.8159278358877673	0.22492074165088463	0.8156793899391681	0.2337632478304841	0.046477647654385425	-0.9506198514935988	-0.5009662292807202	1.3452621014473314	0.16746661077602146	0.279582388933376	-0.04006949102627025	-0.43851580614293006	-0.3078475158381899	0.10148999238171133	0.5902321635510516	-0.4593012241394419	0.32861513353349003	-0.2490590715347043	-0.4233537024003	-0.5098575764823188	0.7583483053924335	-0.48918743140807797	1.3758332119249674	-0.41198019848537315	-0.8572025240003123	-0.233792519480557	0.3146426213978231	-1.185933625656863	0.39531041154077895	-0.09365253509366277	0.12357594398987021	0.0	-0.8751642002624018	1.5926651226004966	0.500154895522933	0.37044498132160064
1.0317765676054402	0.04525110970555619	0.12594753076003534	-0.9422206333990135	-0.27314942409829646	-2.0298159931183823	-0.04097547376149162	1.835547033044529	-0.484511896812984	-1.0022015064547651	0.18244271252941147	-0.9721976844554565	-1.104833692062641	-0.21051628871914213	-0.3525083068943283	-0.6796635531340671	-0.12229721916405474	-0.5699760172993125	-0.8814234013952712	0.5907393679644408	-0.5534344840584002	1.3795906648509466	-0.6053866601633656	-0.017128308048666704	-1.3086154731940913	-1.0772128498633378	-0.6868555500099596	0.01496037528266591	0.22350068106361023	-0.37889575742262266	-0.6027202268531019	-1.3688507406695862	-0.551011948579845	-1.0450581799047063	0.17765015465339754	-0.8550576487578476	1.1378763891225838	-0.5402935171218695	-1.2949316885028763	-0.003836896132882974	-0.12173620462009324	-1.5111699037017372	-0.48320761636462234	-0.3781824939035857	-0.6999290989818903	0.0	-1.027394971287477	0.9756609271405574	-0.6783392543489634	-0.05132879305746637
1.0887124898702434	-0.7775449289910691	0.1234189633385132	-2.065923440325187	-0.5989445894327027	-2.131585764931717	0.36688482867548483	2.2200211838705384	-0.5425491882016922	-1.1962769879521324	-0.03797246747864815	-1.0416944871427616	-1.2493331719772651	-0.33475428192236034	-1.9152019240861917	-1.6685692770219314	-1.3002728868330369	-0.5414163057519463	-1.730954467464414	2.0798794959221545	-0.8834988870970784	0.5742101471397536	-1.1522279901532833	-0.7999744473560569	-1.6316853571076941	-1.2249993770789354	-1.1837028043519442	0.18991432785292472	0.016509758848180747	-0.7655696485618272	-1.5806528426771003	-2.066510009394533	-0.8261746546864378	-1.7227691746359852	-0.5549104793955365	-1.587245279129768	0.9863239489059209	-0.5379498850652832	-1.6449335794236977	0.4073070806751134	-0.41155539369587	-1.1102710066355332	-1.2789491913999493	-0.19531085461472952	-0.8966072802898908	0.0	-1.144005398321562	0.08640659864523237	-1.7695035170593114	-0.6084431710729126
0.7532441887467326	-0.7118889829070408	0.005152838215674669	-2.2386267748682154	-0.6497611095751546	-1.293429321597018	0.6763656573697887	1.5479011627348946	-0.533236542407167	-0.4776399893860553	-0.6741236899652051	-1.0539162447120591	-0.807999712966151	-0.26831553198188046	-2.4061340585763444	-1.949192178410112	-1.8555519310356945	0.2947530789830025	-1.821681763212694	2.5397943241964906	-1.0954402593547259	-0.1592200995186336	-0.800866990519658	-1.2955305734748346	-0.957980780611036	-0.7751433581271041	-1.0567201326055724	0.41182842092048694	-0.11764636642789837	-1.1267347162949606	-1.5330842076021116	-1.8827459287223514	-1.084709954232606	-1.7196762064071076	-1.0872401974037367	-1.864523306696684	0.8630279856535447	-0.5185888426586753	-1.71796889778627	0.5608276750190416	-0.5869346455336155	-0.1875437805971509	-1.4269221552327183	-0.009970285305478624	-0.2322851742014743	0.0	-0.8912592531164608	-0.30529787650877155	-1.8429821852787924	-0.5840515723667713
0.017171340216612024	-0.07346844887040975	-0.016029434648957463	-0.9695743473733704	-0.9396226747723346	0.0013034513488049783	0.7907446018377392	0.20541487364607902	-0.36881240316593195	0.4296467434404851	-1.5669488560352243	-0.6247959301481141	-0.26839219988407237	-0.30646759445003785	-1.257043627719572	-0.9926689864889384	-1.2653229480145398	1.0474293850232423	-0.9740451224344626	1.8389945045958205	-0.7997899126478222	-0.1470419392912277	0.19398531928011914	-0.8585708186263523	-0.16465037695779877	-0.38605896437992004	0.113729871516944	0.47981611983292294	-0.18703078578686605	-0.6075320665397058	-0.39831550408416583	-0.8156726087473868	-1.0282079314427	-0.6948138103861599	-1.2808463996493804	-1.1985529495975271	0.4970684032268213	-0.3993190510078339	-1.1491479436155299	0.4961132423474493	-0.5449666014485905	0.7323510630071973	-0.683959702895569	-0.03207622965751481	0.7358830835462744	0.0	-0.14662911525988764	0.033604143771115404	-0.6231443231872678	0.39220168385429455
-0.757409336859819	0.1300128350754288	0.2693494197109695	0.7219298769199066	-1.4734327138819705	1.005821289631932	0.6691289265718909	-0.9719368784090155	0.22319940748954673	0.6205987394104402	-2.0473490024492884	0.13537208892148167	-0.14650194196269042	-0.5338841846521261	0.3886041675033042	0.6005406800646423	0.10073060471267953	0.9760207592825556	0.15803997859869207	0.6092483921185046	-0.2953557928174369	0.4120959260301813	0.8524369146126484	0.21649457241224912	-0.12730051707647497	-0.6355963607406137	1.7448464404276944	0.3382449131895923	-0.1099189436544731	0.7034310201503433	0.6021110966604488	0.5651956012003184	-0.6650615356432746	0.7216416059279165	-1.2479131585771948	-0.12095118363762697	-0.17966538222906295	-0.038731089051028574	-0.18498668952479977	0.5334747326813954	-0.2109801663138474	1.134000462594522	0.4269503380034217	-0.11606711342465478	0.9988856931978167	0.0	0.5690914494768053	0.4967040834716774	1.0664254001782771	1.797046734974811
-1.1012041885010706	-0.6374241521009986	0.6352574835284058	1.4791281051055636	-1.6183014940409455	1.3292211696590006	0.30584975195637104	-1.437276011306791	1.1208034271290424	-0.1970628138488758	-1.66519062051221	0.6445779147615256	-0.5064425779814207	-0.6762960711895573	0.8922649414798146	1.4166970124565283	1.1631143205454475	0.25194928390795884	0.6259768152430234	-0.43381803226977833	-0.22195133074417117	0.7726298013048072	0.6490273451634637	0.9091670335239225	-0.7679778712107552	-1.1496969395709988	2.6023762332065936	0.07010928165819556	0.0409494724551926	1.5730573310272888	0.34040095606273074	1.4034339393998367	-0.31664790937454457	1.4532582659143856	-1.2002161479531657	0.42656723187177814	-0.8446980387670989	0.4898765416711303	0.29117195074495394	0.6740423132400317	0.2021177020942902	0.7868409577840222	0.9373322209676808	-0.16671687231456414	0.05169120151256815	0.0	0.5813052738165173	0.27428558849527224	1.8971282999184924	2.5118514123073963
-0.8593150612669818	-1.7316175128550229	0.5557552249367086	1.111135677363251	-0.8710084377074507	1.164963601413426	-0.19316460721175718	-1.2677852387631845	1.6465384036139041	-1.393001084355142	-0.7481271623938083	0.5568581037871051	-0.9408053103437114	-0.5100825493118847	-0.024356709724948956	0.6400350196496333	1.083073333773223	-0.36715027229840697	0.16163571945495456	-1.0455340486813405	-0.6486309433155443	0.5058081404744437	0.10220836449833957	0.6034568744517078	-1.161760768794395	-0.9436205339458615	1.9831338037966157	-0.22221459871860796	-0.014767547287891257	0.9384400848008139	-0.8076199225301836	1.155180995804442	-0.17854900611487207	1.0184837036128565	-1.2140261750691137	0.23854233131748326	-1.0452759929566995	0.8723294224461406	-0.2937052107318828	0.5108338155173476	0.22703682054949292	-0.13073742155599752	0.373015964519546	-0.384714387860644	-1.4935692940545822	0.0	-0.07128222436433876	-0.7227747713692528	1.2154490735409162	1.8574755451241531
-0.3583540618837821	-2.0181371555604173	-0.1427567749044363	0.5651107597678564	0.3675012960520833	0.9163606493942038	-0.5670982606349048	-0.9065960240327323	1.1764392961094332	-1.9326724706690335	-0.0915128659443008	0.1795789596268197	-1.027196633993411	-0.23448865882555994	-1.0322894065545105	-1.0137007529279831	0.0943010134071133	-0.4418178985080199	-0.5228423314411869	-1.4056515544092263	-0.8942224676091133	-0.07013299802293022	-0.010890054216431926	-0.1835632849368182	-0.6110110422153766	0.28370751562347246	0.4668786939937638	-0.5306139709226673	-0.4399830854977898	-0.7830216226046088	-1.3285199231574651	0.05468994919915921	-0.07492826885319157	-0.000859325617543918	-1.139095783212771	0.028717781670931523	-0.6449917722032709	0.8417073052498483	-1.4466867504058512	-0.1774643352054884	-0.4286429887141128	-1.0893580291192513	-0.7087160104326052	-0.9750760999167732	-2.377099448089847	0.0	-0.5952774201296885	-1.7139477826930682	-0.35843564703695563	0.3337094652475238
-0.12032897947955389	-1.1948829483669996	-0.928941597427727	0.5534952541559229	1.0348381509121118	0.7223385255029937	-0.5673694285055898	-0.7116999496575827	-0.13955057600113796	-1.2917261587783604	-0.12629667742762496	0.048266001948478965	-0.7325191312379383	-0.23364285452447445	-0.8484894528431425	-2.0202921609256697	-0.7174673346979473	-0.21199365199857126	-0.5411633863426576	-1.6777095889131814	-0.4020509433722566	-0.3210297180920624	0.26442390126728316	-0.41629439603121865	0.5357232796164104	1.5269861986936235	-0.6474091899134833	-0.9130949140418153	-0.9691800367436	-2.0083296839189853	-0.3550453372552556	-1.0120142040830058	0.24405045007590062	-0.56173878257953	-0.7726260152695638	0.4184934202093862	0.014114458019808915	0.4633821410030484	-2.064387461776569	-0.9619222299707698	-1.4457610804056766	-1.4606500752287725	-1.2854162613919762	-1.7095777040226587	-1.8419534073604353	0.0	-0.41662418636902365	-1.868421380656665	-1.5543957333044882	-0.8238769809015675
-0.3503601589428433	-0.12351145494353336	-1.0411661560201506	0.7131456984027754	0.546611686786271	0.47224574526865215	-0.2381502445953329	-0.7269107990591723	-1.4174581372913226	0.08558920436328088	-0.5077453760003734	0.26668194360501324	-0.31415805453956597	-0.5109218417532646	0.2640482636016618	-1.6542783191098696	-0.5299978904344632	-0.10871916130168761	0.16413144101600968	-1.7473459893441166	0.47992004833397206	-0.04300032716207557	0.1769958982708737	0.20001577513544122	1.2829015492392803	1.4984909753308966	-0.6247077567521779	-1.3188011003357467	-1.077133091699642	-1.6382441224191755	1.3006623505813422	-1.1995253462206328	0.7059806661120364	-0.19187329020682514	-0.12257630075911476	1.0967023528456596	0.4243990523321688	0.09902325846430013	-1.6025073788647888	-1.1206570137264775	-1.9779384981372845	-0.8903527286303825	-0.9593934368321508	-1.9612745974790846	-0.29487521604958145	0.0	0.0548406348888526	-1.142961736652529	-1.6567682704026703	-0.8978930728657957
-0.672871396322305	0.2596821068923464	-0.28628568889285244	0.3349337998422351	-0.43383532104740286	0.2138704846639774	0.03421413437994022	-0.7324228364968546	-1.837553516943112	1.2106366953356185	-0.542590237756548	0.5073848056164918	0.0967578583469931	-0.5993449528910398	0.9667474672242661	-0.6146896108214001	0.4017896445851941	-0.1983427814428816	0.8313807031052272	-1.4113917270296041	0.90302669891452	0.3281326378600246	-0.5559582633450586	0.8753551873093975	1.1564257648676866	0.22287331535376223	0.12836289377234178	-1.4686364094483604	-0.5106397541213817	-0.15595533641271953	2.134252936590745	-0.38374730226890935	1.0071994788947092	0.624568141979867	0.552216632934605	1.2853655414435814	0.4015245950966424	0.08073887942697651	-0.5558967312681015	-0.4377490221917365	-1.3353677565118212	0.4332224779321364	-0.3117810682473935	-1.2586290973783092	1.1648594979036975	0.0	-0.047546195017174046	-0.18849211440900504	-1.0330659695820277	-0.3893771918401476
-0.4158920054091677	0.0720961166110883	0.7800535716738379	-0.4548883358797838	-0.5880722524577477	0.2895585990676816	-0.1313739920337645	-0.4353612354132063	-1.3297058574980656	1.414165183792503	0.0731236633196955	0.6058454514166436	0.638495353840473	-0.16226655924787517	0.5874238873351394	-0.002037177528761924	1.1302126536192862	-0.277326930474235	0.8837974758640101	-0.7260707435412206	0.6230711082906694	0.24698593785603087	-1.1600990236158006	0.7699072079976969	0.760341350644423	-0.7765847359424556	0.7596022959433165	-1.026533669113136	0.4200594861027782	1.0424359341002638	1.713833547855405	0.7816188102519662	1.0526795613796012	1.0545469905662284	0.9949917059584038	0.8709907982572764	0.25288066110318624	0.41328901065047174	0.2642223660956119	0.5380920758177342	0.2997014274356197	1.8662270589532484	-0.10774111028714992	0.21704518992855418	1.7668622806399086	0.0	-0.8129286899980945	0.46554468529514886	-0.5047435365924694	-0.3376445814986993
0.7388192014604462	0.1905852498986558	1.4807224477395313	-0.7553389176677188	0.6248182209020574	0.8781824503855666	-0.6731238237445357	0.2870023193586609	-0.4634316843233433	0.8060948914778975	0.9931912116470805	0.8286057801719351	1.3660773245449123	0.4728404743712428	-0.1349954018178016	0.0027633057284890883	1.120379101458953	-0.3204668291041978	0.6474344722627171	-0.0537238569129068	0.3335068129238916	-0.2951510664809437	-0.7403560393894171	0.1178346143134242	1.0227126300624803	-0.12897452163302822	0.9953818111040077	-0.005293236217825411	1.1281502984105862	1.2102931715614167	1.0373926918723755	1.4742031226094803	1.0700570627098192	0.8039717095562512	1.2064061920130342	0.6274492686930186	0.43857331556480544	0.767473771268876	0.6593884222818824	1.0882579425627228	1.8560067890627039	2.7484543133919237	-0.33138504008092223	1.7059041682144092	1.5561321924280962	0.0	-1.2407455140659611	0.8835279514368825	-0.36403010996458424	-1.014028536523954
2.307032316781608	0.9127228035471691	1.6504710071242497	-0.14894653104003427	2.2654699344417932	1.492181215020751	-1.0561117729002305	1.1834553503462526	0.19428527428009015	-0.024782332183557302	1.6150047359047537	1.3693082497534537	1.8909940928930031	0.6216381705001641	-0.19141967049624337	0.12135072098061442	0.7742525557640976	-0.5029845733599186	0.8476180259858777	0.2671607761450503	0.7284929445062994	-0.7256763817963923	0.3868219323016446	-0.022980569406150397	1.984767763305386	1.7249971143197071	1.2339741036732779	1.013444014033829	1.2640219878921575	0.8659183385308741	1.1158480372213384	1.3956968001601644	1.1900768471662682	0.3416059378996266	1.3925429021086162	1.1592725354278957	1.0537350106695684	0.7469954161635233	1.0198317205994611	1.0247317079322247	2.2004315579706146	2.8383382843962326	-0.23700963563996807	2.424213154196291	0.9976083746270109	0.0	-0.4135768638295949	1.316280738375464	-0.16212453726746123	-1.5306302485749157
3.232235508578669	1.3701651409840039	1.529009970255633	0.5755972777678157	2.7989133176647605	1.2193245537815458	-0.7545531014974665	1.6787785800757167	0.4840300902914067	-0.6162804074841743	1.6278522995282072	1.793754076944607	1.617543086963234	0.0938552884636362	0.28283383992272193	0.7749903707805821	0.8006299074671352	-0.7427103190669411	1.5236308251926611	0.24759995615811392	1.5022919624074336	-0.4811638883549967	0.7917859679775179	0.8519066818698524	2.592592424157022	2.8666834011283053	1.7016624474848778	1.2249416957497916	0.8801904631674863	0.8845414545872605	1.6529070955757628	0.9164538060070464	1.1196951913995539	0.30127214235809113	1.6692490415982262	1.9568979252965906	1.6575047294674057	0.200364461672747	1.5265556109637946	0.675619994994292	1.123082038919883	2.342469588988682	0.6579965563357701	2.0815617752040927	0.36842618381178466	0.0	1.2208589829489072	1.5815785477743618	0.5821635647606036	-0.8784217387461152
2.705063937081414	0.5838537024193151	1.1843697633298103	0.32273830280976173	1.6669265479718147	-0.33720571738693794	0.21875928638906791	1.2991961684818962	0.5153955126245191	-0.8648088323101711	1.185471799622436	1.3577262960117087	0.45424028876518097	-0.5014226740639585	0.25906360688352326	1.377339688129404	1.2601167471895656	-0.5549006078122347	1.8014419428531838	0.19634862533037684	1.6472354758168135	0.4073353496635035	-0.4345450414675828	1.910220079833573	1.8339993766281506	1.956428402749391	1.8823048802407218	0.3324956578975834	0.17863936774596276	1.3343640059264699	1.50129540237688	0.6003500913065523	0.49338034703414674	0.7794956799584531	1.8896855408408133	1.893708887055656	1.6416254682991391	-0.6466364614143146	1.7742148578468468	0.3070334060053557	-0.4477493396568341	1.5456487784398778	1.881196643608354	0.984989431815032	-0.31221404694956373	0.0	2.1361716873548375	1.17946059086233	1.682940347625921	0.7924697662042899
0.8970563818210708	-1.1068279358889554	0.35612589834594094	-0.8602789321684449	-0.15997953362501338	-2.425491392680566	1.283396824008918	0.17381098363593506	0.38131656706509215	-0.7731643233932459	0.6550677719864269	-0.03644621588885413	-0.8375835410963224	-0.4731535636445084	-0.6133971570682	1.0917380332285804	1.4766789872117612	0.3371312269603568	0.9116792391911404	0.3588769539989734	0.7356469250875535	1.3300425193296241	-2.4344405166762866	1.8507492704679143	-0.03202331204158325	-0.3075049526732537	1.063500904534327	-1.0481189495003103	-0.6996322227801752	1.4911514395864263	0.24756677050466197	0.6286417563770865	-0.4824798549855329	1.2703428547054645	1.80637188349826	0.6188083581887357	0.8012406395201314	-1.3161387364070596	1.3570418847815695	-0.16650918590533328	-1.2562589129916475	0.5022136147243195	2.4754986918114876	-0.23137779357580177	-0.9052676513158423	0.0	1.393969451789562	0.056086875183633735	2.4393981990850095	2.1795066586968757
-1.0908867065617622	-2.1351201420988493	-1.0095044916634346	-1.676370723962183	-1.2447684144969269	-3.654101265982746	1.7873659709240517	-0.9498268655614831	0.14534315034699338	-0.2292980523791572	0.2712752209313596	-1.4806923034201906	-1.2344252544743897	0.06512990379885249	-1.3200285809682648	0.02761484665208325	0.9094609529336941	1.3566794219910043	-0.7688983034903907	0.6598767199967058	-0.46844993265937146	1.65816711235345	-3.3471274124684736	0.44630087236739013	-1.604361259618862	-1.9853578558910485	-0.6383289197855472	-1.8387198097493143	-1.5500947544717394	0.8820878681841122	-1.1639327361963325	0.6852558603134392	-1.04307588233432	1.2294980865245209	1.3649000875201116	-0.9327304733027126	-0.42662146605268353	-1.3786807909743637	0.5670399516352336	-0.8188837777970971	-0.8240859802697811	-0.813286501482654	2.0530982378257514	-0.9911579464159895	-1.026924812178502	0.0	-0.26147277382667544	-1.043528228828536	2.403611477738204	2.1663590191075004
-2.1000732901958608	-1.3922372038492368	-2.2935927701144667	-1.0641532949065535	-1.1554092795597246	-3.2379962550323182	1.5177825204222466	-1.3377309117413543	-0.026877244844981944	0.7702055930004129	-0.009085572930979946	-1.9295648533195826	-0.4850028890187465	0.3090734395925502	-0.7742780039478806	-0.7724417500247432	-0.10454752431113351	1.4257360491192212	-1.978049101445339	0.820349052270776	-0.9151006817211452	1.2593488372133024	-2.3204014641255903	-1.0918654810524357	-1.7708873403298653	-1.9812791614481589	-2.1091264342472713	-1.4717737570064007	-1.9490126378481785	-0.05070147622029324	-1.5796305694402635	0.3652741028062477	-0.7257787978772732	0.6256509321138357	0.7817932261770056	-1.6064314611744228	-1.2744145536219014	-0.7433361342526147	0.14848038528095325	-1.305472119083343	0.19404419615611515	-2.088330155434383	1.1609567391411746	-1.065257475695656	-0.4767756641669067	0.0	-1.230041428318408	-1.2574676667698963	1.8087941067591713	0.9701299728784524
-1.8497881173896196	0.4567571029993116	-2.5951550894409587	0.5044541327800989	-0.7171940207905287	-1.684280432544956	0.7617064844901023	-0.9588781319169553	0.03592385296119517	1.7368534745464965	-0.39320980245201304	-1.3544031916740258	0.5501106503793809	-0.1795922836892565	0.5238164240423369	-0.604683414262887	-0.6531522348613997	0.1606750780045854	-1.8780691575000434	0.684682320326664	-0.5660511693418133	0.49887786848265925	-0.44585532201034433	-1.3921940959350916	-0.8664654319576365	-1.0044768477925026	-2.262954565330793	-0.41676273281530407	-1.5038302652093418	-0.48506997542161834	-1.0608687752812902	-0.3468323506131488	-0.0609388105710558	-0.04905591598289855	0.3436061290697175	-1.33517300290605	-1.2277277212387592	0.254871076454503	0.34772478153221276	-1.1181083158108651	0.7244016412862823	-2.6141766309262655	0.5728158228688258	-0.6586206584367789	0.33013244817430776	0.0	-0.8448337330262973	-0.5925934558588752	1.1866359128727302	-0.19516030604025703
-1.0634912688581144	1.643136826811667	-1.6686770457543199	1.5150019524250904	-0.8519596548108446	-0.1909501431698155	-0.026632541550402188	-0.461275767003664	0.23247088097213967	1.8121344492741893	-0.9955329029276918	-0.7436086245919237	0.7367968057407616	-0.8007712146306504	0.7910349418276382	0.030880149510493265	-0.2432279980775538	-1.47976052734605	-0.8729062305528192	0.37909099527598805	-0.38910159943675865	-0.1752210493899209	0.48740081797783474	-0.35728404284020776	-0.23569848781797834	-0.42606448120381213	-1.1398465795109214	0.3281150227090302	-0.35420006830054745	-0.20542577785882182	-0.7351226477996389	-1.0177630002187716	-0.0826234079743269	-0.23583405710018815	0.18117684645940435	-1.0295441087259565	-0.4015561910960987	1.046543924435543	0.5407974441708223	-0.2639360364938373	0.3230833456902539	-1.8757317568205327	0.43204215784963595	-0.2454354621637203	0.6163545876906527	0.0	0.008642980479907266	0.025163384922466836	0.723921331795723	-0.48060728685490933
-0.670939582003212	1.1963571333436789	-0.2861861060854444	1.1151894450650277	-1.4290170237463435	0.5432001769169906	-0.5387555078897773	-0.4165452184391356	0.19102099460020827	0.5396159874244519	-1.632347999370827	-0.8675041992573046	-0.14969479108767297	-0.5775841428968393	-0.8576771795910682	0.1604405990182482	0.6633241598811518	-2.0374362382751117	-0.008007036860840741	0.15152813970124854	-1.0011389946626508	-0.5866234374317234	-0.028802575508343236	0.8642756812268375	-0.675721321283562	-0.5709973498573849	0.16121957960189495	0.2741559879214029	0.7470992472000241	0.2146806315687925	-1.2642658580819612	-1.174112808853035	-1.0633496546472616	0.23079142789746748	0.22984562810549958	-1.2345046112614397	0.5519897423802845	1.1838210137160852	0.04121001740702806	0.5641404342952278	-0.48154614806678586	-0.25066611364348185	0.26882475755363827	-0.2217631807264835	0.04803384707945285	0.0	0.1385656986012452	-0.21040068385036592	0.18024248088809636	-0.17917971051501377
-0.89421846943547	-0.143155119864169	0.502963734275504	0.011932706048588374	-1.477964545383123	0.7819605332273417	-0.6637002636873974	-0.6819292158786652	-0.28020104236906096	-1.45058455973375	-1.8699018091054462	-1.3085495386450687	-1.1924503911663547	0.5741820543866183	-2.99141991082814	-0.2619813431322902	1.1377806599738567	-1.0620837709522344	0.24013571549470822	0.11051514242160329	-1.7002841615340596	-0.8188517420994869	-0.7794740239755884	1.2096124960805652	-1.5309712820356642	-0.5325085800089701	0.5988033961287055	-0.10010209415308947	1.0692090463162922	0.18510305670168717	-1.909433070544579	-0.764703359752871	-1.9845970175289607	1.0031534837915201	0.3154210825890152	-1.345275736814895	0.8958785515600407	0.6200188973246804	-0.887471098581928	0.689045928447523	-0.8336780583035189	1.050737015683899	-0.24170401151598703	-0.6162581942541909	-0.8128056271236114	0.0	-0.42373584989501056	-1.068441423576041	-0.5848234379022494	-0.11269119984185992
-1.142400995833899	-0.9717207448793673	0.4132404717226823	-0.426721714696173	-0.46580575602013574	1.0871581193123823	-0.42027843554302613	-0.6261880463690224	-0.8056246872973105	-2.7275488082603663	-1.373698498304079	-1.0085994229990087	-1.3334952540456189	1.5701701869803004	-3.1781068044784977	-0.17676430471160243	0.6932731832643538	0.4466445043319789	0.3095046522284529	0.15627360254183378	-1.2197489087888993	-0.9806840245367827	-0.33819982984927305	0.7171669789411478	-1.4854252740365366	0.400142192128377	0.09075531878011726	0.03771308062520017	0.6411166630948011	-0.22213812975692124	-1.4227830934516295	-0.21356554814988393	-1.5417550872817911	1.4487569501681767	0.22092913351103083	-0.44247271484713163	0.3015593875591714	-0.2741593510872265	-1.1732708293259244	0.2305556828091387	-0.44528542093379764	0.9690509306354766	-0.8088359174568701	-1.1061788157632249	-1.0231596671630625	0.0	-0.4996462729437415	-1.5912700882659059	-1.225132302566976	-0.5333412600426669
-0.7800434767240196	-0.8294743359515593	0.07183699094761466	0.2972639460956229	0.9201659036291505	1.4593480840326307	0.02299418245499569	0.054953824502937176	-0.7155736701925582	-2.263134262112937	-0.2939952811019892	0.29448238886860373	-0.5013714572025195	1.3398247236947394	-0.7185834898049869	1.1706029826161757	-0.35073648585891	1.188448245590805	0.7338849146608901	0.1371850165044306	0.6299277087982105	-1.0834872611606055	1.296813863455279	0.16950501176662297	-0.1486673429524022	1.6099037618615295	-0.6757791439361063	0.8913270115515785	0.21474853904221022	-0.5066043529968185	0.3207792150070784	-0.0017776641938442024	0.33788647952885004	1.0513232217329964	-0.2399782716020668	1.3284304682615715	-0.9174141517051079	-0.9535176160538125	-0.18305522368297364	-0.03327178299449315	0.19555770936962408	-0.38978603140800394	-0.9131195097149465	-1.3181145100673883	-0.25876165912386273	0.0	0.6791620449181254	-1.2428155882993996	-1.2224133409264417	-0.9299708258032855
0.10391822340962	-0.42748084638749195	0.15384875046157664	1.4248530107805275	1.4425221124116345	1.3659287342020507	0.31418883011013177	0.9225594027372526	0.1947732981140914	-0.434396332904165	0.7362592666377114	1.5481181547933656	0.3941508037300456	0.10498170769180142	2.391635863468358	2.991896472128752	-1.2843300193029148	0.9329961418243197	1.3212315901082952	0.015337527438411195	2.465976991382936	-1.1260969235322604	2.7792246470846154	0.026994515440276933	1.3970505352324383	1.7796811258717473	-1.0879278736875018	1.7936258387946173	0.4200355157205254	-0.45874175731635863	1.9838626426776305	-0.18379741772494324	2.2160046297003193	-0.21588105873922378	-1.0480219593355748	2.6615617892743457	-1.9844448373610168	-1.027922370087117	1.4176565828161733	0.38206432447207644	0.4479889508782344	-1.7814912636184757	-0.489242227553939	-1.1090956660424514	0.7981794865869835	0.0	2.3722558778805043	-0.48113366058796053	-0.5441523078309078	-0.8610327184132716
0.7849999955660281	-0.4281958474162946	0.5929592648705903	1.9510791747639231	0.6741004116989654	0.5633795830326216	0.09693126803114069	1.276986704279821	1.2953356533450506	1.2467340032534808	1.1058762726958493	1.5214214316909547	0.5611828021945542	-0.8216866105007161	3.5111003254263946	3.5869952104357954	-1.6252752146747886	0.5141867793955477	1.3916694936819825	-0.13207631722566127	2.698348599012064	-1.1742397547583783	2.9541109060623603	0.014324487832842847	1.7404361946435052	0.4964991710302239	-1.070716959908243	1.9556152017995048	1.0637975368420267	-0.36743398380137926	2.1635343258653177	-0.3288545591135818	2.520313000642318	-1.7692235881877911	-1.8299926921928027	2.485115936901624	-2.1830738660049276	-0.4769533337777082	2.289661868053168	1.0565855772664254	0.22961782620070653	-1.9454136310189647	-0.016201521945035307	-0.5732487720892132	1.1427041141070704	0.0	3.0402660318953787	-0.08215562789908601	0.18775176764856513	-0.6028362871889971
0.7366152510826938	-0.5244691572262467	0.7985785195633167	1.6588596673964122	-0.5169115659360421	-0.39484635000168056	-0.6374070640814764	0.9402692803668312	1.6705153791335525	1.5018469766111224	0.7847889017909182	0.27520748520014643	0.22062929370906326	-0.5319575770113976	2.1293731792801025	2.240078118406009	-1.3592029421774894	0.584698119272647	0.7005672914481708	-0.22291673184829933	1.2188964470351935	-1.258405089480705	2.0052367659723354	-0.30406775298158856	0.687403342716661	-1.1601964880918756	-0.8358622461531966	1.3286484845159718	1.3971541847919682	-0.5116790354108596	0.8717118045037516	0.022417756653217782	1.1136378562283396	-2.7311704074079683	-2.033968105441479	1.1467644773272094	-1.3979527403449228	0.36156145117206534	1.8324848093857773	1.1685625416469256	0.044771551506830515	-0.7252968793479343	0.0504557879944926	0.14356278986880283	0.4691683450977986	0.0	2.0100181052844586	-0.11556999978281057	0.28284831811523253	-0.718694608257943
0.24909598527944746	-0.018431462391852733	0.5115253539595356	1.0202848032481149	-0.8933461921969651	-0.6691255764796322	-1.4093204586934773	0.3985815154245213	1.0456979764801204	0.42263797703200773	0.3340104384122327	-0.8370855106910221	0.2584716657764873	0.4745196186211867	0.2370706762341112	0.1111703660098983	-0.792084404095404	0.7743177215156541	-0.19431492204217615	-0.23757801204272613	-0.5278467484121973	-1.2304571857370343	1.0191979588373459	-0.8817172361985087	-0.5383045958119791	-1.756721544338763	-0.4951324393231044	0.6119065824366677	1.024472316425987	-0.7307485353217982	-0.5862453284492745	0.8189536111347006	-0.6307055953657049	-2.576809403424321	-1.4364536019225076	-0.04679615710645607	-0.23234367958308658	1.0121177069491556	0.7281580210876504	0.5028400210740449	0.3597821864660282	0.8999516641314322	-0.2599884384805646	0.941070972514069	-0.5765100873314848	0.0	0.14923000531656416	0.11087157535873723	-0.3198466070520406	-1.1625048371851887
0.11640902118005836	0.987650506967511	0.15435885183449616	0.37074141306778946	-0.11573509745692807	-0.07101091108640152	-1.5956498015212546	0.18776712208637908	0.05021166198282389	-0.7392936173411013	0.31368051021321686	-0.6924727208469864	1.0750165854862872	0.9825078029610347	-0.02124930960907931	-1.018897332312465	-0.32194073245738186	0.2888339341726988	-0.5813970477833802	-0.20274161853134826	-1.1226111336921807	-0.8510308558059759	0.6950091092638346	-1.303931989682564	-0.6486030715648138	-0.9810336528344213	-0.07847667899337121	0.4536740646847821	0.3518790660797085	-0.7015725635694476	-1.0584843067911993	1.438517043863264	-1.2586357032688527	-1.6006275439264024	-0.4853688912479198	-0.3087175342720956	0.4789905801627237	1.159029865880644	0.03212524750009283	-0.286356948104151	1.0545376029763525	1.8033746645791633	-0.6167114462961919	1.684144879469618	-1.142198358855868	0.0	-1.1365141635665499	1.0802800643321993	-1.024226594439894	-1.2075442756582448
0.7318648758067468	1.5165032117899624	0.24205822192985924	-0.4319146473668085	1.031213123687997	0.7170474112212815	-0.9893084202631731	0.3229053497815145	-0.4850731638305136	-0.8535706462929249	0.7269616368424588	0.3485721024523765	2.0172779048920515	0.5692958512564598	1.3659563177981608	-0.6979462173380898	-0.2554642553992642	-0.9052013946802485	-0.38797952454964935	-0.17080338064856962	-0.5533532393428197	-0.08949695978553676	0.7537540242461563	-1.3540525718946068	0.3394849670791186	0.24360095417300365	0.2472239961251676	0.7883365781135627	0.05075216878835001	-0.4961154056013473	-0.5721884356923501	1.2287773052081636	-0.5832775304191108	-0.6846559633002397	0.024445172112614794	-0.04088981177332983	0.3919963373302251	0.8250486526121554	-0.02298674414415677	-0.4819171928183218	1.532370767550338	1.6391596699137914	-0.8591961613554776	2.1492383848984185	-1.025376801394832	0.0	-1.3151889152621155	2.3287150583444194	-1.2221727902727975	-0.4025966969003891
1.6039062080727982	0.9661266219273779	0.6598577651310048	-1.5017922505569796	1.5694706925189965	0.9046754025026653	0.018485035953874972	0.43206610984299204	-0.3818653523202383	0.07962313730334827	1.1164192068969654	0.9271435246612364	2.074915329636942	0.05194320988996113	2.5579419795785765	-0.14065813497462828	-0.6135198614435157	-1.8907739601452893	-0.11499236949628748	-0.2242268757390659	0.0660180255643445	0.7355449016193092	0.5461980079901134	-1.1845418610277045	1.2146473161329856	0.9547119407421867	0.2551637705886569	1.0006151122403124	0.23060931897673842	-0.5499584026697524	0.08813642271144768	0.16610154180627806	0.385418005284925	-0.4656607728883662	-0.2548014657190929	-0.0091947988679255	-0.07696991004780947	0.2921559221650777	-0.08380041093462538	-0.16573324142501503	1.3194880783351135	0.8703754898722592	-1.0715159329760175	2.1676603730217106	-0.6902172503429211	0.0	-0.9775098949025781	2.901480688936488	-0.8630128958624133	0.6866426514537933
1.828015993466966	0.034906461881298395	0.775697773999131	-2.4233513901084787	1.2613878180587128	0.410059285737835	0.8572747247160746	0.3016212327890128	-0.16085623289169618	1.141522725513938	1.157308359246239	0.28680471712704886	1.0163912334783218	0.3453387775660429	2.1076013892713688	-0.6074471142468427	-1.0255603403389897	-1.8520729148938968	-0.0869916415315682	-0.42448481737675464	-0.11261997713233238	1.2366431611057227	-0.08375811261279355	-0.9327992229441477	0.9442153840981168	1.0728810204392634	-0.013598709768771762	0.6097536950416099	0.3509604636363181	-0.9975838943389568	0.4565395910486614	-1.0183028754015788	0.6270129521681174	-0.6973178559281176	-0.8075871971539955	-0.2590096381391916	-0.2486410554245035	-0.17534909693533715	-0.6499088289268042	-0.0645896318135378	0.49930705238890505	0.12506336668298887	-1.2092298180993128	1.8094842964250721	-0.531195858372164	0.0	-0.8788180945627648	2.442523803277866	-0.34795190363746253	1.0388442055481721
0.9938357984009414	-0.026476076548291812	0.2502209598689799	-2.5522288073155	0.5684595386958067	-0.214377538139653	1.3317301607596184	0.06078928979109541	-0.30547149118904116	1.525751680799706	0.9948974288467913	-0.9157397129333462	-0.35870872672841125	1.2082458814014538	0.44141829853519254	-1.8337850829634716	-0.9563974725583433	-1.0008048464578463	-0.06894295262079798	-0.6783793405517302	-0.8688742436276997	1.3865519145709713	-0.7185053452770078	-0.4561624238468673	-0.27259070780678435	1.0260409074179395	-0.2108609314185264	-0.33689887449304845	-0.05469582226833865	-1.2976936578436464	0.7155742962341188	-1.4144653757680303	0.037660790516681204	-0.532339634061209	-0.7721292459369253	-0.2018517340200221	0.04627613300697557	-0.5469476691169589	-1.341206273314719	-0.5977119927376204	-0.41715242832823735	-0.28495360489871274	-0.9092357469761281	1.3204550923162663	-0.354379304907108	0.0	-1.075764870451452	1.556480861226322	0.03318152468059574	0.4618063153434514
-0.4289398322355829	0.9752787026300057	-0.5071401822672871	-1.7701128572325568	-0.07859516213658775	-0.5443733794383272	1.6700130455349493	-0.172258336159752	-0.6688464848797324	1.2097020151173357	0.9205341013435139	-1.4552420961150183	-1.0989164613223847	1.4869132126881728	-0.9361741836753326	-2.3960614444813597	-0.21386866073050265	-0.2145415017764332	0.25899765908151956	-0.6809053974768182	-1.438589611960644	1.5384676008150777	-0.9769921345198089	0.35973053445543546	-1.3548163616887172	0.8338778840120007	-0.1077778823350806	-1.461814757371298	-0.7877678128257135	-0.7949569403986394	1.0645664541891955	-0.7063927639724575	-0.7273040989998939	0.48967606174438405	0.09767775343800385	0.3691846170910385	0.27872811388070495	-0.9542890323473433	-1.3743160782707418	-1.3389716322664693	-0.9676816572771177	-0.30960599666188615	0.11974460019123183	0.8339854719785422	0.26977436175200487	0.0	-1.0872126694977213	1.0135678219687962	0.41032441703249906	-0.03726488835324574
-1.5572170963544283	1.7574264155245825	-0.8251393793249641	-0.697191339716899	-0.6746745115258073	-0.7056953362807994	2.0310194491195963	-0.5598974777894687	-0.7003962008866195	0.6766887219542849	0.8596305530442465	-0.9081947187485374	-1.0362543963020494	0.5559013405628421	-1.2331632571854279	-1.5028795942104942	0.7645441843399693	0.07401620689370164	0.6761179079589991	-0.12118144119267196	-1.4555266170630372	1.9160677032189997	-0.9220240682205679	1.1830026922774515	-1.5323733724151722	0.04433106760744906	0.07141474595004632	-2.4047569783465748	-1.2614840359073904	0.38729150058425216	1.1888618904500483	0.5603635254155107	-1.0470726112047568	1.80064812369713	1.10372551419716	0.8231650566486289	-0.11782816944413455	-1.403327227359058	-0.5940432376817456	-1.55676258182277	-1.064509750637355	0.039594482707640904	1.5673956265533646	0.2337355037686584	1.25209284992814	0.0	-0.6341470914832454	0.8273500331034689	1.0425644183916871	0.5853737315232007
-1.8418089392587262	1.0191332604843346	-0.5668575028973218	-0.05577581454615619	-1.2926672403087145	-0.9593417279916266	2.120961543811461	-1.2384145067973535	-0.1444799507214853	0.2393217601098617	0.4165858958729333	0.06824433028903493	-0.7225009196127065	-0.8729236443805198	-0.9570417275367579	-0.0023240341392592487	1.2604839386092668	0.26170110807988395	0.5679316265355702	0.9403849033130155	-1.1302080062788211	2.1682175127179693	-0.8118523250784959	1.4256042140006686	-0.9916645528256113	-1.3724748214618963	-0.043575315611632276	-2.8712480242526723	-1.2429932148949112	1.2999349942993856	0.6295311421416063	1.44118594716506	-0.8296792498535361	2.278766771721906	1.3313844360192666	0.46196457098962185	-0.9610327289089967	-1.6146755708309906	0.2645634268075823	-1.1212067602214133	-0.9338264182097472	0.6111551355289409	2.59138290143891	-0.5971868635916675	1.8473938367280511	0.0	0.05511808501579196	0.3690879496116739	1.8230079747936219	2.0344664053449306
-1.3564642415732713	-0.8924504665171507	-0.2139213927120063	0.04744266092734409	-1.6431277584846213	-1.110415328731235	1.471852775875724	-1.8404523464281257	0.6533280245682371	-0.1625094902496741	-0.5124230145315599	0.680755136642758	-0.5855185026205757	-1.6021030998404213	-0.8876162866505231	0.5825216413622034	0.9782157163041144	0.7904976945234516	-0.278116540582223	1.9163813045229157	-0.6978145147898176	1.6454401367650022	-0.6739746556187125	0.9291883458984708	-0.40952768616916196	-2.497204570711931	-0.3473024509316539	-2.544141857841594	-1.0767304812999376	1.1722669306057103	-0.4668282787236061	1.345969947675803	-0.3748331311863861	1.403958581504196	0.6453189632584713	-0.5309841550230722	-1.3627892545451974	-1.2399812649958932	0.3992489688804606	-0.6236068785758512	-0.8390368749526077	0.9591021539558712	2.5352652105449547	-1.4308171401280942	1.422422564927105	0.0	0.6161709453731607	-0.6585792344870369	2.208201222859278	2.823136634922755
-0.5194470600114541	-2.1667025158338102	-0.1604748523530308	0.08885084208369702	-1.2857747320952737	-0.642400255170302	0.11232255771169032	-1.6409029922976595	1.1406087310598347	-0.5806206170057463	-1.364931870706344	0.8334272312010055	-0.4387276592490348	-1.374219941006191	-1.014457761956316	-0.21517677237829277	0.3380684768450225	1.338805389279453	-1.2574891251090785	2.048631423131841	-0.09730964627214879	0.2280869607752677	-0.338562784845481	0.25856445448989607	-0.13108363028472483	-2.2427358479598882	-0.2075779514190081	-1.280108844124579	-1.1201910271695552	0.31705830867599916	-1.3003485236986256	0.4375507509902458	0.001040463393463108	-0.14495871466759383	-0.17073333833802115	-1.277451732004303	-0.6543283215274843	-0.27640186829029406	-0.17988812586530586	-0.5801606809722937	-0.8732257067006496	0.5974565318433273	1.5274498247906516	-1.757899137468382	0.2645583429174456	0.0	0.9398775781197746	-1.6629839105886406	1.701013165663178	1.9182981700260342
0.28297538979642306	-1.4746355609175124	-0.17238966669076436	0.47173909382112517	-0.2817170578179208	0.525139654214401	-1.2032375798615274	-0.36090207393589663	1.1120098460966112	-0.7686171196316969	-1.3776511597220964	0.8776437565134212	0.07630954095810491	-1.0524013298813308	-0.775021639244118	-1.3494294880978481	0.007383997945079407	1.154965981358261	-1.5071902856866202	1.0577621407196183	0.6782657541337916	-1.2544263025380862	0.15812263129414578	0.12089052105369631	0.02434619955949431	-0.6377921782885655	0.7749492668073111	0.49917032569083014	-1.1792949891272346	-0.19707875164047575	-1.2382369052820454	-0.5851311295552087	0.15017499898513054	-1.1277314306806487	-0.2809766420344972	-1.2987813298633093	0.8148681088874384	0.7882015607517272	-0.7504415306197112	-0.7591944533392929	-0.9367139872158565	-0.4159143468655726	0.2974154704402293	-1.2962494021538518	-0.5856341871301128	0.0	1.0748978936782938	-1.7639590711651132	0.38778470024452283	-0.0010856173484431776
0.8084698916502844	0.5358316983954815	0.2569763913123682	1.0792541808960547	0.6297626337444445	1.6784690485050018	-1.6069994166657326	1.3032376628330997	0.7888443244685603	-0.457585580151655	-0.44444512815581866	0.8539244649577631	0.790073863128674	-1.3361230765396503	-0.057073640661613835	-1.5095647172942592	0.19791547918258684	0.1368741893102451	-0.8158234444884364	-0.5210088055415394	1.2117606550886328	-1.6691916404493177	0.44531485795477227	0.5519394072592753	0.2956465929299119	1.0132125415786397	2.0783439561357047	1.8396412911780444	-0.7357901193857931	0.22551738760572934	-0.5153551318374971	-1.0454186739019737	0.07842928800652847	-0.9447674318461204	0.3240105515900073	-1.043576843576514	1.9532234989916333	1.3362496078437207	-0.7497210796564835	-0.49652447352837337	-0.8473658085165517	-1.2983069641474878	-0.5508370111180699	-0.36565808685324336	-0.3881602207507792	0.0	0.9444703562104239	-0.838208841260922	-1.035273470384086	-1.2053241723610826
0.9229204149802733	1.9253006677733226	1.1129894715765782	1.4896571320751866	0.7199686976403479	1.9506403708309017	-0.984629627009054	2.1957684717599686	0.4576745395741769	0.1796263261865999	0.6583165566680247	0.41749156716169744	1.0527518394580182	-1.6960272307948159	0.5116141661231933	-0.5225040452068443	0.5263542402225933	-0.7999137938911411	0.1757125299232191	-1.7022373202634482	0.9945572399870071	-0.7382987931719649	0.2342155394873699	0.8702375029043791	0.6104542465833318	1.4498191718978477	2.6084655527743523	1.982225459300937	0.29698929839999105	1.0330449446784853	0.05545451234466798	-0.7266138598998285	-0.09663386353549508	-0.12422065141190064	0.9028587049901053	-1.1351835248331719	2.025690605045354	1.1693670358010149	-0.32706592793133743	0.40698641701997557	-0.5009383575413876	-1.212055446667645	-0.9818570481266797	0.3789289747988374	0.5268907801156115	0.0	0.4270208342141645	0.26957674710074797	-1.790198089524498	-0.797414566917494
0.6656732235895344	1.5420212498824104	1.6936490400020254	1.4547995285950686	0.08654920564105958	1.2755787264128955	-0.13539292673684178	1.8083195773578673	0.19869316369723342	0.5749428722822474	1.014845000375891	-0.4404930595791067	0.5247645748748776	-0.9767348874935261	0.36811781598434856	0.6478331223024815	0.5390074340059076	-0.6601768877140162	0.6790138594471367	-1.8315153072132826	0.13991581263663866	0.5613159752692399	-0.23688990098822538	0.4788096131322633	0.7626203982389274	0.7747629065519768	1.8310216501600993	1.1268764555760504	1.2890439079034395	1.217603786937396	0.010401039116580281	0.06276395510571618	-0.20393607560231233	0.36431216744817063	0.8262066414637498	-1.388780845347422	1.3510668502993348	0.6679500197916015	0.0028109027370086304	1.3531336803297944	-0.0004618379523098255	-0.18929905522159346	-1.2794524391297266	0.6021565705414607	1.1699261487118573	0.0	-0.282366922644074	0.6219853202047317	-1.6144542148133172	0.334263623834084
0.33006972895484393	0.13829169135238786	1.3616700518939464	1.0371882461578148	-0.4155049264387493	0.47967103428053404	0.0011159211385281618	0.7420096929236125	-0.023530090441649977	0.357869123350579	0.46009372877889443	-0.9942594061085563	-0.3193385539471108	1.002231629778756	-0.22327148148563408	1.0919900551382837	0.21436220630445474	0.4737023932238155	0.5187580143806954	-1.0750198589608482	-0.5203161326806733	0.8956903419076845	-0.37193018935790484	-0.44788397825501236	0.7504417691357429	0.21385007943735537	0.385183023898588	0.29751237427431837	1.5181752174758774	0.5334975451603111	-0.32149908671072547	0.7456890621241079	-0.1590100639818714	0.1337995844835239	0.20108298894728274	-1.014965694521716	0.8157845775886908	0.36371952294198384	0.03863521511458234	1.6140015722805225	0.359337591490584	0.7794622608750675	-1.541875829369354	0.5538992713645432	1.0097007065912373	0.0	-0.6466309015916193	0.10684160025289813	-0.9137960424002489	0.5689340594272936
0.2714300570557801	-0.6534717392952987	0.3247264605529683	0.3824953979824275	-0.13297784340036112	0.33836287011082755	-0.754982019528398	-0.012120023070779105	-0.1836738034518474	-0.23763381096067646	-0.38902790802954457	-0.47335014986800206	-0.6920048070732098	2.862956841629569	-0.5012564189678104	0.8357645023314308	-0.13821068568779127	1.4803078232593994	0.13840553412129644	-0.19071723432848942	-0.25636058303465037	-0.13541589092424317	0.0999020514539498	-1.1930847825593474	0.7200301135134658	0.602601020053417	-0.5995770895553486	0.2947583605285282	0.986507236356946	-0.2265009650940514	-0.3520201803103029	0.8555196808983878	-0.06831965712869507	-0.37888019500676723	-0.38072734599639824	0.16730724763461363	0.8018347589696027	0.36703924267680327	0.02195616213062131	1.1834816141188929	0.31437815666517493	0.7450768541955776	-1.5808788726120198	0.6059132075845877	0.4795502099927132	0.0	-0.3190711968521674	-0.6307002398196165	-0.3870580520252779	-0.6389267021130349
0.4933735801481673	-0.20378116311308603	-0.5304500693282859	-0.42029466158613077	0.6235456110126346	0.7052528785083703	-1.7388021499220312	-0.1316669911812944	-0.2628297388343831	-0.6954938854266646	-0.9260353859578824	0.9030142593377236	-0.43654714801156075	2.965134024609978	-0.19023739562943412	0.5183522003133764	-0.3481110878768838	1.4074788374361737	-0.002566781155848702	0.15299466901501343	0.7257714652736856	-1.6908674473027065	0.7194355415650343	-1.3094823165941147	0.6209073848701888	1.4100274117533707	-0.7184711762592827	0.8405573246370092	0.432119446616089	-0.20697804692681948	-0.03774612191680518	0.3257258674284005	-0.10087885653510463	-0.5875785995514806	-0.543750648567914	1.1485738684854976	0.8102876077092034	0.27519388643195586	0.14887446498106247	0.7705225190487783	-0.08665424621207936	-0.15715637520912354	-1.2808668965795815	0.640273261069069	0.2839512141560401	0.0	0.36410772483498155	-1.0379142054520478	-0.47697519791133636	-2.256359760465937
0.5115896075502411	0.5204415674787152	-0.5931942256075154	-1.1931797547815401	0.9237372330663819	0.756229011080378	-2.188736685307194	-0.14180263373673999	-0.4259192350587755	-0.8630028631466937	-1.1603309489402291	1.921242050037146	-0.23634554764362187	1.1703768840386772	0.17119328037637108	0.49478013663730525	-0.5462646342836328	0.442745624047289	0.13276365116693292	-0.13423706481193753	1.459829450438831	-2.634271103640533	0.7118463866027097	-1.021400330926949	0.1667720506183302	1.4400463920802846	-0.6110630339971167	0.9158628547061122	0.4976869211338719	0.48219155438032685	0.04714978261922178	-0.47967435106501255	-0.21256109514480384	-0.4435175030199035	-0.42657525494342097	0.7336214541149618	0.2113697728150471	-0.32028496709368615	0.2060185757194516	0.9433211262292986	-0.44506050991105955	-0.8345200928496548	-0.8715036380066342	0.1131424885159958	0.3902577914887977	0.0	0.6175447179327324	-1.1998033484241521	-1.081627848010741	-2.924646431125615
-0.17096805060309653	0.2040041850275373	-0.16718081610122995	-1.5676618352412433	0.2967808808419802	0.03076690051104953	-1.9433297664535722	-0.5822373738371395	-0.9246205215027673	-1.0541928893949248	-1.4332758521522273	1.5845106075634297	-0.7808564224993764	-0.9534489231104954	-0.014246983412737833	0.5111936732705447	-0.8351307565890117	-0.40208381302466084	0.2828072951520805	-0.6370213289962863	1.2457364321277946	-2.6055488518200827	-0.1765767199737499	-0.8176366818235716	-0.7271716610029455	0.3167861567749907	-1.0378306690937726	-0.03828099194517429	1.0220705919915785	0.9086958619359018	-0.5491069040560285	-1.0414515231172154	-0.09444315456987304	-0.3425612813743487	-0.3462223755153077	-0.9669011193475956	-0.8222826374232126	-1.2709987422160425	-0.14614461876449475	1.4475899886766088	-0.3524815759172268	-0.4620341441439629	-0.7149472522668615	-1.1970014550622567	0.01565809755980953	0.0	0.006300851081162369	-1.4930503672876265	-1.6942906644801188	-2.3941220830488157
-1.3830118034034988	-1.2523250682995812	-0.06980263313276955	-1.245985742105832	-0.6910658533862412	-1.0101759715985859	-1.360529612293434	-1.234617919046827	-1.7152490744780728	-1.4443995047149163	-1.7209075977373223	0.1804153545312358	-1.8719235213825696	-1.729591184748895	-0.5613831717802238	0.19503276425210495	-0.995135184323353	-0.39664631729230887	0.24503271324163037	-0.8708117027573649	0.3544742775798208	-2.0561669623026466	-1.3376447346282665	-0.8402996805227292	-1.6066256386554234	-1.046208367806589	-1.8712899610034108	-1.4093979445020055	1.2504804362818476	0.4157983349636824	-1.5011470287655193	-1.0852726721414725	0.48775284398535096	-0.48707590263039957	-0.3762819474295709	-2.43541531131864	-1.3752712420838387	-1.883608793191553	-0.8164264469901984	1.488776678217655	0.1759252991347655	0.5555327608459714	-0.8639056017309076	-2.6560806088501665	-1.2848942947057727	0.0	-1.0740947358504989	-1.9144840111646992	-1.8048846003850543	-1.5204227342655299
-2.216059950685843	-2.587396138185502	-0.688764792492336	-0.3903007069427336	-1.020754918926538	-1.555330546835777	-0.7114657673115609	-1.3488477931348515	-2.2783778437607083	-1.5821670216888053	-1.5255512972250074	-1.0558703014863995	-2.553981943258952	-0.9785914207147847	-0.6885193884243864	-0.4029856501894733	-0.707850123499387	0.29497828081018973	0.005337441780385508	-0.6362388706288203	-0.3531519082254799	-1.4155576219749733	-1.8542330682344659	-0.8188127441725448	-1.8003192731692468	-1.5052624416526073	-2.2291428591749622	-2.0129875162959285	0.6734656701092855	-0.6474943470867413	-1.9254189774935382	-0.7708521396237001	1.3235635393178435	-0.5736618783175321	-0.36000116579975855	-2.3087079039109044	-0.8170457268969767	-1.5400805706044285	-1.2172052347772542	0.6299438856530692	0.6531694084363399	0.9961530232581262	-0.9552723360398891	-3.197686247982676	-2.747648479479855	0.0	-1.7857337680802836	-1.9915909598623442	-1.2513168506438672	-1.0427354145006322
-1.8202107110791057	-2.4971364230725763	-1.5721026180353368	0.39263544157223706	-0.29845709179532115	-1.3769990182811915	0.10839692517418932	-0.558889867051111	-2.006267877283685	-0.7933763445343722	-0.5537800916578932	-1.2699759921819154	-2.1269235481796174	0.06526849168456711	-0.023170265808747762	-0.8736088006559128	-0.032312268428646915	0.9985162658814579	-0.3594240175539045	-0.06539255187325661	-0.36892282170281954	-0.5751738825377325	-1.3671766383855972	-0.5145514415296288	-1.1179532072024516	-0.9411497135513138	-1.5479309414983524	-1.3319173406047051	-0.458913221005213	-1.3640964442211658	-1.2539472129662212	-0.48651324332301626	1.8559030374383452	-0.19407559095886986	-0.2195475765617549	-0.8248543544858407	0.4097687529050635	-0.317195648953856	-0.8549487352784896	-0.7093389150534964	0.5892524156343409	0.17120495548082262	-0.5995241053658202	-2.3368334949709384	-2.941103152887797	0.0	-1.6595807799349565	-1.367233460838397	-0.30429886846960136	-0.7612225788713567
-0.3102520598113102	-0.9159026295787449	-1.9449229538865171	0.5720030934897408	0.8646676147841305	-0.962270764955217	1.2017510408404222	0.624825482869835	-0.8446543849532473	0.8866261069670635	0.7098998370142933	-0.7354956920718547	-0.862845436184843	0.24141129826398658	0.8302554455804356	-0.9159266228757461	0.5366474955712396	1.2443589865695706	-0.7176339094724113	0.5361619106554446	0.05846732345691368	0.6664482941205738	-0.3479677574762255	-0.030461145728638738	-0.08117496699577156	-0.22780436525063086	-0.2665478464458812	-0.021951136391303885	-1.4267608131898066	-1.2416647284001296	0.17258694438414968	-0.4545966302856737	1.715662248876201	0.588901256977162	-0.06846828188582806	0.540583466255155	1.182050543794032	1.0154950708924915	0.08023797081360665	-1.652545209891841	0.033119709447801134	-1.2860791598228416	0.16754439332996712	-0.6681287522470595	-1.2841298655406534	0.0	-0.9487624318818701	-0.28594936460005327	0.5249565307960395	-0.05286415477798664
1.222563046437033	1.00393257363145	-1.49811609944194	0.18180299737355904	1.5231268306083439	-0.7601113992337314	2.1965059231698314	1.2974360595482224	0.5202754840884055	2.4245841251889058	1.3631569093170788	-0.2425337674765954	0.3501600185034376	-0.399821338987476	0.8929396490123572	-0.5811467164539329	0.5825820328437064	1.016241400319656	-0.8228297855661583	0.8677392903491595	0.3933063545933309	1.909135239155261	0.45760875203716156	0.3632130543501538	0.627505510036258	-0.07644877351297331	0.6688688110019001	0.8141047168718191	-1.6965667003718665	-0.5936946375572096	1.3980663888424496	-0.5651407607346771	1.0929749756513607	1.2288110879391887	0.0020466429091702946	0.7932888861545425	0.830982290252152	1.6238885809503845	0.8211814758418603	-1.671310128713018	-0.4062417669945229	-2.0547380640699453	0.876574071347468	0.7104940347022689	1.139112017111722	0.0	-0.23960096780700788	0.6288212303899856	0.807846431030104	1.0874701399910314
1.6897413327860913	1.997087807926192	-0.6034257685259724	-0.2687426304559887	1.308359603855065	-0.596306268202112	2.4117858615337826	1.0222599412673563	1.2028340865276714	2.6738943200188148	1.037085120583145	-0.0513924544183999	0.9253966811575381	-0.9297439136229805	-0.09441125451984758	-0.0995962114791435	0.2381802331536555	0.5289371407452651	-0.4133650360528914	0.7709737871633617	0.4430371125240916	2.295911454711503	0.7551396392614393	0.5574982422078323	0.8361362374894808	-0.2528032655847588	0.8080170236911361	0.7102660000166637	-1.2505171893344085	-0.009858696451134775	1.7063467612798309	-0.6002978978188268	0.5019378610238856	1.2628382710705148	0.10009878885549274	0.4482496037394085	-0.25115070216308394	1.2719774737000735	0.7479424588348252	-0.9705916967025003	-0.13992519277041435	-1.4629064912836107	1.0682647224971442	1.2030481115852898	2.478449624533996	0.0	0.132773388718501	1.0103247706193519	0.4634573695802233	1.885736206344091
0.9833712814955871	1.6730913774078666	0.13897870812422833	-0.3510447167224373	0.6169530397076138	-0.027531386169340345	1.5792727791792287	0.14199043684907928	0.8680296045859949	1.5488898111731204	0.29877787844766784	0.22903985365812615	0.9749973030831303	-0.7130752209709612	-1.3332377165640752	0.3594738115290377	0.012236077247844384	0.01827621378070581	0.47385872425037895	0.3233590779495364	0.39007792025555516	1.4689759180281234	0.8189396957235594	0.637465062185111	0.8681114537501847	-0.0804823321294502	0.507026434017476	0.1282605422002832	-0.43290192294820123	0.2934484632390119	1.1962840977009368	-0.5482532031112306	0.22517586577478207	0.7773833462732735	0.38521444826030604	0.7146021519208705	-1.1319734235811123	0.4357867866828564	-0.021984895774484096	-0.18694154979806268	0.7915821108869697	-0.09341269126273512	0.7227773880167204	1.0699916919177004	1.854721885773066	0.0	0.23618345551358827	1.0265730905041157	-0.18101237296499462	1.6986830387062932
-0.05083217993991035	0.5776013229489769	0.4169532238204931	-0.10672001883932568	0.027225292925170657	0.8852338082304755	0.26306594176133524	-0.6558138360209987	-0.04964512000873691	0.15281833662407435	-0.01373351720095252	0.8027570533989964	0.8765744567206919	-0.029968465701259394	-1.742154387108053	0.7061153503318641	0.18065916557766085	-0.302101754372658	1.3414026727895527	-0.18111775140773975	0.3459404574125077	0.1473887433229474	0.9702351900430133	0.6654187113601444	0.9354399556467927	0.5277390292980543	0.3168627421056434	-0.18893672562671454	0.3323950705134265	0.4729535179130029	0.5803563441500986	-0.5961869843680778	0.10344647501179738	0.25698290167242377	0.7991737827338204	1.9118134876931323	-1.2916541316473187	-0.16358044154297638	-0.7689140185962051	0.1790902890394565	1.7147547661620188	0.8925953744380877	0.25385558641939965	0.8707720898621767	0.11150212725632705	0.0	0.2594072957276939	1.032136610117688	-0.5904319952708901	0.8060937156258801
-0.5460874476841953	-0.4440689948990077	0.29591198383545114	0.12256658155487271	-0.2779762121363083	1.480023047421488	-0.6030352551197694	-0.9224745001495096	-0.8130452140126623	-0.3364475260190634	0.25094194421307914	1.1514481698354437	0.7315578200071082	0.36104863098600104	-0.982660399511647	0.8561509883332911	0.49766600161693153	-0.35266708536705665	1.5446995456599355	-0.42524187164508614	0.1364191746403618	-0.5082209798318651	1.1092469755170513	0.591224222348371	0.8049740118653375	0.8901719415879488	0.34940095919514447	0.04764072927533862	0.6933094011877304	0.5906476101329546	0.4712947186631525	-0.8048222542311144	-0.12692311205019646	0.054799426939532055	1.0635516320506615	3.0317239751367024	-0.9433733842814207	-0.12947827347585128	-0.8624369662046381	0.06983678288685605	1.9400225458533877	0.8845288948337554	0.10124248671584173	0.7767292492888821	-1.1551929762580373	0.0	0.2591118594811356	1.097431596546092	-0.3973409635838469	0.09128905604274062
-0.39882445264051825	-0.85931035417792	-0.010021608731465848	0.14771451096738078	-0.4770307116765728	1.2613125973463146	-0.6051987018683062	-0.6326974385714724	-0.9998863463047961	0.19589480328034767	0.4428893620481977	0.6289411093597482	0.42257711325106084	0.02295255499201169	0.29849493241184916	0.785269393075134	0.5563095475933058	-0.3653007270554582	0.847913339061505	-0.3184082855089296	-0.3862846113368684	-0.08648396513321002	0.871275283072553	0.39327155919013473	0.20710801103005305	0.4520280308077019	0.3830372326438121	0.5799341528142054	0.4800529981086693	0.4282582751119064	0.8435560645501637	-0.9051921940736493	-0.44171490690004866	0.10703639316817203	0.9579302405035921	2.893013904278835	-0.5408055696836382	0.41579572592147784	-0.3141256985147498	-0.21996706815604086	1.3780098952530315	0.23439802401417711	0.3261030551066087	0.5609941580437459	-1.1636783634071919	0.0	0.19565215416015735	0.9951262074585435	0.29108486404219247	0.05026944310669984
-0.11818309991488718	-0.6402268795781413	-0.3025326616851895	0.10802856672904522	-0.6746996555971664	0.5328111260995444	-0.1711138967266999	-0.022795149468793813	-0.696637112813266	0.8580189931428434	-0.04704356087802017	-0.5652823512522658	0.04861405893196625	-0.8400732918974927	1.1291695296744564	0.6141342157538011	0.2962903081894243	-0.7370724779207991	-0.36025636418883084	-0.05299978607473813	-0.9795538316237564	0.7274691377033299	0.18532163565848267	0.16562203735595318	-0.5908422011803803	-0.4213840790619207	0.3813470249393203	1.0151591457830496	-0.13780387458363164	-0.15899449824120732	1.1263426634185032	-0.5449826668159897	-0.5959104257513909	0.13021325348599935	0.5103638433963466	1.452840968616444	-0.23092598185067734	1.0623665101934343	0.3035627491650356	-0.32967125369232464	0.5582550961810071	-0.29935754928018854	0.5776590309062098	0.13626560696325826	-0.4572914807626768	0.0	0.06979557738425234	0.5879220095638693	0.9347814217300074	0.3706323778938674
-0.07186258338169249	-0.1356958473816119	-0.3926474392909588	0.20678995982617204	-0.6962306161143388	0.0301747000713548	0.028082557803499768	0.5790881515339911	-0.23254588918033497	0.8184399193303682	-1.0145542560700944	-1.3894030886848907	-0.01196624219414097	-1.633976345995678	1.0258474810844638	0.4885504282692591	0.011622906826078973	-1.483009373356835	-1.412971439492434	0.12516071599988804	-1.1514780879331046	1.0510460122847667	-0.4928549538546104	-0.020318670405496946	-0.9103009810685428	-0.8001523751037227	0.5844012647980115	1.142923200054758	-0.6526719369467336	-0.8876267159128001	0.792828668451217	0.25567613850125176	-0.5124073106988665	-0.035766348624148264	-0.1173783257853881	-0.2101004588569428	0.11265014523648083	1.4472679538536066	0.42765561234548416	-0.08841510976418059	0.0814982343256641	-0.3230505834077482	0.4468326462920399	-0.16324459154806603	-0.013839835936639651	0.0	-0.08368409920401149	0.07377399582164283	1.005110224062456	0.519754564634
-0.08909384649759851	0.16459491114305905	-0.12532186505497328	0.3819592480253847	-0.3437752945628072	0.00019398245083503119	-0.12732550541375934	0.8483360274302368	0.15678143526193766	0.09877926072480306	-1.6414304333047995	-1.0809054952862196	0.41317858294850746	-1.7694728825648487	0.24724112780484145	0.34121170991295213	-0.08968213044047471	-1.946100640402196	-1.8695885475326508	0.1978216187455138	-0.6873009924622426	0.8341170988900151	-0.6161082135551116	-0.2366738540472908	-0.44023997925017505	-0.2802636227686159	1.0391905090652054	0.9178932895565712	-0.580817394800111	-1.236649797773312	-0.11133052000536767	0.99806540189334	-0.4260113491976679	-0.33278906986183193	-0.8217056235539935	-1.0646926604282652	0.5051826227215576	1.3938815007441463	-0.004732446963399148	0.3778518430579347	0.07940229020153794	-0.013482684788298133	-0.11808653909252746	0.04304053958301514	-0.14135449726052157	0.0	-0.27857143683128516	-0.21524040449898763	0.4977616046065633	0.48509810236725975
0.16725100672043103	-0.09311729157533791	0.46648861943356806	0.3301736797732875	0.261784205487877	-0.06583079980573299	-0.14959629934880378	0.6273868760108159	0.43908558428908473	-0.7151043467919042	-1.386140875151305	-0.05476021449103932	0.9304154949106103	-0.9516136421115308	-0.5635096848003193	-0.08653594750894304	-0.13842307133173035	-1.3935038640374862	-1.6814971822392522	0.37802123528028453	0.07393452619772489	0.7703895719086904	-0.1712952097867836	-0.5379694355055236	0.3076070603646734	0.5276754994377956	1.3121765528586744	0.37019502399409415	0.06299570800485606	-0.9815117203569222	-0.9785454933649043	1.1407043513641006	-0.582114200239976	-0.6217149532017214	-1.5180186668473012	-1.021738899825291	0.7486575697264752	0.8651437850059873	-0.5703582520727194	0.7424717421939099	0.17918529169664332	0.25908327252107777	-0.7165196227675611	0.6490038277564903	-0.3746741832064066	0.0	-0.5303765384653216	-0.17707473977564384	0.008453057273670688	0.6900403294730617
0.632315654115869	-0.8668042659040648	1.0794926682536727	-0.14164511507725674	0.7005027026342348	-0.6718299946519015	0.3441578186945797	0.10511081669878392	0.7042068698462717	-1.2838222575984521	-0.5116867740696301	0.5642853256933769	0.9390246671969056	0.6050836405518437	-0.9102089140050441	-0.862013989791601	-0.33889019469206255	-0.025569335594833462	-1.0250602580044657	0.8134640329051601	0.5463474036288054	1.2607064876808725	0.2537370233945889	-0.7205604511574683	0.5255931067067586	0.6998032972214393	0.9173064087676598	-0.34455276987812083	0.7185305146675091	-0.400841462147859	-1.1757122693258	0.631114505022191	-0.9232715688208929	-0.781750275415427	-1.9649856794240557	-0.6782769539136178	0.7318407270535202	-0.06414440371688834	-0.7961400360688771	0.746468270528474	-0.06676942602651993	0.3396912314086673	-0.8308022085736015	1.0926552734833692	-0.2609365501456816	0.0	-0.7174301515518376	-0.012764383626683123	0.2023563200929789	1.25278223576748
0.851900967977085	-1.669269206862478	1.3324226365919767	-0.8365935742761085	0.6155509018086631	-1.5278985547355046	1.0494636742730523	-0.2720760644532826	1.0498202590988244	-1.7553283923944267	0.2834803049776015	0.23327345608098946	0.3512631522665102	2.1390714758422744	-0.7432921587881353	-1.5723212444845818	-0.5986986471301856	0.8954554350324972	-0.1672589031331281	1.3348107128111246	0.4267514459436732	1.7807669709009497	0.0829887418099229	-0.4443439476786452	0.046664135765473055	0.035433433167525216	-0.029142267999628192	-0.9192699317942847	0.8132582796095107	0.08385400120170787	-0.6122904476120261	-0.042663792360961	-1.208958165402313	-0.6937378331349843	-1.824180358329606	-0.4783154959494536	0.6310297070567943	-1.1355790413391216	-0.5620242133452384	0.4436271781918167	-0.7378571323552482	0.3356413617388895	-0.303844195948444	0.9537479342364183	0.06807042503405725	0.0	-0.6033286437053617	0.04229385827359113	1.1299746311984082	1.631985028321536
0.5709733705083647	-1.8778191244826372	1.097821119681975	-1.2661432735660003	0.022481239486922426	-1.8170534851897484	1.2510172386263216	-0.20439587606064277	1.4824562240728731	-2.228324901873729	0.5922845389956084	-0.4727763853728327	-0.23615565249197254	2.7439181569495137	-0.4041962491291739	-1.60859964557668	-0.6120992156424468	0.2796196013909173	0.5183052990193356	1.566469746502634	-0.1252088957287379	1.4709332363372933	-0.630431770032884	0.30273679577192464	-0.4548376898908685	-0.7770537458099759	-0.8221038480305984	-1.0873416388037902	0.3408090889510153	0.34810522624840345	0.19080454347188133	-0.3123282618528191	-1.3858791819892007	-0.2798145322875163	-1.0213179767465557	-0.36273271472238483	0.6680608423086366	-1.9017807558462756	-0.10135459905709467	0.16882631764350214	-1.4727946000006977	0.40136949015566503	0.4967339337781622	0.40249567227170735	0.19026108711043496	0.0	-0.083768336459552	-0.030413032795900595	2.0990859650148668	1.188447793597553
0.1324833899161923	-1.2255985327784307	0.6199441219451399	-1.0360392764290518	-0.7174988273443331	-1.2303553788513477	0.6382098386273771	0.16097382852778105	1.8394096061903344	-2.303732181810343	0.5447241211100728	-0.7091674935172791	-0.1966910847377052	2.093956208110596	-0.30410105430084655	-0.8212132640085179	-0.30119400515244127	-1.4425482782005947	0.6575064055545825	1.2994022585177956	-0.7587906792251514	0.2143549414206489	-1.2745030205653507	1.0023169980191582	-0.27561621517280127	-0.9712727569017101	-0.9190001654654639	-0.8547921807352843	-0.1611739345487414	0.5426566109049218	0.5963256025804118	0.019982316230377647	-1.6463562497531243	0.3410231116012436	0.022782305855101402	-0.134495946050632	0.7622767764285079	-1.9601671502334952	0.33602028528525235	0.2092886273422083	-1.7750216538046166	0.5646653184160343	1.013893764211461	-0.026625998396527673	0.04400132031583004	0.0	0.6316647267406379	-0.07586004492985027	2.315020127374656	-0.010760993341503001
0.13282845590412476	-0.042005578020377375	0.28033954187396104	-0.1684715927506893	-1.1780365954227336	-0.42202347296266945	-0.31501357578621697	0.43243088074277897	1.8342796382561442	-1.4539543896557279	0.45187978880686486	-0.4752888328576239	0.4096575496214542	0.8051730593259707	-0.5515550472093942	0.2148510451323487	0.019430176019557214	-2.555519569531609	0.22456098898795868	0.711469384019816	-1.2562895716090172	-1.1365603334521879	-1.334023410575901	1.0744962909482567	0.4652890480655602	-0.47275513174980693	-0.5117157382092182	-0.44474579368736794	-0.20709378256110475	0.7236893617865314	0.43090353371814927	0.7656128783898817	-2.043516037670452	0.8129147233500033	0.6791007015526012	0.1501102659054297	0.6125858704726057	-1.3015612179612703	0.7521803356885024	0.49541239877081744	-1.4104266787957989	0.719713743428769	1.0205774575128128	-0.03259075400008695	0.037622631692223386	0.0	1.1752015621886513	0.015836947872555858	1.6778595865466268	-1.1537291968403878
0.6999294694929715	1.0110454647937708	0.2605032313419181	0.9022997939913386	-1.1407608710441317	-0.22350827715336002	-0.8604230143941132	0.4623162797935438	1.3029440814165765	0.19013029473819418	0.4408023023352493	-0.5496667411957934	0.9257550341227121	-0.10061852286458185	-0.8160194800681542	0.7233969253021187	0.03935502785326805	-1.8659295949152526	-0.26812451925645536	0.19218122047174685	-1.5649155219492366	-1.658447886781131	-0.8696717840810434	0.5556640556534242	0.9695402428061183	0.20144726556730905	-0.19700644579854207	-0.007027858025200061	0.15014012522320228	0.7041421713874981	0.08890480282643716	1.6275565057539774	-2.2023939912054824	0.8092953270826038	0.6828222803314187	0.2975271652182859	0.14581904017996977	-0.40257596604653656	1.3016226262204469	0.652411437997381	-0.5973106594090477	0.7150016910540491	0.7897482693442149	0.20062769631001456	0.4926661317513261	0.0	1.3672645592714165	0.20898205819661936	0.8797887290492319	-1.483824587648776
1.2570928734512932	1.4757228705282346	0.43713381432455306	1.6343424704074792	-0.6952071981244333	-0.5703768517761527	-0.777607153054799	0.48499137037259177	0.46355019063896896	1.6649989101789198	0.5062393349333132	-1.3235101303156862	0.8683400016162209	-0.18341244991418115	-0.6006157666713985	0.5080232940393221	-0.0957613286477366	-0.09404308372333672	-0.1769200813830374	-0.023002506573029137	-1.6263652940889664	-1.2933762728638964	-0.3143103508656237	0.11756073078903566	0.711413374021395	0.6161122963499668	-0.18620000976104814	0.4826481642441698	0.4613513866471227	0.34607031351623896	0.07723786999273109	2.351886738231497	-1.6221353705972	0.38383589440697585	0.3522392833099563	0.31477232937312466	-0.29683930523682717	0.1348080049421878	1.9666973945629196	0.37412732316391983	0.13206729431674347	0.46143321770157375	0.7346197412433452	0.3338286749852338	1.15562229994501	0.0	1.3419815768708767	0.41477015601161876	0.6484431933165667	-1.0146852450912074
1.097697134664445	1.4035925405653533	0.5575633238176758	1.7339463193642919	-0.1462265844546533	-0.5462364870624408	-0.5441416039433628	0.6933898372860284	-0.16013555100794577	1.9526554639796858	0.7245981457394794	-2.0539480019776373	0.4280764159787042	0.0674599616622614	0.2614675183003649	0.10708410585369903	0.0758269226464616	0.8585529425697926	0.5497604862970662	-0.015251382003720337	-1.3111039423099653	-0.7631647371270173	0.0816327208074347	0.2937845389085374	0.03873636153099025	0.7741943902003565	-0.09827289642309947	0.9637509586420084	0.41166575687872464	-0.13588964679377438	0.4774882133555716	2.657754699666323	-0.29394812822583105	-0.03326045401952321	0.19725912551648345	0.4034977649418643	-0.35821189999943176	0.1063771007807953	2.4319751026593366	-0.27801516977024066	0.3041767767952102	0.03231942687345916	0.9236922408219712	0.2995271489325501	1.3932697943713652	0.0	1.312071576094084	0.5925551911498208	0.9324553664438908	-0.3944495104690529
0.15352488161822245	1.1718558919508644	0.4620411051481571	1.3038957515306506	0.21577519052685648	0.4264363545345552	-0.7099683693976877	0.825568235517755	-0.21146998722899618	0.9116243111459332	1.1791587538024166	-1.5838003710537807	0.1279230104741311	-0.037880154680168865	1.3668653453183501	0.1504789168583729	0.7109577612330367	0.04345524346395519	1.1962302703134868	-0.018018699593727563	-0.5535756974312304	-0.6861142929058576	0.4435778881133558	0.8163534998948679	-0.2721102731310592	0.8470872301895492	0.3968263430813691	1.0886164049938327	0.0984140585699361	-0.3340141830835962	0.8667674088425898	2.26146562958533	1.1310194280854993	-0.0673027700005085	0.3841679504552041	0.6144517560206112	-0.1583524052770423	-0.14714838563083718	2.3548552130739	-0.9499930596556619	-0.1376447178775994	-0.32221629922302103	1.028074316482384	0.290841002697217	0.8312937580488885	0.0	1.2950193241977352	0.7203109896546769	0.9468162750311994	-0.18302499645895368
-0.9007352544839846	1.054786623383853	0.15409564984922655	0.7005702281831283	0.3460539437399409	1.7169183347987853	-1.2269098145350616	0.39864054041695735	0.08626296534103063	-0.6189787729516528	1.6714846999366224	0.2509096003660479	0.145826294019365	-0.45482039271905417	2.0584144241803894	0.676087268697111	1.3505103368562175	-1.4419982785797898	1.0302209520080474	-0.16754935709399585	0.49786855371821515	-1.0001926490882178	0.9194245969092198	0.9275702497846969	0.07997690073761306	0.8199118439354574	0.9676385681862824	0.5236316331752352	-0.18321421600507176	-0.11135512830822503	0.7556329306694061	1.175152963190575	1.9018563788514524	0.21247072555482427	0.6683655988275449	0.6966924235981584	-0.19215285898057377	-0.15381800310230512	1.7379579557885128	-1.314414067404822	-0.7608449724680996	-0.33921088137476985	0.7619503970000897	0.3959594365898731	-0.2856115264066501	0.0	1.15329850552123	0.7273322764790456	0.07636477811453349	-0.3952830775359779
-1.3265984160534838	1.0130164603998304	-0.2560462684717103	0.24301295571094314	0.4656027186621522	2.088935729277802	-1.492175333886928	-0.6164095987893521	0.10661845940963773	-1.578356811810679	1.733956346493284	2.2169354554979073	0.18573670230530653	-0.4488752481762091	2.023508449826353	1.172985546543169	1.3784071128986848	-1.6949896356002434	0.212535371625149	-0.43595027179630974	1.4991951120123417	-1.2555808197255758	1.3249030861068483	0.3451811011448044	0.6421017716792139	0.5786681873776512	0.917529402326473	-0.5100824989234993	-0.2768301580911375	0.23538973009894978	0.0869168694851628	-0.056463951265246316	1.8472577384975093	0.4162488810163527	0.793138474563341	0.404505321030001	-0.6973586585476786	0.15515308948590834	0.9498690903530272	-1.2769008136169657	-0.9555609583504232	-0.005326154542524257	0.2848894910931812	0.4123899652717074	-1.3264563050689981	0.0	0.8595870829510611	0.5443101518882035	-1.3386927081543238	-0.6872457080146719
-1.040235186676341	0.8796014665100154	-0.6137767754138063	0.022092873681452223	0.775908891411502	1.1197536857454178	-1.01842106450174	-1.5635688191255979	-0.4920124219493651	-1.467414740012509	1.1159393837635696	2.836905435889432	0.0036004535709426083	0.38705760981997744	1.553876749019954	1.2165279868189116	0.7412420763639173	-0.14441837191060458	-0.2636103059777932	-0.7348119614797329	2.077074813579096	-1.2198867927216233	1.315440892795117	-0.314659915902312	0.8020960570909442	0.22220948314255323	0.07141823573175315	-1.2292907884641195	-0.21849125549104104	0.35224284230086744	-0.6897818979798502	-0.6443990729977886	1.4148698255799523	0.3213085544362569	0.7873007145617454	-0.13965095061090926	-1.3010486289468155	0.3989448626455641	0.34683749271170944	-0.9302716458168443	-0.4242911485596945	0.35851279200311137	0.060939589119455656	0.09842928347500926	-1.7455521758758348	0.0	0.5891190141459678	0.23396793773681146	-2.228079950311593	-0.7723578259401342
-0.6070168760704141	0.6656462333829521	-0.7628445092381578	-0.05406991477978744	1.1152200707805393	-0.26874450761683966	0.034720869998485025	-1.733228141455077	-1.297054165439427	-0.4874304020050135	0.20495380716100237	1.8437319461547748	-0.18413494555171286	1.4210556670625198	1.1853456832689822	0.8862638676503003	0.04792275128576565	1.8751816716335024	0.32125823764618466	-0.9954592525336206	2.0190459989286267	-1.00225876415166	0.8749452638636146	-0.2394244983325846	0.4602569934160682	0.026859008494469882	-0.8855090627110558	-1.046949865396307	-0.07818024424093344	0.2686608690867762	-1.0148752225360025	-0.25642797536604917	1.0983522476130212	0.11386482726584322	0.8023694254390715	-0.53558300152833	-1.4490572780256328	0.24805541931701994	-0.05519723139390522	-0.4353040598426961	0.5499336670316595	0.36432540970171	0.31342155079155537	-0.47618089836237854	-1.3360113942435823	0.0	0.49131894028281525	0.0077799298570901945	-1.8325959313186861	-0.5590785751949269
-0.56630991483751	0.5862090367025815	-0.6184416800186234	-0.07394569058127334	0.992718114213971	-0.8210767330095303	1.0083698642713184	-1.163342761177364	-1.4843820751978245	0.8180780319605055	-0.23697075253488492	0.3589257665023512	-0.00040532873786160183	1.5516409710184567	1.1242454139444173	0.521835371965563	-0.1000289928398315	2.6751608049028803	1.4914914001651844	-1.1538715965647435	1.411045489575708	-0.7055378965037539	0.4398527064827971	0.5705791868120251	0.009765163069953425	0.035849544250295774	-1.1077344980916968	-0.28565131258899884	0.08556433745599921	0.32355155290633264	-0.7014480123109912	0.5894523530657109	0.9917459194590524	0.08622082006596785	0.793255595035583	-0.5556953432710666	-1.1039037495786501	-0.12980209156543196	-0.4579564632919794	0.005071767608107812	1.310369562726852	-0.03718573548077714	0.7154387978251768	-0.9455005810044107	-0.2320656287699467	0.0	0.4571281124163	0.04978261996549476	-0.47477055279510727	-0.049922850900724645
-0.8594074966265486	0.7525453922644109	-0.2468862721456144	-0.010107292057776149	0.1045624921240832	-0.2905935329903405	1.3441746967804993	-0.6018941604383686	-0.6839505918985285	1.8883065664456635	0.13426490910201433	-0.30277008345858075	0.4814823946252413	0.450769110692204	1.1049732551833165	0.2438612498734994	0.23688898477062448	1.9781557994932015	1.9812353219031438	-1.1539134357067826	0.6652618850169991	-0.2479594318841725	0.42507161449285674	1.2298897677823948	-0.20529393356849968	-0.11009654293280172	-0.5101752042751745	0.10669048245842984	0.12673448119760883	0.6667666608747997	-0.0850999890948716	0.9544920771891369	0.9479947906646791	0.20174503898954832	0.5490714746796507	-0.37918595745714445	-0.7962139341999127	-0.242045982692604	-0.8801028857533251	0.1687011806780245	1.3530916461067093	-0.45356414736921846	0.6994459851627962	-1.017322484999223	1.1203666192977784	0.0	0.22902856625687754	0.3151918385126481	0.733114126385854	0.6510195070664296
-0.9723148296147045	0.9041693088476624	0.15224899932016325	0.21980005296509597	-1.171707894092632	0.46314373821693894	1.0035394148893266	-0.6123165759769422	0.5612464895778118	2.2712479023269623	0.7917850647953547	0.16943863518554134	0.6819875698451379	-1.0152917764959724	0.8097563077663329	-0.09551076344403871	0.45436185976410326	0.9131745362776426	1.0982247322542593	-1.031917640340767	0.33709194067106174	0.3795842227029659	0.7235914959191372	0.9496623036544837	-0.20736733602600568	-0.7236269023570274	0.19382085751895348	-0.35402699988145203	-0.13967954558730328	0.9988768975438161	0.2558280125919673	0.35354133958648326	0.9751978416655722	0.12465007842783143	0.05562765005289967	-0.3237747752668754	-0.9197012738844567	0.12365627513923608	-1.0316215999612894	-0.022887242988397855	0.7198472882679158	-0.4188234100335108	0.05023677949112893	-0.7503398288912998	2.027996580778921	0.0	-0.2606121993899024	0.5274381992213517	0.9059014588476219	1.2135332375747454
-0.5860027640571619	0.568475405715656	0.3844795828853576	0.6202228398629781	-1.9442302414850956	0.6329667892087193	0.3867928764472834	-0.9040572966080374	1.2776215616825843	1.775414737248477	0.8088822435120747	1.060554330307143	0.18262787121968804	-1.7132431854106371	0.3163084681111538	-0.5248692234350163	0.11658668533538181	0.5160301396861144	-0.48497978957525617	-0.949915492397369	0.7220810912786727	0.8967813892281055	0.836763307190327	-0.09772859564985725	-0.17509974672887704	-1.5064475899330527	0.33753488789606007	-1.0733004340311423	-0.6595839953611424	0.9184106601894052	-0.037400920179088484	-0.8386261081007477	1.2288346017807756	-0.29842151486972973	-0.34005615873842404	-0.44473597761625994	-1.1691651059202472	0.6109086640149003	-0.6810360800764607	-0.33615757802562923	-0.07763163265930614	0.11867209299939575	-0.8760733791510965	-0.43895520701197444	1.8704639514861854	0.0	-0.766676929864326	0.39112977396533355	0.08623388922343411	1.2010185223024452
0.022073829457979255	-0.4247983720575054	0.38693252471587725	1.0633582375760393	-1.6133053105761854	0.37377313656551797	-0.028997371202767224	-0.7449750990779047	0.9885183996639686	0.6879818185235202	-0.1806188717911238	1.5298221369907674	-0.6900417242429544	-1.4065233671930193	0.019082659623806245	-0.7486785148479419	-0.5877222053804644	0.7025686137594812	-1.4254043430638483	-1.0471454417429422	1.505135115063698	1.0115048869044383	0.49454120151330966	-1.03890322874022	-0.14400772600893336	-1.6864393019272417	-0.03715898399002176	-1.0682785714909342	-1.0144746547816816	0.4458343048653165	-0.8149607468649465	-1.8490503369670837	1.607458821617081	-0.7405016518550175	-0.2610121955595786	-0.5133190162524607	-0.8954510334659561	0.7140086144726208	-0.06677850534533494	-0.3605452855363387	-0.5042715360035666	0.7077020901910019	-1.5163369276838345	-0.2982656514894517	0.6260090197234438	0.0	-1.004478458164885	-0.17509149385246806	-0.972817720406233	0.5253233839057742
0.2729838577502212	-1.6033850498348676	0.2110731403315174	1.3355689137351614	-0.50591660406824	0.3719279015540978	0.03311376187592281	0.0317362937833749	0.10124709364938948	-0.27942865734918265	-1.5476349818529096	1.2999565919686267	-1.140553070254726	-0.8000408588977382	0.12037900245994426	-0.4875689545525271	-1.112576633875653	0.8083192785707021	-1.1006639958193585	-1.240204163601942	1.8724718399082956	0.8722191167520553	-0.03288324400480451	-1.299852774910279	-0.07538062091185942	-0.8695532634631913	-0.44396847088932984	-0.20545471904272328	-0.7901068427117843	0.033017533218788676	-1.5136035119747957	-2.2571265068444744	1.61353695781266	-0.7167068379725138	0.25536962515298467	-0.35760190335794734	0.01562870791378709	0.40544787552655015	0.22854909903247503	0.04938914664414912	-0.3988316160004876	0.8155998378251831	-1.6005988780788087	-0.32968339642483474	-0.9072660140624825	0.0	-0.9812417471773279	-0.9709428748817319	-1.5558346736347022	-0.2668758770779336
-0.0652862550450817	-2.1313530467461055	-0.08924483552548831	1.2096322515550535	0.40357225332665564	0.7445945210206598	0.5701468353426694	0.7009046888763608	-0.6119912739823969	-0.5031154438410185	-2.2328906850503887	0.5578560129629052	-0.7766958502334582	-0.5462743873899578	0.3224941671694582	0.06466435420165913	-1.1289979574630953	0.6865065570452247	-0.14246516864312533	-1.2533195194322893	1.1592242103584154	0.9932966024022135	-0.3499841459989856	-1.1068851065230292	-0.11134864348736072	0.35613614315240993	-0.6507862558494436	0.5440095624989055	-0.12956110970820445	0.01384824792123269	-1.5736364394302034	-2.1883424685799127	0.8478704444645805	-0.16671565983137665	0.7786116088409983	-0.08700280515683771	0.8632745618674972	0.1638353215843212	-0.11496000195976065	0.49719865388598855	0.006646255899682498	0.3324571722013334	-1.2589708074144403	-0.44329471283744953	-1.6189113313550225	0.0	-0.9650641428109765	-1.627537163948252	-1.4594961036395466	-0.384266344596853
-0.6059166088521258	-1.5372131379970706	-0.4948878442870948	0.5259243331031584	0.4508435159983128	0.7831768558575846	1.3162077231964067	0.46931894794592643	-0.8035948726219211	0.004339962085867327	-1.737485959039181	-0.46015423744881206	-0.055725531592945535	-0.5451639344392474	0.12325107615528921	0.3335227811503231	-0.7255255832662255	0.798887820647613	0.39091346992263926	-0.9139503115817961	-0.4828628188073169	1.5991391345417147	-0.5233361826157437	-0.9708526121130157	-0.513171640261162	0.8822031238981531	-0.8250194770732677	0.23730511153532638	0.2529162095711266	0.188587821514122	-0.8760275188423235	-1.8615111924582506	-0.3983154772791493	0.43120052862665265	0.9640839433802755	0.072830014035532	0.8833540811969139	0.32296019028441203	-0.7665812968812704	0.3717237888924588	0.38701322683902034	-0.34161876357009213	-0.738639315679431	-0.5831077886279478	-1.0121669554648338	0.0	-1.1373424979581361	-1.8055337517879944	-0.8828354470360598	0.40526397538288167
-0.7456075034478528	-0.19807936787597027	-0.9308179558831285	-0.6712626395253197	-0.1061428402756973	-0.07636502859745069	1.819720644704753	-0.512907038127044	-0.7465166522987627	0.6347670063179844	-0.5605667355822002	-1.539141557256725	0.23356685296862378	-0.35152696140264195	-0.6042885242944289	-0.008913317383350694	-0.14480999151682886	1.2985250397524304	0.15069719892905226	-0.37146992639731985	-2.081198312059194	2.1850381101001135	-1.004138619751428	-0.9465931919364764	-1.255207541058306	0.21307904124965232	-1.0062231755275481	-0.8394633203410987	-0.20010523428575464	0.0934654528171316	0.14687429556828627	-1.2114305490671888	-1.2733533672506474	0.5811411558141624	0.8810461261087998	0.06568834781201761	0.1729240702457154	0.5609691070371161	-1.0843985422658091	-0.4485404694309281	0.6040864280219694	-0.6806386327149466	-0.1742325549633232	-0.6841338416263786	0.33274754540047446	0.0	-1.3749334773912256	-1.3915511856689788	-0.10490156282446329	1.4329190053171448
-0.2856885881470052	0.9416878464055574	-1.198166760750172	-2.0058456480005047	-0.4685720749612082	-1.310072590840471	1.6525748241911853	-1.1938165948201018	-0.8287782772317674	0.8198285834236729	0.2855420457518049	-2.2770105533011975	-0.1521882647733934	0.02896591411241334	-1.420821169383904	-0.6294538506506353	0.45349996119020636	1.5539193425271283	-0.3277365528313701	0.07683897225439032	-2.6095974986695216	1.9437587370229106	-1.8988375475189954	-0.6626589754158146	-1.8349359875490747	-0.9711040702664471	-0.794185700392334	-1.392687681844726	-1.1634062300563932	-0.3669852230186903	0.8422157524420849	-0.14393218765855137	-1.2133954464229806	0.2992609403561098	0.7807978744184209	0.018525674848822206	-0.3406546998564864	0.24599712114849054	-0.8347154032204976	-1.290903457935118	0.7083606581541448	-0.48900126299745317	0.32724774227867787	-0.6078187010078614	1.2791944048143782	0.0	-1.420777789135336	-0.6150116403786772	0.6110595185212145	1.709192698659493
0.4126692063183295	1.182113489938585	-1.0830677362023369	-2.864049294194314	-0.18505838792126725	-1.68172352554306	0.7110902821359373	-0.7139903434903784	-1.0365152897628933	0.5467444145757806	0.1598467352996618	-2.156227179422117	-0.6939213641578156	0.14460918518618912	-1.7560300258735877	-0.8821575043731358	0.8969993006426191	0.9242038635119488	-0.42687974761724345	0.378736147467659	-1.8470321965482928	0.6499543073167283	-2.5341296638560786	-0.013572920536582607	-1.683826596867678	-1.4807702708148138	0.13602685456109886	-0.5696314671480991	-1.6117674393031551	-0.7439214323070951	0.8519725334817682	0.9421059453148947	-0.559019522881398	0.017326796399317505	0.6474177339120218	0.014952539995536373	0.10667714323703144	-0.7120290673701132	-0.4575447015013655	-1.2412557750991124	0.7282402846670717	-0.022013817258987378	0.5263497736519731	-0.2555884863173657	1.1634974977737687	0.0	-1.1915538193212987	0.026893414272660517	0.9294431215218395	0.8502106037241505
0.8777524374535569	0.6159161062718063	-0.5711662095553981	-2.79995670131027	0.4770336614916585	-0.6025283326931281	-0.634226536261471	0.6860370556009223	-1.0305080644348141	0.18173969121706543	-0.7225671874240505	-1.0296223006860397	-0.775511572223381	-0.1142634406965153	-1.4924605658046324	-0.5403320231691767	0.8679441811265282	-0.2245983005929013	-0.13674809181103378	0.8159646519619683	-0.5137080929950807	-1.02418724262286	-2.0217910744577443	0.5018498283851209	-0.7931809318934308	-0.8042756731006658	1.3155309766750158	1.061141255470934	-0.8437458841422051	-0.5941682420869688	0.3688956207377785	1.1996439602778841	-0.16941415940818186	0.015613640662308902	0.1749214434097861	-0.004365022432755116	1.2927484895763728	-1.5742002557190045	-0.5526702266964162	-0.0684800579814021	0.5355120587577771	0.27425411892731877	0.1768474290592123	0.24074100658666733	0.3192505644319116	0.0	-0.8205098031832181	0.08954189469953051	0.519489447096915	-0.6257510026954637
1.026904147445098	-0.11109749210632733	0.07347762348610735	-1.953430104053671	0.9994145574326654	1.1194475073366688	-1.740339505938142	1.9363825418416962	-0.6383124549616239	-0.09616782759622754	-1.5393195300044713	0.5475125170600484	-0.42543781233026823	-0.15969621864722192	-1.0547897024522364	-0.03453729856320726	0.13887092771805434	-0.7476736492658242	0.12790286502935388	1.5860518662073901	0.41605792910762107	-2.136344246397245	-0.3051464062893366	0.3284540887493851	0.18345773126496817	0.4476535028876021	1.6728289738522744	2.143684576971822	0.7399957287841613	-0.08844857471885766	-0.0918766736702248	0.12818758644424802	-0.44298451400008165	0.11576952559249433	-0.7548170994992591	-0.07553847072153515	2.264121240151494	-1.5131993180961105	-1.176078663970727	1.4603125407825326	-0.021284611572602974	0.12960949405728353	-0.6265429185808625	0.5546799807872977	-0.38233218820623377	0.0	-0.42340573853831454	-0.4291234365679023	-0.6192536279862372	-1.8687517921580525
1.1272573807827253	-0.5177798014688668	0.49099799278810957	-1.0036657154443789	1.2097191942962084	2.055091735883682	-2.1206437382958168	2.2061447206425537	-0.09996269453082864	-0.470784686857537	-1.548576604371365	1.656923909813968	-0.2754172342755884	0.5302182675350569	-0.9264929970231336	0.0947217539823886	-0.9980996863484548	-0.0869587657049832	0.16248170483122584	2.3534485345944485	0.5164630676069386	-2.304371627312821	1.5390982807089835	-0.3950101466135241	0.5238011823151981	1.2358076629027799	0.681081542116767	1.998015132051112	1.9924999752854544	0.1214652884371768	-0.17864996537503344	-1.7077114585398607	-0.9032334538149054	-0.006848887615965392	-1.720234554662164	-0.0763011912068777	2.3058379933714703	-0.5700899567987866	-1.758394987320122	2.261626393685112	-0.8367604461984858	-0.3688705339027279	-1.3388936471069735	0.48505129260952734	-0.43678944074696996	0.0	0.043411026733191166	-0.9914992358161824	-1.9428390175586785	-2.411703699493219
1.3024339672646692	-0.6881207960598291	0.5173385458497836	-0.5816766995256673	1.2485522958924742	1.586591648625537	-1.734413404400689	1.574671480347402	0.2260765739578943	-1.0602428608927281	-0.6619321013288852	1.7562143756743582	-0.805724666921286	1.4654589866922847	-1.1524503461974243	-0.1438331457965051	-1.736749374115284	0.9160799367031248	0.16086634228619545	2.416039406664429	0.07998721791228938	-1.82888593102328	2.210271788460941	-0.8955303221872237	0.10067432095537085	1.0908242689415388	-0.8426920026252359	1.192728000385914	2.144900782982945	-0.31980124818869954	0.01924716483438421	-2.951746849471037	-0.8565790495742212	-0.35006921187321316	-2.0587293839215395	0.10323358303618804	1.5207088404367752	0.33986937033789477	-1.7236344822613763	1.9354642111152354	-1.4529016778546502	-0.8758888187855419	-1.3633331190046964	0.21210176520877635	-0.12097357358344167	0.0	0.6131321353250683	-0.9158615842027021	-2.618499561574817	-2.29026928470206
1.2554547217971435	-0.9666388331259439	0.3107226728122245	-0.6955681055239012	1.09919874154092	0.39938380556116443	-0.9097596000346685	0.7232649457249632	0.29164268826027007	-1.5357505423340334	0.492823054394799	1.040693700492343	-1.743253959218697	1.4341166595411488	-1.3698133404154278	-0.2381964257539092	-1.4300385856770257	0.883573231513985	0.28758296966538205	1.456591177827596	-0.37199825978621154	-1.1361036553346733	1.3855525358423177	-0.639219731826972	-0.5649188168095676	0.39021955433478056	-1.4096001761159314	0.6750716563434415	1.480194790755865	-0.9883954349640908	0.1433155134093171	-2.6023168597626536	-0.3200334279008065	-0.6010523369284688	-1.5376108241205901	0.2915283550493119	0.518334792524122	0.4447233859847034	-1.0873338884506119	1.0611755602865391	-1.3489769668848355	-1.0606645214704609	-0.6308162363535486	0.1413036075359911	-0.07638416278439039	0.0	1.0755187845761605	0.007420241879644902	-2.126046715064578	-1.6790472055082688
0.6376424506991929	-1.3884983706931895	0.19989758339776384	-0.8045951005149206	0.5051811668230063	-0.4152626643142839	-0.039532171996288716	0.19869153749106105	0.3732037746743999	-1.4161915407987296	1.0570516510205519	0.09525530611714367	-2.2706471350541286	-0.0552419458417101	-1.2805569449995644	0.12938924274472544	-0.31128962443959934	-0.510492434708606	0.3271865651037312	0.06477171504512294	-0.6128464701514446	-0.35855797104281467	-0.06238699048685576	0.028408985441736995	-0.8365989927104679	-0.18898067415423425	-0.4374276810602677	0.6547653107235462	0.8816940594304948	-1.1436475478582122	-0.023358435422666222	-0.9180431868389186	-0.052417826201690686	-0.6126214394758798	-0.6319479506327216	0.11927917274566449	-0.2199379299611365	-0.02961930489841439	-0.3837446729915271	0.5334778487218051	-0.4303529581605696	-0.8453791060545391	0.2509583182159153	0.461762323417166	-0.5867810972202469	0.0	1.0652424228835715	1.25666906965565	-0.6839166211771525	-0.700049525674931
-0.34044224388779387	-1.5668606210456384	0.39505553165277546	-0.4851852745438551	-0.4876371643141209	-0.5153549469431155	0.6339827093061565	0.07721114401506657	0.6716184155683932	-0.7354154831810936	0.6411231963788211	-0.6775166706324259	-1.8093245652147696	-1.903964656150005	-0.9782878500308058	0.6057273836400598	0.5870959434908825	-2.124946276775416	-0.04434879918964451	-0.6747141092910448	-0.7448891809004482	0.47478812781236146	-1.0022485249744528	0.26876922395040476	-0.4798627585684713	-0.29895484565833635	1.0267479027225384	0.5915248125177657	0.8535024621535059	-0.6476152082894248	-0.3268629812825326	0.8319176626033331	-0.594621539455878	-0.6662247663481548	-0.08538121940935482	-0.513968273374171	-0.5489024223371377	-0.19914716478132818	-0.07170674071348865	0.6855802606800193	0.7505915912145461	-0.4265885361188394	0.49873889921223674	0.9204461254130819	-1.3010997331102123	0.0	0.45131833667864973	1.9855173247518607	0.882329692566127	0.37469869759274077
-0.8787027590068021	-1.1727419646308732	0.8014044982566804	0.0777478358028768	-1.1576733300021722	-0.4339332116283853	1.0057755649944735	0.15977741481823324	1.0153381510402617	-0.1743311614038345	-0.3083849612884091	-1.2040356373034524	-0.5692641323508985	-2.3916685806535676	-0.7482160721113741	0.5365083089320887	0.37589763797299164	-2.6036795920984863	-0.7193888448003819	-0.22551437303584573	-0.8598605204690445	1.0841149042516616	-1.055060718549246	-0.2815724384994235	0.27010292831060245	-0.02809306434975836	1.357626371496879	0.1211738450278165	1.1132715575334386	-0.2268458608589992	-0.3956814252519207	1.5051113483579739	-1.4686040003304839	-1.10540513760437	-0.24060145118018983	-1.1420083366755316	-0.4487848367337331	0.35379242650065823	-0.11686670699223912	1.0858738425621777	1.3485419025306806	-0.061799895682075674	-0.13704192674668822	1.0886161155294634	-1.607409315148261	0.0	-0.41761580386469394	1.7557896418681167	1.7095462134667552	1.0153498373389558
-0.35932621898082245	-0.39887996125875397	1.075451570735381	0.36571496624977545	-0.6771071272733761	-0.7063918225090239	1.0000424604715503	0.23025349623680658	1.0356676781269119	-0.3476596543530546	-0.8483029121574969	-1.451968472593589	0.6482039860148969	-1.0462336851373235	-0.6209326962615898	-0.2200824122221572	-0.7974382742052076	-1.7941778396419619	-1.116330769679595	0.811830417882707	-0.8356645889165122	1.065893128132047	-0.6519377083326882	-1.0891275989348157	0.9769830237388313	0.38053994553226966	0.08815517766091131	-0.40496214268631997	1.0852659340556858	-0.6635794692520316	0.0030120736542363236	0.9868720136218766	-1.578441679430945	-1.7693572503524142	-0.8250807889186105	-1.08254320727541	0.05132013535143536	1.0524664334807687	-0.15147134977730012	1.0980857926579337	0.928604976934963	0.17358298189138358	-1.1211813052028656	0.8188175112474982	-1.2114981256420572	0.0	-0.9412066304626303	0.9005597457929405	1.4471667143244593	0.8262933900684494
0.864555765994771	0.1949211209998774	0.8894242499158374	0.22930108228202492	0.8313480791408304	-1.1553874639179134	0.5560298637328659	0.10673206073402457	0.5912177246508955	-1.0360522482840357	-0.37663420909480183	-1.2548365491582547	1.1586075871402965	0.7627150933745108	-0.28278194326641254	-1.010829075633215	-1.8378624112010116	-0.7156484147801219	-0.7829662428514322	1.2502920031735762	-0.5196436010867667	0.39404856073036776	-0.29988880396155415	-1.303844152586185	1.2807403319718296	0.7311292608599586	-1.5799559822328177	-0.4505024625616795	0.5910543461395273	-1.778289726495028	0.7385908456187634	0.07790322288798661	-0.4618057689954634	-1.9885102578354945	-1.3025930690045737	-0.16869911262760895	0.6573742762019393	1.0490392494734644	0.07517913111507525	0.5183712293555871	-0.11894187262862081	0.3952146063528444	-1.5772314255417297	0.3669200834646942	-0.3590224828004758	0.0	-0.7685922977227612	0.17192426280192438	0.42039131476728164	0.0466446262732474
1.6400941261417428	0.3008672253669186	0.22792787381063637	0.11945127334403069	2.0859776379679285	-1.1527029406447036	-0.27252779216628986	-0.31062488870876115	-0.06650719376693838	-1.329512805597726	0.7765501574032979	-0.5502226498129558	0.9412869180028841	1.29460101881832	0.48309960834029303	-1.0280873007343194	-1.7180534399400043	-0.2818076963432749	0.04549905162596505	0.48078791861491416	-0.018920275485680652	-0.42162204830432864	-0.04922881898330925	-0.6432059392605687	1.0675137601495748	0.8709109412615826	-2.044845317251939	-0.08925776621818386	-0.04755570546278721	-2.41627632155487	1.3959919421034037	-0.3478587799531938	1.0277576943492797	-1.2562721331517936	-1.3246171831925513	0.9407934668877613	0.7936821376047248	0.3012730181146644	0.4847723581204257	-0.3353284318959606	-0.905412133257775	0.6644087371339178	-1.0298969415476649	0.06213194264892999	0.4376096375380498	0.0	-0.07272276324785043	0.040780064272114065	-0.6352789554450631	-0.5792404833564945
1.1267515879307113	0.205192116772274	-0.5172433409288952	0.5103587683532985	1.8234070685304997	-0.44214663757762424	-1.236624417167546	-0.8498659321574537	-0.5561899931860902	-0.5980814276126776	1.620670875702831	0.331718270146412	0.5662982213105385	0.3213917046994051	1.3470868727660827	-0.19864194409438923	-0.4249460252650755	-0.40491956551759867	0.6120988254715315	-0.9458975474051279	0.3235756227454066	-0.8192295215308376	0.29299373619235625	0.38054406701129545	0.566247013209318	0.7187006140391342	-0.9315221050803597	0.06645650406168231	-0.4635992272277129	-1.5922184726263937	1.5697178118317945	-0.027982895970978982	1.4822016093361048	0.15446661143475954	-0.8802099442104336	1.2934808162954796	0.12085411230219371	-0.3434640744580518	0.8376016523421425	-1.0172778945025356	-0.8664185091962882	0.7955117923396187	0.19173551818196696	-0.05767180569616388	0.84303834284173	0.0	0.6392702658290794	0.33739237411973505	-1.0569034284651064	-0.576148289464683
-0.29588034481118186	0.4226331626599244	-0.7974685601547785	1.2197917901261754	0.19683522457126149	0.49780194018863166	-1.944035293121337	-1.0316901939725769	-0.7276600696848208	0.7986721543397494	1.4337707586398254	0.8393609134586734	0.6202443562226445	-0.740837809351297	1.6064470386519725	0.6690030552687445	1.0611581507650083	-0.43582777413653145	0.3731122203905288	-1.8909760974370973	0.29391274184551036	-0.7333129880881519	0.6776551677577535	1.0286030763318668	0.2791557903897286	0.4116097020584196	0.6670949814809563	-0.2854430183484057	-0.6107127946162678	0.37944050553607556	1.1513789632687752	0.6866466059712476	0.41938497089424337	1.35372776638218	-0.19420547886317222	0.5293735850342648	-0.9169917722126021	-0.16957348136520406	0.980804761066233	-1.3092423743316945	-0.2947714371989685	0.5155089670233282	1.2148492164006326	-0.21889514667584675	0.9007726743627766	0.0	0.9422815086622223	0.5268518976670855	-0.6646572216993655	-0.2609979423096871
-1.37037358793083	1.0431098794646922	-0.3780303771940157	1.5329548868135427	-1.260150650413162	0.9396910107295977	-2.0403012035322035	-0.47684000415301975	-0.7309867076850457	1.8619005856409814	0.4356260899712741	0.7416573890804563	1.169952605347697	-0.5417551750528703	0.9229291815391689	0.6717237936960525	1.6781651143562935	-0.15203506907754605	-0.48034877979680235	-1.7107180775677409	0.09729089235675988	-0.5208629080563378	0.7928924136541009	1.0031184483085076	0.6188295001476258	0.3040983046189224	1.456938990435283	-0.6821404052875527	-0.6597182206482414	2.026333930833398	0.42060345417654316	1.2892993874470802	-1.1054099895443872	1.633255609332271	0.39751804414738773	-0.7637501750069078	-1.329179428399866	0.5503373662372402	0.9010270875932684	-1.2294473120289902	-0.026066977392324612	-0.14976255940735472	1.3214655212297453	-0.5668178572663425	0.865970701845175	0.0	0.7526203947604866	0.26133790917317434	0.14452902598480166	-0.30321751433025484
-1.2572697137545281	1.5735774838455123	0.36796147144200625	1.06208406799117	-1.2255999839965281	0.6397968353009168	-1.4218110580310028	0.5790003681630732	-0.7886158136812603	1.9355773720405078	-0.4820037492322197	0.39762243972744094	1.7417513424018185	0.7080133882735778	-0.16973801227796767	-0.28122246861120526	1.1894005810764798	0.04260327793074291	-1.2204973891028406	-0.746990104705158	0.1973084594559444	-0.4075350027173399	0.5146632714156897	0.577769805323052	1.4601439305601616	0.6415012169385814	1.2120835652777018	-0.4845627555123123	-0.7030589741368812	2.078181147711172	-0.12934310379078925	1.501947721776388	-1.4764396141950977	1.065034928673383	0.5762973752451048	-1.5574902955962966	-0.5691817100143101	0.9282917679061345	0.635676357255711	-0.8693051615453196	-0.5613284502867656	-0.7481748989544666	0.5197200739503385	-0.946444207312133	0.8912350285813572	0.0	0.29721353947954	-0.3550562236342651	0.7055166951574683	-0.800311284478117
-0.3833278268161939	1.4831313968261934	0.6948477702868928	0.29916539855231983	-0.004302861865640021	0.02033895520935601	-0.3473235263815537	1.3545849860303434	-0.9710827097909245	1.2273956873201965	-0.663160739499849	0.36478016005744984	1.816178562212373	1.644439015878966	-0.6536086130237188	-1.369267884869783	0.2919317216834216	-0.16245448310597754	-1.2348720983868824	0.15377974120923096	0.8175386484503325	-0.22856641259716978	0.16219545935518	0.23888992878500717	2.113819296224534	1.2143754449874677	0.7250472847452235	0.25287364542544316	-0.7011106733285101	0.6832164491854907	-0.13862039923668806	1.3370182221160012	-0.12164260031126987	0.3266594460252882	0.26599112033577405	-1.2293141880682257	0.779270553096947	0.5822070689357242	0.24275154737434954	-0.35271309532728135	-1.5133186871467448	-0.7936103811074009	-0.46820157003237456	-1.0592902212637878	0.8914290816982604	0.0	-0.07558806360135886	-0.9577328774313933	0.6101501732636655	-1.0431508702796082
0.10484928376064294	0.8241864418513023	0.14408074210626365	0.11018251517256387	0.8644301000558557	-0.31383456915998625	0.6659554577038728	1.2687032362422883	-1.1715132339281302	0.4149926739128115	-0.2579640190468336	0.751591520247836	1.3463969915780079	1.4057393642905116	-0.014724743068689249	-1.6365785888580309	-0.07096162147405516	-0.45172543577379465	-0.4897565003545979	0.45893053702655273	1.620140076493009	0.20335721063321194	0.16289144249856347	0.30090816957132216	1.9127104061114775	1.468925696438646	0.7231534278443889	0.7895852023295279	-0.6594205801109149	-0.7598359947643561	0.33585851043295756	0.9648549676969278	1.8962536882231686	0.029006283357000825	-0.18850626831252382	0.012861128418528444	1.4990495579992245	0.08337725813332575	-0.1442337929896538	0.09003082915084669	-1.9562428612572724	-0.2998167443971335	-0.7921635559286797	-0.774584884431934	0.6999836933525351	0.0	-0.09523353158775082	-1.2557049474771302	0.046697837700898075	-0.3571733930673067
-0.33744193426334435	0.2020414511866727	-0.9569521829946759	0.7030641784714439	0.3695352661827614	-0.1562479605943171	1.154271758670995	0.5468256965511995	-1.1959632430620541	-0.055467397787531424	0.10074568100368783	1.0669080486851386	0.7709147054893943	0.4850012820130268	1.202814585089791	-0.8372041642328477	0.4815731784962292	-0.29598753519075105	0.5264656095948458	0.2737324920528016	1.940303642318548	0.6725563205949742	0.5367628752220877	0.7712015138230235	0.877741831978787	1.0497241709248184	1.1067522586298988	0.5892470461601254	-0.6839516337873758	-0.9664119341924529	0.8386544900203601	0.5827874281099825	2.895046626343486	0.25905069136357944	-0.2089429632930799	1.378187223864842	0.9662928275120343	0.16342831515581044	-0.3203989652716545	0.17717092356288439	-1.3271189302257755	0.19498151658702823	-0.1540590367132647	-0.2270227788428236	0.3117212330906984	0.0	0.27449136952312575	-1.1589119057268682	-0.35675542966242185	0.9667152240678375
-1.0638523649576168	0.11906133690181964	-1.6922772814199007	1.313647472939367	-0.886142104659027	0.17796907015950109	1.0208637175857216	-0.08128327090356083	-0.8369348352666882	-0.18741891552784182	0.0511829365441742	0.7655645490997561	0.5057014747949683	-0.09917785671030412	1.9219493505724303	0.4444140731611264	1.5081678138040657	0.28680782651788356	1.2012054945748194	0.02142557783221404	1.3986806921124761	0.7396577085273339	0.8613260179153847	1.3972314417730687	-0.28665188762417615	0.17490329556636006	1.271826575343848	-0.05874565106152515	-0.7939022336110381	0.0707288763969306	0.8564002247397637	0.33291215090925524	2.1431502809480985	0.6789193617193938	0.4701781576881461	2.0680438411287243	-0.24679006860479508	0.6946152291105625	-0.13235850541139782	-0.17375346914358133	0.04357702727656454	0.2258162179679989	0.9848595687660718	0.35276951305784415	-0.08556155888710348	0.0	0.7806194941900205	-0.7000391031213048	-0.08026870997636777	1.8453557550877058
-1.0407536205156172	0.43780604132169204	-1.3447221558020712	1.0573266272748811	-1.5155570854656586	0.20914154853437364	0.5674046267810144	-0.25816884588104416	0.032079012995477885	-0.1394835905518472	-0.20124419214161152	-0.11908134943458375	0.4807278293878148	-0.07358208225118823	1.6126245575439657	1.4001363150205977	2.161480845289232	0.7010494491140894	1.1764600267666798	-0.010037688778747715	0.30122148756218553	0.32391311441781856	0.7620899162206745	1.781671180016212	-0.9070654881942379	-0.6153781578041682	0.9300552584414721	-0.46451520810619046	-0.7939062207481268	1.2454185438381058	0.21431812176490833	0.2441153920871057	0.4213296283694779	0.9068514092714846	1.4290388453560636	1.7265789809757932	-1.0585708086599839	0.7669124858729851	0.4025808749974322	-0.6741196610572354	1.2871883838158695	-0.04786378877593499	1.827059924729617	0.8097625573245678	-0.33527803970179043	0.0	1.0242141539590557	0.01281840528986447	0.8280657226430965	1.566801996248035
-0.08705868656120516	0.5581832855258589	-0.055050799319823325	-0.004644311807141263	-1.0399680674565668	-0.26775649514774036	0.18323936749829456	-0.3350806251587635	1.269348296127602	0.009913449114036538	-0.29999810064862675	-0.9701770531535947	0.26860908109288006	-0.0013228083547587482	0.7632632797421138	1.6533094262845252	1.8648651241555596	0.539925029418692	0.5000815767669206	0.20148885624045207	-0.5936813248418381	-0.1270810533069868	0.3189159872275767	1.573849859383428	-0.9594212856722996	-1.045901381282044	0.38601383113429855	-0.401232919650127	-0.47416422028849053	1.5437517466247088	-0.8044541448986262	0.22697832531375012	-0.8808328329504299	0.7582647120200081	1.8643044780176636	0.5816124084045734	-1.0280133368462876	-0.18200311408761596	1.1034835031379135	-0.8591187749996764	1.8171659985016726	-0.04135646795880019	1.887950200337623	1.0524302710103302	-0.5065744807589436	0.0	0.7670762060424322	0.7320084161403224	1.7961916770691964	0.5928437485616
0.8991003159755554	0.08642370148304784	1.276124820319323	-0.8436533648624484	-0.3827322331777525	-1.0351834868735368	-0.0034892317315693405	-0.715346689904914	2.3409303077147703	0.15632626094399746	-0.24670585602728917	-1.212802691128463	-0.32651331698944314	-0.2610117482976384	0.24855097732064158	1.372633253978238	0.7036326855356572	0.11533293049772707	-0.4679845678496456	0.5491160984873762	-0.7477234871059015	-0.16410157963017666	-0.08153105932238112	0.7040841350284113	-0.8956830598717007	-1.319138137153902	0.05566945523138511	-0.2621856044179274	0.06207061883898077	0.985861761407334	-1.6955049065915295	0.1561294419787273	-1.094030359437516	0.2552952780186688	1.3482115107988457	-0.70059584121869	-0.6524946539225173	-1.5695108260959705	1.722350160196983	-0.5363824083358609	1.7504423097102721	0.4753009395161685	1.2894355668216364	0.9807203969370801	-0.7793410828584099	0.0	0.1439934345435855	1.082149210719554	2.222564132726869	0.043879772094719376
0.9673491837580159	-0.7527525118084576	1.74042111212896	-0.5575765832970652	-0.6001672313648622	-1.6597259523152221	-0.13531651953372903	-1.0964274915429577	2.5507400280930868	0.06004022120273639	-0.3416284359491253	-0.8786780852591276	-0.9407013294992067	-0.4322352852690994	0.34585347902689545	0.8989686546955293	-0.7124866357391635	0.024159909463413315	-1.306044669453397	0.8948860173425176	-0.31061930959976464	0.12992982416343307	-0.2112979760798825	-0.5275993884544259	-0.9728854704763846	-1.716786867189115	-0.05422239780238854	-0.3739189185894163	0.3923601808263235	0.40317818454103443	-2.0844589108473475	-0.02008283061133638	-0.6705168325841596	-0.4188434178747765	0.2474031747084433	-1.3868336446374605	-0.5860159992084394	-2.2240524455394777	2.0261313284703326	-0.02187538475826497	1.5677214538021356	0.9605321044400122	0.5066039516581226	0.5527901631769929	-1.1290739010403898	0.0	-0.46472368955964105	0.7949678498977149	1.957746859070315	0.4750541133936675
0.1695669769796517	-1.3714348472058009	1.1158545535665279	0.6387216291429256	-1.4555473988099055	-1.8328861046052658	-0.30553143356253903	-0.7363669760611599	1.6133920985601804	-0.4254670066001079	-0.6786206910526693	-0.5153489620073718	-1.0387790795749825	0.05154174745261052	0.5316036592917163	0.39416187111905326	-1.7206015506215793	0.3197507688830591	-1.7676211104186663	1.0518511009034308	0.07671848209186283	0.33079975217788765	-0.19988895761627176	-1.6378300883076962	-0.9875099706433753	-2.12746444491951	-0.2647699826125694	-0.48500201164842455	0.18468266459144514	0.4460151210763028	-1.9008103212209126	-0.2471494912297498	-0.4137338601419757	-0.9374754755902541	-0.6599404629700267	-1.133114437448584	-0.8392650801846285	-1.6794141966253398	1.856443490771734	0.14885546585566045	1.4923226910223963	0.6534042692448454	-0.08145227546844537	-0.06801019954504138	-1.2307908676951709	0.0	-0.8011050386174566	-0.011495830161576084	1.3583766373831114	1.359827850704419
-0.5719831184700952	-1.396208826517235	-0.07547979997335498	1.6201154199072254	-1.6306406924629502	-1.547081765134696	-0.344211369305284	0.45788036255795456	0.06589701509935987	-1.040739222816432	-0.9001787365338677	-0.573299413664271	-0.5853028802300422	0.9196456819029386	0.24075087650209073	-0.14144939122794997	-1.9972057270712016	0.4049295335000561	-1.8193438001340732	0.8314865095341167	-0.05674823596016068	0.31688356338548607	-0.28028014992830197	-2.2598412310885876	-0.7283238296894302	-2.119839117657194	-0.7393522776253544	-0.17490307710638545	-0.411553212024604	0.9613562813505746	-1.3142076006513577	-0.41893853816614524	-0.5413419921030916	-0.9286295117156058	-0.9180949507332229	-0.21880826264392497	-0.9278604558222442	-0.6881996796860178	1.2166072438832185	-0.20832403417275144	1.3068214583139475	-0.45598693274565044	-0.3749930393569464	-0.538736297618754	-0.7837999923565235	0.0	-0.939005992095646	-0.8476089962673982	0.9188903006549646	1.7824212982317307
-0.5588734545517796	-0.9311584441948375	-1.062920289168843	1.4903167416811947	-0.35387416435508817	-0.9700245233099872	-0.03594254053314349	1.4508793103428266	-1.019759920467603	-1.2407687086352377	-0.5679050679932828	-0.9336080029500629	-0.1350276886559628	1.187165410970957	-0.3799904323710312	-0.629794142589061	-1.6126146803581298	-0.17280849708463647	-1.4698188407601884	0.22396375054072087	-0.5571777518110362	0.4271517495385171	-0.4624130066588494	-2.264502530126913	-0.4414464966428126	-1.4699716024381093	-1.2553547482290974	0.39758408209237633	-0.8514466923144469	1.3343283278316107	-0.5832123476747502	-0.4313697565424935	-0.6238052963187111	-0.20731576452361675	-0.6541326740016383	0.6973415791599049	-0.6530625456441341	-0.3529443448830745	0.33314421760473817	-0.6720902262406165	0.7535460553438171	-1.392580499296795	-0.40594899157780273	-0.6016083021409748	0.08886123959085354	0.0	-1.0930168913110654	-1.2200146753397592	0.8442906252418498	1.4037559193188154
-0.04005305818505833	-0.3133057041661958	-1.3467999436029319	0.40169974583115864	1.5229720630855201	-0.18329582200261063	0.4920179815321007	1.048940080053877	-0.9150574633206668	-0.736699100056397	0.29869822063514734	-1.0391936807722086	-0.14819078362834617	0.3485055861205825	-0.661705222837852	-0.8331635525069527	-0.8307705938711218	-1.0374616319081014	-0.6381468320346052	-0.5040595522588172	-0.84876147571163	0.8581110512026913	-0.5353027035718446	-1.6587019989582394	-0.5549601325569905	-0.47521752137933637	-1.472597025210305	0.5258235241065429	-0.690504701269888	1.2639209286087358	0.058787100897319366	-0.1973446434509497	-0.32462887254478784	1.026645412279206	-0.17356387998283432	1.141247193454365	-0.41069271536117957	-0.8858963299010482	-0.43837090509050003	-0.6033764759697368	-0.014293416137648318	-1.0935221465766085	-0.17802676749638285	-0.3161417204767065	0.8900659295718335	0.0	-1.2614610990331576	-1.0000385162381955	0.922057117063204	0.5952155738753776
0.24037269421825416	0.24557148640005821	-0.8738617150576764	-0.7320903007464042	2.3248976222854254	0.874458987178683	0.7903626431529246	-0.6759897606525609	0.10090611638352877	0.17022786274240137	1.181831706349837	-0.456904566529978	-0.35856511359454607	-0.8814534289657487	-0.3004786180168005	-0.5599760459978612	0.07756573622723271	-1.3201500192061795	0.695982170020147	-0.9926551764615916	-0.5587799298690409	1.1660841037971645	-0.3389004500116299	-0.5124319156427005	-0.9686379279497699	0.3224531586192231	-1.2876053886693284	-0.15095045762478596	0.017859515914535194	1.0322262583770163	0.4835461799333321	0.3072748126266536	0.06048581938100136	2.2384195925000725	0.4729300767943931	1.1664952993388242	-0.6150762876688838	-1.3999302672692555	-0.8470145397244774	0.1697298939586812	-0.4852635777054076	0.47636050163580845	0.2761050172009055	0.024894543514437352	1.2572684854221485	0.0	-1.1549736703496871	-0.4204397429515344	0.7635496768663986	-0.18114003489171476
0.0189590742057677	0.6994590439453757	0.07005267931567503	-1.1659195069262485	1.328705587551574	2.1280116915432363	0.6281393958861727	-2.2662860236752427	1.0032078474041877	0.8944170492752544	1.5718949039106873	0.6885327718892656	-0.07198387316259602	-1.3093320403797644	0.18580677487963948	0.09328187109306113	0.8736950767211726	-0.6495739391938562	2.1931363371001233	-1.1019925006748663	0.09802802823270662	0.7265652638702444	0.04917270612788788	0.9296933682096593	-0.9544337813945466	0.6363297596931421	-0.8357880497577834	-1.0500107854895513	0.7914480831583288	1.021072708900812	0.7163909078694504	0.9370554021795752	-0.048867079903454104	2.847493846845599	1.3598324581657353	1.114470972079296	-1.0432916479950782	-0.911735664426368	-0.8923496972277665	1.0801079460311975	-0.29839717765031193	2.215220016259113	0.7738845986500354	0.2051665063276484	1.3210503575248604	0.0	-0.523099072598183	0.2407060924382049	0.19333251117216557	-0.7695114701886504
-0.22241486937400107	0.9458667250311334	1.026154321584587	-0.8662112313092525	-0.5067461943356165	3.0776212852419906	0.40915628251013053	-2.373375590025533	1.009269980305262	1.136892254829279	1.4241448768079645	1.7820540795750055	0.8593278712637293	-0.6410457930706134	0.04347937556162368	0.7670535915249156	1.3488394340372518	0.38968101742613404	3.148139787303816	-0.995857556808227	0.5526168637881395	-0.30602438406174176	0.38265789395459104	2.160573339511551	-0.017792580438456537	0.5717653912894586	-0.24218588598172397	-1.225067096203638	1.1242819110627784	1.144618256670632	0.8711081911319252	1.3461647227417342	-0.7300134075743037	2.538430177421732	2.23598593795806	1.0803258340429998	-1.0324504122983513	0.5969040808474415	-0.7169861556305877	1.3039081273955633	0.3478666765215427	2.9091657333093544	1.0650929679861396	0.24803527800149677	1.4219710174918925	0.0	0.5014014738192412	0.873819590508939	-0.5391872310592282	-1.0511123128730495
0.019445552547032147	0.7537785310750674	1.5259344532429793	-0.2673133222410883	-1.603877939758054	2.9950729227175485	0.8015260875519782	-1.1922506605867094	0.3077152100144321	1.0187543607137697	1.0886061133813956	2.1794887440120454	1.6053188656193025	0.1981873022637746	-0.7715971241069866	1.1166965563625317	1.4110509645996112	0.876586219496002	2.9778710020985097	-0.8892053445441975	0.4419091072534512	-0.8733195934060917	0.4274993726616226	2.630891843264655	1.271401367489541	0.3523429256125641	0.459274312438226	-0.48793950167564476	0.8287501650835629	0.9210145740222708	0.9584328714866557	1.1876118479637783	-1.3382828675700682	1.4055922884866636	2.487774872614963	0.7475572073863562	-0.3293193673751249	2.163672068795724	-0.4029045320516611	0.5653753638941049	0.8184574127854776	2.277209769172247	1.0640876642508652	0.25909718747523625	1.5129082508507175	0.0	1.4529961497118786	1.4109667505782426	-0.929619039681106	-0.6707186295305397
0.5286470099455326	0.03392266112164609	1.3024210294962668	0.25241707348014475	-1.3249927975296558	1.6142870763478432	1.8445873930191534	-0.1394270295368839	-0.2215504540041246	0.6950823609239282	0.8960273123092662	1.6541949495944985	1.1679164891533051	0.20113936369631377	-1.4520470532228469	1.0435967166893665	1.1790702792638632	0.5222837350546687	1.7892777650440608	-0.7729737357752556	-0.10074718505752392	-0.1577007585581524	0.08395340871364516	2.166948180845068	1.654766091720745	0.0972613384512178	1.1285821435880337	0.3372084114602123	0.09236652558473353	0.0860821474708812	0.7747400241397637	0.44010179205868694	-1.179162427062066	-0.09522328986056844	1.7197149344400233	-0.16505250999787566	0.5099379320655576	2.7630043004420086	0.028221117697665606	-0.5460636588061092	0.5731638593064393	0.9756539211918245	0.9010224955999299	0.20339615681341094	1.0741062031505686	0.0	1.9212384365065323	1.6119252427846154	-0.6811293397249136	0.5413778094793625
0.5726985375060927	-0.86608642934436	0.4687049016392408	0.5494715558368694	-0.33166051963561805	-0.3647839395155807	2.603736636328342	-0.16393732465582814	0.010573980063401945	0.09009417341376426	0.9104774051504784	0.5040138475080266	-0.39638926289801435	-0.5316779695960325	-1.2176415043660151	0.6635135132279374	0.8880085999248366	-0.09533515305645145	0.3838765437415763	-0.46715796705474527	-0.6628904436188284	1.2697333202908216	-0.551054576150531	1.12899047454177	0.5412444528991479	-0.09303847363410674	1.39726332188863	0.3860290119086594	-0.6773429156622872	-1.020500255572284	0.10348957781867456	-0.4845203033368214	-0.2957364828816207	-1.345467143240023	0.2860309919857962	-1.3714396657636996	0.7377281428060835	2.1376422329099394	0.4089111291347682	-1.1038560223383094	-0.387023085455828	-0.258119314842468	0.6773574528865752	-0.04544182513638543	-0.20502424670659422	0.0	1.8360751138906581	1.1714672192529787	-0.07330188631896405	1.9007987535078466
-0.2010642721444106	-1.2965505710160907	-0.5351830254348755	0.5407535749955578	0.39641501336845897	-1.659951447283609	1.9967355768596937	-0.7379429388630162	0.6660447517111056	-0.8105053862557485	1.0136474146777517	-0.6963791842607061	-1.8351256793845643	-0.9962042631341611	-0.20420816839647657	0.1223448126061544	0.6273001116903852	-0.2091779881440324	-0.4003382974659421	0.06138389287000072	-0.9533416011105067	1.8336877464647534	-1.164232927912096	0.08858299993860211	-1.2010877451455222	-0.03798407469864732	0.9206088734291552	-0.2519225778685028	-1.0701099935625842	-1.7800586375278975	-0.895348026246857	-1.0536086546025734	0.5688444469896149	-1.8728746616511418	-0.9321651716630563	-2.1055943068025145	0.31112559383583616	0.8265041804166134	0.37752934087219475	-0.7187271458762222	-1.5194760503185372	-1.2245602355847856	0.26537660043189903	-0.4435559967334327	-1.7667419844343284	0.0	1.3783389072055858	0.12634252676687427	0.1720635747265689	2.0890488509036733
-1.2841418799647963	-0.8681149456737741	-1.2495711683004127	0.11228459430081092	0.541751630296265	-1.4931759828865923	0.041710784941291365	-0.7132100376846521	0.8515154141019481	-1.5573963522774648	1.0423700066524275	-1.4581504389883335	-1.9663548507552386	-0.5816816397647377	0.6682697394376056	-0.48191181089957064	0.2252391080963034	0.36686625173664267	-0.3656273542482105	0.5293778060094718	-0.9450773006472027	0.6634328796110582	-1.3577777145050647	-0.624073075067516	-2.0472563459080435	0.311034967528297	-0.2079706308363012	-0.7601574483203596	-0.8868617174998875	-1.9382143849409288	-1.592937515965702	-1.0844663131834098	0.7944075283461361	-1.643539612858013	-1.3180730079513303	-1.8332731715028976	-0.06589713567939091	-0.4030112469072763	-0.2863755400832031	0.10931188436948121	-2.1377788783584872	-2.0077207071268477	-0.48960897386581015	-0.705699977340166	-2.4956899670335884	0.0	0.7141784107281434	-0.9457904244647087	-0.4693922676376635	0.4445898861460331
-1.8147353284725647	0.10845075770750241	-1.4811713827995794	-0.695314596026672	0.39017929948188756	-0.31537848935186374	-1.9107873264328334	0.10711722627541292	0.07546091715394977	-1.4722323484981141	0.7790089893569839	-1.5890338656564833	-0.9669862886370264	0.16766128106311476	0.6822628999499988	-1.0164086788060862	-0.48926990868142994	1.1577927200494669	0.031478762791210355	0.5656324178353285	-0.7146381964196393	-1.3028669575013894	-0.9701299952951188	-1.00159385271335	-1.3849062802426018	0.6009749020858552	-1.3772647814919234	-0.7123389032600038	-0.2864172002855189	-1.7891706179014617	-1.3800257776957399	-0.8733949131978147	0.5201711743886418	-1.0893083160644357	-0.9983967454282007	-0.8195289234772348	0.17108158519130362	-1.0656043180076284	-1.2787584126211626	0.5055136636879592	-1.8833733863297477	-2.393931614361847	-1.3587057634604092	-0.6133397238541445	-1.8424557467211025	0.0	-0.08465967816972267	-1.313051527143026	-1.7324094152500018	-2.031253317970441
-1.443935903326589	0.8314863321898001	-1.2963567819570079	-1.5157626395206247	0.15343143430976594	0.6565607651426322	-2.4081387908114267	0.7131399690652955	-1.231202223025366	-0.44041803860190565	-0.01506522312995433	-1.1632759677584785	-0.14873037237826547	0.23806598082414202	0.03494033711460655	-1.2772150695771958	-1.2919443949462224	1.5678672936560896	0.26268000109748185	0.10548202226393215	-0.2911941893263083	-2.2202016900697723	-0.30876945285939783	-1.0733421870880815	-0.07221447838044495	0.29888647370162663	-1.8741097694936983	-0.5910616039089808	0.2746383701030848	-1.7005265988055018	-0.3287196370581183	-0.819799229948637	0.3721557750288608	-0.7437954909833221	-0.5226461114457521	0.11110013441218469	0.7374053620051628	-1.0810051708991353	-1.9025944641671846	0.06841694958682278	-0.956195199179498	-1.8996935628197462	-1.7205452258036413	-0.3508535968917842	-0.5012738608890625	0.0	-0.8904730360893978	-0.7612519211441422	-2.6721282828489197	-3.347960786932879
-0.5641326489957157	0.7482750368962967	-0.8065615288532502	-1.8286735595887478	-0.25150169162691244	0.665976477699201	-1.3585034122460884	0.276435146603789	-2.1440582065305023	0.7233295436108516	-1.3181378756466833	-0.3747507119053865	-0.41748856824553177	-0.6045800940374664	-0.4688343851063889	-1.1478082557167533	-1.5715132409016737	1.3901023722993318	0.20591419538674363	-0.4936660538386774	0.27925404934405146	-1.3343715522825754	0.06998394883396708	-0.7449124879668275	0.6224584372215617	-0.628805435676301	-1.4101336015969872	-1.005049558784015	0.3688768146525377	-1.6012414076794617	0.74473260555096	-0.9563863183372548	0.6690292490639381	-0.7545102679684572	-0.22306862148147885	0.38024413188593137	0.8686588435017354	-0.6455629503282667	-1.7251134497232647	-0.7865150501366381	0.027299248262622353	-0.47431515646250366	-1.172589277746413	-0.3791245281314455	0.26252066519253286	0.0	-1.4316809404918083	0.1691011650112432	-2.506361744134367	-2.4490030311537105
0.24378439497371968	0.10705391015813005	-0.07935556837588027	-1.3722433384197061	-0.7552309422476366	0.09996613546957557	-0.10472261124413001	-0.6311973589098575	-2.122763352748546	0.9917201779680136	-2.580106917464387	0.5469330925313597	-1.2053735986847787	-1.5188297012760492	-0.29932855115704904	-0.7789632735558647	-0.905102294704933	0.8606019592445509	0.05093930218677889	-0.7547966748965439	0.8111679472390328	0.19176604010271778	-0.05814121143723699	-0.03934214399320682	0.4063507986864873	-1.3942057203743403	-0.27953380577176024	-1.6405569950438024	-0.02172348939349763	-1.1010837277755918	1.0309391925748486	-0.9256303238682225	1.0872413007267288	-0.7739633546004979	-0.0419447108522732	0.1424686742129589	0.31905541896922235	-0.0653272269736459	-1.0450476587146391	-1.2625107973507654	0.4609273088700635	1.05268787252663	-0.1404865120764054	-0.8867582025928521	-0.017235387547982237	0.0	-1.4621315137901614	0.689881978846194	-1.4082959463849083	-0.34864293893551995
0.7686018159829674	-0.2750652644115814	0.7104055643577504	-0.3849446110944584	-0.8645572695181373	-0.10137975463701934	0.02867026175938051	-0.6343480189562543	-1.4229437536057299	0.25027821981122517	-2.9644917711517427	1.3208962175521557	-1.160100700217491	-1.5397055229623873	0.337997970664109	-0.48968228893554266	0.35138261144854266	0.37969147073685033	-0.08465592448182188	-0.4902313466659611	1.0487959910351268	0.5937997569550445	-0.27766387765820316	0.632388265101295	0.06846118025477978	-1.0468822560514806	0.9104428406888859	-1.4122287485432976	-0.44002343245817	-0.11012315139829372	0.5466987011323962	-0.4359616292108107	1.1350505533759274	-0.4051384554968159	0.08946620851269016	-0.04468557084796969	-0.26602140812152875	0.40041591313763314	-0.5487162253003406	-0.8893371436221491	0.185651643236103	1.528226160453865	0.3433292031945508	-1.4454537795893547	-0.5143290863411455	0.0	-1.0050346728343589	0.504282074666157	-0.3870404402186307	0.8742600953048876
1.1047967862996428	0.15398916808033852	1.181962969231237	0.5567356393464268	-0.16969479676105106	0.39608063553539324	-0.8717886710219679	0.7000239898022697	-0.6970174234042295	-0.5080275358206459	-2.0841713169849903	1.6332521033674379	0.1925155161139217	-0.5985655709831486	0.8406639928067116	-0.4066197720897059	1.1976853240070262	0.21620298118835715	-0.2600500168119911	0.07875019180823774	0.8893363989638879	-0.5299943048232965	0.02752875903720817	0.6985700891060057	0.31973588992843555	0.4308817447452828	1.6096168941213973	0.21732961892689176	-0.33283329620185437	0.8341888169742447	0.0837060606198228	0.3320045782041449	0.7662410176006701	0.256271884556839	-0.025559563151599563	0.08608658700291283	-0.09709535596671211	0.6612620942360237	-0.48849231969553	0.1700699528433392	-0.3934479730463291	0.5916265188691765	-0.3428046172162333	-1.35761736388517	-0.1331567420234092	0.0	-0.35808200182644834	-0.002315476696570244	-0.28532585471814664	0.22188177274941742
1.2425126073148471	1.0741682024279582	0.9983960487916514	0.9360186464561475	0.9550266176015483	0.9358105204147561	-1.5146533153020034	2.170014861573536	-0.2986223829957771	-0.2753598982292422	-0.49316905390699484	1.2982009891733648	1.7698229449952307	0.522067226879593	0.8138592847824574	-0.26294314916108613	0.8791423122436348	0.3429952147081001	-0.4633899347727926	0.5584269520972382	0.47797154645470297	-1.8222576138439506	0.8792892816836129	0.03542343554411143	0.8896490968219011	1.8752682751520042	1.5321374394687635	2.336363225197668	0.4386330831810523	1.0133758775523813	0.2914407895551105	0.8469106718554343	0.35504116743761044	0.6282854726118317	-0.5738683143655731	0.2854089550337455	0.7875339330279875	0.7731006004485951	-0.3848426202704222	1.3612766311351374	-0.6438375212831956	-0.8620853849578102	-1.6431863137171248	-0.3944507744368825	1.1011936592632008	0.0	0.1627067293034067	-0.27432831772938276	-0.9067021175373468	-1.2650450144055048
0.9966813716080107	1.5553273150952598	0.27870217639843	0.6029845304812094	1.5010965384323454	0.67683206950909	-0.9374046075634895	2.263653289071978	-0.032975387394622316	0.7871174612436342	0.721446189646454	0.4569194133472592	2.051853572233155	1.0844415376425014	0.2956202106969062	0.30751710510349717	-0.33014469300442234	0.4343858892716441	-0.4768876777835749	0.7058585046976099	0.049609632829348466	-1.7200739271346093	1.5071448340529014	-0.7786284278565929	0.9616727749574194	2.0234410659000788	0.726671949495582	3.307248332086195	1.4370923737650658	0.2966733629429707	0.9341157372793712	0.743967973155403	0.14674525935828758	0.2616356134095693	-1.292979242559058	0.23215114616793905	1.5135680599559878	0.7547725417764166	0.3089841549383411	2.145904888282366	-0.24968561622188898	-1.4641818269081477	-2.245795495193127	0.8929474598569289	1.9363739798433688	0.0	0.44684731160882374	-0.17085529416777906	-1.2301290145643138	-1.755028118940938
0.3784585399943063	0.9605210704734385	-0.35907742058828235	-0.17371877371098116	0.8696385342457829	-0.3854720414315433	0.39220541829374245	0.9444605037573477	0.4646130491097072	1.4751589041941842	0.9265089065710369	-0.42862843015414437	0.7183599827339018	1.0283586701731118	-0.4276853428743208	1.2334518284278948	-1.3274278448758092	0.08844826895278118	-0.14051781980392783	0.5590427542731506	-0.2698978158025943	-0.152437272258593	1.1277579507113604	-0.9933407998001367	0.2908708133484045	0.8463188543634028	-0.4040188752665614	2.409876586842298	1.996464372818482	-0.6471856728350167	1.2001467941790587	0.16303077791799786	-0.015255481995848034	-0.5983216651090133	-1.5609737399399326	0.02029519341857088	1.3511495873033088	0.4708908895559644	1.3546277539662859	2.222214487642338	0.5136535222311268	-0.6588225888339783	-1.369902514290006	1.6771980494588823	1.2597621236088081	0.0	0.5587539133568495	0.02080373085346574	-0.5285797780592629	-0.6388806535163865
-0.19007567534844033	-0.40543326693627885	-0.3239333400394205	-0.8776661306829494	-0.3684913801711331	-1.3745953242379891	1.1252766401099223	-0.29902763416674333	1.2090342079008076	0.8871467062965195	0.4490493505279261	-0.8721308822639178	-1.0375654109356534	0.7570045842641882	-1.0252688612274303	1.8822894409717004	-1.242460237882054	-0.7685102106520565	0.32825673088126656	0.3309383824067127	-0.4552279081693208	1.4551154058666964	-0.09238490047151504	-0.48061663168623814	-0.45769515736574806	-0.38865571229990703	-1.227937005177002	0.5795842850368756	1.758197208794562	-0.9685158368839408	0.6943520077093374	-0.43519263704008254	-0.3148786800730822	-1.1730703270943792	-1.037802245662072	0.04175122369155578	0.5212380540523064	-0.1935073261305089	1.807283262828149	1.5797198313546374	1.0422404427602008	0.7937744896622158	0.4117866806956066	1.639429595500703	-0.6029978033933693	0.0	0.5656253340695687	0.04758067283481595	0.8029111421164749	0.9093463430252381
-0.23449438351266302	-1.5557357133191507	0.3443273625656927	-1.0428017634105589	-0.984747676289862	-1.4773089281382772	0.5481747985850364	-0.23724162268445181	1.7755756481112621	-0.5416171966917374	0.038832736205158536	-0.7173174682084668	-1.7824036108193877	0.5755132138649564	-1.1864375930768516	1.6299561774535982	-0.28752652476538604	-1.6330199864649038	0.46082494298913845	0.21540648511087912	-0.440152535884014	1.7116160519994452	-1.0446120312136946	0.12692121475987506	-0.5322180758208932	-0.47275508299018326	-1.2581381621984309	-0.5655037298139359	0.9247743262529938	-0.42952753150528716	-0.09524518154253167	-0.7189741076812336	-0.5162086045594496	-0.9080722261597091	-0.10869785189981442	0.41916840417439366	-0.10535133224537586	-1.015177464432189	1.0660426648179495	0.5351817219881534	0.9603788959163522	1.5638586937121877	1.7031691352969638	1.1756558264481936	-2.1430873817833724	0.0	0.4746720346534509	-0.02014809365476785	1.6246748862973757	1.316755138444093
0.24576475385232274	-1.7247869223969239	0.977165306214444	-0.5553970198518559	-0.38677388179610417	-0.7644329513445053	-0.6585195300662784	0.6530662969131669	1.7100178947589977	-1.4984071115621436	-0.04673716501780434	-0.21506225038237814	-1.194131909039055	0.5185303818515103	-0.7395436060652126	0.5767706812963591	0.4890824394660176	-1.7202275433545067	0.032296428153703614	0.26205071479825387	-0.12656094659112738	0.5689559052740459	-0.7812528371801689	0.1397560384625257	0.027280176880712836	0.47389570797715735	-0.5628045174764404	-0.2957560655803956	0.04974702520401704	0.4505919769383629	-0.42144012154693267	-0.7003924146926351	-0.16814007744711323	-0.023253389693554765	0.4523424672797793	0.7462547054712642	-0.013824936605182324	-1.4130204602629146	-0.3126254694578464	-0.3329341738050143	0.43108546399332054	0.9629804046288124	1.6066859563373403	0.8414222294305602	-2.1818751664111975	0.0	0.3161392743386673	-0.012489234479111891	1.2411289558070295	0.2858401621748726
0.7917728886165822	-1.01026905287164	0.9405739698702917	0.23371667286782574	0.7715541040967561	-0.007360857486165712	-1.1958752764375842	0.8587244078449501	0.9993041499683607	-1.1981890745063286	-0.2120998257802358	0.24303729309154165	-0.07853768286267795	0.5841977095015622	0.1187156897643236	-0.4332784787799066	0.2748011462114357	-0.7022594973741914	-0.6845623157136361	0.38512125247888573	0.4068527642661599	-0.8560635067061303	0.456230913912126	-0.4555949705437413	0.549705722320402	1.2552353975307329	0.23126769600289057	0.7322286191030659	-0.4091035954212134	0.9676377419782175	-0.19201656065601103	-0.5637318600236692	0.7154476628146621	0.7128638071754296	0.2533676941133041	0.5326921648513259	0.4486824735199574	-0.907154822482972	-1.0794533679463967	-0.5279856457808069	-0.06704655305532499	-0.5284655285690847	0.4598978614902734	0.7315463147452804	-0.9529333349545619	0.0	0.18296526080074366	-0.007579756318636966	0.1174478063790037	-1.042609215922068
1.0579607030371505	-0.15398158287642463	0.26176147613404116	0.7406957797266278	1.366024333442039	0.18310346359318352	-0.504922679290784	-0.20235174164608788	0.1333111014063772	-0.13541694917505998	-0.7679005362326402	0.44930149648532464	0.6964854372089231	0.8412367833501965	0.8089075772381292	-0.6245835673976435	-0.7374227966086456	0.805779466243973	-1.2341686368545584	0.4764745963005862	0.8096010713200245	-1.4779608200019343	1.4565500592725196	-1.0681012458077617	0.6250017916049496	1.040661482188936	0.47469949648822407	1.3935307641311387	-0.3942980596665207	0.842355074821427	-0.0018599629662630192	-0.41333305573905565	1.4269065897970252	0.7078332536408564	-0.3754008506177417	-0.14479784161434614	0.6031742391113372	0.3495967321756975	-0.5920000360498089	-0.08559287573344869	-0.23230304219605183	-1.7843764946194447	-0.6810686923177691	0.5201109333535938	0.348700093957711	0.0	0.12919359767423336	-0.24767337140426762	-0.6303787936525955	-1.4130060212750206
1.1843897143487176	0.23413562223060003	-0.4514986899461899	0.6114937163919972	1.0515162678787433	-0.11964114191575305	0.7644035359645301	-1.3544673562755078	-0.3024805562565992	0.5857877875048091	-1.2777884680479223	0.45058059815260915	0.9650039387445511	1.208128999477042	0.8073726224266793	-0.08888732851470772	-1.6325146173315814	1.626033196030992	-1.443962989982927	0.5143436590039268	0.7280832084691866	-1.0995495069195036	1.2994432030976104	-1.221684818777061	0.515089808628973	0.27672414763693126	0.09352711111693286	1.2361160053294287	-0.20167282369393777	0.2881664196106384	-0.24604790187606476	-0.25363102150091604	1.235824023608544	0.020161630359988136	-0.8062121214417405	-0.6064765093199934	0.2746702972169657	1.5589170464251592	0.5228361910152487	0.3833261070958339	-0.1805267156640403	-1.9838964747922407	-1.1131100425140674	0.039678830148176	0.8774672422479665	0.0	0.08284277487739057	-0.6991416288861569	-0.38347293600051513	-0.67808724152781
1.4400122897984753	0.17602541897765892	-0.6712063877566833	0.029772934969938644	0.5443885891082915	-0.4346996836238701	1.5214799326476858	-1.0482927169324838	-0.13327856028917204	0.4659532369756711	-0.9548982941860195	0.3701922108941752	0.9959586910801105	1.319457556185902	0.18029312968622355	0.34869874159471087	-1.714906506225573	1.036028713958906	-1.4384215840082066	0.5421366909213559	0.2051923948759768	-0.2724438379484265	0.2735084104528576	-1.0126486115565407	0.6081341248093354	0.02342605140040766	-0.38980108604773644	0.6487451494705218	-0.16622849438511214	-0.33434554405055705	-0.49971085554961736	-0.1341741707348981	0.23536463730211568	-0.7916547467424118	-0.7482113112366998	-0.28381886385201466	-0.10219133761753246	1.8661445330112172	1.1029214845667317	0.2772007678357317	-0.21815865655361655	-1.1351990042634357	-0.9507260204462902	-0.3921174134179204	0.7992012158369415	0.0	-0.05712997875059044	-0.9062825572955846	0.43317389195493017	0.29490026292375326
1.6133851193237054	0.10099424295022168	-0.4311613122857836	-0.43717826383081726	0.671133013835162	-0.4496772259039522	1.2699987688332592	0.6784682228059499	0.25525133514204484	-0.013412182289293698	0.28898893380175	0.2507823716596351	0.8584295833368403	0.8395886212609471	-0.43201500328693254	0.09298782632053149	-1.0849829638925257	-0.5345882702286954	-1.2514643170206263	0.5149581737250652	-0.28727937654811675	0.3601568056609064	-0.5297470672431666	-0.8056903451369931	0.7616533817373233	0.5817697593903467	-0.45615224380683034	0.1530347174966523	-0.35655084493157063	-0.7590109384817717	-0.05644268099935358	-0.16970427654629744	-0.6946065571675859	-1.1580199632923271	-0.3861987053178632	0.5917893550037543	-0.16611977778513856	1.0064579544715466	0.7164869753636854	-0.3218384768861611	-0.44160434061205567	0.12412232494343023	-0.6690706085536945	-0.3508334154622502	0.7484636581492012	0.0	-0.24513936067015715	-0.4762231794190282	0.9193993694389181	0.6616484140414438
1.0683604056530331	0.26523125828241334	-0.14040373684698348	-0.33126559945245165	1.3587956843755975	-0.21055287289348756	0.375266040997029	2.052598798799756	0.27268214623855863	-0.12539669179718263	1.477889434260584	0.08813924375625985	0.3912704785540648	-0.08011361899031837	-0.4662569134494876	-0.5182664778884001	-0.34475952967045914	-1.8432286372682065	-0.6748249428817404	0.21229132970302989	-0.3019133252497257	0.5017155892508326	-0.42113897288137436	-0.6688432761811062	0.4979075345776241	1.109252093561044	-0.14088217142665338	-0.16462822420191744	-0.53104796896935	-0.7759744920500511	0.9980976355203596	-0.36402677337363126	-0.8361777430554498	-0.8533581050342158	-0.007416363752950768	1.1470994765111862	-0.15650220091531825	-0.5564840417879195	0.013599164529313413	-0.6899841566750966	-0.6108356558915319	1.1027629091021776	-0.4555713197690217	0.08799187558260343	0.9545332264815725	0.0	-0.30321919122946794	0.33664969054628535	0.6753265738703277	0.3391669126476258
-0.42757093658802797	0.5087541333899175	-0.04269297042587642	0.32093511886512266	1.7443727074370965	0.11235639719307036	-0.4664417645035612	1.4990377231198695	-0.31190467047358017	0.2568387954396783	1.5010425133472098	-0.06715402102321769	-0.27482553701353074	-0.816363281695619	-0.012942066284259226	-0.6155115643326401	0.09331293861684357	-1.9064265392229216	0.35744677097137073	-0.5679866597000071	0.13007978232185308	0.23862947355883743	0.24939389533753895	-0.3313417754923529	-0.20247374262258416	0.6780614565236013	0.08899177997086147	-0.48923739854488124	-0.3900355744611145	-0.22538544281890047	1.6145501470838133	-0.496152099390101	-0.38176203138111153	-0.07075204167459898	0.31357914649371793	0.7690561504894233	-0.5641104742963011	-2.0089769107292685	-0.14811616414006518	-0.28608020453719696	-0.4128242019047301	1.494888706229458	-0.14175673052336676	0.33386115487913176	1.1005833010824038	0.0	-0.16386385542336604	0.7567409899128882	0.12183512890026593	-0.16895161453369667
-2.0914640487530485	0.5610460257310218	0.002554105050279957	1.0687080229155554	1.2087575208563726	0.41794017838108555	-0.83040013724115	-0.5372295040997818	-1.112571939002109	0.6650316576477346	0.3578946095979703	-0.13964069542191987	-0.549858507488007	-0.8476703373961585	0.36463574758647366	0.12266208757329977	0.29833391630757883	-0.7937949006864626	1.3837314658636024	-1.632266063479388	0.5709258016462775	-0.09862469520391229	0.6437287698685549	0.31317402088059254	-0.6491007304064189	-0.540430699662329	-0.04136282157868272	-0.7996673842195441	0.10747775380968044	0.758850507677638	0.9191649192199806	-0.29278998898599246	-0.09161272405373755	0.6757875155980487	0.6195986601510876	-0.21480582564761008	-1.3379382737520895	-2.6642172585665356	0.3118169202120599	0.5520395278758944	0.18477529786318503	1.4349432659801147	0.35878211936197724	-0.031603547049102516	0.9041332972371141	0.0	-0.03473833495390428	0.33700157845632567	-0.07843364640467033	-0.38836761014623045
-2.641351294233492	0.43812136295819853	0.2141340174808149	1.4147572888772193	0.08021474728014878	0.609118792570252	-0.7246689194535776	-1.975661630906917	-1.4567600764173596	0.7190942578239523	-0.7599327226638393	-0.15816528143324238	0.006632205359658711	-0.2730038269207432	0.3419091505027536	0.9700909710057698	0.5105117533219629	0.5387762067036499	1.6996585633545798	-2.2778862431176723	0.6779867053852442	-0.1389017118385801	0.4177077195492022	0.8955068588185081	-0.20407643090882077	-1.419655786837196	-0.26299805114088054	-0.7904213174913272	0.6701148361743942	1.567368034994324	-0.6176288186673478	0.2620046100138043	-0.31940333274802596	0.7965861328113779	0.8289387222039658	-0.849617795709294	-1.709798733498905	-2.2380044724262698	0.7248471044244985	0.9120875513979085	0.8493674696914086	1.2467322973819415	0.7815622610730237	-0.6704663598791856	0.5429555545401508	0.0	-0.21374037559125617	-0.4197821549122908	0.2358706620694593	-0.20682746231177462
-1.550213546223329	0.4101289456799223	0.518307112175579	1.1461024305745002	-0.7762323302680147	0.53831035655778	-0.41979991572996095	-1.2773367929823367	-1.0379506054383087	0.5629863666294146	-0.7363905287357959	-0.26278752628169705	1.0185633935456215	0.29444927707465873	0.1821050531770096	0.8729993762985352	0.736691757846095	1.1110604357972405	1.1152443362573845	-1.7715846280698262	0.5202332568864964	0.2366867135874026	-0.0050883882161676785	0.9328616977647725	0.8417897101940096	-1.174991002630011	-0.10988208975754256	-0.270059179873836	0.9248699238694655	1.4518376114266476	-1.4855042586918636	0.8475192465434265	-0.6417669385449201	0.046109545894192375	0.7601154913673609	-0.5612489676323945	-0.9870725801690421	-0.9432017772182305	0.5313543009000911	0.3318086426164466	1.131179835272321	1.1278634209149656	0.7674546069313182	-0.7782397130874097	0.4030921430053764	0.0	-0.7175894600351308	-0.5022346189631355	0.6233073124530016	0.2158952865376796
0.3326470730139045	0.5921900403454436	0.6077100845705867	0.40605978188515046	-0.9213527096199964	0.19016802653850892	-0.2482049258877958	0.9799852214327195	-0.259984701994541	0.5741386999082204	0.25474241934976716	-0.5203269182759225	1.5089804534955178	0.30787320464102846	0.294716709553838	-0.3754256462671145	0.7677221121197934	0.6478620004915981	0.23991180275624124	-0.1119474892720428	0.3542066858274599	0.6995400921896533	-0.062475745633706864	0.4276644622256308	1.4361782017299893	-0.2528532822014048	0.4856441623838862	0.5148537770318461	0.7398068507340729	0.24465505943493618	-0.7468813827565969	1.0807281494340526	-0.5329019192553299	-1.13218955380658	0.3837963151584709	0.2171894857298171	0.5520462212524202	0.556026669276026	-0.14723275090457888	-0.654360673347783	0.8052950946354867	1.0052895930746775	0.28611196414147383	-0.006869608854262514	0.5631569121396609	0.0	-1.17619883544393	0.4717011377407421	0.592451252948646	0.6346107029208236
1.5529803021987425	0.697035832682681	0.33870094170617887	-0.4340956046614723	-0.7111270047095734	-0.14607128250293433	-0.42556669275287257	2.7690467158300103	0.1178921332683724	0.8063793531783645	0.9680588271808359	-0.7805429266542137	0.8898377338470791	-0.2864415621790912	0.6025319121736837	-1.8303509353946943	0.5311846241671554	-0.36809148101235195	-0.17362273241367823	1.7190090400052103	0.21168020082567643	0.7065146849982366	0.26276996582525564	-0.08004910513901982	0.8834066221309775	0.22763180418175505	1.1035751679282038	1.043020840516819	0.2907353181255066	-1.3008921549156247	0.8274192981638055	0.8517656055210403	-0.1704119239691221	-1.7990260329072776	-0.08878314957527965	0.4934798170906412	1.7584347304848194	1.454799215007321	-0.8145889076208468	-1.1273269176529925	0.03522618252392186	0.6637167129147435	-0.3105265451667807	1.0247124308394777	0.6982882464065432	0.0	-1.1742530631136434	1.6878154720880116	0.13491872481752928	0.8182525087821155
1.4185648683982295	0.2998583154314443	-0.05690031404438161	-0.9717035083982335	-0.7262412659341707	-0.0837435036555746	-0.8501298832785502	2.6696328147769806	-0.2721747984678159	0.879608549242239	0.47965089812696965	-0.8104697334877752	-0.3799241526884432	-1.111999955055152	0.5721091311641259	-2.3256322706169295	0.2728128956315491	-1.1878841387421593	-0.0914381892675067	2.4565486904217733	-0.12130305636854927	0.09079883895951435	0.4893378404160881	-0.10135174930975815	-0.3775263297215001	-0.2236248489417956	1.3509634298863786	0.9702384009081587	-0.16356035409391123	-2.074352554507809	1.4664444742027047	0.3612789617377008	-0.2858408810896017	-1.3070029661254434	-0.42283985020781634	-0.21656938429822759	1.7094636895685118	1.3669783748471944	-1.2154853356814037	-0.8340462627588279	-0.7370457598190364	0.02792456683252657	-0.6396148067722839	1.2798195254732962	0.4659239510216958	0.0	-0.68337084227162	1.8702690685336643	-0.30814744308748254	0.6659473680905339
0.49587952597214513	-0.6535526354748394	-0.2216227760011267	-0.9791963773451504	-1.042056371192436	0.41084987321199395	-1.0589674810123035	1.0879880763169423	-1.0283327956979202	0.4118313551720064	-0.8222436924444572	-0.5867210791225638	-1.2411208849827031	-1.6819117967279287	-0.10405339368436606	-1.6202356960378905	0.30812535905003446	-1.3319843388112844	-0.1720164814938616	1.6620476053342863	-0.7091281592801101	-0.617393596435115	0.25081934412164836	0.29537741441899584	-1.2554030085349015	-0.9676668141800389	1.2984601688114688	0.38206472851398054	-0.5082434973596477	-1.6172079057565902	0.2580772208387585	-0.13416039784276335	-1.2100089047075542	0.02038742226952133	-0.5707807064218218	-1.3376061009400664	0.6326434919857156	0.684703822567537	-1.425230144105254	-0.4025262759699162	-1.0821850993691735	-0.6789282364980295	-0.6020344747151212	0.3702871234260738	-0.146470055488767	0.0	-0.08967996220751843	0.6024900468798281	-0.32347838049778443	0.35140361435491974
-0.21002633809308968	-1.6692148040148236	-0.07816613830062846	-0.5513129500620513	-1.2228665870794397	0.8964811984190498	-0.5705025907786325	-0.4649068308409743	-1.3855864305113423	-0.5399829330184139	-1.7039912538785311	-0.36478829635146814	-1.0933483741089858	-1.634940069172045	-1.0479708399746628	-0.5245623801444789	0.6448136012840721	-0.803887381128504	-0.8284311053428401	0.14055957654809215	-1.2224059863264378	-0.6358325765129367	-0.3020149408968088	0.6657262827087042	-1.18009321165406	-1.0677819212803583	1.269804731968888	-0.3503117708296541	-0.7563688253664502	-0.5251012880779491	-1.860196096318742	-0.5261931343684416	-2.320007018109004	1.137332543409018	-0.587493753390775	-1.802069790678516	-0.3770532852009949	0.2365335891083876	-1.4332781492719937	-0.48119217753424726	-0.8686785818095594	-1.0865677790910027	-0.33984306021072963	-1.0144480670561926	-0.8618542210839685	0.0	0.2218266622395501	-1.1843298800956417	0.0968841106650474	0.26123070383657504
-0.3541675937470035	-2.076907060700762	0.09666425174422687	-0.047933911913700805	-0.9703123264309722	0.9055666290285072	0.5777687880068505	-1.0025572339428581	-0.9819417970220627	-1.4940891961812883	-1.3855340220799748	-0.37788154707612415	-0.3099736895611441	-0.8685564899427183	-1.5566811090593706	0.05421165997954758	0.9469369816827484	0.04942766077297168	-1.5573369175243554	-0.8182497982924922	-1.2321065870501398	0.22956060474918266	-0.7189480918177548	0.7789210496488569	-0.6153979503404176	-0.40470115941802987	1.2903583089182817	-0.8927743875540263	-0.8944416402014583	0.2206648951376723	-3.0464104941951238	-0.7771854433366779	-2.614593579320756	1.3315724331422838	-0.4243754892423436	-1.1525951896903093	-0.5408127263314864	0.4298496506285391	-0.9639866261448727	-0.9143420732285058	-0.34906920328667396	-1.010682425039708	0.01091230462511372	-1.7809663338185384	-1.3571045984914945	0.0	0.25431236908940774	-2.095075169407708	0.6173936490135024	0.6290897398883439
-0.3923019740532005	-1.5870421436334605	0.005164679847399983	0.2082942982195998	-0.5651572089767238	0.46456524344635436	1.6810191313953002	-0.8119718307169447	-0.1514041735239192	-1.9364984223711368	-0.20585863743793456	-0.504412097459858	0.2660134818236083	0.32311462909107497	-1.3287598174945199	0.02207390112267908	0.9044422222471665	0.8384734231682789	-1.4535669342116568	-0.6391031161039303	-0.7017858275450101	1.288569851848772	-0.7352559714286716	0.8448329023356816	-0.3976518778303195	0.22921506794890853	0.9875108655974979	-1.1479357376538566	-0.870305768301798	0.279163272519664	-2.380739752395374	-0.7338422782003792	-1.7480644321818857	0.9555750702433493	0.022941407396566842	-0.017019136616175396	-0.16012261104630213	0.7866292687202542	0.11617563199879627	-1.0047074631337487	0.0457908803939221	-0.6256469052009297	0.42810298474686576	-1.4682605481976327	-1.4015507521656987	0.0	0.33108480336077956	-1.5867994053066254	0.9078026311164311	1.210674244684987
-0.7720155234591415	-0.5067584224990044	-0.33189880348075634	0.229192091080879	-0.5473440322434139	0.034717248022468554	1.9052673316621096	-0.7589983770961466	0.5474943027598812	-1.6892756480623663	0.9299578469017044	-0.3510027545273992	0.1859224742266136	1.260099152822304	-0.6649236703350431	-0.0166894546454961	0.5884320649770965	1.353819379688224	-0.34285346215205714	0.11957299775793173	-0.04528423082777049	1.6119321801894	-0.4605286020122599	1.1201250732231245	-0.7633053958734743	0.09083676738608544	0.14869412718178868	-1.2329284070007378	-0.7527595539693663	0.2100475082257931	-0.6395625431134938	-0.17124038034531483	-0.3180054284213641	0.9455586259790928	0.6350719583880141	0.5497653598051127	-0.12835186356417275	0.5089079906816767	1.3661552428708597	-0.4942627153780139	0.07935382859574748	-0.2904216141228798	0.8921601391000122	-0.557167994526592	-0.9083281770737739	0.0	0.6762783510869477	-0.35845369662942295	0.8933882026756721	1.4371178155989701
-1.2960670629976134	0.5314070273873096	-0.6122155004169276	0.30556957223497505	-1.0423774700163178	-0.06894624485287042	1.0409996737870513	-1.1849366942020618	0.9606395460429789	-0.9894605946340148	1.49692415186495	0.2770880315065648	-0.3038426417442321	1.2928964743616416	0.014356232783947692	0.35377420178547936	0.37974662145565574	1.5612222410666612	0.8772127843611419	0.5024010011301744	0.32424325151455313	0.9350930558095578	-0.17135801850103213	1.4498061070740422	-1.191449568790078	-0.6751667205688361	-0.7929183539935506	-1.3189648141600927	-0.772371064238553	0.7094060914662849	0.6566220912204788	0.8964110027664016	0.8337545745433066	1.6424530367895538	1.008461893522443	0.15877685246419276	-0.7990857239495802	-0.4701085388974192	2.0006584880618923	0.05071624901185243	-0.07236442771055882	-0.2205461501241784	1.2732913662896308	0.17064170492654301	-0.056636652993790754	0.0	1.1240953145733459	0.4815630097610335	0.7051049223198971	0.965838265173557
-1.4362398054297518	1.026718100954152	-0.6032870677532686	0.6053174116256256	-1.5680093752513415	-0.048597728820570986	-0.3101171890868303	-1.65089320148836	1.3443986864701778	-0.29796307222322277	1.6067077467207334	1.0530626168982762	-0.6824935561478216	0.42860548641757995	0.6011986027049799	0.8029302267494359	0.5372390599969126	1.4271476552763709	1.1661478670013354	0.18222394540860581	0.3618697360658949	-0.15726831933316116	-0.054501244678456844	1.3608172084871322	-1.128659669456251	-1.2601680719434565	-1.098037373122124	-1.4621543897217317	-1.069598160002767	1.720031039868028	0.7427662171162108	2.0055486044542836	1.371949915640849	2.3356846223329426	0.8409259632659664	-0.5492251791617173	-1.5510750875447117	-1.208086442667948	1.6137966981391043	-0.02268754345012178	-0.006380619301892951	-0.3613538823862454	1.388949541546822	0.40767369464437114	0.645135414657534	0.0	1.2508797367866389	0.4772357424123327	0.4557484863434948	0.034779160639475046
-1.1013791144076848	0.879695849360281	-0.41258166562601817	0.8858053665086923	-1.5583544702179453	-0.31907823301224314	-1.2968640656837747	-1.6328982300546842	1.7762813961025044	0.01146174228217652	1.5147152122746619	1.3734020006794636	-0.6908150495070989	-0.5175499042652041	1.114699116730357	0.6543956755361029	0.8772499719944008	0.8260243157493014	0.4426551969145773	-0.3336934978727495	0.22530858994988376	-0.8809834452646996	-0.163069857353752	0.5962776215512449	-0.6470265357072894	-1.1341478299345782	-0.6070821488263021	-1.544556021190719	-1.4319180342130564	2.4317855076754102	0.09342740428728685	2.479676460195935	1.4351400000011014	2.135753567559987	0.33834400449344	-0.6479866848559008	-1.5510399845485228	-0.7274227721498538	0.5479100353788093	-0.576150518805025	0.44745250090981653	-0.5604026390263117	1.1494579291283666	0.3877807022856197	0.6535526160385898	0.0	0.7551936643659871	0.02760718848730458	0.10933764387059387	-0.7774436663530145
-0.8007788469432563	0.3564694986602	-0.39430629606594986	0.7216683477328466	-0.9787701733291421	-0.9396472841576435	-1.4966354481779425	-1.2088928204021345	1.8101294982894047	-0.08870370892041535	1.2086028579278314	0.9435542717831225	-0.43979317954413943	-0.6258040808311544	1.2938862153371002	-0.2732787199787154	0.924441599271621	-0.2809580463788762	-0.45333234878675	-0.4232128608222402	-0.10284313091660888	-0.9212426126440052	-0.48634434928661063	-0.5665333278805132	-0.28321728825940656	-0.5902408736067342	-0.07723080831440292	-1.3892848128188313	-1.4403051943092884	2.150519370403353	-0.3679047149245357	1.9820198710969221	1.1178760194730257	1.1264317344633992	0.05584966807886852	0.04532275204835577	-0.7826465551459342	0.7852315421759261	-0.5124010154596949	-0.8638900075474907	0.9617223532831946	-0.7740566036657738	0.6196982591853962	0.33857054509717577	-0.06646692194959557	0.0	-0.2911221447935753	-0.28659258863277787	-0.42039156488442464	-1.084116396925321
-0.9686087124538327	-0.13407101742453267	-0.7865236020653456	0.03869658106282469	-0.3120611474689485	-1.5220139569220124	-1.0446439241192733	-0.9333086369972716	0.9627770213737655	-0.2602165579470647	0.6035928942734009	0.0676230940698014	-0.15543361183682874	0.1635271660197462	0.7426155891606234	-1.36975351652258	0.394797058943799	-1.5578270718920928	-0.8174110916467308	-0.06714217193223834	-0.7654029363179137	-0.4454455928711906	-0.935038644181574	-1.5660485764112204	-0.3433968739850901	-0.32637140143519167	-0.40578542164411857	-0.9607108727480712	-0.9551340629224724	1.0422884122114948	-0.2525349061906839	0.8518396705661949	0.35650681574002946	0.3184583185205654	0.2573533195408867	0.7912837327605019	-0.07982544899834138	1.987571285526258	-1.1777980744337095	-0.5607182639050237	0.9862192051007307	-1.0294403127720546	-0.030492114661380403	0.13156344788808824	-0.8627635418165132	0.0	-1.4880978244929364	-0.3434281164975063	-1.0559128464495393	-0.9078406549198027
-1.3304136785550895	-0.29250960045386326	-1.413886549883861	-0.692566448893669	0.04022201351282036	-1.6977359289774625	-0.2801955531133648	-1.1145575674979875	-0.4784821579834889	-0.10414135556742182	-0.06918156622913872	-0.6609919094760804	0.047755284245644264	0.9010218459321998	-0.40840114222633866	-1.7874582037864586	-0.4834184480101955	-2.3197243714797877	-0.7830882657914053	0.23906842907955125	-1.5519417700255116	0.2947916133612433	-1.2784378609214844	-2.0298192573523504	-0.5400677113713904	-0.6139547954987349	-1.5318339511790735	-0.42629092313828154	-0.33949922619040146	-0.050102007690564956	0.139610778803615	-0.1515338232483771	-0.6141238228735563	0.3812540189245903	0.5636844198197094	0.7931230042585137	-0.09672437191108536	1.7113946653934637	-1.4654616943320282	-0.22568937124485244	0.3481279651890768	-1.2156346299767447	-0.5938793619965669	-0.4059180164296299	-0.9646430377920101	0.0	-2.3319288171040244	-0.3958605210896119	-1.4789368843883532	-0.44354989908808307
-1.1654253471279785	-0.09506338062300351	-1.7269785081581464	-0.9020341007822218	0.2054794057817777	-1.4829077584780157	0.5171281570564441	-1.3796559694064354	-1.4158099409927003	0.4233311141147424	-0.3558113927818212	-0.8940130879326704	0.18126575625759767	0.59194574653839	-1.2613050426732333	-1.2094346277262538	-1.1485225072466663	-2.0434384895138953	-0.8325344655537295	0.145065737692625	-1.7402961593674227	1.1027411521884325	-1.2260795134295313	-1.9408453923800175	-0.352950585395947	-0.993855445899466	-2.3375425144639257	0.028726620531318404	-0.04053530240003633	-0.45581609816742086	0.3974422551862503	-0.4876155002555587	-1.0398078856707575	0.7271673851833983	0.39623000826738797	0.1257478037666404	-0.46457041295807816	0.16851658280027448	-1.4081228308269236	-0.49038719233264505	-0.4555233504079656	-1.0385840231038344	-0.8761776979817966	-0.9855106613881804	-0.2947009384676217	0.0	-2.4462563383061093	-0.5286341886187147	-1.3338925958637882	0.18728345598238652
-0.1895170664219011	0.22352714786097558	-1.1930980262329371	-0.5269463267341791	0.5976212705996781	-1.0665796553811546	1.0648972262080794	-1.050329381554235	-0.962082614699241	0.9112329746748935	-0.10749765598713439	-0.7108219026901968	0.29934948496854513	-0.7026664186322833	-0.921835859016763	-0.04747439095729227	-1.2167622135945388	-0.9287439012193118	-0.8850358164322624	-0.19669140857066292	-0.7475125798741983	1.6267596132435278	-0.6708048963664585	-1.4389271281542717	0.34475783697890144	-0.780785465059117	-1.805321697807852	0.42190797723112505	0.013925677208661707	-0.24423891512305507	0.46517040477064237	-0.25172135207083907	-0.2687741703322623	0.19712900062807706	-0.26517800962459603	-0.33977237744713085	-0.2209621517338894	-1.3171878515448028	-0.8566237070818591	-1.0187023617471442	-0.6628496837409585	-0.2886453697374005	-0.7737986385115232	-0.944782442666813	0.41806745682533686	0.0	-1.7447235702134787	-0.4314692960013572	-0.5671815161561286	0.8420085607018684
1.0152981733683857	0.39428123296785583	0.21230042810102986	-0.06440762204346989	1.2875525601905284	-0.4056728209950803	1.0510902836992702	0.059393331839375015	0.512996594750094	0.8925593064996793	0.2725083034506649	-0.3555751584718648	0.4345143682456749	-1.8496905546120623	0.4434509759424188	1.018911775298399	-0.8174978982078792	0.15801139813143036	-0.28876862247878743	-0.45337097197809006	1.0141734580391017	1.3696985899129233	0.1481919856613452	-0.6293154038460084	1.0942974217823	0.2100588688550152	-0.1962767908783232	0.9035490254200569	0.37255314189143374	0.017284288529946398	0.52234539380725	0.013011740989721004	1.370673707276977	-1.381729732517243	-0.7587554452361658	0.047368592468888755	0.9258683691986525	-1.7131310435591927	0.19041367321995123	-0.7440974968406968	-0.008034262951288274	0.8466992481387161	-0.35521606221090746	0.01734663190158397	0.4396822200419669	0.0	-0.4784089565127334	0.20510465129254624	0.43679568666569313	1.1755592268991
1.5665614082453578	0.3830329330132198	1.801919178334552	0.0017659132991009908	1.776113543232878	0.6855287183042115	0.436810373957601	1.289902474599191	1.5758591106367936	0.3636544602794853	0.26106292326932085	0.039475627874616816	0.5383155268049032	-1.7671956185203823	1.569024369864142	1.603007850151763	-0.41358895833072984	0.4589782815541386	1.2002271361625352	-0.5829625028916416	2.1993045680403744	0.19778926382697776	0.7730906540083746	0.37458105832616456	1.268919259202509	1.45666190360629	1.114984136480366	1.419111991372452	1.277691030458672	-0.07815079698723293	0.6103582616382014	-0.11603618373438357	2.6002573347779183	-2.6990263573126625	-0.4700949379832421	0.9222220402457695	2.022740933529212	-1.2050696758055106	1.255191598815367	0.7222168442929802	0.9482277428844058	1.8118473910882895	0.17515294754775304	1.2956948655732141	-0.14861467004835757	0.0	0.8991181200187555	1.1688039888527952	1.1152328131891145	0.8287426296217136
1.188941623346948	0.4256063583406708	2.53286560732682	-0.280939828855498	1.503555205644616	1.9943015947138774	-0.271382520828274	1.6578876897609598	1.117029053278658	-0.17099885561990893	-0.16833333210312226	0.4047121162359651	0.4504370349883446	-0.48382963124895717	1.3140272285804964	1.7693311290772031	-0.28831247982091285	0.08082365719325857	2.772503616092591	-0.7908119250478831	1.724273250297871	-1.2376575973779063	0.8599086546370878	1.3546736968871873	0.6581249877264903	2.194872481455987	1.0427595782168497	1.5614078624106222	2.0931581279861042	-0.4459818137377439	0.5566517164023134	-0.5725053448268841	2.3462838977966407	-2.286538750589588	0.440768790355123	1.2800371797308079	1.7953936246666153	-0.6891502454871773	1.676594170359177	2.296408811424904	1.3227771459212667	2.088128519512676	0.6564849289045038	1.7868419621986171	-0.590591706552033	0.0	2.0107002311024864	1.7549984544802892	1.173779423369931	-0.105128374757671
0.4243353278647682	0.7361376329934174	1.788229432880027	-0.4662767868857152	0.5452554279374713	2.7370110100270963	-0.3497477854410793	0.7935610988496504	-0.5100216089399128	-0.230865855596394	-0.5185315987506404	0.5513594359373177	0.01890053391769549	0.9541892504432395	-0.1307066455088855	1.806254737234162	-0.23226168990561882	-0.11248864318128528	3.2442425428525197	-1.0753347199590497	-0.07540934957817809	-1.8996526145490076	0.42633836147097687	2.066217889267596	-0.32527180316137716	2.062900533335288	-0.08328745142525636	0.9501203918484434	1.8385336918290693	-0.7419800334455524	0.24897920825176165	-0.9607128101277749	0.8432544134787113	-0.21284704256824785	1.2141172246132317	0.6377254241723302	0.11146147397355122	-0.6010976557790684	1.3015342608671863	2.466255860070748	0.7863203015953887	1.5922267716289968	1.10393417793245	0.9621061866355242	-0.38763916254844577	0.0	2.7487498402965587	1.4037007854275347	0.7799638226507677	-0.9662200940204803
-0.032190993192926266	1.1720934023551923	-0.0035745352494592746	-0.274466518532561	-0.3370386505120753	2.232708088573913	0.3648836950660957	-0.6237445959582602	-1.8533223418324	0.11942603466818219	-0.3840342170400269	0.26453784091879384	-0.6440326131462152	1.5111591780417888	-1.41850631641143	1.9371511125525953	0.21955759356006216	0.5666937917383981	2.345610649020854	-1.0666796889241061	-1.646837092614552	-1.3570524058054072	-0.17374331510526603	2.389931969426269	-0.9680038305939535	1.3394425898035058	-0.890752558789288	-0.19588663909687706	0.4104360766351032	-0.7543574414699313	-0.15480181164419693	-1.0074070221867055	-0.5674340268957008	1.847513998140493	1.3638141246815634	-0.35349370000816266	-1.7106773315748185	-0.5353501203695377	0.6912158594741082	1.0995809152834675	-0.08443188018624874	0.6934831612513439	1.593202920712647	-0.5162493832388501	0.1263303820495095	0.0	3.169714498547799	0.3077765516503475	0.3100674545258916	-1.0869015125042423
-0.030534038275750363	1.2671792330553593	-1.5350646388567182	0.12858544878109193	-0.42906596891219995	0.7522031140977544	1.160200474135495	-1.404507319561284	-1.838453969779428	0.37676465677477605	0.04206038910098032	-0.345371190977288	-1.070210833067491	0.9818625885947757	-1.4278313605911785	2.1709976177741526	1.2086036249834036	1.8430060007230677	1.0282101454859527	-0.4707977557180634	-1.6797347435070575	-0.26244031837868165	-0.49540200747645696	2.308874239880298	-0.8141083912504381	0.6207130164791507	-0.40562135115923936	-1.0320761790978548	-0.9679598212840547	-0.5219900519854083	-0.3627097409094676	-0.8020592357313793	-0.7699233341090093	2.2986596372776766	1.1610376845355976	-0.5982020814814943	-2.1888377859686687	0.01126831874104635	0.49149083113607867	-0.2188622452842867	-0.37522218326397166	-0.1159384639942443	1.9962337676238766	-1.363450193147631	0.26922409173768364	0.0	3.2056497502262165	-0.6632420609534856	-0.047325895294556705	-0.480238828560648
0.08611546273989727	0.6824671412101382	-1.6006856682439046	0.42571803771997657	0.18637222267162623	-0.5646704838821417	1.1479832872086135	-0.8942465021428775	-0.7438985458926229	0.21757623170819734	0.184858073695399	-0.7344227225568338	-0.7718578125116464	-0.09278025290510689	-0.31444941656243397	2.2857640617337838	2.2209841121945373	2.703699956835474	0.3596177753933609	0.43404734269328477	-0.3163487344388629	0.3258664164296253	-0.28603836804707794	1.7508457424816906	-0.0021561009888054327	0.28202651221920677	0.9924834657626985	-0.8306050179357046	-0.8451876900660331	-0.1993647821356168	-0.2412751789727816	-0.6108220963768995	0.09925765535824155	1.1457247497721923	1.1224891366392815	0.20127350517213766	-1.1628485591141036	0.851572088155913	0.7005918321465838	0.07201553801217912	0.2270507958628294	-0.5424823418442899	1.9220597279078662	-0.9027054241307059	-0.08772760735719198	0.0	2.588163847879654	-0.7174024348438248	-0.368140980708251	0.1610268896211458
0.082725963459582	-0.373811643516375	-0.13091532041793136	0.5478939908735484	0.713845424153769	-0.8221253055262947	0.2939903005807177	0.46275925461001316	0.31435167576158146	-0.11426288359326629	-0.24622629503910118	-0.3812819454462112	0.21862206090876268	-1.0247208256699394	0.8564886403944849	1.937463254311904	2.3949432828334216	2.4121177686841246	0.344305474870111	0.96037916487307	1.133380908267783	0.05754271063509739	0.3501150453680031	0.614584905010099	0.8824884713848844	0.21852214888967603	2.030013477766663	0.23391705402739554	0.8531289257027328	0.045519033022438427	0.09868425396512238	-0.5393021627952501	0.9778062979929922	-0.30957390180240846	1.1780546282859963	1.192110895605884	0.17363619431748048	1.294533962915967	0.7552506875791306	1.6543781146356518	1.0823485139537472	-0.5520858156453876	1.0418842634708356	0.300188412745083	-0.3704589124268054	0.0	1.1839514394750004	0.1118888281401451	-0.6973837518259068	0.20411043932338788
0.14030438871236242	-1.2466323377272526	1.6745844832125096	0.6378882269542238	0.5157864661414056	-0.30481676562681803	-0.46808151787441044	1.5786595492644044	0.6666333280917546	-0.1187546488986083	-0.9389661634063001	0.589791271803139	1.2094413212875026	-1.3553534156998943	1.3269172329934227	0.9326260629920367	1.2514605664308245	1.2286194109251911	0.12549223582524013	0.7295109376275548	1.5687733675323596	-0.444279525017831	0.9994435454830751	-0.9295390658716578	1.3074494252193465	0.07118961881210116	1.7902785389092088	1.1820720545546801	2.554400477499837	0.02423153026444229	0.48861170170985696	-0.45506520448692084	1.0670626768859317	-1.0619546030867961	0.6490672636110801	1.355172198073184	0.6753142412853067	0.9863202512439176	0.32504412916624353	2.6242225866186937	1.2130526121379686	-0.25063753065280714	-0.4873553998074424	1.04659392132109	-0.09428890820848904	0.0	-0.5955754790197342	0.9519877887752507	-0.8260784175202504	-0.29248462968555283
0.49510199245479847	-1.407618694899758	2.335397347868416	0.7042764795470698	-0.1776881938345068	-0.10729723822128427	-0.29285489411239596	1.7295151404834272	0.6380371587045428	0.33342569495719715	-1.3431772660337307	1.3716694836414052	1.3962635409070863	-0.8846283342699887	1.2683233666490639	-0.4633651443311559	-0.7993900457524671	0.10107299545533606	-0.7138627478508937	0.08735846568423826	1.0418080438790933	-0.4415906147296082	1.2079866526130825	-2.253693771608108	1.198281074004391	-0.31818088709876413	0.433227310077369	1.2019324601912935	2.591581993382366	-0.39513528606478754	0.8814494576211638	-0.23214205177825048	0.5273177055132291	-1.310538903084884	-0.8313624548706201	0.6945855698444481	0.4184393505801521	0.276677860739174	-0.2276029238102653	1.696229643497656	0.28632181552180236	0.20266136548206895	-1.9797453427022964	0.7058791866620361	0.4431902316741147	0.0	-1.8711954927807644	0.8875363167312758	-0.5118770866735561	-0.7691541299037834
0.9563108949681512	-0.9229422395638952	1.3729553732891357	0.5391066586221721	-0.5280403130609747	-0.8230598168697317	0.5472282771567054	1.1139026382613626	0.8623698103239401	0.8207699559463968	-1.2368967509969795	1.2127066798426698	0.6127648550659239	0.26278043785468275	1.2390916187955485	-1.5245723643593339	-2.653712990423797	-0.28573568410780914	-1.441394361587797	-0.3132425959644928	0.38151526254094237	0.01685772160115251	0.8269167030028738	-2.6067415025031715	0.876996639189112	-0.6996684460586494	-1.1523262716125446	0.4530897318254876	0.9747500261503405	-1.0647942459017392	1.2843195351426464	0.021941976678904004	0.04363010092481288	-1.7371723921021864	-2.570431264891806	0.20351947645090773	0.32429852931910697	-0.294639254844849	-0.34152317908687563	-0.24740103678664077	-1.0222307973564853	0.6048851286653081	-2.676025364096467	-0.23232832826533154	0.49499527363033924	0.0	-1.9509001170922533	-0.1347565229092977	0.09593597673821257	-0.87119081993278
1.0215841965956056	-0.3330836443299155	-0.2763602002335044	0.06408156210058438	-0.05136394263335209	-1.8036029666691187	0.9302723043013397	0.46759234402555916	1.3548494502468054	0.8409061674251845	-0.8479064466918806	0.21273323266876148	-0.5019651040538902	1.4783904625382895	1.3281008256178646	-1.5604081219004222	-3.277965878321572	-0.0807763494527445	-1.0250568192905722	-0.25703451782917275	0.15261613770039828	0.23608557445341574	0.15653182261319568	-1.7689116617134508	0.6341329194829405	-0.6785378494754077	-2.1382420250971417	-0.1933997956361891	-0.5926183790136058	-1.47630664330183	1.5540766501921368	0.06740647025109622	-0.0524635881759628	-2.305819727361053	-3.267740691937951	0.5949083126836181	0.8177918369634782	-0.603046300218687	-0.05433897582066118	-1.121678346312718	-1.6607059005719416	0.7648649620241306	-2.2939807375220713	-0.7616433315114048	-0.17283684452399614	0.0	-0.9603246802139713	-1.177746477798082	0.4372540598141703	-0.7634057505904103
0.5144268874975595	-0.09662464169257605	-1.1158152612471923	-0.4102042845629635	0.796187853293999	-1.8651520118952674	0.1988240918995238	0.2448446727624987	1.5094930930217736	0.3524397415206749	-0.49407123728948216	-0.7088812019598196	-1.107418644068958	1.8880927804502479	1.0742455561445439	-0.5700092602064437	-2.4302748383774797	0.055932977604414055	0.4650006067220821	-0.10684476279694438	0.20589800554666357	-0.19449148077772024	-0.2843619641125751	-0.3344362259717053	0.44300975708386536	-0.16737471923123767	-2.1607983252618483	-0.15320650951884254	-0.5302493980159906	-1.106706028029698	1.3780438617484163	-0.15002912130662596	-0.05700205678271143	-2.23557996128716	-2.305711544954952	1.3035691799390354	1.25267747321162	-0.8139184708830004	-0.0060653633959012075	-0.01806843032863774	-1.2138570282287378	0.6388747844235333	-1.1844428800762703	-0.4086318168822776	-0.910869559250958	0.0	0.2350311061233165	-1.1779575703176777	0.10490063628822348	-0.7270732483155167
-0.06883349484395404	-0.20285994224947337	-0.4389214126521765	-0.47490017332789264	1.0932189743819143	-0.6352501546996868	-1.0327970882355775	0.2776287663055047	0.9353306889620235	-0.22933457693912346	-0.25760831307986326	-0.7029603153555842	-0.8884133286621906	1.1175229337109154	0.1648036906231335	0.6080178175130323	-0.7910196017638945	-0.29403263058795737	1.665118192382884	-0.18035458415801886	0.17221249736666158	-0.8936802443037422	-0.1909735980829106	0.7517373861241566	0.15824831847913653	0.47768649024015275	-1.2468141992053474	0.30304068753878083	0.9364266417404296	0.018158187701839065	0.5687892638087932	-0.37338637514182493	-0.37417712728204144	-1.1560192149757293	-0.47126963849875414	1.0422725383747775	0.8224002853782497	-0.8222459691543793	-0.5719491242808175	1.7574370534807946	-0.29847881527873454	0.387290323820857	-0.025931736189753137	0.37174773405372175	-0.893460633913328	0.0	0.7857770806654503	-0.03469271954331631	-0.6129843383802103	-0.6834373510677471
-0.02784367171666988	-0.3232372885387354	1.0539223379554783	-0.1486214234213628	0.4693079433956918	0.9956054315970623	-1.5595280717009143	0.1936443391754735	0.00529499699573951	-0.505309019678202	-0.049091940433296136	0.18192773778924878	-0.17292678420783242	-0.12892898827175867	-1.0355391987540328	0.9247808013204587	0.5494219278769612	-0.9364473132039324	1.2741135607946128	-0.20873662231151707	0.0863836900746767	-1.2006828530209164	0.30137099175794174	0.9562995627460115	-0.08677990408364765	0.7985455971256586	0.2836734998364903	0.5159841352676575	2.041413613732091	1.1562519145137349	-0.5977961449520606	-0.29865148889044296	-0.9392196083395682	0.15113190276253147	0.7305932649321435	-0.6198984015839836	-0.23555069950533075	-0.21898088539422944	-1.2419018697520414	2.135792579777737	0.04916825336623594	0.22036029792438394	0.5993755155804049	0.7724910268993077	-0.0424199078727866	0.0	0.5311079444039092	1.1790179362004858	-0.9349162058584837	-0.3436707417468197
0.7281696790115689	-0.25087029158487706	1.9170744098774504	0.0979512229491551	-0.489538022492163	1.7849130495973389	-0.9446074086856456	-0.023649800156130968	-0.5675870159143234	-0.43988080156740955	0.14028944580581337	1.1055657073516576	0.5464698180539105	-0.5722301153511566	-1.7708030782302773	0.005307309812480318	0.8279551108802045	-1.350380923746177	-0.567845658891357	0.3499426705573997	0.31284737213056424	-0.9647031254041621	0.8092550500676231	0.4452860528508765	0.10719732231442497	0.6672198650349638	1.773714092327618	0.27951354138658824	1.3420878337231505	1.4051185113440001	-1.4268228187337073	0.057016232856023814	-1.266900969031201	0.5096718219889145	0.47384928062414605	-2.5008957808029986	-0.7490861889429153	1.0161526837747166	-1.137711915516422	0.48739124881549717	-0.6112552411922101	0.16565004036603737	0.4378741876882221	0.4693700522056326	0.9344101166650989	0.0	-0.07098751877232352	1.2054835687450316	-0.4297415262600434	0.2390912342922744
1.4816291771874812	-0.09891499430992617	1.272494361802196	-0.0554683361064527	-0.9046849268049968	1.3403553433477298	0.06313749830846518	-0.048702834450362886	-0.5424674568701514	-0.25271922339949265	0.1920851286606134	1.331304350695408	1.0412254803803387	0.30872554852193645	-1.6164817218227572	-1.5611593284962575	0.05617638612174693	-1.2167407593906276	-2.4349155418319532	1.4824347486912872	0.9474834788578738	-0.5730709108813258	1.0705002618069381	-0.298633142862491	0.8626731157805148	0.31962122488800937	2.3962533805443527	0.00588743018212696	-0.8577266140052967	0.5369688198043195	-1.3365016017770763	0.33507829857222365	-1.0082511457457715	-0.2587391445872734	-0.7172584535172044	-2.896026824662363	-0.005730092748728143	2.059494302311737	-0.12036242509853574	-1.8907375444925492	-1.706465682575314	0.0391706354551595	-0.399412244752077	-0.1675437600876811	1.362116073679494	0.0	-0.5807983119013226	-0.12456378099636584	0.4374003238357019	0.5632623435604023
1.430059878662556	-0.07645679872647582	-0.4215189417013243	-0.3140261451121921	-0.557630455151635	0.33305499750318657	0.4945692567098364	0.2675067968377358	-0.320851631971461	-0.12444841555637842	0.056135113220519554	0.9231538429477153	1.298927510075983	1.564182161223892	-0.8253598618326491	-2.7942951968171155	-1.074150962074855	-0.6614865564027866	-3.071940814465989	2.364856888634273	1.5392325719647848	-0.2694897176536095	1.0775580701738607	-0.9685068925067084	1.6128538980941391	-0.0008855036175520223	1.7314887772083896	0.08859495940528322	-2.9401827340025064	-0.7245744617660379	-0.4467797976532194	0.2291868599258694	-0.3568086193810022	-1.0481541572456086	-1.6118393842194019	-1.4201382192559262	1.2677595551621041	1.8787832278616905	0.8938316645825874	-3.327579136031545	-2.2312148980429334	-0.3106767766991245	-1.4755208703646727	-0.5900403161591073	1.2315027797276479	0.0	-1.0063887164090237	-1.6519600448484832	0.7612473292147324	0.2864579213527549
0.5750466250504372	-0.17360239136273792	-1.812161148194795	-0.12704535353992322	-0.023509804448221865	-0.32983682626396765	0.261623458482012	0.6050641177751471	-0.3338520922160765	-0.11078314488486551	-0.1262637011515502	0.5261614290547968	1.2638352416066736	1.6898344136239734	-0.02871391116133728	-3.1463791404217742	-1.7067531095713544	-0.09217158012839576	-2.489824227085677	2.138144887931951	1.5189117832584138	0.21009413851341716	0.8931729589294085	-1.4739021134574226	1.4991500155067201	-0.29596142858841146	0.26935151779742117	0.36135406226891753	-3.6002494615541334	-1.3225133295923908	0.4018505629712787	-0.1435193975945382	0.11610047205173896	-0.7030803519868065	-1.4340475786905753	0.47229522341711777	1.6268355279937965	0.4125416794513815	0.896015358640205	-3.400631212921538	-1.7336608926282577	-0.7628246871671767	-2.16416196089576	-0.6389748109930865	0.9585590051506815	0.0	-1.56884799932446	-2.0026937685496833	0.2124999063533997	-0.22327686582944245
-0.21940842270237615	-0.15613495975229447	-1.862435089135824	0.5096335876919766	0.13077212692646578	-0.32863252546484994	0.058510659832531516	0.536049463511032	-0.5102772789739666	-0.24197257301618932	-0.15846658900911612	0.5558863172575592	0.8445325927540831	0.32981243517653963	0.2796876678302479	-2.7608398999126873	-1.3914352670505243	0.13033775348601342	-1.607864382273115	0.8794177337551026	0.8153184837818099	1.1240095025803256	0.4790416027224494	-1.6607317760796754	0.3106221055776833	-0.6327495697245461	-0.8559353437026307	0.3630837787008234	-2.878202139468042	-0.805720724831407	0.36371459550233187	-0.3390430384274209	0.0032956908430370746	0.6698283224513127	-0.36910003802051644	0.9706401346355619	0.5627127202984479	-1.142499449803269	-0.05579909919690616	-2.88056055270194	-0.713914717385647	-0.9941700407066845	-1.972970625526659	-0.5473720549011156	0.7466436687496322	0.0	-2.176102756177448	-0.937386973312499	-0.549590383932225	-0.2189771187464675
-0.112250243344001	0.13909538888021725	-0.7157426810713353	0.8720203671930815	0.06155066880933737	0.045967775645612226	0.3013837230255539	0.08813224080257154	-0.5045234005049866	-0.5093915970487571	0.004197632050766587	0.7455584577512486	0.16935069857661733	-1.181278714728812	0.007329772441590291	-2.0371410524961364	-0.3364294054995264	-0.07456395426874461	-1.0837866558324933	-0.40691672652977123	-0.06601113627299765	2.054555482989898	-0.18739724492373971	-1.2696262765157913	-1.1176834440955636	-0.8322469564253331	-0.8434484941691375	0.010342728204139739	-1.7196420063277065	0.3198079683122897	-0.5686847717424772	-0.07281908228683706	-0.5422539724127828	1.8407271651661579	0.8747707445900031	-0.18071728618915775	-0.867444477387891	-1.4632257825402752	-0.8633018717469745	-2.434911703799404	-0.05461282271609748	-0.8062264289336228	-0.9157190447300779	-0.49762780403962453	0.44115918449022	0.0	-2.322715705498334	0.47952838647260126	-0.5962119653129034	0.5000926886005533
0.8012440272743733	0.5776156970379515	0.5412416353610022	0.31098644793978253	0.36010754250375654	0.41042843853144945	0.5486656257199947	-0.24403408257646636	-0.29543101293560475	-0.7123934639309288	0.2422600718521009	0.527730875500015	-0.37724433138337654	-1.2167910384637481	-0.5746261672186928	-1.1326440526551969	0.8056998323813406	-0.4756024567891138	-0.7525593718254715	-0.8432395857460263	-0.5561794347302703	2.134041979042234	-0.8883873616109828	-0.29263634912457676	-1.6705852461127944	-0.5658409085351733	0.02852258477682911	-0.26409274245866565	-0.8464634603024261	1.1276621646106464	-1.4743890724443796	0.4390793775207015	-0.9152693419722225	1.824217286106095	1.7526580548168433	-1.4561481453068632	-1.2122236318832653	-0.47032331957544377	-0.6082053124483195	-1.8638998806696083	-0.09596740545897339	-0.3317857214925674	0.42478910074730086	-0.35282977094409296	-0.03056292941629366	0.0	-1.600575432111463	1.0452822693054842	0.2068331007606633	1.2250955807248747
1.5108809797842244	0.836485069707761	0.9331989143686529	-0.8830612644043621	1.1059657482723873	0.6078840402104364	0.15471183562414217	-0.09878711722186245	-0.27341542364756777	-0.49481196992086063	0.42809833074935605	-0.2479730012452786	-0.5260826540765805	0.28113487562773387	-1.005793715927309	0.00784011787624217	1.434298179686797	-0.7050139758648531	-0.1517536010121022	-0.58200441239132	-0.5322912255825504	1.0715663825422288	-1.2333700374267769	0.7672088230656293	-1.1406228863027355	0.1464164898867645	0.7117082848454157	-0.10982128484355928	-0.22998232484572292	1.1048683295602557	-1.3856087228706089	0.6699557094925965	-0.6029953756660442	0.8555889243837385	2.1046747732841706	-1.2660924268997666	-0.2358343648060566	0.627131829702687	0.4239183490689022	-0.671488762605697	-0.3208869351937371	0.11974966195043231	1.307877594848923	0.10294263796537924	-0.37702985015160867	0.0	-0.2498035408377659	0.6117161913721139	1.0162467389907877	1.0976834173238021
1.0443890806306166	0.71579449278272	0.4368565308302073	-1.676025556332032	1.4977972249384013	0.6094223499404788	-0.7422867220590339	0.29606323857632544	-0.6652137117421119	0.2827947872665531	0.5130682906305959	-1.1099537495057332	-0.4592487064341547	1.626421119981858	-0.8997387219935629	1.2357734737854074	1.385485813855459	-0.556228917888216	0.7169751758996904	-0.5024520313895768	-0.3307702807644945	-0.28004113525368585	-1.0480702464140088	1.2079487597719707	-0.46105767806785697	0.7009699354137504	0.4624690025438934	0.2257776585476044	0.4934782219697219	0.46661864563216315	-0.31497881137281825	0.3051649765685289	0.273064018619533	-0.05103605539782371	1.9342101789942927	0.2916518476915593	0.9069399995740018	0.6769277832294596	1.060882965840164	0.9997095124147177	0.03915892160084926	0.3793725266499061	1.3926820025009836	0.7539283721714121	-0.2871464629991934	0.0	0.9063626647025951	0.011805598646402845	0.9375053089291436	0.15066144490661484
-0.587415477789496	0.3083654327450303	-0.16869901370335458	-1.4101300619519486	0.6730613983329697	0.3892808690518519	-1.2529930037269794	0.4172721888814768	-1.0974016496241754	1.2280245131248324	0.4729566372382501	-1.4852903071549952	-0.6038516814022076	1.195333272339349	-0.2576309427537829	2.035864287852135	0.9184213632355487	-0.18167450270793206	1.3491903897617672	-1.0663730032379541	-0.365973144976585	-0.6725933704961111	-0.6160020649623301	0.7668849853523017	-0.6226209158866179	0.42627183028483623	-0.4552748329183185	0.20880798809862766	1.3879243030735935	-0.24072251044951906	0.6857979053793914	-0.45004575760738863	0.9384616329589649	-0.27116534974699047	1.237323526843886	1.5759127592505406	1.072041335522959	-0.21997151769004678	0.4968668119512441	2.344432185198272	1.1379320655445109	0.50613302380606	0.9097920613671294	1.1409754523552835	0.08115709834289861	0.0	1.1312240176863186	-0.07835892034445713	0.0037351984691936712	-0.652766433224933
-2.3510748129852503	-0.12649755770315274	-0.21052580250519065	-0.5271662948827862	-1.1390935038501475	0.035747413047505096	-0.8126142663587773	0.13206875317583427	-0.9660397873596211	1.6457530264600795	0.2873013817007534	-1.312428141825863	-1.0608916766482734	-0.7787053864853811	0.43214756175247315	1.9218269129099474	0.3772095546971399	0.038249815342655306	1.345598447981772	-1.708414044606515	-0.782478437333617	0.20008803203265038	-0.39076696758322294	-0.13653790006944694	-1.4852699695846212	-0.6028141096367787	-1.1541127985149	-0.2082272438537302	2.0996893750930727	-0.7039621325064671	0.6043192133515535	-1.0644646419925128	0.6220839187414464	-0.0632031497830388	0.11390224324471684	1.2317519653018176	0.3914022362873291	-0.9764856296579517	-0.9203522108102602	2.7304144004970685	2.3048127662191598	0.5638104635705112	0.3075283715877591	0.9329806510444222	0.21307612645493024	0.0	0.3932022103011275	0.08418583180056578	-0.9022526688554825	-0.5003031757310507
-3.0537473806722017	-0.4117528455167491	0.19192137795917372	-0.002327722077695128	-2.5329552473235704	-0.1711341370810866	0.06752974377677574	-0.12448547131655105	-0.20790164717290127	1.1821040514563514	0.0495005027276907	-1.0355202015600773	-1.3951150434535062	-2.439223839413862	0.5695229774466166	0.9668545375735264	-0.1078518836641991	-0.10872921194262887	0.8376674807292446	-1.5057451659898258	-1.3826895031175883	1.3108711250608946	-0.4544330728095792	-0.8442664726200669	-1.908795575736485	-1.4409864775628927	-1.0999437514141606	-0.39641530064729996	2.2303670868765844	-0.9704147276608038	-0.4186111483805782	-1.1341411489055229	-0.6195624382910347	0.009673407141931134	-1.0949840143019436	-0.3564210248115522	-0.059063750829256564	-0.8211531102511554	-2.1256458260489772	2.2734750468378295	2.6888057553959053	0.42461716462718607	-0.1982981438008361	0.35103512733442827	-0.12411815986804728	0.0	-0.6439425422430547	-0.18731854949834068	-1.054561640744682	0.32547129847567313
-2.2941619741074555	-0.5568633985568274	0.35883249319201455	-0.16954660650610034	-2.191500218299585	-0.018459825527744896	0.37397950394322754	0.05114414308987594	0.5216769344929103	0.1790537301662675	0.01294216700545801	-1.0203508317958085	-1.131676460029236	-2.2864498076437316	0.054557682642086346	-0.16952244497388028	-0.5917773281966133	-0.4161830024221153	0.2799035293874921	-0.3382932367980538	-1.7744814696220166	1.3635178465991256	-0.3991477874612866	-1.0616701870987466	-1.1094156853684065	-1.1533035135901275	-0.5849278395218038	0.20384341552745505	1.6881378633102253	-1.1294354559298998	-1.1882923295786152	-0.6547432881932341	-1.7604303159734815	-0.17179276109179217	-1.9302759635957374	-1.547953802212922	0.32601035325056116	-0.07370776611312337	-2.368824671151132	1.5218076422290958	2.052138801451253	-0.08980341926541464	-0.6738318170111216	0.013006594258689183	-0.5574221003264653	0.0	-1.1850044851933632	-0.926639421361539	-0.6341153093297889	0.7726767309548995
-0.702413408990525	-0.6481096838783547	-0.1207058411687905	-0.37925378203297905	-0.23151729016626577	0.29350536936339594	-0.1834318281511002	0.42379655957293705	0.5535187089813456	-0.6859263809524462	0.3692224787742686	-1.1132995426207688	-0.4031002494377283	-0.6801014139007736	-0.5378695198305278	-0.7945032085173928	-1.042022357715305	-0.4842436022597825	-0.007597012161473059	0.8533313340471247	-1.6214973019581316	0.14958719029335868	0.14115688716728214	-0.928817619016987	0.3334447542887853	0.18268518256479765	-0.2528094782263502	1.2713792072076162	0.7146695337197223	-1.051280435679516	-0.7346237312529397	0.05297383960909532	-1.6732354254434456	-0.27026897677476036	-2.1038083995084276	-1.2253393687661545	0.9514124882694118	0.3951856662870838	-1.724684855796395	0.8143718989685308	0.9029656357094262	-0.8846893786211603	-1.1320253298258214	0.30494288017388427	-0.5679496166308274	0.0	-0.8624810593361126	-1.287151911437908	-0.39059550033152074	0.23849429624444932
0.6276249637169219	-0.6866448533085908	-0.919464734721753	0.10230155127285567	1.820405806126967	0.25595321601021864	-0.8196743566725933	0.35315399870212877	-0.03741672501782403	-1.0500785745997057	0.9414504257621052	-0.8820917841115843	0.08075991681737951	0.7118443058945768	-0.5364231700907848	-0.7370644024542872	-1.1780604860511823	-0.20605923612697166	0.01605129120263282	1.051947451264776	-0.9127709871123605	-1.2936441245766965	0.9084874522448784	-0.5788514133435883	1.0329583071450477	1.4895685849938711	-0.3181625046257795	1.776540065291713	-0.3024130046589817	-0.5417777813027461	0.6109223226181713	0.5919006631038793	-0.26716266130179067	-0.04627892813615074	-1.641953599428358	0.12826928874607266	0.805693787037437	0.2063005933834785	-0.7517469864099814	0.1469236444040865	-0.08070827888865495	-1.5384070070782765	-1.2972795652512685	0.9435233963782331	-0.1573694715943856	0.0	0.1333917966830263	-0.5310538843368783	-0.6840668561333253	-0.7543067876071664
0.9518514085829778	-0.5613181500303944	-1.3638794297042824	1.088704642336691	2.4257399550378347	-0.36915338197512265	-0.652622131093101	-0.34635626514471096	-0.5385532598179003	-1.0464486624334695	1.2285194386112435	-0.24833808741776525	-0.2069286932026438	0.7268284264536501	0.07674396633828427	-0.3511070438631796	-0.6586605722124077	0.08136832998377053	0.2878649218914829	0.26707190256248414	-0.07890859294779361	-1.8337725115856647	1.1490032218008388	0.13821036838789405	0.30514451779924	1.7490270367489738	-0.3848508188732217	1.0371127098679294	-1.0256705620045246	0.3022692535110635	1.5531527570740284	0.7036157817578188	1.310535476709517	0.34338859341168976	-0.786086755669607	1.1181757418518692	-0.28059370701255926	-0.25218537992176987	0.08961531412365312	-0.4700349560979298	-0.6406454220808941	-1.670304138943063	-0.814134871140737	1.2255807233848806	0.1562456631442161	0.0	1.2970829299149147	0.9635068163187452	-1.060387258439511	-1.1869128786777343
0.2983810975080556	-0.17708776569439566	-1.1729180368818377	1.6230498094855241	1.3650325348881573	-1.1622843271968166	0.18630713898829587	-1.017558144088557	-0.42452467406775696	-0.8954756656847599	0.8916051160331523	0.27893308257012467	-0.9696796113328331	-0.28539039574577646	0.6383924394249506	-0.04884568205877026	0.538050044629299	0.03343592742639575	0.7397415247225027	-0.5103254475677806	0.26029060442555757	-1.3712321566345065	0.41541778757688747	1.338221826195433	-1.0853817651612436	0.9456049019947547	0.0026929376929671995	-0.5251968595828274	-1.300027438453569	1.037770001146853	1.2220877319127876	0.4013786378443635	1.7497081733463258	0.6198277292608828	0.16356778492314786	0.9531732823234703	-1.4346592535667304	-0.4780977998904263	0.634089813603348	-0.832606471866045	-0.9406923527533297	-1.3227804564794372	0.3167666485834576	0.7322783266446091	0.013699560639508584	0.0	2.1059110914214467	1.9662899752859273	-0.8230124630191925	-0.6910497275093036
-0.710353854557273	0.4050111605277295	-0.6578628681159079	1.0971982866455379	-0.2830291286513409	-1.4031710294237891	0.6796920710549381	-0.8534160766592146	0.10645738063508603	-0.5564718743810816	0.17511418267305187	0.1240027012121001	-1.3272078519587212	-1.1667606098238645	0.5813802916474353	0.07867757972105123	1.9376193885362016	-0.17757397090645918	1.191402938540118	-0.43816677239055857	-0.15995076561204358	-0.7505010143546511	-0.8410406385544222	2.611801413677925	-1.7514853793414147	-0.10312850123090064	0.7744078973133364	-1.7927874493925242	-1.1902043025755364	1.2683282325268201	0.055850036657551304	0.00847570788267248	0.8625985933835206	0.7310442982558252	0.9155387148908541	0.0889525529219364	-1.7515319059836978	-0.4608237985455842	0.8695115696841935	-0.8117235454387797	-1.1301137550853892	-0.8668036860325304	1.5900508938622488	-0.2388121601086526	-0.3287268664218121	0.0	2.20121469896403	1.690807155072968	0.11820996845750373	0.12750081881246145
-1.3739556049031496	0.9694678009649632	-0.21083559179446046	-0.03192520329500493	-1.3015382376010864	-0.8371734020910825	0.14683464327756907	0.07254023642705446	0.4763374188784295	0.05648693954648293	-0.29012451033060793	-0.626928960044404	-0.6946454223213774	-1.2617738873155884	0.08965414710140508	0.1983985340009745	2.825207551777387	0.04123416146995263	1.3389584430593453	0.26133875305802046	-0.9121936531327338	-0.6960485180977082	-1.619942971147886	3.1153295899180717	-1.0873066857282727	-0.7046050063523857	1.3760244329901183	-2.054756767924042	-0.8680884235158838	1.0633192867426027	-0.7774600569717305	-0.0027229683913251304	-0.3115058762768077	0.7799375461308798	1.2529556339936063	-0.5087535491178343	-1.227635363591868	-0.4915142034474794	0.8575442181138249	-0.5905767678414671	-1.095533358676309	-0.5115338318251728	2.342877665448547	-0.9604152848488635	-0.3565653641901027	0.0	1.5095245584841401	0.6134951792513956	1.1116091498167064	0.4777394887317867
-1.348528741826018	1.3003269276690466	0.1837357492165489	-0.7703006963280082	-1.3202624742912898	0.03322155366619779	-0.9077944496312044	0.71976167014289	0.4310461796957589	0.6600991811034662	-0.15800795365132825	-1.1617476341533282	0.6512602321457193	-0.7956853286917367	-0.184536857695304	0.4264931564106929	2.7558688607187105	0.9855097832295255	1.0283297852891669	0.6200115811384412	-1.1994924190615543	-1.0334340027926863	-1.3492444070859237	2.334908852908084	0.288482602548773	-0.8567216986339802	1.340548643056432	-1.5826669922954926	-0.4212321048170654	0.8880499125487057	-0.6749401278855179	0.6032394337834925	-0.690882819655854	0.7283867048834395	1.1873855641499853	-0.4260315182002631	-0.5705972623668498	-0.5766593145856906	0.797766680314126	-0.44476380470788385	-0.6961971759138876	-0.040667362991261	2.2724796126767544	-0.9780114461235091	0.02316992987771353	0.0	0.34355483218215516	-0.1294201010344674	1.4496618541588484	0.2679167177759573
-0.7492153806126736	1.3391837865405936	0.7423224599100275	-0.6701883400141384	-0.7523230097725268	0.48734692430392795	-1.3300001838968172	0.17840395431687228	0.21160903812122042	0.7240405334462052	0.2532928973721234	-0.7325116887506103	1.8735028542850762	-0.19671799581708027	0.021471965041062205	0.6868968554249649	1.8881484075255153	2.1417012223049396	0.5018788319214393	0.06656983868277659	-0.6255607594224311	-0.9934631712724666	-0.44373378874326497	0.7269414989492046	1.3451355010103476	-0.8749686676158444	0.740463749141802	-1.1333636775684264	0.17894919525551492	1.0656549112388565	-0.0937094790618894	1.4997574317970468	-0.2592008206660911	0.39885244330211445	1.0329247990380097	0.001750556659518154	-0.29578214079507387	-0.3484221300032181	0.9525680676396872	-0.37330704956225363	-0.10411707309303514	0.8265422457457251	1.6329045458934508	-0.5100945990497943	0.3868312759510142	0.0	-0.6589288299166703	-0.013909488214644581	1.0583611269174678	0.06502769220045668
0.04382270803824365	1.1784936002954005	1.2835846613200554	-0.17760972935292657	-0.08884431529073203	0.32854701239975415	-0.6046948766377499	-1.2469046335484415	0.08088991247680788	0.13692101869402645	0.35027897219123405	0.49245175654651213	2.3234057605684693	0.4732264907293622	0.26616172241267044	0.8421561365343163	0.8465235144469307	2.580994383912225	0.20275115362016025	-0.9196744584738236	0.3802658768885875	-0.14746987662432937	0.15825396388729385	-0.5590653416352789	1.6014614862799161	-0.7806174144902795	0.0802228768027876	-1.0583940949627104	0.8519236681171871	1.3604072036499877	0.21927154504450078	1.9525300512001282	0.15621701515664654	-0.19212426449730255	1.1600816666535068	0.32464360356475913	-0.2894695117699226	0.3802916581916156	1.3442931768775732	-0.16119024095416967	0.2731326286984909	1.8531590481966116	0.9571689121863526	-0.1721904149558631	0.3795245538077997	0.0	-0.8963804213686465	0.42673732616237875	0.45835387680619466	0.2954361189126042
0.6603095296841388	0.8875014299626907	1.1576896732281374	0.05018249491099319	0.4835473690770993	-0.014629524281737461	0.5755806230407435	-2.247274198547474	-0.06267853212135038	-0.4614180319209879	-0.027739863137848004	1.4750077171362646	1.9328877399409417	1.2328089356589744	0.05744588251856858	0.8456359377708037	0.21759162053255007	1.9132501318238395	0.2676555384073151	-1.3441050303268065	0.9899548288593607	1.076074990898597	-0.03873835300089952	-0.702413870091158	1.2230753418384372	-0.3684507779734877	-0.189307533071404	-1.0361400009703658	1.2250885629634547	1.1952999336749999	0.18004283555898098	1.4695390335449074	0.06619722706745762	-0.6795647380151372	1.5547756201014034	0.47705617803161343	-0.2405686614950687	1.1843190600129991	1.5871154475883593	0.186379172126638	0.2478636397175098	2.2750127038744807	0.5944783241233775	-0.3567180557018615	0.15087884168081112	0.0	-0.2947482545232544	0.3966889962128272	0.1529654060894294	0.7193262951635262
0.8976775918990098	0.3765692453848418	-0.007782911286712562	-0.09457547687945489	0.8492183929052736	-0.07202762788698196	1.0592695667515766	-1.847306764819509	-0.4526176416699507	-0.3058428313358067	-0.4492533719304327	1.3022609822900493	1.007531617696665	1.656394553031452	-0.38869361251288487	0.7162398362145932	0.10326400892724281	0.7226547480112409	0.3251133752873452	-0.7662277952199347	0.8242437487331753	1.7797580406645581	-0.6546070407304005	0.04626712164432984	0.48898758546565013	0.18852811030709335	-0.025952079463734665	-0.6142105533038453	0.87446789711346	0.32395884232690586	0.2937868665456715	0.3507806672027955	-0.06771815945087523	-0.6732427228523827	1.6946994254184085	0.5868690204714279	-0.18368203368434166	1.349548902070717	1.1942885584421157	0.31001685538134977	0.11085760568632813	1.54838395108803	0.47818020756679464	-0.9118461593020293	0.04032846884801104	0.0	0.5251324038871356	-0.21223550429378538	0.18767583766142676	0.7743974459716109
0.7217263651946879	-0.48683917705907803	-1.6085850417582395	-0.22801602975739824	0.7036628583603748	0.15203828035998745	0.4264946841672892	-0.4048883635852238	-0.9784852102248107	0.5181017022012386	-0.48074208995986495	0.1340490148611879	-0.12170154931501917	1.1030975277264785	-0.3320144148435758	0.4507880584331857	0.11903420102517143	-0.05847982331171093	-0.0821591697762436	0.2874143379421698	0.29018660551619274	1.4297451792011244	-0.9325502477277817	0.6773939721444177	-0.4540020005690432	0.2085580851352381	0.26655540548007484	0.16778329948906257	-0.1494096311107379	-0.776748473586892	0.7447464061890114	-0.511308521890411	0.4431373741634112	-0.18149599687712792	1.0476224042686444	0.5682897352997823	-0.3815136358219676	0.6103446265618033	0.12975869836817283	-0.04690568913706767	0.3154754338597729	0.07128531866030326	0.2984381806078378	-1.3862522081366935	-0.013798765207575477	0.0	0.6977198842364739	-0.8526716355423168	0.30076449078229406	0.29925546914161555
0.2126692557930716	-1.5701435589632602	-2.419387452497044	-0.1049860218944989	-0.19270765538615073	0.30917264728941535	-0.637050788245399	0.8131798517607933	-1.1890570676219054	0.9936669284451832	-0.2721628534315868	-0.9102755175394248	-1.1440682886715932	-0.41394526410671756	0.5376402920410913	0.07545754371454166	-0.157812504734675	-0.14650188856224752	-0.9138274546831637	0.9457918629541604	0.06258535439269862	0.3274960742010301	-0.5468065391709256	0.46546986804968715	-1.2964519815715592	-0.7197915909988896	0.3786560262039067	0.7850566262577711	-1.1705935700103698	-1.2847886049200574	0.9461802547521106	-0.4878031804422479	1.4296754150828006	0.40927951589887857	-0.2322485142304444	0.19778538936040055	-0.7955957980513143	-0.5589918125105426	-1.0149691589417797	-0.5966516102965332	0.9207913965331107	-1.032370400427519	-0.10326578037034317	-1.4986688412104119	-0.437193764027596	0.0	-0.10311413256733723	-1.1238552485008073	0.3525181147296562	-0.24702404649609375
-0.4454663169698063	-2.332010738166857	-1.7985079863142017	0.09308926288814362	-1.5303008271299305	0.21768577849564438	-1.0621326144968113	0.9573403750951431	-0.8208274903160407	0.2857959101954474	-0.36485483845180133	-0.8448634614475795	-1.6448450943596133	-1.8786825745998375	1.597652329589308	-0.22904262370726988	-0.7134597149467735	-0.12477541731991003	-1.6111987317513905	0.8840872292449694	0.35578284063988425	-0.6550352633671195	0.15728486887753051	-0.34064562484943234	-1.4176699650070237	-1.9462283639290299	0.26753846476493487	0.7891553374313999	-1.4766959232982169	-0.8441962933875737	0.23381910534194078	0.14316696983277674	1.8903437342560931	0.7551958637005298	-1.234795172504232	-0.4246789206526972	-0.9837770731877339	-1.3955273417148342	-1.4826903110091585	-0.7796261016980889	1.4631028875142826	-0.9742917174922764	-0.49749978588418925	-1.3163614411419993	-1.3079095816938966	0.0	-1.267616587245773	-1.1889519432363411	0.47194295626999416	-0.28817041096025964
-0.9643690186834057	-2.1380269097330373	-0.39637686937754774	0.12551578895659832	-2.4616116091794895	0.07193857429531401	-0.3837845743321797	0.3409884214531111	-0.14768355307486697	-1.163079708105449	-0.9405338140705367	0.23827538942573895	-1.233914090629079	-2.104457025021257	1.930721929875134	-0.1964711454141277	-1.090839260049696	-0.6429221292566799	-1.707774010692277	0.5207429998882054	0.8249943703300286	-0.8000447983728858	0.6525538238142143	-0.8745928576296752	-0.40870941147181045	-2.1323936938721246	0.1377396528157266	0.2727440104138483	-1.081446734714813	0.04396212317381039	-1.1501213837906739	0.4888263481306016	1.1760635401104862	0.8150305557174005	-1.1181190960650678	-0.7724691678719438	-0.6350021322877812	-1.4768947095603604	-1.0054035137035775	-0.48435396816941434	1.4398432162928518	-0.09020885408132154	-0.45747142805674085	-1.0271111993458903	-1.939954435493422	0.0	-1.7188080974232536	-1.3053124525991329	0.7944164883265828	0.2495886299913545
-1.0544209478459026	-0.8647935097225837	0.53256137549642	0.0899277637277301	-2.283145909480641	0.14002362501080878	0.9310926147321679	-0.12432680875856976	0.3326836170695341	-1.9303065258041914	-1.4882609715321589	1.3466750943062238	0.03644591217039114	-0.9283292293598789	1.328806378265422	0.217335654275436	-0.9129749762346487	-1.5651441203087109	-1.3521813174221233	0.4193410286226808	1.1087831388036984	-0.12271893857814634	0.8097408613053969	-0.6443644934454102	1.2543417736733844	-0.6429363115715376	0.1736061981112235	-0.22467790654597783	-0.7096648768177968	0.49996070922608987	-2.097434883455878	-0.014986151418945774	-0.15323189094622122	0.6718279752394994	-0.05921079852754933	-0.450743727075722	-0.021188736358827228	-0.883588383163169	0.0034515599787446785	-0.22886079365601736	0.8561990797043255	0.5536186163030523	0.13800773479605358	-0.664753177483567	-1.4826363090729893	0.0	-0.9100440279426765	-1.2562169761363673	1.1716887175995865	0.8570576815003352
-0.6416492719980287	0.790111900816053	0.4831713302641667	0.24936112744755423	-1.1116163863136581	0.40039666603754276	1.9645521312457537	-0.029378111842912363	0.4668245289506378	-1.1265246281189287	-1.381323232085752	1.6488954520380066	1.4459373550135626	0.6073443752758771	0.4124240468321271	0.643851546441147	-0.4125814529042205	-2.091125665813329	-1.1015070253958197	0.6447524591995795	1.2413611139297553	0.6602127958688875	0.9215156410151824	-0.09206737515533388	2.3513581699869843	1.5634792286795696	0.27820385774730005	-0.23086430978842257	-0.8961723778407678	0.1366869065440166	-1.7704135393930704	-1.0354566648202816	-0.9338987459166399	0.29520291616436584	0.7529099712881726	0.23335191556148432	0.28112752645661027	0.0733960195536203	0.8536417944546734	-0.4485720207565091	0.2011960527935426	0.33460497029102515	0.7843947315631299	-0.15159308741748542	0.04056519713326725	0.0	0.5881871851091844	-0.6154442610494774	1.2285200202089994	0.9181794588745622
-0.010055766813070346	1.7146371292506255	0.14166135866067275	0.567706576948886	0.19412699421835578	0.5706995633101882	2.088572085852503	0.17216399401971638	0.5226380008580833	0.545339633493471	-0.6850857041841913	1.2457315033764007	1.984558258268888	1.323337527099714	-0.22254083503733316	0.577802752948889	-0.32886809085608015	-1.703451382928494	-1.2196646700900196	0.750774392864949	1.4153176685233158	0.7675947249789171	1.2205488490524756	-0.11941036855104774	1.9606590539925768	2.6894866927445795	0.09283562017086408	0.22181030196226062	-1.2453934154884105	-0.5890510192188587	-0.5170236653829895	-1.751408641469498	-0.7541654745174023	-0.3188670065933751	0.24808911458358357	0.4909324519477662	0.06640977280655998	1.0669590701975284	1.1123867081743015	-0.7831801935622092	-0.10102609258360833	-0.28862434686457183	0.6677976897017847	0.4228310717231486	1.5177303043719217	0.0	1.5507037767958527	0.4434396286721617	0.711154648862418	0.23792709431035725
0.3522535072593211	1.2522314036283497	0.40595398764143653	0.6804070392015742	0.8040221171137355	0.42630709373523196	1.3710610448715967	-0.15415417172276757	0.7188125189465728	1.4508824426733686	-0.14771543133659532	0.8525752844906106	1.1240799761393465	1.009130716547525	-0.6499246127196824	-0.06051538244093745	-1.1401620922475335	-0.8058698697085684	-1.3240351077270864	0.30501215156862027	1.4974742310974756	0.0826823790303988	1.5009752761205173	-1.0674096485451834	0.3536486573868015	1.825379733560182	-0.6510087105346432	0.6116773848059577	-0.842322031854604	-0.902959276868954	0.5224855026038084	-1.7215837720491107	-0.36867409478590213	-0.8441664519954423	-1.3591254110641287	-0.07672466687992081	-0.301351230156315	1.7196342293240678	0.7933607175958349	-0.40124689563830984	-0.10083266383399515	-0.39485957781457265	-0.523542485765898	0.7081877552412822	1.745015492535438	0.0	1.231388988350449	0.9938279662862946	-0.23835208876053376	-0.8147628251016665
0.16770977646222435	-0.23289415757726237	1.2133981152338669	0.40039546220525085	0.5912087351178563	-0.011651190535340729	0.43690053644614546	-0.992059701837346	0.909843265185983	0.7459754991174474	-0.2967346190420661	0.8459093502710223	-0.68946267708038	0.37237626968009374	-1.2028173454252826	-0.7038529908710784	-2.3887947019576714	-0.28556072780922986	-0.8187143511860762	-0.6674214831735935	1.0524729788907292	-0.6950603739529199	1.2897956248685485	-2.2317167060641525	-1.2364356461028139	-0.1760125420012225	-1.737297270365792	0.39295503694052314	0.575408224244718	-0.5268004028255472	0.638727072041594	-1.2064022940053591	-0.6551980091480487	-0.7573293693230847	-2.6367029802855937	-0.9602924574595039	-0.40024748516279224	1.6343557281592465	0.195552849459978	0.9062913293766667	-0.12389051742633243	0.26928092395503384	-2.0772670394162187	0.4147321851078428	0.5996394929082655	0.0	0.06543599544793091	0.329072674440845	-1.1400145619936737	-1.5825521218819514
-0.31299699139435766	-1.6335616345666115	1.651024512333272	0.049421233480562606	0.08981022667731138	-0.5627050171119872	-0.04732851099739256	-1.6396160898129992	0.8886745570255312	-0.7215928574856552	-0.7162471854229944	0.824245785843593	-2.286242256320011	0.06342007467707486	-1.6644499547587417	-0.6231722771501543	-2.921070613763514	-0.5036878651254952	0.3739896907008758	-1.712299174729336	-0.07037138522428625	-0.6897912095737824	0.38378482303587624	-2.4734938435657985	-1.7171857261362669	-1.5840628263754883	-2.460536530333022	-0.4450003997135764	2.1160904602266815	0.0997598320305328	0.1801059095868373	-0.656431558870163	-1.447478322105999	0.042108280201994176	-2.2850791208230534	-1.2357449619876129	-0.2558075267242146	0.7201998898592098	-0.3120515714092416	2.2422927963833272	-0.2562326945641241	0.995865166328024	-2.7168599381619405	-0.2481312202162226	-0.8729577999826397	0.0	-0.7816156022797488	-1.0034082960624535	-1.497584478760668	-1.5662228985650457
-0.4535920200498144	-1.9767979422253592	1.206585215056292	0.08561253264434611	-0.095215721512183	-1.018141106667043	0.11177698359201212	-1.4205708897442684	0.8419327781587241	-1.3086679692883731	-0.45160778558792697	0.18862631494498622	-2.5921161389487626	0.040532420196966935	-1.3356597277451703	0.29602288313969266	-1.9690920265006646	-0.8827552512899997	1.615695226129254	-2.279359772981612	-1.3532886071358383	0.2759771572856463	-0.8242009756108128	-1.358457840571788	-0.9585795002158523	-1.4266264463528908	-2.142578120114214	-1.2174852168453052	2.619576562488866	0.37816988204834096	-0.03931266379859684	-0.1088023904903355	-1.7316492144190734	0.8849636229575649	-0.4469574782000123	-0.539113486993804	-0.1628900135881893	-0.5115184474933029	-0.4188054385177491	2.4697295827378842	-0.19720686920490535	1.0021268587566348	-1.7799394108093753	-0.5591158152537996	-1.4927471976006663	0.0	-0.5704923018116811	-1.4943873885323136	-1.1243339179786536	-0.755420814774359
0.20839085091349405	-1.1209345192980422	0.5341400679676427	0.4704774292984014	0.22148369446798202	-1.1589266131707534	0.514186797662759	-0.30798495358658196	1.1976071449888892	-0.2771856646939494	0.8401540152528372	-0.974822170134312	-1.3954283837584636	-0.04755508177407894	-0.059758510020418466	1.3180338271039775	-0.017736744412534058	-0.5651377296630571	2.105460324987841	-1.994237846835141	-2.016143287264558	1.4468766870874878	-1.5836556192239866	0.3316084543758016	0.3617696445217534	-0.16878491048721178	-0.7645716998019613	-1.0436753548504525	1.9367011258153761	0.2055087913080218	0.2952954459467615	0.7072684140464515	-0.9468006079333855	0.8842511916553291	1.3721822748844916	0.5794538188261631	-0.11968682251300358	-1.1837345844841098	-0.011296392050244733	1.474964213679975	0.30254421258909103	0.40583150955383657	0.03695181847516923	0.13653373528211812	-0.9520438736034161	0.0	0.3360104888209121	-0.2057589150636266	-0.26355961699778496	0.36095681988819844
1.476314052045163	0.2704859557408426	0.6715109265197233	0.64611036619993	0.7976188312651874	-0.8151990143556052	0.5731058616445395	1.1237973946520845	1.941643117079709	1.4961516798971632	2.3205925317041314	-1.7970535119632336	0.4926469551941043	-0.1505168863693462	1.1718584737436808	1.4916822851002518	1.5209259227624519	0.592291722644646	1.5851330813671614	-0.7670857103921627	-1.7998063403248623	1.8239111770521252	-1.38369448795758	1.280037376678325	1.4634431187693901	1.058873761051522	0.9054873386009173	0.3099868326503188	1.0473851991882905	-0.021256651999673925	0.8057770536856816	1.7230491789994764	0.2729134657564423	-0.09118969414161376	1.7166409443701367	1.2792223933658067	0.26672454775433685	-0.7648360997176029	0.6640121117342929	0.29294686891158456	0.9577849876675879	0.0759985243030864	1.2410491462088966	1.7406590429661482	0.1461241538963358	0.0	0.9477410875209624	2.0961380729584014	0.5491857620954106	1.1369417260366017
2.5714590789024987	1.322744216636785	1.62761569949363	0.22990506875713027	1.2699917369075737	-0.09054768253337381	0.10362076176519937	2.2027919298950676	2.3474758361837464	2.4293011278828693	2.6994988782005302	-1.4874225753092676	1.802093665810206	0.17124170283830997	1.0805777813854767	0.5556937645762732	1.5944925016652876	1.7714904737765005	0.4981253838767687	1.1279415906767625	-1.1852496686093914	1.0924899440765503	-0.36770636684592223	0.8617776161373473	1.9026065450314231	1.599457002337435	1.8782731235505274	2.026384150021857	0.8530120074008255	0.004768241253329237	1.0318909706460548	2.264084841863989	0.8430158636018739	-1.1857948184887996	0.5075888850611436	1.2537337908611876	1.1903493973586499	0.42980116544917163	1.0431579799789528	-0.08156583733776467	1.0745597991268563	0.5178872076783456	0.9472797519925767	3.3089730917685047	0.991152721116327	0.0	0.7051385982027103	3.543024450498511	0.7998634658252975	1.2284118068460144
2.750092014643181	1.5379098821183916	2.166972695740408	-0.4450319387337639	1.414814247159354	0.5126544822936963	-0.5039932117410793	2.5482330623791625	1.6810986233958805	1.7026971738317944	1.511487886843925	-0.2043208934068217	1.723396888512733	1.0165671783419203	-0.4002628382702397	-0.8094235413273102	0.45743885207996204	1.9461701081031437	-0.45758680050967043	2.998744109311554	-0.7728002556532307	-0.16473889790248544	0.7952145373623755	-0.31618307612828095	1.5578931183679825	1.564976171639825	1.7039066289737048	2.8151934611098595	1.1337153926838721	0.07815386307790013	0.9132308504017421	1.6483374926184502	0.48938488173667577	-1.471927616718994	-1.0095966403742394	0.838678241034552	2.1582857315784625	1.488340701820901	0.6469079718537111	0.24789386674621505	0.2430484684990225	1.167130082945105	-0.3170252911402775	3.7436637273393543	1.1390396622786472	0.0	-0.039313323987953314	2.9407531091150436	0.3122009574895426	0.7772540313522237
1.911045332061039	0.9871624134164255	1.217377898342677	-0.6818303334114357	1.2188963524667877	0.4238061622893626	-0.7447770104009189	2.1189106638553277	0.15743760750865682	-0.14632350936660835	-0.4244942285410185	1.044118813822324	0.5310409592336054	1.745381946284184	-1.8420461017464835	-1.6367031891912112	-0.702976834799498	0.855750100716264	-0.8560642373193238	3.93288236210681	-0.5902863244923373	-1.1322115258785308	1.4451151898161754	-1.0929253197002617	0.5791438177685827	1.2967667269565077	0.7293221295604755	2.067793700662457	0.9621740264270832	-0.23645293356708025	0.5960591212050261	0.02165928379428695	-0.05505942697202716	-1.00150810000895	-1.5422446399149723	0.43633826398853204	2.3580482021829376	1.6591957060597189	-0.4327351454954334	0.4065081503417578	-1.1464425144574497	1.0156942561857696	-1.260222389889239	2.695083442447448	0.5713272606662916	0.0	-0.5648281020705034	0.8597273178615936	-0.6323345935169559	0.15573900727028875
0.6445965061762158	0.1449644856297888	-0.7276530978058776	-0.26981733517812445	0.8332241046562303	-0.38223163449384223	-0.5903881846709501	1.1207347365258693	-1.0935587278713852	-1.836472920980569	-1.7945191593313108	1.3643531262456319	-0.6160312667246386	1.5889445586890147	-1.7966682288196507	-1.5475584699975822	-1.013265095263285	-0.7337377451229785	-0.6903915439999015	3.3386669372554487	-0.18611628945177935	-1.502021565265118	1.3870002932855772	-0.9046990409927274	-0.5176734105374801	0.9090225897063497	-0.3213746722762845	0.4600129574851062	0.012774657673281882	-0.9586429518488611	0.0711077411026446	-1.5838858617511054	-0.07480264379176406	-0.7041983913097144	-0.8904226958724398	0.08686288921035351	1.539552676260301	0.8701910230415698	-1.4842679617452976	-0.04845949407955058	-2.1800080704534994	-0.12994007340280223	-1.1884306172968222	0.8455634189396241	-0.4270110376701433	0.0	-0.6202459390139069	-1.0323329150872487	-1.4689172426122412	-0.4226200314705919
-0.2900563566350692	-0.41422634882033593	-1.9723638061692619	0.2341884713779109	0.4675079042251012	-1.188248558545791	-0.49415405709796056	-0.05036985911916516	-1.2004349738250464	-2.3554191949726224	-1.9175760189666806	0.7666667064747408	-0.6371916943796838	0.6059502742592505	-0.40971656623396885	-0.971228950724526	-0.6469629941689168	-1.6673239268124773	-0.17656069221376908	1.4681907357231458	0.6375797284286457	-1.493344969418794	0.8941197591183627	-0.18766359921850953	-0.980286084932734	0.41730910977571356	-0.9479518698317191	-0.6981877458768105	-0.9463433990611649	-1.4964624890110922	-0.6738775104974194	-2.1307798489467533	0.27882577220483534	-1.1811571728932027	0.128771913789528	-0.3138830944691507	0.3409469586907912	-0.38767190873683777	-1.731264302732289	-0.622123188003186	-2.2601206650742145	-1.2890520136892483	-0.5608260420462139	-0.693900953266302	-1.275862087977898	0.0	-0.5555535648963921	-1.5657933309959042	-1.7110644133889619	-0.9587609330372525
-0.5462588271934883	-0.32369042870651604	-1.4479165920061425	0.1720513801630712	0.23823542224163602	-1.1505168888918866	-0.7640607526840189	-0.9161721670295723	-0.5501916953428708	-1.5111469369993051	-1.0822427920541398	-0.003815212451077474	0.5070460902216736	-0.2472668641315613	0.7520355223211668	-0.5712774172398705	-0.31019520058901834	-1.3204674553373703	0.4562123082995735	-0.6331378743867668	1.4206113806394558	-1.2974599611993414	0.33840636810607055	0.31938108068463095	-0.41480790534873707	0.010480326851054107	-1.0834080459325823	-0.7561982697627928	-1.032476967897406	-1.20255777250597	-1.2213976329094283	-1.478060162894728	0.37943680917917083	-1.8382528529693725	0.6919893863061213	-0.5875621277491802	-0.37433424266258036	-1.5138734739983555	-1.0106420228155342	-0.6623930445259447	-1.6522497518896515	-1.3582322653115249	-0.19777499883167893	-1.3048846538861578	-1.2378543232764085	0.0	-0.6772967870046889	-0.9224952866561765	-1.2452206498576261	-1.3586394685573322
-0.32323161498634795	0.34588814118137523	0.08822399865433486	-0.4126435018713986	0.07594615851233161	-0.17494097944900497	-1.0774143633173188	-1.1606184994068804	-0.35129576950326336	0.1336968915585339	0.019971200959335467	-0.2939445895783993	1.757345670979413	-0.15958830351303982	0.5158697077074041	-0.5589243236135752	-0.22554717475934344	-0.038470692435052425	1.0133305370753272	-1.8594725521304103	1.5296433373035043	-0.7830676490598717	-0.1276004123770997	0.47908249733003255	0.6776420943713046	-0.09607904187051693	-0.8709259685374098	-0.2796314885644647	-0.42307546237317956	-0.08880883900240391	-0.8630735656624048	-0.37130485644693406	0.11974663977577998	-1.4884843850165668	0.7291844932303194	-0.34597381038987673	-0.3768902193295995	-2.087303799532601	0.09280607129275689	-0.30493209597486776	-1.1679263802578632	-0.39316303832562904	-0.20245100648392944	-1.2421054979771173	0.0405956785570065	0.0	-0.73117128377673	-0.08818856869948108	-0.36168401467962846	-1.262458116580796
-0.028028284297259745	1.0949054677006294	0.9000627673734913	-0.8192124351130368	-0.15498621135021104	0.9374829905809681	-0.8153190723003678	-0.830188194917124	-1.163165129600069	1.6407063580968846	0.9340756277855314	-0.08810208907045419	1.9503491701835283	0.5460262504211206	-0.553015376094011	-0.5980958961657774	0.09492484568492862	1.189394258518568	1.3235826876500252	-1.8685220824394309	0.9569462256529464	0.1387708167916015	-0.5292648777487229	0.7878784165427319	1.2034653041303427	-0.026668260921528075	-0.4228007691545332	-0.25113789716063506	-0.15995213577855713	1.1118453255114489	0.5508281648029243	0.37394282798152484	0.09314250431673254	0.1922767858542921	0.7087422201402047	0.46481550015302814	-0.10468552069571326	-1.8905370362592149	0.7916276723979224	-0.2827143988351587	-1.3102090443232686	0.39649918467276685	0.05443133708922265	-1.166228739813904	1.9776109120628569	0.0	-0.22507755040170283	0.24312264657479887	0.4630321967078144	-0.40111191700716814
0.12542252100214774	1.3474439664768865	0.2049582234003658	-0.5124994995352283	-0.3914597811670246	1.3179854063882783	0.11380105209666175	-0.2409077754634784	-2.1147721235007144	2.1763604731944426	1.5063095718584982	0.20624210291541958	0.9522977599905501	0.6946699689545084	-0.8487271251112413	-0.2981252639273365	1.0381669668607514	1.513488397386923	1.3020502966792369	-1.237790693463517	0.4253925301404638	1.0586448038241618	-0.8091717165395929	1.5545016176568796	0.5415226918183027	-0.18642828558766533	0.15957750245464877	-0.8328467386206807	-0.7859652142848991	1.6257613151135026	2.0727452992067743	0.5540226353750495	0.7131548388635917	2.0675821896378004	0.8979732868207252	1.3004702065346911	0.07880437847418365	-0.9270416140367738	0.7701395093626646	-0.8620597312365625	-1.7610921155136527	-0.010587582197509837	0.9180433644739419	-1.3617666409404177	3.2621787568635665	0.0	0.8069410329646749	0.13932637114498053	0.8531489083079239	0.8677030307853418
0.2059259359421108	0.9342059862625934	-1.0225775514113535	0.279873398445759	-0.3062478561221498	0.9329819374237167	0.9924116925205887	0.3333075333070831	-1.8283809456360272	1.5003152300780933	1.6072763963406946	0.30992787061871	-0.2252406173164193	-0.40544533013995787	0.38490703690914035	0.31439354303561295	2.1316745126535066	0.8607689705483401	1.0375873468514911	-0.8199771572260827	0.6145732991255191	1.2852168876055798	-0.7548678754858074	2.3099335210624146	-0.7380747386601548	-0.7074484873341969	0.6737751239344161	-1.146151879762769	-1.5712788394534623	1.3294701845878747	2.3648530220590924	0.4835774550142154	1.5176979187524886	2.5892701235900883	1.0535304493763311	1.4905084766105878	0.36694902433354526	0.463405739638383	0.3430542629993753	-1.3703797774657702	-1.7322880830753482	-1.279608248614974	1.7691079630073665	-1.4579692135693554	2.9104078812478806	0.0	1.6247560563492653	0.048341688998781836	0.7151321335432991	1.6120044087148695
0.3523198595407873	0.24404437996812955	-1.2443528456783972	0.8617666202222929	0.33929226958698455	0.5325184083477686	1.0123654712498793	0.8233039500562772	-0.07072680244632207	0.18690250855630494	1.115611769657593	0.2720248808560788	-0.49738146688772206	-2.053444731855867	2.185915282331633	0.8322436327849909	2.3965385929049994	-0.055855921880315705	0.7596552310299013	-0.9512333148658106	1.3871656172657016	0.6117531020552024	-0.27338674329958523	2.25949254308783	-1.4142722407784094	-1.1249786931749575	0.900614792615341	-0.3576861583541584	-1.379158527503	0.7380690215809944	1.1051117448718986	0.44202672744609134	1.6821060817232607	1.3880078380038834	0.8413432631424498	0.9424749001099735	1.08595893884495	1.6284811823656542	0.023891730444496145	-1.0120818577223853	-0.8180622688126254	-2.0577005477052244	1.6480893633533928	-0.9216620602984277	1.2048805641890634	0.0	1.5223800712528694	0.22939221866704593	0.2464311830907884	1.152514420367786
0.5518288591331345	-0.17208917888414815	-0.12182226188786016	0.8114497542630505	1.2412795589903844	0.7217101362968716	0.21472855916775208	1.2009618395444905	1.7726383258690634	-0.7553783138724051	0.2232498601580793	0.1996879191386186	0.1337124486703734	-2.744552348221156	2.9619593920262135	0.895390193603288	1.4766199460400538	-0.3732011836942207	0.6623611745797073	-1.2692430809362372	1.903296639079957	-0.31326501187520095	0.3205930247612773	1.2744507912373244	-0.9320306103072727	-0.8365002119278093	0.8310492742352311	1.196267676298649	-0.12172380151920249	0.37891984412555474	-0.516878845261961	0.39366766033355416	1.1037246304758483	-0.33989549409920594	0.3558412495708785	0.215939846026172	1.9649051866922704	1.9574087120211865	0.013760292009045301	0.05624644550937844	0.5163893462483344	-1.440583821272135	0.4819296050129983	0.22285555229196477	-0.5220681706752006	0.0	0.6483049724377291	0.5756707902750833	-0.20547041906735267	-0.1534695836780512
0.6310582398907122	-0.17128636122430316	1.1356003072147933	0.27817086393568563	1.6139707791849724	1.2689257790749051	-0.49376377248061176	1.2748225022354378	2.020118232922822	-0.720716343204653	-0.484541422143779	-0.002579173522912204	0.5811902175179035	-1.6921911779174583	2.174814635869179	0.5187936496045329	0.1751588111036857	0.1572724296291889	0.73474811380319	-1.2221976017860001	1.4795212299669382	-0.5852057509767152	0.45260596300029443	0.18153798282729922	-0.03293940591999583	0.1250340653237941	0.7050089596563551	2.2098079228063088	1.0335922726062856	0.2783129510087266	-0.9581707892398262	0.19920343182307734	0.5745145815979962	-1.0490735621554559	0.03549243495220753	-0.14186766947665488	2.159976522782175	1.3328413352206412	0.11409876803007732	0.8070418673688752	1.313938155199591	0.060205338509066904	-0.6358958803887855	1.2351323463559827	-1.1221652022215554	0.0	-0.11247618618668731	0.7800525242869971	-0.3597411938665179	-1.1360002047678657
0.4166035844945819	-0.1371420347792431	1.1142437628166548	-0.37404433638798745	0.9103460255436747	1.4568322402634832	-0.34407240890012786	0.8195434145664615	0.4068264537338602	-0.05040788632840818	-0.5051350832605838	-0.5047646078680764	-0.13199521320831456	0.3139422441309111	0.7131010678020926	0.026435245482248442	-0.3283680621433615	0.959474884002789	0.756912441404453	-0.6560543994865974	0.23498261651171734	-0.005999938586230456	-0.15396754276380137	-0.09445964966434392	0.06566969583445097	0.9907915967738677	0.746073756554247	1.7685725545815965	0.9878978160331231	0.07389495954918467	0.04549255298771128	-0.12137605707674858	0.726323877217867	-0.3238173162410905	0.084775599571033	-0.1842566061794016	1.1377115691881032	0.23177793801316787	0.054645545668072434	0.5170648754886362	1.0197817259388686	1.0686329526855542	-0.5732751139538123	1.2744665042215113	-0.6271018327004837	0.0	-0.11478365237864425	0.5392179053169595	-0.17608824401865789	-0.9484239554682807
-0.11906304157093696	-0.4920091602956708	-0.34960280593308785	-0.9590615965910287	-0.4881076480608834	1.0012509266121268	0.4119633862315759	-0.057057238473260885	-1.6543677488912267	0.33607261057182414	0.0015487644739902026	-1.229489750312942	-1.7581350377149998	1.613064452029401	-0.26292473286669626	-0.26189208739250364	0.2649792912528547	1.2016813766736585	0.4740311213640168	0.10609007180758062	-1.1088567989208011	0.7042548655057912	-1.086035946638995	0.4260610316354024	-0.9428904344052731	1.0485619088559397	0.8992156898939377	0.3397616539521844	-0.06922959153543747	-0.4751129817724314	1.2091039318095371	-0.46248787392375723	1.107328118268073	0.8930495410358906	0.1637863279233457	-0.36376835176830563	-0.6260825378219835	-0.6492284394515807	-0.18829751961526817	-0.42900038090561726	0.0307053135411989	0.7435468597512579	0.5666118476175469	0.20095989874419765	-0.018903192080207923	0.0	0.34303763028977613	-0.27744525628427885	0.13707744834573862	0.07297377066762721
-0.8341517703784755	-1.1546793950447858	-2.110487320054766	-1.3985330035443	-1.4746703859501162	0.38687826720646507	0.7757246790954598	-0.8270111097791082	-2.4929392322039914	-0.08734380063646396	0.2715021882824495	-1.7957363216450233	-2.9953254587219487	1.217129605115151	-0.48815960297517436	-0.2623321748467269	1.0817299041956294	0.6082717948381953	-0.1859740860963499	0.6469492218458847	-1.9302448235150547	0.7113732380880237	-1.5211282370638066	0.7935815914913426	-2.066796882054351	0.40838108423111	0.9074032708474735	-0.7372643107792124	-1.0036386567887527	-1.1926925688095413	1.1140580754575158	-0.8506098762115945	0.6730963423400059	1.3801823721538342	-0.21502485779082414	-0.8394729183338643	-2.0222612961930233	-0.8891138347963818	-0.4168045383441447	-1.0701505536533902	-0.6385572886687838	-0.47358532461331193	1.519028716745891	-1.2372568829503854	-0.12890970368193982	0.0	0.41504023741177326	-1.4452191122706142	0.29925619474250204	0.7860406359575177
-1.4917246562959543	-1.5858817973406176	-2.886007779217478	-1.4683055102227403	-1.2856308693893206	0.22219158501386368	0.11939890845129582	-0.9929336124102633	-1.7357005260377638	-0.9068780298506345	-0.2913374393471057	-1.8339892589332993	-2.7704880109533634	-0.33558632316866965	-0.5084372508543942	-0.12251186821476658	1.069068966420178	-0.3093120290652959	-1.0167504872565647	0.793205337897649	-2.1185503778558106	-0.0401496573704072	-0.9896025324835299	0.21779956841814957	-2.075639431217101	-0.2047321648227199	0.626383932796906	-0.6851520516429875	-1.1061014107021385	-1.6770735396517291	-0.2933397140970039	-1.3790311639931556	-0.8363113963461101	0.7663272503889879	-1.0312409513399072	-1.2160227703014355	-2.365583018508835	-0.5413732770848266	-0.49015549606173875	-0.9825333150362794	-0.27073130072456436	-1.4166656993792384	1.206564091889158	-2.0331311913556362	-0.8776344143944722	0.0	-0.27923562393772255	-2.359109384750966	0.17831963892248343	0.4505024694426693
-1.8691551407129625	-1.3832704059669474	-2.3059782873811696	-0.9190278824125507	-0.35442192580118154	0.44407576490523637	-1.1343466373859274	-0.6346004119672052	-0.45297094497823726	-1.2555977114491217	-1.4172850816202767	-1.3120460697458838	-1.2856233739956477	-1.5738618439028982	-0.7517163093393943	-0.06285938296094398	0.11451029768827418	-0.8397404597387687	-1.6440854151071875	0.5968097218930793	-1.8992486341101957	-0.8449177025240306	0.1357134381646691	-1.0319192838983002	-0.8326713831120165	-0.3825947293225983	0.1655486997896708	-0.0537841961421363	-0.7304339969155043	-1.6802936958624757	-1.7705917885441882	-1.8799417626527601	-2.376981880789576	-0.3519118550112439	-1.6441193932264768	-1.0637764537140972	-1.935365692172559	0.012083603873158091	-0.5019649802751751	-0.5572764241355433	0.9130168865363041	-1.3110020233971411	-0.17444837203744196	-1.7710157311099912	-1.5359340155895673	0.0	-1.226348599008064	-2.4076517643399873	-0.12926773103505487	-0.5574041609911468
-1.8650406924994583	-0.7302507543938335	-0.9481006676085546	0.09045567895611129	0.0624968592575047	0.37945473229314114	-1.9879155447185282	-0.3684351208551363	0.05142791795941822	-0.7844779732315585	-2.1370002895335447	-0.5246032031905016	0.2286357499307842	-1.4611649237726119	-1.0497262053660412	-0.20641009242196856	-0.9429835529810338	-0.8187989577504123	-1.785945606004977	0.15323910351421988	-1.474871152592733	-1.0540224693000888	0.9423056124861158	-1.940206697269852	0.5545455005246355	-0.5136411517065844	-0.3025989876105159	-0.0216051543007581	-0.5280817083486321	-1.2539787867865044	-2.20366865110975	-1.833846957400638	-2.6757523877012264	-1.1331905265567974	-1.4068452973694767	-0.5317320084131943	-1.4616567846236017	0.31573348413158986	-0.6457231090488239	-0.23394802526896413	1.9826253164342833	-0.30976843806488935	-1.486722644613612	-0.9015548836780971	-1.5267696264843296	0.0	-1.639269255129934	-1.5484143520298421	-0.396611374100749	-1.2381024773062288
-1.5563204349035935	-0.17174857620108366	0.31510748563475593	0.909867690916643	-0.7773328855635679	-0.40010095511586086	-1.8658462351040412	-0.6621708417693236	-0.5552347411353719	-0.016429531031660425	-1.692646778259067	0.18193944504952414	0.7270291496058474	-0.23528334106652682	-1.0664086278602825	-0.4804712062291784	-1.2971652740255393	-0.6895982506173919	-1.4754522844787101	-0.41114524180249346	-0.9380777813345325	-0.683023407144562	0.7901634257212804	-1.855456289099413	0.8891251790961783	-1.179858507590216	-0.7474294040433247	-1.0645528716875108	-0.4782362668614817	-0.6005656301051531	-1.6709313488877302	-0.8055978798172916	-1.6429776678937549	-1.1481230601553494	-0.343814256904949	-0.21587635130533317	-1.2740682133752608	0.05277855279913435	-0.922295037096648	0.12198886389210256	2.165374965285638	0.8589698167134694	-1.8751972192797888	-0.2220045805775521	-0.8647125152124532	0.0	-1.3279991068937227	-0.44999423212873596	-0.412235530193904	-1.0085274707727725
-1.1402992505174876	0.006984401371287183	0.880475841149824	0.9752747595648721	-2.1997241481946874	-1.4712284361113837	-1.0149515217280254	-1.246810847629408	-1.5247189209708238	0.2963791004393348	-0.27717298339421326	0.6235278574126587	0.26326732149630905	0.9385819554497914	-0.8450029153911921	-0.6403541907081199	-0.9445715591214539	-0.827721519411485	-1.047047714447926	-0.8113860110309967	-0.4091311801474339	-0.18327982842175702	-0.1449465395182229	-1.0917744276536445	0.08163218013853518	-2.2159361877403665	-1.1698920231440253	-2.4281354115207123	-0.07132945644462602	0.10959247319461558	-1.0313611496391735	0.9927253077877836	-0.4268508151761218	-0.46554725928306656	0.842981165051164	-0.40627856034818455	-1.1194282720021664	-0.7609402832557435	-1.0327516492453912	0.8124723750315654	1.5157541316684335	1.5478594722791499	-1.4391514712833626	-0.1051179145078553	0.04639681721486772	0.0	-0.7877917028112954	0.11949807401272641	-0.05886102441761026	-0.13008212402819283
-0.7690091137600414	0.05676721927158661	0.6227459891038309	0.44448939409274363	-2.689903405413465	-1.9370518450446645	-0.047600973485158904	-1.3417978321426618	-1.8471671330074813	0.03908574356204137	1.1252853241918586	0.7857550237317658	-0.23622596415345914	1.0410457313859425	-0.6854510990107049	-0.44126056853746615	-0.45049094572452275	-0.9726891414116667	-0.8584174623420096	-0.6695368505889304	-0.050418265736814856	0.16846392973706703	-1.0582619948757854	-0.4261145592242035	-0.8251854243216946	-2.657517162527137	-1.3480212853547542	-2.8691239692872377	0.6991265186850972	0.7724970182973544	-0.7647050291434916	2.683220090148465	-0.08710297809388769	0.5743624262482507	1.411221002658805	-0.6827422984272247	-0.7134760643771122	-1.6596002385303146	-0.6233996265057613	1.5291433986014416	0.7729993459566873	1.5374283032944631	-0.771616381479017	-0.21813729711948204	0.8086268944301112	0.0	-0.5009325927869448	0.08935780603833136	0.638033340307474	0.7620369517993927
-0.4186698371967724	0.3843415119402516	-0.06294353020180937	0.062302244338155774	-1.4339781601671509	-1.3593306088923152	0.6345685904763998	-0.5076526829688999	-1.075363396270836	-0.1789281856787704	1.5997493348976763	0.7600956084497724	0.026138355905098283	0.014238982507440455	-0.6316387679681055	0.1272705513955034	-0.19895121517449718	-0.509051602748832	-0.9735783630623296	0.12129799948662764	0.11901090111376474	0.4340175217657592	-1.1770070762233522	-0.23674643581111093	-0.7278360909837069	-1.754799349281583	-0.9139597505983997	-1.8127656175738611	1.0730712725839617	1.3141935521266166	-0.5700173151175878	3.3688060215415523	-0.5266017232578821	1.5025915994721062	1.1588704582649296	-0.44131273235952984	-0.20076493697521194	-1.9176015389333365	0.3207928941204699	1.473938247333929	0.603402911837079	1.0228448993117103	-0.18788300074179431	0.047697488168992996	1.179379020066444	0.0	-0.402223535545166	0.13855205589380634	1.4258266954778636	1.2723557960309488
0.04575767011065113	0.9921007566168746	-0.3816153288838421	0.31001807290913763	0.7676225123675733	-0.20200065136284745	0.8970273471465467	0.803411966971089	0.4574980000503878	0.2118044238080307	1.0194544579826421	0.7257544274069039	0.9800813674519646	-1.280880841898993	-0.4047129983047184	0.7576896253138392	-0.11749649738727502	0.6853280423634913	-1.1107930049601067	1.1214722537567687	0.30420399452044095	0.6372588140108595	-0.2984181017688189	-0.32697139128181296	0.5008840586714466	0.08941914173146509	0.16482820634263876	0.18715274304757815	0.5274927225476187	1.706619902317172	-0.09316576619505765	2.828000644845235	-0.8941565605462051	1.806830422381372	0.41371655110075894	0.25018769668202173	0.04641083581984854	-1.1050923569060604	1.3348036012404585	0.4138242584390387	1.0092074903320127	0.47240154618620556	0.3588972134623089	0.9054870538233392	1.0368126386216456	0.0	-0.15358868954771546	0.8535675417484929	1.8110630314535545	1.310930669970407
0.6430244283526464	1.4067320126621459	0.3501773011203656	0.819868675415007	2.1938647701136413	0.6434453475353141	0.6466754628192632	1.6218228568423243	1.9460973185381518	1.0268233472463109	0.02388977782385184	0.88084217420248	1.8314989875229788	-1.7982731804182113	0.08236011006895431	1.0373935939816272	-0.07681405988429456	1.8517970482272292	-0.9259924769481821	1.6020350353915598	0.6949283516356629	0.5281845204796147	1.1279141926508727	-0.4621225801504242	1.9509167843327146	1.5731245106492473	1.271430019594343	1.9494706983849182	-0.2792071208645107	1.9795059009082747	0.33698924210241077	1.5923213511141723	-0.781075307169945	1.1888114270960481	-0.38869672074118494	0.5642405816193398	-0.08184792718107503	0.41500300303148485	1.7852365037162428	-0.7251998200824789	1.4545920517628272	0.39842483926421945	0.7849013056075884	1.9152245876503888	0.4196290023839852	0.0	0.2335454073737878	1.9340302039441641	1.3165989976277666	0.8292562686808925
1.134138101501029	1.1660634700969297	1.979243962783328	0.7894630338824337	1.813612552807436	0.6626457299628501	-0.09352963575864129	1.3650999214256905	2.5990271598362455	1.46878356856251	-0.5950336257779075	1.2329389646756064	1.8151510621590148	-1.0904310901287206	0.4043216268335934	0.813142623645165	-0.2374570371905225	1.9827950644536165	-0.35978933495504684	1.2064656759680827	1.1463813476894016	-0.07498532644889948	2.286915116251509	-0.7303784669603742	2.5082414688137114	1.7111675388582266	1.536949623528601	2.5277138416063285	-0.08343839929462776	2.1144433806631806	0.03189543573383476	0.41316985924766614	-0.622963967511726	-0.11344443110420313	-0.9907741140351063	-0.1805957252467812	-0.35276754061648335	1.6342173740289596	1.3965553875170194	-0.7183507944149476	1.4829037297417818	0.9752876024225661	0.7158643634066423	2.355068648788534	-0.391474732742691	0.0	0.33346228444602627	2.4219794220902933	-0.047062908525700324	-0.14445824943815963
1.1746833821959553	0.29910454196340547	3.3406205105025633	-0.054537611275868134	0.1937982985122912	0.029631324149086997	-0.8677708392743466	0.32245707340711766	2.0847247145623378	0.9460670281096598	-0.49211547844727577	1.441366255846196	0.8285232176149009	0.4192357876281398	0.06914712067803185	0.34668501645411104	-0.7809735812736541	0.8496039181793632	0.30307757192560586	0.33517277651267585	1.2094606696390775	-0.8270033496384083	2.434182106501467	-1.2108079551775317	1.7573774315459025	0.7166257824949772	0.6784174026763106	1.7499940944302197	1.3735245970800665	1.9126599365219574	-1.055505238799007	-0.2926886883414202	-0.8807573536683059	-1.3575177881305291	-1.2551663322454434	-1.6169824625230316	-0.5631784545536999	1.7177597384674685	0.5011767931693386	0.5122467006459367	1.1214518933897288	1.736714763124973	0.005447368188962465	1.8425034532232394	-0.993570080441024	0.0	-0.0792753519651246	1.7533094677891388	-1.5457523485242421	-1.170072695271475
0.6557309419607819	-0.6994675644953546	3.1266539745462167	-1.0761807034807813	-1.1405251212995466	-0.7265814829246202	-0.8948371245923846	-0.7166891186394019	0.7773261177543339	-0.3179457253352424	0.08808831445387216	1.0193012615846677	-0.5253323384385978	1.7965963240802059	-0.7709861531901612	0.06578266206430446	-1.422830897119271	-0.7051472471000982	0.7143437697407862	-0.22840568342340936	0.5660657929600968	-1.0233996044176212	1.3286755705197868	-1.5146467684390463	0.2354176723092923	-0.3297799568528282	-0.6342996018803284	0.2149925427152568	2.719905510697129	1.08692986921774	-1.978011444497219	-0.5552802026327095	-1.2104286717222101	-1.8244093356616444	-1.057050495908277	-2.5130980003694434	-0.7544421070998518	0.7562252375799363	-0.24988354037396435	1.6517317261140587	0.6861481462078121	1.801191315924786	-0.806845700209421	0.6433512395171935	-1.1701520612997514	0.0	-0.5743757814953903	0.4235377072700451	-2.141337125988355	-1.4427290095706724
-0.11968269825558103	-1.2960147542136937	1.154662848320001	-1.3899190799343744	-1.1546332294822919	-1.19179688777348	0.17868312717582743	-1.194528974662357	-0.42141855008047974	-1.4757752494972167	0.6060879576518705	-0.1536552539839951	-1.4181677825735461	2.2678825308225163	-1.309846045584504	0.14145055494407785	-1.4998155654010055	-1.5541364979856165	0.7762537180657714	-0.11010474595733613	-0.5718442596533371	-0.3534133169364331	-0.5231546948860573	-1.0253699918028103	-1.0492762113399055	-0.5616882038144972	-1.37794610127025	-1.1147102823249753	2.312862372271109	-0.38278839853825375	-1.6569497033055345	-0.6108605085497492	-0.8032621785653578	-1.3936892412488824	-0.4044782176775553	-1.931815294675347	-0.9380760187830514	-0.3350666254614804	-0.45547629894179664	1.3895675198698683	0.31089370449178033	0.652677083743614	-0.8898042959379313	-0.5578250267778083	-1.040199767435408	0.0	-0.46019034705812767	-0.5205486222427569	-1.3646949291182544	-0.5289142857056263
-0.6466306881553562	-1.2669586914502065	-1.2923893949395402	-0.7972634808455437	-0.11132780314468524	-1.2291918655521878	1.664043698012653	-1.1053614116042587	-0.717111756720294	-1.7836240982673774	0.6530703474963517	-1.525171159954845	-1.390556912077585	1.706163996287894	-0.9136761685150725	0.3360398395246534	-0.6824666414225071	-1.3134303722719123	0.666570851027881	0.2936710710318278	-1.5470087929391916	0.646434955683104	-2.0708125959228565	0.3024986135156549	-1.3843454655235694	-0.0034884698920418728	-1.1538046433993716	-1.4922911781134083	0.1349131882602192	-1.9843963731583592	-0.03447528212289029	-0.6722485969073391	0.5151473657883415	-0.5844793449294735	0.3823022555074898	-0.15344586656695142	-0.7913477084341588	-0.6988410363568701	-0.26209179840962515	-0.11277419775056827	-0.1914658812397469	-1.2208906292054074	-0.04406067388736417	-1.1734918309878544	-0.8401912652732487	0.0	0.3773797285275606	-0.5757705183642017	0.16840899337999773	0.9497097702039398
-0.6355158069012147	-0.7153900236028145	-2.5597982739136396	0.057864747668421944	0.9128962598549254	-0.8900252810560739	2.2693476254154143	-0.7287758648282013	-0.0692140859936359	-1.1496892774614726	0.21269865741352212	-2.2131229496548657	-0.64175139788601	0.6161285291310316	0.16155661417954228	0.2879947992873657	0.5356228009258025	-0.551363531101952	0.590606865747344	0.2925091703972729	-1.7703171509938407	1.0709984028954893	-2.4068006166715783	1.6201005631113017	-0.8276687486539402	0.704236646050033	-0.4883576204994453	-0.8554320015778013	-2.0277288797573765	-2.897477612736624	1.7909476618521518	-0.8571181689985339	1.8755733151101814	-0.029386420333499627	0.8008676622269664	1.5927644944570927	0.0810434481325501	-0.29230581108217635	-0.11493225400601252	-1.4088267691105651	-0.9811322343169774	-2.5978110062618383	0.9713532843419347	-1.0762534644354769	-0.6137914397554263	0.0	1.2315721671761952	-0.20367226746828607	1.2163114916743218	1.6720068488637607
-0.22721774653316856	0.08469552613732008	-2.102297309128313	0.4304846304449021	1.1283992058744492	-0.34065391006785223	1.3536165367598636	-0.2580612271899624	0.7844482197753468	-0.09182288523536113	-0.3717397585597167	-1.7695488441608274	0.1727514131759822	-0.3082560535599336	1.0273393049109405	-0.0817990665227464	1.2480975998856054	-0.06498832506671084	0.5689241726936658	-0.30902411792913737	-1.1728441602488147	0.5847432981605086	-1.4727113586999394	1.9171009191703992	-0.06147710749658604	1.0250816793176316	-0.15568627594732412	0.15086207671149518	-2.425190933492197	-2.622605359762819	2.5939591712321612	-1.15514232145323	2.2327703021938814	0.059827484444544984	0.6006422721468901	2.2586806819283956	1.5133206107906951	0.23832203893649873	-0.2543609369580982	-1.3800088547331193	-1.8219455820736603	-2.5801995221404295	1.2020117745810062	-0.5736873303586112	-0.22709362128437718	0.0	1.2938199781861672	-0.15271887135764617	1.0094050154067062	0.885779924589317
0.1931690536146983	0.7940060793219949	-0.8259646086703875	0.21965751459162244	0.6208445132985839	0.15651165534133865	-0.33637225377752417	0.2354480889198938	1.0310210226784076	0.7225541074356043	-0.6761829514206344	-0.6062246719004195	0.48043066461505957	-0.6706244263673568	1.096759904636666	-0.48893500556254005	1.041867833440026	-0.09613030006022731	0.4855404143826568	-0.9890582515855076	-0.2007351475081967	-0.24295868335568216	-0.11502600798831578	1.0748778608186889	0.23531600215973592	0.8978581111758464	-0.3289349468495248	0.7062044118807581	-1.1210472500270778	-1.4307118860883297	2.092787761552072	-1.3799885971954824	1.481100791337751	-0.07077043154713514	0.05474279956181343	1.7931542701414507	2.6260669283781857	0.33861215919393123	-0.4991609157299444	-0.3773816490297223	-2.1956007982533303	-1.4045060053108058	0.5152357484639019	-0.10052828684253176	0.31539646685143474	0.0	0.5323799134291474	-0.5567910604055433	-0.0732261514232815	-0.7413217700167997
0.3653476580019532	1.088475396731092	-0.0029391649043395487	-0.07891973326544995	0.017263792700083696	0.36179315153268077	-1.35329869269886	0.6166847262168274	0.5413735520182	0.9217459357492658	-0.5204813514074166	0.3884414873949802	0.236605541398818	-0.5397848382294923	0.6128556517248521	-0.6023705551351729	0.3675032673562255	-0.2890020242674355	0.29126825048671157	-1.0875288698028083	0.5780678861678807	-0.5836160959739557	0.6569334645127074	0.007741457065680765	-0.03795631887027158	0.5591836961072769	-0.5142130445003741	0.5060087220950983	0.2768984353984231	-0.14943718333903927	1.002804494224461	-1.2487212916031911	0.4923516001492345	-0.09794221080343744	-0.29284290097193827	0.9306396548656134	2.551562407225509	0.07880837860765046	-0.5141498819360192	0.3630780046055532	-1.8183510374852456	-0.15453912542000975	-0.30581980245225276	0.08838522669436544	0.7194646612641975	0.0	-0.2860493358876828	-0.8737911217945663	-0.9363597838595188	-1.72530659571195
[truncated: 72 more columns]
