# Supplementary material for: Diagnosis of autism spectrum disorder based on functional brain networks and machine learning
Source: Sci Rep. 2023 May 18;13:8072. doi: 10.1038/s41598-023-34650-6 (PMC10195805; doi:10.1038/s41598-023-34650-6)
Supplement: Supplementary file 1 — Supplementary Information. [file 41598_2023_34650_MOESM1_ESM.zip › matrices-bold-time-series/ASD/ASD109.csv]

-0.007984649138264337	-1.110413761648668	0.7258535690705622	-0.2874137817134647	0.9853722982198116	-0.09995939595783797	0.17588839297287598	-0.6426637132561063	-0.571418959506767	-0.08138675022479044	0.1933636794648541	0.22372079217477064	-1.3020651877827407	0.9504903883291906	-0.4657450964610269	-0.3647488466834925	-0.3012921071023257	-0.8789173538042863	-0.30036934268626925	-0.36595594352428545	-0.10042652271437452	-0.19408394929371287	0.20531451494126945	0.02574309290973522	0.076827773632001	1.1418451818409756	0.38277590487018376	0.37811980289859926	0.5506885716624879	1.147532683063442	0.3686580020484017	0.01360942128723803	-0.6442780796074817	0.6465038296514576	-1.332794293394963	0.4197589376607994	0.19765927718256443	0.1339728877087699	-0.25606830170296446	0.5411146454623685	0.7763224372176718	0.09651568927266198	-0.053811184046302425	0.2274003050463352	-0.5759323019436668	1.018236707945426	0.4990596181028085	0.07873205913848783	-1.4055531018763867	-0.8478568208352018
-0.4483860374112364	-0.9573914460998205	0.31808290316335275	-0.1087598605027907	0.7769281137391822	0.504928466177203	0.5115595853969805	-0.9455198918952804	-0.8265054169556233	0.11113832907738391	-0.11540999563201833	0.7130246588616584	-1.0076304324384557	0.6504968584972192	-0.31745889111802145	-0.35680624978611497	-0.6485512134392852	-1.496608821503073	-0.3731593489651632	0.24333071383963625	0.6927194369979952	-0.17081455448445187	0.8852246490701046	0.1194198813296537	-0.018745714688800513	1.311268620168801	1.233641352737804	0.8275267348130076	-0.27273679458708255	1.340978001805172	0.4440970342947297	-0.9631970897147192	-0.25295032687307806	1.4543242003778947	-0.88159837698448	0.3276294095625155	0.3573834775849125	0.6802400822668236	-0.7078149699258157	-0.023338571552267304	0.4457425029561231	-0.10985409204956395	-0.2670401232740572	-0.31228953139648946	-0.8291600469537261	1.0430233037430285	0.8790290111133893	-0.5041186630344223	-1.6099895458675484	-0.43074058201194265
-1.0229335087370564	-0.1250405159609394	-0.46637489388422493	0.06917154577271772	-0.3630000469677087	1.0440379909177333	0.4225954748761956	-0.8414151351789839	-0.7751330019621742	0.45602654717396207	-0.40978286848225626	0.9448035425739545	-0.17746493909595093	-0.3237639375119342	-0.19428623060298156	-0.24121230671651364	-0.8802362921052141	-1.0089111968042674	-0.17764417364359444	0.9140721202798594	1.1177632808732405	-0.32671107396757226	1.1428623811502359	0.06089529405918928	-0.32493203481780303	0.43735866237787496	1.5379788713908098	0.7528849595414521	-1.3182433208413522	0.5317488320161062	0.23228172447792622	-2.1047272928102054	0.21014010550226372	1.5725384905023836	0.21359035714222321	-0.05629337215309303	0.08043942782858352	0.8881379820072398	-1.0483934777531592	-0.8946712438351971	-0.7168399942530211	-0.6215851892124961	-0.5502691311346714	-1.336783072977211	-0.6058882005818976	0.25537209213316553	0.8468195261559527	-1.3641647437897637	-1.307908222569809	0.2171913759258053
-1.242086641606868	0.7149622425600577	-1.1571396932770894	0.02513119166453286	-1.6312199075365736	1.1052219699255363	-0.1775343007512469	-0.29171569518810486	-0.4617710174728199	0.7535164299779088	-0.5326120626406848	0.730891967631824	0.5231591112833139	-1.2397540766013375	-0.5172642114194836	-0.013000250564363677	-0.9353266554765697	0.31800486244837256	0.16040133136972476	1.1193176691899913	0.5027543336664094	-0.6026637817334208	0.6590997829698673	-0.24560535978653888	-0.5317741573585099	-0.8753028324416492	1.0354359276854728	0.15956019792135462	-1.634012695855408	-0.9474956777921475	-0.03743787730003491	-2.5663974187497973	0.10247158275529955	0.7307937216909232	1.0590515172664083	-0.4029693397122919	-0.3427488663074042	0.561065212693522	-0.8729310643120594	-1.19058141927016	-1.8080560674981325	-1.2074543320238984	-0.5729351881046941	-2.055523173239483	0.0066124378984695675	-0.8231972564620628	0.3778942327284178	-1.9123385211373445	-0.6726901958113125	0.6559691154046619
-0.8035450017220602	0.9012445494551201	-1.317053772328923	-0.2443814539514326	-1.8754559034728198	0.7074118111621334	-0.8170277416736675	0.5195924431482871	-0.15155504114814666	0.7666092729158106	-0.5148861561801523	0.3001843035312045	0.7043236884894835	-1.378048802968602	-1.1212182087608393	0.3398881967230752	-0.8399991287772561	1.292700544368671	0.4421075184949898	0.6696296865702066	-0.7106681087808944	-0.6630764906462863	-0.05999207141345703	-0.6647203724877694	-0.289406943286774	-1.4605671953431303	0.12084312341252501	-0.38256257653392023	-0.8139098492010751	-2.0841409969026756	-0.1186750960348435	-1.8858228504341725	-0.5530741439456179	-0.4783833660116802	0.9417182867278523	-0.365699776270489	-0.354387996150925	0.06735330092626418	-0.11398636677753272	-0.41910680163922326	-1.7552377991422976	-1.3770640085462122	-0.10845206593129136	-1.6531178777959081	0.5054559227379196	-1.386878173411422	-0.1047321612432251	-1.6698679041377864	0.10789614370860734	0.7661321658024026
0.08939608254445432	0.40427548307522304	-0.8819872110464292	-0.533230375775059	-0.7047050481162856	0.2879095185358969	-0.9110891233236511	1.3057865467060767	-0.025046136701902796	0.38638531804084697	-0.405351300831856	0.03278624665866324	0.5674007139869517	-0.6851621248127849	-1.3364805441186216	0.7301139233587848	-0.6325749881525309	0.9985608555459039	0.5712817304847017	-0.09521937438428743	-1.3009434885560192	-0.284012550162273	-0.21759866295526467	-0.910656638394063	0.3869389414361744	-0.7239574397547707	-0.5305128262198965	-0.3025690696488139	0.5511633304366611	-2.0757096491481373	0.007659447627108749	-0.544723513598918	-1.0172483496729707	-1.153594773682161	0.012863477254370915	0.08601775462120415	0.23281846206454623	-0.04101956046906773	0.8083115534419514	0.9102592803404598	-0.43479168901840387	-0.8472192582384498	0.6549258829101451	-0.1394683439613349	0.4301153967968057	-1.0537140694317206	-0.07231136327914116	-0.728022473932958	0.9401487606923759	0.7633235371843495
0.8758520944546496	-0.21301717385711927	-0.2119643618539507	-0.5895258239996192	1.0447972369081453	0.2555059705382699	-0.35287458022559137	1.7690500026345843	0.01634144314623338	-0.19629872625786618	-0.1342149841460936	0.04897223048890093	0.5388448330797199	0.2405807404244817	-0.7584530862640015	0.9334994939342897	-0.3243228668539121	-0.214679398174124	0.5795586883229121	-0.554853407679513	-0.6039543952414665	0.29729333799666785	0.33605690772711366	-0.7664309270195484	1.0688378251399664	0.7002557101118815	-0.547000213563554	0.34443321007089583	1.4178242608787128	-1.0789186243650852	0.20656457834477293	0.3824730044798588	-0.657651612339112	-0.9388280251306025	-0.828990413176853	0.6054328579163588	0.9406425807995736	0.36100807642143556	1.2959145651729875	1.7093395893673284	1.1104552539325554	0.05138730214759035	1.1736608570041027	1.5118050463698038	-0.11765023166443456	-0.18663702971228185	0.5696255101347623	0.30636852526895253	1.6646074026991682	0.842466045961028
1.1133220691498376	-0.3939719499584853	0.20171064741524433	-0.2640673791805008	2.0347512764825484	0.6129933465711349	0.4240285980570849	1.6693090496771072	0.17455858271415314	-0.49388010209988953	0.3525741648076179	0.15330223767049186	0.7377642892589531	0.7565752148711989	0.20150055689633353	0.7163477606666556	0.045868477918085064	-1.0867583414874344	0.49601531678983646	-0.28983708218234466	0.6814367342983509	0.5577591456928156	0.9093625724973344	-0.2521578246238778	1.2999723780972916	1.5207793248550774	-0.09174362326057191	0.89573347051697	1.2436088292122278	-0.009261534227999815	0.41743025842677145	0.23943248853029908	0.30132184685709806	-0.23737829269192554	-0.7540088516178809	0.7579382457063601	1.0728650164056568	0.8622937908722011	1.056194159368985	1.366485370199651	1.64512901536421	0.5586736659009277	0.9832636109563858	2.1799867917192213	-0.4959270840419118	0.4593644728457044	1.298263073158521	0.8394834101976705	1.9407619578798359	0.939601857944321
0.8183198703215153	-0.06647078036438948	0.13712911014274157	0.4232850864067177	1.6499967906619875	1.029809483709862	0.9614446553688105	0.9519801762160638	0.41641682514837103	-0.06300107788029141	0.8737885529285047	0.15361366221157324	0.90979603981055	0.7213152597563307	0.7106538645699907	0.022616303265233083	0.36223129522140857	-0.7842078348207093	0.24622049856099562	0.5768328090006182	1.2264556884848568	0.2757167203817518	0.7823459424680311	0.3883981057122516	0.996348833568453	1.045229308248265	0.39373934293209006	0.7547160653667263	0.34955703257452714	0.402452521873684	0.6754922259696402	-0.5592468667408456	1.0139536447701536	0.364592002260747	0.2635737638460852	0.41048826574619185	0.44994395392338765	1.0306707212599058	0.2925476862474866	0.28243192244731175	0.8832558952597833	0.20517622683378067	0.10568363242038055	1.583528514613322	-0.15671090120290196	0.3994566007879859	1.4038110638538364	0.7656027601451421	1.4821756801792518	0.8785625430793786
0.3753920940673902	0.4463242802212154	-0.19744121128159198	1.2662480016289401	0.4988353446015166	1.202105445070754	1.2312279599375286	-0.11503521651719416	0.4198597527592903	0.9918215531340551	1.0680103447414082	0.08962035603148878	0.8090981228544616	0.47902155956600195	0.46068278922981737	-0.9554499323485925	0.5100209523801444	0.2574742258110853	-0.26099927457901023	1.4306859409309745	0.5452722478465132	-0.14416250959802157	0.0440159808249166	0.8595945563717394	0.44856149020619884	-0.1746788799999905	0.5892094601212133	-0.0001971733237598558	-0.5787683987338003	0.2630569946209769	0.8976527594693691	-0.9384637473967881	0.9840186978154937	0.6924501260156121	1.4684935068266416	-0.13346485939863748	-0.387392811465477	0.8943898102208885	-0.5391473915626543	-0.676095023010684	-0.38252251152310746	-0.6453317562978232	-0.9584835603710861	0.4367087325573339	0.7410792908766272	-0.22641816663603573	0.6581269162210979	0.4372982412283397	0.45944734291217754	0.6437202598299833
0.16166698716393677	0.8358165588795365	-0.3937666933410944	1.9092456255286714	-0.27460031066515284	1.0632604566775476	1.489400129446898	-0.9929454335024163	-0.06876299820262093	1.8808636213541952	0.7404275083578393	0.06920852019972262	0.47174418061841056	0.40977735150179967	0.0473622285767247	-1.8648960167123292	0.5200474416287646	0.8813433517501427	-0.9292690851488292	1.5886774397544436	-0.501246987483976	-0.06675231863334122	-0.5611267193535414	1.004490556845125	-0.014534235164984796	-0.9536843954193441	0.4629752210240816	-0.7108558022919821	-1.1643885958526268	0.18826335490284618	0.8022309427856021	-0.2441327696103866	0.6193286248777936	0.9115495709607896	2.0282924852053665	-0.3902043475656332	-0.7318645884990168	0.7861069318496449	-1.1016654908503223	-1.1112712825497157	-1.1844470033107404	-1.0754244728210631	-1.6195562717753729	-0.3421813352902691	1.4196059671197587	-0.8694187460607375	-0.4441905259490182	0.2227653624675408	-0.4548118305358534	0.3973012282362792
0.2697069996833424	1.0020932358114196	-0.25104548669124427	1.9929490777882	-0.10949391097050193	0.692827469695098	1.7616635329183636	-1.2019386152938683	-0.8558014732263004	1.7044251825245567	0.10365513258838376	-0.005034853146287492	0.05866839935282875	0.5496816240227302	0.27315123974349215	-2.335071845795922	0.5674320904903846	0.4672498868346781	-1.4017816446357054	0.8191975208063369	-0.7509187808550812	0.6333324025302528	-0.5550034870477181	0.8699153890642537	-0.29419090072636883	-0.6529236788279555	0.16915348755338525	-0.7956149238942019	-1.4441202374536646	0.4431148984452001	0.2008540611408723	1.09293617521396	0.6952512118407748	1.0377551104306468	1.7089764447951818	-0.12823869651129158	-0.3907350678455044	0.7921966918523813	-1.3015343875026648	-1.3155304896302566	-1.2416500386547986	-0.5257023328099504	-1.580806224385195	-0.4900195932424687	1.2243752739307219	-1.075321892073829	-1.1300558089289148	0.15189921108967638	-0.6068697068241203	0.2609943563430674
0.5387699544946435	0.902449356981135	0.04351754404215065	1.3733231629797866	0.5466099511529413	0.17075536852947493	1.668908473903204	-0.7029127819625409	-1.361703783269104	0.3416729856390137	-0.4022772605191888	-0.3507010632176056	-0.4262211899356079	0.6037116681602759	1.1377521158914394	-2.0949249505500824	0.7476777168923019	-0.5057699291498807	-1.2751195850545884	-0.4190930368585197	-0.0866551340470471	1.345013376501483	-0.2519262183505654	0.6056208904753849	-0.47690911000035763	0.29947084950800407	-0.10941284546793605	-0.24907349750375504	-1.4762994079525174	0.6058877245932907	-0.639699335168519	1.9529121104626426	1.3610562808041506	0.8068028673723151	0.9216049605942724	0.41407081568831694	0.2395574008703199	0.5902210009263351	-1.1406128301524168	-1.6094285797505574	-0.9156519338089327	0.5853344631684599	-0.9070242297493092	-0.44052997692620505	0.2621883017293472	-0.7979734683711289	-1.0328357905966452	0.002591609683508394	0.019487869137628115	0.21278434812192945
0.7739829479991419	0.42225710688072426	0.15171063699293602	0.248902984967261	0.8285741059141253	-0.39909354082189447	0.8727861995073924	0.04574186986410699	-1.1030133250438567	-1.2702803828492486	-0.5241178830636731	-0.9032224957204131	-1.082555056253609	0.25637444332898285	1.7127920523853697	-1.08393684077741	0.86822204353466	-1.1067909242946046	-0.4545140001064036	-1.2552949457656972	0.48859681692666035	1.3440171203925584	-0.2644670808012213	0.3026955186367145	-0.6306576174929686	0.9858012149191474	-0.2279664173149238	0.47749194383410937	-1.1135882061339963	0.1531095410711926	-1.0870317714835473	1.5527324999993022	1.886242324601546	0.11678058386246794	0.21708555234074242	0.7453477487398029	0.6956199671206229	-0.05439995953272901	-0.5812577782282987	-1.731465764910785	-0.5359896534646695	1.2336193062160072	0.15438327426133475	-0.6232705678565263	-0.717263796736867	-0.31312224977766295	-0.4360813969271867	-0.32848289606668213	0.7685320907484067	0.24386443834140709
0.8999865136267584	-0.4464281150572611	-0.011901519828260423	-0.9335981934859581	0.3476318294230409	-0.8173216576498759	-0.3908136787042478	0.4697528839035476	-0.10731192413211171	-1.9257405308448765	-0.3746943206607396	-1.168545465741137	-1.775890906994564	-0.5195069624181138	1.120810487343852	0.44006802124541244	0.5732538538544775	-0.9488724045047403	0.6887709064120366	-1.0671682666076894	0.07825477362864736	0.6105407338737748	-0.6743765875385406	-0.05822661251654719	-0.7228935479395471	0.9420123912734208	-0.10717465136910544	0.9644536735487838	-0.26299455198262917	-0.7684652437331516	-0.7278110729382303	0.11661860939399284	1.4712937149603977	-0.6158562140976431	-0.18363260459529357	0.5955114226811867	0.8931015904965179	-0.7932739303686962	0.36728687270844956	-1.1131227829697787	-0.02125975523595117	0.8294942553875859	1.3271659154113582	-0.8975326471252848	-1.0444924065341303	0.09321721092061007	0.11452673418356353	-0.621483604666907	0.9608086501889557	0.48781008455448566
0.9344255763120796	-1.3538648389571086	-0.16305592848558612	-1.7290531321260323	-0.5099212227849114	-0.9045654881516751	-1.3960141030585709	0.3666254102421505	1.1337312177051482	-1.3252132343335876	-0.20521309446410038	-0.6787546095613404	-2.031520567673574	-1.3714308597723284	-0.44464208308131603	1.9134470722144312	-0.23432324353232523	-0.4135252654615631	1.5504867731733143	-0.029927826093180208	-1.065047499974733	-0.10703416675233723	-0.9487015453125737	-0.48697630012928445	-0.7063236216557338	0.4708302401920562	0.2017105484001863	1.1077040267816807	0.7827084826743477	-1.3602863636266003	0.14624346553567877	-1.3467486542433065	0.18246084660980588	-0.8117216933854134	-0.39568118922992124	0.19743861419776496	1.0195451661402255	-0.961221813086679	1.4681446012487687	0.2958483811230645	0.8144501534252158	-0.14769819968066575	2.3162891372269554	-0.7577494379330189	-0.7048708792942961	0.355679796713458	0.3523322700207664	-0.5321815282456104	0.5621876901921258	1.029059181999456
0.8698863483814633	-1.7165137982150416	0.027583538708411667	-1.908357308538583	-1.05659031458608	-0.7299398633977423	-1.6170906520670292	0.030851003443763503	2.0570671344508074	-0.3948512098064086	-0.08884987313840062	0.38474684814793453	-1.4356080698889546	-1.7442371710588183	-1.8167460117036032	2.7176890374046807	-1.1323881954815742	-0.008332746608387606	1.7403604154748222	0.9482179602705518	-1.85934842219005	-0.10690034075704857	-0.6814974590940257	-0.8390320689234455	-0.5977109548704238	0.13985019176903665	0.47387089235853497	0.9893539212747602	1.4808028282046033	-1.0154744178690414	0.7284277344745873	-1.8442199918967392	-1.074694070830607	-0.45712252154730176	-0.5560894303789342	0.06533261615459533	1.1330609317240166	-0.4014145826006115	2.2665501722145827	1.7315594429798575	1.7964603782377178	-0.6179517461422732	2.8076351053482504	-0.00956114068004776	-0.23974719394714183	0.6245785215520929	0.40390869608012114	0.02494837709755147	0.16058228058240198	1.5846644325922161
0.6186478020109359	-1.225814995636187	0.521709231454456	-1.525850124959626	-0.9697437678790523	-0.6093041680526914	-1.2564999309431544	-0.09501644828770689	2.347065487943604	-0.3191056641504051	0.10032197071315148	1.1814731528243105	-0.1511930139195042	-1.2489381673765043	-2.0002004708234162	2.56902455006655	-1.4683970831553077	0.25114100474015727	1.3481114374477037	0.9414033282645365	-1.6006636778069272	0.4777515582748039	-0.16692271795045407	-0.8661105357470734	-0.4454439139676733	0.14589367526546235	0.40905665415045617	0.6415650530723251	1.544792554625189	-0.024441439304796364	0.4249237724957037	-1.0712996616127568	-1.4981361111414262	-0.24176413928942453	-0.6371339409186506	0.4406226270510348	1.044286843315285	0.18189411009895293	2.3684112300792517	2.297425162804932	2.424306933336492	-0.016486493563566993	2.5972590211391275	0.9070565362446018	-0.17622406906482327	1.080034797077207	0.4457686671899869	0.725860602057955	0.28803005837242723	1.5630325768114237
0.08994491431504119	-0.20824689098185029	0.9025466630523185	-0.8638387138779745	-0.5134383765502104	-0.7637007162307761	-0.9794022993234663	0.12748091201573414	1.9734969114085998	-1.260777076357483	0.43746859041491176	0.9732357098971246	1.080685903442793	-0.015338247340124393	-1.1278298811241578	1.7338810595574488	-0.9879640270596705	0.7166021539153233	0.8011693952459579	-0.18303859432421954	-0.6239218541287745	0.8343115533564547	-0.0462453657702777	-0.475674920488931	-0.273851328232455	0.21920187084953313	-0.14422498418886007	0.04616863363422646	1.205511920314176	0.6820593867514436	-0.6092467006119864	0.4642773536355561	-1.1602966595917605	-0.7698067037105254	-0.5660451568446252	0.9564944967357288	0.6080309852951741	-0.07442698945654193	1.7498734793368733	1.8543835678725058	2.352454665777213	1.1094855691966365	1.7668339394985955	1.321248740062093	-0.589655758669044	1.7192731444108451	0.4044758519640172	1.086832826206516	0.8384811997119036	0.6221176094809563
-0.6601137732179506	0.6154374920442197	0.81872616084039	-0.2930280276159766	-0.21259230516531277	-1.0150778028958072	-1.1277804241958471	0.43567759686183616	1.1095070179107316	-2.1554210672872927	0.7825040918968331	-0.10025306195204921	1.5488689451757272	1.2676297240881367	-0.2110843271562479	0.8419824335364494	-0.12849436930196956	1.4977331594625303	0.4737470867221261	-1.5775002788154036	0.22442101875008058	0.4155976052908367	-0.48393830161266993	0.08233256398932044	-0.10074104223329225	0.03254009259283883	-1.0173173408145115	-0.6854050968006514	0.9072041725415682	0.4798979077560398	-1.636709831812473	1.8174926481446265	-0.7755834475908777	-1.6993261480953443	-0.3901807368787203	0.9235072190916288	-0.013294291917962914	-1.1462515203100552	0.7982258414293139	1.0809126601180468	1.7032723069376021	1.669854276625415	0.6907626319438569	0.9966526498062058	-1.1348321819674065	2.2676484032387476	0.09074268775182394	0.8760776762290393	1.201914132930742	-0.8267821267083302
-1.3485760629974564	0.7636815857597308	0.3947447595435703	-0.0545839195363074	-0.36064299328430804	-0.9510482477911163	-1.3099933250559614	0.4869909149413522	0.1122802023113645	-1.8300450785830378	0.9062587680563712	-1.0897312215629993	1.1906959291221346	1.7739770424837944	-0.006360487482681008	0.4202202993176136	0.40976096544001844	2.172208146226486	0.41760316032327166	-2.0768697094052486	0.5217327620618671	-0.4108955107298863	-0.9322163148569184	0.3857421827642533	0.03062162321493435	-0.42872145814675633	-1.767905639559468	-1.2675242690111699	0.8268154983592262	-0.34185065552625	-1.9720481454714227	2.195151957561304	-0.8239490577426729	-1.9102527097538733	-0.20150225082811002	0.026349914868407365	-0.48330674414995456	-1.9931470819611161	0.032711353644516314	0.6705892419759106	0.8759641701057135	1.181213559146548	-0.18895761288400714	0.3347729344716597	-1.3753325585978136	2.308422099462731	-0.4321518094152784	0.3005733525931677	0.9284793659875461	-1.818878629363215
-1.580179845318699	0.3674176704816109	0.11747117496680193	-0.0634607729105425	-0.7844247193449403	-0.4381737638116204	-0.8627328395468268	0.22452497411897937	-0.5318011981387525	-0.2418684884579438	0.7247018632826089	-1.1227232089025512	0.5888835235527845	1.1760556983882924	-0.26704140234522666	0.5308787085526444	0.3950531399383828	2.1632207737955995	0.4211466357017145	-1.182188934566176	0.5194363167157612	-0.7763399003066388	-0.7793266070575883	0.2649798426381523	0.10117447075725021	-0.8960257655164175	-1.9320439925453683	-1.4480722726151043	0.7908891719047876	-0.9184046605740386	-1.4471634371759168	1.4532007532593274	-1.0786124855111934	-0.6773257627119735	0.061190137623331614	-1.2598020153018008	-0.6349607512769949	-1.6289029339830443	-0.2595008847500203	0.6486841626245022	0.16841762832552323	0.27482240342943703	-0.6338611801630452	-0.05837580227503154	-1.0664551772193496	1.5996154474887785	-0.7725561383220805	-0.18589545332229848	0.17769289488197976	-1.670550410168976
-1.137588357727371	-0.05948853222834167	0.29206927010495165	0.03779844027605191	-1.0125175025265738	0.13031570578701754	0.30271779532802234	-0.09776053661525154	-0.4812642766755878	1.485535632247774	0.35433668022166326	-0.20737057358058159	0.37191917668781777	-0.05044584640245651	-0.16864689906226377	0.795829987536323	0.2737482273269019	1.3332480944207472	0.268554298516101	0.48694025786601514	0.6097457223333902	-0.3285873473584584	-0.061921632075812756	0.015822461014378023	0.18331745286678172	-1.1069106538085038	-1.316390848161258	-1.2337335028445253	0.6138920803724013	-0.6523361658302055	-0.38677277581272695	0.2112221097605279	-1.0157697573008786	1.3951992172678485	0.5628469538422974	-2.0195621757560054	-0.5785007188311154	-0.24963384159855007	-0.18171103210665338	0.5651678498879474	-0.3258276026854258	0.0028597630483080715	-0.6947007625748471	0.05786263991791053	-0.24826299814616123	0.36154517607710535	-0.6016612460601727	-0.25560638571512406	-0.500453935431449	-0.6337081054606913
-0.23140561227848036	-0.1261576385306273	0.6754955131022533	0.48794293864701976	-0.6946126581814814	0.21513737912956532	1.421419557346476	-0.22014954183601704	0.10745153311544367	2.2023663688230632	-0.028323754510032256	0.8342936679890764	0.6416687209559634	-0.986304521273135	0.636037356042638	0.7451254940810537	0.5806197020008638	0.14479989754134948	-0.07827696647969733	1.6843308237779426	0.8201890316413186	0.31610657079471777	0.617545820954071	0.0861801662221417	0.3714440495407682	-1.0153240891111355	-0.15377578392997893	-0.8664209087169372	0.35560888143193675	0.32151670813623906	0.6926200771392012	-0.5790079923151299	-0.5203118942789614	2.766173749980561	1.2194695046139838	-1.7346425453365912	-0.4953411592090182	0.8804803519752425	-0.07937144317868787	0.1992974627943126	-0.5549261188344538	0.6663702762217281	-0.5810028963179685	0.42107941196633225	0.7953118416439336	-0.7582685200810282	-0.07797097948963058	0.0687292935511946	-0.7492150134532211	0.32372494309580024
0.5611653791979762	0.19539633455462765	0.7243882519160613	1.0130918951597683	0.04931159576296043	-0.2583094158345736	1.5312984111246848	-0.15627899181564933	0.5861630266715185	1.764935316947992	-0.30748216159026615	1.1650480424407939	0.9622734772484912	-1.0168654565063406	1.5518973502772513	0.18825087245262437	1.206172907110889	-0.7387335471865982	-0.5024385596858049	1.5583899708105347	0.9042678319571789	0.22268503312540053	0.7988650642975441	0.5182733585051709	0.6011875261414323	-0.7843366753392322	0.9718490808163094	-0.5895822080740658	0.17779017911332173	1.386619361992614	1.3319889317729474	-0.39048895803776884	-0.021595845975977454	2.3531033723327024	1.497174092411801	-0.7803230106464589	-0.4693582755788676	0.7192077203583948	-0.22838716856733485	-0.1682809132725055	-0.45229993298532345	1.427252497836033	-0.4814985990206419	0.6103947248661483	1.6625188134591513	-1.1253288046121297	0.23471322257048538	0.4922645895344672	-0.7006249467152145	0.40346152514017014
0.7093662421185445	0.7084374173672038	0.20321723840035646	0.954955603660963	0.6586162588031743	-0.7885734057964391	0.4316988754057728	-0.155099918066371	0.36264586988088066	0.9173979026890086	-0.42026297071793445	0.6340188106567775	0.8396663987247853	-0.29101912097186733	1.6845638283242585	-0.6554437096450461	1.4027173921833744	-0.977804766126884	-0.859252369260501	0.3167896979643479	0.7293471125373736	-0.8287836860354012	0.5924613993224243	0.7906081153769482	0.6084066538783346	-0.648917853591868	1.4231074679019406	-0.4716000877903998	0.0693006746084025	1.982491997969057	1.2731058840461844	0.4132919178525894	0.049851695374924385	0.5194939966256097	0.7905625651898872	-0.054362143218756834	-0.5776789613437281	-0.48478230381775644	-0.6164911446319179	-0.21213384423726356	-0.11534071022763538	1.159748907480665	-0.4890450348582541	0.4495545709220913	2.0353286751495543	-0.6474710029564109	-0.0676927575700027	0.7080232549152188	-0.7245606106157113	-0.3637291843469792
0.16833725125295343	1.1715977678330278	-0.5237889150954734	-0.025491068178789305	0.595403620047513	-0.8533739475995699	-1.039145464440581	-0.41742554312741936	-0.4711291399685356	0.3409299026916685	-0.34433452389650293	-0.22744348462538524	0.18071037900541984	0.5164399878472168	0.8522896522598582	-1.3269320550161194	0.5968728246251702	-0.7414737514432214	-1.0581544945018118	-1.0306967770146451	0.3856406931516231	-2.06851928622567	0.3776999588773708	0.3275455330604242	0.17829261220781986	-0.7520487063182164	0.9023287169730311	-0.43721114582649706	-0.13037763763147148	1.8873791113605438	0.5862916203115884	0.9061755103637936	-0.21985074935590462	-1.3153944397253465	-0.8744381497132416	-0.10379783971217534	-0.9908503426828204	-1.49424601913166	-0.9908506207592308	-0.07051274845674256	0.09594275657796737	-0.3248137985343783	-0.6279914693285052	0.08324016493776087	1.852594875524156	0.10687930907026814	-0.7892844410869101	0.6010045447423856	-0.990524899802043	-1.2991126971227476
-0.5881805068813454	1.2953593706452333	-0.8512255573377706	-1.366048916096044	-0.11226708118942626	-0.49373380882040535	-1.7224164883392352	-0.8821799314359167	-1.14103094585264	0.03429760845096516	-0.18303405754803548	-0.7698948113448664	-0.6633246133903151	0.8617616379002576	-0.17597128828514155	-1.4701974212553468	-0.8771017651165307	-0.47404958054291463	-1.072839629259968	-1.5881598795259484	-0.015990653371342308	-2.5006118517427116	0.2804762192071328	-0.8221449833417873	-0.5443606436233505	-1.0094099037668078	-0.3040581548639496	-0.39703768344012813	-0.44961545954611737	1.179599499389341	-0.3004823149879775	0.4993345970462859	-0.3534768355451225	-1.980277887683815	-2.6106525132652356	-0.6507195088969382	-1.7678772727194476	-1.3833789987125988	-1.1238289386313847	-0.19710668131089476	-0.1857260855707368	-1.9766889744883671	-0.8923106280606043	-0.2571153204240351	1.284044875434993	0.3815429138185501	-1.3270275944090855	0.26496338161339417	-1.337853937322901	-1.8171136776225914
-1.0175223854385154	0.7566153635699614	-0.5540352769699485	-1.922667392246136	-0.7956404533110497	-0.2342476875139065	-1.1735051673084973	-1.2834112416359371	-0.9483462730764779	-0.3784849476677172	-0.20754374197221806	-0.7544447327456784	-1.2236177796776635	0.7519487536556958	-0.48342545873593973	-1.1144355675356996	-1.9781533014576036	-0.5029856451797236	-0.9441928245613807	-1.2994091187335475	-0.4346427275516408	-1.8490057722523985	0.1321858424517446	-1.9012684081017932	-1.0790442167268746	-1.1054722659400806	-1.4586112107571758	-0.30552884798256136	-0.690371953731149	0.14390569458787775	-0.8522877671550886	-0.4577125595100882	-0.06380455433620733	-1.456872701554695	-3.3302430420801907	-0.9870827372549442	-2.5441113865098752	-0.4138475422739918	-1.0466708072283741	-0.7507234009817074	-0.951175266264826	-2.4832704898343563	-1.2480556015914337	-0.4931253882660665	0.5128255484135499	-0.107238237100365	-1.3052087648286455	-0.11729400112682185	-1.5273885906555167	-1.9244497999257033
-1.0044573559170866	-0.5161632934814018	-0.0026240259879880055	-1.0563368605616337	-0.7277214938476246	-0.43128547870373574	-0.01907887940103206	-1.3801416427620745	-0.04530821567104147	-0.9719014967088286	-0.6610352444005095	-0.43323134162459487	-1.2723162985685066	0.574542458724837	0.04017350869321681	-0.6657455005471127	-1.9259070827376745	-0.7943097062902451	-0.7893154705168672	-0.8332784148917411	-0.7362021486678287	-0.704497086272282	-0.1289242709348043	-2.105550530516882	-1.023295639406852	-0.7238865261206434	-1.862525728287732	-0.13941266558750634	-0.7040946503693504	-0.7766674987039256	-0.8496993827920898	-1.026819207628686	0.4197532583443952	-0.6221250053625275	-2.7121681930140222	-0.7633414300376118	-2.6556595094961306	0.3758531407675883	-1.004511553934449	-1.3388074786407682	-1.7768070522789379	-1.5389846820254798	-1.6213228886697915	-0.7104753619539487	-0.4012211390861583	-0.9598060120086147	-0.9533733783959742	-0.39624659152231045	-1.517383684758767	-2.02553762842723
-0.8789774985534443	-2.001799040413408	0.23685729461280497	0.6212699363028283	0.14011973917055598	-0.8201264763902952	0.6901412384826777	-1.1166027247832626	0.6404177593821627	-1.3575248294528466	-1.4314528096072967	-0.2248028316470581	-0.9297295219546255	0.6015992789604615	0.6351792636020285	-0.5561770170253294	-0.9117622421154472	-1.010446279754345	-0.7532995227674484	-0.7877117516134384	-0.637744392179051	0.16350699031105395	-0.2564509470371354	-1.3130832395079608	-0.4332563354163277	0.10923329278832294	-1.3491551615668937	0.1038876316545026	-0.6495433977339136	-1.1378414607471443	-0.543262462931507	-0.6508127151435618	0.6448859237442767	-0.272687894708352	-1.4445170771507565	-0.288961119332916	-1.7854889882862268	0.3026547734376934	-1.146808482237394	-1.4633327854890652	-2.2153030532667293	-0.11349036091741821	-1.8916795860362907	-0.9773834013812656	-1.3614453149775327	-1.5346844770743329	-0.8059148701130324	-0.500552644952078	-1.4452295388756946	-2.335381900430501
-0.9363381058143365	-2.723573476618492	-0.03479327945485173	1.7500377271173528	1.0696989052281873	-0.7904784796157476	0.47752317596868055	-0.5976971272441886	0.3395704348454173	-1.1568705956860181	-1.979934401536727	-0.3051765838581069	-0.49163040973204397	0.7027044987634461	0.5420578634748329	-0.8152970225983366	0.17739121799837373	-0.8205756196730264	-0.8880018639514364	-1.033476939261277	-0.009147078984415207	0.49440781576000975	-0.0033897467556927513	-0.12548135729319126	0.2557913780743097	0.9333218879032696	-0.36081906217782644	0.37552570885101927	-0.8030625921176098	-0.7904601685988599	-0.2969302432599689	0.2837982160637435	0.47346153692474924	-0.45303724818059476	-0.45641682336655814	-0.05577144580941353	-0.4345143990790288	-0.3432509544128724	-1.2711515355533425	-1.09847856231571	-2.1651079685326953	0.5344432145171896	-1.8917704050524695	-1.1851377752966301	-1.980435732753946	-1.566656719947279	-1.0599849768759495	-0.4205461286296318	-1.3860310481391824	-2.5485167502003327
-1.0191706882317715	-1.9901363903680946	-0.5046227930136546	1.5414541991380628	1.2540358419745041	-0.06751454612258302	-0.1895327878806506	0.028423315198024317	-0.7207057716096852	-0.44779584481137297	-1.7284319497720675	-0.4382381504201259	-0.1621944292925101	0.513860018650054	-0.17746703523312674	-1.000567465744717	0.665258308512945	-0.2271165173395926	-1.0662226825203043	-0.8774879828848633	0.8205861714710987	0.5382952924195932	0.4992682687888276	0.7638388021624565	0.6720318870745734	1.226031818626767	0.4642921581050981	0.598470875458168	-1.1086021035456401	-0.0321619389822805	-0.10443790136078043	0.8954501285141703	0.2251148681272891	-0.6200313193013719	-0.0014726916039767253	-0.10135676698323437	0.4819816064049813	-0.7297203202112699	-0.9476836577213208	-0.66730890116799	-1.80978817206255	0.06181232715224495	-1.4442217944602485	-1.0846630112411348	-1.691259412315563	-1.3111443822746065	-1.3164446048687202	-0.18676907755029323	-1.2102803615636604	-2.087123116673709
-0.686737525871844	-0.10426305552092759	-0.7100079899138007	0.5084589800648633	0.6419456974726384	0.9646542760712301	-0.4886050183136434	0.638027334273582	-1.495716455691433	0.3322590672763943	-0.5964992283486106	-0.2009315761748437	0.07563740737830026	-0.15455307797410164	-0.7611156469496011	-0.6491598313717694	0.6342969944293346	0.38385997774493386	-1.0534416218969935	0.11327579329516686	1.2637144031051137	0.5565341493466338	0.8341976060919477	1.1454560664386861	0.7982032357802047	0.9290930642057167	0.8085017996931456	0.7501418284971764	-1.1014959603553323	0.6290034784224953	0.384138476166541	0.7550168694576758	0.27299904014503046	-0.3107216932941398	0.37610046012403253	0.008614187510503569	0.6166483692578408	-0.36531885438356226	0.02179140669373193	-0.4736383930832523	-1.2819842688108678	-0.7445330770316048	-0.48538196566636665	-0.5083411528873789	-0.3184952329982637	-1.1164727335325288	-1.007411881897612	0.1275433243938965	-0.716892214264738	-0.6765909897773583
0.17971571992927624	1.7477157014427054	-0.48157615119021036	-0.19101653141104608	-0.04400804353116307	1.615095116299306	-0.14286309713004705	1.1245487754236954	-1.1809239707152581	0.8048980055653526	0.8561885688801719	0.5325206770277546	0.35165920006971013	-1.0620786960003252	-0.6209320292841258	0.15384767141034583	0.6269681621127711	0.5568912358214609	-0.7039366330812225	1.498811199142812	1.0578786121386037	0.5122949667504366	0.74526820026966	1.2509024074322723	0.8134797191278738	0.528283567306895	0.8216950251057645	0.8733089807977392	-0.4330466262756067	0.8967087811137325	1.2753308233857157	0.27364939427192975	0.5713012471990515	0.38806953413033146	1.0322241812039994	0.5707636334305098	0.6206836068689187	0.4893870204553059	1.2606422001329043	-0.3416943883128456	-0.5365883276999418	-0.8717374298263236	0.7686859631512821	0.4103492865581754	1.457148559769566	-0.9811743830004459	-0.049367958370775844	0.3975623339638419	0.10970462281004481	1.2784761654581651
1.0532190101362144	2.432092533066074	-0.035487362636105614	-0.019799935524059755	-0.1410860887557091	1.4943178928646268	0.32773543715855047	1.3958398029912262	-0.0531595666453901	0.8564425209079496	1.853448412620299	1.2858916947925565	0.6831703659397066	-1.6431418029338667	0.049735823842932035	0.7391927523527669	0.9746599822430189	0.17701457187408362	-0.0975702584941234	2.263614095957174	0.5231463951133026	0.2664648120624402	0.35278567148477036	1.306473536887995	0.7648910409160675	0.5159051700228479	0.8257160862621846	0.9521200686801928	0.5888362939831039	0.8325774803350455	2.022303680539264	0.13397004025115566	0.6686031896451694	0.9493971445647179	1.6405077862966169	1.2789658911976358	1.3880556974599567	1.1650739544711104	2.006339040975842	0.07615293796065233	0.41778159584250424	-0.08953823657497556	1.7973437711522573	1.241188342469499	2.413082831498675	-0.6389729642610871	1.0017769173339224	0.4719076833569153	1.0038636742218112	2.8583357530146247
1.1908708357997597	1.7503087182095276	0.29492803107446225	0.5134125068590808	0.21963624971227455	0.7795115413032625	0.26625699942830505	1.4208933550901004	0.7985363250391722	0.5226916597833572	1.986876620304684	1.279577071035371	0.8846478186888658	-1.3950029014655636	0.600625768331097	0.5054473708807525	1.5228887466379484	-0.4322025849838673	0.519683074260377	1.7870515861805025	0.13310354515090508	-0.08763475922124277	-0.09319576719153858	1.3012248420659884	0.5375832480823295	0.8118876879513381	0.953256076015524	0.8236188248547672	1.1719071506638665	0.6017632733622933	1.8550754357344548	0.4664180746286153	0.2190382311446681	0.9172816564422168	1.5982201020031512	1.5173736230311563	2.8830637437430546	1.2183699992503585	1.7337473411024324	0.741975197319509	1.3030694473239754	0.9482921393596485	2.0420334802403537	1.5426777052216112	1.7905237825923763	-0.036452657557153136	1.4864925243080462	0.2554527876678647	1.596761026370844	3.2427119332322873
0.43587348636540507	0.43305533050869643	0.3639265970810923	0.659073643421741	0.34982202157973546	-0.001822676278221966	-0.2950342921266685	1.2690830873591303	0.5805015837673353	-0.09753670583925096	1.422856093093131	0.21751920743014158	0.7412460430271579	-0.2909956012773454	0.7255059374382505	-0.38275897531694936	1.9124548539117152	-0.8262264366125025	0.926650528310712	0.5018789797386307	-0.0517233847553927	-0.24419225203758804	-0.5019269087941408	1.166825538097003	0.15112112727887114	0.8593076868582024	1.1008381906631266	0.3374225933245863	0.8440500265413161	0.21488492691008043	0.7018045580778015	0.7269121790458332	-0.556788953337227	0.3371345897514726	0.884311867850384	1.098064255520371	3.94990387975746	0.7687059001221405	0.6371529801889444	1.1661850944116892	1.731750472023818	1.4741825863909606	1.3396861922564218	1.2194278555489022	0.0507073667604147	0.44896817947771744	1.3101830410619149	-0.18321936888626064	1.7084505770238432	2.3279237627915004
-0.49308049538114784	-0.6421224427324266	0.28555164133146194	0.35644309241755545	-0.06519195877521064	-0.3549718230263052	-0.6079403127571426	1.0676025372767846	-0.4145900028652853	-0.7204441266319107	0.6239444182184692	-1.1984041099683755	0.2769088206855334	1.0776252393495525	0.7324602346402287	-1.064293043090847	1.9228208743826707	-0.828554539265065	1.0599469024796035	-0.475730342792505	-0.3212371488970031	-0.039561219643893974	-0.853094286021218	0.9668065369597172	-0.07627881903825776	0.346349928726285	1.1559529397696309	-0.33813283195287086	0.0008296793416983592	-0.3556485277471641	-0.5032529052092699	0.3715002126717	-0.9939223602410603	-0.2678093027513125	0.19490810941345946	0.5465637922719985	3.4590270769214055	0.34211559944522824	-0.5097159403014488	0.9442790262560361	1.5765675237341652	1.3284144713557613	0.1405860479773303	0.6185477093825301	-1.459544416536225	0.39861372500550896	1.0249542477034914	-0.5797027279092294	1.4868683291842026	0.8473549452104604
-0.630663145570174	-1.1348382984117558	0.2787304734208344	0.1188780094845625	-0.4928209129980473	-0.07161217870151676	-0.07414332370860018	0.8981313606753218	-1.1461622059863155	-0.8492189948166249	-0.05326363962066866	-1.7295901789050014	-0.20126679269501824	1.8115921774523558	0.959585232259278	-0.8435370598090483	1.48051549991481	-0.5891575499956262	0.9867611475831893	-0.40564097976675945	-0.712700936703805	0.3266443970392187	-0.9428425757658692	0.7487755526448489	0.18224439955495442	-0.3052922370661316	1.140631789756398	-0.6729681906911402	-0.46747868989194075	-0.882193543441898	-0.6701508201579469	-0.5020313107582419	-0.6330487958069396	-0.35881533883638905	0.08783421768563623	0.5312391993043358	1.5626805302402091	0.41964436175500053	-0.9935270604664519	0.24923789818515485	1.080937170040169	0.9130685325242442	-0.7679530139319839	0.23170205493533397	-1.6924687564261642	-0.08750194571678596	1.214353088901339	-0.6128365622210301	1.2618773348535208	-0.16399979435700618
0.27773653505203943	-1.2120152879341062	0.46064407577226363	0.13888699642359725	-0.1815760768757192	0.6811718921618786	0.9594675274410908	0.7363771976408878	-0.9136569630024982	-0.139672513952794	-0.5060034613253898	-0.7789013426244172	-0.378059849071507	1.342232157463294	1.1196563193028812	0.06412189854192246	0.525351230930117	-0.3264643600984153	0.7938754045808446	0.4013000332209946	-0.7634540635695863	0.5003434866186801	-0.48843131354581226	0.3159607468502039	0.8092029016217757	-0.35503810607420727	1.0804082522677578	-0.21783711996056143	-0.08993717286815692	-0.9429882802819776	0.25834024139189915	-1.2772877583929512	0.23889019219866636	0.12054031235382748	0.22033289638141343	1.053633965591702	-0.3827729850386022	1.0255525750872276	-0.6976315591589202	-0.3083562018627686	0.5819949991214082	0.5948733306217872	-0.8596514701017278	0.2571516205738098	-0.7808342479744148	-0.3850558240037084	1.8168551790360306	-0.17340983811717042	1.2339162900625331	-0.1727043182945602
1.49140334444612	-1.0718641702164193	0.7398621039248837	-0.06504455746562457	0.8215107940949118	1.4059701358260608	1.4579113770828602	0.4976651337808291	-0.04249012641878073	1.1216042492896594	-0.7547211384021777	0.8941931201437103	-0.23736987183982902	-0.06826096413600546	0.5160668163427149	0.766497140885589	-0.8737079612382661	-0.12652468520206298	0.5303286515369809	0.9715921769156755	-0.09800473444496965	0.3715342977152653	0.41315536948409987	-0.5878393167818579	1.214874783957214	0.34921722998698596	0.8250087510928583	0.8367090513319348	0.7321437569249113	-0.41882639818093287	1.1471778011230434	-1.4912195720153028	0.7676607634409001	0.6849708290696884	-0.22381356997344276	1.3574361200066207	-1.177204115099232	1.6501681052074069	-0.07176608113415475	-0.2802054370329068	0.2260498889054965	0.326663059524204	-0.26332141192251035	0.4539810860245675	0.23791396199762563	0.006097114543855216	2.121377541957253	0.4648177471299962	1.278144354792254	0.4698224224860108
1.9914419725094286	-0.7063548608678686	0.8697790295123862	-0.8782084486184923	1.5439947399043934	1.526815762243214	0.8356381774728848	0.13556002784306534	0.5316633524699136	2.060434251896358	-0.7751033250428878	1.8081330387990588	-0.038847334583646746	-1.454187293787134	-0.9937657773581489	0.6891582471237353	-2.2375038064977053	-0.009083582515436105	0.24167219006674961	0.6818424063969813	0.8646864216812358	0.19831286587538868	1.122436860845909	-1.7527062105463163	0.8757281515004847	1.0687868618468301	0.1552780255991589	1.6485165493777503	1.198839347185279	0.19042742145299488	0.8443775251065999	-1.2235287904525876	0.3595000309089663	0.7804041912519326	-1.3160243506754985	0.7331289063700089	-0.8999337894591989	1.6271195869240849	0.3475506606592609	0.23298936163184372	0.021242111561687628	-0.12969704089427017	0.41566837820635444	0.4453588154458564	0.5019067537256142	0.8776706949239619	1.4930606993398041	0.8084870694766991	1.0676782670544005	0.9316522665475855
1.4715924317442357	-0.11761443224488198	0.6433511295407498	-1.7240982567861047	1.1321039961956754	0.8259050955514744	-0.2799962227494701	-0.3095933427461266	0.3047878594958246	1.93130222901652	-0.4780756461146488	1.21830237655206	0.021544356476088735	-1.9010051527205118	-2.456493898252286	0.20439014730038088	-2.7572208774995555	-0.0348388039654976	0.018584146722749037	-0.17290361035668708	1.1454272231071803	0.3222548656029387	1.0056357290992715	-2.3538415485695188	-0.10091471423834099	0.9443225504278691	-0.8631101220902503	1.436789949522654	0.9374025936304018	0.1887283697974807	-0.5396170576027319	-0.8058557811564285	-0.6272714269543699	0.3426034227987116	-1.9410010833131772	-0.6348079782915108	-0.5788033743534184	0.7401180079122737	0.3594792859118115	0.7659961703644254	0.0526352456068375	-0.7547524750357971	0.6644815174206425	0.14704774077058505	0.0716857205653259	1.4998183725768344	0.11391975794618203	0.5915758034672819	0.43071116544949056	0.7181825987628263
0.5819111381459096	0.44744817225885425	0.10926432491113584	-1.4461524739907987	-0.09460827998561294	-0.26996575660423544	-0.6203764453168122	-0.7450843438818543	-0.2548059332199806	0.8384040559171118	0.17530451955164783	-0.12935804591198669	0.05165936560471934	-1.2972568084040659	-2.5518290862679813	0.14658969139757125	-1.9398877002269332	-0.17531597792608858	-0.02102755020479068	-0.7943019876254351	0.3125407942613285	0.7947233826185666	0.172735670454243	-1.6318610180962927	-1.0129414515546733	0.015610222275553726	-1.7140663718216076	0.2716032345731761	0.2816825402659834	-0.4947098075881599	-1.6830350963203524	-0.3332346440469329	-1.1015132949667898	-0.14349474167402212	-0.9309891949314534	-1.726394195156124	-0.8944015457311407	-0.4753175974848914	0.11985517919592709	0.9462371928953459	0.437816243108957	-1.1879107983664052	0.4634806846242944	-0.1570293854366801	-0.33288949896802705	1.3963188465455496	-1.0485597971462361	0.09627726880180562	-0.4043419314194205	0.0948772434134575
0.2013106173097566	0.6586395524604121	-0.39387569708970416	0.2734096093286114	-0.8669644443789731	-0.9437339075719211	0.3295165264261203	-1.0833723294337787	-0.24693699770712046	-0.3278474447670644	1.0389021511462002	-0.8110466628580714	0.2848970237044888	-0.3673762763779565	-0.9842396294604472	0.7575631600265829	-0.23529890308350893	-0.11523730005064162	0.18294688909978726	-0.7465516889315856	-0.8492826961323522	1.295223267758853	-0.5173299006315009	0.17635453713065166	-1.1948451792484511	-0.7263402571431387	-1.7667270943483406	-0.9115715453916907	-0.1984468062853828	-1.0732219763431308	-1.4220347919878553	0.33891985072718217	-0.2896780797425295	-0.1703452311187685	1.3790345161387159	-1.6341418972540664	-1.472567119525441	-1.124523486351509	-0.13290860629957413	0.726748643187019	1.013184282457829	-1.0989645501318184	0.16018835801664957	-0.18509990376427302	-0.17302019915570868	0.812451160070965	-1.087880730645553	-0.05832793733992726	-0.9652862245533627	-0.2975564623670819
0.5357197950339766	0.4727239386299575	-0.496987383085114	2.1750088155619833	-0.3222796373629042	-0.6865770972977084	1.6476559541517608	-1.2641951921280694	0.6190347384209401	-0.7161236641948117	1.7390818516849442	-0.24415513206244432	0.6878441220634898	0.060990569227979345	0.9955579376951822	1.3086908185010109	1.150581007767886	0.5617158341692696	0.5447157998468831	-0.320634366492701	-1.0778191895008316	1.3914148873916916	-0.3198443635434347	1.764164572805557	-0.6121111814852406	-0.40551217265584355	-0.8617435350298082	-1.165355357583785	-0.30085919424477037	-0.6957407293894391	0.04220819913182105	1.1343982828810604	1.37848319698363	0.24329081935039576	3.0893682596813776	-0.43452648509741354	-1.5094616459372987	-0.77158864801027	-0.3080880400574104	0.2757129296461959	1.2422348678810076	-0.5621515856180119	0.018827664145898242	-0.04687770885686206	0.42473300790832474	0.3396290782971196	-0.02477408336828825	0.43763687354822783	-0.9884543424381226	-0.1825473221584398
0.9833154383398005	0.19579833326771434	-0.1723915546596491	2.494560616509359	1.0058082847458507	0.2142924372955961	1.8551266479094903	-1.2588878114777133	1.6099316127944305	-0.2574353701857783	1.814233419296002	0.7620978747852933	0.8676273790852299	-0.18211061770801318	1.6685877249675793	0.8942894369797093	1.2544069795012394	1.7888214541441403	0.8182305507541238	-0.0882400085659186	-0.06295840771169263	0.8812455319339324	0.5998159946436327	1.8474183960332744	0.14440568979394452	0.7290537869392852	0.45736604632484745	-0.4100541872459406	-0.28928479196924284	0.5287800620215481	1.380995509083843	1.5283755643559596	2.519527949329784	0.5939545189448714	2.5245023497821606	0.8834548698521887	-0.8467926527241353	0.12294076911663962	-0.4630297328258601	-0.21938937511643491	0.6578014163243381	-0.018732585639526903	-0.03859346431167036	-0.17456433599202692	0.9215757002688426	0.18738825646104743	1.1738781667868403	1.1437156004057862	-0.7012062307455226	0.09336464576231657
0.8487911829749274	0.11438098245583046	0.17127263431009807	0.823192033174603	1.708535210325229	0.9418432314236765	0.48411878425426574	-1.1021519766963983	1.6613613928694726	0.3917437655646814	1.0327906062110643	1.0038843754162579	0.4600632607643237	-0.5841578052695671	0.5050976803504754	-0.4755781010118278	0.20681457964956548	2.710934039897447	0.7105931492778869	-0.24516992119286946	1.1128393506514227	-0.04729363903658179	1.3547099207798907	0.39282879251722824	0.39490537216905924	1.5176310336840528	1.3582628668425871	0.5523153059269698	-0.5058472022519312	1.4834688536570921	1.4865157163605431	0.9939427265259383	2.0575877077691995	0.47278273545811994	0.04108335411265426	1.307310901317536	-0.1586091235410135	0.6548289472343347	-0.6594721562104773	-0.6243036711480655	-0.5708979803271452	0.10365684413876876	-0.24249508975443088	-0.8321236485093599	0.9095056901983892	0.021695234367786247	1.4757155349574052	1.191797290879921	-0.5840015144190629	0.04967642578419892
0.08608860364154675	0.1516645296804363	0.05922354334714459	-1.3726597761055732	0.9804432780995638	0.9262427050124648	-1.3706328090818047	-0.9256782638739793	0.48142024366075914	0.5370671094069494	-0.32447128523330093	0.2398904472451666	-0.42534280052678686	-0.6190800771386679	-1.3366787773576556	-1.7392407134190024	-0.96809849904922	2.27146029527324	0.10532849403387175	-0.48708145022197186	1.1305789832317459	-0.9128791941074637	1.2778467224439432	-1.3324264614976111	-0.1033801900255003	1.1141508271767897	1.3941589720516292	0.8599856472368236	-1.0011064429996295	1.1486691435431478	0.43804728408511884	-0.32477905457201794	0.27446822537522225	0.005471773437429965	-2.1871914575277307	0.6052429258253073	-0.09719618102542714	0.38344990810287954	-0.8554181357810203	-0.8585286238830419	-1.663133264638466	-0.2729561344297091	-0.6033686639905139	-1.7484672426201775	0.3450999548417647	-0.44341969023278077	0.7092272072479419	0.16134251376361475	-0.8202997781573736	-0.30596026711066937
-0.7246752750914646	-0.009322438086591533	-0.5296400144156352	-2.258059466427008	-0.5772350123497649	0.31158867764422693	-2.1430529069039324	-0.905586953381345	-1.09509788082265	0.003325147493269266	-1.5524600810235267	-0.6450555565139867	-1.2480417455004258	-0.31514937593059156	-2.204574397721348	-1.8020313170012372	-1.399989723146089	0.3108391456161217	-0.7499794442553371	-0.46359836039653823	-0.10553077140716158	-1.2166970553374798	0.5184677257485724	-1.984078966800792	-1.0565532314197337	-0.14775228984220076	0.7747145114229815	0.3565179486991282	-1.5191074177635395	-0.30903475828881655	-0.8371506795835022	-1.5555025402708176	-1.4485001748964075	-0.34636060549061387	-2.288138170888761	-0.6453252495326901	-0.5261784812506889	-0.287060769273341	-0.9195097420310815	-0.9264642766760749	-1.9410703263909377	-0.8428714657565933	-0.8232713892729632	-2.321190536004762	-0.5888672630850449	-0.9096326408479093	-0.376474669713209	-1.3874009249670842	-1.0538695479472637	-0.49148676716666345
-1.0795860739452419	-0.48609159745241753	-1.0642679366006356	-1.49304590113652	-1.6709593763063684	-0.35244309388280387	-1.345482872334691	-1.1051576120654616	-1.9022486310820026	-0.8906348103441561	-2.0525502561168865	-0.7704849919550063	-1.5555224716412515	-0.09220139927265764	-1.551653584991944	-0.6229068108247784	-1.1363630221785885	-2.004660881025864	-1.3091722568913637	-0.20424021105808926	-1.397480653176941	-0.7577477070492212	-0.3178764704485835	-1.3484442669827632	-1.9180410441311586	-1.1869102207333473	0.014906571030346816	-0.44461116894902514	-1.7313286300214417	-1.6825150797814081	-1.6145068171491967	-1.8483463412598937	-1.9558169398450915	-0.342706712381803	-0.4790879344760446	-1.6543461481678297	-0.7737873054837644	-0.6639321880379215	-0.7431685784091098	-0.9247040676763725	-1.4815312635990614	-1.13908828689984	-0.6202258960248616	-2.207126655578295	-1.6255684370665726	-0.7954365097737495	-0.9440290503639037	-2.3720283090646372	-0.7986424900474721	-0.18933685823830174
-1.1092508444715163	-0.98531512373755	-0.9790538585816231	-0.35357328907042773	-1.6758252636617994	-0.7605462511379888	0.08735929307029318	-1.3458560659352974	-1.5790255296727085	-1.6943135596081564	-1.863372133877864	-0.2764154934479192	-1.394536347515834	-0.12864150426583432	-0.2639851837591003	0.7709427570803772	-0.8382405124633039	-3.078129951008971	-1.1136623339499947	-0.035070122122131155	-1.6279250216343193	0.1945527000983382	-0.9061508191837422	-0.30067270443766053	-2.244661863351739	-1.3536988054348265	-0.5885081670156077	-1.0064777027154745	-1.457334405924178	-1.9554146633027747	-1.8841578123189016	-1.1718853919575285	-1.3245371328793276	-0.1841945694227082	1.3406590689354676	-1.9775817420647785	-0.5072524222088204	-0.584919823135139	-0.37079269211599547	-0.9393358802624421	-0.95835131350193	-0.8404809863794487	-0.10411632372178152	-1.6588728930863441	-2.3738012773448336	-0.0704790792939598	-0.8931276907529867	-2.244499351728401	-0.09563501066438788	0.28442615482912204
-1.3723284966272427	-1.0653916820312082	-0.3188069800699804	-0.07223465017094387	-1.126209910241389	-1.0549668565662804	0.9291974402358579	-1.2771614940107128	-0.8606569752610979	-2.0660048946574867	-1.5890096352712328	-0.0460018654929351	-1.1531823810188193	-0.07985112734587814	0.49321140846965844	1.2972351467488468	-0.8520470039375739	-2.3094733462284047	-0.2329062475828602	-0.15913747362443914	-0.9407087402087407	1.0338914455079342	-1.3664397642626036	0.2941151328714405	-1.8968800368960461	-1.0071240692049057	-1.0716444521362605	-1.2277162942093238	-0.7705714638371237	-1.2617719990990404	-1.9252596986649275	-0.2871827935641982	-0.5213314454500692	-0.16200038841194941	1.6306514858757561	-1.6243727892869564	-0.08518141788189426	-0.521158372518222	-0.0370492197429667	-0.9290550234388614	-0.8552294338748528	-0.023092895742610624	0.2493247539456748	-1.2216765691689564	-2.3344514750792187	0.47544713750676404	-0.8084468858579562	-1.5273100690050623	0.36986307977468347	0.2984769777046546
-2.1387927552818957	-0.5440203285933312	0.20304859956020815	-0.43734525905345056	-0.9176315465662289	-1.4094826044723803	0.8986136752440753	-0.6427083203295095	-0.7249857527759136	-1.8089585117957923	-1.688549544855828	-0.5704698543598371	-1.0550535922313722	0.47087567685141646	0.5031678597125092	0.7681873388036147	-0.7883768987429779	-0.5665095530505467	0.6860312240157271	-0.4290652349512753	-0.39018538999294455	1.229720761746247	-1.772542573278897	0.4195982184819311	-1.0501721952562748	-0.9225348668470398	-1.4663866059504176	-1.2818989472189162	0.0012127856305072446	-0.5698997561260196	-1.7186879257787584	0.06662624746936645	-0.1915939125893099	-0.25214752610134217	0.619429211298789	-0.854387922579658	0.017828755836517714	-0.8676657528542445	-0.0194296181258945	-0.7756758073865845	-0.9685778104320875	0.7931533875979144	0.05854396005483567	-1.112600961385816	-1.2183833492049847	0.039448718627768636	-1.135906781223577	-1.2025508638575493	-0.04767534138758574	-0.32313132349090873
-2.975120925766174	0.39104912126809566	-0.11775626412356341	-0.2806944158926012	-1.2668776937278763	-1.6184261951697871	0.6420393025718264	0.48025041052517387	-1.3150770874732343	-0.9319106634963411	-1.8671058539692136	-1.3776976272935892	-0.9295322219366802	1.3658880520057064	0.4538707212480415	-0.11624307383590562	-0.08998668181608341	0.7985739942252983	0.9241705320216174	-0.5330071589117585	-0.6004352732341744	0.7185164913130323	-1.818275275232296	0.6200321672887055	-0.0683247018943628	-1.3253671437800159	-1.5259711836984093	-1.2056444046609265	0.42916518203102777	-0.5498688687141429	-1.023872048214347	-0.12407287039439518	-0.02005945719763796	-0.21347574886846066	-0.291680694335406	0.009166705525501246	-0.09049153180044896	-1.3378159027689158	-0.36229337909159387	-0.47054846842793796	-0.7562905386802304	0.9471725101341661	-0.5256566187621043	-0.974187662335066	0.6465017338193951	-1.158662267494505	-1.5591578357160127	-1.5869249747061576	-1.1437235020141345	-0.9965256953955304
-3.088692730620291	1.384084229469827	-1.2105377734264424	0.8633248162831447	-1.6046442044687461	-1.2784819662398952	0.6755136378446275	1.6987466045868413	-1.7960950258303832	0.2250049355500093	-1.3296844642385646	-1.6490645441348295	-0.5100586077085814	1.8564206152556753	0.8543913444205162	-0.5474679987901415	1.1288583851387515	1.274019340651956	0.35203200698037174	-0.31188470915783895	-1.0962014599022918	-0.07618909800760248	-1.1860269833806603	1.1153111491574275	0.701872676957531	-1.6789919851563146	-0.9337743549981915	-0.8347615812641193	0.30486421366803845	-0.9274719470457976	0.0670305549767521	-0.2853518694630777	0.6263282343051221	-0.03184727793307336	-0.20111142843674845	0.6682818718264651	0.16503565710720072	-1.255273519401072	-0.7248298698109055	-0.17177000144440177	-0.06261842104132553	0.1986107812137275	-0.8825011115578855	-0.295030083702776	2.3247060489245586	-1.9060328648797888	-1.3257771436406756	-1.9453981787974466	-1.872274566095114	-0.9463154981752837
-2.056320224991904	2.1032267522083496	-2.1750712926645197	2.036638849314861	-1.3544238645580162	-0.34306234133098806	0.7020147179217935	2.5662411699099774	-1.2824030283318038	1.0721023779172705	0.2755598673907943	-1.1615225372164875	0.15875001491958987	1.331820575455901	1.3240277597958736	-0.2792043727360638	2.0205779299351967	1.4038785481414189	-0.40358272856108457	0.1533496726631645	-1.018921614673072	-0.6224219290302248	-0.12274582154551866	1.4836936628192892	1.1164796304019882	-1.3681248709130736	0.2191967113561693	-0.13220290541037788	-0.0953244548397621	-0.939420913051029	0.9708823723520338	0.011469870879020978	1.637747857487468	-0.03815974197796885	0.5001154317244145	0.9662882523890955	1.0348409674237091	-0.4054551770503949	-0.5872144444858414	0.0006617653498298355	0.6793141769749612	-0.9099872065633683	-0.4715665266903856	0.954349859059112	2.87372477259745	-1.2344045875970735	-0.17779640906329716	-1.3058121361256219	-1.3024008711529973	-0.035156356320319423
-0.18595538029969352	2.2704687073676455	-2.0394387050067238	1.9599135687028546	-0.5533915598711339	0.6896360916427705	0.13827600223729516	2.840844299009722	0.19705310353033376	1.1933011375205655	2.2754815974871563	-0.39231519312090424	0.744388762221883	0.025054265484358	1.1040186447895213	0.36605703373838244	1.8511201936651673	1.7966707045113282	-0.5121818267386448	0.6944442870383843	-0.21408458442995593	-0.6890943615762591	0.6398267853439977	1.2543662680120613	1.2785068581821202	-0.3893253297913071	1.3047062650202725	0.6074352778013774	-0.14456117327433102	-0.21933845193652637	1.1906253835737755	0.5999394063363941	2.0786680486505875	-0.44664282290657786	0.9030177316172181	1.0251270455432928	1.9909158052503997	0.6227313128261166	0.28760369163027244	0.18240657642106592	0.9909254605840141	-1.3628764583184902	0.6488462924988412	2.184079096868183	2.0727144376913422	0.46571668675172057	1.1963455186777676	0.41880982996453775	0.41797054620500385	1.0743361759851968
1.7862065369563382	1.714741849761786	-0.6139774959496174	0.5818864405536479	0.3564241600659412	1.238640711776329	-0.898040855214644	2.5299073239661345	1.7445654796508014	0.7521967273622858	3.5005460872962266	0.2062620258281523	1.0435519808224674	-1.0992922659782434	0.10394882747493153	0.9332425744625539	0.8097566589821198	2.2419859118078267	0.2881123384685351	1.1895570380498566	0.6618226119984266	-0.4070812431661608	0.6430797450249192	0.5797184436974226	1.4059480621038505	0.714109799198732	1.639992972609135	1.0167575062696046	0.5861666391894612	0.9016459563630312	0.9316305575063214	1.0133813272902927	1.28204180498814	-0.8994380388593572	0.7492281055135712	1.1877462673387866	2.21353822090604	1.0650962935827188	1.5751078756059902	0.6498671625028812	0.9416790881703447	-0.5374293082463298	1.8444944995983756	2.730508779435287	0.6008965386115573	1.777736025078628	1.7743172002467256	2.258299695999467	2.13158877007918	1.59521591292643
3.2486971805582954	0.572940752480368	1.3517733825882543	-0.809475778126983	1.1172371904234564	1.1948715113841089	-1.4860333631421008	1.7679027392380464	2.5489623876107217	0.37472149889120193	3.4126594758782445	0.7048048519753032	1.2292440245026617	-1.1936700287504214	-0.8379070543401529	1.1721045004139778	-0.14335800659048772	2.016325777088227	1.442360466915452	1.5398908519865855	1.0141701770063	-0.012426688761454774	0.21540420254503037	0.09882718056383577	1.6337478731617856	1.4504000714322303	1.118637181835607	1.0613918701744849	1.8492154080333754	1.8426114454266094	0.9034836888797171	1.0784897034683025	-0.18857274808381924	-0.7205082916671173	0.5667804392734589	1.6697209121352126	1.4634739226058708	0.8292910430919351	2.6207196371928236	1.4300878647079214	1.0589489414994395	1.1530502917083638	2.444478079454491	2.5130710830955905	-0.5276933419728561	1.7512181349540774	1.2479659959266765	3.14733070660107	2.7480110443874746	1.3608642154318675
3.942562157604877	-0.6121467522341749	2.7924730434388265	-1.007085161910165	1.782159123109353	0.8858485189542843	-0.9095502721909907	0.7329194347506103	2.6385401986616013	0.5226497944725889	2.56767766269943	1.324764757254824	1.5720497078559204	-0.2519724932867316	-0.8211156866257427	1.0558759894431793	-0.2385815786696802	0.9143610967783384	2.0707383737273655	1.6143897760690769	0.9482572193521044	0.35701077542015	0.05752020505220932	0.16900388847021952	1.8996523456985759	1.727052944020219	0.28805659500807623	1.0331484586926345	2.835930206885058	2.2725470451938152	1.4367869040922518	1.0571184835789953	-0.9731761408164155	0.2825112494881597	0.7887344466156121	2.2116285262094015	0.3278596117016073	0.516931126666493	2.97771864658593	2.1077646855828056	1.6681040119305122	2.5386487271082148	2.2631458032706573	2.080665539420357	-0.7696536187094486	0.8896249940281828	0.33042111121274986	2.925176068712115	2.2091555231347355	0.838415516888105
3.7899236816113686	-1.2063257138367762	3.096887059428747	-0.11422183590272136	2.2925347612783753	0.5341654649360992	0.4268001802095228	-0.31808566201740973	2.606380131591674	0.9926287221859064	1.8783742394058782	1.809136346234889	1.97104303547723	0.9809803992932402	0.1340944080361417	0.6647804419571425	0.3732929670956933	-0.36234484268457856	1.6887807060429139	1.3097066483986652	0.9012286014794987	0.5901557748136184	0.37647148621716753	0.4471482546630005	1.969051620712844	1.6371632948206454	-0.2416104522150877	1.0954007207093617	2.836917868849828	2.1270536755009766	1.9607698031436998	1.2020719952226482	-0.379260300586989	1.4191654439007428	1.0983367885138753	2.170505447129842	-0.41074623365907986	0.5931904980809871	2.6903907077860896	2.142824365495331	2.4468386166871623	2.69175958785699	1.6195124905627696	1.9714772011534505	-0.38755057600263404	0.49419355182684027	-0.057382036119825564	2.28003707491718	1.3460553019975319	0.4814855626435396
2.7405697010816183	-1.029888533385176	2.375132046922907	0.7874556532549213	2.2306553462882848	-0.04379397644374512	1.3281732834689655	-1.039993732460566	2.7203860377464806	1.1082016739598264	1.5550788206772688	1.531345131423632	1.9232441605920432	1.7286526464367027	1.109446782833433	0.13930719308530404	0.8728224007671246	-0.9729520577684518	0.5008479619207586	0.6678711237203655	0.8937631922573346	0.46904275402707146	0.6371523003480741	0.3470274587061183	1.562282885433563	1.1420976068961455	-0.40539685219924143	0.9704441913998106	1.8216404801221786	1.39263343640444	1.554134328618843	1.3338297987551277	0.7857000753462863	1.71335556936584	0.8208038057579617	1.098683684166888	-0.5296143098365408	0.7472459247538984	2.051884760473102	1.4082500606847417	2.694453193817394	1.6680436956243063	0.9170490982050652	2.070924494195222	-0.06758632462046991	1.1121765023848238	0.17741749967175258	1.8054227229936493	0.8524795530985689	0.22242625968467142
0.9297486716602174	-0.5328987658815147	1.1592048123775038	0.9548837966840551	1.231821441472955	-1.0717515362268344	1.061983440200899	-1.1653870916990325	2.552255476066898	0.42989374320592283	0.9880801810533218	0.3235614070287132	1.0558425492009667	1.760296037557866	1.2518554740501107	-0.31886919695326027	0.6677747004972425	-0.88037155194402	-0.8659263743439516	-0.10854064520120676	0.4896806314464653	-0.19685493692368816	0.2405689104561513	-0.20844439050246172	0.539992238671831	0.15538314802054767	-0.6174660757204445	0.24071630626988164	0.40633549293802523	0.16806706281453593	0.028135731243042802	1.0070281189055297	1.034796775417112	0.9199007839946843	-0.19663328341187228	-0.7065349568067493	-0.43394452477382056	0.2688862233120182	1.1989566554688291	0.3534315490805434	1.9939190300297311	0.28335831259242117	0.29018805604128733	1.6955923688608516	-0.23025786486523692	1.8942562578669473	0.22845193566094021	1.3451040652576927	0.5625755931350487	-0.32786649243644156
-1.0961373066137987	-0.31821953733228814	-0.0338606262996954	0.6351386045834447	-0.4175900921077256	-2.2593788168594617	0.09975532612643093	-0.746603440294453	1.598966048547146	-0.7646184624667299	-0.31480864529799824	-1.0544390513140105	-0.3606203361962232	1.345457747917938	0.5836702676736296	-0.5129226736241544	-0.05019318375855236	-0.7700955114644796	-1.800978311747298	-0.7682617510833097	-0.4817778099995034	-1.2358858711262002	-0.7144564634426495	-0.6806758598869794	-0.9142702096704928	-1.1179265547131028	-1.124245168503807	-1.0369864841677658	-0.6766689633661234	-1.064657393861591	-1.6915018892791693	0.0919326741756761	-0.18909289038714294	-0.18757193683441034	-1.3380117885277174	-2.28284673421983	-0.5798896243390351	-0.9882146346032896	0.08974630388927272	-0.3980953744988687	0.573504485455855	-0.7295358414713593	-0.32393673258204897	0.3739108471824571	-0.6834894841314418	1.6187027872721418	-0.6091300655621842	0.38086322235089975	-0.1674599743580521	-1.265891460002348
-2.53750346928922	-0.5101189659515118	-0.90055335055091	0.42100676018082217	-1.831811880397554	-2.8519018233034625	-0.48326218973315593	-0.19479635789328634	0.11357710393109903	-1.7212838084184576	-1.9238901171445546	-1.5465270670082092	-1.5389645408942745	0.8264067074514633	-0.15593057355890405	-0.3763888634414876	-0.6125294971160126	-1.0710949012032291	-1.9691228840594395	-1.1276978550344108	-1.4728362893116347	-2.0419844761833246	-1.5152095899815714	-0.581964546570355	-2.2609537064096044	-2.137294901576494	-1.5815808406317187	-2.1727603278098653	-1.0583802463683065	-1.533815375556362	-2.3870843986847206	-0.9317230880082169	-1.9058365695133461	-0.6227300749843313	-1.8742696901275684	-2.7384613409259444	-0.9784574275174671	-2.2349740469790667	-1.1284826448533636	-0.5766008818175276	-0.9091783452720145	-1.228612418894897	-0.8777054909128265	-1.4786559844935947	-0.9017532297265458	0.18590615299775606	-2.0035772661488647	-1.0810792303985268	-1.464168420644901	-2.1261137701693547
-2.890349558362747	-0.7077145271902114	-1.3185280146829204	0.3489316458699223	-2.293581200631826	-2.34891092343188	-0.2157610653029139	0.0052272616418785325	-0.9569707801555699	-1.8861226507372795	-2.8420334746635487	-0.9051239271106644	-1.8593822893695118	0.35394246720250416	-0.3271430663241023	-0.04206001815842934	-0.6054711775538775	-1.3619066061149347	-1.3959327483766315	-1.120498309961333	-1.7318032226255353	-2.0260269634860695	-1.6281102056096282	-0.08993291720903403	-2.866926113795253	-2.436750655031033	-1.4263613946713034	-2.430858607850949	-0.8173589569822861	-0.8235676099257992	-1.7295236256221238	-1.3507402160653301	-2.6481176028832882	-0.20186217319312555	-1.6919993275600798	-1.9955721304742928	-1.2805179238158273	-2.4658349934694237	-1.9419837062562622	-0.38517880986259895	-1.8412840059841864	-1.4036921122470316	-1.1406012075478773	-2.744940100237659	-0.6085491749805315	-1.180388605674111	-2.8204652069259994	-2.25994688747968	-2.536199004215567	-2.2859822832373324
-2.3352016632302512	-0.5643698820076478	-1.2954355757504383	-0.035561568611403964	-1.874149038269219	-1.0830935066710752	0.3431881953692609	-0.32263460854751563	-0.9725643204145431	-1.317670221925864	-2.6000128936767153	0.022012789641166253	-1.395765282575515	-0.03102014515239988	0.06789629622391487	0.21731755346703516	-0.20724500402381477	-0.9423915234948423	-0.4923831577868713	-0.8294702793844307	-1.1792104990047287	-1.2049457100204977	-1.215109182756246	0.14083986882211919	-2.461756298348584	-2.0139654195285686	-0.6451112235323396	-1.75398401804265	-0.2941916816664083	0.5727542711450353	-0.5453132636043732	-0.8757100042968423	-1.9564217072948944	0.3520916284904954	-1.2641296652385146	-0.8358783870186272	-1.2182400836718656	-1.4828993858231074	-1.8826161756845785	-0.18702896337940275	-1.9600657532569512	-1.2847154576453477	-0.9970886226624852	-2.549377434704314	-0.058372037241603704	-1.2872080897777898	-2.311766904101796	-2.32548743431877	-2.4013703295100783	-1.5968611771203964
-1.4948943541711326	-0.23489213263829345	-0.9744725168762235	-0.8243779578809979	-1.1775629329383626	0.0577809787364879	0.3629423051524648	-0.9219692893254093	-0.389043795251298	-0.49049913683276386	-1.7452710739277164	0.2021875270698102	-0.7393216763988959	-0.2610981462283251	0.5722289814109343	0.1496005314011715	0.14787110127096792	0.16320780878414334	0.09224353242797072	-0.5062097764789064	-0.50806467091672	-0.25129534896824024	-0.7960375753795272	-0.2545000358788035	-1.38500387602963	-1.2243337301029296	0.025613970665743002	-0.7911143251200542	0.10694684838276947	1.5506961812115432	0.10778185055407834	0.1176643646076974	-0.6753030085304048	0.28270567531293755	-1.0063252113246586	-0.1907567282134952	-0.8551683427478558	-0.08900421061261692	-1.1244967414152809	-0.18066353714665953	-1.386900837129148	-0.7348245986409857	-0.7098404539990264	-1.0634401195482945	0.27189525660521424	-0.32468184659052385	-0.9352207927855545	-1.262061903829222	-0.9757317631631267	-0.5524102754634581
-0.7929924020104617	-0.09681791277798267	-0.5859411346554851	-1.3633736082391428	-0.5559541178367704	0.49684303934194624	-0.2898482974596309	-1.3379936134368007	-0.32500273762301063	0.20403788698393013	-1.1308161189347792	-0.48870642457693714	-0.34388109393461314	-0.3236365408625097	0.8064947194312784	-0.28975908738885847	0.2950810637658096	1.0819406224146917	-0.06924105423636773	-0.45491256020594334	-0.3352621878632777	0.15045945175833828	-0.5619049843428428	-0.906657442837973	-0.3011355941766935	-0.3455808805891718	-0.1522990668260447	-0.1718529928360902	0.09220562908900173	1.395117036305732	0.036191559685934134	0.9767523179408173	0.14451555845115424	-0.37347366017287337	-0.8456877567965958	-0.334631582977175	-0.44226572066289216	0.7246781371679706	-0.4676574807070692	-0.35155660290661034	-0.5201583788167415	0.13184943047873085	-0.7115433102606372	0.618517215117908	0.2486653999054836	0.3490946177371509	0.13306120104358612	0.10642535946332607	0.6914631008481671	0.17487399575837262
-0.1375872641726638	-0.13042908748945586	-0.28754842259580476	-0.9581540762835237	0.20268168160275782	0.4634800009656825	-0.9895009734526534	-1.2613506721026633	-1.2912975681465062	0.7243412169321745	-0.9071080663789687	-1.1932762233600878	-0.11265486518974954	-0.41474360754068423	0.740476980969581	-0.8345034337571946	0.4402880084164175	1.0467905754758187	-0.694185504212649	-0.7443888329887947	-0.4484913135133543	-0.00667585742140337	-0.21398146041190844	-1.0913441804837676	0.4056792121694404	0.6070505001715395	-0.987725876163827	0.14306131402340277	-0.3203340947543623	0.4572344505113239	-0.002452831530619573	1.3282159732296785	0.36352382316220483	-0.9033446638529149	-0.45656092462059317	-0.718715390806577	-0.145360295412159	0.6728940844521709	-0.5531806536277806	-0.5780111588793456	0.1480966882171438	0.8198466712258279	-1.0752163140099995	1.415724642105731	0.26371429611575464	-0.25026705923987796	0.25622023290518453	0.9133914311741729	1.3486144192623108	0.33457551112644845
0.7120365517847647	0.14272379830769855	-0.03621048927017142	0.18480157681847706	1.3322795788295347	0.5974845323156878	-1.1551668749985313	-0.6847156291476868	-2.5096699122722113	1.2209096488533593	-0.47615207444643637	-1.027008678152828	0.36035804745366107	-0.8242450472645225	0.5609026930566489	-1.0283005352521415	0.7838030892615201	0.2534945592261886	-0.8946666550727049	-1.0165664000963093	-0.09118033327674757	-0.08444205216687	0.5371215670025605	-0.49080904227984634	0.9174936751533409	1.6057272586376095	-1.3751353136454914	0.6775085610603043	-0.7291901912788388	-0.2422658917194694	0.727790879310497	1.2416082263675998	0.6345817640180113	-0.754823157776586	0.2235891793902887	-0.5648058829125348	0.04670050866023692	0.24632054677888338	-1.1369002538877317	-0.6786318215336059	0.29890360884020667	0.9353281064350284	-1.311863368395785	1.110375155829666	0.7730489931132989	-1.6204326677789926	-0.052797859531853716	0.9608538977426435	0.6985347675848097	0.23756563477262846
1.576271776128344	0.9683414934005455	0.33212752425241476	1.0103111769437136	2.4352282450752396	1.1676929235446472	-0.888252245444491	0.16711989536480737	-2.6639316421898807	1.7165059576403994	0.5625263038899248	0.04478232701427514	1.2085269517522488	-1.549209730031779	0.4274220282383324	-0.593872041734612	1.1631992518528647	-0.43952535434051293	-0.04286051915754266	-0.7369112905880169	1.0602312528645002	0.4522650938513482	1.5100482088362226	0.48132456284353564	1.5943840639498865	2.320823418466236	-0.4142380325218607	1.6451332432205374	-0.6474174435401537	-0.06415684281707312	2.004728931889355	0.9521627167424095	1.3427560352881451	-0.11363214505088032	0.8477892973671155	0.36077317575437073	0.2205919660939547	0.04544984848124582	-1.3178383467777355	-0.4551654940269476	0.00502455913138749	0.6903166188961976	-0.8591867368943626	0.3457436735237118	1.6637396347836553	-2.329521647753493	0.15066687732961423	0.6596897732217066	-0.39194648960252876	0.3412000766424105
1.8507162556094214	1.7925767287284347	0.8607358791807727	0.6853680254143646	2.6514951898640144	1.801281082742964	-0.7306912297365239	0.9649774336588856	-1.3245555637974518	1.9853474871184607	1.7029561698760538	1.2831915392398783	2.026621872319533	-2.0918361218094064	0.35879445249017855	0.21787278131160265	1.1472860484971736	-0.5671718098386789	1.3851869193290396	0.20882075448742426	2.413927167881893	1.3845008049551044	2.2073472768885014	1.0722926247777655	2.346269696545161	2.3087986135344556	1.5013218836848183	2.5089458939842917	-0.02879035989929957	0.666238851254565	2.771125418214044	0.5595140426481339	1.9748869592967575	0.3545230679564958	1.0083230128159284	1.5014793834684905	0.42366391018371774	0.20676912265681263	-0.5553102535248976	0.11591337674245619	-0.34164285184093995	0.6754286742411212	0.2065339547036274	-0.11600850672272864	2.1985901868204674	-1.5812179325323152	1.0397446842135547	0.44711656831664826	-0.7997348312205541	0.7407402095908632
1.1637174002154709	1.6849113041142296	1.3293873829021594	-0.534684368243986	1.5634166873160131	1.960958830094727	-0.948566575713441	1.3655001250536838	0.5090049919890359	1.7341161807186383	1.9902778202251312	1.9421330267183061	2.204109358532641	-1.82703112866618	0.23307599607301074	0.717475299132694	0.4737722929485924	-0.5320269835506101	2.037523108734166	1.1996016247095354	3.0334583923734866	1.9045439467678247	2.341798061233572	0.8323470170078897	2.558901963642187	1.5189730556739076	2.8796418163795976	2.4682271102392828	0.5484930210059239	1.0945896986265713	2.178474183804119	0.02749096710172067	1.6749315892310697	0.20057167407781884	0.6334686577188178	1.9838082289538084	0.6332915785645157	0.46213484420225287	0.6630867929589327	0.6886755120388272	-0.4121286098936269	1.0701719120359352	1.0847866968992104	-0.07973447363262474	1.7106658009017417	-0.03723524307366264	1.736647880349741	0.404389066734057	-0.2124385938046349	1.0809531691265324
-0.0606122619718153	0.3964890168055429	1.396834258228288	-1.616684111702577	-0.21898080378332355	1.5433954877224443	-1.2533373550842786	1.1369783763761876	1.3605481812746456	0.8927341459709058	1.105467180917479	1.8278029754086444	1.5006895116792054	-0.6897242266807783	-0.15360980382466619	0.38085937351399823	-0.6511668748204672	-0.9321027262709575	1.0044522112236938	1.345500035205059	2.561183579975623	1.4179783747357788	2.067060431834634	-0.09939189786574282	1.7582357755297964	0.4731827111994864	2.5434474966884197	1.3553699450891399	0.39184506764775145	0.7155785608396051	0.45033523419296384	-0.6241049164915615	0.2844065866046586	-0.44669999454999326	0.015627452411914055	1.3555248026850193	0.772953300521766	0.5683149088609694	1.2976465559432349	0.7140481371562607	-0.27179336346034	1.2924815096244449	1.0062916641142294	0.07475789472530217	0.3471666458945423	0.9409043471337785	1.3093576800333169	0.3693070408100625	0.6848195175036734	0.9513461201805752
-0.8680824368383411	-1.2160384866257508	0.9118889358207222	-1.8187898582224558	-1.5352839912325125	0.918639915165331	-1.2337993050656975	0.3492708162393898	0.7074651477796713	-0.25715934478227975	-0.24463843334765037	1.221276019842405	0.2782110958284031	0.5583405611341904	-0.9171459176918206	-0.5740078410384947	-1.6960046246494993	-1.6549093071151482	-1.089443754204111	0.390064561749119	1.4615731176375748	0.12922437220663596	1.6989415940722432	-1.1977045190656428	0.26722466967450925	-0.1796263286756014	0.8303198359216183	-0.08679311022319659	-0.5491586625609346	-0.25054223451797303	-1.3004368390853442	-1.242552816773619	-1.3671462059223698	-1.1156550837858306	-0.4797918716259505	-0.05464836361838227	0.7437009994669641	0.5292190339929007	0.8515211492185731	-0.020041595792780902	-0.2835350377301593	0.6505370821860059	0.049779879704216205	-0.07625759211375216	-0.9912031946029652	0.6937876059125245	-0.08284628857961969	0.2110798963671853	0.9813413230599258	0.3440144295309458
-0.667013960043896	-2.018224280349022	0.08560088313445047	-1.2936382298149507	-1.723101843411817	0.460119843411105	-0.8792807608036896	-0.5574324464468391	-0.6123223371024102	-1.2395066408855677	-1.0868483897960735	0.511370558066497	-0.8197996867657974	0.9087558628236173	-1.8438203378796223	-1.3217414442508544	-2.2160904987251104	-1.9379191586208337	-2.5247427436331598	-0.9252039056715995	0.44717924104333295	-1.155936170904278	1.3584780141061639	-1.9291920498077844	-0.979907970580664	-0.2599802351102894	-0.7071130662353573	-0.8947065282046747	-1.5446479145403351	-1.222381854625582	-2.061747363302772	-1.6583709240099698	-2.226902442610121	-1.4306170787715695	-0.6842188138037502	-1.41623681774829	0.4926416699505375	0.4518009192044569	-0.16584490794519638	-1.0400310443325451	-0.6699923850211883	-0.7138076574338541	-0.9183886531003421	-0.5640035387630548	-1.5197174116423702	-0.2290647944417353	-1.225629063756695	-0.09556521735312512	0.41813618343662873	-0.2998765747200265
0.2117826082405143	-1.769795769051935	-0.647192362009187	-0.6752335942838535	-1.0928290741755555	0.18747719746693797	-0.5359914537841246	-1.0272402717475249	-1.3557645976968438	-1.7079461787650096	-1.1501694645543172	0.00043073909684240635	-1.3958123807379217	0.06634024138639173	-2.3620848361438767	-1.25806541197176	-2.121144502738596	-1.3327151031460762	-2.1603270079324814	-1.5444389023817844	-0.1370807463585647	-1.7228307071163	0.9677532620528425	-1.9989720960459945	-1.337924702667405	-0.1224144193734573	-0.8211001524379616	-0.7929513546313101	-1.8064797581611862	-1.7883331273842706	-1.712084662271749	-1.7958782816558228	-1.9513623107779228	-1.3074018422081537	-0.6651348543798057	-2.0173593540835597	0.09074312389850968	0.35993357750842514	-0.8922834951201455	-1.5529598155779265	-1.2343428163001153	-1.78887003048106	-1.1581043188461935	-1.0827543150128076	-1.311915757570681	-0.8583988012365174	-1.076229715496463	-0.5287942554261184	-0.46493184243602015	-0.5105775002634539
0.9016422757138676	-1.2446253473899367	-0.9415847799342822	-0.30918808814671467	-0.3908745092480183	-0.08912225567058746	-0.41229466397483316	-0.837824482711715	-1.078270098616828	-1.6602558732882797	-0.9214093108349442	-0.12029269617776624	-1.5188233709960581	-1.1884968133110274	-1.9526421600649793	-0.6468980042015335	-1.5983659425242134	-0.32510537531013967	-0.5777494554215267	-1.1627918793285588	-0.344799892968518	-1.4178565433133623	0.4910548647377792	-1.420117121576173	-1.048242752081029	-0.14363379569740028	0.2701341914019905	-0.3348919567923674	-1.2867066159392595	-1.8486390379720292	-0.9147670686086403	-1.6357668478487342	-1.0422405251070066	-0.8755753331136648	-0.5936211824804414	-1.6969583259316425	-0.2814561613659044	0.2354622692320994	-1.0403761557632718	-1.2418836177318129	-1.5610280099858946	-1.7309634235223301	-0.7954345418274175	-1.3439056066983455	-1.0788262077095496	-0.8460652963229421	0.16210728077319	-0.9729589256591747	-0.9286465877817082	-0.25195951007544415
0.8828616501365821	-1.1542013560630522	-0.7502551311346215	-0.05331475036591204	0.015932956704068274	-0.3940033269738455	-0.30441924944772353	-0.3032791945936865	-0.33725574856026314	-1.344673518804239	-0.8563461956657821	0.13455780983261822	-1.4748183015984075	-1.6892666580495825	-0.7197177759292247	-0.28900715556378714	-0.8681243654880275	0.21745423403213862	0.5946228773151477	-0.48457739993379445	-0.29055369050867974	-0.5672683621164765	0.027104531650133795	-0.4785339802237275	-0.8333525429538995	-0.28081475930157956	1.2563899863952896	-0.17533040163485325	-0.6212593877420303	-1.453659877424832	-0.3722543639059471	-1.151035724510075	-0.2033448324732916	-0.3538669181133857	-0.5908314775397308	-0.8053635619520887	-0.46911852315574043	0.15668463563052498	-0.9924154103848427	-0.5832713048091335	-1.4410478019714301	-0.7959587370531396	-0.5361384133249095	-1.28618222306358	-1.2529002067755834	-0.6009478443373845	1.3023860450685114	-1.136304873295983	-0.6983463732974142	0.06064114863590798
0.38326615568215594	-1.2223921503026332	-0.28656934832423264	0.2782293895444598	0.29159555796335723	-0.4951837990499552	0.11551654909246549	0.040684710867769036	0.13289723908711892	-0.9562246136780419	-0.8201727397342637	0.4346094113138723	-1.3719010830790621	-0.9911136962115287	0.5213900873899213	-0.5222774084031364	-0.06700546242001791	0.10117769316995481	0.44951302090786105	-0.34727179553831616	-0.02683576725096913	0.3659174179379748	-0.3390486372025906	0.4008361539807436	-0.9855507753751225	-0.22328186762645424	1.1656712414166657	-0.34873668514861655	-0.2989673841456013	-0.7470078147271721	-0.24870697047047224	-0.38939618401929976	0.2692561538593229	0.03194011951908248	-0.6417802176018951	0.15673842697496357	-0.46398415845008456	0.26616538482139324	-1.0597788021815937	-0.24945064860873997	-1.0118141796281561	-0.033599627562061786	-0.7101062942963016	-0.9903867480780479	-1.472395163574959	-0.5529323229764357	1.465166137248144	-0.7198705990210184	-0.083949849308546	0.024197982049991386
-0.06409104798498572	-0.5977988902563997	0.15792695793200545	0.5433962412923861	0.6046444793631559	-0.19799077362377623	0.8402606112650928	-0.016645387528985495	0.20547636813206147	-0.4632316923811276	-0.4175885834098116	0.31413709505277726	-1.0486596942921342	0.22581663346661124	0.9045533661943622	-0.744763029369316	0.6708039006063649	0.02400145285288062	-0.32619353060417516	-0.7087883298919615	0.27131302265629326	0.9917110877140427	-0.6377584724527707	0.8863494532867523	-1.0638729039432038	0.10840052422691915	0.29422314345503137	-0.3609299427134292	-0.09822523520196773	-0.06821657517183469	-0.23822705222382712	0.38279629589876124	0.4874714728951339	0.1678197975934644	-0.61535455942049	0.8597356723175171	-0.3639129062662391	0.5814775183296303	-0.9613636289658608	-0.27766396841494484	-0.49070706260056146	-0.08219276278304698	-0.8232228942232321	-0.5276538576326697	-1.086269074946438	-0.5636641087251963	0.9546823622309196	0.1946901520443802	0.4246949367719365	-0.29187879125038335
-0.27648433475173867	0.8900783350325117	0.36861098588947283	0.46747636223926736	0.7501639816970905	0.3719667084505338	1.4847687009369994	-0.17133431266584861	0.2649733894372339	0.21843217836144174	0.33004917688297536	-0.36073311780831124	-0.37410959436254715	0.8806969280557867	0.33342203346935173	-0.13008879347465122	1.1266945038767366	0.6451275977497417	-0.4235182258128753	-0.697372564899396	0.25850208997631735	1.0546568610490914	-0.8895164400251547	0.9358747135285795	-0.5551964447627952	0.39469331688742854	-0.2746748653641223	0.09248464174516062	0.49422294245452125	0.13139060220433002	-0.03362929307488533	0.7473415331164772	0.5864514532144974	0.17827938631869286	-0.39653307183719655	1.21506879896186	-0.2252383561542078	0.9222232411608438	-0.24392180062125685	-0.0532385678727268	0.09637235383095942	-0.5016195031437443	-0.19959420225521535	0.031659314612150505	-0.05249058565876322	-0.1790030783159743	0.7731668064093717	1.0163953079131849	0.5991478086077145	-0.40673251302767527
-0.4934668858678375	2.2392286741574656	0.2745647566943717	0.08449417248317072	0.45100383169393865	0.8563477925665326	1.704061359553207	0.00925766954964957	0.5289170606749641	0.911002429683187	0.9076254975552108	-1.1337449742279258	0.4330196643560279	0.5843943062955852	-0.43587195377286064	1.2431861945009697	1.091933212441028	1.6495418740511927	0.4799716890992104	0.31110574161113497	-0.24959558546217062	0.5567655463738602	-0.9660552388626189	0.771015931658469	0.35471552539243345	0.3138152475829409	0.0945462744306787	0.6942644408717583	1.4295337265535515	-0.3081353209541336	0.36049533414307106	0.47237441424828797	0.5269324032814242	0.36440437591448827	-0.038125661570374635	1.2683805337552123	-0.01204012752185181	1.0847076661949544	0.9166015113984806	0.8122813247764796	0.8183003180459536	-0.4259676732360057	1.0420591907007228	0.5257718845036441	0.8951759500635246	0.6854734352857111	1.3768065828709604	1.0985299351356517	0.557692636081432	0.01728934331071871
-0.8731935321641684	2.264094307733414	-0.03085431399822429	-0.2040070511606639	-0.11103725082104825	1.0107053130032175	1.55154136869766	0.5629412740975839	0.7236244093281956	1.1674443969355106	0.9188054159058665	-1.316791771118292	0.8898938885022083	-0.043889686245461815	-0.6085517466885113	2.2536770460004605	0.5802504592913651	2.0076468784189765	1.3968033168415679	1.8578968815581594	-0.9516750378702196	-0.09699575473849145	-0.7111117387118583	0.6366472877115155	0.8977438253591985	-0.008773716900551546	0.9823777355436492	0.880802528698411	1.9559388553855068	-0.9587495685626272	0.7085986478743646	-0.20610905707321497	0.2593978664098481	0.8962741535170929	0.24074601951851773	1.105587980650587	0.28509646163542085	1.0534389620327498	1.657937668256785	1.7971552609119124	1.5338188544651965	0.30499218134289124	1.9019859019194598	0.7500670281552781	1.0428054990380582	1.5312992221210422	2.1129021293439543	0.39124520075491637	0.5301956028525403	0.7191814918813813
-1.1499552673584985	0.9433643773081711	-0.30986056414441626	-0.04853514668370667	-0.3350216941517061	0.8992302809324455	1.3618852295490331	1.071212355589475	0.49279240708336625	0.7009960829974686	0.5536690507313622	-0.67666967017657	0.7155112993134708	-0.12722703248186631	-0.1930797338824079	1.9011123059986066	-0.08842400975601815	1.1887059516589076	1.3177340716661663	2.812204050428052	-1.2529345181785558	-0.2519078538869559	-0.2066315332198943	0.5934125252755783	0.6072771629183067	-0.10068801474682763	1.4815659920952284	0.5351097930093256	1.460503441598471	-1.0983616764623911	0.7993021757746537	-0.7248636207812902	-0.07803650309711026	1.5496728915219304	0.2641431941795537	0.8403102054045223	0.5389164101013749	0.9742936880830521	1.3237301231448788	1.9229914455009876	1.8560743190754692	0.9458738771198898	1.5078294602658748	0.6563812477311304	0.4879795504753228	1.7964038458283291	1.9674638519776564	-0.4532014353874007	0.6087069475377639	1.017158655283874
-0.9355516047536804	-0.49317198030228304	-0.3041020773402445	0.47095321467551104	0.13048392067735332	0.7380228824900572	1.3367227738199514	1.1128859344320783	-0.049184712983968794	-0.1946665788058688	0.302828196692726	0.2905601465013024	0.17569254552274893	0.5137190992856281	0.08352104316276106	0.4786717606020312	-0.4756393390634001	-0.10362370924541144	0.47451479473810176	2.557262762734989	-0.8674512934071927	0.45312946301588874	0.19640437602040242	0.5571720397290151	-0.12534903915017076	0.2872431837765302	1.1647200902454402	0.11974006409693516	0.2774371350618829	-0.41909343560309287	0.5775106809125896	-0.6797192388420553	-0.23499443660183336	1.8379584778938367	0.11395640630115539	0.6002220824057993	0.5713678979245689	0.9217045180047023	0.2553857871795931	0.8963642891497471	1.5234965386251624	0.796924874781049	0.09879750946736368	0.4491150034612847	-0.037773232024729736	1.451497771453042	0.7463025399215829	-0.7147146992269311	0.6989829219671726	0.4807622467018808
-0.27352863388868304	-0.8700994999742424	0.047241740253530146	0.949883420256283	0.8995355693071916	0.6093043900011414	1.342513160792752	0.6869525956242136	-0.37387142419968206	-0.7937792741955961	0.33187916016261626	0.8219475184246146	-0.13350870692139027	1.2388066839342424	-0.29867641541174966	-0.6705428290383035	-0.34390288352885	-0.5936202686061514	0.012053291453638976	1.569363662583486	-0.161204015903554	1.6188353716170498	0.18860346868139044	0.5004259562928212	-0.5146433481194771	0.8227947904569967	0.37342226712244503	0.07753419183290595	-0.5900589446377187	0.6121807581567186	0.11927404960591315	-0.16359086964960703	-0.09581678583658435	1.4798472072519873	0.0780108934382671	0.4493007197085204	0.3504820182419071	0.7655098088084705	-0.5318788677600528	-0.44480775932564837	0.7471073141251705	0.08158944268821504	-1.1661821830590657	0.40045296244952966	-0.06867870513163697	0.9577216731154262	-0.6642977106673181	-0.3033084103142481	0.638837074652483	-0.6051397716588283
0.2979706259849466	-0.24363185779423768	0.48057285312932746	1.0808258748931148	1.198869218677099	0.38931370634810125	1.12955645263591	0.13535117169461194	-0.16581485897852968	-0.6119512684814725	0.35724060454421513	0.589197012163852	0.09733752437521204	1.3625923138293865	-0.958093867761857	-0.6127501377176071	0.17966285430309897	0.20148100924908408	0.5104503451214073	0.7591457768894665	0.18642344807112152	2.2882777284575098	-0.2003325580161893	0.5341762855502133	-0.28885047674098324	0.8994703074556112	-0.3320198086787754	0.2556182236685154	-0.5650349438226099	1.203340220260043	-0.40742629187896684	0.39857321126774914	0.21475058492803978	0.7189982307644205	0.3438833838482968	0.3219609553716264	0.03394808905178552	0.3240317888174496	-0.4636787973351769	-0.9981153743497959	0.06674062097426714	-0.3544714187992693	-1.3920736774894986	0.5559972622534783	0.11330573334367916	0.6803636998010306	-1.2383528459089443	0.24956976784893137	0.32961782476262863	-1.4881690353996349
0.3015755307189456	0.3668692113591161	0.5768579733447545	0.8941831097798265	0.699270526981167	-0.05341529196643068	0.6679008313029445	-0.2691275955909237	0.25488267195743025	0.10085401141316913	0.1475348142339398	-0.0941585304962186	0.5329616580032266	0.8942948401574831	-0.9755351211350448	0.17615503246380831	0.736755657652453	1.4190272100816554	1.2375093856865313	0.42847605851996373	-0.15106119634127735	1.7774787657032924	-0.6743528732055944	0.7529333157863356	0.06631229137139566	0.28095222789986735	-0.7788438510354793	0.09930337721862932	-0.0993429901669579	1.0444039602618946	-0.7609989773156359	0.7099331837115337	0.4701633417562716	0.12269314421395114	0.7797353619722481	0.08640988930882221	-0.21445068586057087	-0.3712719034404506	0.005013627663572733	-0.5973956774370055	-0.17174859117031444	-0.11647604808002975	-0.7990673771978205	0.6745044940194068	-0.011887429796376267	0.5012252166433654	-0.8688783378654024	0.44040324135898956	-0.20697169956058584	-1.6459644392547832
-0.16746403210253077	0.25023847585578196	0.15791281565339066	0.6184623655661046	-0.13823621133804373	-0.653289805804398	0.1961707294091602	-0.5283858758732937	0.2583118861173034	0.6301065789344359	-0.0863951144397822	-0.6880549312750903	0.5350521485177965	0.4268044265992344	0.07543464595131259	0.4434363118244671	1.0295870478956242	1.7214475002693028	1.0870140305079194	0.09894610221686748	-0.864982955998427	0.3478572889458713	-0.9993534783084451	1.0488157037433696	-0.02063660027962593	-0.6391408742914693	-1.1628306794609509	-0.5982791759242072	-0.0510401183886673	0.5807788672387719	-0.7309206764419748	0.8337604894087558	0.5392931229286008	0.051203505281087434	1.0772440320281684	-0.2883312039641117	-0.39147226398440577	-1.0273243190762105	0.02861398648891719	-0.11684000049635813	-0.12415882170630495	0.2710073105577249	-0.3160567979874401	0.49428198816069047	-0.42083323631838976	0.08198913502321366	-0.3681755319771585	0.2811904350759369	-0.8357160432503775	-1.1961995002169614
-0.5863368287897641	-0.2870327242322702	-0.47354829921488983	0.4273488755366008	-0.6030617341869775	-1.1877382529778533	-0.039092503173489244	-0.7207816604849935	-0.37659987416652124	0.5575596499176869	0.018815741701914464	-0.9224482164396616	-0.12080397677214519	0.3901900638145572	1.596221398771148	-0.3272645697321572	1.0084433855840675	0.6458088145572692	0.023671631892241585	-0.6667958766415083	-1.363777942356199	-1.0023911503843266	-1.171489162646097	1.1647954450504576	-0.5007799413196128	-1.239673774846342	-1.5915084312884333	-1.337976461100225	-0.6062248730554615	0.4594325062569757	-0.3305199590836863	0.9841165960681093	0.45083044400220945	0.35348307077697133	1.1015371975163493	-0.6418557363588284	-0.5706450868752263	-1.3453496425676568	-0.5484210749279657	-0.353352670970179	-0.17828473430072478	0.08397522876002397	-0.4438956809308986	0.032787709165799185	-0.5519036316569615	-0.5960339784215751	-0.4793887696661311	0.09868747806901358	-1.3529642707008485	-0.6324501403038628
-0.6064165491145754	-0.506155583043193	-0.7734343654529018	0.38107621151926346	-0.5141034660313719	-1.5126233423140345	-0.0197112155099066	-0.7731378797288134	-1.1770427081524195	0.15427393012204874	0.4040766806735653	-0.8801387444770268	-0.9427729721041145	0.5907394569232715	2.524164261045762	-1.3090080726195854	0.8275679772948237	-0.9699462890277938	-0.8051134925795068	-1.5591360202968723	-1.3261865622434346	-1.4489942467623695	-1.2780285066683954	0.963783015232766	-0.8249951398423159	-1.2768980245398107	-1.8697059193814287	-1.4551247525122106	-1.065608120171262	0.8022183575977179	0.13902492302405753	1.1998049294506947	0.3329905878507176	0.583729494892903	1.027039268642658	-0.737798682248901	-0.6916866632378901	-1.3211508282067626	-0.9827079740676107	-1.0426138755639283	-0.42577775437189275	-0.631526308528073	-0.7117889065738544	-0.4225385561509903	-0.09306861520721126	-1.121042245834345	-1.0795827551175843	0.01859712931422284	-1.5706866473508971	-0.25513522130125926
-0.3714125398528686	-0.2200491942165376	-0.5105032169986609	0.5204552090182724	-0.33135434047977796	-1.712223389530909	0.08404621523693447	-0.585007202811116	-1.444139118273004	-0.027018129762984507	0.5593822260706075	-0.7504511298331469	-1.2092675017706616	0.5350153642968114	2.3532432167824	-1.3076863472867741	0.6638648716417456	-1.8369886283539814	-0.4696582221461402	-1.8435641864031846	-0.8986705493993237	-1.0228912997173127	-1.330541273061687	0.5988692569000306	-0.6604131372857052	-1.0467392417989778	-1.7828523586665561	-0.9406747302350212	-0.7283850483186249	1.1340467562152081	0.32522084627436876	1.3203059853181824	0.3327896814807112	0.4641817852526528	1.0934221031749043	-0.48878630406385365	-0.5573650500958556	-1.2643997503662503	-0.5342835141058148	-1.190917396618117	-0.5042636220797312	-1.0847558145919092	-0.2987769355190238	-0.6182937927835499	0.520476849298325	-1.1196375989917713	-1.455738615165891	-0.1453094386630659	-1.4175897768860408	0.04825083870712851
-0.20969897282674127	0.08450700807183695	-0.053155087257087355	0.8633553985837634	-0.5158146584121994	-1.9743069876822357	0.12003543341406318	-0.31885831500314493	-0.9363622199862727	0.16237266224913863	0.1635670151714019	-0.6524103214420287	-0.736788232900074	0.06749093105505023	1.5162278490416397	-0.11659804224491072	0.5770137247708731	-1.3910900673848559	0.563094713280678	-1.292123621537594	-0.4482127330994425	-0.39977759108510524	-1.318204630464957	0.355099482726477	-0.24723601668381867	-0.9818016646232905	-1.438844965624812	-0.5009497582905104	0.24575933881527376	1.0024700053592852	0.17780109175569242	1.2438992190686515	0.5423396793015182	0.09591742277879621	1.2845225659897652	-0.055932539000469746	-0.10296568051198544	-1.4911781089994969	0.6240528711833764	-0.294355808584299	-0.00866647749825874	-0.7242448685983628	0.9593335981576907	-0.5823826545653606	0.6134264973052047	-0.7196543221238623	-1.2313866806943448	-0.49917843603619744	-0.9837903363613177	0.4956199814905554
-0.15484260317726017	0.010238289892550509	-0.005674781520794133	1.2570469423436363	-0.9339052011292521	-2.3094217795761818	0.04931613199712284	-0.33845641862033043	-0.03373429887499964	0.3400871271571687	-0.4170468260639723	-0.6587330897880708	-0.07567914134326473	-0.4704218972324238	0.8061131263852211	1.3213256843335592	0.49886256651522265	-0.15995315864302154	0.9633718976164865	-0.532671362526643	-0.2138794092131108	-0.12560258497027335	-1.3168992025879303	0.3150151619494623	0.01863626366958595	-1.156296691694526	-1.1771673341593205	-0.6899884217419467	1.04392873933551	0.5259828213255688	0.010611834818752908	1.0742751903779104	0.9143340058781592	-0.24958091436967342	1.320325431698044	0.286348110659336	0.41067222316800467	-1.974059531913181	1.5695289441926359	1.0365669191455018	0.9857834422183579	0.06986693606797456	2.325729962093598	-0.5391430856571656	0.1523467208100234	-0.41403456838236985	-0.7835524740813883	-0.7890735956572745	-0.45525539105558394	1.0218312604154047
0.07516671668323445	-0.21151273818562893	-0.5193503411044553	1.3350770516688653	-1.0035129877227227	-2.429744335874816	-0.14412248750453918	-0.7231820612117631	0.7114184538253674	0.14057168991765107	-0.47488261551785316	-0.8084923413809108	0.0972474019914774	-0.6883436456743867	0.566478611701028	1.9997726451952322	0.31661787767614175	0.8607772851926779	0.15789313418213388	-0.36035478361755574	-0.1696826390633891	-0.17326151141618473	-1.3646231274421998	0.231033423766026	0.1522709212748564	-1.2110300548506205	-1.1560548032245925	-1.1266213554902391	1.1604531490493906	0.2333865438713367	0.14005195351936345	0.944886996618428	1.2327994906561215	-0.46603011088703933	0.9558527128139926	0.3774835327377504	0.5970303332870652	-2.2949831731796455	1.6262458279734604	1.7552550099073725	1.8746326878279973	0.44671609297898435	2.880306900269338	-0.6066105157018764	-0.17781108483016525	-0.4665705447523783	-0.6741704838208352	-0.6777817595493865	0.009012540125332624	1.2900229561204215
0.6399332327611104	-0.10252916189502662	-1.0492474996922372	0.7710964492199954	-0.38213906344135284	-1.9697010279387297	-0.5285455344399519	-0.9687640785679063	1.0605191328842452	-0.292641456036797	0.20044124619676074	-0.994948684938544	-0.28371042793568174	-0.5778930549091926	0.5151389756167011	1.7907405569324082	-0.02463231371737124	1.0693766000784901	-0.9534545920284205	-0.8451052395325273	-0.11824015813694427	-0.2390153613216653	-1.2240951019342072	-0.21716552540420384	0.5108454844509364	-0.7371626520693861	-1.1582695069258653	-0.8264487007833059	0.8866447008743839	0.4139927554894286	0.4862047391951394	0.7855127619139648	1.2404273995843564	-0.6987043239817426	0.2239686764801456	0.26142342268465757	0.353874600055728	-1.984198266604917	0.9940817605501725	1.4843128019609424	2.018819051863862	0.09867155693609718	2.338033623396336	-0.6354450255578236	0.1407481860403296	-0.5803691885889011	-0.8617109271087415	-0.2184304719228047	0.3348689536589756	1.0532650094193385
1.2739709018397574	0.36078901327316176	-0.9126090552851188	-0.3525071946803992	0.6007206098043693	-0.8781074475085567	-1.1117403126997483	-0.42222604503475886	1.106879136422762	-0.5009075644609563	1.00626629339499	-0.9406211857341711	-0.624337425246403	-0.4058890749208109	0.24720310603695972	1.2163366499679813	-0.4539074235736035	0.584611154714316	-1.074635690077123	-1.2992239416160463	0.12395931686193495	-0.273429632452393	-0.48650318790110103	-1.0279836844279224	1.1956228519601966	0.2803334274614824	-0.8642095628389305	0.6016930810452662	0.7713355540257367	0.7554722412910231	0.629225076544564	0.3977332675576028	0.8642097449020667	-1.118781079133834	-0.6160786488502844	0.08307173353569063	-0.01811589425744818	-0.9704566960540437	0.3382192532068066	0.7459562021627105	1.2903211090242497	-0.4345335906737553	1.1381322312029138	-0.37969583868021856	0.7464798541479456	-0.260068886826914	-0.7298053963809008	0.1486388202412379	0.48175686046155125	0.4155806850057569
1.5196137284566615	0.7262713376986722	-0.09374124275938069	-1.4690293602142261	1.219652794085386	0.4124900932921801	-1.6642950454293532	0.8938176476117303	0.9605894508156517	-0.316017421844769	1.14911211773744	-0.4448705417961036	-0.3450117558957678	-0.3040980584353869	-0.2684713577814945	0.5930885314791186	-0.7838887708625928	-0.054919358427200686	-0.07560559023217041	-1.097539379409907	0.5597647503717097	-0.5156561607990805	0.8956504961661905	-1.7702043771728009	1.7592034745985525	1.3662485266169924	-0.23977174990450884	2.2616129231683866	0.8264563370770134	0.682135220813874	0.2992705515974148	-0.22571308949894106	0.30563035966108754	-1.6493753668343765	-1.276906084046108	-0.05754054517927848	-0.16011100678168932	0.27304480564615147	-0.04222087514012862	0.1869568870960611	0.15553612969009328	-0.49544391766083407	-0.09827616121309427	0.18693443415583158	0.829230449752544	0.5332334300409246	0.06510950066771236	0.11632741589491756	0.38638532367110984	-0.2741646698679715
1.2057016102343348	0.7326870883254779	0.6315247231437335	-1.9156387376056592	1.0019718713080412	1.2683830996174856	-1.7728600835891102	2.0558706852211373	0.604040637513315	-0.07009281750493372	0.49346216732367687	0.32303521997569423	0.49256732464404884	-0.16213618780684752	-0.7326180814042725	-0.21815767314848963	-0.8239472176402916	-0.3718055685988511	0.8535932114510119	-0.34001192936848906	0.9530901266034845	-1.007625921710732	2.2527018023581453	-1.9119579049895123	1.6550536374649414	1.8794868059028735	0.43818499082621776	2.7080853261912745	0.53667088821026	-0.002917360677173509	-0.2688234334653482	-0.7829849647151418	-0.14077421700769063	-1.9351382241419186	-1.5371796214661406	-0.13835717489569105	-0.04685064702836117	1.0689237311660278	-0.4140943368978371	-0.12357496549071695	-0.7385771166554643	-0.10317505257929471	-1.0174265539727119	0.761510081899719	0.19850599462033114	1.2193231256017674	0.9937873035021987	-0.13146494423913888	0.02582396973966832	-0.7037600533111187
0.5978466493818201	0.6941314175033407	0.48554144773438945	-1.4794273713989572	0.0982806596087752	1.3760369433924184	-1.1948352785595577	2.0583726620298104	0.09298865264850079	-0.13179789325915203	-0.3333228890097107	0.8983593612006796	1.2831369055403816	0.05733343974678016	-0.9175309171187872	-1.2175347464531963	-0.5428865520501721	-0.21092607186744555	0.6191235716180655	0.3760638658963557	0.9767625728826091	-1.2931252026567674	2.6398264359046424	-1.2917814114066255	0.8866421913900657	1.4964155744038523	0.9127972691211872	1.4431082701622815	-0.3530481849524784	-0.8844331432978699	-0.5611633175531164	-0.9665228391093017	-0.3593993118209858	-1.6095586912209932	-1.2484469185401403	-0.15588296340326738	0.0593680441322896	1.0968022864892355	-1.0148170549943902	-0.49290872087517534	-1.0610079549400524	0.1646529638475083	-1.494599767683874	0.9512739326500129	-0.3953629429129147	1.1702905605707927	1.131294987085095	-0.20435475662798097	-0.4450659848327507	-0.7325316379072627
0.09035068587897944	1.0231418792558373	-0.42635530852932246	-0.588549356003543	-0.886762490351402	1.0044230781665802	-0.1876208418317893	0.8893414823464978	-0.26133148306018367	-0.38311395207748794	-0.6495741056205474	0.9700952182213272	1.5285060946447582	0.10537146605644783	-0.8828195232358247	-1.8264382098195744	-0.13510699547557653	0.2706355788124575	-0.5180559230862178	0.6844066736306399	0.5247252079661283	-0.8158842285823532	1.788173203770284	-0.2807559221506787	0.04276889100374648	0.48145864571983793	1.1902958253798985	-0.45842785460874236	-1.3215122551103227	-1.3420914961014299	-0.3419966782515335	-0.8339373717335833	-0.4602750266285326	-0.6453758735846075	-0.44013214547646756	-0.10168898501390415	0.004815838018158218	0.6572952747790267	-1.5205017627979978	-0.9285378485623335	-0.9492312646218213	-0.0337218788661296	-1.4146668793636523	0.6469299690293329	-0.1601780053653179	0.40068835603578185	0.23661197579732826	-0.03671381908333176	-0.6875714264334718	-0.3478495737898891
-0.14320822424367438	1.5330156794580765	-1.144193606258513	0.06197128706134506	-1.3458914792522632	0.7224815611149927	0.6029406894885458	-0.3672483931152998	-0.10306601789785959	-0.3348953445468502	-0.3871666025016633	0.6991524877795161	1.2775109976472978	-0.259569302349876	-0.8012889821424848	-1.3893802949957592	0.11693568515105869	0.7470300511737561	-1.316917247610002	0.7559508805673285	-0.09921460160807406	0.37258071438882673	0.4998809020892004	0.5237370584225943	-0.32480717365281975	-0.48088913042133535	1.4099160357851164	-1.3586396464889443	-1.5344361010475367	-1.1467573966850761	0.11962123577479723	-0.7454333335141731	-0.5544057114400837	0.5253105243580818	0.5238210264678255	-0.014069468010637532	-0.05951788502020542	0.3635595134403952	-1.3154914597308378	-0.9933541125570382	-0.7522984110563667	-0.39653356273979323	-0.715617157195034	0.16385822977095602	0.7201142099989083	-0.4080042675805504	-0.8435225164707494	0.07625755438807655	-0.41908997480462007	0.35045303293418983
-0.16699836998978795	1.5198137075060618	-0.8257986005897692	0.12527502840268778	-1.034715469043244	0.8335313250176841	0.6984473444124729	-0.6223135462184224	0.5378122437140539	0.2529575106692152	-0.010841238977213596	0.5036942597990831	0.9127044950156107	-0.8148914788782852	-0.7055285025112877	-0.050810676333521855	0.090488132202186	0.9104358267627781	-1.0273345237315552	0.904369281058394	-0.4027150146514849	1.4754025974217542	-0.10989008483484036	0.7828308299590888	-0.23316355699039212	-0.801442751886787	1.5625549019138074	-0.6841666679071006	-0.7572434103374209	-0.6451943810031605	0.4057614302312201	-0.9024540423394986	-0.5704002470889429	1.2828568316129094	1.0519934827400854	-0.0044062761460962495	0.05330014431354671	0.5490822167557989	-0.2518634408863729	-0.399168192951799	-0.6613880997021565	-0.4361657955565075	0.36049715682521505	-0.017220506642556314	1.2458612784737495	-0.5962297255129545	-1.0103551774389765	-0.014537502630684112	0.2840227454291281	1.0786152351929945
-0.08377496112576721	0.600007412066846	0.37769993166458715	-0.11738945589377596	-0.19400747667375542	1.1045861884034849	0.26787557069119	0.08973251344347445	1.147316193937875	1.0371415779239255	0.08434227407945342	0.5650625011209962	0.6306625361141569	-0.93703321684088	-0.503458506308338	1.1855732308969555	-0.07106690170207036	0.6592031113566682	-0.15930807774696826	1.1115263997952154	-0.20809849395591878	1.6723103217361999	0.21489518961959994	0.6268675080537269	-0.13409357811332506	-0.45496508949925724	1.4579233926043358	0.5519719526794276	0.3647090423223806	-0.3953231152562309	0.40830385755938686	-1.0720517407481311	-0.3857258784801702	1.3100489194383462	0.7967327113236092	-0.1766692889417049	0.23237372048086752	0.9904273088659711	1.0389944306541368	0.4904520840769478	-0.5837900428852568	-0.12587991388481895	1.2395900665739112	0.29510361391006573	0.7656752427530781	-0.17089237995514892	-0.10971976329385127	-0.012474020967999272	0.9626743254023112	1.4154274239339462
0.03840384115270058	-0.7581944033228991	1.4971640657695762	-0.09265357584454874	0.577963324417338	1.0733627815029718	-0.01879713846528423	0.7062111728011523	1.1814169982044758	1.461144084956855	-0.05969964913592008	0.6695881871438596	0.26810837979832336	-0.2565998441427972	-0.20154100835492522	1.4149572857691117	-0.13054492284037827	0.18271273146934638	0.2754386019756244	1.098495983503199	0.10143367361057815	0.963835498441517	0.6275611045773474	0.422193528963791	-0.37416337739702604	0.0174607111275234	0.9833907636350128	0.8702306387073938	0.9586837496120552	-0.6431864541302044	0.3058812369489426	-0.8873278681139465	-0.11308766677093925	0.8632596439280832	0.054215871013175564	-0.5133421320392367	0.19115275868318224	1.218890384993531	1.6754484114947965	0.9620442978300866	-0.352277813637535	0.13633892706803477	1.3795396760672638	0.7779026663052965	-0.2923368830743803	0.2954013065222025	0.8637981253436581	0.41012726412529155	1.1396893016742582	1.0961246811243235
0.0757561255744518	-1.704945169939368	1.7467876704891716	0.42612187008892954	0.6863006211433603	0.5905425331122833	0.2923901918665814	0.3531225259922096	0.6164893764350097	1.3499601180150942	-0.15945883408415043	0.5652186380737239	-0.35990876617326817	0.8363605783621139	0.007042770889778862	0.6902739272277536	-0.031170280521648407	-0.17409017726434167	-0.011994739513280003	0.7728398042554173	-0.04357261813730712	0.17227758794878542	0.21132372809592279	0.36868044377711157	-0.9069622353602799	0.018937728111810426	0.30717566709854555	-0.14034256861390718	0.7271147353658778	-1.1224864041378695	0.15334334147422896	-0.3643331943815587	-0.11223810187903041	0.5105636989818143	-0.4441174856740348	-0.869170939559648	-0.0741813162668538	1.0487646200495997	1.3023991932426313	0.7026034555140729	-0.018470586422593686	0.1523005163036147	0.6826263446220173	0.8619218483955531	-0.9850828966385886	0.35556913667483614	0.8220313893355127	1.0037432925084182	0.755855185877736	0.3124591655110244
-0.1254526475475183	-1.8761559919011572	1.2224818928252466	1.0204839566815598	-0.005653255684004626	-0.008979839151644074	0.8701318603277113	-0.6943655184284496	-0.031381697655119625	0.9966195039158197	-0.06477865035944828	0.33442452752765667	-1.076868385702301	1.497022986765402	-0.06107650601051402	-0.22316082637463963	0.0533848767774647	-0.20899565434112405	-0.4044006141277022	0.3975455960598011	-0.7332542084106113	0.04573960888106596	-0.8778207795054113	0.3550676616709306	-1.4626793529451634	-0.5325642829730332	-0.23784545246908045	-1.4858243831575495	0.053111496914147176	-1.3141342601626373	-0.26097782634865235	0.059056580955803864	-0.5987181932618747	0.5370558099998529	-0.24627891212920433	-1.0871130454325078	-0.1557866707874285	0.7171332032270148	0.3018105137034323	0.06638609021001951	0.1211480461507736	0.24409571007138767	-0.4592725394259767	0.2992969944989285	-0.9295416029812167	0.15254133435939873	-0.2503094384258056	1.061488885978148	0.22595772190736343	-0.36328259699622273
-0.5130421942085566	-1.568997677668573	0.5910699720711885	1.0131316641517385	-0.9802484027912381	-0.2918445337729574	0.853908640751732	-1.375998770260831	-0.2551959108594582	0.6965391956974367	0.15480557868776423	0.2733751402612797	-1.410428647623103	1.2490602960893205	-0.33612098084450903	-0.7997813468417838	-0.028001349266007156	-0.05783020929857152	-0.31357118404099593	0.25951951829972547	-1.3731986372991278	0.448490964184479	-1.523069498950624	0.19615297770376675	-1.8021750381141008	-1.1359218426540192	-0.44055314815818314	-1.8836810703864624	-0.5301607058175726	-0.9059878892886472	-0.9959918002222858	0.07158436500003496	-1.2736322246485718	0.636732024993793	0.3674718353351487	-1.0966150530643362	0.26437757855787186	0.5104841505964349	-0.6593164204092073	-0.41826817815569584	-0.1573484698731309	0.8070233025077606	-1.4749689334205902	-0.5147232956935422	-0.5322429834099953	0.13827722624510957	-1.2871107442759542	0.292653592348052	0.031053615974965545	-0.44791961198260255
-0.7174929372012914	-1.117104060362968	0.2729984511961673	0.18682553116294384	-1.4212543860036442	-0.21274771392381994	-0.21524855118061	-1.0680950857058287	-0.05107268101488006	0.37847617132837535	0.37553499401231527	0.44843303018160324	-1.0473458235241861	0.3999511343853694	-0.5263763599472224	-1.172426327618056	-0.16133516346575266	-0.06253728691714956	0.08064773592189398	0.31603433171239964	-1.250815915563863	0.5612329754515833	-0.9350832222289308	-0.06383895752673825	-1.7476888933867676	-1.2234581394915895	-0.335847923055501	-1.0484263292615374	-0.7815035336581196	-0.06588075050446512	-1.5458653634003063	-0.07345711507495882	-1.4913396822141824	0.28647634138256817	0.7392893908905379	-0.8907836376565816	0.8657548670541755	0.3862086927217408	-1.1446091240098188	-0.6103135431848136	-0.6770076753210934	1.6859709005769603	-1.9307667194716795	-0.8578897646912238	-0.2299765865628888	0.4271174442186098	-1.2644420662312124	-0.6231171682356007	0.26194892216062293	0.036739151443791196
-0.378408202809776	-0.44921582448396175	0.13711724801773925	-0.9154961731984315	-0.9214628122673968	-0.12885012684397304	-1.7376913349556031	-0.23984729341100952	0.18470255682278347	-0.2125003414010338	0.49253792620904047	0.5544538888800755	-0.17521532179681312	-0.3750916690117465	-0.42754560549263976	-1.5853497410543962	-0.08830025626692437	-0.40856413912669987	0.21465905782992353	0.30309964033799625	-0.3077376755096664	-0.12318760848055343	0.37321611310161945	-0.18068742360475762	-1.1564853281169531	-0.7284529219330814	-0.08697770718613411	0.1783587241130319	-0.7054592494700838	0.6767474277225956	-1.1748791132053218	0.12386577909521738	-0.9085797827989353	-0.5590922838832608	0.5839038748767796	-0.4615339823378745	0.8892773250675482	0.09218510361858266	-1.0529103579851329	-0.6983745451034044	-0.9413190754155497	2.2256064313679467	-1.647911593373344	-0.40712255571156736	0.07711905594029389	0.593640488558009	-0.21120019064924558	-0.6543734850255492	0.5887936635232494	0.6224962259543607
0.35064398840734834	0.5091230600002552	-0.03980268859834983	-1.4822339748364788	0.11625382026809994	-0.328283780127727	-2.4639026108043467	0.1603799044602639	0.1691835259276491	-1.081313750233845	0.33099290021970124	0.2955157368282053	0.6433791710861558	-0.7033917344582973	-0.1771604905311616	-1.7848300027924155	0.19372074557362248	-0.9018017792221531	0.024435869803594554	0.12938902065859556	0.7390208707965515	-1.1504097750342424	1.0921118134444796	-0.07206143194816801	-0.09126065336239082	-0.10436248311482246	0.15441814182826036	0.8179570982672097	-0.3335138738620225	0.8320933754047907	0.1760964183699657	0.6468846015099394	0.05421556454789092	-1.2703296200360719	0.2090637921746266	0.16333974666533738	0.006897495287456523	-0.375724983331327	-0.4600216784875054	-0.740184253121764	-0.6317979467168645	1.9680093128319853	-0.7304761592113862	0.35369457574084673	0.5879029517269293	0.17667095075915654	0.9329099770606237	0.3674861976701947	0.6588753693926457	0.835716942698043
0.7640611267162308	1.2426657354593889	-0.1125802311658492	-1.2478464684361699	0.84235340632841	-0.6404699952154185	-1.6819723113698344	-0.19925125733943205	-0.0025904252710228	-1.884027511065504	-0.31931707537448695	-0.21424649808330576	0.9197544843068005	-0.6497080653905364	-0.14991830664169656	-1.2945140896531666	0.2582215234410011	-1.148363005890535	0.059571859504050695	-0.012304576661529681	1.0983150538701525	-1.5706097150239346	0.5576779674310118	-0.06279651091439599	0.9968109146052847	0.2003160435479351	0.2514916059583263	0.68076545739019	0.24467233043732006	0.3132566720511642	1.5004509084655446	0.7513415932294115	0.5079503997764304	-1.1744399992810495	-0.05969352007184184	0.8060738695670738	-1.1503608891562487	-0.6220979092299807	0.41665641705877315	-0.5408931118052783	-0.011918331608305747	1.128450874720782	0.39196831767872403	0.5508375600438502	0.8868460802633747	-0.715730943056258	1.3413625780700589	1.3912694529350318	0.4531537705694959	0.5468731791120132
0.25021425433958044	0.9422210580787008	0.19221417631860965	-0.75377135768821	0.7686555980938207	-0.605635771793078	0.005283894219597454	-0.7380582177047433	-0.1301246258584145	-2.240665241980989	-1.417657895936195	-0.5780866446730415	0.5880123429820829	-0.3332785055947074	-0.553353839989411	-0.22338093244902715	-0.35742857672825235	-0.9783002257349909	0.6392402901388494	0.02865256132832362	0.6932161723151584	-1.0115374422204317	-0.5026556114302286	-0.6189728874310674	1.488777801554743	0.20176220416240015	0.06876353333177856	0.314850697651787	0.7152750888702499	-0.517066777467351	1.562339292039952	-0.24392250502025753	-0.06169864060604791	-0.3595099493718414	-0.45471045230234064	1.1503713695576248	-1.551832894710532	-0.2918604314267448	1.1297794233363423	-0.05477420915092828	0.26673417895934054	0.27871598172115425	1.0644985524057868	-0.17446581958354482	0.21064981186424375	-1.4428739203247667	1.0450696882658606	1.2057935575338177	0.21354289980295513	-0.05959260381573153
-0.9951542138324158	-0.42881653227041555	0.6777553759504452	-0.7269770605658382	0.19474544889494777	-0.019951986571191665	1.1836604730335067	-0.7270919529002835	-0.27678994374311827	-2.009473708053998	-2.4689309296362474	-0.6051464694898394	-0.006902355757856443	0.26455295957513286	-1.1083027327743808	0.5882826046645739	-1.5189568961068176	-0.6594929531202426	1.2077944484323473	0.07217790035818611	0.20638708512350737	-0.1302952509262303	-0.759322730710704	-1.7525048160832761	1.1734592383346396	0.2644386765519377	-0.3974379197241896	0.2510477173389283	0.6649381519897726	-1.1266721378878277	0.23156468369807487	-1.9611805118160042	-1.2287585211479017	0.32277301716255313	-1.4778745943607738	0.9814619732892603	-0.8851437814530236	0.4044505521819159	1.1409566830551598	0.3281753880493146	-0.16743564898542548	-0.30638998031258724	0.810835746595553	-1.2142609546113325	-1.4014297537135736	-1.4873026410963395	0.6881884716002695	-0.214064829860033	0.0855977471073828	-0.7226758975626766
-2.0124237751892573	-1.6909962382456696	0.6660017740543789	-1.2263668380398136	-0.17528218767430642	0.7753631555603557	0.9707298818823593	-0.13138920469310836	-0.6698436624470878	-1.2476939795617905	-2.7891734198898437	-0.49154560973128475	-0.407686882654308	0.9804611788145366	-1.1656497837770297	0.4521709861133268	-2.358832938396936	-0.6330254581761735	0.8633291422843549	-0.20399321432185905	0.36096007936923497	0.09569609225598077	0.2864582939620977	-2.752732725268092	0.5344947247329378	0.5914670988153138	-0.8684992141876197	0.48854131150536884	0.012804114241867157	-1.1632531694126784	-1.2033004864580037	-2.991678209748079	-1.933243367334313	0.16759272470469264	-3.006239969372768	0.4478694467670068	0.05269734383187677	0.7852107465699378	0.27832000516510197	0.14768016469075532	-0.9688364824888485	-0.790108724157197	-0.2063923130992979	-1.5515684929975215	-2.6300724429274975	-0.9628806053751607	0.7290036701117318	-1.6249671691850416	-0.04650684478002486	-1.2370358581747833
-1.9304844993537422	-1.5061417502682304	-0.20520026140300762	-1.5199165570518895	0.031079702082940298	1.20118027740866	-0.16416537961311983	0.4453227420006982	-1.233362291566479	-0.10997223169440477	-2.084800263015712	-0.4506416727263898	-0.37682241547178136	1.2202840636104957	-0.2365595147537214	-0.32121588051741295	-1.953605394883493	-1.013220637593744	-0.48398656275056257	-0.8214691144416894	1.2017526543752155	-0.5499937144156118	1.7856095073523561	-2.6700143713205136	0.2903904230707292	0.9625028926860293	-0.9054081007468727	0.6806424636620867	-0.7750406295388662	-0.5983043579981819	-1.2792485076207498	-2.13887789382917	-1.4001771542887176	-0.5600416434022096	-3.974740090218501	0.012845212532624353	0.2086798913256108	0.3955493973843635	-0.9422048191894933	-0.4994368322518587	-1.3858847369406748	-1.2872502959275696	-1.198521922565316	-0.8099408125614749	-2.058343127009148	-0.3913514821616486	1.0187779091903104	-1.81589767756984	-0.3316814306436668	-1.4476067644484871
-0.777340916763908	0.07958529448982002	-1.3270865720349068	-0.878329229959494	0.5681882214463482	1.0067713243863659	-0.9486282776948721	0.5417252754149425	-1.4438163645311453	1.0447475427887072	-0.7358587088184648	-0.33649567643361145	-0.041823011616785095	0.4305233140586614	1.4863474685404685	-0.7537838343337545	-0.24144771338583862	-1.391078215066328	-1.7719363906986851	-1.4014205305786807	2.0737516546765713	-1.2959741482395517	2.424936330996319	-1.1918716396492155	0.6153312706885896	1.0298656550978147	-0.3120039889425004	0.608772016689776	-1.0642303824754957	0.36860587935268624	0.08939264227916639	0.33503525831920844	0.17606212472670701	-0.885882093368674	-3.267653435782806	0.054225197050018555	-0.5598721775825057	-0.48439507922551883	-1.6223629056259248	-0.930562561995447	-1.0154483829485546	-1.4922354650067065	-1.3936202112738596	0.32474356317762854	0.12944011888796814	-0.05594576609579051	1.1090650684526242	-0.8210039283924864	-0.6593130965790411	-1.2956969143254202
0.5754347408747605	1.4908545163177886	-1.5816175094663878	0.5683357628437051	0.9574160698542031	0.4856729543218163	-0.6221403990912692	0.3397698200592159	-0.8640612161921143	1.5920910258074652	0.5502381072452651	0.1535561008101593	0.23657604922693615	-1.080733122628291	3.1075131593893985	-0.366021830226248	1.768700150680511	-1.2000492623844214	-1.8046770992734131	-1.5615416251232386	2.2441607784173527	-1.2641040557914645	1.6943516951435127	0.949683210557457	0.9482168674841671	0.7793847980885159	0.595753821934994	0.3393734672264217	-0.6747597176831329	1.4546873873342767	1.4883566739246576	2.803133010850631	1.7825520663089822	-0.23412984587977867	-0.9648191175716234	0.4928796292801642	-1.3332907882781007	-1.1374678384426724	-1.2529826761853375	-0.605621782503163	-0.17485275176957527	-0.99657588898019	-0.7428231279071975	0.8078953602970361	2.0451085977041847	0.25286747363644524	0.7953011767390485	0.2751983572861245	-0.729568592476997	-0.9364807964450532
1.2291622715204298	1.2730805805340712	-0.570741651567385	1.8701454106169	0.9957817055563494	0.14551785483791482	0.3837993597301774	0.32284292107144363	0.2073904332741515	1.053523333114939	1.3351379626908497	0.9292498592681813	0.19120652876585875	-2.095343906532912	3.6218513341039675	0.2902796770169232	2.801581452340646	-0.30274499391805965	-0.5273968726549224	-1.295714108900627	1.533563334249827	-0.44074311855105813	0.24923718819865023	2.5096707579183457	0.6627181784481584	0.5616007783406957	1.2292194857693837	0.014168455923960327	-0.03975632704540067	2.3400581919406505	1.5212069915942388	3.6809370483800703	2.3952988975957634	0.8907319352943417	1.507152580126383	0.8676697616400925	-1.1562775370753775	-1.167755001448137	-0.19744428130816813	0.23304281074980115	0.5053812912558217	0.08865034396409156	0.06424709713222854	0.329818542432152	2.0063708567223277	0.796250797682983	0.270059756774028	0.5905815746928107	-0.4351200997772337	-0.6908007631264982
0.9735607801811516	-0.26298862291417296	0.809336936338193	2.164790062484047	0.8090435690083649	0.219054907125821	1.0622509350081952	0.604765554155678	0.8512016306643851	-0.24866363232555377	1.6565355246529259	1.4101624733038554	-0.08687061038293134	-1.6033658974540355	2.689361600413076	0.43008564853766396	2.400388598960865	0.8178133266995052	0.9034330524886095	-0.8507535917450241	0.4265125262004387	0.3730091083278321	-0.8351202024953425	2.7378848432047693	-0.16587737095984437	0.6502470991445833	1.2836677892779131	-0.3123208974023753	0.29157232392291754	2.6899250931973144	0.3129412502012693	2.7477646558001085	1.7290158915590683	1.466270154211302	2.625034388451305	0.8170931995150242	-0.05933093540888986	-0.8175129007814782	0.6443843457755523	0.8193065465975579	0.7651913628124537	1.0534816448634454	0.334112528529615	-0.3951353574631966	0.39162766824467465	1.3508548015758524	-0.1664847632091952	0.25828343143514326	-0.056428265435333164	-0.7293171692082457
0.26984899336833384	-1.3614721783453199	1.245686545827159	1.4653641605463452	0.536475175267278	0.5052026073985658	0.9688284169187519	0.7968952084455304	0.4588699546223528	-1.166320239376487	1.720687898800675	1.1451057635779354	-0.22073557783889317	0.020218300254244006	0.926339023545949	0.13132719880559637	1.2422741427827915	1.4899298521455935	1.3369541248151893	-0.31678742382221226	-0.34458918539972117	0.5439837406171575	-1.0185548034773009	1.9117393427263272	-0.8044937090484964	0.8904808130749224	0.996659710178669	-0.5714388855205325	0.22959540880296736	2.302594679080583	-0.6799535821116408	1.122005191786693	0.3561816420488948	1.1079807708129947	2.1255637991384564	0.46166137167708554	1.0529392689568893	-0.5093159785933276	0.6771972070781901	0.7386022806384223	0.878809983684879	1.2397135484860808	0.07285930774732596	-0.45418832060995507	-0.7780590910707299	1.3360972192831118	-0.4025940071830606	-0.01298240897857524	0.03572592916449507	-0.8099132741146141
-0.2938032773565233	-0.8160092830525041	0.4274594453661339	0.513575080812229	0.17930373488016718	0.6194161748852949	0.5952446534225436	0.5429049805951957	-0.5233417052857892	-0.7235242543969789	1.5708482506623376	0.4118326521515584	0.04656562868445502	1.2347003850442495	-0.5815666157389094	0.26837821530725203	0.40807769919936443	1.4712962834489687	0.7522127761865212	0.4423855067297553	-0.36238346706197777	0.34236279090607613	-0.5660021038033223	0.932295624955514	-0.6630168921275483	0.889906456803868	0.7952795566154253	-0.5705061755998776	0.1528398473758758	1.327244191278125	-0.3276674532291576	0.07181193038805689	-0.8000773500169459	0.44800340850334835	1.0318260086924946	0.2576765839006802	1.427959646696546	-0.26079207077439925	0.11319076045317597	0.3660785399742937	1.1699591629503556	0.6769610292003742	-0.1062983703346061	0.2625914768423432	-0.1573487481707755	0.5381071884690086	-0.5052639457462182	0.10329736923719028	-0.15513224853795318	-0.47446793938253295
-0.434878582139895	0.6670094616783551	-0.6316334107704971	-0.03818099756090191	-0.1963282747652527	0.33959163993521946	0.6474119704917416	0.010115144502689147	-0.9832787153329926	0.7647342008360132	1.1567958331873391	-0.03859509419483003	0.5029288720849537	0.9107910569865142	-1.1412548031350118	1.3146548697462963	0.37612830414221055	1.1092977385481817	0.08001695276554757	1.3760073402569157	0.17177497757954263	0.5521937649121602	-0.09338014142154578	0.4607493030708705	0.08693962771689995	0.5155529650028426	0.7466939594618506	-0.16127463871388562	0.3985976821983437	0.28129142440835425	0.9257713777512795	-0.04151535272572548	-1.1315320997901073	0.3012470355824543	0.42663197164105016	0.46573746553506323	1.1835053855921591	0.2464068077388461	-0.33271820692307885	0.35478087153328	1.5434233097423962	-0.03552802336940915	0.2631883653371374	1.001654764679887	1.3773926422555676	-0.44791822463658193	-0.5342615678184877	0.29066043380711065	-0.2164221223108426	0.4018879231209663
-0.1974952278402102	1.3389041065902636	-0.7755499510810182	-0.1529922615395203	-0.30901762729193455	-0.2521932691712026	1.1612321420925389	-0.2803302799658966	-0.3501505823066581	1.8215108296141616	0.6202061251748918	0.12449989967920534	0.606322356663952	-0.44111638433327394	-0.9207445201305191	2.5576294794791976	0.725399903661333	0.901560768085588	0.046320066909937646	1.9557427595709078	0.5959949513017773	1.427891601560186	0.003009289272637059	0.4608158833915859	0.7487056409361246	0.06489041621984086	0.48977864182028524	0.4758443506833273	0.8660142765810611	-0.28175948195764544	1.6016722865506214	0.25807845827857895	-0.6741546763336159	0.6558140789179934	0.4214753570132351	0.8161948665181785	0.9721269912073639	1.053445206684362	-0.1840556641555031	0.8312958808972306	1.6284559650307313	-0.4165241508388118	0.9636919820754095	1.041629511642388	1.790076086998931	-0.6965066928924666	-0.4719255704693732	0.19733944561791172	0.1695412992582962	1.3370212408793076
0.21767071468168245	0.47556866443912116	-0.02500225921558717	-0.14594726009903605	0.05896150466157142	-0.8592551238079016	1.494571432304807	-0.05733352318512499	0.7217011734595027	1.3006249043963678	0.30285869169746593	0.3832604786172579	0.06219772081265908	-1.2430945669774702	-0.6261135450592248	2.8089397183440834	0.736090873533794	0.9722647509676404	0.4162463350798469	1.5657437943603099	0.32099083407508705	2.26687380013396	-0.2579031900777843	0.4895003930390051	0.8352412280412884	-0.1122672180063354	-0.24704385183994193	0.8633690571077701	1.1560339886699138	-0.21571083097428892	0.8390853746309196	0.3576246792242971	0.06778138925106164	0.7260931343197597	0.3980449401361611	0.7554808429409254	1.1213310592385073	1.6329829001865803	0.3840969682289518	1.2799029814317815	1.3081134200605893	-0.5214370380697102	1.3672051726337837	0.4761339427271177	0.32107669317342774	0.08026651563144196	-0.32305763421180755	-0.02607695386506339	0.7635641732152161	1.6562593996223713
0.5517777992332307	-0.8058733857531282	0.5114446435284808	-0.1207030449806408	0.6409675606708118	-1.1558399262595909	1.128698840976261	0.401695126999822	1.03664949292318	-0.3149652274828019	0.39100810251938284	0.010480028911829158	-0.7544404397168811	-0.6295909740015252	-0.7571312275097433	1.7962064884372313	0.16619219917715036	1.0396844241173626	0.42906781100552016	0.24477723825664202	-0.6410329822465979	2.154400252119547	-0.6132125666853916	0.2835580219219354	0.44648188881238354	-0.061506360641145966	-1.1777240090573007	0.6630679077183574	1.015166859255943	0.09789173486563257	-0.7177815060150943	0.1374230696912535	0.5893292046950644	-0.016784552598478213	0.019237217768816477	0.029156911000864053	1.297986667708057	1.396929581860973	0.809887605294337	1.2022955408806562	0.9084515450895888	-0.6682867929584084	1.158180511801889	0.008883392246341755	-1.5750543578425762	1.1505950518598513	-0.19634311097260368	0.02341347462154888	0.9499997256548763	1.1988577361801829
0.5655621643704968	-0.9137257185657851	0.00999669908270966	0.12379348980651894	0.7751368434372001	-0.9698425474005946	0.26882033182124604	0.6042478283045318	0.20241259588933294	-1.3549807112480807	0.657625963390828	-0.9684261696932877	-1.0627558683285154	0.6033288315752928	-1.1942844502837593	0.5138090109410751	-0.5904413987041827	0.8469883123233459	-0.20416391507065157	-1.142406755635285	-1.622547813009719	1.0367265389039024	-0.8136696382417147	-0.015997873344734438	-0.005190969671293785	-0.15826979135052827	-1.6604828647104628	0.06220872305062372	0.5660755263193293	0.10325915728212823	-1.7043196484976737	-0.15456625440651653	0.750990887579342	-1.1313035676910992	-0.3277405091004216	-1.0101827753860906	0.996295302943819	0.4239587210734011	0.7339479252569954	0.6979590099362206	0.788466296902312	-0.9336466154749237	0.6516014048281686	0.08645309453824548	-1.8894919790211009	1.449331126437488	-0.23727434707865092	0.37857919015989205	0.42060219211795313	0.4978316584179424
0.22665947130433278	0.3265170026648323	-1.0540682864665019	0.6545086971670258	0.10108967544239987	-0.406844253731707	-0.4437803625331801	0.37145229392062745	-0.8848554415751727	-0.7658745305708328	0.6844511622812571	-1.7106837086143911	-0.4421709958928864	0.9784658630615071	-1.469120322884101	0.07810427912126568	-1.0160592392140348	0.48617157232073116	-0.9331059112271165	-1.662592668621188	-1.8576141988358659	-0.14551010177408322	-0.7689873881247286	-0.14850692267230303	-0.23437741758705583	-0.5885801686503086	-1.392068234803027	-0.36569312958391353	0.14688887549007804	-0.4329201870450263	-1.4853966374384082	-0.3439184400250745	0.7716198576980181	-1.6966741731169332	-0.1416710687190554	-1.6932339249610997	0.1655095501093078	-0.5221411914081842	0.3058222413172918	0.28461498725253376	0.8792368007894745	-1.0871431375704907	0.37628103560240106	0.43973121470518345	-0.3555624993912109	0.6328098717430305	-0.4963671871144162	0.6087560983498609	-0.4134610493769334	0.18079582309426093
-0.15189515200486703	1.4765051804598304	-1.4408613903724765	1.100539541221797	-0.8917820723162485	0.17776690823425148	-0.6791459584897036	-0.047055049390523594	-1.0038027052544891	0.7378007350033033	0.3225003876670657	-1.529391459219912	0.6845886133916982	0.08589782329468339	-1.3346281368384114	0.4825838570562004	-1.015490798406275	0.21970458156227854	-0.9938314734903956	-1.2330588760012242	-1.1904337010628379	-0.45520864237976144	-0.5487137249817201	-0.10587331979813043	-0.18886156521974495	-1.027492959690102	-0.788456560585673	-0.22098449172664256	0.01462715116433179	-1.2493161912650683	-0.643068615497247	-0.48190762033101386	0.9023324926782929	-1.3917779933227956	0.41450071454603676	-1.6274837076317794	-0.7492226566400098	-0.7663682796201279	-0.03422867572827821	0.26103571381889024	0.7908572033482282	-0.9673865577279153	0.4610229507083253	0.5304462451241371	1.2790757611499384	-0.6154205105496662	-0.8793525696017981	0.3969437012343647	-0.7976746347032125	0.27036596334619656
-0.12127606850486791	1.1461252195121856	-0.5721882275389726	0.962370820458027	-1.2269742229026817	0.4135482207356787	-0.6887240248163533	-0.3273773995148045	0.037323883622815406	1.4995177772205799	-0.18053493725915287	-0.7248213346352019	1.395482362783391	-0.9511426003981163	-0.9878260634390317	0.7395805884461206	-0.9304645847894158	0.07056820683054855	-0.2568766104903044	-0.6490117495563273	-0.2335839457206417	0.042305720286769356	-0.28387344583123025	-0.15655314631481654	0.07459980932567575	-0.957395045892899	-0.5696466113295771	0.3343538870746747	0.1892790947473541	-1.8535959200189498	-0.13138971362719984	-0.6391459349730942	1.1114255742962955	-0.8253517495876321	0.6169375065650698	-1.0128784485666882	-1.2840476840944273	-0.38847844361429723	-0.015183836528197577	0.4173333762495566	0.3398698981350168	-0.7171573779018336	0.5392659957420618	0.26444618180406315	1.2421691533168842	-1.3196358166580966	-1.205577600874175	-0.0040291280866573175	-0.42317762840099155	0.2095210434174506
0.41473498443307943	-0.46971607585323605	0.8170731419007854	0.18634169206325163	-0.4672444419176495	0.21158857966993855	-0.836666728281247	-0.41294303793748816	1.1664092647809836	0.756874760654661	-0.5332666582270134	-0.22529884095457783	1.110476550973773	-0.8038365018190008	-0.7567506112001877	0.1436814020538873	-1.0917524232204536	-0.23899561801179348	0.6255573325798673	-0.6584616387771074	0.22231188351556297	0.4167093168376831	-0.0528035777997296	-0.5350428259741522	0.383143703006661	-0.29235692372095895	-0.9836453122263876	0.7607206800653566	0.45978438999626586	-1.906895166903187	-0.23773521385314358	-0.7381372973919043	1.0919077345985022	-0.7313289708575389	0.045501618840887936	-0.41116377472515425	-1.3264772023615228	-0.013752642046042577	0.2178286026263867	0.35861675880338767	-0.22378918549250423	-0.5606224354163479	0.22637438518861322	0.050885873762370845	-0.36412279693854754	-1.1617714425871548	-1.3052800552210528	-0.07320588389854607	0.23400530615862575	-0.4240548919576746
0.9633357021778652	-1.8801574231784235	1.4899108424430114	-0.7137696951137011	0.7115976471333096	-0.16268533119529766	-1.0727228440515528	-0.46773890644589944	1.1793814258677568	-0.6365922757667632	-0.75273037580466	-0.4589427823915434	0.07103094755356461	0.5300866486988659	-0.6815891238883915	-0.9508452700223972	-1.4375950470377468	-0.8772733515566753	0.8494455849806939	-1.1406093485892312	-0.05288437422605612	-0.03463303676510147	0.143887074917401	-1.1586787278808248	0.35887177247325297	0.4279993812784798	-1.5326368586369918	0.6643164211885801	0.4737043180557626	-1.3850250765877068	-0.5057517173405635	-0.6640792969822134	0.5886168193282246	-1.0532671867241705	-0.8773288924638021	-0.2384895481325535	-1.0400165880813466	-0.03906417502409807	0.2668142162950244	-0.06354680381917613	-0.6030104558134941	-0.49089927352066465	-0.43219996077992395	0.16864265844525825	-1.8474317096536534	-0.6597083601317945	-1.1090464484177247	0.2960183549971501	0.39460143758150573	-1.380247963560251
0.8496153471306179	-1.9198817080678445	0.9689044675653239	-1.1512021385880298	1.1264092568285522	-0.3497613303035137	-1.0387478028684898	-0.5881865888534799	-0.03004666178872139	-1.344426256101966	-1.0431179160101607	-0.8497942633185306	-0.9817876038983977	1.7422728715007225	-0.49033525517778836	-1.7154106577390487	-1.575149835407588	-1.5500758524659262	0.16211480288752497	-1.3226504349240102	-0.6170396390132038	-1.0085824734176752	0.2964553711890773	-1.6482588239440188	-0.36325970984265793	0.5433444536766229	-1.497874088511063	0.10696851002916438	-0.06739841147415201	-0.4923941128752428	-0.4800166785292755	-0.4493189650133989	-0.27969040031268905	-1.0502411765555382	-1.3311638104508419	-0.4613771596132388	-0.6060503337008482	-0.255330857305826	-0.12747769819988872	-0.7191734580056246	-0.9059329227849647	-0.3543101720316137	-1.0361927186918631	0.30536623686220477	-1.8653205571554103	-0.4940411430007355	-0.704772356279155	0.6251817502479634	-0.24866540293957856	-2.0103402112142676
-0.05948038034015158	-0.7997534922093126	-0.1467269100070859	-0.9940162559625378	0.29993825517745054	-0.23746460141980177	-0.621554159008496	-0.6722861774741429	-1.4450693115568483	-1.0588420131767666	-1.377979368424026	-0.5649698180591356	-1.4999704159079799	1.6566114472373377	0.034990655772454554	-1.8985606335987868	-1.1696615294639463	-1.7206594618133617	-0.9920293421808716	-0.7353567204468245	-0.9287584495988812	-1.5936236404104536	0.31915226855517	-1.6066693022125607	-1.6163148719823934	-0.051552610094105264	-0.67166524439548	-0.5389272140900001	-1.1167565237435815	0.46868425245472217	-0.22171323794956876	-0.24427438070233864	-1.0359590312589868	-0.26297540382127643	-0.9676805955552825	-0.712973043508729	-0.1515922682947128	-0.25592589009102223	-0.8211276479069411	-1.4373446730354458	-1.4841475124288515	-0.20460701911658016	-1.2673493449522721	-0.0836411853982137	-0.7154066930398899	-0.7945097048867529	-0.2957968037996398	0.4296315777232955	-1.2679678468147806	-1.9846647448889407
-1.0977316356507905	0.41609845629677605	-0.9649920024784998	-0.5528171770035846	-1.0140985885736504	-0.02341712805741889	-0.17129828787261916	-0.5744685769507984	-2.003975198151589	-0.5825936768178677	-1.3913811858289171	0.41542584371059527	-1.4469538237391064	0.3857431980578571	0.7552385667275244	-1.947928676716072	-0.26259446020758326	-1.2068761557778396	-1.871595353519216	0.2498695450881255	-0.8828566911569741	-1.31593748436876	0.14334508259062378	-0.9158425226643943	-2.521463558568769	-0.7880264595495526	0.47934694917359455	-0.9329909893234415	-2.1439332011964254	1.1715509408222975	-0.03770214597819462	-0.12718854729463502	-1.2085889541959813	0.8727652051281303	-0.18407728738266832	-0.6463451574558452	0.16856687268543996	-0.014717734462641003	-1.3572469942743115	-2.072048405326456	-2.307789689582824	-0.3446472128898111	-1.1510393311269593	-1.0091778877577875	0.3166628951278335	-1.114161644674212	-0.023961560461499113	-0.17239551187376656	-1.947020114329947	-1.5676835598156833
-1.361801184515864	1.0272063216770368	-1.121959094006069	-0.1534810884906423	-1.570166220587674	0.043569630377054296	-0.06660572303327358	-0.3032735878865511	-1.526565641852229	-0.5610283944228214	-0.7974671178366614	1.2256750404449763	-1.0424556906844662	-0.9937245180937483	1.2779239229993251	-2.1535389967898326	0.7430696239242012	-0.435888539088705	-1.9452372342513757	0.9107558256263593	-0.7048007007283043	-0.5988119334157227	-0.11452876487971743	0.14967254077035136	-2.1347408217638346	-0.9802989167388196	1.3148030013864611	-0.9486382360958808	-2.4400664353759045	1.3657263642738504	0.04647193144967101	-0.03826634485478858	-0.7193400000641944	1.5011428022180409	0.4288809332811029	-0.1950075568688154	0.2073811466148198	0.12070654771939097	-1.3375485305521777	-2.363901939293107	-2.739858911143141	-0.8746508185781683	-0.9043803230650281	-1.7513625623900508	0.5096338449163869	-0.9862863414195147	0.20127920878721978	-0.5703697815517631	-1.8948481354699394	-1.164071894264586
-0.5583256537016352	1.1612388454071392	-0.7941071139101825	0.12732360810099622	-0.8475385579788058	-0.08296559688543102	-0.20070128074727195	-0.01370824309752353	-0.5965359987423022	-0.6152186780767992	0.16431066924121557	1.1115169505165394	-0.41213832990340205	-1.6329973354394154	1.3300579679180655	-2.096889239050903	1.3727212373888842	-0.003350930151926015	-1.1617907451310077	1.0387332132860725	-0.4681992190108253	-0.16907653720689794	-0.17460782848879708	1.0630179904097687	-0.42726960331292985	-0.4656278264060486	1.575151095098203	-0.6375530944587295	-1.7332139126509394	1.0396581495452415	0.2958260954764525	0.07741372605324379	0.05049125176457737	1.2948767255448392	0.7154386485230154	0.42654190903320116	0.00146944534922342	-0.06476725689560162	-0.7606306367583888	-1.9963020839252361	-2.1525475212960368	-1.3245530200542088	-0.6484293662923141	-1.5583662568856744	0.2960937157255834	-0.38844147356316155	0.6241668001342773	-0.3434322318655081	-1.2318833116436048	-0.7796721659963997
0.7239347682749093	1.217367776334438	-0.20640722440504825	0.31913397166296853	0.5159856547772711	-0.2761472760026023	-0.0978584936628377	0.16071568033380854	0.20989145517205993	0.0113847015564819	0.8668910618433775	0.2684218727623157	0.39090732618177704	-1.5226356235578267	0.9924620464883338	-1.2303746945436733	1.4014800296733496	-0.030997721772970877	0.07563585790377396	1.104609478815133	0.01935455817953483	-0.2055058949364639	0.115640818592312	1.379617515297787	1.4947751417642878	0.3039191413414455	1.4380472634408656	-0.15239692020956758	-0.5088539279903408	0.48016377823266676	0.7928573452629055	0.15335283481857762	0.5670269954250811	0.7382406040301553	0.9412885382714536	0.9134830363147537	-0.19428910882103106	-0.38084671287916677	-0.026425891400530463	-0.9753980825871471	-0.728971534176587	-0.9881651214912963	-0.3504041694636225	-0.48244277557016246	0.44173251255129703	0.312835656385913	1.3013509216330266	0.3010287180087849	-0.32543410875673556	-0.1102852570546059
1.5635430311901524	1.2487136768657807	0.5566719349777464	0.35038746500862644	1.4362354122047765	-0.4332036235007295	0.4493748635071101	0.2184518608789898	0.7520074024409974	1.2277195929399873	0.9296454203359406	-0.4511690126750677	1.1277647004146385	-1.0580014843271532	0.5897078478741912	0.1920804006737133	0.990741187580687	-0.08829734394806345	1.162778227106891	1.5572485454694993	0.7770947906000015	-0.25289992350635	0.5328027945611501	1.0662091259017574	2.3227009621299484	0.7399836769273211	1.170075311850621	0.2929438176159252	0.40392198186669076	0.06909715376642026	1.2079124447156466	0.10741886821058512	0.5559562587076724	0.488168637788671	1.2946875668435887	1.083511614537382	-0.15056790510455528	-0.5346088256599267	0.4087347034725037	0.15034527814570015	0.5687481016453516	0.27910997043652674	0.006212793008719985	0.6106078783639594	1.0462086956575958	0.7393047602563726	1.8716127916933425	0.7928333232067153	0.5085382453654259	0.8853519305545731
1.4851925850803391	1.052421883957464	1.2966644231088056	0.14162199504705392	1.4022729471675957	-0.5313784230560916	1.042143956027743	0.24952389150792015	1.0783639669701237	1.9952127772035317	0.6195900563464505	-0.5129786909882653	1.369729233645218	-0.4219259429998309	0.3980006820353118	1.1732182143881056	0.5613350663486608	0.230847350972161	1.6752623637869501	2.1692877090382705	1.3296966199205464	0.08584485575968417	0.6395713206076049	0.5469825046404497	1.719900124372063	0.6351130186709514	0.8717088315536617	0.5131123120377625	0.6370129905716797	-0.04732965810752689	1.183982883054215	0.019888370883562843	0.18326632814698204	0.6619427881283148	1.6075299707965238	0.9816168326907646	0.0832306000553449	-0.5224587091664591	0.4158515121770901	0.7029616603518268	0.9489554193511415	1.7329768189589962	0.3161082528437327	0.8994423872297843	1.5485571990862046	0.7634043580442899	1.8205182099755977	0.7842446982039702	1.0687874036937306	1.7252170066747257
0.7314772869365825	0.6364584480126338	1.6056116080733323	-0.1598917804340933	0.7703471869759145	-0.5001625898700437	1.1122311750439946	0.33664189422457036	1.0963493724349982	1.5600850720318038	0.524518131591673	-0.14987709137308955	0.8821563219055528	0.37453419120586945	0.45194551997255317	1.0809693449453452	0.48277867128093094	0.7867842366174841	1.667739167982541	2.2648545211107556	1.112896896375047	0.6147961508125944	0.25706677420922663	0.3495608763485701	0.49963622781375727	0.23817644099853372	0.5534350635294931	0.49847420820201727	0.6155904544731897	-0.0695511337895445	0.8263977395652267	0.08807334400162836	-0.12721141603794076	0.8667588180313086	1.6027101051215773	0.8250455759379709	0.2472369713294355	-0.5330976828092243	0.25365867569042644	0.5962054414013036	0.6053237567251668	2.384892152060458	0.460853065601587	0.40517994799197155	1.5010778488165613	0.5035718475230279	1.0769143744369643	0.3929717660605547	1.2266579334415346	1.8532154318922032
-0.10077000447124315	0.28743761334263696	1.2645876225840782	-0.2355290610847499	0.1905147356185954	-0.19888254421313087	0.6214325046648457	0.4922749142643102	0.7178603341045863	0.43527892481066577	0.8577199077581954	0.13368369699754798	-0.050758533427390805	1.0794257305214445	0.5624846795994991	0.42342415500346026	0.790352830787629	1.0648070057826082	1.609981996418328	1.5505358566328606	0.2139207083477269	0.8289627697751054	-0.3070470257445168	0.6123638597722718	-0.32569375846395	-0.09056186366594696	0.29608321470703725	0.4302642750119074	1.008131506879978	-0.2939631001164608	0.5990237393071637	0.3567592192847088	-0.08165255678573333	0.7836899539391973	1.2623885167404725	0.8153822484158344	0.18089494274873855	-0.5398665132393269	0.2515305843741997	0.4838880050923153	0.4374930464954414	1.9842570051556885	0.45548940543422595	-0.11077087293453192	1.019430133996011	0.21075174291255552	0.25944670638408657	-0.045108921178621184	0.981033178353038	1.2678473272855246
-0.5885031122957859	0.15311683590890904	0.6219306817388096	0.033501831168160585	-0.09064929282155364	0.3428662746600701	0.1420543206942358	0.6255378388599756	0.2167065303432467	-0.17882768154794565	1.1983831974358474	0.20614270178912328	-0.8182383043539265	1.2532551250189512	0.47421098131570594	0.2393908324518102	1.1596899137663186	0.8131374953070567	1.9108100134297226	0.5208054732434082	-0.5604841553206252	0.5946961843851248	-0.6145132296182584	0.9415113539956916	-0.5148592451614604	-0.2397607655431258	0.19277902321456503	0.4436944171019894	1.878305751894457	-0.7746509926082839	0.70749114217435	0.5723048082542318	0.20965985556489708	0.49688972156706857	0.8247825624653791	0.9366913430211812	-0.026016003830504203	-0.2589911162925718	0.44081347452769903	1.0115696844448252	0.9854537741081356	1.2380897284550396	0.4079656765061549	0.007498503331576271	0.45424937502672175	0.16720842660689728	0.141383879712809	-0.3141030709166985	0.5360393268803663	0.5505662099618065
-0.7070930836400328	-0.006410154519485419	0.3011126259145102	0.36916354594966194	-0.34080541907768774	0.7282225134918702	0.18744303412066837	0.5393081856758708	0.129231797307128	0.15570208819908019	0.9683539965731823	0.25440691152663464	-1.0409164241101185	0.8525830162662646	0.05471728120017375	0.8012221345478611	1.1889183677233957	0.35415285005016167	2.4218320643856788	-0.06143122177624464	-0.5647758180156669	0.31412248282542016	-0.650020420368925	0.8252064853012157	-0.570749305700684	-0.3858754672969193	0.15965371452084146	0.36905621522015825	2.501172068615316	-1.2752789272744018	0.7687405199665789	0.4094861537687315	0.3147607510079557	0.23923176891771183	0.47241589514791654	0.9163555316171264	-0.21203155959748157	0.3711125111221917	0.5161092645097416	1.9637542599956863	1.808562660843196	0.9976086755000869	0.34287029212868303	0.640693224304044	-0.09809237545039379	0.5393094420890715	0.7991194700083345	-0.4059639051017503	0.18610946816961346	0.2583105362925756
-0.6996207628702341	-0.48997542870667865	0.46353337137843614	0.4110412182781981	-0.8904841564791132	0.4536896454393373	0.6048104178447867	0.03733794449912318	0.6446522716790818	0.6257991024321874	0.09843987837995481	0.25675310456382827	-0.8764598429702444	0.47504766943745147	-0.5706958852743501	1.2478638968183222	0.7566553985349187	0.2017700450480705	2.4606270339774556	0.020348725602895763	-0.1482824622674124	0.36773962805330773	-0.8548628380482133	0.21546934936795126	-0.9342697573606412	-0.7308280047357384	-0.04886635091637529	-0.16545323079625135	2.0801247376325045	-1.5317999597622873	0.2516126720357509	-0.1458679954723184	-0.11822651121143962	0.04196201592169742	0.1651424295070367	0.44242464444313434	-0.3616522653516932	0.8717642779071766	0.16572480754701474	2.3575017974367354	2.0016806821167172	1.3214203083147185	0.1459598580294787	1.0598694974428007	-0.7515163285261373	1.1792658499937854	1.4175629888048684	-0.428942000527792	0.043940384816747544	0.4168323825237319
-0.8160302913319268	-1.1753669104233408	0.5576284145132646	0.1918673252966104	-1.6876573656056346	-0.5004008134595832	0.784198675616301	-0.850283217103474	1.235919106430517	0.26295828838221963	-0.8615220175346143	-0.12072879155028747	-0.7326767123182746	0.7206289395024726	-1.0415684112987906	0.6413620497496103	0.11721610941663502	0.47941317440650316	1.4409315987575158	0.2883824834393439	-0.3154793621224384	0.5895498885095222	-1.5109271062942398	-0.3672820886173893	-1.4457798680920615	-1.2295559074239069	-0.5458604475776674	-1.2577045024651394	0.5897016989783822	-1.4826017977360466	-0.8084882865686063	-0.7170543003307687	-0.9731496103204802	-0.18953500460066422	-0.19032086193341244	-0.49749425420169097	-0.5398065111001107	0.6623507371345485	-0.5734108771882469	1.4814895761466966	1.2063734605668313	1.461257073181299	-0.26645629049915226	0.6824890574197768	-1.416918276787242	1.5938055331050205	1.099411881532852	-0.5436157490218942	-0.06605123779945787	0.6744851303673557
-1.108711562407213	-1.5550269052785972	-0.032134352012362824	0.13275545179638062	-2.2946224899708416	-1.4377674691023548	0.4296247588150626	-1.7368782526897346	1.1274342129737658	-0.7715920697527581	-1.2885371050171976	-0.9632071496638389	-0.744602619072129	1.360229060498683	-1.000890446772954	-0.8336244495196158	-0.3693852211498593	0.8369016314152475	-0.4639839846759706	0.2106064418233256	-1.4589717036796361	0.48879493567714244	-2.205101226695182	-0.38078448268472936	-1.6192408814423596	-1.5767514655126833	-1.0882588122194932	-2.397969694605224	-1.1589678124992713	-1.218233043178616	-1.7164292088809645	-0.8953024622703719	-1.6714230063342264	-0.3598687851506724	-0.5263542027686655	-1.472404999864552	-0.6722735454105171	-0.1734025560741541	-1.2992433943143922	-0.27249355163771216	-0.047908931338337006	0.7518466536700171	-0.7574247907867397	-0.37493945222264374	-1.7040794813835536	1.2724045947871796	-0.13872988741646386	-0.9123302183153732	-0.36347495728114637	0.8200920559553558
-1.3672055971057835	-1.2800013949804776	-1.181676064403024	0.4922178334216941	-2.2672335838632574	-1.5134866661897004	-0.06775218850536029	-2.097461255176109	0.17550481847162816	-1.347332196221522	-1.075382573166635	-1.6907982801281192	-0.6400644379472968	1.4484595086619536	-0.4158955473901001	-1.993915310641693	-0.5963457179432043	0.8947327403189583	-2.3251864564508278	-0.19640162348075624	-2.667076939383351	-0.05757201639967322	-2.124038669284526	0.1085323436436858	-1.2298008685382402	-1.4731456064404362	-1.2611082723268199	-2.772019454472708	-2.2566875612667494	-0.8049986385155213	-1.8204196910414494	-0.6553579111948843	-1.6315015721203798	-0.20270493181443555	-0.6788908417703725	-1.8740020598136782	-0.568870165635814	-0.8170819865238743	-1.5727867911981372	-1.7556781762488476	-0.9790396415726957	-0.6195853158253032	-1.0168519561264704	-1.4438721834100208	-1.3350891521062096	0.17535220874213991	-1.320996774744401	-1.5443609717257927	-0.7759699761047982	0.9611952241534639
-1.2566912069104328	-0.5445093659719389	-2.085352191876769	0.9459452957526575	-1.5448396187084983	-0.6167088230055795	-0.13108293905303994	-1.7410453332878644	-0.8691176557678865	-0.7679130505309377	-0.6582574788421206	-1.5329516889831112	-0.13877474058676997	0.4213021684998802	0.3210532275996356	-1.944803477755807	-0.7722572462198547	0.6075804502961166	-3.1938602512074774	-0.5197579512212184	-2.5787932079385683	-0.5667620982706467	-0.9618625272600718	0.43304076966089056	-0.47225758748814756	-0.9286053681288652	-0.918905799066351	-2.0126790410552733	-2.422760734402785	-0.27662009414486677	-1.2150572645969506	-0.3625843475236436	-0.7942881544884003	0.2906528195902773	-0.634795202917405	-1.432548796997615	-0.23114372244544118	-0.5968482749726268	-1.2574579550335794	-2.19991849653092	-1.3367261410141023	-1.7899578346099536	-0.8266168820875102	-1.9241003285255942	-0.5198256716306467	-1.1212218741728248	-1.5341839588300452	-2.149736139253883	-0.9371005846255078	1.1932587386377815
-0.6342173566063692	0.13500632782781322	-2.1418535426407184	0.8835829623526669	-0.5328375892266121	0.4232329352525485	0.23460742376927288	-1.0456027904126324	-1.102392465319692	0.3494778561112173	-0.5210498791030903	-0.4544324281153965	0.6107390111888029	-1.0980016745565098	0.6798125372484501	-0.9770794952644742	-1.1159560072923516	0.1454567194450426	-2.871045935503835	-0.5935828894919569	-0.9236864883965413	-0.5326030140770043	0.5988489324513779	0.015345522923274792	0.34626050296446936	-0.2963193541764424	-0.3728629969583038	-0.6173247796305179	-2.022823361264962	0.2249801710843436	-0.620494919898236	-0.36396299060957216	0.29641064391459915	0.635785687275269	-0.6059270772338167	-0.5123225882194608	0.015006885688566389	0.1823391411614745	-0.561946574710713	-1.8520545196766756	-1.4508724936519137	-2.070592522013908	-0.25964507716605895	-1.7523427276731212	0.21994890815634585	-1.8662033008490628	-0.8928099794793041	-2.2771405034774017	-0.5658236395441619	1.3046178257427563
0.21439417294512134	0.4299366693365701	-1.5814986610349646	0.12729740565494885	0.19088651316132157	0.6471151274934092	0.36680345837356393	-0.5862724797850807	-0.4202114275058179	0.8037305624213983	-0.7311707400489208	0.6439296773769593	1.0945771728685918	-1.8479563164753288	0.4453024326598951	-0.06866907141260116	-1.525971351338074	-0.4064953180050962	-1.9592567549793194	-0.7590181388245317	1.0490443023088503	-0.11705589867963609	1.4786507168587741	-0.9849373333260031	1.0435964134742537	0.04231652756398611	-0.06850464029503578	0.48783786776533705	-1.5182614949721434	0.46857923438069243	-0.5713081808087082	-0.6144786510780564	0.967968624214036	0.2697691679743416	-0.8102127504584344	0.16104214903739714	-0.11272611638713995	0.5418790684371109	0.19455756784576797	-1.444174169591386	-1.6291833810383627	-1.512498383043834	0.39624924975166326	-1.3232768483926631	0.5608272589536442	-1.7739658904759934	-0.3508415165784805	-1.726625816015421	0.1987214518227537	0.9874977661462594
0.7382653683332083	0.39419001580538854	-1.0754904338881257	-0.7912203490918195	0.3461828527529417	-0.03128961105573913	-0.30102439413979504	-0.4532363200942467	0.3924890947833751	0.21215239701249688	-0.9426811280748544	0.8389369524573222	0.9506660135821458	-1.2870134187580484	-0.10571577575568902	0.28608508623729156	-1.6088504706774094	-1.0267189970791049	-1.1854354427351306	-1.379363226563077	1.836739213318209	-0.03268440078304664	1.2782670794195405	-1.774444836493241	1.4819092048461497	0.0630378635805406	-0.09963358000024553	0.8348908954765744	-1.0302686432166681	0.4094205286632099	-0.8445507898175748	-0.7306951096274232	0.995251190480595	-0.7778702473959096	-1.219514142859587	0.159166684905219	-0.369645893596918	-0.002999366853230596	0.819554761883843	-1.2290276040852062	-1.7267075272252301	-0.6744608093822871	0.8862986172472412	-1.0144570439396923	0.5933223469170381	-1.205155975055848	-0.588138358767847	-0.806182134311089	0.8982886206291631	0.28499472532172637
0.6360715995198143	0.22965389176288242	-0.8769951044430393	-1.155868634262339	0.21674718189199602	-0.7484031562378506	-1.5185468212946442	-0.038530607008275444	0.5343424826136315	-0.6381101738396174	-0.7821466958340829	0.1999742180245139	0.3739993622515966	-0.17645813701431123	-0.48208537164008686	0.46758114192271766	-1.058586994329265	-1.4745078604902984	-0.7315277941897163	-2.2240368163899644	1.2398097468753964	-0.6781495628377783	0.6407199450784344	-1.6709564758624853	1.4962475753602111	0.13437239984485336	-0.12699897480658692	0.8063589108841098	-0.41922559778709273	0.3574822562870864	-0.7621325075979125	-0.3876190475002516	0.7119657196251341	-1.7841172455255956	-1.55476551266439	-0.23003634874517642	-0.09904763475683445	-0.817689672007631	1.27404052035364	-0.7680888838476218	-1.3744384537918692	-0.012979189522618733	1.135009554029479	-0.8109799266407544	0.5428347414460996	-0.6956958354923376	-1.2715999848348605	-0.07709850945751512	1.1727110393142282	-0.36940423594717653
0.19116693953512856	0.041027811286825804	-0.6297842419849985	-0.7827258181626481	0.401713357121404	-0.6507978483115997	-2.3730861077014564	1.3150535804141292	0.028887798900243566	-0.8318604457432518	-0.19878427891241043	-0.32534436253989973	-0.034110497336514105	0.32095909554630664	-0.4039157357460824	0.9856880960942732	0.011706688860303599	-1.2952704795775498	-0.25625784314139943	-2.5466953066086937	0.4355797864338383	-1.5574006455717488	0.4834413970225651	-0.702448028878717	1.098259426647854	0.5906567333074191	0.18226330356764045	1.0936343525021486	0.3549142188302573	0.671009044975201	0.002043186221193561	0.3646818380595148	0.5842756379308846	-2.0087209034659836	-1.5006681866058904	-0.2946650773054738	0.9916983428233279	-0.8864363682717066	1.5401645269362922	0.3258665725821806	-0.494134059070773	0.38807386639067215	1.1755544479784015	-0.39404572893460343	0.43978453044170573	-0.3634109132438084	-1.524948908195315	0.17554372630969717	1.0259344856193708	-0.6334516491492438
-0.02845456537822139	-0.12091698597682635	-0.06089004843463009	-0.09998983349309544	1.166924651884684	0.17768667131961038	-2.164812973653122	3.3855755736318076	-0.38796748384578683	-0.38055334530705986	0.5200309354658469	-0.05508889070093082	0.17398198809677903	-0.036328922140189346	0.06230115933822434	1.6767227167343688	1.133441215218824	-0.31068936704465067	0.49086203410670975	-1.85677942538612	0.5341200562055319	-1.7372474839728531	0.9748493606849811	0.5148551660968615	0.6456696912232996	1.2512790853765838	0.6921767995433774	1.817235232987174	1.056247976583234	1.221129278530947	1.0181142497908302	1.1572751446227434	0.7442906519951711	-1.4186150883200646	-0.9151701685086819	0.3246269361631253	2.2583897097634855	-0.062382663153337285	1.539651474700517	1.6694586236348454	0.5546579823625675	0.5951831964635489	1.01597765356715	0.4098255322068017	0.18051247884509994	0.13515604026360814	-0.997761103830271	0.14461499684616333	0.7049094737018743	-0.6433125432572603
0.15583620809536888	-0.1257798470286736	0.4445325444430595	0.4293855826850314	2.0025803691777195	0.8521763279037586	-1.0551209036251432	4.922908434273401	-0.14760545158250066	-0.015955585894729504	1.018440806380791	0.6193473072360058	0.8767544938184787	-0.3934060589691433	0.7144168085102707	1.8903732624187402	1.8594715959433081	0.9767763407885514	1.2108211747490494	-0.5221216670201104	1.3464895588989718	-0.8669602367790382	1.4062369381478086	1.3839161717041064	0.5513801794089969	1.4598933723854595	0.8634851479657589	2.2994517239026173	1.338335414669767	1.341160133123872	1.5133798752049188	1.631716744266812	0.9766295980245593	-0.6540370803147638	0.08437352790826312	1.1664325086595149	2.574875126835247	0.7057354796386878	1.2161352331549395	2.3368882973577296	1.3091140354239488	0.5735466965368458	0.643216019851897	1.302394855692043	-0.16581184905624535	1.0533789810666876	-0.24598541112742744	0.16188962429311943	0.4275847696338593	-0.7725416495052466
0.291758012681695	0.14965913304383885	0.26677418167270167	0.7679654790887153	1.9684612794914766	0.692751763210217	0.1609316550517784	4.638900814905586	0.5241898806070379	-0.13548907337541483	1.1546774564866273	0.7409537993037154	1.499577483454829	0.04986788808244402	1.414210904896558	1.3641074926117776	2.0557842898554464	1.7090703658179054	1.3070163023571255	0.5113341989128773	1.7708140419441023	0.4148562427801734	1.0599322788983039	1.7301371584726972	0.7642033402489002	0.7320861828101414	0.31475311739155215	1.7712284038436952	1.041881152300641	0.5396486132724869	1.123288975636348	1.7165174533608993	1.0838762668175628	-0.3155540801374454	1.1284148891098482	1.354560691917505	1.487635683001151	0.48781106029898996	0.6786040257391006	1.7979686786716058	1.5636976119110042	0.28376070845324597	0.1512580443319115	1.7079986856992246	-0.28943750236807847	2.0596233795547527	-0.016886700145857667	0.28867433294514677	0.2922096201844158	-1.0626211337888503
-0.11993244223488297	0.6063594910736728	-0.49990686663458345	1.097333596423692	0.6665138018335633	-0.060844814494845204	0.8319401236725641	2.458948137246778	0.8950910253275589	-0.3431419166952689	1.0628360096852998	-0.003190610962857734	1.5333068142060264	0.9770865313961999	2.0091507301476224	0.6073651115316387	1.8494736881668556	1.5013309792457437	0.5881528826475223	0.6076426194222675	1.2210112892935217	1.1625378000204558	0.051312021833551574	1.6748163004067789	0.7541224641701102	-0.6012441837674751	-0.7140841565581765	0.2659507907605775	0.36271952719636436	-0.7251236821933749	0.20841233918129834	1.6272699451870667	1.1166638267406617	-0.4054076425155389	1.707315086059921	0.5455039971766394	-0.19809166080061336	-0.5010650699992444	0.21143749180902432	0.49585287315911947	1.3936521222094425	-0.06997024757680284	-0.21444858462636296	1.3588113970399172	0.04762370725750337	2.412511792956737	-0.35751689853845875	0.3793480813726817	0.35381110846473024	-1.1091724984148632
-0.842255329793877	0.9397802729604736	-0.8620866609120202	1.315561838071439	-1.1089708922310402	-0.5837421883718161	0.9326724581010336	-0.25754186419174635	0.5447916283624394	-0.13122281299174726	0.9674835511671753	-0.8343851905847122	0.974629890750432	1.2732726111170605	2.171104911076203	0.2986585938082711	1.3779827090199697	0.8156174058862808	-0.3768989697290755	-0.00906525220409618	0.3190314182417371	1.1028056948520608	-0.7837676034798143	1.3051857681439634	0.19508408114166373	-1.491052791857924	-1.4984799459520173	-1.2595946793485633	-0.21304531962331694	-1.220431549654015	-0.5055991199546662	1.6234826483309068	1.1788877628022925	-0.4904506858019055	1.4534571137939278	-0.5764864876158426	-1.157290320452561	-1.119689880064924	0.08496052147623386	-0.5592264691338054	0.9723572892979742	-0.09220327405497286	-0.22579407014876465	0.6716967206723083	0.7031613471632047	1.678234731151476	-0.6190265386109512	0.4959000538328322	0.608857832711326	-0.6260044839168948
-0.9309839148604613	0.9417317355692282	0.07310990448437545	1.003362078126684	-1.8683683583442372	-0.3726887495421287	0.8462492175585301	-1.8510416575830553	-0.1940957714938069	0.3050002964799412	0.9355927030976148	-0.7378036768839034	0.30348098268516005	0.34577890070365935	1.5318349498738304	0.4835703331677099	0.6714184765061564	0.37439803143534583	-0.7126408217903724	-0.5836769873991959	0.06593951326698382	0.7950766494492892	-0.7609660120085459	0.6077001858379467	-0.46948769157931564	-1.0420323626354537	-1.4406870738842832	-1.7216244738619413	-0.18468809821074458	-0.12752854133931604	-0.5356620841784848	1.7345883736313932	1.1143764293772902	-0.27340997793887606	0.47356346265209637	-0.8842063139740275	-0.8714592759612029	-0.5941349197819833	0.3180471874665386	-0.6969391214046975	0.4895832357182	0.39683047104388064	0.08585215161213708	0.44712994811785345	1.2343225216537523	0.23992135614995988	-0.2844211828299755	1.0282203864096422	0.8506705833257505	0.020346131786194908
0.2752940734687632	0.6972979798426864	2.01024619689298	-0.026703531122832164	-0.7731145181016449	0.3316341853888414	0.8239523729534007	-1.7823372901620056	-0.5898338318628076	0.27149141162537416	0.8130369078999747	0.39361282438507444	0.026634253480667065	-1.1161673112450876	0.10113146111579438	0.5878480400368021	-0.22379160201789766	0.29379495970784697	-0.08825573760289322	-0.6078911029172188	0.599533731147696	0.844924197476705	0.017449342845708555	-0.3233151742848418	-0.4416859892261958	0.6434071775653362	-0.5587550908884792	-0.8347572756030358	0.5884613547507118	1.9398243239026605	0.05602473845837181	1.6839178105554369	0.5726038461337559	0.13054468849748396	-0.6218624757151685	0.0309413418091052	-0.07713920623632577	0.6550402560605163	0.6286643297852643	-0.05478648854737044	0.17935947589225004	1.0645455980646716	0.3927302929933302	1.109005874076901	1.2636825578426703	-0.9638169410982622	0.4306447528036019	2.23238984830967	0.6947643860984838	0.07870313310870633
2.244691736054848	0.3918520192778056	3.6168708936097573	-1.3143570082101268	1.4617942120463665	0.9753660669048011	0.7421827714515518	-0.9522736199959443	-0.23162028108677507	-0.457017504221576	0.4276427562018368	1.652079738717177	0.19388008442347576	-1.8281501533554516	-1.5253846785988072	0.19391890793431554	-1.1024976608048656	0.025921708424963212	0.9144943108695258	-0.1989456528703262	1.0904171608628375	1.1454060756106992	0.8825728065558942	-1.1825480383039124	0.3784545731570125	2.492777500457471	0.5792780113413283	0.6984095120040447	1.6657301590580733	3.299155000255364	0.8135030639359347	1.106335742922182	-0.5370344908756324	0.43161738766753255	-1.1785204294248037	1.3368272521764741	0.15651680153283976	1.5646784227551687	0.6557463561408589	0.7319773519586953	0.23083318956726534	1.2970348229598399	0.3369022129310448	2.2438421391608068	0.7234792368470311	-1.2411966067957214	0.8890923058916468	3.7122592881942835	-0.0520928459080902	-0.717045360529596
3.521701899918515	0.0003788566765928449	3.819091781601866	-2.0837239955817686	3.0941886473092177	1.3255166037012518	0.33386017870562407	-0.6585964433692212	0.5997311238788277	-1.2171526426149426	-0.1467652313698558	2.1175410786669095	0.33515362784657177	-1.2468760991012389	-2.5421704065442725	-0.4218031546593976	-1.6859502031382334	-0.7895668952462178	1.3398357903846003	0.22233710970132223	0.8469898714233465	1.0391711666273997	1.30523440353566	-1.6659247770349686	1.03058522904043	3.352132336704025	1.342594067879536	1.8248632858792202	2.24401610482377	2.746273599490316	1.2478855446052897	-0.07760377081222936	-1.7538594014004423	0.5068183782213651	-1.0837710261664428	1.7226311927852471	-0.3608962790815987	1.5973739258924857	0.271667754049152	1.135575205093134	0.566426824547963	0.7874420959150312	-0.13087746824020244	2.9433390150978154	-0.2021926132459104	-0.7090087677082788	0.7829242331495332	4.558986358933185	-1.0255341699223217	-1.7059591262522507
3.018793417789675	-0.6559581216610174	2.794400293445612	-2.003520144138508	2.8767538490706377	1.5486106246024116	-0.44227346048404237	-1.3057673891282873	1.1931697897914764	-1.196227196403928	-0.5870528648280909	1.7796534784747338	-0.08166331463111558	-0.0641127560851452	-2.6009175108330784	-0.6457808185488507	-1.8738678884007316	-1.664655839277002	0.7917323461815529	0.46012716338774323	0.1998835240777624	0.17305193035888014	1.2958008200936544	-1.747327397916166	0.48211161687699217	2.87731928320175	1.4659366785400731	1.946179897454503	1.7907946350507236	0.7400814373389059	1.1223512886160536	-1.4577725948960407	-2.3786509933675086	0.44156504405940794	-0.8362588844092742	0.7315962015527231	-0.8338810088490841	1.1356037922838602	-0.310028054510576	1.0306946081476578	0.7937293766623047	-0.12461786534948216	-0.6851028836196662	2.6180733732676704	-1.2362286521865804	-0.08723997374508755	0.38914253235674584	4.11798186419861	-1.478839413088466	-1.906322057001717
1.0138639294010983	-1.500791399395964	1.5904218584851042	-1.4835169356497262	1.105904090355838	1.7879869179243155	-1.279430363282035	-2.156245886941084	0.9997827235541853	-0.41350160469678143	-0.645531817165222	1.3820291263997477	-1.0590228299749145	0.611358725379032	-2.066688254077234	-0.2933572485109899	-1.853260618596441	-1.7299756480621746	-0.18054145689586665	0.6587649446359374	0.0673423162308165	-0.9864233338594323	1.1971477603966205	-1.6559691371569596	-1.059623924041077	1.6328487488987866	1.1085885996615408	1.219546650640945	0.5778539287082964	-1.0299000018010807	0.553055577408303	-2.3577997461137357	-2.1277067079719854	0.3594595596738806	-0.9459424829170759	-0.735424278471764	-0.5390641360061225	0.8071841137965909	-0.7447592333524953	0.5897305881004775	0.5265178941447464	-0.7370137133065796	-0.9229831731649147	1.4547862235346842	-2.054128902295136	0.029484771149909772	0.13254432387322415	2.5809738798990933	-0.9910312072571784	-1.0595987151462154
-1.1555744634676823	-2.018011389442573	0.9210442857815564	-1.154225712349687	-0.7776592249433817	1.9088883808714376	-1.709655567892547	-2.2470144838985644	0.05582479290655933	0.3203806516500469	-0.45996521314988004	1.4938471847356267	-1.9236302624377266	0.3910008388885988	-1.5690739964194065	0.17649729562332866	-1.886583058510931	-0.8408651272568434	-0.6424803816364393	0.9766741228873584	0.7794804696726497	-1.5758670016950809	1.2534593492136932	-1.5722587235941867	-2.1331499052545944	0.4582576572518239	0.6338912870023032	0.2658252243576508	-0.47195947035897723	-1.259690681226541	-0.06749692067440974	-2.368811540543557	-1.4152317834724473	0.35575426573642627	-1.3059747892773408	-1.3235497730020092	0.2677987459967911	0.7593830471382242	-0.8732576609074403	0.08596504535713993	-0.2020349620640999	-0.6220675515596533	-0.7360650911314047	0.11197144527487281	-2.2954954393769027	-0.30951782203051714	0.13577571797493834	0.7768914634718448	0.01501124752403152	0.07434101806795863
-2.295869074786969	-1.6712496048659224	0.570461620847601	-1.159896919436584	-1.5266106300899513	1.7447620911393442	-1.4032482819323455	-1.3968973093118071	-1.053174433561624	0.43057526384338696	-0.43687976983044935	1.9243759518077108	-1.8516669174261942	-0.16677134682375022	-1.3464113777595412	0.22949570671581868	-1.981997968811471	0.07895760967646791	-0.2058690521381127	1.3147785656948021	1.637562958150935	-1.1973490247356058	1.432665836186361	-1.4235277915546936	-1.51073014244164	-0.16859339212592014	0.37499690720725415	-0.31695146338332286	-0.597051061000738	-0.1644309048469306	-0.3012434572413395	-1.7161568324625731	-0.9327492052330681	0.5608435359747639	-1.2941465318965615	-0.5997312568870127	0.6832865610713821	0.7697429378328001	-0.8111108363312419	-0.20570951609733895	-0.9091094918801172	0.007839343082970652	-0.3729933176925572	-0.9068751698846113	-1.7290570975812336	-0.5757613058630888	0.3145764757698286	-0.5584703069890762	0.606574747509208	0.5366319175556503
-2.181918239413498	-0.523410913300266	-0.03090543084063622	-1.0950914404040417	-1.0015894141388766	1.4291729186088733	-0.38355166596040263	-0.2664539870494105	-1.6326918883434478	0.286050675717874	-0.7565880369229842	2.0532065562395734	-0.6426725392089048	-0.344802563936914	-1.1107410053819873	-0.12045453784092376	-1.82869276211413	0.012711797533944994	0.619851721381613	1.441325445367511	1.7308248722037123	-0.2591045662401736	1.554671833739612	-1.0293530270527464	0.4304170642999066	-0.23664145049254412	0.5086248374856117	-0.2555233460678831	0.09631480175631019	0.9556355042824394	0.034863628605518227	-1.0638762132859787	-0.9797106432935785	1.0843404704251807	-0.5386858110204141	0.5684090382238537	0.2797679716873013	0.8283969403226056	-0.7283483224312243	-0.0996345665643811	-1.0911678731586596	0.5373442109246207	-0.13424677361742546	-1.4964166921458593	-0.502676643844016	-0.3777735551973643	0.7181163151180489	-1.2371514098707628	0.27501312639594233	0.18754523502724801
-1.3359582205523197	0.6981626043507818	-0.9350927320812463	-0.6023132099594058	0.06600953841727361	1.275093061082179	0.9368661446119463	0.4413188083605616	-1.4044630734116126	0.6754274470062297	-1.0634375251541448	1.5519144396779543	0.9950976490515803	-0.07274495513421916	-0.537387945934527	-0.3755749640939274	-1.1207732200321046	-0.9469770159721744	0.9874561526991706	1.298963227778483	0.9784752904769672	0.5151985147599871	1.462630595037762	-0.3972010325463518	2.0407041731504183	0.0661598152459338	0.9845356920498688	0.3456027623530281	0.7743640565056652	1.1023926368162509	0.6958555595520769	-0.9021277661843152	-1.2603966928020431	1.7921608642568958	0.5456972571050832	1.0095773617937944	-0.3851754021974864	1.2083899364738824	-0.6044315200153098	0.3508028230335594	-0.6612116070692623	0.5189376841821642	-0.0486169768701731	-1.6901109516674746	0.8267329165036174	0.13010362462306124	1.4683573768974032	-1.4510992844848776	-0.52667428416943	-0.22353190052008423
-0.3178466374407742	1.241816306714139	-1.6176495905251493	0.14381659763423685	0.923224097046655	1.3159135259857564	1.932266855476166	0.6495859256429921	-0.7182478236467252	1.6974268860522417	-0.8008326342032575	0.645550613093368	1.9770557802000355	0.12673841676216327	0.24784013835402235	-0.18242023251440306	0.04434707119936116	-1.6479957563095853	0.5594026636261671	1.0606696860942333	0.13765495678309797	0.7852155501101284	1.078274745463906	0.21632789494505295	2.080113289015279	0.5191615987480169	1.4932896463107197	1.0847720390091296	0.7285032850888774	0.40092351513224866	1.145577356590852	-1.1204444357296919	-1.302446573338396	2.2381539000389017	1.1310662579309276	0.47737731643892356	-0.5025213991644829	1.866596276798304	-0.2895160834375871	0.8056572800799975	0.04980026118806332	0.01938838140695307	0.09112473538936121	-1.424859032980864	1.6231065812450103	0.44577606343684617	2.3119557331235843	-1.3926275537851571	-0.8713074203479608	0.014516003261478732
0.5747871286748574	0.9902457939247736	-1.6990096454428913	0.6453908558907452	1.2693507461846096	1.1441972235198141	2.1079285188468067	0.7424898505252921	-0.2491357531906397	2.468568914126861	0.08452287715436059	-0.25460345719872673	1.7324605466240188	-0.1326738658724655	0.772865930282069	0.24466255933575515	1.1346298833521196	-1.204202407599273	-0.24318612587052393	0.8692211859276125	-0.16995950376205163	0.7384066332545113	0.40906900948533603	0.5594150709434067	0.8564511345875028	0.8092662349445479	1.5808202194527021	1.4285173631632304	0.028231154464884795	-0.36107653680820184	0.9531102116678937	-1.2033536539280087	-0.9589868062538547	1.9861928618773002	0.8676187811392244	-0.2548742725354336	-0.0694888937462515	2.095976889878176	0.17889498641308282	0.8573738717254743	0.6503844508371631	-0.5465819865432243	0.37649552845891376	-0.7217023934318664	1.6056034931293794	0.2740808681782225	2.515047942349036	-1.1752333538581743	-0.3643414332813792	0.7396471254662603
1.0912109824912506	0.4353019972891219	-1.4393806963206524	0.6782212816147315	1.0816992017361378	0.3450399342595017	1.4187237332690497	0.9046812623184095	-0.40270310796202347	2.0609079950138716	0.8910322764812563	-0.9824056478701727	0.6228685210745828	-0.6094138391874225	0.7660250546504659	0.3711179572624908	1.6056869485519858	-0.04679721314791716	-0.7806633849438271	0.6328015547004283	-0.18312731785041586	0.6438709398649783	-0.4241364438142095	0.6410160197747083	-0.364283394598952	0.55170561201483	0.9597200654046834	0.9847452162083241	-0.6966407866547032	-0.7310025025160788	0.14131365764697756	-0.8238456693417012	-0.44182221784874764	1.0426784228614285	0.2576821028397224	-0.4520910560148571	0.06645310920240236	1.1338354531319434	0.4312787856676708	0.3740649136987936	0.9594593478804352	-0.8704774631626183	0.5625236134273288	0.020780781277451348	1.0005101645911705	-0.1714250798012659	1.5131220566261525	-1.000173663015495	0.4354068289845885	1.1257544670062458
0.9262074526148504	0.08525493856012804	-1.383034298037418	0.5241505482548607	0.3504790353308331	-0.9585502929655683	0.3031419910874063	0.8485575745925843	-0.9582415352742895	0.58359467177917	0.7954251344817825	-1.6145843711845556	-0.47892593191335675	-0.7346343509971909	0.4707411563362493	-0.06608328989530074	1.3806171487942243	0.577162412143303	-0.8553023472530997	0.17274235010946376	-0.6202297685446858	0.45249196242481243	-1.2100340227929764	0.6832575106061888	-0.8154164962492432	-0.4120443431763111	-0.1891492223044747	-0.2027560129899571	-1.0140587233876552	-0.943591572886473	-0.817790024444627	-0.18170746922152556	0.04636829768154986	-0.11629878617950028	0.07090610989346124	-0.3025727761287411	-0.7158682404587138	-0.8651904400846822	0.08653922277047203	-0.38080678622764286	0.9586712391337805	-1.0177772330540429	0.3092886298902348	0.18903335164405322	0.3080966515534542	-0.43014356539258397	-0.3164141727775442	-1.1429412014729	0.6336484630556067	0.662961832580828
0.060237970867578226	0.030181314522621742	-1.6597114894300826	0.5869660435500331	-0.7998463424787913	-2.131260425875514	-0.6322708456175874	0.2628892196271356	-1.2986096244810763	-0.8581280632345613	-0.21073559731277514	-2.1680290319748043	-0.9916066724454106	-0.3142895996344108	0.36018874843378623	-0.7845492977141832	0.9004587435361503	0.08878037279437515	-0.761606059841483	-0.4653357114811635	-1.7145178082159245	-0.06165188517795096	-1.7776637602129568	0.8407056147572843	-0.8166473508056886	-1.7265220675724506	-1.2599979757441617	-1.5797779640030098	-1.0770301983734218	-1.3779411990180865	-1.369863034060561	0.2632509746385604	0.5529334977528748	-0.9924358374094746	0.48960578612019795	-0.5559418341642656	-1.898982400679647	-2.730400376249269	-0.7406379183816664	-0.9879373830171954	0.6412263307648473	-1.257858994830152	-0.3429295888618266	-0.44634765192228737	-0.07281192527928211	-0.30289846659405206	-1.7699815459708086	-1.6589109869859668	-0.04752950997541997	-0.23634762867421813
-0.9525137047952709	0.0679786622834175	-1.842587649481265	0.9023314285822157	-1.863434986179532	-2.639523726949799	-1.0217627844501311	-0.6154276401472402	-1.0000859463815748	-1.2789519846955588	-1.1428620409133987	-2.4703536188605586	-1.0250511950809844	0.20839312774352978	0.6096620986842972	-1.2472329130512563	0.6821968955340217	-0.724110451114314	-0.7663157191224176	-0.9702538816713673	-2.8562338809385577	-0.8376967104833616	-2.120440426999466	1.024319757899396	-1.0009209497720286	-2.680002859271937	-1.6856759103019352	-2.3958929635520794	-1.2464941379952654	-1.9349282084852002	-1.3012808530990905	0.32179166898099987	1.1959714917486675	-1.4681124047417033	0.9683839988086846	-1.394843511419658	-2.227386672079494	-3.337302627655876	-1.3650114646063942	-1.21517510154425	0.04153133701285388	-1.6579887780949878	-0.8530367365702415	-1.3921578321539767	-0.0726119559755798	-0.02549262973343178	-1.9010477105189585	-2.207977138624613	-1.0174775840027221	-0.6891118298567822
-1.3431486490268594	0.05303973239723795	-1.495040102390873	1.128119243419712	-2.148172920138367	-2.5592574531918295	-0.897174776894894	-1.0829099782142362	-0.18829155767049463	-0.751676613235606	-0.9374985836919831	-2.3745591792598124	-1.0741961798049864	0.2621726732766062	0.9398557573666775	-1.1671517023215716	0.8318388632755849	-0.635820210821966	-0.7307925012448323	-1.09097282192257	-3.2435887555356864	-1.370995723173582	-2.3540160805572055	1.021497609152655	-1.3745274980601652	-2.7750878148200226	-1.442503677650553	-2.247143933557725	-1.509506419447562	-2.1168646960738617	-0.8722841323134797	0.2516499906778229	1.8458163409077248	-1.7119311366547632	0.9135880659627583	-2.002455283039005	-1.0472583026104418	-2.695375620441028	-1.120554464434945	-1.1237080694170465	-0.6227233514094648	-1.8898027133280615	-0.6685800137772331	-1.855118018264442	0.067576158364353	0.07307960265707854	-0.9587348460063364	-2.316756113983111	-1.464576835517925	-0.31447504796101017
-0.8857836768900824	-0.03060391828158973	-0.6890208015256225	0.9712022811870111	-1.4061510124825545	-2.4043099444237237	-0.5206036253397803	-0.692249629508416	0.6540857978296085	-0.19036446295696	0.42820470885183703	-2.01760704943622	-1.428788021251529	-0.12716845805506538	0.9680107334075685	-0.7316727751773685	1.0131987076690234	0.5598206400150597	-0.3643929208755987	-0.9318374250901652	-2.7382365326386195	-1.1345508785171774	-2.543283261413536	0.75652621363299	-1.4229099799699325	-2.151731804595769	-1.0784583499916947	-1.4090919714823227	-1.4640087869096163	-1.6481581327956094	-0.5693042554827521	0.4078496039526473	2.1229804914205013	-1.7955157864987072	0.3376411742826919	-1.4667836484824004	0.9065474131757344	-1.830721889988287	-0.07742791130231584	-0.9043965570723931	-0.9954075271579705	-1.4983306561080474	0.1394354725867433	-1.5162872775644203	0.004402724299238837	-0.009157767080691156	-0.11704483397712284	-1.8258664749254072	-1.126823096539662	0.3762675343072392
-0.15440036932605208	-0.23328946963796657	0.09356461862844649	0.5093565190111491	-0.2030569709342443	-2.5001823113665678	-0.14174767234964736	0.20327551224109874	1.1311374691207048	-0.3230529679287452	1.8226340025257601	-1.7734115592126882	-1.9168323163452856	-0.25085043258042333	0.6254306199186642	-0.3901851178203889	0.8925180376439876	1.7784876033094124	0.23777436221354697	-0.8212045180152915	-1.943978128679514	-0.1629956994347421	-2.60889662058449	0.4028537319154326	-0.9709513552201139	-1.4049167997064027	-1.168344573369102	-0.6269123869761524	-0.8812515100962361	-0.8405929436846077	-0.6949803266368356	0.8131362677351526	1.7568244852454322	-1.5945660686647969	-0.2377845514972533	0.011176174281459728	2.1729660425587345	-1.6234775094060028	0.9105396586280089	-0.6987827496236807	-0.8743192518025683	-0.41222607561090974	0.8307175395700936	-0.7816875305471143	-0.4173989318486554	0.012927822819766538	-0.2546103340326658	-1.0094741937155505	-0.3932668823851849	0.5847936038287712
0.1139051694962834	-0.6280167703957464	0.45349453859278194	0.07686969568362859	0.5116166452862223	-2.6317087830597665	0.08251936303925357	0.7527400563220572	1.1274058897325712	-1.0017157900109854	2.0348134913261213	-1.9186265711833457	-2.147097029122302	0.5223653696150222	0.1981327582016045	-0.4410717652965205	0.564199634524575	1.8520098322101048	0.5262607575526612	-0.8890036385533236	-1.4932238288532336	0.8501121639308538	-2.4235947174677404	0.24802993536802784	-0.5321909074127401	-0.9958229124384227	-1.7053228106807472	-0.4925026061647946	-0.1069571693666058	-0.2808767101366835	-1.126507239806022	1.152757176469361	0.8986475558328537	-1.1003047290685382	-0.39748845888694206	1.1222111779060604	1.9627499166971976	-1.9428893378561638	0.9769529355948531	-0.5840583689754671	-0.4343386065823816	0.8238692948242787	0.6899076784556443	-0.25404416852705664	-0.970544045948814	0.2455466067720907	-1.1082361832734153	-0.2706443619968962	0.21233347607819575	0.1165458894274882
-0.16023027480539556	-1.0594473459857536	0.3515207497558541	-0.06335260099787683	0.27822126258116037	-2.3351390944192727	0.05557978066493322	0.470538115527662	0.672632001432905	-1.4857331122308532	0.9369584497159222	-2.3441695775361246	-1.8970838675523751	1.8921949006100915	0.03231592370085859	-0.7735914856712558	0.474326669382107	0.7866613668173438	0.09424374269712936	-0.8874362195056807	-1.4118894890284983	1.1120764281710356	-1.9662694024239964	0.4618118722890669	-0.6559303545197769	-0.8917779187219335	-2.069475358427138	-0.9472266060296926	0.23840216952339632	-0.23852142389457132	-1.4252852242146057	1.1642920641591818	0.03992398720714902	-0.6258516941940051	-0.17595794642053597	0.8091981271578367	0.7999630998817733	-1.9903233472621567	0.08134460851829606	-0.6268928354514754	-0.08849092686421957	1.4112548968884193	-0.23261080413794438	-0.11138072967296617	-1.1655139277511417	0.33709742022866646	-1.6736636623038845	0.17425070249178196	0.48454522186079135	-0.43934513287653626
-0.37875215390652545	-1.103579361097639	-0.010596196576269206	0.1346775375185584	-0.4665054927506366	-1.4637484582143558	-0.21383251553433263	-0.28122181954997993	-0.15549044025549294	-1.2552054972607214	-0.467364910672035	-2.593555343714199	-1.2527548450673922	2.6752945329355557	0.27210477653422394	-0.9679784440933208	0.9056530012805997	-0.33050295491494425	-0.7340503988288184	-0.5184424457161794	-1.2411813481025842	0.43876368624470086	-1.3516405215675285	0.9688403152136505	-1.1716305460218024	-0.7727595237936473	-1.6576576982073994	-1.3792613587527116	-0.07583806854169024	-0.4582192134002955	-1.203714512544624	0.9388656278668687	-0.36421484035843565	-0.4940743440846218	0.18822711696019737	-0.5214073106115721	-0.18968506075490918	-1.3159050142942412	-0.9640140208077703	-0.8411289352403442	-0.11414844342029147	0.9992728835960756	-1.1514864508508105	-0.12574028637054474	-0.6986410807397285	-0.16433480671821488	-1.3197462771654713	0.2979264534670552	0.5011134139361942	-0.41349730265687296
-0.06645159554446088	-0.5028269680029887	-0.3755239038751687	0.5946128360476205	-0.8822689811523998	-0.40102864453814524	-0.5020686322598386	-0.7151725222025999	-1.0827825277722698	-0.4796225202341194	-1.1028014573992404	-2.2124441341019234	-0.46478841564377854	1.898425255033108	0.8312017218659674	-0.6824536846632181	1.5872589465975357	-0.5477399164576182	-1.0959768137323822	0.1114811524875362	-0.670983731169713	-0.5719662187980066	-0.7438346936052933	1.498272721564483	-1.3597739629388719	-0.4869519344476394	-0.5528050179222438	-1.24256494576592	-0.6451211323983546	-0.49484748196606076	-0.4535048912946045	0.7997490237252753	-0.1858179007053583	-0.5650985946414334	0.6149763480520357	-1.369661195106415	-0.45249639809538766	-0.2927312941783386	-1.314045370224549	-1.0923514364476055	-0.44440496260345147	0.0701070388352081	-1.3537624178501249	-0.1611538092747437	0.1572945108362833	-1.1626037597267673	-0.3717454287431837	0.12860400318431123	0.34454887148842994	0.16531203636247593
0.5079220813740946	0.39005388538285957	-0.46201836877193037	1.2007125397999963	-0.5776760623603633	0.261586085574097	-0.43721582134318815	-0.45937616727081027	-1.5591416449991236	0.22103758480094154	-0.8211570480895471	-1.143983500426702	0.24297157246023118	-0.0904352615221605	1.4784074585927365	-0.011878785549440444	1.884257992475249	0.0644127380430674	-0.4679536625375127	0.5017073211340137	0.08811585633970478	-1.074522122622212	-0.2936754485622794	1.7502321595868884	-0.8263035118745516	-0.2072287939138175	0.4799393524809237	-0.6035870319345327	-0.8743119752764423	-0.1617636606015495	0.4343803394248708	0.9403924994817783	0.3832007912821764	-0.32267852990653934	1.1372630557697967	-0.7458565824892507	-0.3548176083016869	0.3769770495261292	-0.8909217642155656	-1.1414736862167167	-0.8077381300348808	-0.4347624440609942	-0.9163109929637087	-0.36622446645729334	0.7095084945300335	-1.895906555592595	0.35358550308049885	-0.20304592744900457	0.024404233935306614	0.5868700701003235
0.6619241211031288	0.8385973362556185	-0.040087498929249295	1.7428397949629204	0.06946628872701575	0.21393117936741327	0.16899593004248173	0.11414839977877325	-1.1259990066787782	0.3623561137113807	-0.3332496954713514	0.14406952655012756	0.7460666241608996	-1.7317514882322043	1.8913160253588006	0.5316851479133224	1.4001421311816022	0.7398733821763486	0.714220895725556	0.2960744601915592	0.5697102140415281	-0.7100613449149891	-0.12677575950282904	1.569083428368089	0.060931978806243486	-0.1611810441664174	0.7074015428549205	-0.05995228325400586	-0.5768549770092806	0.35481748179414563	0.9784985757311555	1.2421806868315963	1.0176495721416428	0.43520653286805994	1.592371670449757	0.7702305067612859	-0.46723439643115566	0.4026728448398585	-0.34381572709813985	-0.8607533158284673	-0.9968376079440168	0.023456130640743623	-0.5460098271841987	-0.7768962078869593	0.5242898199527779	-1.6488269412465602	0.39187107097617147	-0.34398342934781867	-0.37193844944622506	0.2528135352185588
0.15749789858798094	0.5185571571183201	0.7916535439543494	1.9021082524668127	0.3886785798656207	-0.35864139224657127	1.0369815229336417	0.38711556057245455	0.017615050182442124	-0.03180524182661121	-0.29731278196826794	0.953477722021584	1.007292725637697	-1.6681146986660405	1.7435221373077359	0.47123623371598455	0.3627130386696388	0.9485854174552333	1.4266379030723915	-0.2523105885000502	0.5795390405636994	0.14667250864371306	-0.2702958960221751	1.0181520802804793	0.6942601360221646	-0.31876717581847896	0.1349988289515626	-0.09334071641670745	-0.0720685366291713	0.727351514513274	0.9809390610957885	1.4200338530053858	1.4142354497568284	1.1583598078230453	1.603800204621316	1.6869573451488507	-0.7552296967818679	0.058882062677858636	-0.27883082696829425	-0.39308024556262633	-0.9712874063792095	1.0347331347431106	-0.7324728447558932	-0.9741430699869706	-0.06547754690229113	-0.5802942983963835	-0.07228041471204492	0.08278825641154634	-0.6319418739134762	-0.6219040980298473
-0.48981554574249075	-0.05459006163872849	1.4533976415190168	1.4485392267097652	0.10997320756458293	-0.9345100799907419	1.5823506436456425	0.19462106158314463	0.9929042268395508	-0.5050457548118089	-0.6506769407391698	0.9106113656500661	1.061058273215842	-0.11097478279208821	0.9240703176982069	-0.14029849609196274	-0.6121817129893308	0.7744136871350211	1.0714889703383184	-0.47070430393346724	0.3803099021284602	0.8224322866177775	-0.5174293195518952	0.3023657956556727	0.951763484850214	-0.4155867893391832	-0.5261226913390892	-0.5220958541422559	0.235084026004612	0.7650327114142182	0.6403983887551729	1.2682675281433433	1.366888808120129	1.0666495076998563	0.9835258364318374	1.2052894546607362	-0.6470448684624307	-0.22416388656954528	-0.6307295270142127	-0.03896145742579869	-0.7807132904426225	1.5864826193899317	-1.1769022142983223	-0.4593500352603992	-0.273985403994525	0.32849817217291827	-0.5837211342006501	0.9889149828898813	-0.6124211879387604	-1.1705119003854125
-0.6225588625945027	-0.09318195229951026	1.2874911004669982	0.4958006862693593	-0.4426331493015971	-0.9931445752799749	1.458409947733635	-0.07241517755574335	1.0340810901103201	-0.5440300017408441	-0.8496759490171741	0.3384340121076004	0.9867281049756144	1.3090055896668824	-0.2634774138927609	-0.7057733538756399	-1.1095443921457406	0.4924959926355443	0.053979498157635426	0.03961227741126981	0.37834341752310646	0.9854942905426332	-0.45024087494050397	-0.3964537280219039	1.165192991937123	-0.24353479935558756	-0.5897166011296358	-0.6568008371355678	0.24361063690169799	0.5204398509654463	0.319504895435322	0.757092900129724	0.8337748551649462	0.1459722833539002	0.03780309415290561	-0.0218360863886153	0.16047656512537362	-0.20540008811482535	-0.8176173476247323	0.03257747815363829	-0.5004763642754344	1.0312093314538762	-1.1413079588981396	0.6071430732716113	0.251890354750715	0.282370332729445	-0.8585196175888461	1.6676195734138894	-0.403829235210625	-0.7510444613656967
-0.19748273956404705	0.5025155153357557	0.28763162586301505	-0.5087367668074365	-0.756353027413482	-0.3179578711416523	0.9029104147110961	-0.012812812789669255	0.33296923920103183	0.04008207029116139	-0.5861022813779864	0.04692437449245937	0.84704485713038	1.1637083285229304	-1.2199407102271471	-0.6382075213626367	-1.2147042961331422	0.13828747140510092	-0.6844480582755615	0.954249879529418	0.7012087507751927	0.8434977576813287	0.23223376118166025	-1.0047115880846533	1.4627259438425129	0.15555264360793283	-0.04176997000372145	-0.037443622582967954	0.12336210726875652	0.23236945703118345	0.2099849173239071	-0.006742867844715951	-0.004336396373587261	-0.629046841218298	-0.6792011370123766	-0.7274468919626413	1.1703459974441224	0.18481428506745404	-0.42561678129472447	-0.06834081829494992	-0.24633085717391973	-0.24729280913681406	-0.3146164206942852	1.3371034186743065	0.9818524648845163	-0.43098214804661994	-0.833632827799395	1.4070843243090736	-0.20076058280132716	0.3665998257692924
0.23060427090850535	0.9910494834153678	-0.6995043901540605	-1.1128030941704754	-0.6270929276652433	0.8575553158173644	0.4543944021186172	0.29184622956907225	-0.10033213417083023	0.9666052162030516	-0.09210597866395748	0.626434263681234	0.6558260443497216	-0.3349596123161505	-1.5045941711745747	0.0505900271472987	-1.2373240772021816	-0.31004942551069786	-0.6346675905119441	1.5205682414906028	1.1108805963913169	0.7546547942751917	1.3372407768519505	-1.4664298235058055	1.4829447160762426	0.579442446703443	0.5689196741658809	1.0185281158968547	0.03560709942280353	0.1857485319850628	0.2220235312414108	-0.810253452077745	-0.7911481084706593	-0.3009288032112576	-0.9018889187945881	-0.4003543871301633	1.4916743347717176	0.9233991554392301	0.35518249884187086	-0.10267887805387892	-0.13944850461594327	-1.15183848239847	0.7843006807416777	1.0265363974951665	1.0878505164607617	-0.7109796337659291	-0.5091353736431536	0.33304257589950204	-0.046423777699108396	1.215757028895016
0.21263116424806314	0.7162277013205661	-0.7405845135355011	-1.185530154236869	-0.2640778977891038	1.9496341314397612	0.32856246252321564	0.4147715567636783	0.44477351584444236	1.6734959765252593	0.2327592295654307	1.8657559672713246	0.4471070013518651	-1.6204535045151107	-1.2128128361707022	0.761445800011342	-1.2481792892923185	-0.5293196782294408	-0.13203668957068143	1.276664875913946	1.2917217993448686	0.7473140875989124	2.2237826984543063	-1.6122448510411647	0.9088911813304397	0.870295951482032	0.8242931941161742	1.6747306395386568	0.010494273800957249	0.5302137233222768	0.17021642947104895	-1.357421244972051	-1.1788498424410458	0.9082364823057155	-0.8210217279568455	0.3548756317077981	0.7452080872130388	1.773572069771719	0.9583441375212975	0.042190829831079295	-0.17136274905380255	-0.9021591374841054	1.3115142612851036	0.04084986491305999	0.43738721621515714	0.13924156786255676	0.044390583415166725	-0.5631938817583012	0.1666751221955284	1.0399594160374777
-0.11893586610737666	0.0013958416033597865	0.16822052431204565	-0.9237130376461584	-0.0031786561388846175	2.38637453871197	0.19880382055318394	0.13512524041446922	1.5129185143218284	1.7234365455919507	0.30374136750719216	2.898917161291401	0.3704985008187418	-1.4728676858538337	-0.8588539162500805	0.9330441562866988	-1.0182546356053377	-0.01212095344093359	0.16732544399407953	0.4319612123036062	1.1729956068046294	0.519476310163907	2.356658504056074	-1.2372462643678632	0.0798699817543936	0.99512393342234	0.8966649324825052	1.4121314393517144	0.0632125722287782	1.1323292076961096	0.01491983816989724	-1.4112604586891602	-1.0290077398162056	1.7094200180649444	-0.7101913360198585	0.7063048842314111	-0.5306297656894193	2.2308015301468767	1.0067857029543021	0.2890557680651136	-0.1511673569714155	0.2220840955492152	0.9484704384831354	-0.49167690335290676	-0.2109974520630415	1.5859712144089064	0.564362031924899	-0.4367292882180148	0.41797290611848714	-0.006981994035850148
-0.3450686068196811	-0.1561669074860464	1.0238157160463577	-0.5938782509510163	0.014453181176888668	2.032584778368476	-0.31632069082516767	-0.29156848461131607	1.9415006098754284	1.1283060417069957	0.3422816860013696	2.9956584060469065	0.6387519922784096	-0.26726408907097565	-0.8543956199247881	0.611317721641456	-0.4323814810083678	1.227130170633283	0.0684621239471831	-0.4308282706745132	0.9618645681430437	-0.09115411512480508	1.8340044891114036	-0.40546293446233045	-0.2386879285687668	0.9918816596740159	1.2434180464094242	0.5739563350101033	0.2801588848703077	1.6073941546396981	-0.10794298504939157	-1.0207193160005217	-0.479047875179674	1.1510819914156551	-0.5597969243171022	0.5422170956695939	-1.3898163950768667	1.8919982222224176	0.6166472451581546	0.5373482987876114	0.10561161358731923	1.1635318321351082	0.19504833856953455	0.050402589618281986	-0.11435830083034285	2.381207143177674	0.7141770836427994	0.4390348128736803	0.43386157959876637	-1.028269199778449
-0.3439178517204705	0.7008280993119952	0.8849052887445019	-0.32831066323020464	-0.08135719437684162	1.3148628527523085	-1.032176249626681	-0.44595886879908325	1.2002650343419754	0.3283035700379442	0.4832959036857739	2.223017399353622	1.3031740664571239	0.5766630713990291	-1.1237917624130234	0.348239713964975	0.17106957452942875	2.3199707612153464	-0.02214000285364426	-0.9180657917251697	0.8963717904098187	-0.7582691641416327	1.2868186425296104	0.3704064464682691	0.27028259850833974	0.9309505552456413	1.90902072441549	0.03810730025751641	0.6998031231251286	1.5849244718198339	-0.061045653649137076	-0.5645050846500046	0.15550388920665462	-0.24955524546218114	-0.23038515869554346	0.3972603839765207	-1.3221818231137488	0.9874346653036847	0.22190355512906826	0.8129268640776781	0.5194473929726277	1.1130067400529544	-0.14916542336268962	1.0454771631549813	0.516797540157342	1.8707700259256523	0.46700093167295564	0.9399258581015734	0.007328825158369606	-1.1999737538624018
-0.3620881704268617	1.8449164000393754	-0.07926820909337512	-0.14483540418850946	-0.04714456704125873	0.8693247162104422	-1.2549928382433972	-0.21479767532078212	0.05699399988330245	-0.14815425108911054	0.5854534441098299	1.3087885898271376	2.0866062289571343	0.23987185268884625	-1.2417049129080668	0.5721421552166602	0.23911209850448728	2.218142967874342	0.3129131960658128	-1.0337509785732586	1.008326446881361	-0.9207237567790573	1.2258581129395458	0.4318312343276396	1.0685777610544416	0.9291358169918276	2.2932303443039226	0.36077713950193946	1.162103284885132	1.0152278843056772	0.15656520467618368	-0.44420674262562854	0.5591349579813771	-1.0060127837471882	0.12663106159342116	0.6261644728576804	-0.5682646448412209	0.3586551014792875	0.19326448069156635	1.1975761243735614	0.775675926559316	0.25235484152432697	0.2762119878584892	1.3762025174067931	0.7431573666403362	0.6450506572312582	0.2830769604800505	0.3898147227370788	-0.5815106984237463	-0.4232277510911568
-0.5305224518694984	2.129809208327387	-0.7878757808319745	-0.054947273618606386	0.2615224310978569	0.9882836561350877	-0.5571029796154849	0.15668923414611638	-0.26600930142852836	-0.04513121339589965	0.4944504278600033	0.879501728964996	2.511890994915872	-0.6697259903738467	-0.898508116817248	1.151000153676563	-0.37236914980987934	0.781844172758762	0.9384995666347015	-0.9321712244566938	1.140601052196504	-0.40794298106329685	1.5580456237321136	-0.3932178474349566	1.3827099227265232	1.096389111156136	1.733043469279442	1.2806680806560768	1.3838573805749474	0.2199006539671769	0.46074707484379424	-0.6772751511419549	0.5817812169378455	-0.2924694654308859	0.06814943422978802	0.9481669089877793	0.28299176937185033	0.6728881092818574	0.602646321849546	1.6349510756866326	0.6869742256396337	-0.5095472330634336	1.152563850175128	0.7988309826386776	0.07945291870132315	-0.15403651119890754	0.7152343850497784	-0.6156439031541756	-0.6649703946367054	0.736462704593345
-0.5590110273283012	1.276292476312275	-0.48679797850008766	-0.07782775303404645	0.7693743617378553	1.3840643898930265	0.5964501380190375	0.4306652401238865	0.501216511098153	0.5032338653989445	0.35474601087871754	0.8999870852345785	2.253001950908988	-0.9873595409118561	-0.18245681740454114	1.5994585006141824	-1.1164669501204738	-0.9486778155615085	1.2979846595384876	-0.6525399706723486	1.1631078720567476	0.2843329424781173	1.7931458720311173	-1.479011188465772	1.082322863345433	1.3805230877333854	0.29503404075655665	2.0457241499987955	1.2207905313621918	-0.38093705331639294	0.8015396855889512	-0.8570332992334735	0.31989260239163275	1.1317921850191266	-0.581718748197945	0.8760292652299504	0.8361564849236633	1.6423341662791113	1.2249034001005599	1.882288688194388	0.47336278406043353	-0.49102441538188	1.8538084431972377	0.24331818766741928	-0.8136268503707715	-0.02903872078977984	1.7649731564615183	-0.8846799592820151	0.13412608261897616	1.6149324986317524
-0.08997104007726361	0.12542384651905722	0.42165063258901736	-0.19046409530276448	1.2099116643218404	1.4970947016449712	1.1628293768170577	0.635301218783303	1.3579488448593802	1.092678881156897	0.4829391651262958	0.8662323690404647	1.3683169846361356	-0.41129021505607427	0.5510484511714012	1.6167078249004216	-1.2265655362533405	-1.7040183649009424	1.0512876636666826	-0.1843706926976839	1.108479317868212	0.4435055323189468	1.6303590256432121	-1.870910901435314	0.702605357484271	1.4995462982364003	-1.1260008200727325	2.1349399861958465	0.818667819893435	-0.5961766883567078	1.14612709739195	-0.5961741623564139	0.03897096115324262	1.7444091794229728	-1.3133314091999866	0.3782755009797172	1.003824741431656	2.1912992360825014	1.679478516970022	1.710684356063952	0.5628118747455867	0.12524169665646914	1.9633870013443218	0.6298882309832448	-0.8591659162459285	0.5171135803434255	2.71719074941088	-0.04098742510942408	1.3678284315611566	1.8996247922108982
0.7394503291023429	-0.4199846565118021	0.9184595757100819	-0.35195173658884155	1.2935548838298	1.03379473864051	0.5283290302739814	0.8870373066682055	1.186765896260708	1.2445872413355465	0.9172141586939129	0.4391882457700716	0.20232708536088068	0.2516769769039768	0.9814313571090387	1.3176355911879996	-0.49842928733843994	-1.1907821963378857	0.4578750914190052	0.31417908995355603	1.0585904569488365	-0.1320326113839907	1.1928831174418855	-1.1757896625569357	0.6173508810740831	1.1507099456723973	-1.5802757398231206	1.608237645938981	0.48250627576824184	-0.534923369944258	1.3498979936030193	0.006883773597076214	-0.06683770147268231	0.8736874222321553	-1.3170063564094205	-0.09530837813744011	0.7798799483784983	1.5112174918208865	1.6390300471377104	1.157199989010968	1.0825748827386419	0.6028881896240014	1.490868114655279	1.6465080188886447	0.09823869805112001	0.744566901040015	2.725274491605343	1.0162969517176987	2.0711060396093166	1.640149863625431
1.3204594328596686	-0.4218627182081204	0.5932359357488701	-0.5796007176601747	0.9311601381239591	0.21563214864046848	-0.8588475046931053	1.0769165960733431	0.02518429682388856	0.612349769075254	1.2425782094404172	-0.22531742528740178	-0.8806401087770346	0.21765551905119698	0.9706937968561509	0.9760193539342397	0.47044242468358355	-0.27546331280427	0.08759959107000302	0.5498795177777733	0.9442225890317247	-0.9163496773832763	0.6985050806480437	0.03843361677684113	0.49685530258751937	0.3680062760631649	-0.9279812734232683	0.8492885882130505	0.4208889068764546	-0.41128458948138547	1.1638575026796614	0.43498943971157605	-0.09380765563692417	-0.6941121938490166	-0.35616241151469097	-0.18873871883500817	0.163756763058075	-0.10148802838965519	1.0580485535175346	0.5520292385236213	1.6409347824260354	0.5163973653229602	0.7566048459700055	2.0333335882313843	0.9892731003880728	0.5398208765191345	1.5908130350096752	1.1658464212720212	1.6910497561185254	1.0366900116378137
1.2391191291600037	-0.6383121390571816	0.07441925093671126	-0.9087374450188214	0.3532014565253492	-0.448251622832005	-1.9152753166989962	0.9242126273491622	-1.0117901443814106	-0.7735710101467769	0.9968088033045194	-0.7392920206649906	-1.6220655783720443	-0.26239697458550837	0.540030159607134	0.696838830859497	0.8826310179200987	0.0032590827918512967	0.23024013398451293	0.41187037562348133	0.5703101804967291	-1.1828186194645052	0.11753818890017066	0.8092193515309286	-0.18263653682552564	-0.36395210772363895	0.09566934360609415	0.15827896880029263	0.6251591748003545	-0.34316684753012255	0.49361856915175634	0.3303042212792418	-0.34972241330585063	-1.6702024151474955	0.8868691327272332	-0.01236410191547133	-0.6107244774230938	-1.5325605150206019	0.274731195582172	0.2672959287218283	1.7046566077997634	0.20670622051344292	0.16580542861256722	1.0788503670589566	0.703512433591174	0.37192178035365353	-0.04498748106457549	0.3637864210488034	0.6537790469293884	0.34512152309146893
0.778488940808422	-1.3728497676358908	0.1923583853249592	-1.2241874379435873	-0.008766914738039111	-0.590722955721536	-1.941062296169846	0.38658306039004436	-1.0015054712462523	-2.338869758184957	0.22738838963784003	-0.914370105528193	-1.8150266599233367	-0.28093110476433825	-0.13959221004664596	0.42063230771440757	0.5523179091292433	-0.5119375940548713	0.6609748984878592	0.15307605028945712	-0.08892022980998936	-0.6913142697676427	-0.6557315603988414	0.7443511951542559	-1.2272706144525658	-0.4600095264525576	0.6416619640767485	-0.32583937220370834	0.9356395137925471	-0.33406168893990434	-0.3516191890648227	-0.056082488281882524	-0.9556951086535986	-1.5696392218860553	1.464490701719037	0.1345912537315102	-0.9645647155546974	-1.9259674886548799	-0.18654226838262955	0.4102966151182421	1.1708006536179925	0.34708079450017104	0.009311667711969883	-0.48057720296792505	-0.6036194452907143	0.5425221706937182	-1.255210849593474	-0.3580646217464513	-0.06725681062635205	-0.11074936989748689
0.5986556386519067	-1.9763215125862932	0.9423210380261403	-1.2184780063803702	0.16114878037976835	-0.2360807597115707	-1.163236231995797	-0.1334273371219599	-0.1587830905705725	-3.164006384548521	-0.4770318841243716	-0.8468145550316818	-1.32642245209737	0.4992729454903283	-0.7251237870678487	0.1380843381138447	0.048058798301066054	-1.0702605670901069	0.9372403722990389	0.12766319049556163	-0.686893759772748	0.17226874067015474	-1.3794625526078585	0.3436885559666014	-1.678636928203952	0.2146918054407709	0.49484295420349195	-0.46492553855783936	1.1495406350759427	-0.360017696876934	-0.8016846459733541	-0.09081555092296614	-1.539448326927315	-0.9402422013249625	1.104601926819734	0.21674159750755692	-0.3790104473127838	-1.385604536023559	-0.04294572250044748	0.7337483031300541	0.4792620658227377	1.1209864646051204	0.3007003360464468	-1.253764432758687	-1.6461572526151085	0.770717997067764	-1.5454899706621978	-0.14058424038191294	0.07968004228882955	-0.07633255405714974
0.9469017854995044	-1.6670126931396332	1.493322184138908	-0.6656904865104678	0.7777690448077206	0.26048354422013476	-0.3364817711496963	-0.15943378032374467	0.5508027063181562	-2.621403019167299	-0.5719324855125143	-0.6802179207914137	-0.3243750929893697	1.379282399763578	-0.8350527724592886	-0.0770855917269795	0.02515556920000821	-0.9282098745776742	0.8077765688154068	0.3495307421291604	-0.7561904375437389	0.8417517512573452	-1.5028702129725704	0.3343403886944704	-0.8597629676118391	1.1235053634828234	0.06301657204767681	-0.14933604983294435	1.0776721590579352	-0.3956381170855983	-0.5474172564102636	0.538312528240086	-1.4810428894948735	-0.5063541813089106	0.36877947588829507	0.4107049326467114	0.9670811551319484	-0.6584234989733819	0.4625618838669192	0.8350013664338275	0.14174621662623804	1.922183574222747	0.7147274327510384	-0.7200226274965078	-1.4430334524255988	0.6146542715152543	-1.0988621436569426	0.7457737563013229	0.7525798769863555	0.33749713299339434
1.3494914152121267	-0.6033086942009583	1.158983600601991	0.2246333949634112	1.3484586234143565	0.4636534905680431	0.03039139493530778	0.28082280574820767	0.5011235151766311	-0.9903162339081458	-0.12024062186528318	-0.45709719496727746	0.5754244443425272	1.5046183955352206	-0.36679557700780363	-0.2650079595420258	0.5012155018318442	-0.15597743418913387	0.3078831209991172	0.42715541708276894	-0.2506956012628066	1.020226436188674	-0.7990205105513922	0.7932290321602073	0.6837343565954239	1.4281862454939243	-0.23728865942039187	0.42148010909356903	0.6068169683736099	-0.38052738034243555	0.07989898261085339	1.4068195748955443	-0.5958053301747406	-0.42083171419097665	-0.09742539976774285	0.6456465763374698	2.093019401049448	-0.31384374885120414	0.7453928070623199	0.47273255777268747	0.23178846628851077	1.9049914955721166	0.7616083539647753	0.3179445683604085	-0.3617547440512058	0.09468063305670568	-0.47038055394972117	1.326889049372344	1.1725357400026695	0.5834300025796207
1.1634882320550088	0.2053263900196897	0.1194800728778063	0.8475672056921385	1.2983766700898156	0.14088558536318918	-0.016135319495825716	0.5918591755312409	-0.1255849268725975	0.6219204276263651	0.2981442638530696	-0.22042549114528665	0.6270694021807194	0.9138624689671859	0.3263727404577878	-0.6311790410075692	0.8704916170930392	0.4744488177918452	-0.4048759140706429	0.014524518235079118	0.25293024289868304	0.7066222231872047	0.17603743147830986	1.0724041022825677	1.5484379919143383	0.665605401925275	-0.4071022449481522	0.6649893812465038	-0.19355031693827823	-0.25309311147372054	0.3657111211921172	1.7124014386118784	0.4884358627376046	-0.4143989256468416	-0.2635199081815381	0.48834618173152256	1.9722348593958365	-0.34732917253612305	0.40515566442247325	-0.24980893928600367	0.38575054302457834	0.8085971458414462	0.16791094583137772	0.7839535329305963	0.4203850921100331	-0.3468329151690569	-0.12922601435403996	1.089575654771581	0.9128416903016672	0.11792415668275921
0.33130547494840695	0.07201452362701348	-0.8863925821856296	0.7395228497268718	0.4199366085680944	-0.5455265694319592	-0.17833890495465618	0.22548677166580489	-0.834538309616436	1.1613335504759421	0.21912686208615423	-0.08736159264801913	-0.3745309899952467	0.3785835152147795	0.7077773173334388	-1.2420537072530309	0.6074944310180701	0.29666762537631064	-1.139069453343096	-0.7257864395001276	0.06811888339508745	0.00012480714467029235	0.5189696067600965	0.6028470051457457	0.857454206847205	-0.8374362297632757	-0.6526041020939387	0.08167230006489098	-1.0303448223049967	-0.053265895949506856	-0.05988014198144479	1.0642735877954628	0.8318969865089413	-0.35912885931457134	-0.5313529686891114	-0.3068745706466186	0.5082256754996516	-0.4564082184880722	-0.4103729674022091	-0.9636743187248604	0.2440346364561958	-0.772134197490098	-0.8403702549606006	0.49816825410939086	0.3099860328472219	-0.470925315638046	-0.2088355246747324	0.4282290025822886	0.17186470444908403	-0.9772745778719371
-0.5460972680183376	-0.5889450732893616	-1.364775712436964	0.08635170040168724	-0.8897374026958075	-1.0837168410922187	-0.2758153939041584	-0.6919374073147768	-1.3921913789712244	0.5529017650301553	-0.24498597798525984	-0.08038634899324597	-1.733794040066415	0.2851163195835001	0.5816582033995652	-1.7321770479720715	-0.14836328349501593	-0.6154312242002276	-1.6017580821507509	-1.2144673899080232	-0.8301181139175531	-0.9002859972901814	-0.05460023668473494	-0.3782483561057958	-0.8309706271389612	-2.158904671189894	-0.9255213500966845	-1.131576323498088	-1.5316502000701382	0.07496752299515937	-0.7847271535535406	-0.1090998422929821	0.16158304338468804	-0.35436413836445907	-0.9997190286432511	-1.25765680114723	-1.2817029758597225	-0.4519374759961901	-1.1554675250726576	-1.299181512347508	-0.2000345617500883	-1.889360099029833	-1.662340638111082	0.08904900465624502	-0.15017340149446612	-0.5545622623735357	-0.5215192044344734	-0.03679790417888267	-0.601278833130895	-1.9070222584700018
-0.8721239573210704	-0.852651842412408	-1.3519044313565363	-0.41131422580207094	-1.83362400549462	-0.978465244657985	-0.24907971828918563	-1.4563594455513766	-1.7247289943785438	-0.26563163877323664	-0.6029811871772537	0.026508090977385147	-2.3320074756413036	0.1121368290514695	0.2819539740067009	-1.5425727355449383	-0.7604465886317984	-1.5465572746319336	-1.453990970299291	-1.0352040716892705	-1.668283986432123	-1.5424875549334693	-0.8556536177699895	-1.0382016473611302	-2.081048376871399	-2.4439409154250056	-0.892409611145647	-2.091952473386323	-1.4976797416161336	0.05359367215921801	-1.01386500263788	-0.948443364285807	-0.7614195495373118	-0.3179957529514313	-1.2088487174983458	-1.474781224055814	-2.139230248399008	-0.31675460206978706	-1.3758261359325281	-1.133364658833598	-0.6703637705439132	-1.9887041415124296	-1.7956263639850456	-0.03185811756339112	-0.13820393612318255	-0.9203330796263062	-0.735926147752325	-0.2358662764521947	-1.140541496687199	-1.864335827850531
-0.6604314266055472	-0.45662036073505125	-1.0266147581204503	-0.25437112065572254	-1.7857249778138728	-0.22969354398840136	0.0001409131988648502	-1.5197476276258133	-1.5477615952039518	-0.28780686908160524	-0.56718065742623	0.47339555060785643	-1.6285016241257166	-0.7265755095946472	0.25426150065146674	-0.5875862430056765	-0.7817347787982845	-1.774458026240437	-0.6499028925111542	-0.35555594519222533	-1.6523222772323434	-1.3675394740404692	-0.9919141173652039	-0.853438089912135	-1.984485716308888	-1.5447897251994336	-0.3989635962309054	-2.035484616213448	-1.0311624487568145	0.008069434959817847	-0.4522748262176433	-0.9477662518738967	-0.924591858075787	0.12063932085247306	-0.7431024722822273	-0.6694340738105272	-1.6588937111965345	-0.045840777677470974	-1.0513532189928523	-0.6512441078297315	-0.9085677296653205	-1.2453980431342058	-1.2375378241386812	-0.17491052889992922	0.36659227094649455	-1.33119429397679	-0.629039096923173	-0.5158591350839918	-1.391510299406368	-0.8746519862841705
-0.4214107120449499	-0.03947517391036013	-0.41268310831015015	0.31781039094006225	-0.8233836245447369	0.5492052612396253	0.5212270709129212	-1.0329285737775173	-0.5773749567745134	0.577120365937075	-0.3505976125271101	1.062008715285705	-0.2180302320629489	-1.7960759596893268	0.4938346230045768	0.4220172231458271	-0.3799184370409547	-1.1362536015429625	0.2765212376227507	0.2780114051574905	-0.8622008208562084	-0.2713210482894969	-0.4034465109520294	-0.15997130309917945	-0.9340352363201548	-0.16240367929939162	0.20851176575554395	-1.118044488028105	-0.4411094968261563	0.13117711070195862	0.29010777524594794	-0.36593858693388104	-0.21275277535028903	1.0726452241457805	0.09547827804808187	0.3266566513208462	-0.5368727023933206	0.34776168669734414	-0.5265258454212483	-0.2055202451597253	-0.8521013408861166	-0.32967577363174844	-0.45542402450159175	-0.7411028374878189	0.6498669407322016	-1.1729061950177715	-0.2897599088462943	-0.9289382514523878	-1.3224967519650006	0.14916736875899841
-0.5412359571388883	-0.1781420314442398	0.35285728764805013	0.5875358660784784	0.2557639402897156	0.6310742057277798	1.0507289445486074	-0.6080070357355025	0.7880016525246436	1.4712681297194952	-0.38729813510998534	1.1373610525909899	0.6816674715130918	-1.9043936999399789	0.5379959531856264	0.543740644157259	-0.07868578133916923	-0.11063743015313385	0.4781613915062573	0.51299633042464	-0.21222090293305784	1.0246730915336686	0.09145725965556331	0.2588342920673859	-0.06571743804465718	0.6476106868671132	0.4068067976373382	-0.28710211568119093	-0.04662030786699728	0.3812648267058156	0.29220632720720313	0.086008580198228	0.40685782921602665	1.9153011140479845	0.48756337082905604	0.30968525845441597	0.19461494062840423	0.6750688023159793	-0.19589977697300207	-0.09580989599233329	-0.6122182215382991	0.07968187667417374	0.010463565316053082	-1.440853846273607	0.30040668252750413	-0.3185038363786572	-0.08220144312169028	-1.0532696395249677	-0.941857977726526	0.28674195976409966
-0.8999889159090743	-0.5503497629987469	0.7184100250618504	0.14715716563658246	0.5498465626026646	-0.10103863470277141	1.07049918256045	-0.6304125732460006	1.4064446256205447	1.4918693944155768	-0.8391984990559312	0.26033426253643205	0.3655233978248229	-0.600104715168757	0.06667373350275303	-0.41191535262596096	-0.17907859898202252	0.5689579191820152	-0.43042523298146235	0.4748844857835783	-0.4367506587300209	1.4510408287313699	-0.17685895010635996	0.025793904764770774	-0.09320216828904729	0.27916378674399694	0.1241241211152067	-0.29542149103622434	-0.046270402310887214	0.423280356720959	-0.6585871832846543	-0.07854738095184785	-0.028725589786805165	1.7493883836118889	0.022724229631171326	-0.9683426690857191	0.09888749386405477	0.6262862780318221	-0.2589566847616572	-0.40581005390871194	-0.4008261793044971	-0.3181663329524119	-0.06679611030331378	-1.5416379201059118	-0.2029775898339448	0.45315391932375226	-0.3155146756916757	-0.6345062358398652	-0.49333936829248165	-0.47339663822097644
-1.1008812629025233	-0.38498186558788766	0.11893330480135815	-0.6610175790930282	-0.16559612252499825	-0.9769319087041533	0.3503995521082979	-0.9300572299916495	0.4693093070222525	0.5576009751427641	-1.4299886041745944	-1.1133637945958759	-0.718836152989107	0.9709941644075243	-0.6172238740712167	-1.5622462442994727	-0.516041520790974	0.4596615614419329	-1.8388859612604935	0.49139187893566816	-1.2319747305713447	0.6486697678072901	-0.8885307102747919	-0.5207230455369076	-0.7500504744336235	-0.9263235021968178	-0.1386070198426872	-0.9328786934967043	-0.4582079496563771	-0.005929379988552106	-1.7362341984286163	-0.7287323462232945	-1.3150078564730403	0.46924816761739274	-0.7674068948415491	-2.3909802177508532	-0.4595128883111289	0.12102208330541737	-0.6583819039397754	-0.9621018010294065	-0.45140514358917433	-1.2874766155922388	-0.5151785052368203	-0.8703213948872901	-0.14417819973192106	0.2006785242345575	-0.8997353179664047	-0.10253327367741681	-0.3950118381697427	-1.27000262651198
-0.9509646114845315	0.3750406760842213	-1.2025177593413532	-1.1274692007951292	-1.2142183778963322	-1.1960327597993252	-0.5970369582781754	-1.1101145448676228	-1.3651834440976083	-0.6091668908716127	-1.7230809569739938	-1.878565775516134	-1.459468458784028	1.1486893498003432	-0.8669043329373437	-1.7658734723476437	-0.7327739865706809	-0.2624274982713023	-2.543711630594322	0.6559870168034732	-1.5809438231990833	-0.5225498635470992	-1.1420106061004742	-0.8322774963626578	-1.2491409272218712	-1.9398732739469713	0.07102373895949886	-1.336576356238174	-1.0675963593487117	-0.6896589378190592	-1.8635725335870648	-1.3076005797349117	-2.2128122081395403	-0.8573533319232307	-0.9744843836963756	-2.5584730542332914	-0.8560285697326823	-0.4816976833372069	-1.1289377115662893	-1.4164499897692646	-0.8454546164700426	-2.152426360934875	-0.9570024221749353	-0.1840974515700153	0.4108065240717098	-1.0264600298579947	-1.3792959696150486	-0.12183323214651753	-0.7962641850336469	-1.3170489570746045
-0.6260600463652278	0.807022429918201	-2.088369859157304	-0.9111510086410038	-1.6259038225556026	-0.6631857170127141	-0.8300478507489659	-1.017692392453875	-2.329652962423682	-1.2325286788066516	-1.493957011548337	-1.3922627672184482	-1.17473179715044	-0.31091222280307074	-0.4434671801867254	-0.78405370368634	-0.6562283709012888	-0.9350399491260233	-1.850907290731183	0.7668829566918736	-0.926270093975158	-0.7554556777418028	-0.6151713133541918	-0.7687459177099032	-1.1082621819218303	-1.902184609605789	0.5289058245338987	-0.9964742138629507	-1.456516334658535	-1.0317331850236486	-0.820706614657905	-1.350586329019178	-1.7788192248196988	-0.9653380897548803	-0.34982210941848246	-1.244363237603622	-0.7862916343364129	-0.6869962436687843	-1.323690433478554	-1.43672051224323	-1.3243209438021801	-2.188377263250117	-1.0802778259789332	-0.29445922985881323	0.6179941955899956	-2.0560433802769595	-1.3618887194630176	-0.683196195783623	-1.267237387339792	-0.7150883840896846
-0.40895584701950866	0.15309583536942167	-1.54668389615516	-0.29345411514032066	-1.0232991019289202	-0.053392821239337744	0.09145430510482383	-0.7517809904959034	-1.34455018389057	-1.1068980410241567	-0.8423539916736547	-0.24596121309937474	-0.19367531207322664	-1.7936390286451207	0.17883662648884005	0.4509130695434005	-0.3419338227174721	-0.9396241536244863	-0.2966720838037801	0.6573064016874784	0.18225988055930661	0.3312472569692027	0.001179669806444919	-0.5834553251082777	-0.48485766531558144	-0.8365995121655276	0.5520448036980706	-0.26826003938151133	-1.257065332044875	-0.6620428983708772	0.5226015061892163	-0.8400122589597806	-0.37228653500195696	0.2486676412594468	0.42359308459768374	0.3714589187624987	-0.3432350727379678	-0.394601034838769	-1.044715639371633	-0.9445954844065845	-1.390817931619339	-1.1820470949334205	-0.8266747211607107	-1.002839342079909	-0.04096475780441701	-1.8089495727752796	-0.8780061483982367	-0.9883025118192625	-1.1485689674566468	-0.24647048037747118
-0.3723090199535001	-1.0057549352978188	0.05773139143875388	0.25987189772176233	0.09658451438042284	0.012680325333428909	1.5357732252826646	-0.302211575345422	0.682298795654546	-0.5422581253806827	-0.03963666931425845	0.30550992865676185	0.615823441586535	-1.5867572096168148	0.3690701013855642	0.779010687684662	0.14283761251100238	-0.21713907709667163	0.8280910679971494	0.44174023657957484	0.7517944507916764	1.7106637411072263	-0.10135032215436644	-0.4056486114714256	0.16923926275351706	0.4542793509125625	-0.09392145752377908	0.17946569301634732	-0.5176491109110997	0.12151449233667175	1.1201286265665258	-0.13519723354309085	0.8231003534454031	1.5615278844358633	0.5601419977241161	0.9615794373476997	0.26200980648390165	0.0028985515127102845	-0.46010693658349266	-0.23573270407239608	-0.7902074759408971	0.2764096526045825	-0.41802169853815696	-1.254847396959893	-0.9487543737182443	-0.5308690160115853	-0.2529735651928723	-0.4137134696793535	-0.2971833222672818	-0.4279175852524432
-0.34905000067908687	-1.1563003451956628	1.2012546111678895	0.6178854339652974	0.9585925189294668	-0.27307207413050233	2.306673023877101	0.5585173850075318	1.7000586874801689	0.09555363763256933	0.657590285579335	-0.257849245898213	0.7938153131494468	0.12012533662093058	0.09954424283125646	-0.017118562147993503	0.8033988277772971	0.7009363707103518	0.73979417889006	0.35105721837548837	0.535572688913477	1.978758034949754	-0.7257312309101662	0.0017553252943917864	0.625267525723005	1.200957212149627	-0.7093032554725214	0.25027600524873017	0.22393798330046233	0.6460971767858416	0.8145229889424976	0.3801129661026607	1.1612169858612802	1.7168320177764331	0.10692833656885875	0.4170206047568261	0.8745091931274915	0.1143690195068913	-0.030955618389838076	0.1952399462804824	0.08920342534033715	1.1826588114151215	-0.1838348087445951	-0.41279762930469527	-0.9499483120894631	0.4448162638547469	0.3283761406632677	0.6252405189122596	0.6563803759505279	-0.9097686943956034
-0.1499933747899863	0.42188756343690487	0.7983306597437813	0.957029818052517	1.2982695755402731	-0.16577584387628153	1.7751525917115485	1.8684758457495207	0.7411206281072703	0.6364050473984586	1.0842707338209427	-1.0946601195509111	0.6798831375090453	1.3924464112238117	-0.04700102646894566	-1.0346689790403558	1.5303436529969188	1.205884694991725	-0.08429645667211884	0.3933974738511218	0.2957529762156822	0.836680770965416	-0.7964463317966034	0.8365241056830546	1.0050571361609042	1.3409737881316084	-0.3479735299707533	0.500804845922852	0.396102549780978	0.6120755993343173	0.383671820175821	0.5880677662767261	1.136376294083892	0.7189041341893442	-0.1473671472605484	-0.16187894558536234	1.3354799062892573	0.021485702278285584	-0.07235815980785239	0.07768973182874857	0.4791255230467415	0.9939065940820344	-0.25771041651452486	0.9049811667780164	0.2609898440811511	0.2150791549318634	0.9759337122005698	1.077199137502151	0.9587639734736533	-0.8797025141431045
0.24134504423764602	2.5988276348067685	-0.5409548488692557	1.3180980897916352	1.4491796249178541	0.6023238893119366	0.4462946202515413	3.0729239757968054	-0.9702660005943496	0.9734869991816092	1.1754066949948594	-0.9660582686209725	0.8784787014726063	0.787973750730288	0.33367207695229456	-1.2072262853560272	1.9561858183934433	1.1733294571974098	-0.4732364090267537	0.3141370892995776	0.7918787192478454	-0.6021562998424964	0.2948718034143421	1.7496783161913707	1.455025457695934	1.3509737611557218	0.9763627475725217	1.2933861948150398	-0.0019271044141037277	0.4161672923328231	0.5383934297583861	0.6403207861818325	1.546062439313469	-0.3445767075641613	0.3160616767060326	0.21661579219788074	1.4488218694144543	0.10356240406722365	-0.3450277642843498	-0.33128891989333287	0.04833053554879248	0.15964374138255324	-0.3932902881123568	1.4768121461191932	1.6201959140698865	-0.6390791082526492	1.7431694982219104	0.5050718803202033	0.6013692282988609	0.013153071729450292
0.6548658371287709	3.3738153131716744	-1.1260608079878849	1.4164618850308495	1.6799561546052675	1.2788226451949418	-0.6271496224940507	3.2847869306856863	-1.3774326666861252	0.9153424743787204	0.9685239841911044	0.2530981527546312	1.4489635350624892	-0.9087785494902209	0.8652207580703664	-0.355700623498297	1.682882704564606	0.9903443466929647	0.14061675753798691	-0.06675119713957288	1.7211922793697376	-1.0275796067089464	1.7359411446733408	2.0035815300867306	1.7878024912197432	1.4855953655044682	2.015174543037091	2.095167943925201	-0.35314422702509	0.6216962020326536	1.0328691862369987	0.7333715043393528	2.322505080894831	-0.6653610145712303	1.044383266353447	1.3013884272947969	1.1334355478657576	0.42951819304335087	-0.21238926537565195	-0.4448604861428691	-0.6217926170511704	-0.3326280936080179	-0.16036727158586664	0.8414960011800868	1.7376218391585154	-0.7359626311789814	2.2650715945614053	-0.3735453979906419	0.3385653074382937	1.2396762135778054
0.8528502294474308	1.929857843072148	-0.0914781450877914	1.0058456397537272	1.6669224622244874	0.8202437061143368	-0.900654529573461	2.1039748786957744	0.06950474920137552	0.3429161173511521	0.5745586433436387	1.295924980815134	1.7511177957982698	-1.528105570383776	0.7843321816977797	0.7239071915053275	0.7215845807755804	1.028423790366777	1.0947247580040915	-0.5728833744150955	1.9511397796720251	-0.31858130606184426	1.9981945622626776	1.2511728172165102	1.539996245452691	1.3753081900417186	1.4756145682126547	1.8912192089293003	-0.11272100312408537	1.1832284083775426	0.9293295608832829	0.8993284871481969	2.5402966476345687	-0.5794750499102563	1.0986585549646253	1.8755558334737765	0.549390124982304	0.5383305951541058	0.6527270829289469	0.037471708248094635	-0.5913442347761846	-0.0068585424601921435	0.5644520192160801	-0.2668569107087389	0.3669699360142305	0.43931356254271064	1.9846609688376915	-0.5722306043027527	0.7444944080480752	1.8917663523195694
0.676527231728768	-0.49696107314802357	1.5699915396432402	0.3159898305265829	0.8494024933850661	-0.8368032916407878	-0.7107670696623607	0.13247454324648145	1.774365224597715	-0.5130556572800667	0.10239036757569603	0.8683840470439415	1.1372057146952765	-0.00961126193492766	-0.09072051941814298	1.1199451503531068	-0.37385539658120803	1.1722651710137395	1.2329155412917716	-0.836259478350321	0.8456825364024276	0.4218612705711224	0.5169276252655682	0.042475383888518535	0.4644175926097925	0.5206829702831299	-0.509157537041173	0.34604818559477396	0.48975474575708544	1.3913746874132007	-0.2594127484026782	1.001877703434521	1.6104530339610232	-0.9274384890977243	0.18776551850055387	1.092401472828578	-0.044077842180597175	-0.03418656095314436	1.741730572739982	0.7099857749213685	0.34009324676196656	0.6052921354234002	1.3095223988608518	-0.8654264546914822	-1.3391141946179304	1.832159441755377	0.820912225315371	-0.055510708875943345	1.406363367707523	1.5207110135048687
0.1582802404577757	-1.8919825570025426	2.0880376004845913	-0.0717266770236346	-0.7043735456792924	-2.4630125455908334	-0.664001446856811	-1.4512459326788616	1.8003026567644669	-1.1073110642843025	-0.3754242280618678	-0.8643058358103026	-0.25994441925426043	2.325745711818875	-1.0162547550708732	0.6556499965585099	-0.9252623891540851	0.9669200030497139	0.2138975974390803	-0.7381284703009341	-0.8672666133258154	0.15826709111996914	-1.5649096145372732	-0.6213954487936572	-1.0210905598482336	-0.8914571197041841	-2.3224956149537848	-1.6197046137262388	0.6216930377553195	0.6791723671096191	-1.8503743471569476	0.9087620040702018	0.14931301622254245	-1.8009096401149478	-0.883765533012621	-0.5889515497923594	-0.5509159641499706	-1.1099366386557306	2.058297972263129	0.7828122398743906	1.2628408626507428	0.6438083048403515	1.3451906583905597	-0.8084814800852888	-2.0326609390770276	1.9421766335517692	-0.5474278346633478	0.2566914966510003	1.2977364232355075	0.46114000462217464
-0.4591792799520248	-1.4511267034326334	0.9112086512579742	0.15670170959953428	-2.0392347237774056	-2.6864215595120022	-0.8662080472024639	-1.88355976638999	0.04167445138517532	-1.0099078046279837	-0.7460426163435916	-2.383127856560961	-1.5200782452231998	3.1929489581440826	-1.108000858184915	-0.0803513576042435	-0.7182471627291581	0.22625063802474815	-1.038449121344297	-0.5770685086449057	-1.7534408845635925	-0.9499119565696591	-2.4958900531648305	-0.275502428527277	-1.975839905987935	-1.9067225022624905	-2.448479992501715	-2.580821986579127	-0.1697218375286888	-0.6298443852397293	-2.5477336386701066	0.6435490883167954	-0.6160223897771523	-2.3145134693199005	-1.0175916461808248	-1.8174847787895059	-1.0476588451741087	-1.9523900188802121	1.1137506983826602	-0.06664344675961542	1.0839113200572204	0.03274187952222021	0.42426159726822793	-0.7031217952302844	-1.4563625683176702	0.5110408009944827	-1.2609860731987692	-0.278464114771907	0.0010105076362732382	-0.5705903743556902
-0.8539986893616144	-0.14354506879430376	-0.6746014015622693	0.674861059077287	-2.151186338381882	-1.4135535878285315	-0.8956232369506515	-1.3713106252506189	-1.7056083229894377	-0.3071802354810825	-0.7826633798057873	-2.404068541070687	-1.7638270664328295	1.8139667798377213	-0.37454379689845485	-0.4040964259375558	-0.14634730213992192	-0.6217347083207417	-1.2498902683220057	-0.7156953810711195	-1.1478981147999558	-1.8032244985092865	-1.6715584218778397	0.5642229873563493	-1.6911332160501455	-1.7028833741879565	-1.0452305279820873	-1.9388650838775836	-1.2584506823590624	-1.5482641190788033	-1.709005959989995	0.3599159604969016	-0.22382552518056123	-1.7133585623612773	-8.310738888992076e-05	-1.6166355039766378	-1.4987653267439545	-2.0384012187626537	-0.4728550754952535	-1.2015620301489212	-0.20087880362144628	-0.3282185385935249	-0.8419222033022816	-0.9081551590987194	-0.4565412814415734	-1.1530442489181592	-1.1438658694734427	-1.1250710144771436	-1.640822919630178	-1.0837699103244807
-0.8515158738936827	0.5886278513186111	-1.01425795709581	0.8802073461223928	-1.0672758729479321	0.07080947529056418	-0.4455549492328859	-0.6991073744692137	-1.771614249651358	0.46908185258024465	-0.2704683052401779	-1.1459917151232881	-0.976468203309146	-0.3491614296725378	0.25376578321945914	-0.13748336025237948	0.23281402151235905	-0.8996754273296423	-0.10265218532636682	-1.0969711979928776	0.20810755798134792	-1.606293289327772	-0.12928682092671967	0.9977925002159913	-0.3918148749663452	-0.5092581776771871	0.25186172705433235	-0.4233414906057397	-1.4349342756626629	-1.4232239595706877	0.034276931566653124	0.18044601056720597	0.5373618910354535	-0.40623440000858324	1.252265614273024	-0.211004624101732	-1.6016697988274666	-1.5859471980127495	-1.4956522273133366	-1.5252606073143473	-1.371714888225232	0.36349155033486874	-1.467206091966184	-1.003276868292748	0.10855259604911113	-1.5697426239217391	-0.8247118575436047	-1.1741998638351279	-2.2938972733591774	-1.05244125213321
-0.5488037283035075	0.3732529498676563	0.07418042607232518	0.5822577646692646	0.1060017370624641	0.47349715402404374	0.2270987775686126	-0.3985885124546863	-0.353908395177115	0.8240850100958713	0.6995618537030597	0.0981040995590464	0.021115824799142917	-1.3160997024883712	-0.005285940590782798	0.39597304060199673	0.23449715403358173	-0.37805578729212946	1.4531297515800161	-1.224860286292246	1.0374603636355737	-0.6591562958849821	0.6744274485429089	0.6960415191500485	0.8791666583733627	0.5511103957513892	0.13486180130299583	0.7223371152378102	-0.1729227251253716	-0.5864472291485419	1.428914709897987	0.0851172751414833	0.6193027683784528	0.41970586762567624	1.6418930523088093	1.300859611387478	-1.082398424960605	-1.1812885808563638	-1.3199338151789803	-0.5560913209948103	-1.2415140695298483	1.6916056144550111	-1.0143124850836798	-0.4057993706746427	0.2183384798042511	-0.5982655951036814	-0.9139318089234845	-0.1311685455173387	-1.532490988545584	-0.724609942649422
-0.19324420502932607	0.0025099248209654087	1.199389919380541	0.1733741329757838	0.31986555761389784	-0.18273354303282666	0.5874350129847932	-0.3746298726344764	0.9377596099690901	0.6967962794514084	1.6098373666681507	0.45968365591501265	0.41154445822910657	-0.6900251510242851	-0.8541738274381767	0.8105507311945651	0.11291659864196649	0.4758014385548777	2.179557566758722	-0.6972900943695901	0.8509730658995959	0.1007646467960167	0.35456097067445685	0.14125868749260262	1.2000351493527268	0.6016802024179818	-0.9551552288306291	0.9316338491357896	1.7190385044533754	0.07001366555341149	1.76620498287285	-0.030885438215446214	-0.048675781654948506	0.16756794302112887	0.9797762472068957	1.9610406458540477	-0.1355181545942262	-0.9845987496558603	-0.44785392201720486	1.0439488964472685	0.06736695061095975	2.2749666369035224	0.004971447524534139	0.7334256246028253	0.41054844162906473	0.6027302112738705	-1.206263836719818	1.0485168410630177	-0.2884176100418717	-0.3402835988979091
0.06822372868692593	0.20558247802908522	1.0850043141874124	0.06698582879640612	-0.33507107585615414	-0.7408398312801037	0.43477676654595676	-0.2614284186822492	1.0103364812919544	0.3930247182426163	1.8428221688057245	0.27091263037198937	0.14512055574932053	0.20727136601425847	-1.2378161607147948	0.9913950795211182	0.15535793095977263	0.9737913798872149	1.7423816364065075	0.27125882642674837	0.24658754919576956	0.14783471228411782	-0.2569629906916742	-0.05857826175330911	0.6299938357804354	-0.11620803064988185	-1.3935313376289271	0.63529768437616	2.8371065141555603	0.07166815814071893	1.3285078156054237	-0.2069657079410244	-0.5801486257214828	-0.504766189720844	0.05734425698938406	1.645006136601216	0.6111045351882769	-0.5471363978576842	0.11045040620039377	2.0927710456847084	1.2765272174316535	1.2694024936034634	0.6937705911520067	1.570242091608881	0.8873974035142397	0.9955915756305811	-0.9188581874590681	1.2375081387414817	0.1806412425651657	-0.019515266008081553
0.28690427617608755	0.6994905425566804	0.01877087475272583	0.12026218953526764	-0.8285682968546213	-0.3290265758538784	0.07264647449918973	0.042348088799394494	0.36020436564627606	0.18944068178360918	1.2379850203587817	0.3331052275760435	-0.14859060868555463	0.10662551187520718	-0.5639990196338794	1.039566805725257	0.32319503890085965	0.8668524651299266	0.8746073473607426	0.9416808094050948	-0.003886326013493941	-0.19787425889326443	-0.27698753737805587	0.08648853634789005	0.07058186427758231	-0.6159551861898774	-0.2938044754757433	0.5313891318997045	2.5350456187811874	-0.23994588244023485	0.7916907326943524	-0.354499580675215	-0.32535925841407576	-0.5482710670632931	-0.29089314425104223	0.9114400767295177	0.7003568128612946	0.4968743385445819	-0.06219556012406067	2.0232297207985916	1.3558829810935913	-0.5690388989290913	0.6803437678985106	1.508999483561151	1.1683189013414947	0.7452512140261213	0.2614535225413273	0.41843938159899147	-0.3557361313041945	0.20848916305840487
0.5490765509235052	0.6095210844722946	-0.6059352557233798	-0.18508972786073136	-0.4292175918301223	0.6482229229365091	-0.11612628341694335	0.29162475656546266	0.1764123251874856	0.066028844951905	0.29658497776933335	0.7524692845864902	0.05524984264556866	-0.7390420029040581	0.6054782537542133	1.0228606244352183	0.34397361882446587	0.47453657295145596	0.4506882400536671	0.7230594324430426	0.121637954829207	-0.29981650697531853	0.23079043669707658	0.0374585117148705	0.24757139625458785	-0.3289877664886084	1.4007839368613684	0.7629174637680155	1.4230386139723716	-0.2850339107547699	0.4258829237016837	-0.35532234262395906	0.2937081793735729	0.16701914700948273	-0.042778401244026064	0.34087092329512114	0.34295611881201193	1.7482672746224346	-0.44217130760010337	1.315056596217431	0.5677270608446944	-1.5797812868790602	0.37746435163283343	0.8470738487728368	0.6869099404407529	0.7634264802756057	1.5935091509035988	-0.3713462066681381	-0.9428619497707175	0.36493472140112776
0.7728878042487649	-0.3572547076881115	-0.02467612299581443	-0.9762433219024645	0.4621014723447259	1.0663395364854686	-0.09810441119367622	0.25982083589352367	0.7604469168287975	-0.16810962106570468	-0.26163107515331324	0.8448068646056914	0.5928030911789275	-1.0419798378387974	1.2012955625069393	0.8754171278449353	0.0929580018911739	0.21806710161410917	0.5710242724828908	-0.23417389504297753	0.03267000759315389	0.061306271964173056	0.5246934564499687	-0.4982992302945928	0.9261261915745251	0.29721187067682003	1.919061748931832	0.9049208212135514	0.542255594319072	-0.024647243893787626	0.01901251286161213	-0.20450014291335844	0.34487598524050017	0.7312014611212737	0.14606049415028485	0.06028038928387244	0.15578164266675082	2.3094505167066335	-0.29985483811890895	0.8032882430275982	0.00264565598685538	-0.9683526340700144	0.35680037904870693	0.3449247466198121	-0.4237408798715659	1.3960428743469586	1.9575880824826106	-0.30417787498840787	-0.6050168543127274	0.49324062844998046
0.7495107213244627	-1.4362183380582918	0.9911106828785676	-1.6097834051766238	0.8285127474359646	0.4761914067521772	-0.0995248761310373	0.03109148115601759	1.2177765221408492	-0.5441260363850372	-0.17600569132805222	0.1636987415911085	0.8590615146432615	-0.1740761502613867	0.8626299877428518	0.5327984636599516	-0.21929760951215807	0.16110657478526513	0.6347948984154939	-1.1261541878805208	-0.5700190952868336	0.5790406030380315	0.2307419818734196	-1.0877651134075765	1.2382864852366737	0.42537750607516156	0.6465103058816934	0.621349422576466	0.24890064261773143	0.027761209709374787	-0.543517143215115	-0.02659713932429879	-0.39513903908740844	0.4008979088813379	-0.18423052231978104	-0.1765747986557129	0.3958710531345838	1.7753161893742633	0.38959340621798705	0.7129612881838264	0.24618946004373066	0.3495194234544178	0.6238820639471702	0.33539641189836394	-1.3043912311832808	1.9067125438494694	1.0901803108416097	0.342100737679275	0.5396199602246222	0.6101409086252757
0.4043782442567651	-1.5705946893387144	1.096722105829176	-1.2676948461969186	0.25145015886668004	-0.32743591193635874	-0.19727842894175984	-0.1152232151711436	0.6739366572840306	-0.7983123485427842	0.16908043471968856	-0.7377366572090416	0.5614598535158928	1.0176586677050792	0.29967114218727053	0.0907018111356165	-0.26438452097431636	0.0731542788214622	0.19649888046416725	-1.189952436967505	-1.2041079722944201	0.8963535505394409	-0.172959718459466	-1.0076829668933003	0.7317348752034839	-0.11836926129809287	-1.1370894770652944	0.12079782083514234	0.07653945051359742	-0.4520851516833742	-0.9051625234739449	0.0619188258065458	-1.113172954429967	-0.3998844303340633	-0.727451888922007	-0.5552265553147137	0.6281602514956389	0.7719428952123417	0.9111843417387403	0.5378697969971002	0.7785918624586996	0.8276312890618601	0.6547651805319155	0.5049225535438323	-1.1533099252670942	1.374916021458148	-0.05643545540889064	0.6877869443315957	1.4576137909291569	0.6789131858178776
-0.04276340488838424	-0.5131858459648996	-0.000616753360310834	0.06321294258385834	-0.6120378449939814	-0.22665655631669698	-0.184446294353971	-0.019481498789050783	-0.580650459918201	-0.601378237503356	0.25432322137089197	-0.8426874908688905	0.09092344904486412	1.179290286285912	0.40856992558007776	-0.23184745602346937	0.057287275752122904	-0.1519720399338862	-0.45423334114995645	-0.3442046853377931	-1.117921338391003	0.9778591590897094	0.02829321804354407	-0.10284383106850337	-0.09243662584768458	-0.6331613975675162	-1.593616610444885	-0.09777712888112254	-0.4116549596780215	-1.0566476353055003	-0.5924698465922504	0.09333376217246571	-0.927457301375199	-0.5596888208691354	-0.7687711171635205	-0.89675506581501	0.29029338748713407	0.3380940411076649	0.6417206005822846	-0.1607032222909052	0.7418703533543809	0.06393229752999521	0.11393555556014334	0.5093827881407005	0.01494214144487165	-0.10383680863732861	-0.30342843726365964	0.41175305291973885	1.380936595141085	0.6726542830488422
-0.23869520105993783	0.9448551618681106	-1.1952175960003666	1.380229428020154	-0.7960648338827727	0.8992852664420821	0.11533698058155431	0.24407759865352943	-1.3936514880423434	0.08144534583635886	0.038562576360225684	0.12786339903194005	0.08375973789542362	-0.017066882738846066	1.2074286580009184	-0.297221034363451	0.5267543396950177	-0.30261032939665244	-0.644213711601364	0.8017453428048157	-0.1580976526709841	0.983040108114765	0.8843212104134932	0.9445971830148074	-0.3746739696938258	-0.39227300573286744	-0.253556571271502	0.17219909688830198	-0.946660436087683	-1.01418829437005	0.35771412746677017	0.22651415571936412	0.06249981273007163	0.34729235190054064	-0.018882418030169497	-0.7880168670183136	-0.5066523368120255	0.8111164359268833	-0.24024709310591064	-1.0598644723080592	0.05018351809045907	-0.7852334669606033	-0.6426046809377511	0.4853540951419868	1.392206754004936	-1.379126344953454	0.49881768046700053	0.08122915738945535	0.5959403439576652	0.668024287425667
-0.017934887935532436	1.7745017487761152	-1.271263079228753	1.5717177346496376	-0.07840361993887568	1.9917669167370333	0.5386020361037142	0.5259719397016862	-1.0376910791873726	0.8806506382276728	-0.04269082067441688	1.3366268928630418	0.6879925351048993	-1.5388679769131008	1.8275555937600216	-0.19420539176025842	0.8192596763385871	-0.12625577888235723	-0.13327277674622356	1.522692035407226	1.0253151498680677	0.9451740270934043	1.6821554788660145	1.2658765117471324	0.10479009806418339	0.4980596960444474	1.5528674020444808	0.6399737357456449	-0.9031524949227444	-0.07319365042573982	1.3148870814051528	0.5622263243236502	0.9171194953320391	1.509322462805225	1.0258827420014995	-0.02180397334300438	-0.9649301250971563	1.4924281212781298	-0.9392593520128858	-1.3553745436893294	-0.5164132535113266	-0.417740935599144	-0.8955839140148378	0.7466019787730361	2.0900544606302303	-1.4325878088925834	1.350670285497531	0.31005656569852513	0.015474284526835053	0.8140848144582098
0.4581449806911428	1.603054345766648	-0.251666452517249	0.5111048730971091	0.8828618023138646	1.96763588656589	0.7202378447906224	0.7581651516564171	0.0958181894229946	1.2944672307809268	0.3213123841062401	1.754979985727357	1.375107866162587	-2.1158175230793295	1.5196664800243842	-0.15564160834005103	0.7436303640945754	0.2950101194089639	0.5832488674230019	1.5628058679934314	1.6185882703769796	0.736995010235274	1.723359435422131	0.6516195022518287	0.7129628715186622	1.2405013267008818	2.1358683013570636	0.8661392989596421	-0.17840074848083676	1.1216711145179699	1.650782200141198	0.9737820299635976	0.949744485874167	1.8361730828786804	1.5677948738986005	1.0832816250607664	-0.4698617529225068	1.4747010835642815	-0.8363284988555422	-0.6852626439078732	-0.2843049273324769	1.0497982021005516	-0.33284674495149474	1.1466642957321052	1.8083421495986274	-0.41598300059933296	1.2291168624574478	0.901438576842372	0.1593627361224315	1.1527472531401832
0.8588810752041243	0.8230350373167317	0.7470754277658959	-0.8482621790152584	1.3546709175382485	0.8832294680138	0.5094550801858256	0.9115428227708637	1.100144615430777	1.0911436066140263	0.8571927589803606	1.2793824999766066	1.4918760012212609	-1.4492122541477817	0.4745774021190725	-0.3223672197382033	0.3000986316034377	0.5632720404068461	0.8202180401741963	1.2156355522571458	1.3655113304051358	0.3255280661885549	1.0404381111312255	-0.3207357100162635	0.7424481399124573	1.25751466770971	1.1158360046935856	0.6955624430129603	0.5617682487450152	1.6122143302441736	1.3137377088474564	1.1411485782468602	0.3970141291387278	1.233084081049228	1.2686421553188396	1.8329046496261852	0.6705843663795834	0.6714002540223938	0.008374047722651353	0.4140171218679501	0.5074113423660758	2.193055774686295	0.6334212447752385	1.088751322036077	0.893197362177012	0.6201119849164064	0.1795052163327653	1.084051009813011	0.7429280840882425	1.4926487983529955
0.9306038715790506	0.0038858369405974816	0.8625513846578822	-1.462587942045447	1.2263448034220439	-0.18229557313295203	0.12170094010962691	0.8860259334146704	1.5540666698950683	0.46541119900516814	0.9667195408774157	0.7231806615881677	0.9080080732471372	-0.24173738186963548	-0.4475704512438213	-0.5903480591679875	-0.37298258512571536	0.37166120327335816	0.4369704363384482	0.909070331200732	0.6340522309521673	-0.09227402616100704	0.2733563351298521	-0.9376887206398801	0.19276293670592745	0.7498464795198501	-0.4074577510635618	0.30476371953562276	0.6118372351297138	1.0405588524474363	0.736862185151814	0.800106780816331	-0.07500317033950377	0.6156144136867386	0.47952513937700497	1.6992466735035652	1.5152951376707045	-0.11857784441464844	1.0738153490778066	1.0586943326825016	1.0147953610766414	1.892712996193258	1.3279464792150524	0.281085234384233	-0.10859993315242328	0.9129977843674281	-0.8070306587404906	0.5040679181419543	1.1952443886339734	1.5310599663267972
0.6049522186083075	-0.6186355113663791	0.3611061803163839	-1.1663057840316888	0.8483251138802279	-0.3245817414175236	-0.1533391327490771	0.5598615329528293	1.6976447503998107	-0.171720828147359	0.4085623568551516	0.7632656736416082	0.061513273338629805	0.7261026583284707	-0.6767795022046338	-0.6962435932554886	-1.0213235440659318	-0.1791757779837924	-0.07977836181994684	0.7599100967864901	-0.08941855147656212	-0.28507318699621104	-0.058559270215008154	-0.9909972952851344	-0.36643159399022734	0.2976196473505996	-1.1445551106531373	-0.07619392811162926	0.033972476712838456	-0.06710929239070104	0.27476795842910023	0.0052267890768074934	-0.26595536049713825	0.6871031454500582	-0.21552570446958402	0.7738196421175001	1.4714078355205804	-0.14010064773465258	1.8941440677533277	0.9179427984032622	0.7636340693163463	0.5285716974382368	1.4686739314434099	-0.7400015548408629	-0.8661289331885389	0.6765268888789466	-0.9057790885339037	-0.3146690210169688	1.3018984917889602	1.1307818945085546
-0.018913490737087715	-1.083093816505034	0.06366315947532514	-0.6084773109377742	0.4224247695780717	0.28736789266502977	-0.27795938784041513	-0.03161504926377257	1.7634968802297066	-0.5293624426485024	-0.41318780050044496	1.1611894853937776	-0.5550487728839965	1.2604872118087995	-0.44651110298328356	-0.4581614958506717	-1.3145493701377808	-0.7069113273748647	-0.23100061335771344	0.5318748464937165	-0.6309990100014362	-0.2469889528553393	-0.027430109574120017	-0.7533135197527101	-0.576417028389496	0.10666047440298888	-0.8152343701989656	-0.36403335523843366	-0.450039388289639	-0.8765537407228228	-0.09789596554694738	-0.8479873181962242	-0.5487479899676853	1.0516733429196807	-0.5586118159635232	-0.31303931567840004	0.8050178184637796	0.4868668288895284	2.25994805227862	0.435774586397689	0.09918122958152925	-0.5922591191623993	1.2823496127660967	-1.0920192036310916	-1.3013602046522774	0.5647708512297702	-0.2816711148797077	-0.6121859487552191	1.1806246960118245	0.44594817215248267
-0.6908125027184872	-1.3423629660574325	0.17281846078988417	-0.3731498082929527	-0.16000641254591721	0.7545101949170316	-0.4024602028554899	-0.6414524946604725	1.5118090187160684	-0.5740765683984393	-0.8964795412633362	1.165443629568902	-0.8164492676331466	1.5219101981105099	-0.3606333176630726	0.06071980436498173	-1.0428608579686967	-0.9365387165456098	-0.0672978740673866	-0.007397902921561031	-1.088463961248294	-0.1684412533989374	-0.05530630895343627	-0.4885942846818153	-0.6655921835437245	-0.12387679351994853	-0.07425044750791805	-0.5524217670148414	-0.33674481601827644	-1.0055682545797622	-0.5112773586487382	-1.3105332150693056	-1.1324700053489813	0.7884145532331865	-0.6919976182040294	-0.9455618257021748	0.1412776415654361	0.9490175373249935	2.0636565192518384	0.20419041307601798	-0.3364975560448577	-0.7837713770286258	1.0613538190953442	-0.5364684296425533	-1.3787548620034529	0.688099967511361	0.21761404967835904	-0.30313222468108353	0.8073117646361098	-0.2444167995933997
-1.046442275635556	-1.1727662817784819	0.03305021831430785	-0.3855526694200189	-0.8767677485501976	0.5268863534730873	-0.5505312517182984	-0.9975588816433695	0.6178882692884087	-0.40773652983016434	-0.8814813047322833	0.518336522403493	-0.8706872570009491	1.4723716080477594	-0.641833656296249	0.6085316114279455	-0.3783621695329762	-0.9039129693219011	-0.0603435655380189	-0.7321667567997928	-1.5226917029380889	-0.1676222591844621	-0.3446569214600061	-0.18864636029798273	-0.9783987216650606	-0.6092978863700185	0.4417884108121592	-0.5747376862876457	0.09166583727831963	-0.703392238414631	-0.819059320748979	-1.2504353442773959	-1.5681410829084483	-0.26007759367479394	-0.8002416648905802	-1.0056900977099956	-0.3141907939186721	0.6591260015755052	1.22629816264934	0.3045048486935496	-0.35088654022345855	-0.6207216907430576	0.7948457583769645	0.21725496729219787	-1.011709860863018	0.4567918597392213	0.03666196666975223	-0.02575717288015424	-0.0801001829334984	-0.7803297641393853
-0.8001876009510956	-0.4869214249917784	-0.8900251429428928	-0.23398344844779204	-1.2699791948136188	-0.04564048290037341	-0.542815400040957	-1.029022729138146	-0.6650656406120548	-0.11439549336184837	-0.7284505305897409	-0.20492200922634712	-0.7982089791957909	0.8673202871750986	-0.9522489718487529	0.9401560823092961	0.1395476078359423	-0.8033492698060664	-0.4827990319583838	-1.1898949994011303	-1.7951675202889046	-0.1531022589362071	-0.6496965802948776	0.19701335477415322	-1.3620344607764232	-1.0131029711714283	0.7003099763603824	-0.3474636262091418	0.1767665009186926	-0.39684451696720024	-0.6951944174141937	-0.950880989644725	-1.2375616431306573	-1.155364663523142	-0.8477318671376514	-0.8167053953861421	-0.8107156797995987	-0.15010985728930742	-0.08914105339567363	0.36709728437194644	-0.2638405709057224	-0.9921627433068914	0.31702439942493554	0.2922979101062655	-0.22548097183712998	-0.548832595868113	-0.5547732594288814	-0.31391076973947857	-1.460796793996294	-1.1465829247767068
-0.03834769873501844	0.38120607330095857	-2.097084490892841	0.14130286757436483	-0.8441115785232381	-0.23443914327514065	-0.2878843433133482	-0.8673375973680987	-1.543215827983821	0.22723887948736887	-0.7878546333724845	-0.3049191930762226	-0.5408927402123623	-0.22274270743411825	-0.8818668591593994	0.9555943149128869	0.0520379074543014	-0.73172812048952	-1.047764177511099	-1.0043458377816559	-1.67911909325745	0.006328495831460769	-0.5765775029986872	0.4792103206932872	-1.2863148358666883	-0.7740873184464654	0.9559471672746783	0.06493973892946427	-0.2724608711157537	-0.19514602214120996	-0.10434375684294125	-0.7998177517898987	-0.21452199699272856	-0.9567082839393538	-0.7165749628891968	-0.6662627780515177	-1.3763056844174846	-0.7608164305385554	-1.3191321683635717	0.15257204845016228	-0.3386235795021321	-1.8443128685156143	-0.2991964998188062	-0.3960095482372121	0.6629825543444727	-1.7970761125019044	-0.8565863804685344	-0.9435493688063264	-2.624552952537444	-1.2987651886815725
0.7131074402151981	0.8534762028861052	-2.434003100469159	0.34599989407556525	0.26491491671032075	0.18458494444493112	-0.00347290230163091	-0.6422771291530966	-1.471593386701927	0.4569932351402543	-0.9547312896816479	0.20567788288112981	-0.1501587267804929	-1.17523718734159	-0.4221131507490816	0.6885217263216126	-0.5094132752954459	-0.6288204672846004	-1.214197437894781	-0.25979801286316756	-1.0643915207467998	0.2557783129500617	-0.016140818171157173	0.3809479556204661	-0.5634828743404515	0.15980972073922706	1.1796552645027736	0.42180098307755653	-0.7417202738845198	0.13308314415099248	0.5127691708543374	-0.8528889115809795	0.6654371163058862	0.10507618189757534	-0.48235765493432387	-0.48530633188671335	-1.4629219774958144	-0.7637040434342459	-1.7874724440208627	-0.14183974806882824	-0.407789962989544	-2.1938825077529005	-0.6801996246338483	-1.0994927808589465	1.1647837961666372	-2.171793514593487	-0.5059009989616398	-1.2198806342398765	-2.616460776210964	-1.098010987804722
0.8633655980383514	0.633197320276117	-1.384097226607174	0.13324631157477962	1.2466348545676424	0.7188237429467065	0.019404636975988637	-0.3501434075282174	-0.7444007275968876	0.39918749679849763	-0.8551346945174758	0.6564466531401333	0.08864635449804542	-1.3324281795469273	0.10598990339635019	0.22897426659797895	-0.851757536983136	-0.40400727668452446	-0.7820793827876362	0.5144989528377206	-0.07317134094768973	0.3942608458158551	0.7380543822703381	-0.04498922517209014	0.295347112532905	1.1340219633413853	1.0558508017022046	0.49512122041113243	-0.6382886050304093	0.7809984900989582	0.6567559327637215	-0.744432001715241	0.701333163051923	0.852798188556436	-0.39565127964039953	-0.050276923327269664	-0.5467063816401484	-0.4094517441662592	-1.2718293296293484	-0.20027486480461373	-0.16691125586079264	-1.3603822261882517	-0.5427547049055784	-1.099018613689782	1.0154884418010373	-1.1700915449184837	0.21735210219881032	-0.7894837907792325	-1.2130145846048759	-0.5145970850782964
0.2984889199004288	0.01838878829547168	0.2620326954187255	-0.14587185022079177	1.3676363536042768	0.7758859363626358	-0.15559686762147948	0.039114952575056317	-0.15645695396054435	0.07548939596576551	-0.3944706447533494	0.5342481226715674	-0.07624390187266565	-0.7169248263459578	0.4482533161078383	-0.3041068974561966	-0.3995654194492251	-0.032553773306171443	-0.10420205105536098	0.7584681718311681	0.951335307442086	0.3264471430111238	1.2287538516368963	-0.3480748892737906	0.5948482424935366	1.4188997213779608	0.47954221201833397	0.2625313359999052	0.0028400792370727244	1.589182852295804	0.300656008297346	-0.10885531882492329	0.10906307877071499	0.5340458292227267	-0.5616358980527798	0.569508076800724	1.004757048087168	-0.22088296311778596	-0.24614856165149968	-0.04648497818990728	0.3135947409706742	0.12965944755121014	-0.06265374180594262	-0.43756820488901244	0.44365901644858596	0.43941879439389864	0.7459695133865579	0.007607439745641811	0.682911398857196	0.15349019176471176
-0.47965410384041235	-0.37559035684159336	1.1856657595891364	0.07002346039942589	0.6810552392884157	0.3119332644473157	-0.1140925645667086	0.4036065046997734	-0.15060577087779617	-0.235230748581613	0.05215839820539887	0.019518293362747074	-0.5294378085177125	-0.0381399374004742	0.5818585891509055	-0.7540205811312337	0.622919086237704	0.4577689052556753	0.2775234576045171	0.31708331176802673	1.5763989999010466	0.17085552486470348	1.148430798270735	-0.17178059227300865	0.21313066559062196	0.9373759810016847	-0.19926250753258587	-0.11577227040687495	0.5586690023648698	2.1183640619142086	-0.1495716397222908	0.8936398909239457	-0.2816288870776272	-0.34452051636515785	-0.7530889939363364	0.9122215088517883	1.9914473349864101	-0.4071296409292283	0.5108458671280344	-0.024389578348285382	0.572106685036389	1.0623038647439826	0.24006936264929385	0.2371838388650404	-0.03958414927665063	1.3163122257931295	0.745350658354548	0.5729457689220139	1.7913931372590781	0.4103652525202953
-0.825766595025173	-0.23165444062423832	0.8874394791735528	0.757597414684903	-0.12380140874084614	-0.2236046474293048	0.3623735827992244	0.5013380080312249	-0.4650641846551139	-0.2806779432407138	0.05685900298178774	-0.3681682053655688	-0.8772336044931867	0.09734892002212724	0.5240559927287948	-0.9814507820438694	1.286713617476316	0.9817267429756921	0.12419203243417123	-0.48221717135381353	1.5259443624877145	0.06321641357214261	0.48987360236888144	0.2556309155658171	-0.3383213903688422	0.24470744842692355	-0.5494127904605801	-0.47842867335867556	0.49644162677971665	2.009486798143032	-0.4288285673618749	1.5577752671330942	-0.041428042790572335	-0.7305731667188513	-0.6543709690783422	0.5542989941116495	1.501238957915839	-0.7396172975745456	0.5566916812930438	-0.35770660331091114	0.26656980578978107	0.8241970469992295	-0.014255564090386868	0.39164066293486727	-0.17163682008421305	0.8814070553483913	0.28175475030798136	0.6538576437532448	1.6043673734495993	0.001093600757690423
-0.5655340910270966	0.15805402496672094	0.0804638769158749	1.1652080344934184	-0.51329814582722	-0.4826403045676578	0.878629072486634	0.2260381101028466	-0.6208712049806655	-0.185371691065645	-0.3594889517448108	-0.47932448114264165	-0.9025539742155368	-0.13814640110460624	0.18122349345735903	-0.9844004659322805	0.8410221395517601	1.3176067204320498	-0.3896256007729525	-1.1344716650115974	0.917619653321898	-0.07057478602605485	-0.48349253939270415	0.3021710915310053	-0.5798296028117768	-0.16288767731638543	-0.5518325097287307	-0.7636868609496397	-0.12714949729127434	1.2844414129213642	-0.7610872084380517	1.2527442339162966	0.3815358969298362	-0.3615947123306023	-0.270227227105095	-0.40112885978250135	-0.1234037176674103	-0.9274317896572999	0.0381299843268964	-0.8893265651673766	-0.4394804016674518	-0.0592167873058617	-0.7322530503849907	0.026729063398744923	-0.21204359491754934	-0.17975916940812356	-0.37612685212046526	0.43348106120160873	0.7013864742114474	-0.8111560620301692
-0.0950774148170646	0.23148665744722738	-0.23342922772638067	0.642625032039635	-0.5789193862388191	-0.5824062541770255	0.7823125220313393	-0.21335877738722592	-0.546369740317236	-0.3738545312096724	-0.7579949692203166	-0.6629905469786392	-0.7988301697744261	-0.05565403585679966	-0.47834892271348806	-0.9305170983354943	-0.4881279942267168	1.1355894733288465	-0.952956132404643	-1.32402506133448	0.24182729760662272	-0.41767087261766783	-1.3677242011096713	-0.32507322083506224	-0.5637201418939369	-0.3477969806183994	-0.5492380660579514	-0.93950934926411	-0.840977671989795	0.3361064296104387	-1.4738887737737534	0.09232485789395961	0.2801184591245242	-0.027000916951408396	0.028914935751527326	-1.35621922385048	-1.6069689458854968	-0.9690974998127597	-0.6072021923615055	-1.3122815016834228	-1.0762871955454076	-0.6524103750330968	-1.472197359129949	-0.5187985979460251	-0.5950845483139499	-0.7697918324257321	-0.9872126954181203	0.16881518689622724	-0.044456139972394254	-1.476509689191985
0.11536992923598473	-0.20298862657322772	0.15285677513063756	-0.4851269069038443	-0.6889043897461974	-0.834757256277315	-0.0039226937639805365	-0.44393796325393525	-0.5479638526288761	-1.0198635069915154	-0.7848464293327715	-1.1813643784012113	-0.8456797187039159	0.6385892641778087	-1.1862607011708246	-0.9921403607372931	-1.6406876649659372	0.28772910571555127	-1.3782195579198455	-1.038708688582519	-0.012709644114346112	-0.9251711552600307	-1.8060695949948988	-1.130323310454984	-0.6037100733186899	-0.6793680608630452	-0.7235622634683423	-0.9301431250566696	-1.2660457708683381	-0.36866873704689473	-2.342268590397565	-1.0827818641213351	-0.400435749000828	-0.4328630297027093	-0.06264675599655967	-1.7628841355642701	-2.0063399910104707	-1.0738262603943842	-1.0686543626629534	-1.5244969441239342	-1.3550625163127925	-0.6086519185270035	-1.8207798844425187	-0.9476671468876879	-1.3035794272685124	-0.5852026784881967	-1.3869725555895767	-0.05900196893304951	-0.3813367715618139	-1.662828812792376
0.015987829321401376	-0.7229093523183558	0.6317892167361534	-1.115918282561216	-0.8765129257568814	-1.2480154780677593	-0.6929419120047707	-0.2914963863621835	-0.7558197926361958	-1.6391918103348422	-0.5179632135641538	-1.7139187082551073	-0.9484112759045736	1.3790711385919354	-1.4989319100359029	-1.1209634685590193	-1.7012042497329236	-0.864814833447114	-1.5833760769301786	-0.42661016988256295	0.20960266916508596	-1.1568546538794737	-1.6852702915622777	-1.271724596255627	-0.6978775254929803	-1.2313719486555235	-0.8095437204736498	-0.7055096088573222	-1.3298724795143098	-0.6311869239309577	-2.5790749897157625	-1.4684053897291331	-0.9846094177011928	-1.1418249784359928	-0.37729512021059397	-1.5909519931225762	-1.4931112197745284	-1.3081950741624082	-1.2580403953951644	-1.6114473099366435	-1.3317575464185103	-0.2810468705021674	-1.6324134679829985	-1.1140005245205271	-1.7141397828189204	-0.3147858814807272	-1.4467976891222791	-0.23663942746199682	-0.6702835269287463	-1.4677259958625222
-0.08978319638978205	-0.7377076966132877	0.677197485457253	-0.5455830297920535	-0.8016369199178462	-1.457236333963132	-0.39488648614315397	0.030336693655067786	-0.8646036895008529	-1.4449130335615608	-0.27239974159227837	-1.6386082126470627	-0.7085098104440062	1.322938080108598	-1.2392060904198792	-1.0443978854858291	-0.7297196247211457	-1.5523811033007366	-1.4662090037428257	0.3578924364598476	0.5030443514306607	-0.6568079999040741	-1.211918411110112	-0.470559151593702	-0.5032297271594021	-1.624891305809446	-0.44713893616243583	-0.43216006411309493	-1.0850536673590654	-0.6368195054130149	-1.6605795173053317	-1.0442546327394933	-0.8798637903418275	-1.0123948511150551	-0.4153558460649402	-1.2419078138996085	-0.8587746754981114	-1.4369225853174399	-1.141109169744282	-1.5385132896467602	-1.130602400590547	-0.030350010785981353	-1.0113664862513476	-0.9512044081779122	-1.2102893146085478	-0.6765980488217443	-1.1120367438433851	-0.27223781181712364	-1.1037028669612046	-1.1318389462824556
-0.028252782744124905	-0.1625191345206382	0.44614893602881683	0.6801176313313436	-0.30938569029982965	-1.1674203697429415	0.8193103694498002	0.1302461382047016	-0.5575626325468434	-0.2377175806856236	-0.17993433600914366	-0.7848790760199039	-0.013101758784954926	0.3315305107117987	-0.7249324333093143	-0.5623692296725638	0.36952826098148567	-1.2352254062690409	-0.9607677478852937	1.1445093125593766	0.459624660629909	0.4819841614635692	-0.7570624270394875	0.6255891699535822	0.09188972265864581	-1.492048930095547	0.2701583325244513	-0.42209822598971575	-0.5563217123344765	-0.7469865257988062	-0.08611322151213995	-0.5159300860672519	-0.25914069628717495	0.31223117585408244	0.07354714040567419	-1.074120990289409	-0.4873516053049472	-1.1635315471570158	-0.6783197397439849	-1.0867632843093415	-0.7023202476952729	0.2244729832547062	-0.20870700507981174	-0.5207040511200951	0.041119921637366795	-1.4804244182728636	-0.5076111055062821	-0.12045273513344264	-1.253123151647419	-0.6689247967130878
-0.008889463258593256	0.42665034872625746	0.3899448146938496	1.255063916853066	0.21173812711253723	-0.5478252014229705	1.7980090538160896	-0.1440541986894777	-0.03856370422129285	1.1577322592458374	-0.0993693123234736	0.258264491025143	0.6300004203522959	-0.8018165968485955	-0.449566895581102	0.1491691583035049	0.7430703327110191	-0.21752782662089956	-0.23653255473970947	1.6713280311899905	0.1386770050251227	1.481113011539845	-0.5525732896690657	1.0590804449122242	0.6427456332706277	-0.9356012714904417	0.7744870945227428	-0.8222675824838791	0.12364723533497503	-1.141027590338907	0.9146611797693001	-0.514845763192365	0.1813109432921052	1.702884894600412	0.7360684175947645	-1.0969350534680995	-0.07793803836819108	-0.49380753135855654	0.0064352291578616706	-0.22511837505205626	0.011033590096641248	0.6640565246110939	0.4340018248165504	-0.11640785134088759	1.06318503582611	-1.8219987542553506	0.05039356205534571	0.020564608337943095	-0.583880171311732	0.07444377121100562
-0.32260248282511483	0.3689242052969997	0.5167526058982785	0.45950544692001993	0.2217703127084713	-0.08418353038548416	1.4040714064610562	-0.5039941247015288	0.1076269328276536	1.5557612684077782	0.07915695025152193	0.6794599651028363	0.5691031064921931	-1.1714158225715359	-0.5472507067587008	0.607930937636015	0.31165224228816424	0.49349002493623806	0.2982682512778015	1.657008437993965	0.0071335399866942735	1.4411704212502336	-0.5072347604069779	0.5004466521847994	0.6289411241626384	-0.3945898514797633	0.6023673518487969	-1.348619234259291	0.5768532330471738	-1.633775661611609	0.5709076613089357	-0.9235457768650205	0.021031776690378874	1.6140883495508227	0.936991272881468	-1.100200394931726	0.6650608889494841	0.19781358823332224	0.5312467737293575	0.5816689160493387	0.7578573844813172	1.05454686587087	0.5722684162061636	-0.08722476235413794	0.9557916650954159	-1.1494930065883862	0.2286475834588436	-0.15552106852478642	0.7091980840718028	0.993651681868956
-0.8829794204860699	-0.3640807233449933	0.3651241379520437	-1.101769483870735	-0.27556340698785353	-0.06396310816645298	-0.2953590994645654	-0.45690859264049916	-0.3553934586262337	0.5952739273291809	0.20897230426486346	0.2363289245005119	-0.17680551125424573	-0.6953640622177457	-0.6635165684481701	0.47321249091190565	-0.3224503824481107	0.11052169034648389	0.3409968245211343	1.039022796870208	0.39079365669915567	0.15043614834754002	-0.33428284156634264	-0.4854395364893769	0.17447686188561667	-0.10940027790246176	-0.10728549515870085	-1.424766838695177	0.42333368670768834	-1.8493805459227295	-0.5880293415575126	-1.0410979813291397	-0.5036483691510534	-0.20405801770979076	0.43597809929394754	-0.9421917674360518	1.406548131286511	0.4881986212942307	0.5087928969359824	0.6867214636378559	1.0341012930884443	0.9105556431295222	0.06319134962335447	-0.4031367418971352	-0.1813390506150549	0.07284316838792357	-0.06958150922293817	-0.646282241368684	1.6679641909317562	1.5345859740652315
-1.2190298141313278	-1.0857471183310956	-0.2638360730511206	-2.147050249347261	-0.6341288148554044	-0.304570999775188	-2.0428804933908555	0.21727365521054537	-0.9107832850939183	-0.8365586369001002	0.07932521221498029	-0.5639966860570806	-0.7883192295454151	-0.10354790233835756	-0.37764767543531685	-0.07350911390291444	-0.5342440682760448	-1.1014306962658746	0.057094254623318276	0.12591098731579878	1.0498453356647974	-1.6331572009978994	0.12360051508508213	-1.0592660845742692	0.0067178334168990095	0.11589594158266937	-0.7813202226720646	-0.6959559488346699	-0.25470881535039874	-1.5826149921922161	-1.2081550795552483	-0.3681600013754279	-0.8874165434409236	-2.311621531158562	-0.327413464882045	-0.615442961161006	1.501154673274889	0.2851885596034676	-0.05048866869676567	-0.014465200186176959	0.5740703079606596	0.19039707915084095	-0.8487265080882113	-0.5142184029006996	-1.2944573233327084	0.8658202942344083	-0.5866274555741353	-0.9859040322941414	1.505586959002951	1.120773932967879
-0.9647629872355674	-1.0597626688158703	-0.8473707361912991	-1.985538608999339	-0.26615289801948694	-0.42169820305338	-2.609273656672389	1.1888037823574742	-0.8100345194621061	-1.4780881710617229	-0.23619117533995837	-1.0376987995409455	-0.48614359571697224	-0.03635554719857911	0.32567380031544396	-0.447510116264117	-0.17093625196697385	-1.998695384585162	-0.01153616216803083	-0.575321571943393	1.368355771480755	-2.7416758131507337	0.6997759785234628	-0.876528918035413	0.5805307049779297	0.5608685082291217	-1.0241102850516755	0.5552063837314539	-0.8248500624523826	-0.9783005255347258	-0.46787527035564297	0.8589507323554997	-0.9098251256061625	-2.994939761413611	-0.6617800723421962	-0.1078064856901933	0.8437604692705553	-0.11377527891809869	-0.6631280738505936	-0.8010115190021626	-0.2785644999336242	-0.4553660180623998	-1.6051005425083222	0.12548074413191165	-1.3843663452163217	0.7782406106257854	-0.8632010792024188	-0.6779256833972727	0.45508826960225546	-0.1755653737803722
-0.2677839241242544	-0.22538525810775636	-0.6806350462770269	-1.0313834582719674	0.6489518189219998	-0.2828408781061709	-1.9087913874977755	1.7809673642860724	0.019304662929461716	-0.9506600824421649	-0.37561771251832227	-0.9714619796073596	0.5781292412837631	-0.35197554881321674	1.0573970740323986	-0.19591306226582395	0.4942526326442279	-1.6565281939392933	0.5012728524003333	-0.7607798364631957	0.9583923877103676	-2.5215518414016564	1.0421895994583465	-0.22865911080373094	1.4281877265265448	1.1229974008440222	-0.9448144953989116	1.5540411920525277	-0.6470204230856155	-0.352874705947135	1.0964769759639943	1.9120266152648036	-0.6802326147684751	-1.9418032208354572	-0.30193328592456603	0.6260835047043642	0.10867532994589023	-0.32085880757995094	-0.7818916840366453	-0.7482084618826458	-0.812985950489898	-0.35535841040868865	-1.685905815376419	1.332917490369349	-0.426600384402949	0.25763363029678493	-0.5826599979627072	0.2036446780145897	-0.4821138101357391	-1.48694638015444
0.3674776817915599	0.7629947707112753	0.19612533603231896	-0.14750984854607097	1.29607317412554	-0.09758794663139109	-0.8699098320378603	1.5157676836661866	0.7859018857432193	-0.02235650351720734	-0.07735785691596632	-0.6738526271728218	1.461020895026298	-0.44650587896697963	1.4252305288931268	0.5916252097223401	1.098971930475471	-0.29577097332011465	1.3431930269529462	-0.5722141611295903	0.03174216713817809	-1.297809726278079	0.9463545800917039	0.4154619688401147	1.619881823459477	1.3626178800504432	-0.86904071051686	1.6837040242479473	0.27543678099613483	0.1228086950349999	2.1575829792705665	2.2427154990261995	-0.27619345173624327	-0.37904262556749646	0.37331889945435537	1.4861674738322341	0.016891839556254177	-0.18846541851539045	-0.28261104179754465	0.3368292339826443	-0.6015308098470803	0.349624125180698	-0.9545175454242594	2.1694969850154395	0.7332312438601944	0.0005587963156368789	0.15944017969257898	0.9818151058829174	-0.6129473829498621	-1.8036015786415698
0.6066581630949806	1.1874171268341922	0.9132463215376575	0.2844067876113296	1.0791959520812948	-0.07294710463452686	-0.3316896922131015	0.5444516260533633	0.6915359926324478	0.3726589646097687	0.5237363891453443	-0.49175702167689034	1.4923769408798087	-0.12565061106398023	1.3324200917951787	1.4077267155268867	1.406335287438795	0.9383336421522281	1.8475651761936323	-0.4094068535088175	-0.8159742512647553	0.010144671484284676	0.5494554166557121	0.8223440325222152	0.8627761302923569	1.0290313167978289	-0.8654334630113757	1.0551266462156272	1.2835465088277767	0.5190902753124961	1.9408609741920617	1.8541692720351937	0.40529077412347236	0.35123877153855615	0.7587863225506677	2.1383562622703187	0.5272343951062084	0.1576876892668332	0.4851372983267553	1.7013090624345257	0.13748495311200573	0.7958476140449651	0.2968245930593147	1.8326471548428798	1.3014978507255874	0.15398110875843732	0.916587650843903	1.0520770705936424	-0.2038762865414357	-0.8409045462614458
0.567876206930881	0.9062971109509483	0.7691360190188187	0.5271070983568755	0.24748050592979653	-0.1023783699520016	-0.25308423983809	-0.434632351619761	-0.10379461707208872	0.18291842739269046	1.0690709692649996	-0.4069342331707294	1.0273694941923717	0.11639450552514619	0.9116246748172381	1.8181332123126162	1.3214384464231055	1.1324537764396094	1.6269522816103168	-0.49021787102054926	-1.1249466444053546	0.7141277060547085	0.20153405950420653	0.9659993597622922	-0.0840839552202767	0.41772187135564787	-0.693602437028289	0.4283293500260759	1.7449478030922396	0.9470910434542696	0.940905593922567	1.1156627055468589	1.359961461005975	0.11620206145271157	0.5850560509132605	2.267334764359852	0.9483387493949684	0.5644746880779811	1.0978172049149277	2.4176624413850587	0.84018795826404	0.39969580004485467	1.5857876087823375	0.5754289029722052	1.2187106102903862	0.3290834360246053	1.2762991139741813	0.5516584857127715	0.012980335242906055	0.7223460713471299
0.5757361774433145	0.3642134456757549	0.13034406438169557	0.8926963349609977	-0.39005081153336707	0.10049682502448783	-0.03476543987049846	-0.7435230483504377	-0.5676286452141153	0.1466426595267072	1.3808667354003337	-0.13297904542433553	0.9739577300986019	-0.20296383778063573	0.3388297832915481	1.776940629637797	0.9007158327830228	0.4917702693311666	1.0028561915410377	-0.6334157801557493	-0.8726409777907018	0.832952427406654	0.15100330978612497	0.8190961642805665	-0.23195083060501662	0.09554257030208431	-0.20069879409144267	0.508279107638003	1.6647500130014314	1.3497033171935264	0.32063175224662954	0.40254431961390397	2.2150929269767143	-0.16066771110188713	0.07135894933946334	1.9349748291250777	0.796671969555227	1.0442926459941115	1.4180343380495606	2.2793880485740927	1.1872365875379312	-0.4108003037096133	2.4971769987613817	-0.4158698859126463	0.939048324038415	0.29919044676241585	1.2315998259827887	0.24029678968107895	-0.19236420098793894	1.8439721117874772
0.7363266425296306	0.06915607920758354	0.04677118164045572	1.26768944868255	-0.3171568645872734	0.5829088413548943	0.5752166294402553	-0.30174576751757437	0.06897444522869146	0.7459590711765622	1.5675147466061543	0.47189932641845483	1.6366016764661149	-0.7699695310995894	-0.16613500831495098	1.4759254073427794	0.40367381737220254	0.0454658730721779	0.6540300317116148	-0.5198430511409514	-0.3784890344359645	0.8210740177441891	0.34288651084345595	0.38180247774047954	0.5095104979857835	0.28894439701583474	0.3739353469736261	1.25567662776934	1.5225093164100345	1.554421164416872	0.6897824452665899	-0.027151447305014974	2.4598358699095244	0.25286221626848615	-0.3699898519976512	1.555554606305081	0.3033838338116037	1.6573083866904295	1.5243245742785234	1.8285391845741703	1.3157873846310684	-0.6663673916582482	2.774119618515624	-0.1686831239781337	0.7430602617562044	0.3893748573319837	1.1505110165784371	0.6681427339974515	-0.32344061706173	1.944557948300346
0.8419255954974603	0.1447237302155835	0.9341717982715758	1.3232048152919886	0.2046706057273565	0.9823478089693852	1.1204883364758857	0.31585648384763493	1.368530370898008	1.5329806378630715	1.7235292927051566	1.160325080582924	2.2552479883971177	-0.6902318809352581	-0.2634212800131503	0.9973451456543321	0.20011531547876624	0.5214324128988405	0.8392313998877418	-0.14923595341017057	-0.04073203460596403	0.9251324132844891	0.49421988065897676	-0.11049179726921127	1.212634656385705	0.6357012929912356	0.5886127314652876	1.8836749965515531	1.5546497281652392	1.4914676830805154	1.5350269523466633	0.012382619187849603	1.954652193738936	1.0710918589779213	-0.48152243391071126	1.4211306859581623	-0.026371619149175747	2.2204892231805573	1.386252446415861	1.5546342027464664	1.4683281062613616	-0.01751429899669122	2.313276855146112	1.0799612845248259	0.482715077659854	1.0101413130089594	1.3304601666220919	1.5246813449647114	0.06948642589733386	1.2089466546669037
0.6625597410145974	0.3570577408541111	1.9090577294647815	1.0195677971668038	0.49036700077185214	0.856375896802177	1.0044896510631554	0.4183884889550975	2.044891281315852	1.6538548982156784	1.687705259776998	1.4556341289921517	1.8174080814335858	0.42184071304890847	0.3251176220396472	0.2418341729598534	0.4614121909894808	1.5961100263345505	1.0815710059812749	0.05179200130193952	-0.14160338236629982	0.9050338156662792	0.3507724757036002	-0.2285441014840451	0.9538578319813669	0.580940726822684	0.26266474644132237	1.585386271205082	1.3892118994686322	1.2562845492680004	1.815206058511689	0.5443472849899577	1.093018888116519	1.4226933626735179	-0.25284617087212	1.3324301919317685	-0.15333427360866167	2.251432281660925	0.7826122610728352	1.2762246308261844	1.5588116805392875	0.7986504723715314	1.2111894669464225	2.0963639862979573	-0.008733082914910368	1.9494641182224621	1.5989007373288824	1.8971517278030818	0.6397788177370707	0.22377622813799933
0.22790319051114777	0.44564738077509863	1.6876801131883505	0.6843828850725763	0.17559658598488334	0.16664067709988858	0.2510356029459256	-0.1592738068401145	1.306879659442698	0.9023103040957202	1.2499676395491242	1.0349848770680385	0.22942542456780915	1.7741208828853363	1.418258747813651	-0.7782702863137693	0.924763035725107	2.272254906812411	0.7258942032829615	-0.3392352544609958	-0.7225730573008454	0.42046387368417854	-0.1026915209121089	0.23984582581943453	-0.1960750522173686	-0.029546742405261724	-0.32615812299710994	0.32753575025810494	0.5341061522436866	0.9251467887769603	1.0347240977781293	1.2341671685914384	0.40914934627404315	0.8774027081318163	0.18114601989852658	0.8589605444348078	-0.5308262809367933	1.3494097292263996	-0.36592927661497815	0.46355590295903526	1.2093917905405625	0.7755350026168003	-0.16523043622701314	1.8471937155999811	-0.4942909885201665	2.408523953141594	1.4448530143452551	1.1921222244651322	0.536119848838872	-0.5552804928226994
-0.2166479494519394	0.34692240427066484	0.08782960012992849	0.5867423666090676	-0.4482380734483434	-0.6275421313672228	-0.4616216919083681	-0.9287077732589837	-0.25350796222385674	-0.004076247936461223	0.553099645571354	0.0027324983224892483	-1.4802541371445583	2.075116743568846	2.279952713025696	-1.6819142473292812	1.0794767004581616	1.9193819114579067	-0.2266435045819542	-1.2059623415877818	-1.492152834980554	-0.39567525964963396	-0.6285066288807907	0.9687267359366856	-1.285019629718018	-0.7992927970316492	-0.711342975527127	-1.0535090550727013	-0.8365423443394118	0.40964790112932997	-0.29048976238903496	1.4775100863389072	0.11435768139599276	-0.14227108404647	0.6276849256047651	-0.016288249392272355	-1.3792930866156123	-0.2971187308044503	-1.6523073059915867	-0.9083436139185435	0.23435371286359855	-0.20120316410143854	-1.258409938542792	0.4457393674555649	-0.5252587741440267	1.8425577488519371	0.6098915432705879	-0.23408866187948468	-0.5459996938838124	-0.9987014176252617
-0.4617144894026577	0.1631927979945296	-1.6412914669564465	0.6185373776933405	-0.7947805968054106	-0.9776662602090992	-0.5207172665817198	-1.2509048464578356	-1.2154421578101262	-0.2475759337975832	0.09227814214101822	-1.1297465029538285	-2.135615215293401	0.9151491236723027	2.161348019776623	-1.9016484095365092	0.6793458599524178	0.8647263653541754	-0.9895674452049501	-1.8804874524596675	-1.9060807790014915	-0.9096758183199103	-0.9007742272069906	1.3381362193740554	-1.471058446622902	-1.196808079787488	-0.6447593499591988	-1.5715874514894699	-1.7974818246173971	-0.3799645780764485	-1.1581367944436867	0.909864241285436	0.08525744070860711	-0.8989205416872305	0.8742492201562888	-0.6898466546035968	-2.19544375393065	-1.8410703161291433	-2.3311876116750496	-2.061562326803361	-0.9945329881867851	-1.2064406189063053	-1.6089527474672871	-1.0483936012984492	-0.017303582460080947	0.609241840355089	-0.5006169046608866	-1.3781130933058225	-1.8346759627220852	-1.1373586987013569
-0.4692227135935487	0.043235173970379445	-2.1223276065274677	0.5149557323092929	-0.5939672266813817	-0.7177970905867352	-0.010882540636716996	-0.9473082042564244	-0.7578220019797357	0.19443744415063907	0.19161503980780856	-1.7278034376855091	-1.4834574790988262	-0.7142712576619009	1.0478852881819591	-1.200488445283095	0.03909790177435886	-0.014935703187531556	-0.8010400355220492	-1.7535264532998072	-1.5438537075565038	-0.6259720225892801	-0.7231561325363094	1.0593395380316262	-0.7645994023478265	-1.0574696548476492	-0.22117483243521344	-0.9559511049392003	-1.5316249440369336	-1.232034746836498	-0.9968713938999895	-0.1430544172200526	0.19587233117859337	-1.0689734223634575	0.7862477976711563	-0.5557533199043267	-2.2139134590970695	-2.3504511069701763	-1.9315120858079498	-2.1187107037021806	-1.7601601223521233	-1.3055588241432785	-1.158689252995791	-1.6525444270229515	0.5650832900732328	-0.39706116683333265	-1.1095891324793035	-1.5044293571430103	-2.1972259746737413	-0.9765540344170561
-0.2951895281155925	0.11289384065749639	-1.3135796670444486	0.29012975863705937	-0.12157749256064243	-0.12435724951862513	0.45042098383408413	-0.3971908459825496	0.5490860961173369	0.6481447029871039	0.5614938715305618	-1.4184566675496388	-0.2822300679229967	-1.4222785480791593	-0.225081213305032	0.013748368973513928	-0.26347432353892936	-0.1752140531719417	0.1897572832789279	-0.8969318901190342	-0.541846645517447	0.21660180858827208	-0.16796929534964095	0.48203405433528523	0.15797779007012158	-0.6596048276903556	0.32022694731387313	0.15790172635552044	-0.24740468675949853	-1.6435824195313693	-0.09112026313511898	-0.8752259125859869	0.46214885390086474	-0.8497551474188685	0.4499636862939439	0.19997867640152042	-1.3109079520323195	-1.5679201015534538	-0.7389273298619218	-1.052739943687979	-1.6217299103983371	-0.5489817982011088	-0.2993497172413583	-1.245015296419206	0.7046579956032863	-0.7107806365076257	-0.8233656795335184	-0.7629287650860795	-1.3430519346124294	-0.5214876625930913
0.007243285048215855	0.3966189832462815	-0.4346022620773394	0.2727063702074038	0.13250739951725693	0.4253664723575954	0.462988851662163	-0.06634091708914297	1.3993745806741305	0.6247462026291609	0.5462420504304947	-0.3514367611605873	0.5099407125385634	-0.8573256786926146	-0.7323907175375074	0.9598876017859176	0.005100163713525722	0.17915156392736525	0.9951184360928339	-0.0022543413373449206	0.40988445117986466	0.8538058591972733	0.4431436806117106	0.21317692043961683	0.6603798960227764	-0.36360842938437127	0.8222973639399717	0.8677560305185746	0.9080657964815944	-1.273916170503552	0.7904381361283062	-0.7767719278615195	0.8169977908724574	-0.4948789042272883	0.17012843721303395	0.6382323706836086	-0.23007972331629084	-0.13890997613753772	0.38017482913183265	0.21171205374096802	-0.8222629408562399	0.20233933412616634	0.3910564940399386	-0.46329611866007886	0.4087077005970676	-0.6921279983097458	-0.03916463512718611	0.050767186961671984	-0.13446982118821765	0.09214108921639598
0.35190599769840336	0.6973447020302949	-0.4586032268498561	0.6785445101986302	-0.021959784702641396	0.7665252997958699	0.32520878705785633	-0.026848706347172072	1.108688635231872	0.32761498271253997	-0.13582695267383665	0.8631601294934363	0.49091364938724613	0.034666778918799226	-0.34528613773667816	1.1280079666983907	0.48862876931494487	0.4795156972563186	0.8210911668075175	0.34879946727810063	0.6549577397323357	0.8722594112483232	0.7198816550146293	0.48317933669432384	0.5616034380006732	-0.24630827142838743	1.2390368244331966	0.8116048660217264	0.9479734823853673	-0.3803147866034416	1.093234463968112	-0.15532489921046208	0.9361614216584554	0.03425918370982421	0.22790204762389699	0.056766795614524614	0.1869041437863778	0.9339641454632708	0.685629218591624	0.7044449608437406	-0.0603829983516092	0.34704625246987064	0.5149414371983299	-0.01272469505914549	0.13893631212801308	-0.8932957873458057	0.47269708991869147	0.287542559235849	0.36173291848955846	0.593881786281109
0.5559074244062839	0.6230152205991496	-0.9785366389766798	1.2882545136543748	-0.2942382120163794	0.9171385752526078	0.701548173168148	0.0018019442113542563	0.22052281334328006	0.1909952955147386	-1.0090510592972997	1.5497148392849958	-0.13076891020570258	0.19978561768001646	0.20899788670812786	0.6819519415138277	0.6385307545370865	0.4522843581781175	-0.061126787105923085	0.3017379596200502	0.20936951080309463	0.7451387644189932	0.45491280080058605	0.9782349246738195	0.019002552986455312	-0.10552189715895728	1.5316811330512623	0.3486445213594852	0.022971777845869845	0.32215786631450083	0.818803859840312	0.21781757606879798	0.5085312894188804	0.8871375762997984	0.6054139057761584	-1.135267155525224	-0.1290502827119468	1.0999681842120805	0.134889144568167	0.34512682445629006	0.15281905261855755	0.19716884306628865	0.060404157076835996	-0.12126695167771717	0.18219681593687354	-1.239441549749284	0.36941283280821957	-0.009714201993162547	-0.009422994204731224	0.7468680917975739
0.42511477825135313	-0.07187488115619718	-0.8045550175256125	1.6537676732132245	-0.22824008240719842	0.8498796152570742	1.811240033389982	0.19619535092351267	-0.2167012147644246	0.15632558762839563	-1.3120818964076173	1.4216589535890518	-0.930209482290285	-0.29515034949781915	0.1664639334475251	0.22712713032262277	0.29732504609483273	0.3271437558256811	-0.6211912552862248	0.5249100739813879	-0.2611470176521958	1.2829879647127882	-0.21467695840684176	1.264171446316224	-0.7238279752673373	0.21690922564712004	1.614967938868137	0.014515906092401375	-0.7857604331128659	0.31907901505743363	0.28947383265529836	-0.03761395313435709	-0.31628895645703725	1.912633103254283	0.9829413959295353	-1.7428759078354568	-0.5060970577579395	0.5824286419070648	-0.6953456422446217	-0.10589112567857088	-0.08500089642883567	0.4503956934239074	-0.6529064157291353	-0.5316003549318554	0.27421714671673586	-1.1212137914361469	0.02544470210791652	-0.2940997985710311	-0.4727087323642796	0.5210648863152844
-0.055199986567079196	-1.0714813315255145	0.43432834322752273	1.549048757179787	0.2983749159647443	0.436802550678619	2.9913949039868326	0.35528639028964576	0.16524130689670902	-0.2726908493659164	-0.8362521051915821	0.7272486846153547	-1.5337060390192394	-0.43045955027627925	-0.501057740601668	0.1756690476826182	-0.19563825587138775	0.45004519119582903	-0.2681862555113203	1.3760219798730435	-0.16265243347819114	2.5093268683627548	-0.869508095074074	1.2173619345726585	-1.3885586698842336	0.5698709517300331	1.4065047979804404	-0.08203247425538973	-0.6590709698571802	-0.2186814617053354	-0.2853488431459143	-0.5395846106747799	-0.9450923902601769	2.5805775033130547	1.0330500290999358	-1.0786820592092958	-0.3614410984573362	-0.010395560120472424	-1.1887096785651974	0.004792680482902035	-0.27174752949517006	1.1607814074698177	-1.1973202968542846	-0.8533165351623758	-0.020840032419165856	-0.3244074395470373	-0.0035500793643994787	-0.17576919046641154	-0.3566922618272031	0.11243123522180148
-0.6560035193363783	-1.552768695958684	1.642951051988208	1.0759685539084147	0.8894553403484656	-0.3230264261112998	3.1437143769716007	0.16758800857417083	0.7087429418806102	-1.220261412734977	-0.18929562236559436	-0.020009493315885307	-1.6445260781642677	0.425455447727627	-1.1857446824935898	0.33741173999205853	-0.4655923047581767	0.7997577109101986	0.4048783969432986	2.382878529963728	0.3876898176299831	3.303392394143009	-1.0775302191486091	0.9496001744831827	-1.6470395509629208	0.585708902089923	0.8971742962389844	-0.25117759025691583	0.06504084305561023	-0.670610569590033	-0.9315960964141238	-0.6798428234214949	-0.9519975593364286	2.384025234899745	0.6978234026872119	0.1938267706179596	0.20309148119122974	-0.29561866819598687	-1.1606208026534461	0.4530866835791975	-0.09276068033607865	1.5024693152993054	-1.276496071960158	-0.8886780619709559	-0.6446057740969782	0.4227327455227713	0.3029071656181479	0.14291998064191894	0.09669762970433121	-0.18246143792527963
-1.0695580619021559	-0.8896930923364247	1.417738410589283	0.3457291847805366	0.9799365199697792	-1.088478589112305	1.7246835811959025	-0.3101937341946945	0.5389173597149401	-1.972431158933931	-0.17661130476804543	-0.44196696784372	-1.1289664327712068	1.6144911091478424	-1.3990924639542246	0.14224831992159484	-0.553898488676978	0.9445485673707248	0.24182643954908337	2.6844871534056174	0.74209429505807	2.447641960003296	-0.6856552303262599	0.4398346713591268	-1.2883756241798627	0.06533583772758834	0.1837059977037368	-0.6822236584553031	0.2770883518546303	-0.6567901235200014	-1.636694315564428	-0.4003038644906709	-0.6067854970258184	1.3299555026555987	0.1669516027109207	0.6941822546355104	0.6989554898491586	-0.319943238705469	-0.809674733305251	0.40255283903462985	0.23190749395039756	0.6869528886365438	-0.8625885284129134	-0.7171803363189032	-0.968494480420119	0.1314868279852923	0.39009489953854715	0.09432630230480886	0.11866746806021053	-0.12316382351120585
-1.127668107089948	0.5924777938061553	-0.28718423104986485	-0.7322518585071854	0.4183804285977624	-1.3125898081619043	-0.6169165561295598	-0.5898846149271686	-0.42185881645920176	-1.6092564095877557	-0.9746481157586556	-0.4546726712610392	-0.23471651315665124	1.823659727780955	-1.2451335550090101	-0.7199792316521271	-0.8204454903353936	0.46230230542743983	-1.1061336250362024	1.9943851593018669	0.522112106086961	0.09325396944871536	0.08461973746193276	-0.5146621173713	-0.4552124556652514	-0.7149572378616693	-0.5267550395923895	-1.083136393116376	-0.6381382290396288	-0.39042307370794016	-2.0868280425041563	-0.25249765500875726	-0.6230706925400876	0.03698674635984823	-0.3616049920167502	-0.17228635638604703	0.954932746364551	-0.26781860109918676	-0.32699712870919817	-0.5928025777038333	0.2145215517861159	-0.9865204841026943	-0.17340056304921186	-0.5573421198707549	-0.48407316101468517	-1.2130516387042496	-0.18160354436838158	-0.6069451306808572	-0.4932144813743351	0.36114670405846455
-0.8463513576806647	1.6860088707779548	-1.9312670280192812	-2.17384871399302	-0.3061073406607459	-0.6868650407235561	-2.4046205690870512	-0.253898784103935	-1.345665962149046	-0.10602469684266179	-1.9705987597756238	-0.13252848963029615	0.42411679827754384	0.5535340068526583	-1.1137962451492807	-1.8719210079791402	-1.4356385245767007	-0.6202626036560894	-2.593218017180433	0.9910459676674838	0.08992177605108193	-2.040745420833841	0.8032146280213225	-1.8842467011086044	0.39355921807313643	-1.1158812855750613	-0.9565144449931267	-0.9831020225546554	-2.025485365129003	-0.3080909731828185	-1.8314068528615353	-0.6686305994388381	-1.3271051689140334	-0.6748236967258533	-0.8227608051136239	-1.4936745254757473	1.2792102410509003	-0.13980170589288665	0.3308288314082742	-1.9568928991355996	-0.30688787774011517	-2.1916471120586896	0.49122337682530154	-0.5409858585089534	0.5265249719423719	-2.360645393639847	-1.1354058290606246	-1.5653805068311684	-0.9345904520301399	1.1146992678345184
-0.3115955363303321	1.3275523209415034	-1.926086363618938	-3.5156561845781296	-0.4937527394454724	0.5206139043326082	-2.4893534721863264	0.5261896292120489	-1.3709919545207954	1.4165919944574104	-2.37713809027364	0.43952997769042557	0.3489806753462525	-1.2517392794489497	-1.0925332551586768	-2.4771199640460306	-2.0894376507684487	-1.7908983171339126	-2.724060654594505	0.6213310223688354	0.11120527504215297	-2.2061618477637315	1.1181528994212158	-3.1002610552527052	0.8422648829380708	-0.6484381277756767	-0.8973264934608652	-0.3562011362985788	-2.536403420745745	-0.4604330303681467	-0.7855380141248435	-1.3546611141634726	-2.1966119434663685	-0.39585013513915285	-1.1919197666524926	-1.7678650484012315	1.8925968773295636	0.18549398075136506	1.2565587020465483	-2.5394786356085395	-0.9032307136782342	-1.7951248723942954	0.9398769206457217	-0.572683420371632	1.1640333960174374	-1.9652836053280884	-1.6926365501517493	-1.9874790494126653	-0.2137646878951601	1.7814395163197423
0.38570995958617266	-0.34677019237999157	-0.2721958215820317	-3.9505915096276474	0.04394845675155527	1.589415160529804	-1.0357244136447141	1.0795122664808023	-0.4834126191105545	1.700909740387241	-1.924355624531117	1.110100503076328	-0.29916736188539195	-2.120917485162707	-0.8902271394497743	-1.9507555068464015	-2.270018027263119	-2.4314314438529085	-1.1004058183891414	1.0357295585481983	0.7156100786950252	-0.4337016292811896	0.9474710701184567	-3.3996721368591953	0.8266921946074399	0.5302843404739853	-0.4054876063569526	0.21458022379035355	-1.481501952862502	-0.4257458287840025	0.4848010349132217	-1.5777736063130652	-2.353189278612853	0.5215176989009613	-1.356627704913306	-0.5109727198337715	2.4179771932367347	0.634936597973742	2.2593714362335544	-1.7052164741249518	-0.9408628441739716	-0.004675917983168722	1.159151014396755	-0.4113316563028618	0.7956154601962818	-0.030318635376724096	-1.3807940615015115	-1.403263156818046	1.6507755469328813	1.9608910862853046
1.0784833356265704	-2.0212407827296732	1.4694013848962673	-3.0495065516249413	0.7150154229649754	1.8614544245708622	0.5648338000118315	0.8906733960092814	0.5062160444151502	0.5729355568766982	-0.9638739191710887	1.5509960639510325	-0.7609122848564682	-1.4935761370785021	-0.33765892852674306	-0.5089973876058301	-1.7861431298534851	-2.267964593537683	1.0752937119708053	1.3606861082037696	1.267637393593863	1.341896809308875	0.46978088296470666	-2.5613309371551902	0.5684094428249841	1.624808971450377	0.14976805923909006	0.11124538780000066	0.4435878661116917	0.1407000529138461	1.1146955927834807	-1.0238253244253877	-1.4942560239291232	1.1700751878842772	-1.184963271970254	1.1786961711240367	2.1580240148526895	0.8433291324476447	2.834641352844902	0.036303256557144836	-0.24148697336331856	1.7482295629652498	1.2189386986793942	0.061966776210594175	-0.3056790181592222	1.973369790697571	-0.5276023263948861	-0.13171717093031884	3.4242777597168903	1.4578283124039653
1.48163199333152	-2.3619054195330538	1.7791691252642057	-1.3039403851681748	0.6868666412425566	1.2164200786057933	0.8590359781005481	0.12660034699320183	0.7891176523824547	-0.9327943946106527	-0.032379255257810914	1.3909046535671414	-0.40926321245086145	-0.14522722582898184	0.2477960424906673	0.9604602487415852	-0.9444509789343457	-1.5295822887048593	2.107354085677276	0.6346617770766935	1.056870477175904	1.1209794553862316	-0.026837990225373677	-1.2008918339962542	0.27707225309442113	1.7987096764643629	0.3326370227793922	-0.6124805826004783	1.7984901134576252	0.9970091035526362	0.687153328933126	-0.19273576453133767	-0.2258229307427708	0.7698737461617076	-0.7234612791041773	1.7184024320485647	0.8988634571261973	0.47804476087885056	2.548165632453563	1.4739527718998953	0.6855878507561296	2.091189759914923	1.1378902757369562	0.6455231218283324	-1.245810930433044	2.503701493825201	0.09754827595272442	0.9721127872650311	3.738417999071488	0.45615666226287194
1.3511766211100158	-1.2012900811740126	0.6057818428527837	0.20212014625892974	-0.2531704760110235	0.12592809569340802	-0.4171939390965757	-0.532704117982492	0.28728384041072136	-1.628231000504164	0.5707755944364613	0.577598126489038	0.59270390614137	0.7313993097244263	0.3655706090139214	1.606250824870831	-0.22218131332245028	-0.7261435698493562	1.3891580989325807	-1.0738248505402912	0.12494886332120823	-1.1778762330848247	-0.30831211465973324	-0.22416436662316866	0.010387141013936447	0.8866346705956446	0.02055392024599475	-1.2133094618194897	1.7278805796574093	1.4860851983292644	-0.3547391733326627	0.150394379346922	0.5608765175998456	-0.6588538128171553	-0.2412043814520567	0.6293542439211713	-0.7079234706908528	-0.35437634340784907	1.4676095702439516	1.7492177440817829	1.1098390019740425	0.9005480654585426	0.8731625173385024	0.941886461689314	-1.3769096854879705	1.392929714606333	0.06943789735911741	1.251987604736753	2.3569305861525445	-0.5601039002373672
0.7335768511982911	0.40552319596333025	-0.7950645468075955	0.7274164215848437	-1.4107709505680435	-0.7246134011203527	-2.137615536948436	-0.5695616001503082	-0.40889747995486275	-1.2349166315995823	0.8304378302183285	-0.43580324888352706	1.4414781327705082	0.6785073143237736	-0.0513295594351442	1.2667232367812116	0.15810944852470296	-0.2563519111191915	-0.14638706723627756	-2.6044160476546128	-0.7307761625680923	-3.6280410907783374	-0.28984196772428394	-0.0010471477364438675	-0.201254699526134	-0.432676752912875	-0.4659659706079575	-1.0055209532650047	0.6448022182365404	1.2163639665649049	-1.0896253395994133	-0.1785560040299964	0.550653089820424	-2.216968447381455	-0.010667341639120866	-1.0423331001365357	-1.6712059170312312	-1.1087156687495414	0.1840292245234751	1.006378424416297	0.7750280192371548	-0.7093631014558579	0.4408934259351877	0.7377018630831148	-0.8211893462249961	-0.1409362312780552	-0.3399099885327985	0.7669095868378331	0.343755384637796	-1.124154018956558
0.0028598422064392785	1.2380890067130985	-1.2356601630087576	0.44376092110250165	-1.8175280364780906	-0.9203582880136668	-2.831515655063735	-0.0905795722107037	-0.7021888893163825	-0.4054607265168967	0.831559321134115	-0.9964437494695708	1.4992015339116287	0.1724239356572071	-0.49776922683254143	0.49830390953622034	0.3046200977514486	-0.1615086907884125	-1.0734818603043932	-2.810741015832734	-0.7882864620558673	-4.175289792020424	-0.05178461783180854	-0.14859859443684786	-0.24347262938584935	-1.2022073968043363	-0.6660215109567523	-0.07826782169926694	-0.32665399125854616	0.4733123645024691	-0.9516437574709334	-0.6224507768141473	0.17568561740807415	-2.8093567169778932	-0.05896683391578707	-1.8325694674711377	-1.5463703055179379	-1.2627769334784904	-0.6334134349346695	0.09797076023738115	0.10746850716223169	-1.4813186631681403	-0.0023792026126067583	0.2478422447604046	-0.18855800620978913	-0.8095686594571955	-0.5554503928282399	0.1288133308095618	-0.9621692485264121	-1.1008630132328094
[truncated: 72 more columns]
