# Supplementary material for: Diagnosis of autism spectrum disorder based on functional brain networks and machine learning
Source: Sci Rep. 2023 May 18;13:8072. doi: 10.1038/s41598-023-34650-6 (PMC10195805; doi:10.1038/s41598-023-34650-6)
Supplement: Supplementary file 1 — Supplementary Information. [file 41598_2023_34650_MOESM1_ESM.zip › matrices-bold-time-series/ASD/ASD110.csv]

0.6454210761500724	-0.06458947710020974	0.21607015632273355	0.4763172388416644	0.2428063542286028	0.31315391027608097	-0.13632772160120318	0.04839659156963707	0.33030080444928844	0.07309669278797606	-0.4374946009362744	0.855187025848849	0.49445588493872267	0.9309019469576685	0.13535584815021548	0.4513919831247764	0.19130960756622573	-0.4648975205703581	1.0312543743199631	0.032934898911137496	0.8898919132402512	0.4902973105560496	0.8691394756729454	0.31497620661485826	0.9486433855777371	0.459388128654891	0.078121727871479	0.2432310200908022	1.065654687371405	0.4202602581131673	0.711091546250445	0.11435446353435313	0.5940475033740774	0.4653216092542722	0.5488314901719616	1.0967357440513998	0.11286092908221677	-0.051592585169957704	0.6637317454644315	0.7303971500778322	-0.4950205100960501	0.36220059934390497	0.9700787558271519	0.5489000892238476	0.2395669776567062	-0.08078677059058706	0.3046820815730395	0.3675784111743981	-0.26631030914436826	0.31724568168240186
0.7478589868841771	0.2772386196032417	0.8377666605658233	0.9440203834977615	0.689278508060977	0.8416704360807968	0.2437652101528898	0.35540331006528514	0.5182827215495276	0.5645088935259053	-0.09641281905628477	1.5166327847981131	0.9810046864787326	1.4294708856565324	0.272169384140343	0.9043842450010825	0.8288816406814322	-0.07594043694849796	1.7339335112821754	0.07062681634482132	1.2583177647598407	1.492914144927773	1.2014819918735071	0.6591089816321727	1.484732764645975	0.8887016894567746	-0.03812575981270644	0.39423204118367033	1.2076855795580008	1.173170390900765	1.2945012370791547	0.5486882824685886	1.087316951996385	1.1419372260027119	1.3304199748367191	1.5580863951663513	0.5416376046487275	0.2751033980500293	1.0506682951464628	1.415082274660571	-0.23871006230822372	1.0885223959898191	1.415033060515557	0.8739456385938569	0.7349619188609329	0.1249234648954381	0.6764426963411031	0.6425889708499459	0.17992968980799637	0.37343689030395405
0.4655676204168669	0.8103067773430179	1.3643247767996285	1.0642168603950224	1.0733616687638863	1.2068131556372919	0.6918734066529423	0.4886212716500082	0.7676522620871489	0.9751874384520185	0.5618554547755643	1.7570822921710734	1.2050848102572158	1.0693163497013247	0.475107273355155	1.355065148859889	1.2498612380810403	0.686417130172993	1.697104776424858	0.1250547830169699	1.459370512963156	2.0857417451902474	1.1950547280693713	0.7870374626981379	1.4779381345848428	0.9798640526488706	-0.08312642907904243	0.4696266340880058	0.872244351161316	1.7505945277485118	1.5208369221312217	1.0420648947318298	1.4023259232468117	1.5235482363033306	1.8766563108476062	1.511399715410866	0.7853810976584221	0.631805339242764	1.3711690343595566	1.7569439299375647	0.5447230286085128	1.7417015027341427	1.4277376313299317	1.0626939932411616	1.1403329150206165	0.4429250847808586	0.7567090934284258	0.8304431551179544	1.060799162217076	0.12885917796521493
-0.14172820946835757	1.122796559618323	1.396532703192963	0.7174172047906258	1.056172183040724	1.1426056658848427	0.9263029764477183	0.31406256785828457	0.6929368811907199	0.9840430775823767	0.945747095134442	1.3993746922508494	0.944061546969048	-0.00790038678818758	0.38963392721349993	1.323635673449126	1.028410522144537	1.230501775356671	0.8366084428426159	0.09690514767256457	1.3965109191007805	1.8343727062913548	0.6980046478950811	0.5125807997971096	0.8562168074470138	0.6353555740858936	0.09026680016691022	0.3583658851437839	0.14748245455590717	1.7671365981629017	1.1733950135454956	1.2427645054858392	1.2911080097971637	1.319818756447515	1.7001687618195924	0.9285369677984895	0.6241564074310489	0.6970679811806019	1.2268755660367607	1.3333414647170998	1.3389336667664564	1.7927393968500076	0.6882428319401894	0.9779218057952825	1.151133574470985	0.6177717668183154	0.23265100790495477	0.8294980101538133	1.6109983667223982	-0.47421500064095795
-0.7675510314208918	0.8744835371428566	0.8584290467336076	0.12917148725725106	0.47702053344070816	0.6971182606189998	0.884368281545042	-0.026598723879362483	0.14641890105848795	0.6422127656554529	0.6531171711138666	0.6356487757623198	0.3195727661087282	-1.111828999310917	-0.22456535600860966	0.5365771039266314	0.21389776682169362	1.0555609085384035	-0.3056241530746655	0.02316101359191664	1.0080597339280106	0.9171826810418605	-0.10448549398197894	-0.11062096495803429	0.0011340919278597019	0.07864375652829061	0.4316608078397519	0.05014750269130226	-0.6565403863407063	1.1939452471370353	0.41971374014883495	0.9081408857147683	0.6920306221384407	0.6675782020109999	0.7305313591686275	0.1155960949365665	0.1449336407308702	0.44166817865460445	0.38062996456817183	0.23687072552438823	1.4646917333012983	1.0623849990755911	-0.5896523696298064	0.5774807019576819	0.7280719089366651	0.4095932144373426	-0.6459796537136504	0.6114435977548045	1.1795917442802013	-1.0857038733985243
-1.0386168487858383	0.19946940988114722	0.07226983418225187	-0.24813095567772625	-0.4181403026104616	0.15948928137700485	0.7688867933228462	-0.25372437380035334	-0.5022810306518506	0.28872980749423044	-0.1016891802699828	-0.14440530251593134	-0.2663619283987552	-1.616757637248859	-1.0764215863814819	-0.6186454020359171	-0.5829448974743803	0.2545377265990491	-1.0594134683127103	-0.0025964592304393956	0.37056816129320286	-0.05177237307833717	-0.7430316694590121	-0.7219096227662557	-0.5295197717942229	-0.36998018748467304	0.6751980963719105	-0.3138939385480761	-1.194765868110762	0.3856742891882433	-0.2742071939126441	0.1453281069192757	-0.0918440760493596	0.029061310934309	-0.486877292343015	-0.4524268132508103	-0.33791400997171156	0.16144494751812605	-0.8581070199964599	-0.909248020916623	0.759156669369801	-0.008308826621912355	-1.638587102056623	-0.03177518036741306	0.17700034561245923	-0.16718928852787285	-1.2080939725368094	0.2239667074172815	-0.017254610803335915	-1.2031034300964691
-0.7864118523434414	-0.34210777467088394	-0.5263551810176638	-0.0934522191620335	-1.0447187521806496	-0.18981640765831512	0.7952152987253583	-0.21583284735854627	-0.7284170373009763	0.16110697235910393	-0.6959466593063007	-0.6073109480321693	-0.43058784130172695	-1.4198520653217372	-1.4698686342939196	-1.322073051786212	-0.6817294683724384	-0.541208730100232	-1.213613510966159	0.004090747951024072	-0.23952462756618817	-0.521896538683431	-0.812737984068385	-0.8635209443920646	-0.43574054874213825	-0.5298175957950945	0.5697941149257219	-0.5087869439596774	-1.3223736061040263	-0.210430248461387	-0.4954686333655186	-0.6199557094998136	-0.528298436307443	-0.18082460756819324	-1.1399563929942351	-0.4518131179899713	-0.5332264301133868	0.1302328372392675	-1.7372109835380938	-1.473585804265932	-0.22031256268503274	-0.6687597286476712	-1.753301526208669	-0.6289759647049011	-0.08912813434923855	-0.8202099020450684	-1.0068600296465129	-0.2219071513252615	-0.9980837751827173	-0.6986531443344024
-0.19353331920673944	-0.29503481798956865	-0.7304339880037122	0.4805322542309336	-0.892572597520678	-0.24049486633034256	0.9451633069443895	0.0004441511573699978	-0.47248454218075264	0.17999438044671634	-0.7095504099648001	-0.613244492353479	-0.1003700743889996	-0.863643916724607	-0.9518928392579393	-1.1479364520372357	0.01587443017554608	-0.7418222568323489	-1.0821917903453093	-0.08781420810895794	-0.48014794123157284	-0.3424019887487587	-0.31812845709332943	-0.3686025213849047	0.10921717402387339	-0.3921863562136182	0.14950122825430603	-0.3818857637400854	-1.1968573867174106	-0.36626998435447705	-0.20916704686439153	-0.928301033380692	-0.283618919560611	0.10090081340602733	-0.804871242883598	0.031190911402212366	-0.3704117957610735	0.29916788174312753	-1.7027248977328597	-1.3795332209172568	-0.7238392232366271	-0.5119581007787388	-1.0121166684778304	-0.9859953995438128	0.08870803065138941	-1.1999022899311984	-0.26099013969397633	-0.5669682584293242	-0.9683174096298742	-0.03706147552066761
0.3284160197635601	0.2139434873221974	-0.6221875359538238	0.9922545727070361	0.009618963076558292	-0.04474547864273457	1.0191249418467287	0.21220383143125485	-0.23092253452676081	0.13907989577332427	-0.27272218355224476	-0.23147151044816458	0.4284254733324373	-0.33147408643987447	0.19802449462931826	-0.5744390240870587	0.8893437903065039	-0.3155170706350853	-1.0252194791680638	-0.3430440191217269	-0.23509157248793958	0.2717771462305657	0.3249362021797221	0.42392672777514256	0.6329094007502836	-0.03564664284886613	-0.264959231160143	0.016807783104020254	-1.1139472192511992	-0.1317928329404925	0.2338365587874951	-0.586222469426321	0.450609045103303	0.5884548385596137	0.1970211384153289	0.5453892256574522	-0.015420953698765788	0.4088232523870187	-0.9536296657891917	-1.0991556620872052	-0.5037191855278379	0.1840946902071508	-0.28039494840734486	-0.9739348950848931	0.4660041330420906	-1.1461809156396077	0.4109867937617007	-0.6538154179021364	-0.11922262294159157	0.13784869768777086
0.442531931785796	0.5976060511816476	-0.36063115144632263	1.0104761959925785	1.014828145279699	0.23830458853519407	0.8936936362892844	0.3405889249463107	-0.44255598061127377	0.004781069298469735	0.1701696982166792	0.2848861493118163	0.7060301448403794	0.02950724291629819	1.2016802803128221	-0.4685056539297927	1.1701504568878853	0.263225955984799	-1.0101181292060644	-0.627571755853471	0.21403839325814855	0.949386991993401	0.6447113091456803	0.9008174941517078	0.7487458227289476	0.3862018391124766	-0.3793652315759514	0.43744231008875756	-1.1766751033932583	0.32016887879465145	0.4107034966869222	0.22951813892744746	1.0963717920904188	0.8963170595345409	1.0940534352259086	0.6490570914692863	0.26218168897641236	0.34481858612474336	-0.25303997205144085	-1.063103752750724	0.06221245591807468	0.7935305003711831	-0.34407756497037356	-0.6155583396387387	0.6084273609502582	-0.7543571250759941	0.6387343769561786	-0.43302208254079955	0.6277211717529255	-0.32548458635273164
0.11715891530670984	0.43493242698977885	-0.010481299793954556	0.540964994063819	1.3201267975647606	0.3745404659704546	0.6340259275116393	0.43119073683003306	-0.9106868471680172	-0.08236250934783666	0.32494780168695325	0.5759275045224396	0.456972418815903	0.2676694158169944	1.4978686078941748	-1.0236353492610286	0.657727648717423	0.5193405682892815	-0.7244578078557855	-0.7177426013330281	0.3781743458300886	1.3055947473374518	0.48639202988451974	0.7007099429536409	0.41142624477984435	0.6078118945277311	-0.23027581566675553	0.5777919517693044	-1.1272434722406262	0.8130010026084199	0.1678839600086199	1.0801849457103778	1.1871383765165742	0.7902655574902875	1.3230812136607217	0.3065458275637678	0.26202004222596864	0.252014883808935	-0.12188183043034662	-1.146749302978134	0.47143315842118766	0.9876913245645161	-1.027606171383362	-0.08383039436611384	0.2812200366778011	-0.2698135761356106	0.5717143935481899	-0.06018034799316353	0.6527037668260935	-0.8747916435867411
-0.39639220424329946	-0.08095702527518706	0.3789553733305938	-0.012484348455072899	0.623991396440272	0.14954007350644494	0.32327948018755776	0.5021226269517663	-1.0207626414249815	-0.07601942140231599	0.20469040718121054	0.3654631547864021	-0.22002419881744126	0.4404199921817905	1.1629187407819694	-1.4104217800613308	-0.15859613208768994	0.3745555731782195	-0.07736303376944574	-0.5400606931259685	0.0005764466902410082	1.0336271446872825	0.057341046307426764	0.035968605944622235	-0.14114347127771096	0.3595721810722975	-0.1289760819310452	0.28108277235267265	-0.5916580796046499	1.1342131462358964	-0.31361958299412684	1.4850725920818424	0.7218835453785888	0.2734166247985427	0.9161528451270022	-0.09545565024670417	-0.03422177187940721	0.25527670765651833	-0.2933545983834551	-0.8431949506614864	0.5740537256113144	0.961497870173851	-1.3060910373984973	0.3430688881690919	-0.34328152388693167	0.04816277212823112	0.5157175250134225	0.14485511778873758	0.26024034383318323	-0.7754108713646671
-0.7772972298113725	-0.38963253649529667	0.6102572571171909	-0.28089818244677733	-0.6053699989952659	-0.43512301126098074	-0.12188140864382109	0.45187888452219915	-0.5305815527784125	-0.14959738745106	-0.07636603216538265	-0.31617295435393106	-0.9368163472863291	0.5205058555581668	0.642179462623174	-0.6903408395938341	-0.6673416625046816	0.07697873418655633	0.5515641425509534	-0.26324824061375546	-0.6828552532388783	0.07538657018676513	-0.35518580904935015	-0.5309540254604335	-0.6455054126526697	-0.3647036674911364	-0.2926640326625191	-0.3483240352691768	0.4355816769104341	1.011230302872459	-0.745397922957303	1.1716912254220075	0.03394539485054961	-0.4747006425728762	0.3008517383878682	-0.1745892340429732	-0.4706982010757847	0.18724406896936474	-0.08148464364173243	0.04890949139739831	0.5104348401105934	1.002113138212115	-0.40185817125083	0.3910570485155228	-0.8502917338205672	0.026525808272261395	0.47053711120474123	-0.07417081615090591	0.18283819296793133	0.13987468875484027
-0.8300834471590264	-0.2326877810423983	0.40519860893954535	-0.29965119142000635	-1.5145548363474508	-1.0546102399430068	-0.8375915238104608	0.17488544506531	0.05862224899886642	-0.4648876595639354	-0.4673074332451168	-1.1050878960754247	-1.3262199560067567	0.4504311721345767	0.21371072519465212	0.9695256606476007	-0.7353828115728924	-0.14099527589431407	0.6616417235165982	-0.1420996891831306	-1.1654844693049098	-1.2115054875624456	-0.6699708346908647	-0.6392425713183975	-1.0042132100586891	-1.1752613620867147	-0.5888518058345708	-0.9937714017818639	1.3878683129581515	0.2776114187563055	-0.9879294461433653	0.27949591259415774	-0.6142392495568	-1.204270053165902	-0.1791890549124289	0.0018361017403552868	-0.8422166082037422	-0.25200760734084343	0.7251142539239508	1.0308138575501629	0.3366201094115521	0.9665956793942393	1.2745698604130575	-0.03555226416747357	-0.9601522657861824	-0.329811658265788	0.18305218242180682	-0.6446989299267246	0.5933521833581419	1.2547206379935112
-0.5356480859833405	0.03730955423517232	-0.27702518578513874	-0.41224246564676414	-1.5616264329487268	-1.2696947935650948	-1.7005657379601602	-0.2558934390835437	0.06819909688483203	-0.8854199679728983	-0.8610713494119884	-1.5735271120671765	-1.3192076444094676	0.24550820783690994	-0.15706574936539514	2.2491457685604472	-0.6886652838926323	-0.2442910868738556	0.19649575416845116	-0.29716650723332844	-1.1734867908424633	-2.164183108714139	-1.008198581033471	-0.4320329722230515	-1.258285972232703	-1.5458889054131597	-0.7015674575462161	-1.3177922189553941	1.5345140947948432	-0.8731557943267169	-1.0879662583582408	-0.6385808740868517	-1.2095677668916731	-1.6888626452755573	-0.48804870007000606	-0.040206675312092065	-1.041767273853049	-1.0519829251316826	1.4934056512321638	1.3238263823071632	-0.06723943154075267	0.3856031434928961	2.403501504930953	-0.719841605244054	-0.7598153236487395	-0.7842121552555222	-0.38990188129156644	-1.1319795555746461	0.850945856133585	1.706211663795025
-0.011059735959256372	-0.10643403953777904	-1.0375529577529987	-0.8116161123565576	-0.8957105573523682	-0.9459588740761474	-2.248832741167646	-0.5965129750848869	-0.5175853157309647	-1.055769972843716	-0.9617681346011934	-1.5702534474886292	-1.137880276502193	0.03747418766808826	-0.5038024441110516	2.008019654444579	-0.7718538858728892	-0.28604044376086724	-0.3460753788321259	-0.6523273916804075	-0.9142861241744015	-2.266192743297781	-1.4395342510919087	-0.29999469642589116	-1.4252814201103357	-1.2842868311042541	-0.5213047398016927	-1.1761761637759665	0.6911047339485101	-1.8709225037243944	-1.1176942897010151	-0.9525186516482321	-1.762072714094691	-1.7988889556765273	-0.7058608419982607	-0.6414452274435861	-1.1001583229418777	-1.74389935464504	1.388287724861796	0.693332972066312	-0.6796089225037696	-0.8484646281181379	2.031530891005823	-1.2068155248208423	-0.5730892413893526	-0.9706978599963144	-0.876754628670476	-1.0588507516007983	0.3107485284570839	1.1458439890689627
0.5247032969463419	-0.6803138520018315	-1.2823876439156037	-1.2327772020218346	-0.11771756638337308	-0.4432857949394252	-2.0406924447193187	-0.6610876916153914	-0.9925680197224451	-0.7990682083301905	-0.5034431676658273	-1.2850323041852045	-1.0148620419478804	0.008651832038076769	-0.6302397263670417	0.5614121990102527	-0.7901295586169008	-0.26214381569635775	-0.4181083946693034	-1.0362954684492294	-0.7897033706068216	-1.5698260159074948	-1.7900505112451632	-0.3803750624776892	-1.4111831969097774	-0.7171886254222751	-0.2756731846159235	-0.706042678519958	-0.4924120008815194	-2.1353919970890987	-1.0458960816747251	-0.4830986622804377	-2.033547049842952	-1.5376109880410942	-0.7607513860178315	-1.542497979401285	-1.0852407386447145	-1.813166233039663	0.3310802250564056	-0.24461505741761908	-1.1246523306631253	-2.051776647954747	0.5213400307269636	-1.1215624864547464	-0.6090492652839817	-0.6650302492444197	-0.872360047191298	-0.3549723985682705	-0.7936913329526009	0.016890900419854797
0.7910454871231748	-1.0874750571318779	-0.7607041584612647	-1.1619427270292806	0.27878159036476824	-0.29186635082772683	-1.1092278456401783	-0.5081457706362332	-0.7605046052428776	-0.34110877334082595	0.33411137578387035	-0.9839481248801794	-0.9369729166391062	0.237292788299428	-0.34251308139762393	-0.5960071062661004	-0.38000406752272936	-0.15522040465455955	0.020084819561702365	-1.291861055152621	-0.9016936851549551	-0.6346507093184456	-1.7533868037101026	-0.39867331563747743	-1.1038684760732798	-0.3535300136073056	-0.22890591792874987	-0.21666160387718048	-1.0442480105188674	-1.5464057227599364	-0.7969984565775259	0.24743113432476446	-1.656842081891433	-1.0155594346272108	-0.4646318647597017	-2.0433594574109457	-0.9857874545036235	-1.236984637797249	-0.8330776985119331	-0.6187162442432396	-0.9854034492985627	-2.242223455247225	-0.8162123930607129	-0.4994080344134994	-0.7494391660276184	0.001025982460650594	-0.43735374365095814	0.49419171129245404	-1.5080743242514902	-0.8502840771794306
0.5703809260582743	-0.7729250923616787	0.14370041058838842	-0.3701077345048295	0.2368297055606355	-0.6381147697914864	0.007736835863222999	-0.344172748066222	-0.042336410506800225	-0.06176377947131139	0.8939993116283487	-0.7415370371278188	-0.6994906044856859	0.5724467713395228	0.1745002466496126	-0.3947689813633559	0.43682235904617356	-0.05361150652750979	0.5119354749515255	-1.3095800518025906	-0.9381481428979128	-0.003026833516484037	-1.2103796813867773	-0.03623997327055386	-0.5442380340600333	-0.37218283328839097	-0.32302791660177954	0.04116903409518746	-0.5413612355167482	-0.5615410764910349	-0.4053314319100995	0.4103960548061341	-0.5814805508205376	-0.3866376889978774	0.18711496825588994	-1.67856361757507	-0.728556473591614	-0.5150496233273939	-1.1801043383995506	-0.18107150787104806	-0.3299275815331682	-1.1553192525836071	-0.9989342234948481	0.20631998221326123	-0.6962110642298337	0.6397244327607035	-0.054774190237388304	0.8160218675061865	-1.2108231918265961	-0.9064460601087679
-0.10914097424242174	0.09419527425291012	0.7144674200459753	0.7819308925579855	0.008380209019626063	-1.0634075240455994	0.7265196294748004	-0.24907374991133735	0.42096605252781955	-0.07562263991654539	0.6292275606961185	-0.47621647117257915	-0.21027420584730064	0.703874792086472	0.4182211665283747	0.6529311737485743	1.125347776236078	-0.09710132891977882	0.6415894619543597	-1.0445410660466912	-0.5912033902615758	0.24470119669697807	-0.4140367320965383	0.6161087209997979	0.030949985971396532	-0.49071265425023053	-0.22679032865628124	0.04714259631555821	0.5176198279476824	0.1587157491295505	-0.050042340563116704	-0.3301975514541045	0.687187906710135	0.19235515791848393	0.8420417436466906	-0.702421034308784	-0.3067839983437725	-0.14728289586452473	-0.6258089087232787	0.4766715269025481	0.24959737102365168	0.3450626954638177	-0.22945098930086638	0.5128881963058676	-0.32519642619913	0.9645938515273507	-0.06722652045976069	0.35488882680699246	-0.3103614178163922	-0.2511549850624953
-0.9024671082304229	0.7241407430677642	0.5379161676962501	1.5956613561975432	-0.16787886781199185	-1.007892795330722	0.8758673449927388	-0.07218182235918925	0.29263727500184833	-0.16480420926722994	-0.25576674461087345	-0.18569273474902637	0.32569304896547274	0.44425863867866017	0.09560906181427757	1.061369029012589	1.1398639716236683	-0.2730868812575223	0.44633826615856614	-0.5579063690442397	-0.008117575482136211	0.3912695797927115	0.19172790894162292	1.0732014431722519	0.3576877609448532	-0.3339770504110195	0.24297936768702064	-0.013024247448497898	1.204500890937969	0.2697076839178031	0.0999716718500555	-1.3887038282550033	1.4226993696435986	0.5649560052762117	1.0028300459651074	0.14990934958351765	0.16223165811422155	-0.1645783843104557	0.08503393246929268	0.5856742778392036	0.2418173597863704	1.0303934306832818	0.4686945055559005	0.35033280504731623	0.13768188513037266	1.0269277616539387	-0.29509962960341757	-0.46234402544834113	0.25020792820468224	0.5213007467309871
-1.3185196561002437	0.5253427283440337	-0.14848487571017033	1.609193274009289	-0.20937191334858074	-0.35524737868771555	0.6889609044396786	0.33974608467410994	0.02208364610169077	-0.12551573421808396	-0.8966593896420093	-0.015738860205276702	0.5899125955437585	-0.033926752105524274	-0.5109657540881011	0.06723480018613712	0.5032779351616397	-0.36529615915148694	0.24072467373083314	-0.007457375702819668	0.30393506893119054	0.603711602057609	0.3709392418481562	0.9545735020797416	0.37410138288819267	0.14455731341815595	0.8438700208515155	0.06190012220413375	1.0008285273349156	-0.07232471581644506	0.06598125095676075	-1.7363888923353223	1.305715444368166	0.6039084141502019	0.447033039596862	0.3763823946724866	0.55221037632887	-0.2275547258251472	0.2333170024328184	-0.0004277509596648597	-0.2066018961401868	0.5031784403226903	0.32285976004949185	0.10349469374138294	0.3265172238373457	1.0619913364327693	-0.3144628219730402	-0.8968300363982513	0.07363452218026702	0.7962733819148413
-1.0409280944859454	-0.27065963158224077	-0.7236651734089121	0.9476541616219092	-0.10148445964438932	0.45116175932510505	0.42375564728763276	0.8410452204108894	0.2102121244740827	-0.051337481877657555	-0.6178221218414307	-0.04626687678433359	0.4996098450568214	-0.3197166803414859	-0.8370686774921451	-1.4989285365194271	-0.1986189562991557	-0.20190327958503523	0.12740166400315456	0.46989619130376953	0.056561621805148836	0.6742634366675372	0.30320988317341857	0.40868518257468245	0.2638838587747142	0.6525328144132242	1.1321304224577482	0.306464315160376	0.15099293051136553	-0.47617924369614295	0.04835945230859575	-0.9110573180009238	0.6875969475973583	0.30116942768055366	-0.5610229068615719	0.12901911428658971	0.8705170262970211	-0.10533928169257464	-0.19276605914631187	-0.7190619941320158	-0.44978133054026664	-0.4744304278495717	-0.5506501421226292	0.1855087097151922	0.12071111403196767	1.1395572014245323	-0.029001582591991648	-0.5750420274095974	-0.3305908886094976	0.36112675501903446
-0.1460114233265947	-0.8854804989437393	-0.7699564791736878	0.14224590663536452	0.17487713002018437	0.855443821978901	0.10223156270771734	1.0077642700544764	0.7889223449060562	-0.17700432776994354	0.35130964001285275	-0.11387387529885651	0.2841915982197209	-0.19555237214595256	-0.683600179093675	-2.1310776702012593	-0.41046529039392615	0.07562169641547753	-0.14947093745774487	0.8678496057953575	-0.4388222443495976	0.2915866563679533	0.35651579055095417	-0.03399532253894105	0.24107163146083044	0.9016354142977683	0.9278711890072356	0.5702532573266446	-0.7254168397733256	-0.7067853032631899	0.20809397828448006	0.45911584499156405	0.19144260158723617	-0.17106233313902608	-1.4721768626935938	-0.08300256974914746	1.2058268814428335	0.07636189521677599	-0.6962989308293398	-0.9519192166126371	-0.0860917293474555	-0.8933414466976766	-1.4564917718045278	0.5818285002769386	-0.2204512266918298	1.065963861718474	0.20202657760967313	0.18910750268004997	-0.3029584008386585	-0.4955887830161152
0.9458634094570825	-0.8491340369525663	-0.39349851825662424	-0.37292330537310925	0.5519820480639451	0.6803852688914774	-0.3699818373026491	0.5290444351813416	1.0848146939257886	-0.5100439700228657	1.1083207615694548	0.012375894370163554	0.16970347929664376	0.09120798406892877	-0.44244368775920756	-1.2984548306506933	-0.14435032325958438	0.1067777054677896	-0.7992949578963571	1.2427221383198566	-0.5855689734105863	-0.5070280175362646	0.6450626499339521	-0.035447987166148685	0.2931503112126913	0.8557262878538422	0.46077364407367627	0.6605041877227841	-1.2301694782477732	-0.8134214674211149	0.46058366530683875	1.2111915515692377	0.06965933156193399	-0.555891770107522	-1.871260095488304	-0.019130171484892405	1.506871373194837	0.0712770361969737	-0.9592509088263349	-0.6522127013406183	0.5727387925274883	-0.6194022613209376	-1.8565380231409006	0.8606698958487125	-0.34310392651985244	0.6741623225511039	0.03601284197800388	0.7407376592620954	0.07459955916157554	-1.2430174139073247
1.718426349155827	-0.4534814214924081	-0.015888996740269397	-0.5972556889511387	0.7912369978435119	0.17000492287771823	-0.9474348234047487	-0.42629590649574495	0.6925544265610503	-0.7665880139316403	1.017392645425173	0.2800543263822151	0.07263570296851302	0.09373535956685483	-0.6071221837091957	0.007990297530040985	0.09314677395900785	-0.27462167807021615	-1.5396439294419786	1.5191201147992799	-0.18614877769421448	-1.269788563202595	0.866258469294868	0.1835753752495316	0.1852916096755766	0.6383192323323577	0.045999513362923586	0.5057073427380363	-1.3491974662018165	-0.9388775716522569	0.5177356875984546	0.752063590089659	0.005754431529763431	-0.7257797645399595	-1.738097993808935	0.07331874669903157	1.5000925651065231	-0.14038272313813208	-1.1151657065668454	-0.2891955937207471	0.8395873219889661	-0.4406807813496246	-1.723670845627975	0.647517286135148	-0.19549865018478568	0.12852381699448723	-0.39896184962680287	0.723548276185366	0.07767328336966617	-1.513780327221318
1.8201478184576303	-0.30978120653671043	0.07869411047278736	-0.8388124432905325	0.6398828173762968	-0.33457320119488004	-1.414286343615509	-1.2772674105296076	0.02634280637151773	-0.706110582887965	0.3029883038546214	0.3311464505633532	-0.2531612984875846	-0.2839918742766941	-1.13964507154879	0.37851648497830254	-0.13584245091918865	-0.7958124232164597	-1.7157131486686892	1.4543264442458004	0.3150802486091204	-1.5364143995309945	0.6454520317798734	0.10392551856432311	-0.23174597774457348	0.3262274096074405	-0.2614081810432429	0.20873350373805175	-1.1542585290025198	-1.0802841625946984	0.17881650302012878	-0.4218058920228672	-0.4395566549553881	-0.7836670853834228	-1.3593878224013582	-0.12885409862769143	0.9551790524297298	-0.347634808194376	-1.3479812820457489	-0.26098586943317353	0.3774155348025607	-1.0009510195870248	-1.3123464029069534	0.04585897069403172	-0.06994114212102373	-0.17848095362169217	-0.6482834334990775	0.34930897420468116	-0.7023859466340613	-1.3254649800072862
1.21841283230354	-0.5705528793424489	-0.031178745183356806	-1.2840163949255543	0.13753553322049578	-0.6334153309364231	-1.5758130468730696	-1.4924522501974407	-0.17742454536641963	-0.4038621804288451	-0.3344463407191784	-0.05129558826717902	-0.7445422787270423	-0.6286279658378928	-1.4505546996383931	-0.5345033605602592	-0.7483519270186072	-1.0056346741037359	-0.925310610636688	0.9151413160153977	0.3563879093362219	-1.2357763290334032	0.04022598656445639	-0.4758844821235737	-0.7312351652413782	-0.04589693363847554	-0.5799622082270492	-0.02746140336290305	-0.5635278400330749	-1.0650475053629227	-0.39435329227866606	-1.2994691874572344	-1.2434332485844852	-0.889589593526299	-1.0221458645656716	-0.5123967256554419	0.06439643470358067	-0.3893473951897705	-1.4627137143540951	-0.4743957792367248	-0.5122341918853702	-1.8955100234576825	-0.7944475334202793	-0.4567117118043863	-0.21112855121299476	-0.05334126745494231	-0.4685567173167648	0.06550312715007021	-1.7471878852309795	-0.9312719513117509
0.22589345770277897	-0.7497426888769337	-0.07236837949505234	-1.7032271516426734	-0.3083350472072062	-0.6230812171243848	-1.3731730921480758	-1.0009576156594782	0.2224790629123996	-0.08497860166609335	-0.5511561284326354	-0.5462429191397868	-0.8653168652194884	-0.5189702527190357	-1.0281527103763088	-1.7339839306281835	-1.2198979001591133	-0.7604943139129515	0.5299314877734824	0.19613904280663186	-0.0473462699218488	-0.6450010542441011	-0.3919509870738092	-1.140249203222054	-0.80986006578128	-0.3219116659631462	-0.8361791626529551	-0.02942887023945875	0.4853080678657656	-0.7366078942374736	-0.7137359259482713	-1.3589698053048822	-1.8508118710148427	-0.9796771769543712	-0.7809584967773058	-0.5594064298039911	-0.5499791410761636	-0.2930352706100359	-1.0664507256381826	-0.5109801386751744	-1.2710130206965775	-2.035065045893989	-0.18714352169847268	-0.4831276670202771	-0.4401157962303012	0.2636183003483008	-0.06223389370241146	0.050565231996545154	-2.1157391425796557	-0.47172478208453883
-0.6207226022476545	-0.33833676700057974	0.1052806916109779	-1.607301115057291	-0.2742571341847529	-0.22198496572090579	-0.8030840669988304	-0.1887743385649932	0.6164221856476723	0.22898466583878285	-0.6179747420503208	-0.5296869771972758	-0.11186170572307064	-0.11010556809438983	-0.0009472470216983065	-1.962809339378244	-1.0627228034059086	-0.34805280895076995	1.8685827681982663	-0.07323310559631573	-0.28447135206152024	-0.04447939435556869	-0.12659824068596146	-1.2211982830066181	-0.16448955385534653	-0.241120223274226	-0.6898922333293852	0.23697743994630724	1.7073801677223828	-0.13492106418398359	-0.34908388775968924	-0.9246036371982095	-1.7097276354997846	-0.7436632916582462	-0.4881133858650151	0.08110441858410843	-0.3497700877361216	-0.10804962084748451	-0.1332601780767022	-0.11087532089349726	-1.5850255623192357	-0.8965926513619766	0.4844268448311053	-0.1130475250010574	-0.28439317670916403	0.3599695119287624	0.2541730578160088	0.10809281336621655	-1.4556974483020466	0.16711189470550097
-0.8482733495711486	0.539420199823372	0.39501767441875163	-0.7431911332760642	0.21356529794113246	0.4927190811612381	0.12905207071352534	0.44632765276742664	0.4528374204000478	0.7168033701792528	-0.849665714750409	0.2159204778549631	1.2858137605183575	-0.014547352191344471	0.9798863583998164	-0.9022701821589912	-0.24622175560801862	-0.09538303303509606	2.4736795345189084	0.5105390720017446	0.1339799273005823	0.46409849988252794	0.7259267052397639	-0.4746290928046937	0.9124493924428165	0.26385229778463776	0.043579492910163053	0.6217333365139444	2.4983075721121253	0.5056641923357658	0.6433448697187637	-0.5985861225953144	-0.8477703666509019	0.022168124365567858	-0.027705615329298692	1.1280577899335165	0.5487796702691803	0.24970357573406496	0.8266305209669651	0.5781042210182132	-1.449303412070376	0.7851144279160126	1.102191018195119	0.2703264881857786	0.4566160497986611	0.10713491625485211	0.4537496680965893	0.016201838787023866	-0.32003702253795385	1.0920174689401536
-0.38253164017808894	1.215812676524806	0.5668203165751713	0.5381476542226452	0.6298757476850954	1.1312943264420512	1.2429756571405826	0.6232708663041077	-0.037984742304116234	1.349569777937836	-1.0150016160527142	1.1458787407975664	2.3332806876314476	-0.5174631706971224	1.3631489528102427	0.6921552704166578	0.764016304114911	0.03303541047896707	2.276244919080668	1.6265772793784061	0.9489730443335569	0.8148453326296159	1.439583112474243	0.6198814033188099	1.6748683643370093	0.8449124768809068	0.9799884615419145	0.8460392948394603	2.3986494074891778	0.9267235237980522	1.6538321578350532	-0.5293746837143489	0.12038176307107833	1.047348576776658	0.489280385828811	1.8494289411831897	1.378776213219693	0.8395449902726585	1.2749722583536756	1.1825003964716274	-0.9103650926543319	1.7095369224923684	1.5442326882176705	0.40513981340727284	1.3392527950535587	-0.22749388300664983	0.71781987628546	-0.15035205911686864	0.5193050480246985	2.036675509295052
0.3486938232990899	1.200271584381422	0.4869612376575267	1.4472320086882746	0.4416293949833701	1.1936918677296615	2.038625898306999	0.36044054390795977	-0.1523704579621543	1.6705204108561453	-0.5555528350026627	1.4644896281632502	2.1282362058385123	-1.0722749065075243	1.1335870900274312	1.8296959975307903	1.3325374625565378	0.31518608496347184	1.575598292793632	2.3792583064711548	1.381889052533304	0.8364941706676297	1.3644811111675408	1.252360513401208	1.5413356452185139	0.9649657029833294	1.376305599071354	0.6685696779682662	1.513151594717188	1.028621783686704	1.947035338196886	-0.36369642386880796	0.5671158461488447	1.6865004169306055	0.7799957849195557	1.7158187310710789	1.3740202080042705	1.42780687610698	1.2158356358527662	1.4314744761930744	0.010015435799282938	1.321235612840516	1.7645748847527245	0.34945265899037975	1.5979080523229046	-0.3170305019097608	1.0168072275009972	-0.12870985940923563	0.8572312569468484	2.3985813686301327
0.7297023888475922	0.6801472174243266	0.21412254982599283	1.3817381784081926	-0.3439072473596195	0.5682565475121613	1.949224676221155	-0.12009086548433259	0.3388692316509628	1.2111077918467468	0.6158275501168152	0.9887456394566041	0.7817220050367409	-0.8102381149117006	0.6742271589244906	2.0913874029263386	1.0970667254290816	0.7801024993322757	0.6579394004677799	2.043531805557222	0.9817060984332698	0.42253933662872617	0.5789901350414054	0.9970644296380672	0.6169237442090205	0.42094552400974217	0.8552249960985577	0.085436956588766	0.4139737104864715	0.9188608937265771	1.2660256604087903	0.1683160158447835	0.42147322732474235	1.4927947574503122	0.6671899869063752	0.8534161836983749	0.44523485000198926	1.5698401760508334	1.1037572160862765	1.291087862628798	1.0923829019034246	0.28068835772237394	1.7395714659127122	0.2844987697464799	0.911970492879755	-0.12325848170368263	0.9999903545959137	0.15905341629144604	1.0169229641025808	1.7717991162881142
0.4839247445547957	0.24659312030362124	-0.07389729219733664	0.4585701907685167	-1.1565556930982255	-0.23775987094241952	0.9037569716341706	-0.5097398289412586	0.8414135355833213	0.14287260412470468	1.7665041819530578	0.3545204922456354	-0.615512690911052	0.41843906025022115	0.33521636163663376	1.7033696817071509	0.23353018090462108	1.0254733424834221	-0.29919650172290113	0.7001053176335399	0.11926703642088748	-0.1819541106447471	-0.20837814153528342	0.164618467471009	-0.39576547470584095	-0.40759030260595236	-0.15983375016753357	-0.6004090085186525	-0.36706664497004404	0.7965382773667217	0.07827574474044453	0.8329126733654633	0.16655072650937075	0.6946497113886984	0.3058501908050207	-0.1281435901866722	-0.7816718513868409	1.075913980830151	1.2078258793336896	0.8821740422458593	1.8294468641614847	-0.36604059703975694	1.410068685829581	0.24131000278684392	-0.18990586841855986	0.14408950819441066	0.4325185355396971	0.4685468273568332	1.1834698354883046	0.4439179909917503
-0.08342244342324495	0.21857696802016133	-0.2221539168824024	-0.5804426341327029	-1.3929236398304754	-0.5226531673792639	-0.42037324475280036	-0.5298393167937119	0.6667298871556402	-0.6913164584459619	1.9838463235367447	0.28136943218780147	-1.0197670305967745	1.710630213230466	0.21151707260790892	1.0881258231239965	-0.6550551823369445	0.6721676225351286	-1.0491150638649436	-0.8578899410412466	-0.4320876134259084	-0.44720974155814996	-0.4002203680774751	-0.5306850878830954	-0.8119920720625673	-0.8964527919858958	-0.8536136841036813	-0.954256600456257	-0.7101467976257531	0.7753665501493511	-0.79495609863173	1.1536114366642083	0.29323247289399884	0.027811993186753394	0.09137479841469583	-0.6919929973502713	-1.554075533081113	0.3164763374681667	1.2595322389331294	0.37966135960787323	1.7833148127204512	-0.29491855373751263	0.7769092982392539	0.11187116259333421	-0.7814821323920806	0.32612861675904714	-0.36898813406861236	0.5157113050137738	1.084109940361415	-0.7446437990089884
-0.4103008481894003	0.36616308515988394	-0.19224607307139163	-1.0373399317469725	-0.9413780049091709	-0.09178146247456427	-1.0875458889246812	-0.09576139651839027	-0.07909162589542997	-0.5769740330502172	1.131262666225949	0.7429940914626424	-0.3972718898464146	1.9837494455587088	0.2517075988668987	0.5109048268537731	-0.9910220981538403	-0.06204198926240465	-1.2481489522157179	-1.815489580579495	-0.3217324817101153	-0.052337425964215964	-0.07405722740089145	-0.6456913420089683	-0.5097637167115808	-0.7510711178570186	-0.8558511132657702	-0.7364943211009274	-0.8013894145475425	0.802591753080096	-0.860726021064866	0.9808569422761092	0.7845604965048845	0.04920164020736872	0.28901491881350333	-0.7403044789495845	-1.575163561097878	-0.08416919362758969	0.8558983247885528	-0.01641606769770087	1.0515716910909159	-0.03679869110049588	0.050181079004322025	-0.11176196885216111	-0.4338586267935173	0.4369160638910041	-0.7405802083062508	0.3141560905671652	0.4500048725877089	-1.1179575202905636
-0.2661800271886802	0.2921887883963749	-0.05996414270682996	-0.853259627168591	-0.19393250829647102	0.5543712843741566	-0.7416732606739395	0.5537402101902531	-0.5950412541197991	0.27845029951548617	0.012112023379379562	1.0349824647755397	0.3740807303238738	1.116420443520852	0.41430919811775535	0.06977098417404137	-0.6857835702232131	-0.44240710296974467	-0.7653875107209639	-1.9193272920534252	0.09906759996895645	0.720236525753122	0.22620772347547935	-0.3662872139964479	0.08177330779300516	-0.20537947723426742	-0.5587649793183866	-0.11248304399695203	-0.7776094230593898	0.7520192642406395	-0.3272645863879442	0.6391560633179526	1.1500325099987758	0.6397267818578125	0.7472925078270014	-0.5145163411075967	-1.0592267068609755	0.118826576365926	0.10437987575462677	-0.13377459024706595	0.2347620255637293	-0.11743579091485584	-0.40468030528461885	-0.23900571990981487	0.3698092179329259	0.48234650716332494	-0.3654912133154812	0.1304980327206112	-0.4030825295883028	-0.7280402985083833
0.02333115875054425	-0.059485489509865104	0.06073598254809026	-0.5308112567837324	0.3736536716389492	0.7965530641488329	0.09371223573797441	0.9525556581378471	-0.3680451342775338	0.9157812056368962	-0.4669347469525925	0.6619656557761314	0.491556373356123	0.033671670810678	0.6478970852616105	-0.19481110476528082	-0.190831118540609	0.01871383107511645	0.03345414801067441	-1.4612921407442558	0.30414856411919655	1.204629030752521	0.16519017645770023	-0.22161138003611025	0.4513912068883625	0.3103314673466522	-0.5575877884246904	0.45800952108827087	-0.5887293592309991	0.5969776168702657	0.17188152184279676	0.4999950110122379	0.9533280404687846	1.2016273696019508	1.022306206333045	-0.2630544794143529	-0.37696766449765856	0.5659444984742504	-0.35350890829761533	0.04270385243812551	-0.14387703054948453	-0.3513193078212982	-0.36439145619138213	-0.09259096740240595	0.7428343937543492	0.3096395280180298	0.3578311056582142	0.12135216496729802	-0.7337109037422465	-0.17377210863085604
-0.024296639386285027	-0.3764345946222426	0.10639963291050276	-0.4907735953162171	0.5537665223144452	0.5848386334116847	0.6041759001518971	0.7552020763488186	0.20062913923248787	0.6462089565650406	-0.18272399302783526	-0.031618311301949455	-0.0076346817687828125	-0.3682571219811195	0.8098907278020941	-0.2923045139990977	-0.03581274637181223	0.9618474000823534	0.4832739705485015	-0.8503475544100229	0.22836086042489945	1.0095481819828094	-0.05349376046559113	-0.4738062165840305	0.4225047296420437	0.5901232985701649	-0.8900897618360444	0.5749526588426058	-0.2021940799144129	0.4659665813376244	0.20933053947632316	0.5586815547662044	0.28207748022784773	1.286522301176987	0.8218036451591343	-0.06093857773344532	0.2193879717981435	0.7497782428619061	-0.04363734520949244	0.3035431527564258	-0.11864411187787838	-0.150373302196839	0.01142347285095723	0.23594593724330895	0.29669278354667006	-0.22432195382141115	0.7468518150148408	0.13605597336256336	-0.17115673422928376	0.08366261889018116
-0.4651637059641561	-0.3819509080511041	0.10067186558737022	-0.5896766027673916	0.3936914990664355	0.4323859081792088	0.5140311060443722	0.057378775331498745	0.31832178502188113	-0.20875049231782755	0.24020008368218476	-0.25376565875554496	-0.4653976524836066	-0.18442512141723413	0.7391626683942842	-0.3064650026065545	-0.2785901019271467	1.492316616609831	0.2038068156932041	-0.30436559190289514	0.2516412222134664	0.3947849601530543	-0.036492063156078586	-0.820915860198496	0.1705338020388563	0.7028742109680339	-0.9843998809273237	0.19506416515789043	0.18370198282945502	0.4943543617094489	-0.08404161404502428	0.5402451837067558	-0.31188638489363435	0.9486288250498084	0.31074255659339545	0.11512227368597712	0.5743899333985203	0.5937155062891942	0.7406603019141709	0.36076771207211916	-0.10773504902081134	0.6065325489150404	0.3003983632888274	0.44104168459935544	-0.4997956657380403	-0.9674279916658421	0.5763510501938386	-0.047048950244541796	0.8137451889646344	0.11781993578163243
-0.8350089505150234	-0.11467798737852616	0.11406936344088439	-0.3418199168486255	0.007140123627897824	0.737126792013886	0.24173883844365374	-0.6456351982194626	-0.19601950146031014	-0.7051592177245818	0.24614220513062013	0.2996084803330313	-0.4090148396577776	-0.23172143789660954	0.44040805124528193	-0.312953800289569	-0.45044560028671715	1.114310558248966	-0.5377283923014736	0.11010842419537711	0.6237679058536078	-0.050513907476531256	0.2734977634069019	-0.7211190654002623	-0.03982738235917458	0.7358689072645976	-0.36935280009719546	-0.3692523730345809	0.25268357133983943	0.6298099635844261	-0.26589528371742277	0.3372044132757783	-0.3266184729180752	0.5064357777207086	-0.058500186760982086	0.25441913752733375	0.5511790604566502	0.4513570675640413	1.1930316853499783	0.11510473217738562	-0.33191341451124573	1.2921357295725702	0.21557538922096608	0.33226348066067984	-0.8425435797784421	-1.5025276217246042	0.2627478096877911	-0.36486598403970344	1.368044021850718	0.24823678398349666
-0.6753216987449397	0.22065987314830973	0.18855531035810083	0.42402511649447827	-0.4707766216528708	1.2643960699659484	0.2769634975691478	-0.8645637486121514	-0.7040905484155823	-0.3389201061646291	-0.07548890394789894	1.0915456461692425	0.02752478177787282	-0.9358534096723542	0.1225715097707317	-0.2699291164724185	-0.09486571223595902	0.24365869453247355	-1.0991432114584878	0.328713887377734	1.0950779980478267	-0.03729003326857076	0.5588029281041642	0.000569718906254817	-0.06327883200921317	0.6453265016491923	0.7086523356506266	-0.7159900419330683	-0.08785382162715986	0.6432390218000393	-0.10964746865439878	0.16055835369207272	0.2375243751617174	0.11221811856211299	-0.01413167243830402	0.3066383434922284	0.141961806646957	0.5700804153799652	0.8476606058318664	-0.23914454765623036	-0.5571851586457495	1.22701479388359	-0.12815938900987686	0.03811010683828752	-0.40669864391167815	-1.5359752857041495	0.3041243905811103	-0.4910209804317163	1.1274251742401729	0.5150412761621475
-0.08588276863641808	0.5328610023882482	0.29903458574729624	1.2566456956533743	-0.8008842630941577	1.4118040730617232	0.5836979785162163	-0.5109975726255566	-0.5870072700671543	0.43773210323556816	-0.2806252350126299	1.359423950319233	0.42895280591139634	-1.765051739882787	-0.011391192776621454	-0.06891414472745902	0.6658098044659843	-0.28118531703330274	-1.0838223346040947	0.30812320742160976	1.1980207087105248	0.20559022665558374	0.562275085667868	0.9015001717573848	0.10558679707184528	0.3863881653015251	1.4909099707027837	-0.642352438294765	-0.5502268885279366	0.3775134905760519	0.17296341885000677	0.20571673014534014	0.9054099120543265	-0.31007772264357464	0.27737420630890325	0.26088370202186384	-0.3875447589214255	0.7409903911167324	0.06014825238959229	-0.409562149718131	-0.4448646134751624	0.5043659084220623	-0.35746767624797904	-0.17152037043382598	0.3870668958870008	-1.185907528869271	0.6753432539462849	-0.2499288160684649	0.5053577807985155	0.6168695833860215
0.34867079593057226	0.8313417996564598	0.3781744731231734	1.503211448649057	-0.7083486518836558	0.9082888863107837	0.7332391525219067	0.08228552126822775	-0.04400515208669732	0.7904910247728096	-0.24115116570098252	0.9094086340704818	0.6010412857983791	-1.8731129314482136	0.002721935467286955	0.27918014086740073	1.1783914834801241	-0.11481569249493018	-0.6540810251512545	0.14662214650970906	0.7798313834531251	0.3065968281869955	0.37827370256485077	1.2974357333875868	0.3743019030963297	0.059908625379858735	1.4767448096596263	-0.24522022619576983	-0.7193189067796649	-0.046255914571860644	0.21587746263723204	0.3146298971160027	1.1575868055969731	-0.752521609736905	0.42756598210364427	0.16019140220034941	-0.6439787271814269	0.5912849463494956	-0.41754767614027555	-0.30286131869012745	-0.01081808984494288	-0.08262206004814927	-0.23082071396107962	-0.22105710169811496	0.853384968213186	-0.8046688187255578	0.884405944858674	0.09992296466043558	0.14197115047179282	0.3676885656977394
0.20474827629852246	0.984573083758417	0.3609651241262374	0.9808937520576431	-0.16067326712289778	0.08663713714653419	0.5189689328404274	0.4926549362478656	0.17447744191339812	0.4320875901036608	-0.2870058538395639	0.1569786159368997	0.5990574131146292	-1.1021862252947976	-0.08055338474536408	0.5749923154213152	0.9027691344364975	0.301341272666033	-0.26872672989245894	0.05020805947884186	0.11399056782147837	0.19061341886820427	0.22540318413970678	0.882949902623221	0.5561078622764805	-0.18879201326946118	0.865127880042694	0.19282026386246393	-0.4703615193066413	-0.34810306079226405	-0.08432305881792035	0.13517972625575464	0.825340441170965	-0.9512969747347083	0.23972946367141487	0.026475839561497932	-0.4947377565042161	0.1139163798261477	-0.2550622070144555	-0.10661527450702184	0.3989781899304203	0.05464225689698987	0.13276821378750187	-0.29880839512923596	0.6937044606946439	-0.5681244951599727	0.5646928395719788	0.11701995112513344	0.2333258474981586	0.028675494886247276
-0.2870976174499739	0.6963111782355472	0.20158823859526487	0.13208322987800583	0.4849707971910148	-0.5599783543152212	0.22009208689575205	0.5432247206943127	-0.24932617442268748	-0.17648750480742084	-0.6667975800796323	-0.5069412458671325	0.39626863085456254	-0.10208505183111319	-0.44337053519806524	0.609612991529348	-0.037951904629573985	0.34959427788577085	-0.21501991095015754	0.11570883596833484	-0.4811482245189283	0.05206125120265847	0.06563649575533681	-0.029275418244834282	0.42460490009630536	-0.3745394123477633	0.22378318466090574	0.4146046034701778	-0.105024212324929	-0.4370526192220895	-0.49850647792375774	-0.39581933645992984	0.1254210323742731	-0.6693292390789056	-0.15156983363287382	-0.18039061440305815	-0.23072351092331347	-0.2923923971828505	0.16413094810867515	-0.08563082377528711	0.5305772826404664	0.6371655754608863	0.3925165956093003	-0.5764814658173149	0.16173388035371886	-0.3648733092118495	-0.1298027211514917	-0.3000632679194256	0.48762734706214717	0.02806584208500922
-0.4800460012745037	-0.1426111823214963	-0.12159422280774534	-0.4776909926691267	0.7635081198117815	-0.9244236350149763	0.18681848697067763	0.36273083327429695	-0.7709985372542074	-0.4900920298792206	-1.094935097284302	-1.1193548323734615	-0.1836569857277177	0.5045179428733982	-0.9907550053645822	0.38660555576063776	-0.9859398132154159	-0.03262903261828353	-0.43591455368092374	0.20307439272113778	-0.9533130916276585	-0.009273027318718575	-0.34834666118217716	-0.8509963870248479	-0.09563314777785849	-0.6385140572490225	-0.12996506326064378	0.3557532643728878	-0.049557021815928595	-0.5593642920280971	-0.7689027395810045	-0.8896094037951872	-0.5900697828637306	-0.09214346309097396	-0.5162115525439094	-0.48527861121625854	-0.21751444126018124	-0.3500366542993399	0.2343823124703967	-0.3336236765726297	0.4442921668003908	0.8714616639701	0.3124051060493341	-0.944698482550792	-0.3106521510340423	-0.09366125814115972	-0.7384534982424044	-0.7567792246688837	0.6019729162584596	0.39945081218764417
-0.03999162146119492	-1.1535744863310615	-0.5691535140221006	-0.6893287602395375	0.5815953267201424	-1.2438821165369327	0.3292026342419765	0.20436230942730615	-0.6728579247841171	-0.5189030937664959	-1.0443116260446415	-1.8227689020741695	-1.0872419257573138	0.7847886229616097	-1.4208581253997354	0.09989344056287276	-1.3755102850477139	-0.3684339667726199	-0.7084958334829925	0.09555500238209304	-1.3604880079211195	-0.1335005171551603	-1.0272740666055498	-1.2303596576383635	-0.7597057418650139	-0.9734529889591719	-0.2941688919538889	0.17043759577504788	-0.4163732111780283	-0.9961568644057772	-0.8726171612632709	-0.9242287119386455	-1.0634008191139972	0.23312176837660376	-0.7823114427203812	-0.7879066539791074	-0.4018571418949885	-0.30212687566540025	-0.21886895701494635	-0.7292220572955194	0.27622203571736503	0.3758485592943977	-0.05072023246622438	-1.1120826706375655	-0.5331554440709861	0.10148726799981476	-0.9735450323565455	-0.7960289989823435	0.5709514011099043	0.6797864975194305
0.6404880522374979	-1.6966258274608814	-0.9937749215715272	-0.705940556929467	0.3241622726255166	-1.5942167487624446	0.21503323557805956	0.24092958207906118	-0.004402254766026237	-0.6781766261129221	-0.4492287697867674	-2.36671972242257	-1.7744712726669787	1.1609135271475375	-1.4803220603767178	-0.10654766109702868	-1.1561500676132404	-0.3139271794802546	-0.844733409151047	-0.2241048003263187	-1.5508410517793876	-0.42283301588414735	-1.5387049900665892	-1.2019860082057345	-1.1188730646910061	-1.1092933725689431	-0.41325994296032487	0.08921589788116512	-0.8702980505448037	-1.6122609457839125	-0.9299863623467043	-0.5457720338842965	-1.1744736811270338	-0.05602422272045153	-0.9817190022026288	-0.8747842234820827	-0.31890091793054076	-0.6239409075398512	-0.8301001542321893	-1.0791945638840117	-0.03732394156761697	-0.41397643727142114	-0.4334775820103864	-0.9489940127153843	-0.6012918917831515	0.04279256860256716	-0.8948495331665725	-0.4215211527414052	0.506716373937637	0.44889692074076604
0.8205495347571121	-1.4674891315420477	-1.1731087124926338	-0.6374587113193632	0.39838157902256205	-1.662870406115716	-0.3313499157194823	0.4720800649146829	0.42637388255378117	-1.1196307964808316	0.10587793377242337	-2.2359042047227438	-1.6169077562603085	1.6074500668858058	-1.134862457215117	-0.27436016603328367	-0.6267692079895562	-0.10176753061574269	-0.7149567587772888	-0.5244022268594659	-1.2272305297439858	-0.6635873755050081	-1.4164978142784594	-0.9220057315437264	-0.9069989393142798	-0.8045400914943841	-0.3754078543818159	0.19759806566472266	-0.9349789555451139	-1.8276033686186592	-0.9263246394095364	-0.20852398724346505	-0.8955234354232305	-0.720119971508263	-1.0202960659495264	-0.5796693527764968	0.3148982418712538	-1.374012465657702	-1.1363573909527027	-1.2450412549047674	-0.6001800817390235	-0.7868270531519421	-0.5978421908253863	-0.6387321212562784	-0.637723210137572	-0.10809308937655619	-0.6947421602808491	-0.08186021223051992	0.3601009144179164	-0.14279287396678908
0.1982119979860636	-0.7886756397466015	-0.9533453813642148	-0.30562777252238277	0.73180982637811	-1.1495968786808333	-0.9146972880989686	0.7356192367498089	0.02827402887264888	-1.4349547591208776	0.033193183034930886	-1.3199932610776548	-0.6121301430623459	1.5279913282382953	-0.5334348681978431	-0.47647536580156896	-0.017404612924532017	-0.20169240751868361	-0.24240253598605252	-0.5761032249613794	-0.38562602727121936	-0.5028671208125574	-0.7290706821814332	-0.41574199778968596	-0.3089342684565316	-0.2139539400079427	-0.01222945063936271	0.33058087701235894	-0.4456406374144487	-1.1618122232115404	-0.6558819264977525	-0.20312096637309873	-0.3044859150326026	-1.1459682108975915	-0.6706232054454895	0.05290309164639358	1.1145062641729158	-2.0092029804110543	-1.0014544064358677	-1.1477947706048979	-1.1665035840418836	-0.5433630292908861	-0.49898468432582443	-0.43906341845943714	-0.6031418865855261	0.08194360115913527	-0.4790032455527132	-0.12679887015820895	0.000978030198220002	-0.5375457763042191
-0.7245615951917704	-0.23092606777270072	-0.38780430868581495	0.4151370887779962	0.861866410744059	-0.26971244803322514	-0.9768057226278166	0.7941275235068616	-0.8215819946423019	-1.1030107404691654	-0.5204157316828235	-0.21802936412482568	0.479514776617831	0.5409108216891608	0.1215571493255477	-0.5961771127746678	0.623398063735263	-0.652584588348245	0.4737438308928817	-0.40706596928209693	0.47841523976818207	0.08994826652028755	-0.06095140842503513	0.32568583915016525	0.22258628172499653	0.1951779083106299	0.5036689998976397	0.22770432367069385	0.2831817839323777	0.18775600762802636	0.006517318876980205	-0.2849771881327025	0.3732204544346697	-0.9804132859872424	0.11829645687870446	0.7622318353560392	1.3149205866979112	-1.9357307701225135	-0.6128208530069071	-0.7447514878958409	-1.1672936351637122	-0.10168476762355248	-0.2833719864233929	-0.3535850999690349	-0.3767416195743213	0.7612207000021954	-0.29459272568008005	-0.38276424923154084	-0.48005888415125547	-0.44953834764218403
-1.0899271857664006	-0.008056630164742418	0.28544589244987534	1.2138889725950905	0.5453853657330362	0.34827772821446906	-0.44242556408787953	0.49297055050116906	-1.1717890085888611	-0.11785330370287408	-0.7711243903578697	0.3309693382805308	0.8717393874645956	-0.834710359899666	0.6508682969833437	-0.38872123650256957	1.1827025742831103	-0.9366051560256359	1.0747517449362534	-0.26423835251869093	0.7756766579683159	0.6857276228862109	0.12923159016612928	1.082446026701835	0.4284757384302611	0.1631290684427722	0.6780387846166511	-0.15890345655566154	0.7360718234053494	1.406721115419868	0.8478866359292367	0.009688302222788334	0.8378379421185338	-0.44597099275960617	0.9838154328765197	1.2329818018808056	0.6004288992863829	-1.1580265490143933	-0.20243363705767148	-0.08221855303513433	-0.3086711541663768	0.11724229464319454	-0.14765632920407346	-0.1351768163389601	0.04148440630381385	1.4447259157193046	-0.2245392712016943	-0.3522778253606838	-0.7517963068215683	-0.2190628406500664
-0.49987473899193907	0.12933832097513598	0.8226202150229106	1.5190750698224678	0.12311603894394368	0.3066892974653263	0.18697236440142712	-0.08566707269127809	-0.5701325589081621	0.9479359604751236	-0.18624875053742637	0.24900467450178823	0.565679345118867	-1.5392123485430764	0.9180228101243708	0.18687505793948236	1.34868747493116	-0.5858472659773846	1.168783780145386	-0.3432719902272462	0.4202481413036046	0.8205260030143243	-0.010675644406809608	1.4227538198189096	0.4505979555216364	-0.04516020200905258	0.2072210386291816	-0.5329661234869377	0.6632716762268724	1.7737823587251407	1.4252416389916343	0.728519816268843	0.9135911495987826	-0.01015344555669392	1.3743208149965136	1.2826865173616229	-0.48182572404762175	-0.26825572390259766	0.1238101300385201	0.6407776813467904	0.9374323720835841	0.19675568373242466	-0.16853144447306134	0.36707869775588087	0.4597636508801919	1.444650066256715	-0.310896862291415	0.19846336647810986	-0.6121804659123425	-0.3846468440207334
0.6021576615466682	0.4089652007190879	1.1199744888661953	1.1114860539478049	0.12133231892025262	-0.15963863187751376	0.38960468416739474	-0.6335706002707487	0.44067945861399505	1.4741922624104573	0.8499859523262957	0.13263754497374738	0.2589718722581197	-1.0325685398603381	0.8689875921439931	0.7767956236101983	0.8940247502114049	0.20423219979775487	0.7488913464960427	-0.6020402708377883	-0.11554744340787124	0.4937623862739602	-0.022128982465825685	1.0946236833961203	0.5363716720256398	0.010604029403856288	-0.6221380730863201	-0.5102920885663015	0.29428085636225465	1.2942675461906288	1.4475291667356256	1.3368947895047538	0.6812215304820595	0.14216703588479054	1.0769984205370007	0.9335918935420123	-1.0671557762197998	0.17536673680329853	0.3347019836203948	1.1388214190844739	1.652150068484161	0.4965644887342961	-0.2353096527243664	0.9401266301553236	0.6230436381771446	0.6849947254485684	-0.4255890115567119	0.9426132698751708	-0.26767966047933595	-0.9899737155544013
1.334027877920419	0.631431579809739	1.1757455879687138	0.4272151381463233	0.5389257017687893	-0.5181451246365723	0.1411335594243936	-0.8483262429274978	0.9375992856274141	1.287682172451061	1.3880524240476104	0.42461608586105154	0.43056003300610163	0.16590895976808173	0.5859841246139764	0.8874202416567432	0.059392267158907705	0.7048786543641121	0.2982156313151634	-0.8330708394183091	-0.3739551395541248	0.1254238476390494	0.17830059751476227	0.35983198940276795	0.6235340167156078	0.32252608935193766	-1.171409887769029	-0.04953295071307988	0.08721087233329554	0.5900920034396978	1.0068199276563494	1.2586859004022837	0.3804454066825178	0.19644301496521582	0.4630282521035776	0.3504813996661691	-0.8883650067815347	0.13200416563256434	0.39165934165192595	1.2262328263173805	1.3561402548674615	1.0243112651196795	-0.16227725629688555	1.161166354594311	0.4081565312586058	-0.09483428065450454	-0.3775709965835468	1.3066654308156804	-0.11418860444906391	-1.4856714722598778
1.1553496125011955	0.4181754856966858	0.9612454375639883	0.12605313857197462	0.7492324273294407	-0.567906844433812	-0.1866292513563704	-0.6875375710700773	0.5836866919963088	0.6537754864874179	0.9156668381813884	0.7918949068571226	0.7200277541916529	1.0497572846219636	0.2606235258370591	0.36580008448208656	-0.5131340342405573	0.399641325447626	0.3233692354115851	-0.85573626057318	-0.39761653846782774	0.03143160569919903	0.14867678224150735	-0.17385873506879804	0.3724341460674947	0.37053518744216546	-1.0857644699916065	0.42617201581862163	0.24995876070546966	0.2007353643762393	0.42833539959494776	0.5098443317825868	0.17469132386172476	0.32877630245722433	0.13225577811136008	-0.2659048517904191	-0.4881512226851177	-0.07400822111986698	0.2774915149551934	0.93788435195289	0.46850180479231507	1.2519638793697911	0.0922010392312031	0.823102148431642	-0.06835800282110957	-0.10619548634949895	-0.199822767726674	1.024354012751646	-0.2746124878677957	-1.358340899783357
0.30279704776253125	-0.1800466169717416	0.4275681800593883	0.3996559130295812	0.24560677862641217	-0.5611000774440597	-0.31894381000194894	-0.3681645568361834	-0.12134153286607019	-0.04985125525027747	-0.09523121026667537	0.5434113274469917	0.40240344027050595	1.0977205170248305	0.05982859086841899	-0.4229422264710791	-0.3373776708272254	-0.4888277618987889	0.7604010299395865	-0.6072002417006878	-0.5214495845028393	0.08800361471472716	-0.44433434440872593	-0.10052676407122389	-0.3393507029689014	-0.1961168741065469	-0.5975261632876588	0.4272232773748382	0.5134838801811261	0.09115610410231535	-0.03475267601773651	-0.3033271394835933	0.03834419841696998	0.42705290419720565	0.3233531351061411	-0.7425347742953926	-0.4723670197871194	-0.22338040041101107	0.047897019780805614	0.4574410088400593	-0.20659025570413464	0.6685261698914077	0.31626493698399333	0.16826347489778745	-0.4912075969786441	0.5825100546115587	-0.19391406470462064	0.3486969586128795	-0.49030555678138044	-0.724958458145078
-0.47331072186676376	-0.5409978890502325	-0.31357423349416774	0.8268484385055362	-0.6348704580325661	-0.7040140186831405	-0.3033147569238546	-0.10702678730913733	-0.45371829283775134	-0.5319344429376424	-0.6762014580562888	-0.40053699750452615	-0.5953400819590179	0.5735183685348572	0.00545480149279081	-0.938903190719723	0.45133043251444926	-1.2427480410682734	0.9742728266870733	-0.1098141748541278	-0.7769422453299277	-0.0010689318499377046	-1.219670139264709	0.43734945385510204	-1.0814826943346278	-0.951660165206491	-0.17370953529283092	-0.06612314929638097	0.4108796234340516	-0.12225954984406812	-0.3043546022343618	-0.6023838468949889	-0.12242678677668646	0.29482966689978546	0.7330125681503395	-0.9500773528686145	-0.7188582749642283	-0.35648256552713226	-0.20873831444319452	-0.044479689922515865	-0.3521768862822922	-0.5583658831573836	0.20918747665558068	-0.3111380441784394	-0.5228841828396191	1.0856635710803353	-0.5445062628149375	-0.220827078447157	-0.4933420585770912	-0.1813621281425055
-0.5812631852143387	-0.09679823815929255	-0.8917253297149763	0.9098047765806817	-0.9718527064318137	-0.755571508244895	-0.26363347481978305	0.07647332966184789	-0.1516058150550462	-0.5749137725313108	-0.3193415498524632	-1.2298751892372803	-1.419453573414365	-8.090281957778459e-05	0.0021842910911556725	-0.9679771018230856	1.2380196830529513	-1.340647290137914	0.45306880399995186	0.5495379038387724	-0.7459409712415431	-0.22419482432198837	-1.361617614755083	0.9598719196269024	-1.2027849906184729	-1.0233441991428194	0.025333650046187473	-0.5381999945922762	-0.19793256875777954	-0.5762160521772249	-0.3523622824888684	-0.3621364222139233	-0.29398838794366	0.024943548243299307	0.9098024565243904	-0.826443845569329	-0.5389609943934166	-0.50102002266347	-0.43642386355646334	-0.4664862618774479	-0.3336955483790959	-1.6079519857666333	-0.2902537642277057	-0.28321294698384214	-0.04441290084291001	0.6909715814355355	-0.9391026453152626	-0.3434967596049428	-0.3373396687193598	-0.11208315103164547
-0.0574656517470957	0.9483118356705517	-0.9059783268629467	0.5973488168408227	-0.32440962976221466	-0.30781286073733566	-0.14223295274074954	0.24386604652636568	0.5086293539362177	-0.08346500087122025	0.6063955096640996	-1.0824325178460135	-1.186904367740391	-0.40354654250899286	-0.01761022007386689	-0.7479476520932459	1.502379741575906	-0.8507855549381323	-0.5530774670286959	1.1850175249121218	-0.116945566645895	-0.2505343672254194	-0.538970970125644	1.1323743708486775	-0.5386539166014123	-0.10457046434836484	0.2205207228500439	-0.47150026086866975	-0.9021354362815808	-0.9489277495751638	-0.13563142313713414	-0.004953423351075615	-0.3639230228091869	-0.027730221876447237	0.7296556146112315	-0.4330420480807658	0.3723464941721074	-0.45801963396694684	-0.5797136421188395	-0.7044535523924477	-0.5461510768892416	-1.7452062908349661	-0.8514730983564605	0.19767668451951032	0.6947100603235945	-0.3407243299902347	-0.7722511981010856	-0.014194870132688518	-0.23953910821472899	-0.30361147080818757
0.5436198152155136	1.6920431897406998	-0.33525904127717854	0.17608973784123808	0.6364642932601917	0.5986543547749937	0.15626111018522937	0.28572686666549074	1.1077979598046312	0.7155054897544709	1.3111740676232861	-0.02529494938220295	-0.04157860446609357	-0.6987192552754494	-0.00866412027921835	-0.6228769999564784	1.1892937511259432	-0.22026496947821567	-1.2162081254863624	1.5394327602140359	0.7716701804813144	0.061897647971894156	0.6500897357950959	0.9644205890639721	0.3255639037577311	1.0472251292260706	0.5899413553662776	0.0869474350643023	-1.0858393928299837	-0.8724809534207568	0.2625693382150598	0.11221333525419834	-0.3005437337524461	0.29732902726226884	0.41465403888474567	0.016570975461077143	1.3721321552726138	-0.006658379982602573	-0.519693279309927	-0.6266826686929773	-0.8101454742177834	-1.0038753653046661	-0.9951116882335576	0.7922813618034188	1.190165372837617	-1.098630190894003	0.1581888562425837	0.5064805903605062	-0.1971930680929146	-0.2873469715174951
0.6871406267187998	1.408974981073015	0.32853327461672177	-0.22976473962022473	0.7681222237690061	1.3640383335521804	0.4553581708299309	-0.05636863633630857	1.38173889188103	1.2402576387740847	1.3169747897192854	1.0074560685444136	0.9089710806475929	-0.8814291050181466	0.10321605541652085	-0.6475885182465961	0.5549364491498853	0.1755342708577966	-0.9802136017597741	1.4421023591116042	1.1805428247854317	0.3298052785008921	1.2991972022461096	0.5859980674967653	0.6098858739567513	1.3388078603888918	0.9394591673290534	0.5752303310999228	-0.5204423917661788	-0.4293961556576099	0.5257463462273696	-0.011936043569928348	-0.24868528632990117	0.6773708646522085	0.15366260283986763	0.24700218884331077	1.4566990913018558	0.73850827159977	-0.1608246897356793	-0.2041722026443917	-0.621402128858597	-0.11762482543220455	-0.5405929502709046	1.129726949948486	1.0535972902749586	-1.0608699175973084	1.261167262822485	0.8391435372406535	0.010815585748089123	0.06765740839800617
0.31959358990923653	0.2962408365422118	0.4749816616366411	-0.8062793140204012	-0.2651343055158248	1.438700583198096	0.3730599984516789	-0.823904904858641	1.213741833863378	0.9569003746028569	0.7310004195245893	1.2490562563417922	0.7687254342622268	-0.8133159497151219	0.26934355447447506	-0.5768306379094023	-0.18450964436452083	0.24157431373530702	-0.12598196161842876	0.9586714279008884	0.7962344186110992	0.018664108929155914	1.1651093575380091	0.0035607014369857396	0.142622034672023	0.5497194390222531	0.9047144739130973	0.5437196351254716	0.40151861778784337	-0.1011218242498235	0.32168814645686994	-0.20525076210312068	-0.3800696449392597	0.627522422816329	-0.13902861616954523	0.12421085912712478	0.3825727652827285	1.3315600013876043	0.3561044541666333	0.35292281811498727	0.07960875110352937	0.19049347569702713	0.19340443849897151	0.995887709887463	0.3541176824061296	-0.6031958440838527	1.6377199597411927	0.6547951903581846	0.3763207679599603	0.44854881282723563
-0.1431690145194418	-0.7228236825393644	-0.03154823554137555	-1.6240005662089043	-1.534436205132347	0.9227828351951405	-0.20172027976690074	-1.5841430524473836	0.5929068368345459	-0.07258751065750929	-0.03170226865390927	0.8683708890135008	-0.18224968126113422	-0.4860063358660311	0.3003096309114846	-0.20595111639380875	-0.9257188538917946	0.07570394474685149	0.5799463316725477	0.3436528224659649	0.12624839844132793	-0.8492416065513467	0.8266952788035377	-0.797420764089531	-0.48131427828347384	-0.3913881100433275	0.4140146136951036	0.14186039359055905	1.0356749587804768	-0.22114958385211464	-0.2986029379866692	-0.41856282939516737	-0.6588445357644447	0.09217806415063125	-0.6193668164428431	-0.19097633767429403	-0.9854878935174294	1.409993183184395	0.6208830491176239	0.6850398298602309	0.6664846177943246	-0.17036756854940616	0.6661467388065024	0.4088441397075443	-0.41427865372112316	-0.41520437844894703	1.0000077149984392	-0.09945756206666682	0.42794833264763704	0.5490035309048086
-0.25331724963453395	-0.9109073174945169	-0.6806851398759536	-2.2615853393877368	-1.7908537998774234	0.40839037908739506	-0.8277219648267063	-1.7170846373523279	-0.2782162454231445	-1.1228348497475293	-0.6153156018633937	0.6029136949200665	-0.8245062790388945	-0.1260330382053716	0.042288856855759935	0.3531012157016059	-1.481512824831143	-0.1478893466271199	0.7154496645870023	-0.17539225370733932	-0.07522556104459012	-1.5481281338837534	0.8739326390193397	-1.578858119495921	-0.5619231634892907	-0.4452092514578531	-0.19328111869551176	-0.1000801012499895	1.071454473394805	-0.5909586722601221	-0.8196189041112831	-0.7147524085249757	-0.8226776162331567	-0.43437467162725574	-1.1702787763762474	-0.33223112137540606	-1.5350537402212459	1.0339090938790065	0.29334812733811905	0.5823888941368702	0.5096217968426218	-0.678470629289139	0.6013574496082353	-0.3774424428108877	-0.7588796739411232	-0.6059689280551532	0.0012136789182901559	-1.0431612999642386	-0.2963897174098482	0.44876244483249006
0.03759854891502623	-0.36761421028366903	-0.7954994367325628	-2.108948719681203	-0.7851943828925307	0.27386086198830867	-0.883377553130976	-1.0352538397660365	-0.9577892916012903	-1.4160177040871837	-0.840754916038808	0.7948948116620838	-0.4288785822895216	0.08431199222213835	-0.4241478113874527	0.7617066577846883	-1.5382537848000337	-0.20518931006207347	0.5417466330859042	-0.5427827375042101	0.3145425794701202	-1.3577131997950482	1.1690054947325208	-1.8776805145592816	-0.026265152498489732	0.3666922008619181	-0.5419024116771278	0.07625928330964346	0.7363501430843332	-0.7123416077682033	-0.7250024262913629	-1.0210954170646802	-0.6410212647344664	-0.45448380617437434	-1.4230791411769457	-0.05398459095740148	-1.0032318692731126	0.5682011151521839	-0.4762772315960607	0.188193995254985	-0.23085343602626646	-0.7381052419902625	0.18934395333981682	-0.9658111823214002	-0.6109311673843772	-0.6222385258656782	-0.4258572958972223	-1.5350749616098336	-1.537310456234182	0.44387834965081197
0.3579184764665634	0.1983996602034971	-0.200890170254744	-1.0847478648452862	0.5082128192372011	0.33050375041125946	-0.23666919755484497	-0.026426586124273937	-1.0677535296490452	-0.84321412129898	-0.6800873997837575	1.0402686369564142	0.6139172132823747	0.2536627585648282	-0.792071489567771	0.7844894993964656	-0.9593784421278704	0.09170733493701139	0.5193126703538228	-0.8018039598588995	0.6804518431579072	-0.379206655687568	1.096882113797163	-1.4279030030985547	0.5643914628296419	1.0359539502654806	-0.6003173393810451	0.36132003329837875	0.45906179087300103	-0.35165558637623284	-0.07123163739018466	-1.0666410096864662	-0.17498887316072498	-0.03881144721598709	-1.1702570181367675	0.4864614112112475	-0.08512940443521412	0.30203326896739613	-1.0792565122240583	-0.13941196982531012	-0.7248708500386611	-0.18858052248919	-0.17654808006286637	-1.0459282190650654	-0.3207098928331399	-0.04737270568552345	0.004939537092140218	-1.1895375661059846	-2.3268239349997977	0.5981946234890354
0.3011959630778496	0.21800087114972647	0.5997045161637665	0.1293267591660193	0.9741129384257686	0.2350974458364662	0.5753877503083789	0.632784809253293	-0.6897212771633409	-0.045516062915985665	-0.2943167074733227	0.8067030007206362	1.3073707928968736	0.5681032687204371	-0.7764776677932433	0.4954332215544211	-0.07414174981227217	0.6825843013800564	0.6685454154029022	-0.9408290096394463	0.4654899709001902	0.49315237559630987	0.44006513807448916	-0.49992412668927316	0.6678057379975842	0.7952108386044202	-0.5891122494427734	0.29041634849388986	0.41120141063410764	0.21631870690497765	0.49738026179694556	-0.6713247721076786	0.25796738730740837	0.27957775982941463	-0.6615932991564821	0.8080512807851288	0.47595794884151077	0.26731972884582905	-1.0312055804970515	-0.17815824591129717	-0.42568478851772384	0.6101208809073377	-0.3094868330359472	-0.6465745666580643	-0.24679133175082296	0.7606954552870837	0.7506118980414951	-0.2950794314844208	-1.9294791754348983	0.6385286463984267
-0.18036132871180205	-0.2852031938131241	0.9078586191637815	0.7186595439860566	0.47603938837797577	0.05355200562236114	0.8941168041923383	0.7737661527924031	-0.3378195908930121	0.22984200868424118	-0.04326185820435648	0.1489129431530952	1.113153465066439	0.8845223091108506	-0.38167023724083454	0.17028255223681646	0.4997773934778912	1.1700695668489705	0.5738049762728911	-0.8860537534678885	-0.13347148701130007	0.46408880223365817	-0.2802791522040504	0.30113206061988396	0.2874080608067984	0.017718964833564013	-0.5806394091263981	-0.1572672920499143	0.4171957819869029	0.5266423548865375	0.38778104016176096	-0.04469873352056147	0.38337738290546713	0.16194478170784105	-0.380702421981709	0.5380987696839131	0.6646855609775579	0.36907226220009026	-0.5157354527375964	-0.032191776423011936	0.27680849893344456	1.0805769930726088	-0.3397474109001833	-0.15956216552150895	-0.39859426942076753	1.022145763626287	1.113424383092341	0.36579607387311164	-0.7162570076783078	0.33499223763268565
-0.756828618239668	-0.8833754030079355	0.4656578953932691	0.5426249214183064	-0.21698216897315148	0.16397577200452668	0.582546000583851	0.8166448892536106	-0.41953979743608527	-0.18140307453012525	-0.24410321219497313	-0.3909697012580882	0.35686017464217334	0.7816555329472311	0.079705301263076	0.01216447158541655	0.40248941599418825	1.1107202344234162	-0.023879645409305077	-0.6379902153207284	-0.44654381552654926	-0.37043219298568414	-0.4439841019603237	0.5965638103533755	-0.16995172182032015	-0.29852008366680205	-0.36826850826532187	-0.5267293702613836	0.2495346195987957	0.40000862361290446	-0.3174012742571139	0.3272477721546052	0.2123309567509688	-0.14599507250197943	-0.5304567766534933	-0.20458894374283176	0.9419643280047446	0.5221081197741416	-0.22204720759670366	0.02450672316817514	0.5096337395262283	0.8356256238658889	-0.4530276474353828	-0.0278722578083532	-0.5097771107492937	0.4647276607871579	0.9211968978925564	0.22909104379826695	0.12716866689218734	-0.14474377064162947
-1.056282415562432	-1.203812393863489	-0.371082375650621	0.1725977402380682	-0.4672176044914281	0.6095190580299542	0.044603486482854074	1.1269682914640051	-0.7575853944230351	-0.8040860102440724	-0.7923575227291721	-0.49231560333297414	-0.32461323276655407	0.13455566041742492	0.2580583006355477	-0.008944259209242824	-0.14390500816741603	0.49541481169054513	-0.8291872259355116	-0.3210225126227721	-0.21597909827935063	-1.1714816232150784	-0.11372785076689661	0.5171349455036337	-0.4090551812068126	0.18052110521736456	0.1849832509614302	-0.46304951953509604	-0.09359023921408215	0.05845369008385655	-0.9492130361893858	0.1521529593808466	-0.01296275794338991	-0.17619092662048544	-0.8263993474143463	-0.885914664076148	1.4059948325582867	0.5906809653024364	-0.5642705795745505	-0.14961307779623334	-0.0475333052964284	-0.06134486706052867	-0.6023966729527244	-0.33613758444170616	-0.40766187343226595	-0.3059013378720047	0.4835249052408669	-0.49368866384484916	-0.12790681364818518	-0.38302126271351583
-0.9794827599014515	-1.1470170527334187	-1.0073607420302306	0.13977747958215608	-0.44512760758753084	0.8318583202514674	-0.31209595617289576	1.4541484810787157	-0.7612737779621719	-1.0581838217810984	-1.1127036567229116	-0.3977303304854934	-0.6757458454566835	-0.5418737526305015	0.08478963723627024	-0.07427828362767254	-0.6004363352176186	-0.12739380988180599	-1.2797381906763248	-0.028913917031436413	0.07198860605847283	-1.22557701027857	0.07061373103356797	0.40601315973330016	-0.4617719895402886	0.6690235233696702	0.7909037933558105	-0.16133451494592166	-0.4232974370163335	-0.15879755735650275	-0.9605578665860636	-0.3459690375884413	-0.07625546418617327	0.11628166061979843	-0.8381605869748622	-1.043802849285473	1.5329995670131726	0.34356949530878694	-1.1330267623134045	-0.44201098444267745	-0.7770497717916819	-1.1048757111536758	-0.5322820874108324	-0.702228718120093	-0.20943373648122715	-0.45920089287662263	0.06251825344779362	-1.0144698631370097	-0.8989574508785869	-0.17828841785947405
-0.6872858118425867	-0.7861930115513148	-1.087007297914066	0.33537236356836847	-0.6797601167446695	0.2865209563541196	-0.4561400678885428	1.2023443923179689	-0.09934576779704968	-0.7615908817691707	-0.6704746128425848	-0.46722411150972143	-0.8435729673420151	-0.5847799802408079	-0.16805572388287346	-0.2949035457405328	-0.6466883298106881	-0.1392167791316977	-1.124812450788211	0.3302522642927244	-0.13866416683707428	-0.5661398458539407	-0.24055291676283513	0.3599173498325509	-0.42259830480273974	0.2404579694377354	0.9279112954893587	-0.1029641309142161	-0.5751710177501888	-0.09282876329111524	-0.45400331165396424	-0.6225449886170811	0.03974833574918333	0.2658283784382319	-0.4686188669478691	-0.6854018638409056	0.8783632902530844	-0.3167284455415918	-1.0551542909995715	-0.6175124738802261	-0.8402233178872734	-1.6356242696879721	-0.06705572561275938	-0.6108895018066027	-0.118945995953822	0.13980737961277515	-0.36059532500842	-0.7424861290658771	-0.8860261875949409	0.2609596426472575
-0.34910983671323453	-0.22875891759472441	-0.6492290213512802	0.2857226148764156	-1.1672205598439838	-0.7561522942792889	-0.5401815176115431	0.25240013955165985	0.8855017079013091	-0.14458446937011224	0.405044709952077	-0.6116061394977657	-0.8923490208878408	-0.030050983646865183	-0.15071578166833377	-0.555037244457996	-0.3790263253146765	0.4989839654402423	-0.5838123904153626	0.917506522379921	-0.6606145525603279	0.23583824187866928	-0.609686133770514	0.20448750187659434	-0.18130055833006095	-0.9301811364665963	0.44869537553060274	-0.398388309978615	-0.5000284084969399	0.20513024462199625	0.042323938191101834	-0.33372179767373167	0.2095371072508036	-0.09272812852481215	-0.01549316393094739	-0.1817799399230011	-0.17386610759556767	-1.0522858198738596	0.06185689594220364	-0.4992369286472178	-0.1358127733190345	-1.280193510257739	0.6743406877068746	0.10627168354556275	-0.11288298009100532	0.7985128969868347	-0.7737132025973926	0.16507831197987335	0.47446292371265314	0.6166252502268741
0.007981112981795093	0.38637488894589445	0.03322813444646626	-0.10613728379286017	-1.2502332185431313	-1.3161304587520304	-0.520098869710204	-0.7004736079160236	1.497617196778626	0.4755452013207211	1.314797467487131	-0.42207536604742435	-0.6017489211948448	0.29083294790220615	0.22980496170759143	-0.5602987317293291	-0.028345703403627867	1.1563820849790507	0.01912617565361329	1.6427911026557729	-0.7134375910073758	0.7283544790950891	-0.3645843788616756	-0.10569591408509824	0.410113252220363	-1.6139547319930987	-0.13591123740209926	-0.5895017436249553	-0.18718379586818723	0.5994440822627677	0.22774815544799726	0.3531356392569117	0.3281554044499506	-0.684087238581516	0.21551840859749352	0.18122081111317995	-0.6651664699574293	-1.2127180476607253	1.6225872224041793	-0.03139326412971861	0.6204441026345384	-0.25567473358022513	1.3589366209494693	1.0922030153624729	0.05044221957038194	0.7786445548781586	-0.8522183706679682	1.0175046326978108	2.2978146974535227	0.8342660771555322
0.38719910329946056	0.865648922689119	0.6545476779721545	-0.3599263410100883	-0.4621657909232428	-0.7695472705716109	-0.18965084764709153	-0.811245806791509	1.373780185542853	0.9174319672633051	1.3319661080383467	0.1610256558788406	0.1439060471334137	-0.29186992832750397	0.7249363973341697	-0.079944164590571	0.34250381636322125	1.1551797144861695	0.5740451159140219	2.046980907315976	0.06395878458077515	0.9030634902344814	0.4694455257452644	-0.26966199560860493	1.1502830534008666	-0.9060487983720003	-0.1459130061449135	-0.21842925063828145	0.35174778017380015	0.9151082049476947	0.3016306918695891	0.9479818770072738	0.38165245005490595	-0.8530651022378983	0.2422754202593348	0.4432992111463706	-0.13554308969376314	-0.4618950254353196	2.555632359446482	0.7167200892829074	0.7440416773613162	0.7420710823679284	1.6978917081588085	1.7424182158885544	0.47769641834888693	0.0952881331177318	-0.25844763109006935	1.2788155858940906	3.090349288874476	1.0763782981324135
0.6506706422957145	1.0432506095122476	0.9622898972827525	-0.058528885335896105	0.7332690000582349	0.3235830538189334	0.3953389262676994	-0.044050153796773836	0.7706463714854644	1.088671043620603	0.546465476242438	0.5755901355135032	0.9462368774576384	-1.3297383232833087	0.9746664612762285	0.7842601794710657	0.7415379890708584	0.45686689303217803	1.0460882569879228	1.6450167700317013	0.9907672905270768	0.9450708683941512	1.0490331338184111	0.00980283317519192	1.4689990305419292	0.6400485965985683	0.47614301484539484	0.5118892483523814	0.9410541185489681	0.9145255236056828	0.5521553252021832	1.0873305460223317	0.38053886252366886	-0.3747749011738237	0.2858333822935344	0.7281604063529934	0.7590760508705584	0.7156908961213565	2.3177587883996194	1.497879231262348	0.32327911298441286	1.0508879480100395	1.61267510972049	1.6714242602786127	0.8809025910519412	-0.5237154312480521	0.7774045637026554	0.981979153509036	2.2415794734019876	1.345715957330868
0.5773953491343963	0.8903917827377751	0.8127899725013084	0.4874681597283233	1.2947338958721146	0.6923942388227006	0.7353144158598602	0.7167206817697298	0.2002025864922299	0.8900418340096481	-0.22870444570931014	0.21815677102499256	1.1228107533122904	-1.538740841264689	0.801773647124165	1.5424885631130456	0.9428634956556986	-0.3336383384098121	1.1924566108176964	0.4547416755511842	0.9756370597410998	0.8693113543608254	0.6148942565326396	0.5137545666643594	0.938060710142583	1.478666168036653	0.9898835648743418	0.8449568063705086	1.1831619687387815	0.40453188531538015	0.8290001074979891	0.7851401400149679	0.27865652308987493	0.16481216386987868	0.3928747330997004	0.8837956227201765	0.9054732105105552	1.297172704986291	1.3394284338869842	1.8756685591191642	0.004185448862312735	0.5584760112764035	1.2021268725708638	0.9656174175792387	0.7809281270756537	-0.4152265857058833	1.4127689824744407	0.5161133851810126	0.5862064199093593	1.3270449936115623
0.12870919315061363	0.5015338745991698	0.26574940292846155	0.4579474562137963	0.7094241457678052	-0.28650580981506035	0.31887447890079285	0.5979616605665905	-0.09237819216959987	0.2920043675981771	-0.33147374910215127	-0.7935207104826598	0.41458996445589746	-0.1771221914084799	0.28539006940291395	1.6032792482438587	0.5155029049166788	-0.6329286584771429	0.6943206043614367	-0.8625425845097278	-0.24748471862975557	0.5308571047240842	-0.6309788773314792	0.558306721775366	-0.223515229246459	0.6792796301792059	0.5896302752780798	0.30738388082176193	0.7324120667178416	-0.5211882697065511	0.6246447187452551	0.300041408828478	-0.007880538789193472	-0.05000599329612881	0.31984599891384347	0.5560652668695958	-0.021599269235313866	0.6419821111247104	0.5006361715498017	1.4434586108459433	0.13969624166908612	-0.23803964861726476	0.6274241730180495	0.058383162480420685	0.007577965194565026	0.355499321397484	0.9296256255980959	0.15154143847873217	-0.4844992858082874	0.719536026898845
-0.4108864185891757	-0.010241231737173296	-0.39599253297623815	-0.5494142577626789	-0.4255150765443849	-1.846011570996914	-0.7713038941259432	-0.32282442572875136	-0.22272238223226865	-0.5114339299260009	0.05490767096242779	-1.644147003867374	-0.6572985724716605	1.9842754037883772	-0.39301748137502734	0.7449777581528083	-0.6899383794026259	-0.455416544087484	-0.35251774628892946	-1.4815269199521808	-1.7198708791660577	-0.07150157688366547	-1.6986470045450692	-0.3023119468535737	-1.2610913956324967	-1.0838709870307355	-0.7001715287348449	-0.6827829403681615	-0.28966209827337996	-1.401044199137696	-0.27453432950069095	-0.1551950164613743	-0.49851716587657713	-1.1184106728697616	-0.1457392658944126	-0.3085358899463183	-1.163957045311136	-0.8659294460657	0.27166253981624583	0.21070983880967695	0.35386800916932976	-0.6943863703630758	0.051139010087739606	-0.6087125848929991	-1.0413503815689749	1.0835038910169732	-0.4946210845374417	-0.13354956526523196	-0.3375241997119071	-0.3251617384659398
-0.6445567997415609	-0.5410134886923437	-0.8424988410072792	-1.9642920890871716	-1.0295984248898618	-2.561973362889713	-1.8150289500197083	-1.1342149111471147	-0.3430975697420042	-1.1285766270599815	0.17659196296486065	-1.6536227682390732	-1.2562658304002965	3.257798662032868	-1.0845128523459684	-0.6205569220940413	-2.1439885360891346	-0.27723260389149174	-1.275606301025435	-1.0964486853668483	-2.2019383829612673	-0.6551873526927683	-1.8127788099626072	-1.681863715953118	-1.5477800046890413	-2.2206367650579497	-1.9539327684202592	-1.192321733946517	-1.2482894234895063	-1.7070931217170906	-1.3581389491356552	-0.5322337336227535	-1.068290490651785	-2.1845063472823596	-0.8237589634681112	-1.1700878121680423	-1.4169320259945934	-2.1383558142428503	0.42550075117646124	-1.2335207556961059	0.03059235694148357	-0.5715781403649631	-0.3773617739932414	-0.8526486509721429	-1.6850859242348557	1.0985116130637322	-1.8746040589977253	-0.42656264384827686	0.5034401447525043	-1.227684147421973
-0.432621909100823	-0.9220159598563711	-0.9468554277953917	-2.739575140415095	-0.6554773280012828	-1.775043400011573	-2.0817821324535872	-1.1060462806703089	-0.39668820392617565	-1.224672528643091	-0.3584327268577051	-0.9470213407621803	-1.030328415720948	2.633289939452585	-1.6232847694410273	-1.6869857880040575	-2.9095587616469003	-0.4071761413760749	-1.3836867270625997	-0.15450780263597305	-1.4083920686688693	-0.8807219104793945	-1.0979729113796621	-2.6131295802364782	-1.1096856285721992	-1.8048475942712638	-2.212560070457771	-0.7569446239458519	-1.512691081372915	-1.3026727835412226	-1.7728781787416368	-0.822174256378372	-1.470707319956516	-2.2228413438448977	-1.2174913064239312	-1.3088774256898654	-0.6345200326369411	-2.3381164158642775	0.4960479879662834	-2.0768082337854152	-0.8758107087491542	-0.16214422097886141	-0.5680278352535809	-0.7800220376548709	-1.5183461509010645	0.34583788552085043	-2.3146743707100774	-0.6435311017315459	1.1011232771366444	-1.495921538247793
-0.009013657359962856	-0.9265191189878793	-0.835219912303992	-2.351381542648792	0.15337407869572964	-0.17066316072251536	-1.4584303012898303	-0.4291934345055115	-0.2538011539417619	-0.763573397626464	-1.0741102901841417	-0.20152260394658875	-0.37137254706228356	0.689562018101265	-1.73531719622761	-1.8566487758508368	-2.4304063617577523	-0.6370427073330719	-0.6971955471498335	0.5732470342015092	-0.1655895581284707	-0.664568189044821	-0.26766891513497254	-2.4378845957772075	-0.4861488898740243	-0.36686451524283104	-1.381399612660377	0.1349620820108533	-1.0562984427673874	-0.5660890715300139	-1.1593899000283205	-0.9067123599313466	-1.463012587633495	-1.0344504917940396	-0.9867469880760895	-0.589086867988639	0.2662669907597677	-1.5062730056821607	0.33597427921457396	-1.921489898604305	-1.6752222856850776	0.09234342854511296	-0.5550201900459916	-0.6208620727967514	-0.7024882918522325	-0.6168857306535089	-1.7601378734725075	-0.6058757909511499	1.0350164224812095	-1.1629271436966218
0.290390261615668	-0.46281564224506666	-0.6693365461447872	-1.2007628204638594	0.583736144810106	1.0231075494275161	-0.4347731819751226	0.11614879985315144	0.009782146218236256	0.0022862569730349477	-1.1544559550421656	0.1592373438292551	0.10609879375892026	-1.079315578385281	-1.1610790053895719	-1.1909617739450904	-1.0427412017367979	-0.5687668280885165	0.045821961900098476	0.6503617514491413	0.5933187361918201	-0.21293842036660257	0.17753570132415084	-1.3812091424880248	-0.13584411658152942	0.8075892609006449	-0.22989040909589056	0.610522123386551	-0.4619369150606929	-0.007902372580379931	-0.021718459097320807	-0.6139305616830608	-0.9636668600877423	0.5836100367115142	-0.292255054111841	0.31929894777962414	0.37759506889904604	-0.32994430597329444	0.1455069293017837	-1.087924121761051	-1.6272132244393425	0.06736095468941601	-0.4793401289456411	-0.5272660091281991	0.24733794919168944	-1.1328335386578299	-0.8503552626550022	-0.3026789492510985	0.5782295671920495	-0.6688316489483204
0.36730360502532033	0.24182795858527575	-0.433357891104943	-0.062120133997383586	0.43997761777550304	1.2436374988344372	0.436903284209714	0.08859331922781126	0.1038557952257164	0.7521917178175935	-0.4137066112854215	0.33191793168644307	0.22377758050458268	-1.6961737354882536	0.028717416059679785	-0.29182416142310114	0.34349315814278913	-0.1844712944957958	0.20053459713207555	0.2512902555530071	0.7581207047648285	0.2187737037174214	0.2949603512950001	-0.21209973443256844	-0.048795348492452456	0.9666573637712802	0.441650985208479	0.3754006689621789	-0.27668078850957173	0.2174618601236452	0.7899979305849497	0.052603513709845715	-0.13658392953168974	1.6264263382747306	0.3765349733390787	0.6138393085393747	-0.22401740758511887	0.5531497736725176	0.06797875817948751	-0.25907183027528874	-0.7174476276605286	0.02660821977867001	-0.46101949752790483	-0.4926754007795125	0.908996624600474	-0.993685851704127	-0.1586144669047567	0.02275352696200518	0.16217949940641876	-0.3604837254121907
0.3730342151347837	0.7484055482300972	-0.009315050681575135	0.6869451365607151	0.19429335559459812	0.9210857148777619	0.958943998369085	-0.1966107237770717	-0.17831922609420042	1.281604774423409	0.42122674358433854	0.6918911827429869	0.29884251426572295	-1.3702487236036278	1.286724368568443	0.2642842034260893	1.0661543428842262	0.06373626132927776	-0.08902792035715834	-0.13205026567623296	0.8597205789108824	0.525930747849198	0.3506854975177537	0.5653448631711169	0.08072512795399601	0.40880278355506494	0.5259732295321402	-0.030949625156472926	-0.429276551475431	0.36885039132556824	0.905400288588205	0.7781379935280163	0.6798135072158961	1.763961281873115	0.6847359009020697	0.215228358513066	-0.6987066342638019	0.9642391919646096	-0.05143410326384	0.15845951324377358	0.3189399047835017	0.2623257239797383	-0.4848184618266108	-0.43461915100017895	1.1964699051011174	-0.5656568843844602	0.28076137138782753	0.08363766874219544	-0.11064238079464249	-0.19824755397181634
0.4100878508771553	0.7696236336851449	0.5495415236090682	1.1939264551018087	0.264678788714147	0.7567985489458474	1.217071028817077	-0.17022105548030056	-0.712682931479585	1.5014646857226261	0.47911669939935647	1.1909890455355059	0.6161850559926308	-0.8952665309095051	1.9008384293248495	0.38085597501286994	1.1901142492826864	-0.21990333053857883	-0.16214628502124484	-0.19957740824864073	1.147125144512018	0.7145757666623948	0.3808131676386595	1.0619417640772333	0.40256886382311335	-0.10850941240012223	0.4874790809379079	0.04567246290173214	-0.39265174212828385	0.70473694820666	0.6636172356627826	1.1095285661172234	1.174569693575225	1.4452935163663796	0.7040534793156715	-0.20194117968288297	-0.5177998503548691	1.0512492337439734	-0.43432704136138356	0.28133459736616856	0.7355449475459552	0.7240565841654667	-0.43856938505580473	-0.3380745981213249	1.2450342497906208	-0.3977983336138371	0.7262979137016052	-0.1801792828715459	-0.4048919098087771	0.03881136299747644
0.3388165360714064	0.4128337174234481	0.9293005710027843	1.6431054195111152	0.47702346560305353	0.920027096724822	1.2904546501164063	0.25944689823056727	-1.1327879037783204	1.347757675467456	-0.2786376247909364	1.3736912980699125	0.9963112178936354	-0.6780676564765478	1.5625603569156066	0.36517882105876437	1.2169938863661962	-0.851255737488401	0.2391924217089419	-0.08204674036233849	1.1625609766582736	0.7532444811295385	0.21857992009998137	1.5869915471905442	0.7047148775986835	-0.2157826944352502	0.6581220394501928	0.5481941190241867	0.08986173226467044	1.1115319512895683	0.5578981572297846	0.8397801430235851	1.2461842862005443	1.2491648876364292	0.6987197613582242	-0.07236056178067017	-0.07762019928920161	0.9720784387065151	-0.9969089769755374	0.40157712037319543	0.4834337388899032	1.0430726593940964	-0.2720742405861585	-0.29800071139760936	1.1538094362135023	-0.6598453602501125	1.2146615910435317	-0.5520034740948638	-0.7810067912253821	0.3655792989618991
-0.020393748212307074	0.030095903577344582	0.8313993211966978	1.9006318592892562	0.35658778223549015	1.0273572475654542	1.173826449218779	0.6227923697986559	-1.144450565055876	0.7843929394424949	-0.9770226933676354	0.9496038855498309	0.974598947004938	-0.5055746177915023	0.6378537387898128	0.47797556502685085	1.4395132912420914	-1.1894644946609176	0.5621051208897643	-0.1463052088388915	0.36549074484432914	0.555546338031337	-0.17083573797750345	2.0855652433802687	0.6391547892034473	-0.11834127883781176	0.8353169346237278	0.7550856714471758	0.5933820971383628	1.2265424971751402	0.6098844149510375	0.24046709688505102	1.0095535696048359	1.2692960457539546	0.7681871996753665	0.3373179242852368	-0.15333529729386872	0.7818481935131409	-1.3458173500709623	0.5341657532618359	0.17182479873298984	0.9150938815178072	-0.089331252555627	-0.4066202841394673	0.8800779490479139	-0.9477278234069508	1.4474528202451684	-0.7237705218075742	-1.048479843800536	0.5156632907090903
-0.5207389233959793	-0.14299024883112926	0.3240885618865876	1.7456453265279368	-0.1596465098639502	0.7439885189698259	0.9278360103765132	0.47860187784095826	-0.743815880828512	-0.07267461449720496	-0.7571120944306201	0.17294067825530318	0.3640890303217715	-0.11577123922235333	-0.16268964509287426	0.6447525434394503	1.6643610967854363	-0.8127476608038157	0.1134725019327952	-0.6036113029119592	-0.9910104525090282	0.12207428686411247	-0.5706311628091076	2.1572974480602576	0.10436765720343938	-0.11755489211405513	0.6298796385401566	0.15542072300025925	0.45905568774371014	0.9006530128062891	0.42168693279610864	-0.14005207122882155	0.641277312648	1.164365427005983	0.7969396785115563	0.26840464651054297	-0.8980911632410712	0.5107404722349045	-1.1769853948031384	0.4297690594839615	0.36635352136139737	0.41997319717007053	-0.05130142250987334	-0.6154903581112925	0.36004149664951834	-0.6978347694778503	1.1540386671030836	-0.5195600986280844	-0.9926063456202577	0.25534351209233397
-0.6661302179556857	-0.14815182273571453	-0.16178371291707763	1.3016968521266463	-0.5023903521347315	0.20288646811775318	0.7355442021280094	-0.07543260231546241	-0.17711414230157782	-0.8781634275086955	0.29588009438655727	-0.4190069024022218	-0.45875288518713103	0.28864942478341565	-0.3977179941887905	0.628841019903125	1.524667661790222	-0.004806123283239527	-0.9748692288044103	-1.2819572326732591	-1.8745495743931189	-0.3501199577923237	-0.7450561502291991	1.5972461960184015	-0.598278497502103	-0.17201967390849165	0.08005601902251654	-0.8590042498133483	-0.3772175940088719	0.4230770006725092	-0.19673888039152188	0.017574257486886794	0.2477491511410934	0.7026930136771402	0.724778204991152	-0.49431644601060776	-1.5991244415023842	0.21030107436764206	-0.6089460636445679	0.0009225134478245264	0.9768157403897039	-0.059246690846729205	-0.18938130367208234	-0.7510618863772479	-0.31199052582186165	0.16300774137255156	0.4283454718772634	0.006113052897263521	-0.6413451973598692	-0.30198757185167885
-0.08355641313777883	-0.13854342302861697	-0.22572372945782115	1.0176807845210831	-0.051529656111142984	-0.1816640502248285	0.7305612144626297	-0.5356355798695955	0.2600225735146057	-1.1974986778612806	1.2390109874964839	-0.5416484471234483	-0.8731526348528752	0.23246816653188626	-0.18867137144355778	0.40154127534758904	0.9377882196201279	0.5044829645551379	-1.7122305714280257	-1.737152719798261	-1.4646130580034205	-0.5491263947632737	-0.6631192945318364	0.7364395750980034	-0.9627596382898916	0.006688961259831016	-0.2682906589470603	-1.3018757437772648	-1.1594086051270394	0.21014592770171334	-0.8344699865217368	0.47737442687883125	-0.10693686738794474	0.11682126907657098	0.7169477742071628	-1.1853838326379882	-1.4626015171300526	-0.07613100123036688	-0.06458239081181157	-0.4302055490609742	1.3586262606551214	-0.2148358845778115	-0.34796834511743396	-0.6859095524780632	-0.8554205064328071	1.0336817533077303	-0.34334043650630053	0.615592717627532	-0.23620089265242722	-0.7448405318297411
0.9741268904033894	-0.16802764936005468	0.1453210610191338	1.1625842753891558	1.1195697351606961	-0.16926141282792115	0.8416833099191633	-0.5315817024100056	0.416235877920325	-0.8240751842713491	1.2693002681750871	-0.3388183335247253	-0.5986151486929743	-0.4167628422420477	0.03722879746677238	0.22031771914543946	0.18801248053616815	0.2876242091287885	-1.2951553960924547	-1.5910713537110903	-0.0320705746100859	-0.2721112520645641	-0.4292605278471105	0.13327081445971492	-0.6609650786247201	0.5327395468471927	0.04127266325082893	-0.6013631647044818	-1.0299548579337658	0.31459366659073057	-0.8519926885344814	0.6710915971106804	-0.3059701027211487	-0.13175521507532284	0.9453823814606809	-0.86861260522769	-0.48886651007688686	-0.29613922520827596	0.1470760840431749	-0.43168631592645196	1.0063228636079942	-0.07905723977941162	-0.33890768871717714	-0.4615537085803262	-0.981005699559427	1.2035551756641505	-0.8081929231760326	1.033563747267659	0.03551749481596687	-0.7164958540708125
1.7026456021340688	-0.20588303751810375	0.6283891457839434	1.4642585158317847	2.175676489001558	0.12163058510341085	0.8944513756551397	-0.13521897493872514	0.3771831868100177	-0.010493246903915577	0.5442336481257944	-0.09543555523450467	0.0554953027213283	-1.1813373113903505	0.0005813797899413804	0.3063159986634189	-0.37855737733031763	-0.3364802530968813	-0.050924115540436445	-0.8211567517677741	1.2875502633878293	0.39393653857323496	-0.09552655905888596	-0.005040435256426531	0.18034484126872716	1.1356058157519207	0.796784370886631	0.7686031793058238	0.05046562511173023	0.35524625429167234	-0.12035141438297765	0.2975676961542711	-0.21854720542064	0.11859954861208295	1.2401541580459348	0.39025660283662317	0.5562904502062035	-0.33170152553451654	0.07240218886000507	0.02968085322740078	0.11781477000405122	0.08644662188814854	-0.14864791359149238	-0.2000084783224725	-0.6317120444294483	0.6125694516818312	-0.8430254426458803	1.126665750416402	0.2174472738373063	-0.2112985438507594
1.440312843856	-0.26798306973605807	0.9096968298625743	1.3828669230572794	2.238557272523744	0.4028352948248053	0.8394363558473172	0.3149225523612504	0.4035554659057362	0.6533818161412775	-0.044564231006332465	0.06565512557753765	0.5055255858995692	-1.3878997695885082	-0.2522762807889065	0.5337454805141896	-0.6291069376759111	-0.634418418159613	0.8584908791184591	0.22073125167855887	1.5944741384845957	1.0865811737457882	0.33536954347206743	0.0405053554840925	1.0302434818539394	1.3832004888246017	1.2761153941796644	1.7111957612630213	1.1986467885448886	-0.008083059718127186	0.7485192678417547	-0.3092746525605366	0.12374173264172574	0.5270742710758636	1.131396241800566	1.4310978794408507	0.9801199815758267	-0.06940301923306877	-0.045967499058220944	0.508434707516561	-0.5577585549054094	0.11567279802667721	0.03439063328142269	0.08509633506952025	-0.05998643360700558	-0.05980892350741789	-0.5124810928827706	1.0006619899470772	0.4762040410432843	0.4366529078648072
0.3326555133606497	-0.3793546827757978	0.9072159490162068	0.7470564079792575	1.1899908924718217	0.48291528424446395	0.7944999199737985	0.5642064109900298	0.6964861330724803	0.7074156128777153	0.13726422690088422	0.17273732930021468	0.4452938241376763	-0.835725299580585	-0.5036976126055279	0.5583140596630181	-0.5955532743936397	-0.2136461341027609	0.6901847297614409	1.061393320800171	1.030679860180445	1.3986297230634626	0.7619613619682617	-0.04380930274325624	1.3478129131723797	1.0829344127206775	1.025294104837312	1.5501476681892459	1.4690770391586643	-0.5824978087829642	1.0049539533459735	-0.46918324506771986	0.4709335467407799	0.6204477140233648	0.3814973542701018	1.2302486225998917	0.8192988171441382	0.40347256128768677	-0.07227895264602181	0.5650998185738895	-0.4461013448751267	0.09959770386943173	0.0209794040854909	0.50798969325211	0.37506762562407797	-0.1505192573246172	0.026398131574138554	0.8927612689510402	0.8485294829269581	0.8147634178210854
-0.7246529090415118	-0.3820645107181467	0.6946126923757371	0.031859719012930415	-0.2040692392130314	0.37443338837029294	0.8604486733591926	0.5869488936395366	1.1332903099396456	0.26916370403625656	0.8038275819677975	0.251345647689745	0.1140813100220626	-0.03679783429552857	-0.5428680994827427	0.27482094769706195	-0.25922642932486023	0.5921154158808585	-0.07483440291446951	1.4150264263989538	0.4972418315544491	1.1962929007804632	1.0036321303691298	-0.14264724300458412	1.0532083711260132	0.4754477250956233	0.39847650584330707	0.6418460591814605	0.7865177524363435	-0.728819274297625	0.5680165899820109	0.15066662220927343	0.6011718994407267	0.3402527581366368	-0.5499710594287793	0.09577167697094949	0.6269308423932443	0.769066617444568	-0.048506346738908045	0.26313914320112636	0.2939522535902616	0.22515040324130595	-0.14732734273713094	1.0964216464734728	0.5505262754722884	0.21452497401986734	0.5642049044096455	0.9096144458782655	1.1340111227371463	0.7214897104957547
-0.860114606815647	0.06404409702323673	0.3644786580866868	-0.05970470787207116	-0.9377543646107345	0.25803430584367537	0.9897392396225391	0.5006960981000612	1.2757981053072447	0.006721873633870094	1.1194217132544348	0.332813798232042	0.05772535355463138	0.22637119696414307	-0.1876212638213321	0.04474970819954619	0.4776756037747229	1.1028211999347273	-0.28001770178501273	1.3031963834748577	0.6744554490234332	0.7779491413790677	1.0434396164942064	0.16323319766251032	0.6473968352653057	0.07010776187366512	0.21531884484137648	-0.01724214615890186	-0.008024597854401386	-0.0043769698162782885	0.1412803748844816	1.1510534919302235	0.6419138788965538	0.15202435407599588	-0.746652729064047	-0.5921642556802168	0.7502561881983495	0.8009582212976722	-0.003188016240897218	0.10023799371725707	0.9703498452546954	0.5186933198084731	-0.18382217610670465	1.6225550239100475	0.7274643015972698	0.270009829028406	0.9238398830530873	0.8857275277832326	1.0629634113064201	0.30833664089908847
0.007203536434320485	1.1184477358094669	0.0747712921429902	0.6964247844606956	-0.5816345838871242	0.36644854973224145	1.0810995177622946	0.44816867386968035	0.7878154684729359	0.5404446124596083	0.6729112671361474	0.5641159975871746	0.6127155156210001	-0.3484196047330406	0.6801012149388213	0.34641635111454644	1.5529243165240918	1.0263878022122428	0.6357031610871973	0.9350966578852534	1.398765552237047	0.6604824352492512	1.1408668173323353	1.008180222160645	0.7673434506381476	0.2583481096155037	0.8504370221241178	0.24890957754431467	-0.010988507331310068	1.2898228345708909	0.47916749789135393	1.7454975490200269	1.0122085126708897	0.5443153593329642	0.2885363820509578	0.12608342480076368	0.9805566537759656	0.7161067805750982	0.18510884701044014	0.46035127830369643	1.1193846777462162	0.8163998755880908	0.19417155495512978	1.766809855755402	1.277926577118139	-0.4125355126241528	1.1195588169574568	0.5816098247222123	0.5853360434191484	-0.002967143898453207
1.1258107530173984	2.3930557606797787	0.13204998825406702	1.742822696905901	0.41494490482508506	0.7733837875815395	1.1057627797896337	0.5249687271478608	-0.085812379249053	1.7490353204430054	-0.023432407794259383	1.1103061761417425	1.5573531723014613	-1.1844201364877298	1.8980363425711981	1.172673132451665	2.5368982178017467	0.7644532220979422	2.051589837454217	0.519195664574168	1.951931756452803	1.0692088139619158	1.5501910597246837	1.8828948395288245	1.503782716775365	0.9762991021293332	1.7234041790741175	1.2016912368268962	0.879842703210765	2.251035467470012	1.561742154254144	1.483612427589482	1.8957861946921106	1.4045350695647068	1.963393810042678	1.7258414812056355	0.9164418993351583	1.0165429790532359	0.6395657842554728	1.2111077892922535	1.0054978856650214	0.9812358452038833	0.96233917422494	1.4865402324731745	2.175739768146272	-1.2497352438549696	1.3680598639671022	0.04668971822506986	-0.010177422182408568	0.18005400685094644
1.5930958278634095	3.091532330833808	0.7852364255142141	2.122923547297578	1.1349833799323836	1.1788073591930752	1.0183303305507416	0.6924249570052596	-0.5774525329768759	2.6768446321920902	-0.07635856002266242	1.8390589554978418	2.21784268316724	-1.195105106666861	2.849725075125183	1.8576537256304302	2.7792608505274083	0.951342463950332	2.837460340995934	0.19114237226805486	1.8234602174507828	1.5773934902540994	2.1219508276854055	1.9624816687177906	2.1628558849434136	1.668322796785051	1.778048443796258	1.9565806961076144	1.9113698832128732	2.106931297967854	2.530765401392137	0.5990384520780454	2.7804556748094678	1.9483991576850188	2.9092238141528144	2.7471677915388617	0.5194961993489828	1.822936896564079	1.216568028977969	1.8522509569068875	1.2693499450467522	1.0600363543185887	1.711734271882971	1.1225321922714098	2.7745469756281493	-1.1575665921961582	1.781392744115446	-0.3183566803692133	-0.3053170737024726	0.8551717951719238
1.0842913692009946	2.637638681030772	1.7893203430840658	1.2098146955505684	0.9339354165910815	0.9825558773124965	0.584889833589648	0.7193550601791414	-0.1282777544853988	2.2684135391555977	0.758292654496078	2.2060762564313214	1.9521985626428902	0.2753443306977454	2.7324632840564953	1.6033475915981479	1.8671646954103067	1.693739217898944	2.4543294062691365	0.04858206439812419	1.1141816686161063	1.355511195080817	2.3181016984454508	0.8304250586161086	1.8270488983030397	1.641770016862246	0.5141736668819105	1.772526908572023	2.1860719067541234	0.8451334181822208	2.439216543422401	-0.34518633020119915	2.699909200263606	1.3641890664370973	2.1123297064271402	2.298832055960605	0.18070345270905383	2.449588449961539	1.4810553737221568	1.965819516862792	2.054427979707835	1.141668730943699	1.895675842198437	1.0176937405558109	2.2332415318532113	0.21204854488414035	2.0154279235886663	-0.19370146095330265	-0.14460096826268976	1.496258787523657
-0.011289984552452411	1.1746491067737037	2.285344852636553	-0.8053654167664793	-0.09867133581335423	-0.2069708929907357	-0.4980996947914949	0.3177191406011393	0.8925311781729655	0.3421608769560265	1.6602881543572516	1.6429767022115387	0.6444422188815049	2.696973574655725	1.2301747920150383	0.22464989522255024	0.0047708486101189825	2.3209108817223005	1.2973880727258933	0.1407037832301706	0.26847168017885836	-0.051527617628589345	1.718924634015813	-1.1077809391745976	0.261152867593615	0.6121977937292212	-1.4576435128610383	0.6160980138549033	1.3967643995710477	-0.8345978601240133	1.0610825957808117	-1.0623184297270447	1.1145542330195826	-0.4022599984826966	-0.167622300064808	0.8294339454096912	0.254724680042283	1.8963267800563943	1.038105600466946	1.4496724021798366	2.5867659706769497	1.081608677679159	1.228306680526295	1.0416221252308784	0.3196246443405279	1.8868696537254683	1.3982936823218068	0.16894681565565176	0.1535826971876395	1.3856420663327103
-1.0489513684281402	-0.5812072301727661	1.3889595212359829	-3.0149649292717013	-1.298610371546203	-2.017912208038493	-2.170604387327834	-0.5446860060653674	1.3629926107537647	-2.1229070727337063	1.4509275464179485	0.138414757886798	-1.1661133104792354	4.544132794087406	-1.04069125425908	-1.6266135421300985	-2.0395585042026427	1.9677093759321271	0.0795655814272641	0.3655165146529299	-0.43253179059824165	-2.136960983164306	0.4786255126820152	-2.9017491218909424	-1.74093459981685	-1.000022637404809	-2.907540972139119	-0.9198400530869982	-0.037983172348213176	-2.1379888940634513	-0.972878168106961	-1.7044376941420722	-1.417220678549061	-2.494586701994765	-2.5774653254783417	-0.5666620685465699	0.6317269062886101	-0.08528447776933745	-0.08005427955211267	0.40088944709411395	1.789538458864048	0.5006993692125498	-0.07420222671370608	0.6427104986125457	-2.1665517412944837	2.3858257362737714	-0.3810250610808022	0.050969797808945706	0.029853690982366763	0.235374479558438
-1.6456588066349516	-1.9376957851080168	-0.9118142188092018	-4.391781004574758	-2.024256864670355	-3.385126436488187	-3.7766711557543355	-1.484192186766241	0.49263101838631945	-3.7295654672886096	-0.2184193624824304	-1.6216377612767046	-2.618935821816787	4.4506493210966	-2.8849896345217	-2.972813597760979	-3.3983776065136406	0.4616451439380118	-0.8843485383457327	0.4374002746620897	-1.0297444508859426	-3.718047870519966	-0.7898300561174586	-3.743704949477235	-2.980995363660269	-2.3445416249518263	-3.057752557711391	-2.137765196242554	-1.4061576915032197	-2.7317669231099613	-2.7195763299770475	-2.4461922754645427	-3.5414016121086718	-3.8096976479907307	-3.782528242561651	-1.3233720411406023	0.8194221066182488	-2.50649005203882	-1.3668432524732508	-1.0250146079022293	-0.5847874456106693	-0.8065097195401599	-1.4073065910402829	-0.5069891972873574	-3.868392126003135	1.1427505060626681	-2.688913981478152	-0.9793896331551596	-0.7799360637433264	-1.454067635498621
-1.793750530029205	-2.6302780915879174	-3.479311076713613	-4.450980066597672	-2.142928708303221	-3.3919972974467543	-4.475364914535824	-1.9708528267099823	-1.257586639657793	-3.779486558345177	-2.37446199947124	-2.7550272529316095	-3.0797006180389395	2.396041361517699	-3.455607091966911	-3.2451218723754334	-3.621421234907595	-1.3738605203644045	-1.7028211086373277	0.08151984299753964	-1.6124453085647787	-3.9336043907572704	-1.5571705454158629	-3.4683092521182353	-2.8749936851782336	-2.809443076183095	-2.208237282983955	-2.683478044420554	-2.213369862832043	-2.756203314703313	-3.5520925393938168	-3.0455610981527177	-4.173550544637109	-3.8574116759558987	-3.4645243229460467	-1.6690326759022145	0.41265181027449604	-3.9040098379670147	-2.1966154172669685	-2.534167477424652	-3.463626435242041	-2.4449536923227813	-2.171398792311329	-1.9681081099998052	-3.9190976079188298	-0.941469753766029	-4.228137967984137	-2.4311420608546985	-1.8979119346217583	-2.7201258802707553
-1.6164417374328248	-2.731262278989134	-4.817065500395975	-3.5003742948212606	-1.976679062431647	-2.1303667793567636	-3.9872864124427667	-1.8163507445434823	-2.4938657679637273	-2.72547644597855	-3.479152722852674	-2.832365030154591	-2.505048488700123	-0.21230527264155624	-2.8665128700818183	-2.579466718999831	-2.8718471780670534	-2.3598867334471496	-2.4100852228445633	-0.6662037496615499	-2.042237628619429	-2.980119878350283	-1.7391987504646682	-2.5184584648804162	-1.8685812971806863	-2.4748310478895985	-1.3498983522264278	-2.6104029499957297	-2.380588769379432	-2.4272027262618603	-3.37193810857708	-2.952490916367498	-3.3026979569002535	-3.0099228994382	-2.3410573284002583	-1.8867830845146636	-0.5423038921008076	-3.6486244764846156	-2.2547717576108086	-3.6013973416157685	-5.19598370957548	-3.5168137836835824	-2.1502385969794338	-2.7965673580213775	-2.622546126486586	-2.3805729383498138	-4.090243103276345	-3.16926390953411	-2.5396530262152694	-2.927573701218878
-1.152990971308529	-2.3873658912617515	-4.279826263682327	-2.2957176722044803	-1.8104735556068035	-0.6381184558803652	-2.850922916386355	-1.3339845761171991	-2.2459491618358194	-1.5829486895160298	-2.780449161646995	-2.0651229329697633	-1.392679583448442	-1.7399000029232197	-1.9037003928052476	-1.5301707621981049	-1.7173211441603007	-1.98036994168479	-2.7106062795838413	-1.3862882121912725	-2.05662469950293	-1.8092823009660144	-1.5645965959787957	-1.5127159715494314	-0.8901670296556005	-1.903721640980179	-1.187767053865847	-2.1555613554986808	-2.1181738537806214	-1.7572250044938065	-2.437122163715961	-1.8779789014418409	-1.7935212280309674	-1.978319840730956	-1.3454193450281176	-1.7393644628803449	-1.5887210263948495	-2.4269921658790405	-1.6758945217848982	-3.701695777591304	-4.8820456897707825	-3.3006346806825912	-1.591574435384288	-2.4444986583754207	-1.1239830984608665	-2.473462996334245	-2.572423248849844	-2.4618377714638915	-2.1819414270816475	-2.275920613086275
-0.4149868845639753	-1.7807540848972232	-2.5463462841720848	-1.3977194330655625	-1.5172697221453653	0.1054327643716699	-1.8363539963733873	-0.9527176842799919	-0.9582665878877689	-0.9571575606902146	-0.9900566440097603	-0.9853627979019761	-0.40469689628228067	-1.7049612367186664	-1.2068698958742416	-0.6091877789277111	-0.7318095664298762	-0.81317302409964	-2.300938507093251	-1.5849266955868944	-1.6300152050708203	-1.1125695386398136	-1.2521678333319266	-0.8135142135129672	-0.4762656193831834	-1.4975258627352561	-1.5307072793250898	-1.5169156866739655	-1.6940336141119994	-0.7025140693748574	-1.143047354682442	-0.1925993086261158	-0.5153330494397009	-1.1372894732703058	-0.8558688674289093	-0.8817197038534341	-2.1858542394108844	-1.4078360613016345	-0.8382430864024173	-2.7673031660020477	-3.0416863034136923	-1.917930139789688	-0.9466616930772649	-1.3417565295870235	-0.38645680254579934	-1.7742651702485022	-0.8863991905545077	-0.7421857906403301	-1.046184292655934	-1.5057814483625582
0.4287616455168842	-1.214091227490665	-0.9083724702844658	-0.805980619917159	-0.738675809722685	0.08179494508172017	-1.1567919244660165	-0.7298105774720607	-0.011391746716630435	-0.6570018826728978	0.3697061106581868	-0.06951656877279401	0.03911216141224838	-0.9950456554771635	-0.8114114983848071	-0.06860878315219085	-0.20115847628459962	0.0354735693224653	-1.3049622778234247	-1.1211813610141381	-1.1230949391230152	-0.7159637195063973	-0.9220948553477061	-0.397233892485689	-0.4597208777001231	-1.1193738788620777	-1.5926485424053187	-0.79995966349314	-1.269619133816821	0.5048462701872025	0.07783852809865544	1.2857256468414229	0.2412805495259078	-0.39484173726016614	-0.6421975027499747	0.3466754033222204	-2.0277968814999703	-1.0568628737378458	-0.07009317176264117	-1.3487562647911457	-1.0418047705965825	-0.3102416447164537	-0.50069990629589	-0.47408385614172666	-0.4439217621447786	-1.2949860716245207	-0.02539048818416442	0.7513659354615757	0.08360744399626215	-1.1032440977280151
1.0333870578486102	-0.958209427428131	-0.12381884662617457	-0.19169925516163555	0.5555784113554202	0.05912049659532938	-0.4028143641872738	-0.36261287690417804	-0.24918651221942043	-0.1678843005355488	0.3415462091829569	0.37567502107925604	-0.06111088552678535	-0.7579728265040676	-0.43141708654411914	0.060404268474948675	-0.07489343678285991	-0.07025763849251783	-0.22821152361426011	-0.32168938163706845	-0.9740180320669812	-0.036924910034069246	-0.7143368914459072	-0.038101060651850496	-0.4040880154055721	-0.3942306242442922	-0.844221899203638	-0.0821741899392709	-0.8491257563062613	1.3191799438655092	0.8497763006591385	1.8911021558408918	0.5848996019049747	0.3806554486537251	-0.3681794150454757	0.9538495458999209	-1.1901604001306878	-0.8923488716475817	0.4757126264840045	-0.18830683602591328	0.08069365153688893	0.5100760616419948	-0.205358691729854	-0.38016552387248415	-0.5870743572637354	-1.3756601008793592	0.049653839809146116	1.1163895872783947	0.5375141572135992	-0.844500177107636
1.1000629572271983	-0.9114231850446393	0.035379872212931804	0.5636935338701492	1.7767703871689617	0.5764197335092496	0.7320739315396882	0.3109288411239589	-1.1033896622416124	0.646637289338908	-0.6694044179746719	0.20378037125436094	-0.3957698085320237	-1.1892377404712462	0.014327498441239884	-0.0940014873612225	-0.10752047279988937	-0.8285345058476293	0.517638052876251	0.32910934007616144	-1.2298523356971605	0.9900987537261114	-0.7737981958320833	0.413581384487896	-0.16560030239236864	0.6789423330461407	0.4461253379615117	0.5337780033889572	-0.3324447185790249	1.2758319961365465	1.0258577975881846	1.5135659153841294	0.5488017163081165	0.9963491370852058	0.004292323485322186	0.30600995574213485	-0.09244953060292467	-0.317673774339971	0.7607402972323497	0.40300802756194926	0.27508886860570764	0.25374968768623873	0.164181587564818	-0.6653989042919544	-0.19981741780871132	-1.3818300839588817	0.11311993004158674	0.5312516777374214	0.26923567377257135	-0.1627971244841246
0.619220158497671	-0.591448227635266	0.22486309814093713	1.1522438816629705	2.110053669183996	1.2807095848102932	1.855242512048277	0.9730902947380483	-1.2627602821498558	1.3806819316318684	-1.4025061807845007	-0.4733023656101278	-0.6149926090216314	-1.4938337737854326	0.31586182518496553	-0.25619505366205914	-0.048413135786316605	-1.448832575339315	0.9271084690252586	0.5850577894260317	-1.4525624406780941	1.675000447434137	-1.0406859212333333	0.9039051351302817	0.03967973965390086	1.5403801287368626	1.4807400352557527	0.9288819204996001	0.35435462684471625	0.43445027371753486	0.7850492452679163	0.5211458579646326	0.030536817943878754	1.105657757886395	0.2794270253988832	-1.0713448199138527	0.7066921124218934	0.5621135591890398	0.7754551780143845	0.6905498289311407	0.15214141495746414	-0.5243983561884163	0.699050931772006	-0.5539988901186006	0.6248184103634216	-0.4480334051229503	0.6908205568002126	-0.11230713893032149	-0.25738802559854396	1.0813030184752905
-0.11345784347386816	0.30720370727876417	0.7068831242985377	1.2039882671966502	1.2663031567942193	1.3753510483374887	2.20241330643336	1.1277917117523433	-0.12580819435885493	1.543124627018425	-0.9997907071455893	-1.1983522006661178	-0.5568955116769657	-0.9538448383229429	0.3460439425298794	-0.11850737462375265	0.21990909193847125	-1.4630669056154242	1.2038689311221131	0.5275406653049965	-1.1551561299215238	1.3527416243438728	-1.1989746264575658	1.271544653482767	0.007100788101234678	1.5678254534565075	1.691462630188156	1.0070407691960903	1.1310369345205433	-0.6100142311387065	0.4692038604914951	-0.5687481138197238	-0.8302791255691444	0.6747801009626199	0.3349043211244624	-1.9520343473077877	0.8320769137550571	1.0931128197338498	0.5451014272034079	1.040924802360897	0.21833374787314105	-1.0160819930178608	1.2004551837264237	0.18432429598812125	1.24598539258121	1.542463359955377	1.4981469207087714	-0.1853256240270492	-0.5910826699681146	2.295908819845654
-0.718461758173544	1.3727106111173093	1.1632462035932858	0.7916928823308936	-0.17649515231936352	0.6165435014160613	1.5445252122550632	0.7097563730612673	1.563111457430174	1.059973049645199	0.23891030756084236	-1.3929322535075985	-0.29158440481019166	0.18029798456682858	0.31063159912812965	0.3952400285196712	0.6306519574903575	-1.0463728388065128	1.3797023923308982	0.3420950564767762	-0.32496514460036086	0.26321458724166813	-0.9968359221151838	1.4257741882518755	-0.18318317719353408	0.7299560841799149	1.21850049623642	0.7379902840239544	1.7569816978509687	-1.1848471095873698	0.269549859080673	-1.310387115238102	-1.4730199320156745	0.12353063358384297	0.2538100972290188	-1.6683026946774537	0.3555975298911025	0.9043858139204621	0.18241687734565587	1.4171149365232039	0.4839407842451851	-0.8365267910048093	1.3355610034690253	1.0038525526586457	1.1563153697908721	3.68916108192652	1.8412425088462383	0.17890257199446571	-0.631427960093528	2.680814408176087
-0.9830296672133076	1.7412249033515215	1.2086876303534784	0.43756104775795923	-1.2339437127415471	-0.3333315559134586	0.5710951373878083	0.23606727305670183	2.5314076283431994	0.30978139503360824	1.2840345080098898	-0.8351995368246267	0.02022222861600956	0.9656259555046837	0.5063774683633765	0.9809485117950064	0.9816553493084954	-0.6207504821294567	1.2806920372922053	0.11621646262569559	0.5420198864616564	-0.5611749641849118	-0.5884478207789607	1.4087240389186237	-0.2898396168004023	-0.3252786105079087	0.6772590910338055	0.2058301838720246	1.9883840510795454	-1.0199921542257162	0.10783045978043047	-1.389116076216044	-1.3327118863933225	-0.0675922225005191	0.1883228350335682	-0.7166515498015721	-0.23507016988828067	0.3488753086038824	-0.12282569793276356	1.4580495940035783	0.6747785749611374	-0.18675714360846768	0.9639834484404664	1.2687909311199448	0.46911305804071385	4.737565034156564	1.4280690217856593	0.4810475135543677	-0.4979896968046634	2.0308176300884204
-0.9452048324183927	1.0591686014183659	0.890762587642077	0.5701187861419469	-1.346309269409597	-0.592407661346678	0.2336331779221992	0.2647592615195921	2.263515954093629	-0.23610075187709031	1.441107887314388	0.1030270112324451	0.30716727828300616	0.8063397890167815	0.9187300970499312	1.1911603450574708	1.079354423510325	-0.3208763205596161	0.8632585523882675	-0.11764239529329884	0.9468118031297323	-0.3404570997086706	-0.38902361065174235	1.3048999721776642	-0.19059767041229658	-0.8445976560859624	0.5223361170946299	-0.3642741907942947	1.7791062496172318	-0.3240672467506005	-0.13731607889368702	-0.7069668892287007	-0.4279194364195858	0.18292605609397675	0.2032382166293176	-0.04368043044403927	-0.40011807784131326	0.062237823219473055	-0.20318452977721305	1.020321787506465	0.6249661513456458	0.49710292202670325	0.322069666569179	0.9900789540796668	-0.21312080319200435	4.072464770605005	0.670335291517989	0.5157403105526001	-0.22790589638211237	0.9681184811251223
-0.7897243883703191	0.04819634411363084	0.5959545641556477	1.063979498191219	-0.7690471648099467	0.040413077476133125	0.7733716864332013	0.7828248503441678	1.3439906182852506	-0.3316198491599799	0.9206112806215558	0.7949980826208525	0.6257453910410005	0.024557618089665785	1.2213022730462553	0.9022112907590856	0.9067108165886378	0.031193481553659256	0.41523430489247104	-0.24054568846727817	0.8734726006546071	0.6495941194699821	-0.5286250521663083	1.1515390864942412	0.05263959820211796	-0.5933341252969652	0.6894181009573327	-0.670534904860042	1.3337026699405863	0.5080950170909797	-0.34364843786061494	0.4646396027515216	0.6139549623895518	0.5765147612616767	0.290967337812533	0.06279858839421497	0.042157535089069116	0.2601350800824325	-0.018699072744944728	0.4741934362843541	0.40258127166605134	0.9329132076479759	-0.12482384895797143	0.7279482839900734	-0.3372047957764026	2.2010152492653368	0.23186034263972857	0.4783083531372829	0.2553653605959533	0.36909000554133736
-0.6691195673046266	-0.13672885540429466	0.5622999755032152	1.4186845427545252	-0.18466067302121394	0.9810133744190269	1.5398401221630045	1.2532549574092418	0.6278825359997063	0.009334589614707354	0.41633212253473356	0.9516081097473686	1.022465963239374	-0.6170111944458109	1.2015594199892976	0.4982214044547451	0.6773918707001063	0.49792397421856777	0.2846760574332111	-0.07756747312368419	0.7160246399699526	1.4287292108820857	-0.5945865828930064	0.9814334028208087	0.3546256103796232	0.0819195527055822	0.835611783356293	-0.5047981453134474	0.9461120160843545	1.175820617141355	-0.19761993822639215	1.5013820576582342	1.184555207582392	0.864968023207291	0.46281605850805685	0.14028632516903689	0.8220686271171588	0.6330306820959977	0.3243012359106621	0.35141028700774013	0.17003267721387524	1.0685739333456852	-0.044634028058345994	0.8268877407755105	0.18720657013959083	0.3358296802525421	0.40866760811964215	0.5118884772093928	0.8901248618250415	0.588567237683461
-0.5768285132875555	0.8401252187250576	0.6439903738797887	1.35655078033476	0.0041738471839646496	1.5567049496865857	1.7686622517604198	1.2553740991023492	0.33078919199301604	0.6247138537137735	0.2962856925973424	0.8186337708501346	1.390579145363897	-0.7631917631791667	1.058830414947225	0.4966830818815911	0.6864711061267529	0.7873176638213711	0.4524621733528167	0.3999181139831199	0.7623846084462756	1.3963782212392903	-0.08141756122772294	0.9122902473685512	0.7079393544069831	0.7074090856024083	0.8253029551199552	0.08975740839233314	0.7672303064364557	1.5097486367996409	0.4228557161061528	1.793306513619081	1.264930766304207	1.1140631291551821	0.7372296705498775	0.6824380601351783	1.4993644347763553	0.8578266422078092	0.6526453315725105	0.7615083953594023	0.06033413456515891	0.9474905324179775	0.5032931290369913	0.9741817265220244	1.0067303028120456	-0.5640978554434187	0.9789430532819131	0.4135479022462906	1.352168036190128	1.2404754143968333
-0.3515255500462303	2.0695175040276017	0.5939913557711186	1.1024302759570854	-0.027597254416780466	1.6069295073053396	1.3803117851847129	0.9383183021603501	0.06732140707612556	1.2615502151153009	0.3448144517372873	0.794385231355301	1.5221507765734723	-0.6745058832051627	1.1724254041101874	0.9818731561324008	1.0455625714504035	0.5855745482402376	0.5316842099377731	0.9725273639416059	0.874891748482056	0.9030318465318	0.9384221307121255	1.083478523105311	1.0905414987575013	1.0875720828943507	0.8661777186833486	0.8331921981820389	0.7166694875267987	1.4155962889149736	1.1933459166270537	1.2417152482288532	1.2882127461170096	1.4714526954684908	1.0483061723909686	1.4261816820693836	1.806034008178288	0.9829888130441381	0.8404407934328598	1.2920146154701924	0.1841593971021607	0.6558368013489955	1.1345641194044156	0.6549646524858269	1.6472816632516463	-0.473119019933125	1.5260857049552532	-0.04922700100866594	1.3248641916594732	1.6596572546684583
0.17083424963837326	2.356094171006649	0.4587242037809125	1.0150437773391359	0.1323677147388901	1.3573467504901258	0.9109908316932666	0.7583015030217141	-0.3870342236471675	1.6064970131422376	0.24546497244380316	0.9721693856931735	1.3316207048998496	-0.6759572538115238	1.6171017895316617	1.4891501444750184	1.534458842491376	0.06099857341925842	0.2587817888357699	1.3331170169859445	0.751075878769104	0.7072986746182657	1.77749593688905	1.434614216303515	1.366601171145881	1.2702768730960583	1.147424604119237	1.4046040277495686	0.6061582113911836	0.950878013704719	1.5740405975092877	0.4016890196357229	1.5048431345225548	1.7906778411329358	1.248839059302875	1.6979249191419348	1.7259673548653434	1.2117722761871748	0.8781612475882262	1.5036747574980869	0.6218268098886264	0.39543800301649606	1.448996102253172	-0.0680204335474063	1.8097697460365019	-0.1111417941140767	1.7644066897489423	-0.6351348959882683	0.8931370717461239	1.4916027138745365
0.9426716430178728	1.4831159329421773	0.5527978349770541	1.0684240537434166	0.6009184775318664	0.9214241707323169	0.7695024328361513	0.8613176764998034	-0.6894832393996418	1.425823067423935	0.09635991932915063	1.143343214106464	0.9882696481531829	-0.6523581915135023	2.022131714179669	1.4977453222759805	1.7306080466837728	-0.16473856546023416	-0.12919082716428462	1.3288960703755712	0.40615689633593915	1.0273371264154212	1.848079803980634	1.6032137262392108	1.3739919526516249	1.258466375247923	1.4498232624039766	1.6342972708716705	0.33085120152272285	0.44417301152449645	1.3117732306590124	0.048453231786460646	1.649582958820302	1.6747420267837054	1.2425964811435675	1.2977666416017957	1.328314637826989	1.4643684733802629	0.8490337844265096	1.39025629878857	1.301582873883973	0.4512538669153626	1.2935655820034364	-0.47072958086406774	1.4487814825870704	-0.10701105785553178	1.5780684823565718	-0.6888261248992494	0.5537135599668886	0.8457765180649655
1.6213723500934618	0.323415082347575	1.0272947756019741	0.8736027190688559	1.0562057965389937	0.1862533193602862	0.7728415377623173	0.8918435423427751	-0.4073055523820117	0.7656300881934022	0.2725673371990912	1.1533542533736034	0.7606921246842009	-0.23525844412532076	1.9328223097970834	0.9782289808714442	1.3268633065359179	0.3325621765507995	-0.16510211347261083	1.008053516203964	0.21841535181799762	1.3121785839991682	1.2889346713535461	1.1774105437486158	1.096071051883384	0.917028198956161	1.2609010114662496	1.517520249798044	-0.06404021605168189	0.3476895692249493	0.6508573089845195	0.5117699576537765	1.3034197789218835	0.9484590039009992	1.0643284663212915	0.7232154152763549	0.6422914875531693	1.377765073268685	0.8251535254028426	1.2405615140425652	1.9186834760344902	0.9380145698787509	0.7756059144459951	0.028072672383200173	0.6945506965859356	-0.38747510792866513	0.9363195648060624	0.16264056735947696	0.7381148014371178	0.012438483881543878
1.7736358632926648	-0.2630516378283573	1.5713101337217832	0.22634726576645328	1.0939663137428184	-0.7961051644360682	0.4720621806772041	0.455336319902628	0.2833319582039982	-0.019522374907157854	0.8286170001543216	1.0639825630953461	0.7211512688950431	0.6132472508530576	1.230911687411676	0.36951111170582185	0.3686499201572633	1.2311263546415694	0.20219978015402357	0.47370190109861166	0.43608113856829817	0.9436078278737958	0.7400537004071599	0.1296127944301414	0.6754974638967669	0.20379913996431784	0.33918584566497656	1.0999339758885338	-0.4750926118890855	0.7955168330739016	0.026758948873117534	1.3890317627771394	0.470913386903958	-0.03582753809181625	0.7807792474596964	0.4619271818388226	-0.257540838847811	0.771242466789825	0.7679381321951295	1.1317542756125032	2.0929714471044525	1.5750586351979512	0.09403711850976147	1.099795423204924	-0.22744405850064287	-0.43994675163286434	-0.06327959429225509	1.4565481938804414	1.335031259985055	-0.8171145047061696
1.26794457653544	-0.3432357403405304	1.6516694286137392	-0.5336207259170618	0.6696538734825552	-1.54810068825454	-0.223862093172947	-0.3499589604336919	0.6489720238042694	-0.5098910168581039	1.2595717964155608	0.9239544170512884	0.6684515058628232	1.402280957038526	0.16629802703641566	0.04304217007478029	-0.774939463444344	1.7189651084690443	0.413611588736147	-0.19518332750690318	0.7816242827730011	-0.015933375380910848	0.5649936423596303	-1.0443570814199814	0.25669804152133074	-0.6000589862412061	-0.8990082545190138	0.43916724863953255	-0.8450865641169572	1.32380326467735	-0.36490760172649056	1.908673526874619	-0.35305277412573155	-0.697179995379294	0.36141015538846466	0.35040485357379364	-1.1135636863659437	-0.048055547080190476	0.5454892796355731	0.7731309301726403	1.6813940073845315	1.831935600684417	-0.5874156795144092	1.7313845080743278	-1.025764270785825	-0.11728933431293909	-1.0897058567440718	2.2073050306184587	1.7586602939533484	-1.5287502770639023
0.48806588232522996	-0.5504111232079	1.0632450956697108	-0.849075198470403	0.16601722194989038	-1.5241249283205307	-0.9209886884205736	-0.987594311556173	0.21993970738342147	-0.5281077314102315	1.013968904537588	0.569452020759367	0.39346534017748797	1.5590751172217356	-0.9175363050129445	-0.07751768456004479	-1.6454203905979088	1.3414956026306142	-0.08420762447522796	-0.8366995789663003	0.7321705541101303	-0.8974735457150194	0.5121730343445096	-1.7090898658207803	-0.10742894401291585	-1.0097287718966088	-1.6613845711504818	-0.2939422424433254	-1.1440076808396389	1.204596790974956	-0.6117906146097718	1.6023424954871883	-0.6974275831950163	-0.8122643094980313	-0.24885782533937673	-0.10146952625928944	-1.5529185677195325	-0.5655768740036932	0.09061276352443952	-0.04622598895413749	0.9195968137215937	1.4038630665119696	-1.120371727257716	1.2607497613572942	-1.3983717524197397	0.021223002994963654	-1.679319285006545	1.8431599192259835	1.5292737015070657	-1.922158095551939
0.07068260035462998	-1.0437160396277876	0.17737928513846338	-0.5817461353758263	0.033888142919636724	-0.7246118818841237	-1.209709392495335	-1.0577177670518498	-0.6099336227846542	-0.2225900775993158	0.1834749846227174	-0.14402615189736184	-0.027573797497412685	0.9828224702568964	-1.763876114488317	-0.29475133913956	-1.9353124886917668	0.4918558939296109	-1.0752365796826686	-1.134545721488958	0.1972952635293305	-1.1666298048478774	0.2097007669527699	-1.6435893606223948	-0.36770558978194756	-0.7442463855540036	-1.4920483250128835	-0.7731681355301787	-1.2788154126105566	0.19288510264446468	-0.7648847677788129	0.6665326633514371	-0.5751090556448275	-0.6818897507513383	-0.9103940456342287	-0.861482262463163	-1.3620750360825702	-0.5867718131001065	-0.4460978008799273	-0.9933362649797636	0.21330342279487768	0.5400815961502684	-1.3296881443837192	0.06994356405197556	-1.1835191006623147	-0.6628935216849176	-1.5753566373924865	0.770345252394512	0.7583734724595652	-1.7452238325721383
0.32523641166804185	-1.2482872775422111	-0.4135845033192362	-0.1728788478897948	0.3667484489438077	0.20374933739678178	-1.0903338646473735	-0.7165018371539891	-0.9854711011384721	0.10701603139612849	-0.5055060922305391	-0.9499589806069096	-0.3072041344766064	0.08915196711610147	-2.162708183496139	-0.6466540711842858	-1.6130283406720183	-0.036984516340592175	-1.6467162428213753	-0.8269773921383042	-0.27442433488733864	-0.9281588604569581	-0.22503851348732695	-1.1859363691307545	-0.4080251000536966	-0.01325018673434634	-0.6767361101343935	-0.7276610157409938	-1.1132990755313537	-1.0976484085969629	-0.6704033501924688	-0.2888196511010878	-0.36726890358174963	-0.6759152981632035	-1.2639509215912184	-1.2234495776080874	-0.6878865703122172	-0.36485207669487124	-0.7559860847817765	-1.4076000426507382	-0.21175804399958809	-0.1751781493341192	-1.111152557120582	-0.8543714169474214	-0.528353296347403	-1.9902700758167078	-0.9800276124864725	-0.06797827775514628	0.02052549234132789	-0.9702208304687697
0.893817799433765	-0.7472865540632241	-0.49794053467374044	-0.12727784895238242	0.8087366082698423	0.5647290768361675	-0.8483169837946638	-0.47747201118493243	-0.5751255676493765	0.21998038756475125	-0.4779258567169091	-1.2560761106667078	-0.33705001409591406	-0.6237361363531178	-1.9551102423807214	-0.8231994917555028	-0.9384598929585777	0.06932760759051348	-1.1806411304587014	-0.046268245804237655	-0.12073049809538929	-0.6662076984703998	-0.325827679068926	-0.8335065658982788	-0.19634079526591064	0.6189769571924867	0.07621682571405504	-0.25826459246642053	-0.6566173195717905	-1.701157403390424	-0.24506976014575033	-0.8212629856384218	-0.34293052846695116	-0.7376783949159694	-1.0655507041890104	-0.68949698776789	0.06184627407461032	-0.2170910167802986	-0.6622142198970734	-1.0597005141172966	-0.4345440412909785	-0.41001138156626027	-0.6115177136767607	-0.9936324875774375	0.11835411386918131	-2.950305287438223	-0.4141376961618963	-0.1728344061688008	-0.2439805819195673	0.0156651017938251
1.0533828875442126	-0.07958239763655432	-0.45339345580206797	-0.4552943483359011	0.8732709988337318	0.24827030268105957	-0.6236093658963728	-0.6538847088549464	0.014241311106497139	0.009866784289748508	0.010478595220689745	-0.7831805219263267	-0.39438667961641644	-0.9514017120828592	-1.2424449939483817	-0.6211110311528955	-0.3739670855068718	0.35966301231665704	-0.18741239162858953	0.6525691878091786	0.4809430809600497	-0.6375285110381803	0.0077952759293164675	-0.7716631331389577	0.013920325051115694	0.6764226962335145	0.3079022993258812	0.13952252723298128	-0.21570505067552667	-1.245573375275753	0.18270524337463154	-0.9916894086040746	-0.4248333230373958	-0.4895354002643932	-0.546197791604647	0.21869058887180384	0.5225152565101788	-0.16305216572829517	-0.3583291100203187	-0.5491711258165475	-0.6386011664385561	-0.4163739052839772	-0.2348950273966229	-0.7877623045648229	0.29027557823724665	-2.7405319973233713	-0.289407458196061	0.048952042010029444	-0.15067400955453164	0.6058026890126076
0.4192163029358165	-0.22739154782479107	-0.8251595542215933	-0.7318279733903575	0.37983655651266673	-0.2850710884222033	-0.28036527644563014	-1.063407153297051	-0.09016613044727685	-0.49629442765981396	0.1309033973065602	-0.014923652917476923	-0.8274897875712678	-0.9657022573295257	-0.5142414997475556	-0.32268775718085296	-0.3419023460938378	0.2402286576228207	0.08975426132372397	0.7356000013914885	0.710157083218585	-0.6728245875214078	0.23603912968641091	-0.8370743660741703	-0.18628121132786213	0.127117729848207	0.11239292680012856	-0.0024250589253632686	-0.23993525046521158	-0.3326682954593486	0.047654095601607625	-1.149845248234529	-0.41868369479391426	0.18286387776017324	-0.29200758902194146	0.38939916852596984	0.584100355314065	-0.032554449261845496	-0.2723463312852285	-0.7491932037236877	-0.8545067130597853	-0.7152294348125497	-0.3419338547793882	-1.014743989832552	-0.10886680646030171	-1.6912228316623774	-0.6046780444964822	-0.1741737615943517	-0.1781049805835915	0.4456148412202559
-0.6518627945760996	-1.3075443562911022	-1.6935714203043655	-0.6399712306990802	-0.3830960185964567	-0.5702903432791385	0.2722315961511947	-1.2632875757361746	-1.0154062931259134	-1.1068548373273468	-0.5596137926304018	0.21188679662664683	-1.537789018523066	-0.7879886480634212	-0.33882465820860974	-0.42515029712800034	-0.8830064786802848	-0.2677676755641288	-0.9624164672333997	0.1881295969540307	0.05260465979612145	-0.538907776493244	-0.17878263281579343	-0.8510715297596856	-0.8883350401249105	-0.6323779943466374	-0.17040871028932575	-0.64485599272928	-0.8859767565551644	0.09514428399901545	-0.8032135573597439	-1.428049848094477	-0.3127655562830503	0.8232793963772296	-0.637979478615699	-0.5642672254248732	0.3512778893448587	0.16898445554724909	-0.6049708395040687	-1.8155846346058304	-0.943323972444951	-1.4469595530193076	-0.8742779975850408	-1.8100935399810982	-0.6747904240013148	-0.9105789127078976	-1.023806724347482	-1.0492390423328732	-0.5954670604442045	-0.2561433773995702
-1.3862271926827738	-2.1691089971678132	-2.483285128272729	-0.2949923219078752	-0.9117829305895665	-0.5514624944656996	0.7823115461212798	-1.0059978382942023	-1.9428014849450652	-1.4736202507540386	-1.5366084787443834	-0.37555980107427106	-1.9226775521836923	-0.4863996385151362	-0.7991535161081471	-0.9780134203457107	-1.4960827586738341	-0.5634456296928674	-2.4702570645795436	-0.4945173168600684	-0.995294245843696	-0.304819903719355	-0.9942262888006979	-0.8242701518050749	-1.5857143453386748	-1.107668829898218	-0.4012135962146069	-1.2517306227627818	-1.7205044561751959	-0.2677862882594187	-1.7387213012780052	-1.5103472764603025	-0.23251362707068082	0.8184354158860054	-1.2106336704206837	-1.6853367548893985	-0.027381518705097332	0.18346825399086603	-1.0230161737988825	-2.8758995148422866	-0.8037744026955657	-2.1001870940919187	-1.3202013201552467	-2.4648559415381373	-0.8275075426569092	-0.9827651450258327	-1.1929514387318354	-1.922828977019296	-1.1448776972875916	-0.8880725957476854
-1.3161571385817743	-1.5947638778537432	-2.43824307125073	-0.001818015079771915	-0.9176754348427583	-0.43605841722122834	0.82772335033418	-0.44900451972975725	-1.9457519685110096	-1.2877626894929488	-1.7923640177097244	-1.1327160482532463	-1.4664216224363247	-0.13101510004937847	-1.322143492137547	-1.368822420188653	-1.4484867175983576	-0.23830061552192144	-2.803279016014915	-0.8384845284434835	-1.3811822173455468	-0.22129465827444567	-1.3453234660489553	-0.7910601869678276	-1.5607918045829132	-1.055928329559377	-0.6683752536509805	-1.3303591320308152	-1.9704487741715013	-0.834993006305161	-1.828425850732038	-0.9713027018471133	-0.17348822640430428	0.0856988486326231	-1.2157563795668551	-1.6258431375095275	-0.4554727509676202	-0.16268901252207105	-0.9310609670834521	-2.8323053384065244	-0.5236716244109506	-1.9606191378567657	-1.1503378607964252	-2.215603964768455	-0.3524717622642725	-1.2719963089008373	-0.9772059672951702	-1.9345560536520012	-1.3167432073685634	-0.9376836037245562
-0.6587922104805333	0.23195834460924294	-1.3295390436700765	0.1409749357805085	-0.5302671966436591	-0.3163943138914141	0.28628968745199984	0.017779041038710322	-0.928175127471749	-0.5827099595155973	-0.8823281110521161	-1.1950864820345755	-0.3656965372834925	0.19048157565372775	-1.221230810403277	-0.9370394275707066	-0.4387799603765941	0.3856434503006885	-1.257700403064113	-0.8476966855254827	-0.6691758424698896	-0.31215610363899915	-0.7520079964045977	-0.6064786668952189	-0.6514507715818973	-0.5913991888108222	-0.946924376737053	-0.9108759090906602	-1.2058644928325786	-0.8481273930248011	-0.7888012033376958	0.14049341975166268	0.03804776294039317	-0.7792465784009641	-0.27012431537997517	-0.17003900590132018	-0.8637535842394355	-0.6630620899508718	-0.13110299255882116	-1.4757440659210483	-0.29208988336437147	-0.8519101561142488	-0.34210851923313684	-1.1021998177806827	0.3616754520241921	-0.7356822342483604	-0.47542071061849306	-0.914682521575347	-0.9057237579463504	-0.3950089228485886
-0.007260605616239898	1.7988574533340183	0.27500575875560923	0.24079762894996173	-0.09966833939899215	-0.09325109948271523	-0.46741293790681493	0.09698075213650548	0.3430739311666081	0.19091532815504972	0.5939228179261462	-0.45120797481703423	0.5634667620748519	0.4505159659072146	-0.4299874953333426	0.2153153507405207	0.9861368214556409	0.6291913197590451	1.0978282076389099	-0.8729981628713911	0.4311380948531159	-0.2684587189286471	0.2584045090245025	-0.10979303562651692	0.46054739310590154	-0.014385237927357136	-0.9452261041063752	-0.4179821868116021	0.1923369772276199	-0.2277823336876263	0.639141775109617	1.1342083232892095	0.44872767834667815	-1.0908998793238018	1.1000535639457187	1.4361124287068772	-1.174882753351718	-0.8931798290850581	0.8445693188071766	0.27079490813082746	-0.19635929117828052	0.5978500454166286	0.5525860755033912	0.07354938798570637	0.6711899073098264	0.6976656276208661	0.08992048780971572	0.41601222169317426	-0.23930868760808963	0.27333230955152915
0.26360791515820736	1.880811446035154	1.4416547821966181	0.29107682752972447	0.15929477003233417	0.2708950169308584	-0.8931639644931242	-0.22226011481362776	1.0675505087246275	0.5109991041460168	1.5649016648679932	0.3595047313375473	0.6739844932062569	0.688411502973226	0.4096120315790993	1.1763312013054459	1.7891544786651514	0.2745613718736491	2.409270256414817	-1.0890430061495726	0.8424418825712118	0.162633053544489	0.745095651132088	0.5091501665427669	0.8702405428733366	0.4481982635650188	-0.431927138493975	-0.1149845266041448	1.31932816596724	0.4004532486419351	1.3653798046434305	1.2186976017241984	0.7666797794447663	-0.740943096714858	1.8885632309528102	1.7744336004294432	-1.3338560302921203	-0.6501855571273097	1.1921149896530536	1.2362620389729737	-0.16137639629568654	1.4615040860510111	0.9128282375461421	0.5996191359627373	0.30666080523772427	1.901739635183379	0.4886803140803312	1.1255506584986747	0.16068765818119482	0.5301980188861293
0.2310026349398262	0.8201342424034189	1.6082185655630064	0.08732880921311759	0.2861519524966171	0.608383771991636	-0.7809848807485148	-0.6980727754521197	1.1355032076445186	0.27005874288772524	1.463401885536864	0.5377763329330308	0.1284290327086997	0.8754031119302981	0.6458323268427085	1.0851072051269302	1.375088909384317	-0.20017673445200335	1.8744908167980396	-1.2410971455746287	0.32345266528486527	0.7671204262468524	0.4714198084208093	0.7217217727537203	0.37214544404218214	0.7593251962661759	0.3568930764344168	0.16730865301248962	1.572993010286213	0.47236803194175997	0.9981792203959127	0.28363155644561067	0.6143243765073446	-0.21931448722564567	1.5663819014465532	0.7208489931866199	-1.3484050696143344	-0.13736954831008488	0.679653086494071	1.0738850646734721	-0.09930432132115724	1.3027536645542357	0.638135744935677	0.5269132323431336	-0.3486968589591882	1.8307387324696034	0.5930091847849389	0.9036279281028315	0.10483444254294773	0.2067362417661869
0.1448538971808796	-0.012434679966918823	0.9642910216962443	-0.42642207786738523	0.3628761219862096	0.7471076701447285	-0.3823030686810838	-1.0183571179417163	1.0078139983548369	-0.1156644440904487	0.6078327733376133	0.21842502002844852	-0.319555458797611	0.8363469116841817	0.31829228993534076	0.00570420850456231	0.20718201227292102	-0.2624249068968759	0.4777896142318457	-0.97184621368598	-0.31181700035826504	0.9854586296439445	0.14903474401867936	0.22291040564240636	-0.3377840690487692	0.9730532736778797	0.8267166686520682	0.6691953668370301	1.1846998090007324	0.10866103242661355	0.150716309476836	-0.905697978532002	0.012543472615700966	-0.030584967066687986	0.5701277922797051	-0.5291455778840114	-1.26080990237176	0.2995107902574972	-0.05716641871382797	0.4367429261452069	-0.07078686606860683	0.48786764425012963	0.21516134333368456	0.446093652415505	-0.6333507829589818	0.7716034299479629	0.47017935709172093	0.2214251974998964	-0.12068770792137883	-0.3697729346278927
0.0750902765715034	0.14218639594904187	0.1742781551340852	-0.8843901379240017	0.29563118719491216	0.7491450832499335	-0.08699019269796349	-0.9932302820246309	1.0318024640301429	-0.13078164222663774	-0.26973350714615957	0.11452425067768995	-0.1487778793890178	0.41947111305256546	0.05344003132642749	-1.125461705949524	-0.5909983729289093	-0.016355682153816414	-0.15288226071003663	-0.3072046591956023	-0.207939038775334	0.5004478211889559	0.4828399477825598	-0.5779866701074381	-0.4256778563525718	1.06656528057258	0.6287125749614677	1.202569913120555	0.8804123537105814	-0.10789211753908452	-0.27712968364427193	-1.3917009767094557	-0.5218502581987492	-0.20234911523001511	-0.18017123369914176	-0.8089320856625147	-1.079935921682451	0.5171730176577565	-0.17701927949208665	0.1802201349064034	-0.23828572792555838	-0.2385948005553347	0.1893257540947973	0.7148554389373125	-0.2572569209274535	0.007022237379169579	0.35265685906801286	-0.25566938574447706	-0.1301193520541621	-0.6494842249494411
-0.08682470288888193	0.6843206094605283	-0.2336176039549037	-0.8091578450797541	-0.07364655130099464	0.7989528925903253	-0.041624736972669815	-0.6382417522287244	1.0572928594657078	0.3161373882331762	-0.7154418487821737	0.5674462840396745	0.42605609589265814	-0.24125586522719597	0.29185162870037734	-1.4075317270665586	-0.33162659432093433	-0.04749827469685926	0.512663470622165	0.3154300932387931	0.5052497620189681	-0.35204348584446077	1.216225987679724	-0.8529458750894038	0.2042335001646588	0.913748774715679	0.061488032498608194	1.238107108089687	1.0377266904178117	0.1316626581564065	-0.0018368864039063483	-0.9384345322088866	-0.4816431069296253	-0.38489504591175855	-0.19670079342007785	-0.12682048489748451	-0.7699688916062393	0.5857786695690662	0.4211647451461103	0.5133778133650473	-0.641052870239162	-0.4405850134823417	0.5965700564578206	1.0715933691043422	0.4411694865641579	0.2722230365364721	0.42371663467542836	-0.3182348239206736	0.10599577038695893	-0.3242240769576018
-0.3684929376941724	0.5976732581652862	-0.22511942834074394	-0.2247345375200512	-0.6420799152640493	0.8622921530629897	-0.0953050106855772	-0.10831176415517918	0.7473341341201538	0.8276940622590271	-0.7705822202574024	1.1049037470205658	0.7853447296489261	-0.7349352487444256	0.772333740520891	-0.7666392017228818	0.5541603375766302	-0.614700517581331	1.470408770669479	0.5160057905521184	0.8892300377880058	-0.8389367827895439	1.3998333533849214	-0.25181956842868	0.885054808649708	0.44140974537019095	-0.25896076990906847	0.5591072876656454	1.282945751750662	0.5208393318726674	0.5167549951853477	-0.21549591331670193	0.05283834088953005	-0.3145283420919485	0.1913114592290885	0.579544242766035	-0.31818701908980607	0.5348813594118518	0.9399264674452872	0.9470449550436983	-1.0506856482870863	-0.26860951931886695	0.9479990268373322	1.037783089211551	0.8701389888564772	0.9134757455994993	0.5886223397137952	-0.2682729750835266	0.237345001677624	0.38273230479853143
-0.6151747163835009	-0.22349771750938363	-0.10408788531380836	0.24456657650055666	-0.9785518326213322	0.6189650320957498	-0.049649569528691755	0.4350635998832515	0.10718761826178302	0.9538666859982683	-0.6893772146545972	1.0418067157286142	0.6097212765204728	-0.732288184166996	0.8769403645713113	0.13489954577500785	0.9943266976359194	-1.2509283761452443	1.44786349460817	0.36228168522780435	0.3290735414640002	-0.5220714199286156	0.5661680920237565	0.6284258531189468	0.9713303331364856	-0.21944396235263672	-0.11084548375210487	-0.34102910003419	0.983386204312301	0.5594467141351798	0.726076044667786	-0.036867472931724585	0.45532735065171887	-0.05945201346968626	0.32303346100897457	0.5979682449568504	0.20487312596957283	0.24446120064246074	0.5470475156493617	0.9409649915923813	-1.1095446920640426	-0.146742397681446	0.764461921309808	0.5500421033179791	0.757915017549937	0.8048599743180679	0.5213185180713549	-0.4329455221244633	-0.04991252553160289	0.8618547672089635
-0.6854273263754728	-0.9254369118971495	-0.11745816331156453	0.0611381590307129	-0.7266636324274515	-0.14761380895975412	0.11041744715819567	0.8844208992633511	-0.4562531661036869	0.6256086598118233	-0.6338675912901779	0.34193404529315713	0.1357040395113596	-0.3134053810631409	0.40667896858252045	0.6404854794918442	0.44201229633555367	-1.3338720932665737	0.36015312434082275	0.22244723082934895	-0.7540856371086743	0.321291934954386	-0.660993829579643	0.8633042157854717	0.48604943463124156	-0.7901274234985614	0.10084566092970708	-0.7140830680474465	0.05159637956586908	0.17384379472517608	0.5623041852882515	-0.47912791542249944	0.22835378161125566	0.1658787231891092	-0.034881390518186534	0.11166629479284494	0.6712655286216311	-0.3512547966020898	-0.6791817073276947	0.45531803598696297	-0.6577058512459156	-0.28909841424126576	0.08035983238643118	0.033224580005483964	0.3260863034814045	-0.1316398453114999	0.02553493307194956	-0.7584912458058474	-0.6688767551759652	0.6236896402428264
-0.6338495509328377	-0.8542374559581898	-0.26416764127963516	-0.5166835522621728	-0.06250599016220258	-1.1554213320171405	0.23342867698293845	1.1461288549282278	-0.5939678200386149	0.1403465485216048	-0.6368038530914033	-0.33922479761964613	-0.23080321326901407	0.1319478073148723	-0.1421816381303578	0.6447033116823472	-0.5152687892515565	-0.9151047472122499	-0.6899237916869638	0.30085081119854906	-1.4212011450470965	0.9746049756148041	-1.2814332467512128	0.28343271914845314	-0.051647961176908244	-1.0693093797955848	-0.09927815697956874	-0.39411147897273374	-0.8957852103785428	-0.2159599922022294	0.34658130758614897	-0.8525939648272951	-0.42054864230544703	0.29372624903938793	-0.47550995749306146	-0.22465834608267563	0.9790686288255751	-1.041840787013668	-1.795529271525178	-0.13013338567294605	0.07345501172219183	-0.5497508926591151	-0.6032472504706446	-0.13756582575706763	-0.03898750319267087	-0.7441439056946239	-0.6544534455658952	-0.9254065395486456	-1.2264975086673475	-0.24618780571574986
-0.5887259789708414	-0.33492808861598394	-0.4247852146641085	-0.6364539000260568	0.39996207652557253	-1.7645384240511461	0.19562738745935196	1.1320261613972074	-0.3921774328406618	-0.19427222815640433	-0.6743160176966627	-0.4439248010217392	-0.35797512011396065	0.3263272345260554	-0.12141821093241238	0.4709195488026444	-0.7793634735678027	-0.6941557552732679	-0.7684475617957146	0.45126088052010427	-1.262604824061283	0.9596231345320614	-1.0454452134372623	-0.2683563403075204	-0.26953781490777173	-1.0699389303911333	-0.5863221082669557	0.02173243812190741	-1.2161170223641429	-0.21129526857734543	0.28690816830163235	-0.5366492776044673	-0.7595327261526443	0.43142472114096353	-0.450957977053221	-0.08530101435332685	1.1082811066773675	-1.4386435647463471	-1.9805062876720065	-0.4859426214132015	0.6277132011860749	-0.6647106402834531	-0.8290994262444256	-0.0719328887936817	-0.17080952520490875	-0.07512853874556878	-0.9777177378867009	-0.7667424932555575	-1.42593983033768	-1.1172528383461924
-0.49240574545429444	-0.10026347769098228	-0.5424466922341041	0.15067602682639353	0.26275068904825916	-1.5662921670264462	0.044276440969879836	0.878616142235461	-0.19882204313176863	-0.30184730458720493	-0.6364177400309198	-0.11013890505105552	-0.3463512469617443	0.34346566861398553	0.5438357166949935	0.4010456824175956	0.05919632771986084	-1.0846461797277382	-0.16687935087050376	0.4707174434865949	-0.6966274366625321	0.43241100730316734	-0.5881059353939607	0.09523253764275731	-0.22155875363516553	-0.9077583560246293	-0.7121975097006055	-0.05947570769465686	-0.9363320517440775	0.12570869573084045	0.284455813661266	0.2980188411531302	-0.2996932506513812	0.655983468484889	0.10162773975842353	0.31487353541092017	1.1166142017046496	-1.309214374970568	-1.3297323061246131	-0.5878799876348035	0.7259598578424006	-0.5308342752031838	-0.5952663611455045	-0.1330564332841957	-0.14671946966817265	1.3857211432520993	-0.6335268603151559	-0.43560243544664023	-1.276791881760593	-1.3543696296168883
-0.11598725463827347	-0.23801733771421713	-0.6040061687894939	1.2479020608238283	-0.1690754647651913	-0.7672484918803012	-0.04881875979871865	0.6467564372133513	-0.14279328160380012	-0.24855199505059203	-0.3068137781201008	0.13929206013247433	-0.1883295452142179	0.3865466282092422	1.2627387154695044	0.44096519364060893	1.2449890070547134	-1.546169449621313	0.06583444894753963	0.445544979346697	-0.26219168756371053	-0.06079931196361229	-0.4701315833688694	1.1948151884809282	-0.07050161497087845	-0.5988414190072563	-0.09127345699084523	-0.4278083447586225	-0.623574669662113	0.3974017447200525	0.2171551636145574	0.9074213331038293	0.6679924101765993	0.8815950795880252	0.6618135708875897	0.6473762123680243	1.105084313526496	-0.7582603940608047	-0.5785870828860555	-0.5395822274983388	0.5159940344177681	-0.23008833391787628	-0.25801506495652093	-0.34934484594697107	-0.03767795900864864	2.212901968866261	0.10460485168267192	-0.13764290345493055	-0.9032806083663962	-0.8803815534445898
0.5959000518623943	-0.1199561030008849	-0.5189966278616818	1.5624484387685886	-0.20367446139961198	0.05881412462776517	0.030771451516096997	0.756167996995416	0.022487181605195097	-0.0616516138103665	0.42856459148601733	0.12981635764268254	0.2839365332561789	0.41525135643604777	1.3848622832620663	0.47031615918860137	1.6306003985378665	-1.134846237002262	-0.511016667523686	0.6648447867783555	0.08275660628752621	-0.1630085185235736	-0.428856043527989	1.8807312392157929	0.24196015888021455	-0.05736974623657011	0.8537511179873679	-0.28290238340005563	-0.6084989399971349	0.32498800385763177	0.20202008554914458	0.835971733139365	1.3309517377982927	0.9461111860235513	0.6253751293238643	0.8318061509383972	1.1697077280889203	-0.07331491267458778	-0.16507824629341167	-0.3092608737583889	0.40023351761668785	0.11689374207168782	-0.08631158195707964	-0.27267665201804786	0.21348808480638545	1.7042514176351982	0.6308059749533538	0.16737768504267367	-0.29329289316725876	-0.19365495357847698
1.2955198990474248	0.6156178648987211	-0.16851957535735324	0.6966097802775815	0.40921573159072944	0.535063009971176	0.1994172672349047	1.2086838500200465	0.5341131877125737	0.2510893305385326	1.2817049796958522	0.19248536718723985	1.0361237424001883	0.13311404755188877	0.8188857000183131	0.45518628829208896	0.87421901337635	0.28328426491699044	-1.1400737899075777	1.1972591658085108	0.7352267384695952	-0.00680557242726084	0.1689568483185758	1.313757916752896	0.8173528849091228	0.6747884044929902	1.2968934051635714	0.7234720625471031	-0.5542639361488215	-0.03742154399484524	0.4240179566507868	0.3746194057945425	1.1284111948872784	0.7639452270571173	-0.10331543159280314	0.926831594890055	1.3284748405519184	0.5298482978483428	0.1868223160670012	0.22615745990533712	0.5942382977001207	0.4109124122680103	0.022625384434398467	0.44671411301462194	0.624859868307796	0.6300128828086632	0.6319217344241012	0.6456492281397329	0.5922241179965052	0.19880315662001785
1.4977591941318615	1.417607875796804	0.3685730089508416	-0.5758058574402755	1.1125576279974174	0.7175517907287299	0.22766854638964779	1.541126960315687	1.1742561930202258	0.5551335216167836	1.6200567916840714	0.5730251550583536	1.6008573382115399	-0.6053012714964684	0.05048168351528812	0.4503984323667213	-0.2147060587900139	1.6542960047362454	-0.7562867493653679	1.6892508978599377	1.6534134780736904	0.04199547088769944	1.2927757108843647	-0.028409657201998256	1.404543163585996	1.2828485286958562	0.9296961678913368	1.8938182613029677	0.06181506316366641	-0.4866479325521773	0.790270272761317	0.1002455500835229	0.2535512941028095	0.36702572243965886	-0.972036649449612	0.892739795971355	1.4636598085804917	0.9634437015091353	0.8844883518977801	0.998250982696198	0.87657090538484	0.513037477919845	0.3758350272111227	1.440189039955546	0.994949848653381	0.17421447037033724	0.39764190670589766	1.1832753819758477	1.4724673117605243	0.333851671697257
1.1019039995744428	1.4543871931442638	0.7506688014955779	-1.1136956947135193	1.1432898780186587	0.825020234871489	-0.024587868341976675	1.2329276201180306	1.3614165290960918	0.624332728304505	1.0279907251308058	0.956577878401408	1.4448225781523505	-1.4594328020654928	-0.3552148491904585	0.48114672484920773	-0.531220294380778	1.795645172888487	0.7164000872886364	1.6904747529575728	2.1384834214004775	-0.12846287167949735	2.0551228439741864	-0.8221875511732623	1.474542127236022	1.3931464574855061	0.3039023803193347	2.1604946856005993	1.1559277185982593	-0.8828562688644479	0.9573578632915724	0.13227434077527112	-0.5704986811125832	-0.13705894554729722	-1.210115220790655	0.6708984001318218	1.381827479603212	1.1610038457822398	1.700274549423268	1.6428312632141344	0.8259597446340133	0.28187796242696933	1.076647455403607	1.7999642103543785	1.0208851896191082	0.45454605989414243	0.45559514024381537	1.2936892500266628	1.7377481521039442	0.7018823781132076
0.5432118363741639	0.7124315884570834	0.6974403534754108	-0.5830325977753972	0.44882221232122954	0.9060263055842354	-0.39707072020998785	0.3392968235837449	0.7520567436050122	0.40845574691557884	-0.14717078803250644	0.8218961831056003	0.6030731689153576	-1.796326236651198	-0.20508110673974186	0.5207745501283294	0.19703877455800672	0.7464792185127057	2.193303923627837	1.156670587397512	1.5941558164693634	-0.217632418949504	1.707725569025677	-0.3402988045619659	0.8348052658980092	0.9750734374488009	0.17371051399334714	1.3035660245751697	1.977587432124753	-1.0905913203367923	0.763929483210873	0.07179829322871933	-0.7508807248592627	-0.5750086200429086	-0.46932506877393304	0.427869580331077	1.011770287235463	1.0698474311259745	1.8882082654035646	1.7859988024549498	0.32479376437605084	-0.19832136676174725	1.8248628505687459	1.0089672884327454	0.6192359009668522	0.502499390172079	0.9439231108550525	0.6235677892479073	1.0231634775852159	1.5800170353160996
0.34321190226760984	0.06217372164986323	0.4020143025576696	0.3149097014297061	-0.18324403822342888	0.8682455446249205	-0.4919884306343554	-0.40639767423083406	-0.30321088343085795	0.18420699037920937	-0.9493973069444596	0.18886363541106507	-0.22416692403556582	-1.2738446955982032	0.2868297379723149	0.5599692692375345	1.18820399391807	-0.1974151869500482	2.555477109664775	0.5373194227746906	0.35039792163740774	0.1315219127883239	0.5959964670868183	0.7899982212467004	0.01646104905507771	0.4483566736157979	0.6235530769862235	0.2449778748084942	1.9308438069454847	-0.8541373158280574	0.4863488881478751	-0.32109857636392614	-0.2685981132212186	-0.7169511445997762	0.8417849490028165	0.4725667693671174	0.5592910902796845	0.7980715289115327	1.1113368907655805	1.4328433721778893	-0.22196683278332419	-0.4828579884622063	2.131401868935165	-0.3792575265560813	0.05061232148066893	-0.3250389737387086	1.4474327958524273	-0.4558894939586998	-0.20484787514543643	2.544657675806551
0.5555871892221409	0.13627959780808233	0.45822991827408177	0.7424559450774324	-0.0041336790859031435	0.7258586536666465	-0.03135049376431053	-0.2985766356476664	-0.9931634096031138	0.29273964242183376	-0.6601811196228803	-0.2861659911246657	-0.3643297163323655	-0.2128139750785912	0.7598332768286323	0.5964796083253817	1.4653982955071367	0.11305964222014017	1.7471298975686689	0.32190067580324927	-0.5466664364580364	0.8538318997191453	-0.18655416104235417	1.367926850252614	-0.20213762367114366	0.2851209807036448	1.0256260792693368	0.005742066735912488	1.2813759119515975	0.017859508955721973	0.5017293491216069	-0.6459768258073507	0.4317721083312106	-0.41010177814059984	1.8183589549333947	0.8183955737012718	0.38174289001552686	0.648914403722033	0.0034542832008922363	0.9942445948966544	-0.24515151840723914	-0.0715187737738305	1.7280188993487249	-1.1566929692809604	-0.33706553984654736	-1.3810814087507222	1.482697830952301	-0.9696649073603845	-0.8660758361687108	2.783392044415276
0.7487005053090292	0.4785150146637662	1.1980504237079488	0.6348269951671134	0.7989496051738163	0.6169945511162463	0.8044045486391406	0.5216559487659916	-0.7760705750206647	0.683521010312675	0.492597014496631	-0.11440138952860508	0.06735913669592727	0.6481231071085559	0.9387796631882387	0.5332108773269292	0.8371777885069217	1.4171680837729939	0.641159745744781	0.5316414544249758	-0.445200898691244	1.4065285348319891	-0.09125753677510313	0.9857882599223805	0.2849319965150857	0.4929292464537865	0.8465132266412968	0.5293223818098278	0.8282041541331827	1.2459130492980093	0.7298926583870127	-0.2915665289324387	0.8752810893301307	0.2086400499195324	1.742581407208567	0.9717642840063228	0.6082230787868255	0.8488021598821662	-0.4410885245354587	0.8654273003318381	0.38159533859399164	0.9900513443088816	0.7827675555298123	-0.6407349889782016	-0.46550836861744205	-1.498208651402315	1.0463389371981209	-0.25317353646855345	-0.2902426515869085	1.9371193740878507
0.5239902470768916	0.13192785846983318	2.1080778076010107	0.577642087937516	1.249089883392734	0.5222490896839138	1.4324778014461794	1.1080966390207971	0.12226320497128192	0.8209616832098904	1.5332770580573991	0.2949653136112992	0.24354855626801344	0.797899335665474	0.7006482953452389	0.19070060290776988	-0.019349490960577618	2.3600793185352162	-0.024516156033681017	0.6930736356201032	0.171162559482637	1.2350728846497736	0.22471640983184354	0.36802587146750276	0.644899040112328	0.5681221425163496	0.27833969679469445	0.7700717914819926	0.8947145642627832	2.009555669641123	0.5977565982903416	0.6984831122924281	0.857227408591978	0.6809440452896688	0.6493038882918871	0.35950315799860844	0.8799412316318382	1.2093318889143503	-0.0034107596103051534	0.9847915052985122	1.1283519194267975	1.8740120209765396	-0.25127986328949425	0.6083856532625381	-0.5741587826792467	-0.5171319379075029	0.5660206218782151	1.2398767890887854	0.9836853172569746	0.5467005583184686
-0.06053943542098252	-1.0371236037160407	2.1085193056025537	0.9031036740788888	0.6275520713364435	0.1287483673774283	1.3321791948771484	0.6736138120442013	0.9247515261935217	0.17493595526364253	1.6569795398420761	-0.014082293650775386	-0.47335879909444534	0.39284975096941865	0.06373067329179384	-0.4693351112477254	-0.37793032996286585	1.9859532229742671	-0.3147591386997613	0.29835722093340106	0.20440356229019208	0.28834618772177906	-0.2817238026588929	0.33706644146524556	-0.05729997268204567	0.017518981506268738	-0.08837533912915248	-0.0557291807227072	0.9007462469409501	1.5281332730139072	-0.3242377962614985	1.4461061982363028	0.4158169233667698	0.5303215991581516	-0.7145470108465771	-1.0020323698686036	0.5722184942854336	1.1738308672982158	0.47728917139079496	0.8666649488722915	1.2541800097866023	1.5692644918367509	-0.9775594900097287	1.319065932465316	-0.9156613617710316	0.4138371132525086	0.32397391441017087	2.1927718693588774	1.612349059006002	-0.44024051689715804
-0.6286440798674611	-1.9984797966623413	0.6147349838186519	1.1721307932841811	-0.7683596306273348	-0.8312949468076123	0.4893597606846369	-0.5694164471520644	0.9882268652824994	-1.1608696284954294	0.9041243283373029	-1.3971894825588291	-1.776178449168543	0.09227856430150709	-0.8101793610552643	-1.1493988855247517	-0.2408366942941294	0.6722151668962573	-0.6742205607117082	-0.725223915499306	-0.8375143892683585	-0.9466816196007346	-1.7001894833574374	0.7154988239087359	-1.762106298079499	-1.0993158529297915	-0.10218925845855341	-1.5410343301867278	0.11997854950809296	-0.16621800016051577	-1.7216782049356703	1.094924015121401	-0.3405132195345481	-0.32298751601087666	-1.5143178449725083	-2.3815626666560203	-0.6128258187670016	0.3277644683288242	0.09003820368131235	0.12023740462704088	0.48651053094269925	-0.09499135212947453	-1.2707199114366625	0.7500228031911563	-1.4526856821469694	0.2057181966594033	0.08407264101121562	1.6243372287099778	0.7738446330582527	-0.5968053463847912
-0.9356599723430733	-1.7119696159498259	-1.6654787914251243	0.6843491401231415	-1.9836288458549434	-2.09551534604582	-0.6142175565796416	-1.6604427338517622	0.2939752400769333	-2.401162863405559	-0.06192306477899769	-3.0025498144799787	-2.6475511015462336	0.4469878330503664	-1.629706261819007	-1.3646578612139522	-0.2434081477717441	-0.47875758248688394	-1.114552102265344	-1.9558709707415682	-2.2834233784569653	-1.89472063555922	-2.9264664728914505	0.5276437081123537	-3.295191366303422	-2.1911176149054894	-0.2832322216075385	-2.551441548871964	-1.2587489547815196	-2.086181447536061	-2.710174381624106	-0.2305685461451665	-1.2838699263116127	-1.446353331663872	-1.4692850073197	-2.9462398458078276	-2.248769554881148	-1.1103675489417832	-1.0176515827576489	-1.0608434991834392	-0.7387726828564977	-2.042926766467245	-1.2173683049130348	-0.640682916143848	-1.8722896279248415	-0.8317692129037166	-0.5757989132131804	-0.1535883685347375	-0.9616441191585974	-0.3555057322514187
-1.043727260447798	-0.37827804752749056	-3.1496390544595814	-0.607736417724717	-2.38752713612749	-2.8923682334368874	-1.4241441555025962	-1.933606991703175	-0.64498421175415	-2.694516405344175	-0.7053929802409966	-3.504566015769897	-2.3413924729247206	1.383100573561432	-2.064116935446139	-0.8762208555181075	-0.845592450482535	-0.9106768287056652	-1.125678286099737	-2.80853576267144	-2.9920508565266	-2.317763739596988	-2.8365539295218807	-0.7302786869482527	-3.433671671309625	-2.6748807173926252	-1.0989627434000124	-2.473237202740036	-2.1198062313781243	-3.027769774496453	-2.645784268865918	-1.4862232104297477	-2.170019359949872	-2.2110244631554172	-0.9323884807142868	-2.4610618108455866	-3.4316348736571918	-2.3631567928467434	-1.7204983308929231	-1.9652837571126465	-1.6822697752195157	-2.7433082145407166	-0.9209949620695279	-1.7318277473790797	-1.8594770416025634	-1.3589593613087656	-1.600761654298604	-1.8179402966138665	-2.1793087947767025	-0.3943632379273388
-1.0776549532403017	0.7591027837748328	-2.750677057068285	-1.8768544634445434	-2.1275932280692293	-2.6000186092270647	-1.6889507539728548	-1.6160318304142016	-1.2601838599154374	-1.8625528357049983	-1.0097253536463926	-2.4399808257684095	-1.0761443245665006	2.2339523928371787	-1.8957170614473247	0.029948379244141458	-1.7394336930330372	-0.990082634260247	-0.41730220481424246	-2.927024836058395	-2.488602773795295	-2.2987211877817977	-1.5204485291060106	-2.294893457140892	-2.071441503924527	-2.436651002231766	-2.188985394376864	-1.7611253534716034	-1.6036778219287176	-2.521923523725805	-1.7047164389244693	-1.7403483253479068	-2.6132401879639193	-2.2350454478819226	-0.4144096490690848	-1.372554251150845	-3.486085668671017	-2.714328874542737	-1.158729227225979	-1.9760374822340132	-1.901442551696923	-1.5617270575440727	-0.42416449407251977	-1.8269616993832745	-1.3375512048058575	-0.6272187869058513	-2.30749873945565	-2.261427817955588	-2.005852856129877	-0.8115981345445993
-0.9915945205375463	0.8000843351998198	-0.8760312615438287	-2.1650906209654246	-1.6595374794967965	-1.3857782902992317	-1.4616132397244872	-1.330989475686407	-1.3154926039280959	-0.5499979964496683	-1.1785771628420803	-0.6887461323623493	0.22750669616501093	2.3050931298076356	-1.1605432111319836	0.7372099090137414	-2.1381707791998634	-1.1967878173064714	0.5004219812049147	-2.361715550324225	-1.3319829270960533	-1.9331766708786475	-0.18039568108905005	-2.8220239719236595	-0.2985731627611079	-1.771067376408598	-2.5939643819709683	-1.241835724499516	-0.15099059082044708	-1.1054559844148815	-0.6513248459335118	-1.0130401453666962	-2.300784821658727	-1.562746844850894	-0.12603802997473693	-0.3321107053373209	-2.4693207299481883	-2.0845664651269353	0.27082171447918874	-1.1607177466270937	-1.4737636774796572	0.637254266476919	0.16475659534218773	-1.1522213837809356	-0.5061786820719366	0.6472080788192732	-2.034549232601135	-1.4990413894295684	-0.8435301049251577	-1.0753556354501481
-0.6996287953565017	0.057677173788977194	0.9578125913302136	-1.2841723576206325	-1.1099576839126415	-0.09867699646931782	-0.8894319788374657	-1.2443313554079907	-0.9544153093199915	0.3313472821136539	-1.1930446745865342	0.4089833534767611	0.7963077234944319	1.4856724042717784	-0.19827956693042953	0.775444179948808	-1.6355428273905233	-1.355925422664319	0.7024537349453066	-1.4849806454131014	-0.4386225710136729	-1.2126819148678603	0.13301789302799835	-1.8243370019363552	0.6218186528154747	-0.9879644318195315	-1.8309673557794601	-1.1427776276714636	0.8544608931810466	0.26544355919424606	-0.12856900845723293	-0.050026946449370564	-1.311092439407142	-0.5219990741732992	-0.008477880851893299	0.22724817631025832	-1.0275701873821692	-1.0283983357671274	1.290230288408613	-0.2631199135570533	-0.7548231518545552	2.2571390394267112	0.5284404869632001	-0.39200712885456057	0.2681101613170079	1.1821116498640813	-0.9178404249606856	-0.41103573905872415	0.24992508025166693	-0.7953253314278451
-0.3408681923638827	-0.5565797944864068	1.4979611021936965	0.04599151713142408	-0.3184081883639108	0.5144892679910574	-0.1489142377004443	-0.9969443248799088	-0.5081154530931572	0.3272488535954613	-0.8669817538539049	0.3170376901982233	0.554083988228211	0.34377863807687215	0.46009672607942664	0.1125578010158834	-0.6964002615520958	-0.9697312854602619	-0.19129036309190797	-0.7414522988170733	-0.19553074532197132	-0.2578328145785759	-0.49497530546564233	-0.2426663668794085	0.3034219037889687	-0.1959046579046725	-0.5501817013577286	-1.0228847612229823	0.5042883612177004	0.9963928695367286	-0.23957998736978028	0.5539493535901118	-0.18917025390522452	0.4967695236926171	-0.07298794964562588	0.13332979832336112	0.1718893366485017	-0.2125126587745409	1.0216954936663831	-0.07703932181882893	-0.05812717165895943	2.3406197827592394	0.2492963152705632	0.055076844130112976	0.6203070394641447	0.6216131379257535	0.1191290559382409	0.23221966989770731	0.6936028279620123	-0.3408461096923009
-0.22092703482119555	-0.6990506144812417	0.7309942590875026	0.867102983842889	0.6072560689689236	0.4494767828565062	0.4558626126889222	-0.44357045791534594	-0.27537912419342114	-0.2875091615994776	-0.284747658315446	-0.3605463497936948	-0.04721319617457345	-0.4091451180344908	0.38918666389929796	-0.9363214710635044	-0.22730162770267776	-0.13255497877860623	-1.5830837563190945	-0.3716652401891289	-0.2637051988492352	0.4983396858067398	-1.129125229051005	0.4932996261566916	-0.6403630542350498	0.5572819660324025	0.08799248012689981	-0.5382839948832957	-0.7359342668465719	1.1084483522957522	-0.7107841151916368	0.7975748775528702	0.4044801760592654	1.1622930959797462	-0.48580233653123284	-0.593692554149123	0.8397987389552045	0.09195980726317503	-0.24480482353103616	-0.7710808603007582	0.4223748791918524	1.2017361135535558	-0.8114591433744579	0.2726420257730914	0.3983393859853858	-0.20563671320878438	0.23904373733140974	0.3512893590332794	0.7252878069891457	-0.47811074749619864
-0.44790080882340394	-0.7914664688518882	-0.41533936180985764	0.7297109454559063	1.1149980160146595	0.29568555216571124	0.5634769382411771	-0.06202698324326823	-0.3718291995348862	-0.839346323940971	0.07298965153971038	-0.6708192600814383	-0.5485383210496382	-0.5767856288254496	-0.3852449368178153	-1.9466370710689362	-0.6567984704061958	0.3445120915895955	-2.4754580914143163	-0.2722483013419879	-0.11016302687227109	0.595392929543298	-1.0471522963168283	-0.11373446147895581	-1.316195549947368	1.097908753873455	-0.3229348540481711	0.051984306439567585	-1.6265477784047677	0.9177936286572538	-1.243429642172127	0.9059985780020008	0.22954022534207041	1.2871774683211374	-1.2247890861766657	-1.6312747959019611	1.0032798925589197	0.07713650910491097	-1.4997935462759666	-1.7763619584237669	0.5442427533323508	-0.16821013290865372	-2.204412017024295	0.43944773988976876	-0.1627355673633751	-0.4516149719905982	-0.4751471569939228	0.2675744100152962	0.7551447843058536	-1.3922523265064675
-0.7792697313752984	-1.1384428557484039	-1.1328537520142896	-0.11174168596419638	0.7733704493716292	0.5318479630618537	0.11730310638324026	-0.32085732342146694	-0.6654609321582664	-0.8308912547942259	-0.17992476988666437	-0.2512112189432537	-0.7757851757511476	-0.5794481516714758	-1.2904778106670676	-2.5013040113144105	-1.4837878273922085	-0.06992044061171711	-2.3957004569786307	-0.12249148720317678	0.40856888554986953	0.09213848499299515	-0.35719836551249706	-1.2265723550533736	-1.2869962755275957	1.2141025418949558	-0.9770743736129763	0.2701511843611321	-1.5052587412389513	0.661210013092097	-1.6172364853376042	0.8516559825829588	-0.30726736643592567	0.9503668063443603	-1.8030593873120324	-2.2960875489069013	0.7449833950370326	0.0792177273885213	-1.9838264366865552	-2.3101006178906136	0.2685427710889025	-1.1060937090406286	-3.0523498490678036	0.4962701759844546	-0.5201654771250408	-0.2674546782369224	-1.129629321894189	0.12546890369537267	0.7521130684763029	-2.279711580117813
-0.9475313113373697	-1.3157557918453935	-1.344656898633582	-1.0250449252499565	-0.1270602647351547	1.0590832848493426	-0.39578141941790945	-0.815884475412939	-0.8495812642074743	-0.2883086671962794	-0.7922337573938371	0.524991990593891	-0.7532713223512664	-0.8765385652599911	-1.5651837669722954	-2.250696565423592	-1.7681357688564263	-0.7785204670665118	-1.688787994944532	0.2806084573769495	0.9678687872581574	-0.31805620736455126	0.34118125271781263	-1.6187981975475665	-0.7170501263039945	0.9059631385120828	-0.7627620674209477	0.08772503233276067	-0.8455083080237551	0.4539598760684486	-1.6130758012210966	0.4832182991708465	-0.4901700649534595	0.5193502779967472	-1.5830608031238742	-1.9348383802874098	0.14034933874216624	0.24465301097923048	-1.6014875900278793	-2.0214102653569075	-0.18582160622857008	-1.5956498707593987	-2.6823302563992746	0.2833469672281145	-0.2496196429603213	-0.42672529255392094	-0.9625239800989089	-0.19321620276833745	0.4825727363445614	-2.105532507972436
-1.023505590783665	-0.741491691825377	-1.3564579819636897	-1.4248099598192148	-0.7809608421845624	1.4104098061613888	-0.3036383446025443	-0.519902209957354	-0.6789436858909573	0.3379668051151554	-1.033270854095893	1.1254476649620904	-0.5192445683741804	-1.3587965456280007	-0.8697702606592759	-1.119134977394064	-1.0556124284788924	-0.6095185323046023	-0.9956221706464274	0.7717980558575465	1.1471985826061197	0.06092640755788614	0.6559301650582764	-0.8791395634595849	-0.022774449308618265	0.4368409985849025	0.47632723785365494	-0.06193144751930447	-0.5001551574862885	0.43807200934214197	-1.0807827182931868	0.004565576616367336	0.08568351654014668	0.39838524830846084	-0.46121412031715037	-0.5729951537408223	-0.589110460438341	0.4634449240240409	-0.6128620857318308	-1.1799289004328646	-0.38640078428565394	-1.7711302757049978	-1.2170890718410345	-0.13917795426258908	0.503828550333631	-1.1651183400748022	-0.1088854881843096	-0.6698903241326185	0.1414656899325863	-0.7520138299606088
-1.2381188718678489	0.3624594937300686	-1.2065859227705056	-1.0322997696021923	-0.7068274455589384	1.3003520047596855	0.5123325069516512	0.8923116219523881	-0.2160571522528494	0.5930418104400743	-0.4838036266303078	1.3763870012917654	-0.08809160472759965	-1.453048221840017	0.39211820825404864	0.4490093097658574	0.2095016580791263	0.7281820334014236	-0.6070983634543294	0.9377067622469718	0.8310097848303869	1.1412676751077562	0.662155158483856	0.33985270937942713	0.5116046700439367	0.09645755600459058	1.7490114847530591	0.09334352578206324	-0.6555033078696355	0.7651435944477287	-0.1522332806832343	-0.03136743742141752	1.1858366439619015	0.6462279260676476	0.8852780587232149	0.9388849543192582	-1.0361591261474454	0.5508694096465537	0.6969599484231074	-0.3153403529018169	-0.04783367277979836	-1.4624257542920163	0.45638478695941487	-0.4941897154732024	1.0785438717926903	-1.7956317617185122	0.6073113985267978	-0.9385824652846383	0.3177637618951223	0.749042823302102
-1.4377967963962137	1.0347446763938752	-0.613709764245282	0.013262559303771878	-0.1884287611952334	0.8848552523193686	1.3466022073969033	2.299822084054507	0.18642446427920495	0.41884208416072805	0.4512437822659289	1.4343997570045683	0.4881770511480052	-0.8744952210966129	1.397731433978814	1.6075037513133297	1.1695515131859975	2.0894580817885537	-0.3583907185222648	0.547789585990354	0.3236448743289672	2.032539624762848	0.6324449033963317	1.106859424474128	0.8735606751809964	-0.017528609724164493	1.9928755303613233	0.3169661193032505	-0.7425106289621912	1.3715704217728033	0.7590685097750769	0.6171585179667822	2.1861969799508567	0.8829312349171345	1.590183309751437	1.6521500776167417	-0.8667349871852144	0.46285124697183544	1.9331122615411827	0.2640421277004208	0.6314772326478458	-0.45257905927900305	1.3823724686418584	-0.6106035724113749	0.9478016224204291	-1.553725788019722	0.5754854054352991	-0.6279720838469903	1.1710786169136067	1.2252958784730303
-1.0091136009011987	0.7267006742244134	0.46563439312644855	1.1749942259273773	0.22625252676382346	0.5296331751896435	1.3485122023088143	2.205424393793572	0.2437352224712718	0.20988447705566662	0.9793336394832616	1.4560992457385642	1.1073752224678526	-0.1259777894125751	1.607448785324985	1.719628292869163	1.3783642115529262	2.092766058603698	-0.0002799945874265946	-0.12663639379818295	0.1401538726362269	1.933917484987561	0.7289884562745671	1.0763254907364026	1.235673926432203	0.061299997976404334	1.1918573563315524	0.29489341025856464	-0.28868985663273766	1.868961287518005	1.3157412057277025	1.4143314211988463	2.6103007294518195	0.6764761241096467	1.4272619825230608	1.444197497516573	-0.1340437225299677	0.34993683649079776	2.4960021496445544	0.6098998696372488	1.094474739045207	0.9321734050250129	1.2826978386815364	-0.5791464894793169	0.34055235217467367	-0.5214112740243634	-0.005270881922892229	0.18877373930744631	1.9285164999850115	0.5374707772255514
0.3727098133818441	0.06263606850255317	1.4936959500759643	1.769652325584643	0.4833288064116661	0.43597959042738704	0.5098487755819552	0.6019213188965704	0.11241660679660065	0.4471420283824149	0.8531238924683607	1.4441896636404599	1.655303335468015	-0.04050746141030417	1.1687591842871183	0.9504244233011294	1.1010406122115248	0.7617141068718097	0.4896465764945792	-0.4750302334618164	0.613943780965538	1.0063027943056992	0.9729141336742723	0.599924898388602	1.7541371488495294	0.3492728480496866	0.313800571403289	0.21436663330493932	0.43136103120774855	1.7902393046088705	1.5808124395617604	1.5325504518600346	2.4163419591570934	0.03777708183109216	0.9270475179373819	1.0830626971137407	0.7284389212794488	0.40979850162131853	1.9834878125595483	0.8937415228313442	0.9626224853446484	1.8118403050769456	0.6660303574608337	-0.49278655060326426	0.07832839266054924	0.5332496456432994	-0.4309220420942771	1.0621785812662616	1.5934571044126706	-0.35679938243785925
2.002267911393843	0.11752593129324372	1.7775649108490108	1.421042880973671	1.0005636591830533	0.5277116259063768	-0.21390518763256847	-0.6895785961104441	0.3181339836223289	1.201439787746174	0.681146762005419	1.3604727863379291	2.0083906482722127	-0.7963784433270333	0.6499347191498488	0.15536585503504222	0.8577554674291111	-0.404770774403207	0.9508984007769214	-0.08400237936596817	1.5668573958992669	0.21910684220275745	1.3289960588854228	0.1856429523492828	2.3590886955300387	0.8780200665735606	0.2184491466708736	0.5932656329031983	0.7381940167197938	1.005607171914824	1.8577250550208357	0.831785786525261	1.8325812407103412	-0.5468715487431294	0.6564268288042813	1.2976880625014893	1.2629694983088766	0.6715383989560529	0.7632016182242474	1.1420001988409694	0.4156364820387738	1.534290896811314	0.24203687336236365	-0.1644140201462533	0.6791606451628637	1.081412188117866	-0.273991091293961	1.676032200862909	0.1967510096600297	-0.4782853936101344
2.547862896036694	1.0331951029975075	1.2104716796332875	0.38302092046318703	1.8757615643876753	0.6232485079040652	0.05481140286331461	0.03312542201807477	1.1823228563098533	1.9808878893675128	1.1655862104001213	1.2345991494779849	2.025568055144261	-1.5828796278410133	0.4415024375595124	0.06126376353960611	0.8162382536443281	-0.1611129505186011	1.247969701223367	0.8695861213220778	2.3330385681389387	0.2859378337134205	1.6836125468696108	0.019899888401559564	2.702898448829936	1.462337127159974	0.8035647715126593	1.4958460737973365	0.3925407731432485	-0.11500252753235715	2.2015322949026475	0.09636319011858173	1.0481729939524824	-0.6216424139313003	0.5645993504414393	1.9172741446132155	1.328160036867716	0.9278688790752787	-0.1480454041996248	1.245402185854893	-0.033037213282060725	0.39884803383530343	0.2718912349833021	0.6653900242516089	1.6851205472440585	1.2616788936260994	0.2503120597767963	2.0975920248521036	-0.9958061048242733	0.18495698935638127
1.4860256375741077	1.7466291750762672	0.41866948690286476	-0.624449838598379	2.4444491307851672	0.6282131499277597	1.0189993423626547	2.189934639251283	2.289218960495403	2.1378270650630293	2.1027786795483676	1.1097877717157287	1.6383695194989245	-1.440857021230086	0.4751720197845178	0.5656558035644953	0.7343170975473834	0.9379938754201578	1.3560515604615497	1.7657280425880435	2.244275068982925	0.868577403838102	1.8189656502232845	-0.001970906836149338	2.411452085969143	1.6804171183193441	1.2825423022984204	2.219669046466383	-0.12592200071954127	-0.9770803452446877	2.2543076851003003	0.0946108259313618	0.15310005319814057	-0.23761183845447997	0.21951599568603658	2.111684163778616	1.1049327999153866	0.925514562317746	-0.05662275086955854	1.1647645669416518	-0.12788358509711614	-0.5839404304466451	0.4973832942118381	1.7763625062388981	2.05077930695634	1.3516813404516195	0.667719052340531	2.4095433518851292	-0.817610672768042	0.8374017398507837
-0.0011950381760667944	1.2712324973448217	0.09463803378417751	-0.9912316042257934	1.9509711201822055	0.566131987217051	1.3913346721341369	3.209775236893701	2.6401422498656184	1.4995637697448698	2.3654793406466466	0.9697609188951904	1.004932677239643	-0.392393773726262	0.4803402724288877	0.9315826832760731	0.4398796880129021	1.0682463753181302	1.314740055597174	2.0856955196520386	1.24821532080481	0.9691535135171262	1.5873708309463472	0.043538767594989564	1.5041628795663724	1.279095522513212	1.1550627998485152	2.0368573383912247	-0.20378622536907948	-1.2198391354709954	1.7067747205405275	0.528728518369504	-0.6781472517854108	0.15620223787863072	-0.3911970470442299	1.453672665861752	0.8449889703636135	0.6603174706405514	0.59687705170939	1.0275222381468323	-0.14653670242805406	-0.7093850972255992	0.6191140699210343	2.32290122991588	1.2696013462274673	1.18535287393429	0.8371618554683522	2.25963368157877	0.35458787445806494	0.8981952026552286
0.03802174226918739	-0.017338438576795692	0.28496766321271444	-0.6824301811662107	0.6214295725406088	0.4979543121323347	0.3055598144233535	1.2713949406203109	1.5160853533517649	0.5912224578692293	1.038208164687033	0.7975367064138287	0.5065513502069808	0.49575586203301486	0.37020251978361407	0.6731434816603447	0.17879912385479288	-0.7535410132259838	1.1994288865986544	1.8228809513678965	0.054814481750870184	0.0915867444398307	1.1563195002690347	0.23996411208989749	0.5452617147529195	0.5929992041398321	0.7148233169003918	1.1648368429302003	0.225667706816538	-0.9431578988276523	0.848060197850515	0.2343063148722186	-1.1153414221689655	0.26717016344266387	-0.6044311742652313	0.5083004337101757	0.6785068265709073	0.44920872494311753	0.6454729520323238	0.9818864548592775	-0.5236527816135429	-0.24979510304487534	0.69866526478059	1.5114863079049936	3.552846457866445e-05	0.4447814543659498	1.0317984235618314	1.0888941586457115	0.8366860034174428	0.6498011674033523
2.2604182510970454	-0.7313635466298458	0.4590842129299409	-0.15620075785369095	-0.28352063423093593	0.4527207220987607	-1.5791256312825517	-2.4839694797288057	-0.7102229622713112	0.16937608102216303	-1.4587087132001546	0.657560010646623	0.4641112155016781	0.3007099415876024	0.27686671062843016	0.12229051205716271	0.3455651535476108	-3.374827216344702	1.117194716932209	1.391718379115623	-0.45396915487520595	-1.133773601076053	0.9465528063063358	0.6376675885796098	0.22852845970547253	0.36136500100250485	0.5812670951125203	0.6772322099340558	0.7095445368719664	-0.5414485309335021	0.43148007987973885	-1.441046288655057	-0.9163128776568845	0.27893593515537146	0.15987458687822587	0.20951496926680116	0.624980293123538	0.6253930081356515	-0.4801935672888628	1.0037577679756469	-1.247712040558594	-0.0343319226777414	1.0079626688339747	-0.4818860592065539	-0.57752182869183	-0.5738947950288389	1.4572521680583792	-1.0549217904928534	-0.5108796104765158	0.7909580179177352
5.0346348320270975	-0.10185775675084477	0.23615539363070606	0.13777147188579653	0.248074928434173	0.4029321252853127	-2.5985211684458984	-4.8902729276649	-2.6580468359603353	0.4936721614268247	-3.5134542422138115	0.6148771150669834	0.7983185961453978	-0.644000959451653	0.27013593549493287	0.02087810440447391	0.9072172444994013	-4.550220755673347	1.115084233961303	1.1805261614778852	-0.05667645711595735	-1.5718858384887024	1.191931489436567	1.0330157433813243	0.6953113131417419	0.9597518341181054	0.894076868921346	1.286010999496461	0.8727799770448808	-0.3483181473542552	0.8672055136467551	-3.6411472003430196	-0.2325830362425713	0.5512188517700615	1.4925895870193437	0.7573802832287986	0.6621185273803203	1.1278261330105075	-1.9922950221189404	0.9182206711187162	-1.737779348389017	-0.45369021301753265	1.5490679289132678	-2.396970730262074	-0.023326596974758446	-0.9354363095022343	1.8419629278732441	-3.108597675195871	-2.844919501001863	1.4860346742095054
5.796718962255355	1.077651837756845	-0.1402236619589625	0.13774966526179427	1.7298866611866328	0.2686736584393171	-1.7630967398134452	-3.972773695509644	-2.9690408638511787	1.077213371434517	-3.687474579154798	0.5648321414222414	1.019433501415679	-1.0543154102648598	0.2021846951948695	0.6204795772086041	1.2661112969311026	-3.196536181503351	1.0497683961718072	1.2134862832159343	0.583903249741373	-0.7672754299263667	1.5861089681054863	1.0451373397813721	1.297028729588274	1.8537363277734584	1.1296390786052255	2.3865622313482415	0.7886867123346025	-0.41741502127447083	1.6469252969410964	-4.638977600204017	0.4293952412899981	1.0860419192343131	2.1489359235507806	1.3593689045944706	0.7037484980514025	1.459986749587038	-2.493180006776758	0.6264496723653555	-1.3793017300125694	-1.046811615153635	1.886276319813407	-2.8701888725380007	0.8802618876678769	-0.0854477210481069	1.6393573511678596	-3.696042530135736	-4.0215068764214505	2.067893607857501
3.5144919295899273	1.3605117518513827	-0.15252657430010821	0.08156377947640019	2.491374982443567	-0.030418542572151624	0.20584564116523255	-0.9349568389444151	-1.4092899200636428	1.1852354830700944	-1.965787634555376	0.2556099666278039	0.6378234353391005	-0.14920049721298284	-0.0893548683005985	1.3557166488823127	0.8289676359061479	-0.40326328421056906	0.6523875545803756	1.2175743380746793	0.5931645819211382	0.5901499018028258	1.5026083063412978	0.46281944733153707	1.1543533123441987	1.9947504833410499	0.7128335550170724	2.5817557124491515	0.7274168307366494	-0.5825583725495307	1.7580138952031925	-3.5203633283564493	0.6203807763040353	1.4355179121365733	1.2802023941372018	1.12669720787438	0.5720093131675386	1.150807470207052	-1.4450656664838089	0.26386775403464036	-0.16591533637808703	-1.0997035034240306	1.5673865646872118	-1.6143882744338294	0.9916644001969768	1.2761749596923273	0.6469107540346906	-2.383612743602557	-2.7525455763866655	1.7539532096796022
-0.27679381973958145	0.3355150544692326	0.2772279480171847	0.14725464503486066	1.3718831486604868	-0.47432249477086	1.608039064486767	1.245604520842398	0.946313622380174	0.568587988829328	0.3176165599875772	-0.42123268329418045	-0.3714469897700717	1.3970056775444417	-0.49807511364706086	1.478826598411769	-0.2985541343409189	1.7849892127080438	-0.15078663424266914	0.9607438050637594	-0.21522812074286093	1.3643434290983594	0.6427609930626597	-0.4780861243441367	0.020794073092422108	0.8651242862997367	-0.30831941778836236	1.1910870117100572	0.7263147890405126	-0.6755507626096743	0.7324371210697721	-1.1005338785952083	0.31210534896383363	1.174839004192523	-0.5774097119753567	0.070034799844821	0.12517648001060633	0.26783772320724547	0.28472365194899707	0.08614399004649383	1.2214664703463833	-0.4925207349018956	0.6847529919148468	0.3684430691883005	0.06922482936374964	1.706609094859725	-0.6577559744582517	-0.17006239149301625	0.0840480810413683	0.5524734788927063
-2.93943544349093	-0.9050197830526304	0.6246017931283883	0.2699139971643752	-1.0200315643708493	-0.8935266939871715	1.447280515872207	0.9696134023438697	2.597157051805217	-0.32427701948656995	1.7226723397475265	-1.1925998618812859	-1.505411542861389	2.1275931076671615	-0.6844116002934034	0.9042554428709701	-1.2847302256785604	2.329568980341494	-0.9936572168628551	0.489621169730671	-1.1567057796054463	1.0296198065914204	-0.5844991689297194	-1.183943707237619	-1.4312680740154577	-0.9250337187779619	-1.2724106706937026	-0.9506725153886687	0.5882510128631158	-0.6720708139586576	-0.8055126465900729	0.8984648487864672	-0.16517831546432563	0.37072779018740837	-1.9154661668815876	-0.9360169801860496	-0.5324315036211158	-0.6041223339014637	1.3816415888059996	0.20001459610713587	1.9714095402082956	0.20447100843944863	-0.0998258935759929	1.7183149531321307	-0.9748241506695186	0.5327976982433578	-1.4679789990503633	1.3772965777382777	2.3526394038588276	-0.6686275505023732
-3.138162074338895	-1.030584389862213	0.3800380656723198	0.2966213709407101	-2.8863498411897535	-1.081343315610713	0.2588854116562083	-0.5846245925273351	2.750255504879543	-0.8459991474649355	1.8379495857324375	-1.5673026294731764	-2.129674222914899	1.368517339049092	-0.4137283843545792	0.270161277039298	-1.3054050854740897	1.8041153114316253	-1.2814695318665448	0.047479737239402034	-1.3942880170178424	0.0074836955958985105	-1.4067027276223065	-1.1272439767275757	-2.219064766431762	-2.1773723816325004	-1.5514871055438797	-2.3168806085421823	0.2615294753468663	-0.6445971520231114	-1.7195764934350726	1.467653174883056	-0.4979597724671689	-0.4981239198494071	-1.6841887731115164	-1.108813187627029	-1.0411144925462155	-0.9486252093527571	1.3994138536235865	0.4401150137863097	1.7818895097288274	0.4390426786964552	-0.1750710416054556	1.8233283418099218	-1.0951351667058338	-1.3279032710378842	-1.3465045049864452	1.483032632263811	2.713965099294869	-1.0242646541727052
-1.7491337710926567	0.05246834007763943	-0.295908765830463	0.2216911208568187	-3.0306743452414024	-0.9963325445950163	-0.6808496572099926	-1.1587533565466934	1.7326438078316018	-0.801232029273481	1.291650769723341	-1.2989864192236957	-1.9549219128183388	-0.06558397314464694	0.2070919572897552	0.16050722608993484	-0.3055865962435329	1.3010507326692993	-0.7468554615138348	-0.20529087221133335	-0.7781612385008329	-0.9007112791076737	-1.4178332925991475	-0.26944728014413516	-1.9392929228016969	-2.238743499250827	-1.1291325699314079	-2.2011307654032852	0.021907334515715565	-0.6053435252404966	-1.460373727790903	1.015611464594296	-0.6323987321830581	-1.029158741765719	-0.23015414355238065	-0.5105650927768864	-1.084548961004296	-0.8359368784630569	0.9678338754549157	0.5277144418979399	1.0135050243808201	0.3016703001675568	0.38143450734130985	1.0750882510244055	-0.25953285519313735	-2.2389172233232917	-0.5688017758658013	0.6537000396776003	1.6312030384470726	-0.45197986788816574
-0.5928176708055203	1.1836789356712587	-0.6892853449653757	0.19616320576681048	-1.9167119507395376	-0.8200870144571659	-0.7264797849388749	-0.027194736494025398	0.4638452532233892	-0.5752105426084381	0.8583888164722893	-0.6540913581873857	-1.1948008818988085	-0.7733188381977788	0.8552632615109194	0.419638027124208	0.9697201497079182	1.1716613028407887	0.23315463704163797	-0.362518169227858	0.06135692421903818	-1.241451640432029	-0.93108693819154	0.8734172461461974	-1.0587020737463788	-1.5325911980421925	-0.5520961013957425	-1.266154456785377	0.1686090666276412	-0.4361406995234547	-0.5294911510454112	0.6045360790905375	-0.6614467376248564	-1.1927650021688727	1.1812111120879139	0.15859664666490325	-0.7084778620947102	-0.7771981727798788	0.8263236528669508	0.3355934703345496	0.30389905323429206	0.34711660504321185	0.8396510837891121	0.2388524566947286	0.5303507826593702	-1.4819182705005536	0.2025793652823017	-0.07765923377325122	0.4920719183975326	0.30728817730328645
-0.5945545411782115	1.2672539560663996	-0.31680664336457737	0.3288373726314641	-0.9398539306898536	-0.7591574063732505	-0.2941211980673836	1.4497810757082898	-0.3759919777098865	-0.6638605776001767	0.7127757027349035	-0.17402152230411203	-0.3552415519592968	-0.21294626466683828	1.2833991392758108	0.3608276796962986	1.6578452052833461	0.995929526434706	0.9501501059282207	-0.6587634048569266	0.38729272373216644	-1.0875023618723183	-0.6189813268492516	1.5983843147257597	-0.3906285887107212	-0.9763046813350474	-0.3805095045321872	-0.6640660296034202	0.6253441593578652	-0.015463008494715134	0.10822927732812983	0.7762325061869533	-0.5956843418625022	-1.152882345652864	1.6138979431321208	0.32853196539532703	-0.2793728545317372	-1.0721763365844028	0.9648894499476142	-0.017071223974120912	0.05546625508356883	0.8828477020392281	0.524160085383762	-0.24636882171929056	0.317688639267006	0.11969108213314619	0.5395680075064102	-0.20955358183062306	0.09676381026404722	0.4892537916092124
-1.2716177974791951	0.33451083951881916	0.5148245584039111	0.5481983704015311	-0.8649324945195719	-0.8004463749546677	-0.08041365647011484	1.6754143257902039	-0.7141382460027379	-1.1470964303796016	0.5184401093827699	-0.1864505316599274	0.10256206441053611	0.8838702005324434	1.420452663583479	-0.39637512280738396	1.4604259725118625	0.47909393690524515	0.9940809577492296	-1.1898476535885913	0.02897669462869606	-0.7157931347792261	-0.8655242559979571	1.5310592497342697	-0.3644884363110924	-0.9994967630288213	-0.7101316083495222	-0.8534261617003402	0.9727864966495013	0.5684832204032451	-0.03951372424796202	1.2411217634099985	-0.3625701781560113	-0.9563575180302991	1.1265490977342472	-0.015006952063970637	-0.09898031841781504	-1.4199276444732403	0.8473401076653893	-0.3144697206662619	0.21331491060696317	1.5787302576432072	-0.5197809844206874	-0.39109937382439997	-0.8303626143494941	1.1688376011599335	0.5364959870152434	-0.02748653958416474	0.17349771460991784	-0.007086719858010706
-1.701608589140226	-0.7283600850120358	0.9983091505121159	0.6805617052717445	-1.190203635619224	-0.7345416956219194	-0.18728643359469893	0.6669830675746455	-0.8237945296649378	-1.6356868628474464	0.04537360120048784	-0.5852473864758355	-0.004947105395989605	1.4321721509854002	1.239888926941437	-1.4466371026514655	0.7174658803005737	-0.060883601010856304	0.5195401888011689	-1.760607429709143	-0.5930664066208672	-0.31547750370432515	-1.4872408089934888	0.8639172500888275	-0.7906450953241713	-1.2417280859671875	-1.169219952078688	-1.382557419067046	0.8706796528638905	0.9667319370223675	-0.6654648562695362	1.4915147538520852	-0.017661136715067437	-0.5473169431901956	0.3516039840845688	-0.5451796259478354	-0.11389534699946353	-1.2764347229963626	0.25204050362258207	-0.4597776479515136	0.4203742477758575	1.801951838939065	-1.5697444850754783	-0.34841162454800273	-1.9400935400014863	1.0650735021638893	0.5316308243760985	0.00044275968118785843	0.11622500431028775	-0.6748664974348727
-1.5664130041022193	-1.218316146657205	0.6196362988753709	0.6152409929297573	-0.9894134810866091	-0.45410064338642375	-0.1862170234627183	-0.18831541551091754	-0.8885641056713024	-1.6786854402503018	-0.4801318894775914	-1.0516792613315453	-0.5231112773775085	1.0868666626897006	0.6742401526740861	-2.0125996176267247	-0.04563176951022266	-0.18071759279102229	-0.08311993212508453	-2.0362995262381998	-0.9691225019224227	0.004414535310922594	-2.0038774518624494	0.12181557880296609	-1.203006303814275	-1.1503480323809907	-1.3003810103867726	-1.6270732114055297	0.3429660461931767	0.8060349356741229	-1.1304143966104636	1.3821559993436658	0.17144635525379767	-0.04688324621522159	-0.2706712235419328	-0.9749232307436347	-0.06013888124150215	-0.5584011064435711	-0.431030406247204	-0.5416866425731737	0.34540603951166104	1.2411071020173772	-1.9132871674122014	-0.21282368218337433	-2.1139799909939336	0.3209436064498377	0.6221593516350868	-0.18618462257093685	-0.22830554280685547	-1.0140596554712407
-1.1738529583551085	-1.1431599542079858	-0.40108311844038574	0.35415046154972885	-0.09138167293341168	-0.16258771102181838	0.1305978741263132	0.10477812945016388	-0.872414400436659	-1.1808843195431116	-0.643450777005668	-1.3816719726269955	-1.0601361528470832	0.3617947237880565	-0.25469156130330206	-1.745009010002832	-0.5507424819236483	0.02453677988379121	-0.628232770741199	-1.8677234909883187	-0.9263670741464353	0.12527801249605838	-2.0793051465178825	-0.31700323096796207	-1.3044960367178633	-0.6824939683020906	-0.9435400944888533	-1.4434875790536852	-0.36645466991039155	0.039335887960961706	-1.0990540042858652	1.0421224462851748	-0.04648111425253196	0.17468901122569722	-0.7006128098376013	-1.1472944718278757	0.14970810309327393	0.14825031441731093	-0.7623754611461921	-0.7131811809415662	-0.0751641614640146	0.15801207748571627	-1.4752334663267708	-0.09688881319765548	-1.3137901423133824	-0.2601307207669896	0.5134719888576944	-0.318377537147988	-0.6116211524197217	-0.9998666011880194
-0.8123550337805545	-0.8538120098174989	-1.3988483761631783	-0.05767422200475113	0.7724972726446574	-0.1902446956141138	0.38646663263208975	1.1102267936344046	-0.7092156961105741	-0.4605753006700838	-0.33498607192417196	-1.5392083294984227	-1.227579222454524	-0.10752262205091039	-1.279498002466926	-1.0061956381736221	-0.8144708390268905	0.035566672543500544	-1.1290993567245948	-1.4620096151230844	-0.6316229839262669	-0.0020903387929967596	-1.7098944403392786	-0.49036409376768647	-1.104014406329035	-0.3047786254573811	-0.32862825121462536	-1.0711935293306878	-1.0720397421917942	-0.9294936482777415	-0.7209381275826988	0.4961870291753609	-0.6071002577193336	-0.15838835259240786	-0.957071596942029	-0.9555352515474046	0.29498895956173377	0.16453710010967273	-0.821575443159822	-1.0166129597420008	-0.6214129078115218	-0.8738473395007412	-0.789946163580649	-0.1819137967690529	-0.25106025544212374	-0.40048714592274004	-0.13337169178543493	-0.2680644883142666	-0.8958025098657004	-0.9649129843396963
-0.4610553423740259	-0.5249866251623135	-1.8482837061313178	-0.5594112945351466	0.8876394077872946	-0.5900317662652694	0.12177174156319301	1.7171542813685579	-0.4728555265601427	0.024768507769813895	0.11387659206933667	-1.4801969663827297	-0.9118871160585497	-0.1576376701575831	-1.979762931181983	-0.3920535039020701	-0.9310279014447319	-0.3749668902958621	-1.4453678926720932	-1.2011527464758336	-0.3487248400937405	-0.22574204760833758	-1.1167021582647283	-0.6730337058943081	-0.7748039320842637	-0.38653636650903644	0.1346094069350861	-0.6764211331743084	-1.6502346573295454	-1.5073028145160194	-0.3520615019449697	-0.32609714687687874	-1.1325855378090979	-0.8540303002592803	-0.9109916116308308	-0.4231538751065204	0.14574788150303997	-0.5461311115674843	-0.9917587777870484	-1.3073278380498967	-0.9762977045921339	-1.3687964919352633	-0.4178545776318478	-0.5268907225562609	0.3254683127634335	-0.31265670978022386	-1.2215907059681004	-0.2128681611276373	-1.167146595114152	-1.1194381436231604
-0.11593772651765068	-0.17390573938782775	-1.629866361572271	-1.003443280714596	0.36455002948003723	-0.9988198104112432	-0.5226952578477837	1.5049316117762035	-0.30993964204323726	0.00367810492694792	0.2618961862009678	-1.0954657326532764	-0.36247160111297205	0.015393251261851376	-2.085957542540251	-0.11818870060003582	-0.9185632616192325	-0.8229718959623401	-1.1957746751803338	-1.2673704614870167	-0.26800409405528064	-0.28499914527823905	-0.5669918161867649	-0.9727245275486379	-0.493868590518474	-0.7630757712813516	0.17886473453072416	-0.24975262763000144	-1.8525749710290673	-1.350878289437878	-0.23246165422686557	-1.2228377129710477	-1.2621496854336485	-1.3523008234302496	-0.5321162902196702	0.13286821543472005	-0.19354823894338957	-1.3108043128463103	-1.3071395257635439	-1.3318184728052573	-0.9620749153499079	-1.1429008774911857	-0.43840238503821843	-0.8809314324775416	0.18357249504563533	-0.16674741708117385	-2.1300645449519853	-0.32298623267842613	-1.3745563492277346	-1.2719520841838112
-0.048216413155596806	0.026454141021997158	-0.8996882141144561	-1.1432738536458078	-0.07317501981582364	-0.9737545807908934	-0.862944762513051	1.008154284139104	-0.2692593666905223	-0.45431755064399765	-0.0432198289720123	-0.40898146891056814	0.025864066956235814	0.26225843301318014	-1.6772929381466024	0.03929726043364705	-0.7594749211764209	-0.8284583936624161	-0.2049959580656713	-1.455105799472557	-0.46145940460045487	-0.10024696876449948	-0.2649669297684405	-1.1591790730595801	-0.374940824007116	-0.9509856994427095	-0.11766690889323339	0.11947144699174242	-1.369949689433624	-0.6011997445041266	-0.3883929555494027	-1.649832595641869	-0.9552909653332451	-1.2522626313960663	-0.14034910258671796	0.23926316493918073	-0.36220438438274144	-1.4263727701994608	-1.335034119367935	-0.9143887227208779	-0.6463106328573818	-0.36605866664269915	-0.5008900806880746	-0.8560659894517926	-0.38425844269711995	0.09054669395620803	-2.176536703908901	-0.4740143243879097	-1.2006596702495005	-1.0393380803483068
-0.4843460639022825	-0.2055023171956652	0.058792971254963564	-0.8218829691875849	0.035487051456468424	-0.4518299369081306	-0.44735288604072326	0.7824037243394796	-0.27415843109204174	-0.9956966630133847	-0.5897006754981152	0.25451395076020217	0.06013631926771784	0.5490606030800893	-1.0817578490571382	0.2910909876528797	-0.5086179359635434	-0.46544273159426314	1.034050382969544	-1.377077048547271	-0.8410735059291424	0.09803760837041821	-0.27214195762394744	-0.9276626393036524	-0.42609163534539124	-0.6931844922446252	-0.3926701643347087	0.16638188469104578	-0.2444369865838656	0.2629819881621958	-0.6916449798917423	-1.2362495737478811	-0.4650695678035454	-0.6880865653043521	-0.16721960933001168	-0.2704843517592645	-0.1865115380902776	-0.8387214046071318	-0.8133346926950192	-0.13899632069094586	-0.25144805877475973	0.4504413414340699	-0.2979965440176797	-0.3611766241339092	-0.8916383739042708	0.4166162861541604	-1.246776082179489	-0.41630108497916907	-0.5121555677649279	-0.30255690622238396
-1.1387142152369933	-0.8253310070618931	0.8099927233161464	-0.21912793519597507	0.411164564032754	0.18198788795626888	0.38419257493871706	0.6630473938356352	-0.2535328472729535	-1.196106338917693	-1.033113252867825	0.456623265758121	-0.12181148033413476	0.7186254531539836	-0.625330532081881	0.5059025874761687	-0.31841874705507756	-0.2660247570871201	1.5810148633607188	-0.8629274962078414	-1.1377738674609716	0.017400797026111397	-0.4398599669456461	-0.3119902328108368	-0.515015770761613	-0.19066169662309	-0.2998161360863182	-0.1941048578074096	0.8828548551698229	0.7754793327298318	-0.9387755785142893	-0.3080388323756956	-0.07123911864252892	-0.14029055980775118	-0.6519183045615924	-0.9945537868255439	0.05214042757659028	-0.1142738948716539	-0.16478783720978782	0.616732369433282	0.020178040670633196	0.6403451494328687	0.08517350174719351	0.21856340079598469	-0.9678707632144161	0.4874284520994093	0.008294784787658669	-0.16436135001302016	0.22345627781719238	0.5793395641770882
-1.3500918593827187	-1.29928913225639	0.8299297477680266	0.17270692360200027	0.4385378937768009	0.4861372489466939	0.8456690708319652	0.15117774968693526	-0.22363043128900156	-0.8350638058887249	-1.137934915236942	0.0765981821161044	-0.26595789325722924	0.47266595231520475	-0.47600071130451543	0.40898908568832143	-0.361564189811808	-0.49818735657435215	0.8937820902512021	-0.14020475916250705	-1.0535665801880438	-0.32554848252654583	-0.46446282612996337	0.2271220607008474	-0.4416427928431382	0.16958989605126767	0.17012833431252844	-0.5808139306215577	1.1776308522882881	0.7367810122922664	-0.9507504020353009	0.31141995117307497	0.11080148241691713	0.07620885101884813	-1.143176384057596	-1.3180382958881725	-0.11076614490433037	0.19222203919710712	-0.09114398846399374	0.8825726996636016	0.07592823839724924	-0.15881755169932413	0.30035124103768207	0.3791818411265064	-0.5203043471805963	0.055240695496839014	0.6540069494480284	-0.04214611263679708	0.29143191601048585	1.032108974962504
-0.789731981807122	-1.0888542157788401	-0.10435494240067993	-0.04468660908599127	-0.09889944934282704	0.3673067582077238	0.5640241879910931	-0.7326674132450431	-0.20406418196448553	-0.07493040450889725	-0.8463880300869505	-0.48768175246411366	-0.28699956394027865	-0.25854745224031433	-0.619285275541948	0.008615776282221852	-0.70952274603125	-0.7737158994285401	-0.5712761293872616	0.38467604836319325	-0.5530193744353447	-0.5565227306867475	-0.1214710675877582	0.1861612609964671	-0.1260170368451823	0.2057290959602557	0.6337980445786832	-0.4509539888888625	0.4017637405786739	0.2517272997878836	-0.7061480258339736	0.11291616758641525	0.10813716333662503	0.06542416881003865	-1.1935460552900237	-1.04747244795856	-0.7861048329857215	0.049047729460630775	-0.6714001654664788	0.44441228905580493	-0.09742319735018072	-1.5672611201128779	0.15491663182827314	0.02970692513005057	0.2186473465584018	-0.600609028853828	0.2524508630867653	-0.2751882942312616	-0.40994061681207977	0.768446431830432
0.11457069617828414	-0.27024794134454466	-1.5024941348263232	-0.7328453110354862	-0.7861961731988819	0.08486523274793076	-0.03511619388515685	-1.3535665794988674	-0.11526340427027364	0.6236596298646083	-0.24666642406873895	-0.6305718538196321	-0.27304962022217955	-1.0504881193988111	-0.855484502712712	-0.33134783135511553	-1.2249140077581866	-0.515778259727165	-1.7100741541002884	0.5098173252912692	0.022578544331850137	-0.3084428022541532	0.501239518885276	-0.48090380381864206	0.2862842136430596	0.04156691443471828	0.6314923373281134	0.2700277919435575	-0.7614297953185813	-0.36159305735637803	-0.3824347286984467	-0.5712309453829895	-0.0005014443104778643	0.12232380957901261	-0.8498191787837472	-0.5726407266898627	-1.5354355043879448	-0.15227829768178278	-1.1382747380102014	-0.4277167656907207	-0.46114681555487747	-2.575592288534291	-0.16384904194560082	-0.40840378387807996	0.7953268594686123	-0.8285852966881567	-0.7546344044983513	-0.6446461230941416	-1.0723761574720814	0.05482235703182963
0.6150007609318057	0.4887526719890465	-2.317216416767435	-1.2392118108993455	-1.0206670018112607	-0.06194494287228903	-0.2332844433997161	-1.2540909076326057	0.14759659707573852	0.8459252854807823	0.444977003417576	-0.0873754866768587	-0.2350441798149452	-1.2929630531164775	-0.8366917602831768	-0.29471576291441787	-1.5502397758858202	0.30178292563369213	-1.759766537340714	0.39946492442542125	0.24138454874313164	0.38462745617818633	1.0391987380580086	-1.250591135855743	0.5723645364089825	-0.0734743352413332	0.0786297584606677	1.0238244809977384	-1.2873321113933025	-0.7031369383708307	-0.1897271606720498	-0.9324976582284391	-0.09837024433294987	0.36886576709059643	-0.5277045926711345	-0.3506006433634311	-1.7444484701435554	-0.07561308282976334	-0.7246760486801579	-1.1144599106578212	-0.8679763344990923	-2.3145708568255916	-0.2975298734579401	-0.4484852777599417	0.8337524727121876	-0.3070773724660972	-1.4262835055453513	-0.6743658453244452	-0.7558719030188396	-0.5129704070857575
0.4576343013755655	0.6117091736733701	-1.757147405622348	-0.9714887567373235	-0.5859636298043187	0.03920448324411221	0.18468023698968147	-0.7585490663988949	0.5292425601614952	0.5589434882473748	0.9305221985291495	0.8267270916420638	0.01439558203857548	-0.8181712829305141	-0.281778193679844	-0.006794678690066595	-1.2907433252037608	1.079715818890332	-0.9140987573269768	0.39727704270132636	0.02368943038641049	1.0799855719825482	1.1709984348171427	-1.4449707678594275	0.6935044564311406	0.048258165777838875	-0.5761323520702764	1.1981315545875229	-0.7439578635641657	-0.47712621461283533	-0.1356018032230585	-0.5230746774603502	-0.032345742126040515	0.6818029833310624	-0.4544267432462136	-0.36336376076154847	-1.1661873877786193	0.2768282673039274	0.40173450602261507	-1.0955474611898266	-1.0321707186148936	-0.8404266744900273	-0.10805146429772941	-0.013097331025724123	0.35747862639168315	0.5379990108693274	-1.1279722847938487	-0.1551718143565503	0.566714818155863	-0.5169047088250511
0.112143613990195	0.16385328260731005	-0.04247402106321526	-0.0020128397519420865	0.2039512741450209	0.36070883683140886	0.729327157696538	-0.586047751870161	0.7929989032285011	0.11694239057899664	0.9958511796231188	1.5128849106782016	0.6192000186285906	-0.12146506322345084	0.6977688504270629	0.07511752695159549	-0.35011718748540316	1.2663900618340271	0.014045494118505022	0.7140774455849596	-0.2639457529921511	1.298569645847105	0.9070251911403098	-0.8060321383205712	0.8323261393817485	0.465862019841784	-0.7036514201527261	0.7906630249321482	0.381446433473234	0.28911994142093783	-0.018808200291108024	0.3683395600415124	0.27841563199391806	0.9110033485469328	-0.4173451380251956	-0.23902323436414763	-0.09091403073033716	0.7005577432045033	1.2838773264367436	-0.3526129345972084	-0.6866280507129773	0.8678236009030793	0.18773612775937254	0.5807732171115947	-0.1957722539785613	0.9664338190197702	-0.025851969618037627	0.619981800677061	1.9193048175700451	-0.034074822085318104
0.17144838883335048	-0.33476266123384946	1.7067017365784127	0.9399807257122947	0.8165586673175542	0.852666011467209	0.7728898399977092	-0.9757388485858153	0.764389176220612	-0.0905399211366551	0.7028398947720266	1.6026112392305134	1.3517190705210318	0.12225800304004586	1.5346096016365927	-0.32274505820232297	0.8612232303850138	0.9303633372685179	0.4227138583996137	1.275752457146463	-0.21463858706031028	0.9040878903717678	0.5427910574267463	0.28753802151630836	1.1129298484592285	1.0783940728134978	-0.0879752030992578	0.3598661302178273	1.2472657875824154	1.1776779617953634	0.28840043148775646	1.1362301766880325	0.7131445313980019	1.0474190960684122	-0.12921779604257103	0.14535287302793357	0.9464504261859864	1.0526073316152667	1.2629727996829303	0.6270102948130499	0.13999114677418625	1.7530737732863144	0.2763228370776187	1.0278162136060953	-0.36241757574389366	0.7482638951129944	1.1508492059337438	1.1790857152348593	2.3235691575938304	0.5096302441406403
0.6707101288491653	-0.5179260584133356	2.412460661701412	1.1488626651580747	0.8981330733375258	1.4094932618616898	0.2209593037812009	-1.4271836217929927	0.5611390284029087	0.002736729310999975	0.36406419621821834	1.2034997212924177	1.6802741456799803	-0.2720809542389724	1.650517072899741	-0.9464483881607683	1.6447106210367652	0.558503739398179	0.34245301398970246	1.7984938276229936	0.16129511053591333	0.17593492614183398	0.3446285454318431	1.1456176856556923	1.3453291416117974	1.6026174954563286	0.8091557625321958	0.3359049696316629	1.4350741090619399	1.6415614080696808	0.6047147591085036	1.4837630748787927	1.0169613114590612	1.1517825741044985	0.3181919928809797	0.41453531636997726	1.5478183003043144	1.3023361966936526	0.6948405506702261	1.243997048896649	1.0293991506760798	1.54174241802631	0.09371040081198283	1.2924747461507224	-0.0857557798909712	0.40733362963208075	1.7836057143604096	1.3387702110608526	1.7509166345642408	0.762059368225079
1.1162885143042187	-0.4309239236163598	1.8977579467096575	0.6383994801152497	0.460943556202581	1.7954155137010575	-0.414707925171727	-1.3314508816460104	0.4676101737780105	0.15342318465482943	0.2328729977140106	0.7221451557823064	1.2851381275708353	-0.8664356455068232	1.0667416541494175	-1.2312720870622302	1.5827748592932824	0.41156088563421805	0.14033249638826206	1.9708675936906543	0.4755970416989623	-0.41243086865306394	0.3336211422719119	1.3380914151414194	1.1812491829997218	1.6990105784880611	1.2366284682983777	0.5528741615019048	1.132705001713922	1.46520717065441	0.5997826238788098	1.5380638081110916	1.0703902227486726	1.217272807572796	0.562700845519253	0.18598147839934998	1.59208740145498	1.407549661928676	0.43472193367103706	1.22152968977092	1.4515378868453352	0.8007875278175152	-0.12571020301894809	1.4459318241770478	0.282592310253572	0.5713576409456971	1.8024165412280824	1.2623260037516097	0.9793479861318091	0.7093786772846051
1.113703175654829	-0.21255448725745044	0.8543800873318004	0.12661298899723922	-0.1624615775879089	1.781869080770363	-0.5486404129100316	-0.6619036238798122	0.5361568545831729	0.17793674852888436	0.20874579823610512	0.51909424902268	0.49041423622977887	-1.0993410937867145	0.4899668205416296	-0.8475021532642917	0.9449648716721141	0.2866741268270225	0.027834480858770536	1.6380923610430336	0.47204932859637644	-0.49541878398694006	0.39467524775422536	1.0213938124806432	0.5836725998208799	1.2811832300171822	0.8894446150721187	0.5664376292922235	0.6974382424018215	0.9941646623898928	0.22968946558107592	1.4704890849865695	1.0529494686497949	1.196102094558684	0.5209922830893522	-0.31059822708264995	1.1796926276622317	1.2976773063662606	0.7619943281260346	0.7283018274014023	1.1976236076881726	0.2562052451672825	-0.12508710692619412	1.3980110535688501	0.4407674794186304	1.171129016468104	1.5470709075280245	1.1115118215560074	0.6344512442328115	0.5684210796330446
0.80274643822928	0.24764754031208566	0.08253430874170666	0.29635006134735653	-0.505244110352318	1.4375470277587223	-0.060973940577053354	0.08614627511563289	0.4177364301336629	0.25492670700949055	-0.05994590556782975	0.7121830577220679	0.07406356750319795	-0.839655491418574	0.6516329609999368	-0.00017800760947231663	0.4690805258612363	-0.06252657567497581	-0.02220440915090701	0.9489522885615004	0.4019972696713852	-0.02130804454634232	0.5297031717999565	0.7587071789033937	0.05468521105869409	0.722029386074416	0.2778303469235567	0.3215720579986775	0.2585212642188035	0.8371666387185444	-0.06980187327383165	1.2308290131392075	1.24572134856184	1.1317058097253658	0.6164196258588582	-0.3344677676340616	0.5884864681598523	1.0388538901449125	1.0973436986612122	0.16711967130443625	0.5367924054100495	0.1750960736681586	0.11536505556567465	0.9661838042266214	0.5398550082347459	1.4283029191745054	1.3390932610957291	0.8123739055594367	0.6022631177267452	0.513076890773555
0.6352208850599708	1.1459123942207698	-0.12877742610607903	1.0832248912086728	-0.23188839405616	1.1721737861292654	0.6613956841220898	0.5113577171720203	-0.25910481937932295	0.7829309891432412	-0.7067690283648739	1.1935151547299476	0.5628401980778733	-0.4396301946482631	1.5361279238838723	0.7969650114122536	0.6618471307952072	-0.476423433022932	0.006801510267682057	0.36873812027362973	0.7874340722180666	0.7123911566325485	0.8969944103960793	1.000738032448625	0.2443920517353533	0.6148231924232146	0.2950538670544466	0.2964061256700203	-0.19184924631339895	1.2683803023954834	0.2602099982977157	0.7362119207256871	1.653236194749106	1.1509365736718489	1.2925773702253274	0.5675956010515271	0.23568315286036265	0.9178104151293422	0.8382140857469704	-0.11504225059079722	-0.05711109340762919	0.38333000351086766	0.4253406750721106	0.22469773599290693	1.0324891986298206	0.6836162974384429	1.2636276403209992	0.26156092505523465	0.42373694358448283	0.5719252114166529
0.848665628736655	2.3058479357920025	0.05985440690250575	1.7275400754939765	0.6079359494861785	1.3254172265756714	1.1168218332319944	0.6529742061158206	-1.3204602436803616	1.8891518668879461	-1.3322214492961602	1.719172430174521	1.693517390115628	-0.31874316872263186	2.3451901782710944	1.1899161179744464	1.3012420515724856	-0.5434701010141249	0.2977522645691592	0.4148574010209351	1.7973948604600924	1.2212187797345568	1.5523999380603437	1.664303262685749	1.2521636103777714	1.1877684914294069	1.3187410573523237	0.9075860458345121	-0.5013116508822097	1.9158288972292385	1.3098764354916497	0.1645714832288173	1.902764675647651	1.2649527733098578	2.3569959222385193	1.9812130244668542	0.4642190693685318	1.2093916207419149	0.20982925703625135	0.022301849895963764	-0.29765738577248985	0.672036195887592	0.6931179569589151	-0.37743568289701307	2.076394044511925	-0.8267080268309229	1.2789847623704877	-0.3395048433301411	0.02555480905247896	0.7438494736088771
1.2608882566135857	3.085534963908491	0.4524728502277181	1.525557933003924	1.5250411910339325	1.6799899030703735	1.0658879313305107	0.7237256093209224	-2.0124349717435845	3.09093205001041	-1.3009774867215518	1.9737068100254154	2.572193082640843	-0.5424585590978763	2.2646954457007724	1.2083666180470418	1.653518409636192	-0.15594844714032863	0.9215474331232907	1.1785346059182757	2.921898969928631	1.1417674422645006	2.202106785273099	2.1578926168615653	2.3536675441270614	1.949823123003771	2.7002919316907676	1.8832261950989733	-0.3975955849853495	2.0699697420312195	2.4927044414373625	-0.15306481540672348	1.5900095824197735	1.2314761232226572	2.9935082915690603	2.9522617720653814	1.1850366839921622	1.7958477538463289	0.011325204201183159	0.4978192036866112	-0.20002841444205832	0.9794072755290001	0.9658272636563078	-0.4153967894371699	3.138745445071201	-2.0901968418965606	1.3410134630567716	-0.5623338365432102	-0.19745786422231623	1.0645699313319847
1.5175112199038294	2.8744290060267503	0.9471399950458212	0.49056503147945424	1.8690955354406351	1.5139300671289542	0.5825905806900551	0.7146367478071287	-1.7071047184240786	3.512318880616213	-0.4438294419496805	1.656336857189326	2.371818296738709	-0.7602792730076581	1.2075782204109113	1.0862670933791743	1.1817758879810862	0.2811689336389817	1.5392138145733925	2.044029917592989	3.317574742104754	0.4856923229139328	2.3114202409926863	1.8404808222741988	2.5179065652072956	2.0249477062653165	3.1990031448098786	2.366996103389806	0.11130081036899321	1.3201982707761362	2.9599577323392907	-0.16605268497095946	0.6978183242263757	0.7102799293528052	2.5197265939716313	2.849308732188701	1.7563600025407773	2.0839390008508354	0.5510486574725255	1.0317844356807604	0.09460234647882355	1.1981846539672953	1.2638633192848798	-0.019494021104533563	3.293987008884691	-2.2297262118936128	1.3104524742619426	-0.25663909826733994	-0.004645604725998223	1.4510911578440935
1.408549675045959	1.661817338680136	1.307154289223261	-0.7280566379075164	1.2997906421217678	0.2824253242666288	-0.13674137628826386	0.4293414971396958	-0.6512999270327725	2.5408142457975167	0.5996190352334453	0.6441884796028536	0.9388416658830717	-0.4981869577442204	-0.22431183819857642	0.9557781190356305	0.028071796854908942	0.28385480101575267	1.5755177796177369	2.029390171276926	2.4959448352173395	-0.3924961438621355	1.532651166948206	0.5503766397251735	1.2814878855916738	0.9363273413458332	2.029833402554827	1.679916483833962	0.5282652112969811	-0.0933183725056234	2.248663418061692	-0.2671934343748062	-0.3934912240489984	-0.3980966118968533	1.07390406549816	1.8134012555782693	1.410325305779291	1.430992092109798	1.1218482240775598	1.2191772640823568	0.4582006730826265	1.0457589790064041	1.3742511696314774	0.12251947364337494	2.005722544495375	-1.2997741674259207	0.8529484861621791	0.1317987088240514	0.2456892096363502	1.5409932779910525
0.9422399612116953	0.05611093149392522	1.1030076066758576	-1.4964363261329319	0.07934192997842979	-1.7243463293367507	-0.9282193538306571	-0.1628253371140623	0.14690859852753493	0.37964373348024494	0.8924734288582606	-0.8496592230412976	-1.1356542272596524	0.43836757590037345	-1.3839488337606658	0.7538353731777263	-1.1644210050777122	-0.17557950704305578	0.7831820822121733	0.6245908888880536	0.7127355496608533	-1.1095693599952752	0.04845159505359654	-1.2178382256328948	-0.8257649121578682	-0.9120694041281322	-0.4215732229822321	-0.04561248486634554	0.23965853522871072	-1.5035504428740163	0.594616782873403	-0.8608772767515974	-1.2934246068002244	-1.7724905913866555	-0.5141413560780963	0.4246708414329017	-0.02742240201632162	-0.24495532237950615	0.730342353789397	0.7342863079729818	0.7044000563798946	0.33143403307433106	0.9554016175905397	-0.5737507598932893	-0.32826029362458375	-0.20386882199757314	-0.324292673650755	-0.06037400207454383	-0.038042269769733024	0.8779386296819539
0.26132982395930787	-1.2333321414521041	0.13519082490771173	-1.677994459381221	-1.0834836291643142	-3.467629305602077	-1.6468889062490901	-0.7880635864352922	-0.08130096195047597	-1.987008995851216	0.14260731593008208	-2.2891266577497182	-2.911026627400471	1.725336370411957	-2.0241141402139613	0.37082671715216453	-1.8209434882964373	-0.6931618249689463	-0.4199958518884466	-1.6157486890261163	-1.231917882779598	-1.5398500603852348	-1.5116504011772938	-2.628275014324453	-2.676519529962938	-2.5316066831128117	-2.8693310514144446	-1.955979308752118	-0.8563437298710047	-2.3331657349728196	-1.2699069749910423	-1.776661735092497	-1.897898254560995	-2.8346383287275345	-1.4860691117672378	-0.8617782120480139	-1.8193857576058288	-2.2517089625453224	-0.7455056689274835	-0.39500308673357787	0.533073219056758	-0.6762356632363319	-0.09699448979953958	-1.9005079227481438	-2.585040374807176	0.15514654646804454	-2.0055113758176053	-0.9390802724345452	-0.93993372596274	-0.5975842844666797
-0.40534460744866047	-1.8817642780686235	-1.1205401334791407	-1.5049165539151168	-1.5303521150907617	-3.959879633748911	-2.100323619445551	-1.1193803810002905	-1.0066292649910844	-3.414719079703476	-0.9198843782192891	-3.0619803584028333	-3.6121776189026757	2.6427377289791685	-2.156187083501966	-0.19475722883181315	-1.8089856424313673	-0.94799037276051	-1.2697202925430622	-3.391087713107157	-2.5218253543165723	-1.7777891313051921	-2.504435402969183	-3.0591977325561515	-3.3748589837609613	-3.1172533330684664	-4.108438334531679	-3.1238142018708475	-2.1577798750545996	-2.420658361816106	-2.5662372198290146	-2.2605229650434446	-2.262654010282135	-3.106621926272818	-1.715484901911595	-1.8493089587542777	-2.812535941412619	-3.563126771091862	-2.3323770501346517	-1.694746333823605	-0.24304869137636875	-1.342819659001125	-1.437490172629523	-2.8974231604427234	-3.702601987356441	-0.3280530856598738	-3.3505346312535016	-1.7538322181888761	-1.8517133908581418	-2.2738194111967025
-0.7961166763199851	-1.978083857338142	-1.7455656782467623	-1.1526739123284666	-1.0974727584429633	-3.0120876209991447	-2.0992180713434165	-1.0448157610363706	-1.479247502829039	-3.3344837496202007	-1.2202712252062322	-2.8269143606054157	-3.0031782582561313	2.5594870342200706	-1.7626431853722262	-0.8391362241676587	-1.3668314358199702	-1.0238895657968647	-1.3370242009465039	-3.6938932425567312	-2.7412945422664103	-1.8620877899186705	-2.6580505853352996	-2.4738415523871313	-2.8066420004194144	-2.5612136034762787	-3.8037227796676256	-3.135233738773104	-2.8422017690789096	-1.9777981499161594	-2.8354953576028454	-1.6759123431323135	-2.3074083945599715	-2.4850372433498236	-1.5705910981290525	-2.3600604835859054	-2.3673889458023902	-3.5712047574804204	-2.9245052750991616	-2.5113990370264383	-1.3611286827713136	-1.2575787853821525	-2.4913813022022633	-2.6635417672860107	-3.3707458695405994	-0.9392756582311272	-3.4860800552870557	-1.5358299297771965	-2.087425727795414	-3.2377134815577104
-0.7979162313809417	-1.7358968960754728	-1.2467604986464567	-0.612764218594932	-0.1834700783069391	-1.265705136525638	-1.6211734003124871	-0.6276125940946662	-0.7275167170476475	-2.061330084603824	-0.43128319765015266	-1.7293009593575854	-1.5050642588012373	1.4590457779983863	-0.8990817367143122	-1.4269810217370167	-0.8251090121196293	-1.1475429848084817	-0.8668498861202159	-2.6041521635307476	-1.9786644118119787	-1.6465608868584647	-2.1121102686298787	-1.3598566143018394	-1.548221088105667	-1.3422968826639334	-2.4694622101056143	-2.2196495538796217	-2.5325053572123375	-1.3681173142190701	-2.100823953781561	-0.21986088297014744	-1.8356299540376801	-1.29353782664721	-1.4034138705199226	-2.173375469055883	-0.8732568471112883	-2.5149166550750928	-2.3133094385938855	-2.469699167408154	-2.1419318004646457	-0.6832620452565866	-2.887603997386313	-1.1840013241885856	-2.0960998588203847	-0.8736179513460719	-2.34459995799296	-0.11075758548680276	-1.5694220281905706	-3.0337030199200536
-0.6174538727091333	-1.2861819925419362	-0.14607041276830224	0.0356282506274844	0.5590992131076769	0.38135887001234403	-0.9018043877502838	0.058402971336911434	0.8036653532719015	-0.48837916139515214	0.6807677407046905	-0.33646077970634103	0.017938700027238363	0.018092661481309495	0.005580484488949925	-1.7853721569071939	-0.4279839738753538	-1.2410975921170317	-0.43840366779553147	-1.0830404357030474	-0.6960476275745374	-1.0142164594453809	-1.1891487700072554	-0.3435069731592941	-0.3505784691183221	-0.07580955470356479	-0.8638111061643747	-0.9900680375075238	-1.4978739346914998	-0.9268921544329617	-0.8336583885188065	1.1305849531303418	-0.8990280833591947	-0.1316877295006774	-1.2831110178423895	-1.3189375874013667	0.6072967360888715	-1.2340807841850048	-1.1711883580120999	-1.7159979986832679	-2.0324500754477492	-0.3037914427418916	-2.6348772598919616	0.6248133488592827	-0.692460084234989	-0.010112099196634028	-0.8417324165218041	1.5780901570158696	-0.8082908126477384	-2.0461115906701495
-0.6409759400953374	-0.703555135094144	0.47055121767476255	0.4451379980232677	0.647545425503388	1.3179512238142066	-0.29844202596264013	0.8713514177625599	1.914030080870035	0.5506869506459022	1.0708606553880013	0.6730076205898144	0.7777515564883971	-0.9272033682219092	0.29841387109826	-1.6629819768787464	-0.27879345007563655	-0.9315445700699643	-0.34178738458179064	-0.035638181850196876	0.4949285915260552	-0.15901360770154346	-0.1959372364919352	0.19850017575218384	0.32639790447718764	0.7876087691934579	0.500698940703036	-0.06215481438878515	-0.29212382905635703	-0.844808778892271	0.28596478091732525	1.4485916871485018	0.008505488774680499	0.4272487290967153	-1.1329067137876927	-0.26545756447652064	1.1892662440543162	-0.48218896056322763	-0.169488136041709	-0.7244535586532995	-1.1384061663527512	-0.501218036503633	-1.9013188901791491	1.6880760286877963	0.2943260423987078	0.9869214023468906	-0.07041648390700332	2.2590160963827732	-0.2764170246674769	-1.0709571099856279
-1.0075126784601554	-0.10323896456780782	0.06442627509558889	0.2933521598136702	0.0317006166168365	1.3413798675114186	-0.0049181091743040195	1.41434211867595	1.9124262932968017	0.7556084864504473	0.5417173086251063	0.879201535399144	0.5886056876314653	-1.0650480955788215	-0.22201053584144417	-0.8444208412913943	-0.29533310299697396	-0.050276210461326146	-0.3404931969049094	0.36673146000217477	1.078356996049355	0.48067465742278825	0.5895381793589075	0.27469470976163923	0.440938484705449	0.990888961457085	1.3655421994066501	0.2546364059795721	0.7036803199097564	-1.0715604468010684	0.7598438472925226	0.6667712505236562	0.30937716582094177	0.19278881209945653	-0.9298466429577444	0.39569519772722894	0.7351952645455337	-0.38991145986587794	0.6368439288303913	0.11813733798786084	-0.11938316244310873	-0.9605921029106456	-0.7570539792155482	1.6260254103922869	0.7653043914160944	1.3133782051708418	-0.26979348347908744	1.5009496261161435	0.04407734199867098	-0.5172347524317813
-1.375851305748054	0.3493512542367364	-0.7871159673829409	-0.2531100557535728	-0.9200225896967347	0.5420870673347186	0.11120995142618802	1.165315946666497	1.2807884541943393	0.3682552528313775	-0.05294225122899435	0.32916486272047135	-0.04938104445867583	-0.7516429119585526	-0.9093266300305792	0.5642670899649657	-0.2231014059895004	1.0073357479252145	-0.03632357307793221	0.4981331658927881	0.8409168734379567	0.6336313436611836	0.882267339235561	0.1420365063874041	0.20643239757008208	0.4711879181371455	1.5402436779280937	0.08097219066499292	1.4018825144052163	-1.3218594949010822	0.5652550751972942	-0.4116599725157271	-0.0713713570221176	-0.463280150230816	-0.6971387653333156	0.47426054960093517	-0.24715102311245102	-0.5024111203373843	1.5077111204253804	0.7291552852570544	0.4887172543642192	-1.0435004228047025	0.7417036020741339	0.9229344823205791	0.8334709319757431	0.7826638558145946	-0.6594578289421285	0.09436590254601596	0.46309955857229373	-0.10063836718163902
-1.2541377904556317	0.4924805140847956	-1.0304771981104888	-0.5563127481283155	-1.6549933209097014	-0.7205493975085691	0.3574267149980362	0.008497313049355814	1.0194941527656458	-0.17473223670764076	0.2171468754338749	-0.5371908146554863	-0.44226855836084705	-0.4850246976369444	-0.8452088721033172	1.979379100348817	0.15124213168748155	1.5569921244475582	0.600328886387419	0.6258453713916907	-0.04706225199124779	0.4800449960933635	0.5107855803411763	0.05904694763767999	-0.1344817102372716	-0.5209638913284228	0.9636894554741119	-0.17200319552092577	1.8318116458512808	-1.2880306110256354	0.08156471643224554	-0.8808588676340173	-0.5918669813538929	-0.8453227337263566	-0.417970562728129	0.26926667249784836	-1.1055569783744306	-0.29311515951074124	2.3493879831156845	1.1899928325092335	0.7617065708546398	-0.5027392614858939	2.256346830146146	0.34120067365485635	0.546816671744849	-0.04062838865755936	-0.3385082241271944	-0.7438383038548854	1.078288210594449	0.6603172382623386
-0.5822906847302521	0.22693923382079614	-0.2989407940072804	-0.13880284522727765	-1.7419832892485891	-1.7958718584222004	0.8718818998896315	-1.410220401905665	1.4627900325006844	-0.5741700739463979	1.2604344837783756	-1.180859745795661	-0.32237904999714345	-0.35298600297580623	0.09631512209267525	2.6237027695151753	0.6980864804837659	1.2698154851954018	1.1235543895104956	0.637588554750471	-1.120814264093212	0.44262156865325963	-0.3476959652738007	0.1150381301994697	-0.4195170470418152	-1.386424844685916	-0.027924857350406344	-0.14152694622654474	1.9921852100301876	-0.9292970731054556	-0.29484711215190357	-0.5241335148749566	-0.6487277272013157	-0.5059234038854583	-0.09246645776460609	0.1178041820759976	-1.4321895380617766	0.3449082324622082	2.6272567601925294	1.5003417891951598	1.120322064050244	0.2524303134860563	3.1577030204915286	0.20940315165771767	-0.09154460839021752	-0.44049373251524715	0.719928558301743	-0.5336428961301134	1.6106388963637874	1.7493069315819763
0.1399322805406549	-0.39032698009601324	0.6939984133932394	0.7401235405269795	-1.087912330569273	-1.9757339782507066	1.43624339793685	-2.076382372666896	1.9358574177422674	-0.7231352283665121	1.9742578138061597	-1.2683439484687975	0.029175102771039112	-0.11993262176740774	0.9650859416939719	2.1307275614495094	0.9423263534624328	0.48129245770868695	1.042747369606691	0.3952266038962888	-1.827160802248608	0.7097446771458827	-1.115079722046542	0.22963379870798742	-0.5385758617689298	-1.4760006825743093	-0.7037576929152269	0.220389645168008	1.8866983872668468	-0.5154913705871126	-0.4440881109004138	0.09414245929402415	-0.1901382276127484	0.34646344285013936	0.14715413996535265	0.01513753407746331	-1.1381830317799781	1.0620504746504278	1.9890177896202417	1.5530452298077573	1.6568725988022988	0.5969859863010634	3.0004230642511116	0.25536936479751365	-0.8689829020811947	-0.24838786376711605	1.6600725008163797	0.10397083928892188	1.723641882259249	2.57349756841654
0.39328383224338714	-1.0403362237210085	0.9581633673958274	1.2827287075345672	0.036357369598509486	-0.9946598215936477	1.666225742614682	-1.4880370064372443	1.613212332835576	-0.5631389484851329	1.406231226402428	-0.7909862748641948	0.2511146899305356	0.21488435305850156	0.7323697340180326	0.9144159895729421	0.5284183897221832	-0.14715427958412697	0.33612949159402894	0.1284243232015593	-1.7586734594541564	1.053389877696861	-1.149933581581398	0.2921610985743452	-0.3768949052528814	-0.5891160922272843	-0.4502075261223963	0.7020610465256119	1.6004264588145474	-0.3091928099427467	-0.4278295908287097	0.2562254061450738	0.32169386083614604	1.0602116026192234	0.12275778857357365	-0.19239626095338244	-0.374700874743234	1.4466472587588546	0.7952367246057277	1.3300198305067403	1.917840604157483	0.3189481279838122	2.015693408730995	0.05955827184687645	-1.2712996780173877	0.0821216589376262	1.7015338860476137	0.20250301360425782	1.3777702087434383	2.5805931604938945
0.22010491382186437	-1.2160836012885972	0.3035231982046098	0.9819388048730845	1.1562785635352508	0.6602808243064525	1.4053159708791882	-0.10165267299068145	0.5338821616034249	-0.02186977984723044	-0.16598711483365988	0.02642034992885388	0.3748841640104124	0.209517522348939	-0.48041777989871515	-0.13122608287982693	-0.27759907551323065	-0.21518508283243892	-0.4861715053829508	0.26201380586540435	-0.8597677128648944	1.1428270790980857	-0.27490811857164177	0.310366980460048	0.14715667315679923	0.7969379344848003	0.6364715797972034	1.1199477585386293	1.257884367187617	-0.2195682927873141	-0.2057532814446917	-0.20404783263969797	0.5263857446938617	1.2127580942103189	-0.12594440677183733	-0.36072026883830505	0.5321457644239973	1.4228613054468007	-0.13578419856547216	1.0184276551360147	1.4477050512890624	-0.22457089750325912	0.9944509955803182	-0.40726775398255405	-0.8174894558890148	0.0646238350318747	0.9769075542912228	-0.5066526341520216	0.809670267815527	1.8424895810312765
0.11946499746372546	-0.6005464717065687	-0.5096828176451504	0.1638952488836522	1.8354405687889406	2.0421925715924725	0.904790257868702	1.1648527618138855	-0.41846436804831216	0.8416048938775488	-1.4164977573613058	0.8861588406769851	0.7170732712298367	-0.48506132754973497	-1.4118501487802797	-0.389517570903197	-0.6954335609568465	0.1731356193650258	-0.8381337978749978	0.8571805232605866	0.4686916076904492	0.9412093990545298	0.9957880777297926	0.4206236896878348	0.9459360814463308	1.855042262000914	1.7493235321813052	1.4748979077679452	0.9185280452350133	0.12106699596517835	0.38017397271278636	-0.7814633920727091	0.579804988385744	1.0266434631806929	-0.26797790774734004	-0.06988349341045846	1.1794083439384377	1.2575302998918847	-0.306839293214179	0.8493048856754798	0.433730261142363	-0.5165778919725466	0.5673010366717228	-0.7334485430671642	0.42286895399373997	-0.2519562364324339	0.3372969021792997	-1.3470655884636953	0.24252668493094612	0.9436329005851115
0.3746834726578266	0.5269621320616023	-0.6579947570889345	-0.385519496940175	1.8664897117882477	2.4465663378140667	0.5783023557484085	1.8118348235409123	-0.5137991051013525	1.6790005176569258	-1.256845900694801	1.5101538015676892	1.3362882380896772	-1.4883420816942705	-1.0070238004394063	-0.015576603744343314	-0.18991122181305412	0.6425134605574585	-0.5833731475190164	1.40639112165148	1.505122174781829	0.6901281064005935	1.8171040574359585	0.7260915025999884	1.6807899240112698	2.0336126182527936	2.0638118094199074	1.7897712047021157	0.5622680262830165	0.8714734179442194	1.2696636397402312	-0.840410578292598	0.8496557975563181	1.038189943651901	-0.006845282993851686	0.7913913532731254	1.304342044498109	1.2076309666207832	0.02082362843579334	0.8322346187371656	-0.37350555444580813	-0.3698231292945047	0.6181811041256979	-0.5339458802648988	1.7019822230200456	-0.37467050205483055	0.4004550188976359	-1.4525355884841409	-0.2760058841508503	0.3459398251145935
0.6718533314696414	1.3726436462320872	-0.12932382106319368	-0.2823326617320734	1.3287407456975102	1.8695065474816606	0.5785585997967214	2.039437443085148	0.037660703204577185	1.9674408406347488	0.10185577651424435	1.6768637142812501	1.7754283164489082	-1.87294503442844	0.4037728540074495	0.32022658807153165	0.8905973633526754	0.900317869896165	-0.12144194509591101	1.3204095426904536	1.6420116800093487	0.5397714315914675	1.694478975416668	1.1151980767016392	1.9026259899118558	1.4134507290401523	1.4530739924666176	1.8870754481361722	0.17269872909408363	1.645715911425528	1.9666042657323686	-0.26902288891747966	1.299951008140097	1.3801575256392138	0.5256288184260861	1.6417080714457495	0.9951822310874707	1.2133299732697893	0.1727397790113771	0.7232423853041364	-0.42223087517067104	-0.02253552900833614	0.491810869432869	0.08227883338015238	2.1284054734705706	0.016567187730135605	0.9317530175859439	-0.6841853894438386	-0.7600960723391158	-0.010160400234718195
0.5178715695399532	1.3098143743459212	0.3700933882148742	0.10087205401152567	0.5063920244861546	0.8294399549101803	0.6503618715759846	2.2071669525213062	0.3930937777493527	1.3983157322714401	1.3833500010842128	1.3024228265952027	1.4882599791228157	-1.1224018005488947	1.4681505486995587	0.15799046158561442	1.5687789799268004	0.8685560886907772	0.03326449401866585	0.5783549489516076	0.8755884693328012	0.3451079646291001	0.8702793737207574	1.2805220912250435	1.3812118201502221	0.5092613460888362	0.4942908187943492	1.4827368058711143	-0.21608013169316112	1.805376605724472	1.8719465689416497	0.3931812316054859	1.3986266775545386	1.5399915339195573	0.8327266490714973	1.6692490957705792	0.644589940300148	0.9733422729587337	-0.23712529030174193	0.3007763255970383	0.07268292859227025	0.16673226815770628	-0.21241341230446747	0.5598111669738661	1.4371079215413822	0.6647377906296493	1.1952271926414393	0.24656445235171603	-1.1274158302622768	-0.4465864233350833
-0.0703611658179976	0.534869256955314	0.2710970941472294	0.1638970844728962	-0.27822559761664156	-0.15758187531713916	0.4209269999179652	2.2403978674600267	0.04471254239041001	0.1911712476719107	1.4828155006987889	0.5614788376537038	0.4897671989574391	0.23181254931039919	1.311082473579965	-0.3192910125471446	1.2031943190269674	0.605268710113909	-0.24562812264729855	-0.22660116871801445	-0.11584141975370556	-0.08652648988535727	0.056448241031595396	0.978576027892289	0.34776465993267264	-0.22098861001038442	-0.1988799457924191	0.5525772797368764	-0.5652331956928548	1.1482556648192521	0.9136383007817548	0.4814746850625185	0.7445982289651938	0.9412699297209659	0.5943410388742938	0.7303211060445375	0.6086712033826516	0.3131063722883815	-0.9754330202777315	-0.3503597821087956	0.40432808591560426	0.07055132023122859	-1.1408771546807224	0.427376391441598	0.22917637351582176	1.0101440197905758	0.7904939258480418	0.5215016806311998	-1.2367887445346246	-1.0182426000878977
-0.5187613777614245	-0.07824135363992318	-0.26936722905039345	-0.18803799363388848	-0.8222618556128036	-0.8641737955616466	-0.18593150503311778	1.7468711530993384	-0.7049249853247772	-1.0126355684378023	0.4230625312422785	-0.11654615424217514	-0.5606664683560927	1.1254376555813022	0.44305693489955206	-0.5678105046900788	0.13773896583936526	0.21588613917589058	-0.5999309053081451	-0.5121009020967787	-0.5161601879212285	-0.6316511098224128	-0.21595392532741162	0.29038986932490163	-0.6180850381005556	-0.6641924537291234	-0.5581264255943408	-0.49663548658122825	-0.8630985728383642	0.23245765874010038	-0.2645535850509752	-0.12346202663944912	-0.32408042038085677	-0.2906963576119537	0.0797760005989609	-0.3865052504891944	0.8760273827331969	-0.5597705199014146	-1.4679162610267606	-0.8765336638550771	0.14031207774268567	-0.11650443484737394	-1.541322733822787	-0.23394823285387772	-0.6045496252065897	0.7958186763545101	0.019616129331890584	0.004588965137636265	-1.0549022931857333	-1.390648491061772
-0.3954264900317441	0.10536121447441166	-0.6527967099662059	-0.4911678221403375	-1.0929391608109107	-1.2165934049177822	-0.8475774983581721	0.6448327981812972	-1.2254383794297257	-1.6239034932386194	-0.8530665058097899	-0.300432154697448	-0.9919699867110058	1.0899495753875843	0.06805958922046434	-0.32044306875686984	-0.6810809399280437	-0.1739554207557947	-0.567582584367536	-0.28595349923344776	-0.12139256617397857	-0.8846336702120325	-0.003945068623613843	-0.4104503506719211	-1.0124487210072755	-0.9319588110100192	-0.942559128676171	-1.1426712371310686	-1.0602171528397493	-0.09510603149489416	-0.8762236663722826	-0.842680029940709	-0.9358842094183246	-1.2985375682761795	-0.10096286316557487	-0.738684148723225	1.0881585369617484	-1.1874532595191363	-1.318242465987369	-0.9851617811904669	-0.5021562436713531	-0.07337493554456856	-1.0748143217550357	-0.8654753677877397	-0.7090692539148078	0.2876964235225182	-0.529752128795175	-0.7133281211907719	-0.7132209055982609	-1.255805964246184
0.026637686313821497	0.7580912387408909	-0.5472474741614689	-0.355064782833871	-1.143278508156747	-1.0986563928317696	-1.133511383312299	-0.5618909714507946	-1.29868156313871	-1.5206054023215414	-1.4823139127904272	0.08408171856720753	-0.7682900875281375	0.6668301621283781	0.6658368589020541	0.12960515382479346	-0.6795904157577496	-0.46119783106524836	-0.04346607214389776	-0.04607236249031232	0.45297569294393275	-0.5923089499785587	0.22598615408185402	-0.7806123391328356	-0.7788998773457262	-1.0725755399765073	-1.5342826020847606	-1.23049714008448	-1.0152325491918897	0.47849708758026316	-0.74831592938743	-0.9297271787318828	-0.5596228893845526	-1.3027251319470379	0.3236070807384133	-0.21407464141948787	0.8956598090770769	-1.2410961024244167	-0.6007429784589831	-0.7128839304757839	-1.011573585558916	0.3505486991104353	-0.18823910047111478	-0.9582225370595839	-0.4889614816949393	-0.09862536640340212	-0.5981098043189427	-0.963522853618289	-0.38581172641548633	-0.743636180037636
0.09644632644408918	0.9254742795874407	-0.16406162434358396	0.060957095486143364	-0.9881838529202029	-0.4519765362505113	-0.8624627338853708	-1.2537488189413015	-1.2108804623831366	-1.0375236419171612	-1.3778407425073762	0.6354413465978106	-0.4291741940168815	0.6246151439261229	1.51209392012676	0.2671574317750948	-0.13533498113061776	-0.6356404792010839	0.6277904465947809	-0.1811037137971429	0.3929580957656854	0.04094954315933004	0.10375301193679859	-0.7812929763854642	-0.29343751669550205	-0.9787680069821816	-1.9986402659955902	-1.0498533422826155	-0.6117951689300635	1.4249595542439266	-0.406800532508279	-0.17670351665140113	0.4215120274215147	-0.37993784313770057	0.9544682761575664	0.4019578551373324	0.2810186974694889	-0.7703816184149364	0.21272627629459817	-0.3594895185294776	-1.1319689201777077	0.96325359765709	0.333717786914843	-0.4859460566133332	-0.527401452967814	-0.24545103827222975	-0.37545743488660854	-0.6051493881084636	-0.1565865366083002	-0.30771595951177727
-0.3718159883880068	0.12600834648099662	0.11595760284576777	0.32005655281377243	-0.5878861241866951	0.46726971415603935	-0.19139209825099904	-1.3253907842188608	-1.2092201256086128	-0.5919481015832417	-1.0220602291996839	0.7862720195844911	-0.4338963388532556	0.9718635033216259	1.609125285953821	-0.1077391696768747	0.3039637989390019	-0.7694543870308256	0.9819278871332191	-0.591309199289245	-0.4497681471771918	0.5579599623057783	-0.3405010564073352	-0.6051208045902239	0.004084994232167558	-0.572877594461014	-1.8109840902370902	-0.9162683120693476	0.020527691236883132	1.9089785779867383	-0.3962429725538339	0.8897925429396027	1.101944773505915	0.6395122107069573	1.1483333911699176	0.3397966931366752	-0.46337866855550547	-0.11781054405781803	0.5564173954879568	-0.19012864976457694	-0.9610808198681051	1.3294560955976158	0.11809008311711902	0.15951584109776587	-0.879669076109522	-0.3041999250110161	-0.13585024149499006	-0.016013238580349372	-0.025734623531665047	-0.22108775874197503
-0.8028026905406945	-1.0065977676702111	0.19484500597048912	0.32126726180278925	0.03260843369703067	1.1139001519528102	0.5556904503452332	-1.1831023348864613	-1.135843321404418	-0.3386833719483644	-0.7826178598019392	0.31111851518259037	-0.6858997759968809	1.0062861478384622	0.8360120127141912	-0.725398652358078	0.3906888398337863	-0.8918683830939521	0.8345523153519795	-0.9033996902119618	-1.3525022498878827	0.7046052997948974	-0.7998420151707776	-0.37310864487962814	-0.023737370651481984	-0.011613833583730967	-0.8657481388905857	-0.7882388447894331	0.47380216421785215	1.5862772859190033	-0.6438634853007644	1.49841349185793	0.984469451703182	1.0068326456383987	0.7360184082567938	-0.32640823341780023	-1.0232400092589815	0.36337671957229295	0.13150728629454256	-0.23498033293956333	-0.6425690034228769	1.1122746933003957	-0.5267543256953126	0.583154541011939	-1.033625011152295	-0.31340322485523925	0.05593996023350638	0.3830220009278569	0.007510966889492919	-0.2882726031843157
-0.5173487664462864	-1.3162034372999787	0.23721437116651317	0.3995787169546735	0.6858996733349171	1.0810515087689634	1.0714251403837873	-1.1399644094867474	-0.7275231621174826	-0.15193522069411194	-0.5800219167341981	-0.4438454934664485	-0.7336691134274376	0.31546375578814345	-0.020270405071759968	-1.1657145196205707	0.4031481787283251	-0.9015546168126425	0.38480474819194915	-0.9209419443843977	-1.412707448206559	0.5873753083798617	-0.9946696143520075	-0.01365663669880927	-0.15840313339142525	0.37410072284429874	0.32203440869025013	-0.4008343152618468	0.37505421606535605	0.8386910702812037	-0.6169374078785578	1.3087527807049029	0.4173602155091007	0.6873954737907044	0.2171260245510697	-0.8446920323059636	-1.2788616468270209	0.515409470846619	-0.8391948976798559	-0.3569900317087692	-0.20110028853320056	0.4054350332818214	-1.0067010518698114	0.6815569179220586	-0.5432671465930483	-0.06353290407588455	0.2362889243913369	0.49549774357424736	-0.06131081441249513	-0.10834761623427591
0.44402825507702565	-0.3505309803197499	0.32243056085711	0.7582651846070507	1.117363916765876	0.5061512289066423	1.1324281857753438	-1.017509477801257	-0.11556654396553032	0.13700404687536616	-0.18235622188456732	-0.8531146375922307	-0.3247305924438548	-0.5819309511457087	-0.2643344432922511	-1.2305790547332962	0.5761461781792514	-0.6649074856842939	-0.001855269484838054	-0.7485166180159588	-0.42167123641999527	0.40704449121697744	-0.8148722618412618	0.4977115927915547	-0.07389197274722838	0.3863841800149365	1.0368074821647697	0.28441285909407393	-0.21144038786864283	0.27534055869715707	-0.05097049962491205	0.6291123448087905	0.0904619037220693	0.18036309527003963	0.20881251172017087	-0.65823701219159	-1.264723805044309	0.3937674735013767	-1.6640021628129629	-0.44058366489480216	0.2654288841730731	-0.2707939386130606	-0.9921133658179266	0.5795228691678035	0.4238235370795125	0.5497177046413181	0.30869075795616346	0.4949878107587114	-0.16278867767742486	0.4306439273038842
1.3337840210046503	1.116964060263792	0.31995939858195105	1.0194638592055667	1.231395986450072	-0.02986082248296998	0.6540775848399287	-0.4848093061166416	0.22246400389411888	0.5378500579979223	0.3502270993005861	-0.5681117246317436	0.3490531151505903	-0.8148427722884617	-0.047721093497095406	-0.9924092887733698	0.6685874951356793	-0.2058532423566899	-0.07350926498385477	-0.5291185500104305	0.9664117774762438	0.193498415898321	-0.27022320594261745	0.8723381533640344	0.3646059787075666	0.19308104742672652	0.9578695962086248	0.9292052180602146	-0.7474434253553761	0.11086379139776213	0.6607113908712704	0.04090611644959731	0.2195103877454745	-0.11246131741942428	0.7648307200972161	0.05297991478039747	-1.0206805041877431	0.179861421974429	-1.6348792546340352	-0.4613469869858105	0.4475752921487748	-0.38627135188243394	-0.5803188460060061	0.4120259961002252	1.2410524449589178	1.1636021107862362	0.1034308481169275	0.5500106020518667	-0.134491938330708	0.9966522054239515
1.5119417357926515	1.8359635975247466	0.1537231368722181	0.5975320380245418	1.1721813912691657	-0.05936999941959992	-0.18735394159985855	0.3135877717819247	0.04432377723479304	0.9062103984264269	0.6402953693889636	0.1768681715344815	0.8985714740054481	-0.24669577052481276	-0.0381061383955495	-0.5948225531153052	0.27293846446527487	0.2617807265851588	0.17928130703579642	-0.23016421038043922	1.867067932858281	-0.09905871088000254	0.5270771810794428	0.6727825842723596	0.9709182507079844	0.1919969064322175	0.36234018794660255	1.1738101597023385	-0.678478942043412	0.07480210895951515	0.8842533426013462	-0.12106542889116356	0.36410630131900923	-0.18649338716940897	1.3039699220384435	0.672771512046253	-0.5736098345347184	0.08235758093019516	-0.6181882710301456	-0.4040074419949193	0.12047923911211854	0.11303340872458852	-0.06054445764997312	0.25202249744544186	1.4498765887405565	1.1603828987240152	-0.3224760476546298	0.6744825248281188	0.15340332623979708	1.1546474656681618
1.060630387521949	1.2719568193116357	0.023651602304868315	-0.4717263515495636	1.1047167567863698	0.3246998039466194	-0.9249626898750365	0.7078000233206125	-0.32541861837692015	1.074115605414205	0.38966618416923676	0.7711401071247719	1.067961608048199	0.32303662117738496	-0.53562801905548	-0.13622000497816597	-0.543179334940119	0.5286309543187224	0.54229639514177	0.2217967900562703	1.870585730384487	-0.34511265391760654	1.2661927733210923	-0.15315864840716706	1.3261142262537855	0.5790582416448448	-0.1786922307641354	1.0138162161944015	0.02390557237208296	-0.15574503170769852	0.43748273431430884	0.06489269434543055	0.04620957597838366	-0.1838623857897411	1.1968771731007382	0.7805845568263557	-0.05133642647042973	0.2257786747568168	0.7441797681900909	-0.20884936140790353	-0.43138269783042554	0.731135665902533	0.3420376900659401	0.18163502783988375	1.1166043821107703	0.32374144688053236	-0.6045273857123005	0.7737994518381909	0.6373485105827198	0.8041683207746654
0.5093426183398038	-0.008521580250602179	0.18483846956622635	-1.3187011986880068	0.9265708426897697	0.5897959623704384	-1.0702297626720325	0.1986533418756784	-0.40238210696756144	0.9441695665638958	-0.28556169229463396	0.723688069778151	0.7812002737761699	0.1338040132718952	-1.1519785851041662	0.253565181099469	-1.14864315831314	0.5827825357374752	0.6662273644843555	0.6813321142691323	1.1507866379537195	-0.30898230747093036	1.4497775419704972	-0.9990222992443669	1.0252940127569141	1.0464930896666265	-0.2647817049316413	0.68766781462301	0.7885538355639212	-0.5630360373441181	-0.279208784718937	0.33270596775878003	-0.5999992030421427	-0.10029453271377371	0.3731074176045099	0.37353002531628643	0.2911293305880092	0.5316464003158821	1.5062418606793648	0.1314429363174995	-0.5217214447224214	0.8650532227382478	0.5135075966057095	0.2783768581404221	0.5819869453259464	-0.8236625701580967	-0.4250088463937833	0.7249713918058415	1.0471600887705486	0.24770062966594258
0.12859130332681976	-1.04337207476925	0.5199496751611506	-1.074560981059772	0.31418934594386233	0.3095288973314405	-0.5563884178216297	-0.8910694428359848	-0.17245086005517915	0.5072306656603619	-0.9361283950956936	0.004011785938139069	0.037983580612739314	-0.5885624096402219	-1.3534392819384626	0.36525345707049917	-1.0100408819252509	0.5679216557939363	0.24025313574007873	0.808501130667743	0.08238185529269383	-0.019338020977914934	0.7163230782047469	-1.062293456408547	-0.020815659858416182	0.9854991256961481	0.08856854852878444	0.2580990051066217	0.9454784868945006	-0.8538575523528973	-0.8078621216544081	0.49624304186198076	-0.9292799944344149	0.10061071887021449	-0.6426164987362287	-0.3667515977078848	0.24997357720306176	0.7049785512972202	1.2044012230433971	0.44582900381331275	0.22680739187463883	0.3356512757957071	0.40862072979560704	0.46990449801002	0.028452166782788717	-1.4660739552055968	0.07587036575455434	0.4220704620784262	1.0853685581620116	-0.13622714912014952
-0.2648903342035032	-1.3795181516819652	0.5142128439155172	0.11154620607275766	-0.8381445566394045	-0.42923735865898754	0.09996844519820029	-1.6223700008842814	-0.07214525585208575	-0.14898092238027602	-1.137330012970236	-1.0014840896729142	-1.0234968634841057	-0.8981815968908601	-1.0988450745685066	0.07838153998699277	-0.319997586714124	0.5836696127201045	-0.7370258670164369	0.4014119471356715	-1.0379199835690094	0.08115802657764744	-0.7301468711674552	-0.18319183152602986	-1.4058559960877421	0.08674645150362141	0.5286473502701781	-0.46817362659009576	0.3310773191523914	-0.8258466523990925	-1.098081880807405	0.49714476837439253	-0.5287862068471487	0.20420397855937789	-1.2222483920601797	-1.2422283192736974	-0.12374627180784807	0.43172496695073814	0.23253668531757393	0.4482391321373617	1.3455897922607818	-0.5108711980383289	0.08828545800625695	0.5098134575046686	-0.562470892333052	-1.2700690129270928	0.36416129617062115	-0.12284873743925895	0.6596059368289253	-0.23506067729738359
-0.8134890564112702	-1.230409538850464	-0.20174408441975336	1.0879155947097758	-2.059688599566148	-1.13272020816226	0.20580957963078922	-1.347943944078303	-0.2923201838230325	-0.8213952367376843	-0.7454500031337922	-1.784031089769456	-1.9641318532481342	-0.282742652311081	-0.7957123062609297	-0.41721964207362144	0.19913595415501717	0.6058118163189281	-1.78135591638155	-0.3599735034176371	-1.9081557765049628	-0.43358906058190155	-2.0729253673005354	0.8640936982334005	-2.3775450633466684	-1.231618869084164	0.6456437153198327	-1.4952371168410705	-0.5716999846177166	-0.5782771947645727	-1.3459039520353893	0.31796318922289285	0.25375094271421594	-0.15388829583657807	-1.1301504790839572	-1.9199653331182986	-0.5595633716944356	-0.3203498545245731	-0.5537227364069081	0.003640891129641646	1.879789753184409	-1.1722352143092694	-0.23322324031751784	0.23766173119312478	-1.096361320730926	-0.6269171845330512	0.05173249013220102	-0.645156107210706	-0.01861698075161539	-0.22718434241636448
-1.212809033754457	-0.931256955839894	-1.3228433244201578	0.8463812421134169	-2.5426437893259304	-1.3584040142414437	-0.4462193407703382	-0.3552527765558786	-0.3603393728742931	-1.238690821681539	0.10009553243686795	-1.9893758322669512	-2.180783347263052	0.7157027055844309	-0.7279211429439425	-0.680325824660308	0.11056450995019793	0.6068458162166439	-2.1402622593001452	-1.0541912358233454	-2.1274241084170695	-1.3785714596133638	-2.428607443574905	1.0714411001454782	-2.3352392836170592	-2.063781873699799	0.2748899655695343	-2.2853559898054616	-1.0673782195676005	-0.3696055849588786	-1.5111944137793638	-0.02992733602713703	0.6158834881421716	-0.9853270004046698	-0.6109115804632532	-1.9155641718593848	-0.8350608847880336	-1.1926040144916163	-0.6065166315202224	-0.668150751700641	1.34262088994095	-1.3866574209558267	-0.30845124933160745	-0.14875484227778302	-1.2472172951252702	-0.12640015543730057	-0.6719773832265274	-0.7054440720203945	-0.5531707265824698	-0.3292338464760651
-1.0350276374183185	-0.5082858687005294	-2.023729841763501	-0.4233421966458625	-1.8763856494583828	-1.0624214722856007	-1.334353718852393	0.43676588828774054	0.2947153985691045	-1.212856216253523	1.077939693614936	-1.5463333831823598	-1.4276238268040768	1.1467081056561177	-0.7285222807394683	-0.4060203931024349	-0.273801163347574	0.6424628595134192	-1.3969378189726285	-1.3654662854150421	-1.4595011288803632	-1.9692183409080297	-1.5716877454438032	0.23188656949907954	-1.3332616510923865	-1.7864384557184354	-0.35567343718355326	-2.136541220466048	-0.8347219008368414	-0.347179529331482	-1.2458234264082368	-0.4392377677635004	0.12649255986476257	-1.6987422086242265	-0.11064920811446911	-1.004687789664832	-0.9664054180613421	-1.6882076101509667	-0.09219994630531793	-1.1151732707233106	0.1984567714593315	-1.1811883617744152	-0.10021105891183515	-0.2373826152601546	-0.8080728363721849	0.07360503746555998	-1.2081981197542166	-0.10191475097465229	-0.6354334919463439	-0.5622355010662572
-0.38295845090130914	0.13299132084994522	-1.7155034259768263	-1.5407463051252093	-0.5386710090959751	-0.5559377727846094	-1.6842911810369456	0.38192899739244607	1.3963092644117872	-0.7884521425080084	1.7550517786274948	-0.6741809889799951	-0.19230817407938144	0.7350904198091479	-0.4681430200588284	0.22829116006878197	-0.3299416198975982	0.716532900887473	0.0490979065960352	-1.2432414667469134	-0.22608414762306747	-1.5731849362984387	-0.15131599381039035	-0.8135012408607	-0.10358344267506406	-0.6403410652241903	-0.7726468254589524	-1.0045955340348725	-0.15003557379241794	-0.4570105318025301	-0.38822917680098185	-0.7303311172952448	-0.8156784914859873	-1.5832324293533535	0.05016091190041727	0.3229491715591792	-1.0827914423399019	-1.5848138645942096	0.38465419612575547	-1.0378781074804235	-0.6839832890368642	-0.6788989102760283	0.13180166525862472	0.08642443972932987	-0.08021973075568191	0.25067792868044597	-1.1367034428739138	0.7459487086505319	-0.287204899453548	-0.7508817374042334
0.05445119351949409	0.7763475722277549	-0.6092210543691826	-1.5671757412023215	0.452145716280553	-0.1864052731893534	-1.2039941503837268	-0.32991427819610875	1.8003684539422249	-0.22887235556341112	1.717185093668373	0.20363745171191489	0.6301950038038716	0.09984027189804773	0.07097510105905236	0.6581270919904408	0.08609447937804628	0.6195903489057804	1.1978360828058818	-0.7738866098154726	0.7551670324128411	-0.41129197812780754	0.8421779748856824	-1.0432238009347932	0.522953013825937	0.47425742488482736	-0.653095186742477	0.23106166108784476	0.40155198539593806	-0.5668894166648225	0.6301559362951304	-0.8005699008714773	-1.3759381966904294	-0.5987134075963286	-0.18095169176465548	1.0699845815191313	-1.1394871246331264	-1.099364349943727	0.38060587156275644	-0.5602490468133285	-0.9488075255248092	-0.01795717901048729	0.06238574594059054	0.386677937390552	0.294108595129155	0.5862929868909024	-0.5850025356559989	1.0143515505167253	0.13318806601852123	-0.7110225427824353
-0.25559033025862776	0.9064359874725204	0.5201142921349464	-0.6944329317569993	0.45329511424076313	-0.06445527794999782	-0.3154386475450718	-0.9553120660949771	0.7266410602006731	0.17840421729572145	0.8617271656778294	0.6641675466618224	0.562717101563586	-0.05771622501082275	0.5379411762286725	0.4338026181296836	0.454751910044453	0.0885228375217772	1.298449123159707	-0.03963876013656853	0.8220515100760926	0.6258092237347784	0.8781207299069911	-0.32735495580634366	0.3132739498079537	0.8127222797179305	-0.1459098326154465	0.542319589448237	0.43496224596593236	-0.5999365003785136	1.0795391978591322	-0.7010579281634233	-1.1031046795321442	0.46159037732716485	-0.6371934234635491	0.6190284013126834	-0.8628880345632474	-0.63277495655819	-0.044707626315772284	-0.08945748937050323	-0.951345471405861	0.553135608433111	-0.3566675011844723	0.14217154490324155	-0.011781841108980333	0.8471384482151791	-0.02077079903708175	0.3057568390482225	0.22980238589834143	-0.42584582065526005
-1.018868288402679	0.2484617573034273	1.087581701650161	0.13717487538067324	-0.23865738436594802	-0.04623515665353411	0.3393964395599253	-0.9351074672673693	-1.0728092851272044	0.3240719873140666	-0.3468851955762898	0.5573468474984024	0.002156986718599619	0.2745905994351474	0.602753913560818	-0.33458258891719056	0.23240691308140043	-0.7690459684469471	0.5384492704157092	0.8131511095471655	0.09264168239826234	0.8913335021945362	0.22878412168549955	0.47051280331118633	-0.22244485055179594	0.4048732959574728	0.2417754103749606	-0.18731624448200282	0.05986913298768039	-0.5394270531154421	0.669406374445658	-0.5002001998370845	-0.32063452512529717	0.7401359496930273	-1.0620817629579997	-0.5896756572313434	-0.07036824996549561	-0.3689911807784308	-0.46220050381664424	0.10883418481062161	-1.0669287996612842	0.7051814229433726	-0.8087021465975245	-0.5024943776164325	-0.6045556739624987	0.6965028480505296	0.23647176353724392	-0.7333137952505598	-0.03923089542451439	-0.06164374549033551
-1.3799858767581865	-0.7942827213973466	1.1432394738976628	0.3499083959775053	-0.7568107902644414	0.06862439959692822	0.5499383483586268	-0.3276159288893737	-1.761268343413724	0.30048937141505344	-1.0505714591163868	0.1441802916082052	-0.2321208802370604	0.5701432620910896	0.3015527297739199	-1.0168921229404821	-0.46245168267380576	-1.3344347493942594	-0.16624702711743572	1.4540747724750973	-0.6349080572193381	0.6058186754429052	-0.3910525017587599	0.47329123274503354	-0.3829546700487502	-0.11717339344379304	0.1564221209692549	-1.01734723840306	-0.260924572386121	-0.37427999262928746	-0.12148462786170308	-0.1165367205862167	0.27546808962523833	0.22041456591668948	-1.2315739603965548	-1.4063627781769004	0.9760916001565509	-0.15709500594405376	-0.4506616891632481	0.1674099649512749	-1.0704482566449909	0.34453954197376374	-0.8838560767609628	-0.6818532391104258	-0.7479139727612683	0.19086248721336257	0.23452826771684326	-0.8707627802688297	-0.26779760788430457	0.1715735595661582
-0.8628467894581394	-1.3787266378553427	1.0951594798985174	0.25831478952463055	-0.5523586522058721	0.3261796614852093	0.630437370354044	0.3874436789445469	-0.31548126265430615	0.2501029868820364	-0.6691402241877752	-0.08360890010115553	0.22644325119331726	0.4790128755048659	-0.02241324455835981	-0.9664792584910107	-0.934823725151651	-1.0060265393022751	-0.10435283636248144	1.5023436333762876	-0.6441601392511438	0.4908671734891599	-0.46772300926577376	-0.2476062011535748	0.0459916640056695	-0.23011228669609277	-0.20779396085806456	-0.9338633356921908	-0.15110273597131793	-0.11071240797545034	-0.5223469713824814	0.5750197428411667	0.33282608630749694	-0.26343110683258336	-1.0360319263412237	-1.0560282181342144	1.6533378527096352	0.21943486704127518	0.10798104349703692	0.4125472538576212	-0.45319133201965633	-0.1258659383832643	-0.4400534672823728	0.23141973129239013	-0.14845496177420556	-0.24144035759662302	0.17950726545306478	0.40020790023683567	0.009187635727989127	0.18959145841623345
0.12006607142505012	-0.964696134521318	1.1414127980247706	0.48240560905512503	0.14715245583264777	0.5804385523281276	0.9019618350375765	0.8091076996535933	2.1157661815274813	0.2208725404158686	0.4658847318266576	0.1870821549551773	0.9748925999365416	0.1280496475453008	-0.04627576703531092	-0.058278917577833225	-0.6710412995356824	0.02525138460518784	0.5508331569805232	0.8920317085193229	0.06520224723256977	0.8672165179845345	-0.018577377025495792	-0.8022769327257664	0.6766001213369695	0.02827812107218914	-0.3064421909793858	0.11824332473267458	0.3213277414130155	0.16240403740623727	-0.2151840601627289	1.4018745582979808	0.10450822609056301	0.034838733527983515	-0.5202563840651477	0.17558197633686878	1.524789146723691	0.7190046037019111	0.953091920546301	0.9130540581616323	0.6917381239288818	-0.07120145587185432	0.28315256495425456	1.6222645593624458	0.7266747369327085	-0.3511889469181834	0.14668007003147582	2.0412970491192874	0.764636835447792	0.0933805662846652
0.7829719571415737	0.16901817570120362	1.1075712087308645	1.0456325156290078	0.736585122168794	0.655498318014022	1.2124846644491505	0.9052708457441684	3.079913018743367	0.17884600278279625	1.2247958116407502	0.8109724602702952	1.4006328687142813	-0.26316368094676384	0.2889679568988076	1.182295569944662	0.09447930908920547	0.6789657802945434	1.0278423877662932	0.06398002994984384	0.8915264625768791	1.280696992015587	0.5820477526352631	-0.5325106642064021	1.0226704468940973	0.302019485953336	0.13203203849510897	1.2821233636977547	0.691793340972248	0.2771997597127885	0.4640925313442644	1.7719435224243072	0.03195271193054589	0.9221239365049237	0.1117806404274243	1.3370747536876917	0.8222798412042827	1.046091345539287	1.5803295718114696	1.3085312195584362	1.411238570614794	0.6898407465576426	0.8626159271608377	1.8955487456499138	1.1504935713820996	-0.4191996977035226	0.07602173926627917	2.2275367034959763	1.3680051617925038	0.06875107019771126
0.863123433009432	1.1397282445950516	0.8098740456984406	1.275601075796406	0.9503116179668716	0.5486436045723906	1.0790045379298907	0.9055497084206543	1.2626936978186911	0.13234258106636046	0.6286782473001179	1.3186793873906464	1.3960487801695918	-0.7537235155748394	0.7667595375349431	1.9643689483977003	0.6144589067667694	-0.07744814052440328	0.8434137958007243	-0.3218168844524341	1.2747740748206071	1.0643595832124126	0.987659106588348	0.23049452038796944	1.0087720291193665	0.46268158792244746	0.7627430599905856	1.7780387586282673	0.5337617465307805	0.10673889809149688	0.9911533901977102	1.1055885367631095	0.1776162149638832	1.4568277004164014	0.5385267278230436	1.7582186915112952	0.3119324238339242	0.9777656648843248	1.5467787710332097	1.1664624379510347	0.7785012101053018	1.5176742725393644	0.9945453088871762	0.04978689978983598	0.8716667147334163	-0.8798980815625371	-0.011850703672761228	0.1574950835673236	1.1451894261655853	0.21341676782539626
0.8258435725894436	1.1972588153280903	0.4003748140009431	0.6136799960912467	1.0597082275904641	0.4567765799767563	0.29018565268723767	1.0015921723106835	-2.0018127880433854	0.19105101896507423	-1.1629279122491025	1.3494096711917059	1.360136935057733	-1.4526458034324834	1.030008249823282	1.8377360597907508	0.3742187991724302	-2.075169613307299	0.2630103544132381	0.05776365999442786	1.1393696978150212	0.13494523393950833	1.0975607829136176	0.5602935873379696	0.9271916974586253	0.749159969126779	1.0013124549165053	1.6447705512666775	-0.11333323245450813	-0.3082229493051078	1.1564988183887221	-0.4954284406625542	0.17015421192715197	0.9684255889855127	0.4478733956044865	1.495372393509978	0.5982405209932197	0.6330255477701014	0.8163663770949657	0.5102902906695047	-0.9836724103684057	1.451711476996972	0.6736687980193198	-2.997913082095409	0.274791833766781	-1.6299671531741817	0.06176470844249854	-2.8986109702618092	0.09992684569329607	0.4483356760216895
1.1861512322971692	0.32180052046240115	0.21291087022659141	-0.6483284477030478	1.3836437146160612	0.5647396662427221	-0.743443807836688	1.153510404196119	-3.854078686165705	0.4619933999784223	-2.8145725463354814	0.954661929011235	1.5396443381417866	-2.064593655499904	0.77889241382996	1.0464310371426837	-0.44280335182059305	-3.83168146207916	-0.1477819875135447	0.9023544817205715	0.7627513716824958	-0.9099801467514252	1.0069955712066538	0.013476316887173106	0.9702388204122774	1.3431994467221002	0.7151565530422228	1.4407431131834998	-0.758720184783915	-0.7665722031978915	1.0655497428273024	-2.090498720140845	-0.29002769844614645	-0.2224546430237978	-0.2476105884666753	0.9475278216963005	1.5255432377752651	0.3697794771538498	-0.13410206847531633	-0.10123844637588707	-2.482614500418043	0.17861865474513963	0.16559153936173024	-4.9171872425396055	-0.12936216037083909	-1.9243296172945101	0.4173205630763567	-4.539180529540269	-0.9978242948828893	0.5914989854125707
1.8194933721475794	-0.7928059741590789	0.30361263976922065	-1.581414973544783	1.7596770597868623	0.7939045406197138	-1.3247728991365764	1.1320780094512128	-2.634119636513017	0.8805963979647139	-2.889583390802171	0.4798522888046655	1.5961917179628993	-1.9955714989565263	-0.001826639649371099	0.316657854579907	-1.1773672805215063	-3.78309407624012	-0.2642261811580871	1.5470960915783742	0.3889577970856431	-1.450377782040485	0.845352801675238	-0.8469246969483113	0.9518256582926582	1.9487656899821328	0.3933695737330806	1.408701996430076	-0.9413019423775179	-1.054487358786601	0.8086034884348324	-2.5902416031110467	-0.9778787019650693	-1.1469916311990842	-1.237646692724403	0.30967220883394914	2.2781835822337384	0.41323910434763705	-0.6560826726863852	-0.11910655686053127	-2.416660972727797	-1.5550532552948109	-0.18942712415695262	-4.043805600545123	-0.22343850150635142	-1.1220969578608093	0.8698757454477251	-3.377095530931426	-1.341539994611555	0.5100164736145397
2.085341755622237	-1.3039736258649794	0.3027160569134996	-1.544160009019789	1.6374561694736958	0.8015972154052431	-1.142002781101381	0.7276552746842574	0.546663413908543	1.1726160808103478	-1.1102741763273645	0.1804687045607876	0.992273778252593	-1.044266237236561	-0.9233401011173672	0.20491831606527455	-1.290948091046713	-1.7385677505092072	-0.4905815370266356	1.4957399443719166	0.08103051057433164	-1.4333151654034677	0.6669230862552779	-1.0714623377144394	0.5576304578991108	1.9543399876561651	0.5377449819256545	1.1928540107225845	-0.6933480023781896	-1.0959455967005167	0.34236498169268353	-1.71711508923266	-1.3079715609796934	-1.1738775859381692	-1.9027902900978604	-0.43126061185995973	2.0980638203280484	0.6169427539463371	-0.511300954906243	0.37261623029540825	-0.8395723404166201	-2.5884105265849495	-0.23398412201626972	-0.9989063478876594	-0.24579855712475798	0.5036446889905755	1.0036197000641678	-0.2989252364604922	-0.9031433495263551	0.19806526607349828
1.5591478062075872	-0.8645727837233421	-0.16911023190781158	-0.7857912680920036	0.7014501446703382	0.29474883196076773	-0.5434206693481235	-0.03773580777501192	2.9607015199809297	1.0330714923209783	1.3611880158312442	-0.001039332189704558	-0.26079336511711126	0.19333363415748497	-1.3902334118119644	0.5569782973434655	-0.7537693337499558	0.8958613296391081	-1.094345161733707	0.7383327225333467	-0.13971576519006923	-1.232980543091492	0.4325357917990497	-0.3766150215779254	-0.20417867117917785	1.048117495929243	0.9770192355256385	0.4130076013568323	-0.4648735151819412	-0.9692799551070251	-0.2810681956048275	-0.2693256030818264	-0.9662068519014516	-0.5664155605069344	-1.7274528983382529	-1.104071628585422	0.9404460118695785	0.613059857797644	-0.1263608627620393	0.680082554267392	0.9118002117379701	-2.4005378638314996	-0.13266671030110125	1.856972485929857	-0.36748020251788344	1.8567603072827694	0.5579564607293801	2.397685530439469	-0.42954253183100705	-0.26212892146958156
0.47420858984825126	0.13462511338207536	-0.9766016886245782	-0.09908598009734665	-0.6829005434499675	-0.6272448500309722	-0.12418119338659399	-0.8518066138755801	2.8966333752503064	0.3945900159690684	2.8863142733492335	-0.2788848139253819	-1.4393170373222075	0.8352654474737172	-1.0787083537206357	0.6287740278536557	0.03037512547685137	2.3744818502574283	-1.6625667842591103	-0.33878977069211086	-0.20379732187054952	-1.0555110191942343	0.05765616904976528	0.5475630063252334	-0.9181706820383996	-0.400194228676095	0.9749600654339086	-0.6995140512772564	-0.5517369623147564	-0.7855632574754725	-0.7554098173353619	0.6247941485734518	-0.2915432857953451	-0.08822697826702708	-0.7501945497141078	-1.2657734425387357	-0.5173536010988768	0.19632445924327246	-0.16828286219294467	0.23908517846750563	1.5433112745885007	-1.4680416020652867	-0.22163227726386706	2.627166631362729	-0.47709800032732697	2.0062321469324043	-0.2671145001949834	3.0775807908643658	-0.5810993314155583	-0.7520264698145261
-0.5840151424483614	0.894668655843855	-1.483141492344053	0.03497577482986112	-1.6979657843364866	-1.4671078856410997	-0.09227215997518368	-1.2733390456829454	1.0796246242093945	-0.4543139712911136	2.664276189217685	-0.7059758762860111	-1.7867496048096319	0.6237965808915219	-0.27337789617771363	-0.14571266917896328	0.5801144133506991	2.115145126389453	-1.444225477305117	-1.241731785685688	-0.11606827553021072	-0.6862038258256394	-0.486746781368593	0.7934051648497448	-1.1524404038308238	-1.614852618066713	0.09633910178380736	-1.4374927704098723	-0.6688421696195479	-0.5534181338949571	-0.7649893941266068	0.5317910485720524	0.060615382008760085	-0.17750053671752544	0.40108371616517297	-0.6586017056592695	-1.453251155048505	-0.44818368090262206	-0.8012516286618168	-0.6910792360082109	0.9841895308510071	-0.6133229912643058	-0.6229523109116604	1.5070016533124375	-0.3963604730227875	1.0501781036490987	-0.9260321652733116	1.9943318065782005	-1.1506932075431366	-1.0954265150187024
-1.263426301202795	0.8632830337895795	-1.1647620235697365	-0.13460549717603168	-1.7448239192055772	-1.708966913991211	-0.10400479012987941	-1.024786808229707	-0.40267202367398763	-1.0352864011930305	1.2301682960617943	-1.0743940653067556	-1.2741996187105602	0.15481805404101798	0.35154634979484606	-1.4443200137048169	0.6646359420741365	1.0182423543411718	-0.24941037001314523	-1.5866382981126106	-0.04870847130816831	0.11734246306544628	-1.063254388177167	0.20139775907951138	-0.8661346636932581	-2.0340838329607434	-1.1513704699331455	-1.354298105286762	-0.2224597222915118	-0.16692775178351468	-0.36699401023364736	-0.003216550866202138	-0.16827611286784652	-0.5796831091882378	1.0219712505077505	0.36786186147255034	-1.4938608886451015	-0.8923037385541102	-1.4209385505942147	-1.1912602642631522	0.24986702309319014	-0.15182746100778627	-0.9872989003428362	0.2581567657304752	-0.1515635331582274	-0.05034910114668966	-0.971110967034188	0.626017230990004	-1.2581086248903932	-1.044463234876893
-1.6050188775255192	0.2010696889098428	-0.19540168746745565	-0.03320411463472373	-0.9034609695100089	-1.2316814953362039	0.27934985746089946	-0.20219266655673293	-0.3265412176112301	-1.0223835470761855	-0.18862172614434794	-1.1319057430272592	-0.573323532089856	0.14244033760232963	0.36963458303756874	-2.183113680799478	0.42674627454796343	0.4273638317566954	1.1662945416480415	-1.205345978089473	-0.16057388948621518	1.124022624887354	-1.3593790336312137	-0.5020357787921386	-0.3808093379887205	-1.641278384707482	-1.7075990417434437	-0.6948507590287474	0.9401669636212164	0.4579858459325686	0.022946717959162557	-0.14439156132589667	-0.5411100761219303	-0.7258144920153979	0.9567411863996123	1.0985325373807198	-0.8531707840323763	-0.8329217566230409	-1.2272872085366913	-0.6266142439797591	0.25972376826708093	0.21313866479092147	-0.7253149032022262	0.24670704592176862	0.09706951215878784	-0.4516224348751957	-0.4009672331219423	0.054476933379845396	-0.3406483802271662	-0.4172628484361462
-1.7173576499270482	-0.34804990924642065	0.6380968564501854	0.5383982857611267	0.19228800061242626	-0.36958103171271756	1.0414243955462101	0.7731885793824272	0.6510871356817298	-0.4842764953787258	-0.7276744660052089	-0.8388427757215257	-0.2978661474332906	0.6062642560082112	0.01156948140481452	-1.48648287249608	0.26219905326875464	0.8812102140906323	1.760485995305489	-0.23020238204528023	-0.32824247935163936	1.6960586756122114	-1.0672633415238144	-0.49094485802495835	0.0014648097215258817	-0.7919287670287309	-1.0291495394092345	-0.04176281631109637	2.1482288199344226	1.2199183939894664	0.1007993526956471	0.34917899284117815	-0.3863035632538456	-0.346999222878666	0.7078940571687481	1.1661996168101354	-0.04202751178727304	-0.33290521270375023	-0.07863703448470825	0.6086031343461256	0.9264171257377593	0.7595533412682793	0.3841220114608488	1.1749821716775757	0.33401771561101884	-0.15559826498980295	0.39401337455642876	0.12163360852456083	1.146853674953836	0.6560649265180882
-1.51667917931406	-0.11154716067995692	0.6427877796858049	1.1819338871826282	0.8645567790861873	0.3974666989403796	1.669232196028644	1.4302408179558757	1.037783945390814	0.18101033778840395	-0.38783737211290753	-0.36960838364111565	-0.4003311296548482	0.9376868773576527	-0.10828104877651973	0.4013804532461721	0.5085181006347417	1.8407139290821302	1.2238323770850827	0.8756550903107321	-0.2062594416972577	1.3989456521524015	-0.1632042464615508	0.32511993430107106	0.2589570319355173	0.11527432076040987	0.3156574719617642	0.3217409126296233	2.426639485767174	1.8179047198777736	0.039910151848307686	0.9515737695743661	0.4832892914744482	0.3171344116786502	0.8876250788895333	0.90550050263831	0.49465055045822154	0.2630444325757424	1.294110411091024	1.3985992496127222	1.4107274191050763	1.2580226727054382	1.8151984045837035	1.704564951693686	0.7189423964413881	0.22251713748402063	0.9864926832771617	0.02293783353606413	2.108477071390284	1.654930636539509
-0.8938112140947053	0.8885761381122579	-0.14279162657194966	1.3384767870032792	0.8229279217756384	0.7862198988118176	1.6455133016559267	1.526985583926073	0.24226193042378416	0.5628151731165972	0.28112272997568105	0.1022164662377762	-0.37511431806932016	0.7002218999535659	0.341805029140151	2.2073719038161435	1.127005184901927	2.437832621457395	0.23998516087419886	1.4974997952389009	0.3361542501207295	0.4702136841549991	0.9580740268708915	1.262147459844565	0.5183647000759987	0.7558103547744052	1.1842283028985667	0.550327263146472	1.4609094244722045	1.950889654891952	0.2631227006407323	1.00405245074904	1.5743581768359396	0.8206918008291383	1.564438544196631	0.9020188052563959	0.5512705297872396	0.6223768400471029	1.9678816139032882	1.0115017663194221	1.1319190040919886	1.2446546349734537	2.6337514827023343	1.0638215655649004	1.2606641892596475	0.2576429283846663	1.2024776280143747	-0.5818704840465806	1.8657785349598555	1.9637984851294594
-0.024182018644453514	1.9155784041628958	-0.9946771392492482	0.8580569316063195	0.24603763963376685	0.7863109646870144	0.9345803965692866	1.1245507909119679	-0.9044020025746046	0.5264196997442242	0.7838385676682452	0.5357558522449538	0.046351787132968954	0.15151717322358185	1.077563575473476	2.689062131035696	1.6550193702699239	2.3044853817317077	-0.2803466542576855	1.2579184711118614	0.8985488098626364	-0.37866305055586397	1.6701348293372	1.566697774554612	0.758509122694558	0.8534240938593924	0.9417908774555627	0.8035748600888294	-0.01974854483972706	1.580013960415376	0.853491309260467	0.41327533437808134	2.214404780830573	0.9151612623991185	2.1867386130117734	1.2487573406252344	0.15911458749676	0.6467956960986002	1.6757915631933773	-0.15333138125520349	0.3884780924027527	0.6680733135979819	2.305322179606145	-0.1820247844751851	1.5756153795244308	0.12991510350414132	1.1115361193771953	-1.216813003392161	0.7744145976603211	1.3619532359745345
0.6633521805499646	2.1310101911900263	-1.1651550342964059	0.10889291296785698	-0.4364976411440949	0.5131451192107883	-0.027043053784631777	0.4487137364815042	-1.225718839983044	0.23004523104688146	0.9460788583594277	0.9096376629174979	0.5515881670099917	-0.10646314253876826	1.5252479435814006	1.6377859522252194	1.5526560262188038	1.6831247577959	-0.1162041735350515	0.3236299795450577	0.8229893019785376	-0.6083441692820295	1.524763153420441	1.0828579775932063	0.7524262974802232	0.2928912619152319	-0.05250853318897092	0.8957844158809889	-0.9061068674313479	0.9923684778101827	1.3177654170978854	-0.3021019480295014	2.1524547193906987	0.6676761334991944	2.1483827305343732	1.382286450407453	-0.47480570496931834	0.4540559662509374	0.9248508281929095	-0.9906460070908186	-0.025503439825666226	0.0467076855499798	1.161241115580471	-0.8896110682507101	1.153668874752591	0.2441790474391916	0.8186799498076228	-1.226979833316353	-0.2084370994939456	0.24576677666953423
0.8652166278937535	1.2768744986078937	-0.5223911961029736	-0.4189236954825546	-0.8568065729139772	0.08965582606315245	-0.7610997659543679	-0.29218193640587975	-0.5193303233247979	-0.10139031690957959	0.771082085011269	1.053438292743992	0.6180961212659816	0.15581986006108883	1.3849580167320426	-0.11246108529119073	0.6932687596106568	0.9391987114291515	0.17975169071648278	-0.6922892344793333	-0.1327574166935507	-0.2750452403346758	0.5706511269753928	0.26027473858658223	0.32415250449011546	-0.6555249455562058	-0.9671942774738791	0.5101143987154718	-0.7544596077126692	0.5586273086218663	1.0385059728250714	-0.5761109584345208	1.6217089178940187	0.29659158835759036	1.3771044167213673	0.7021152262876388	-1.0611650079774675	0.20002205747371973	0.3255053930642554	-0.8400395987843906	0.2829538968663069	-0.09709724674521106	0.02715022426098334	-0.5964524037835909	-0.06720912218975006	0.6049974012489733	0.33563016806599194	-0.5383766792767994	-0.4763873867122081	-0.6745966968404612
0.6631225166062017	-0.1764010946988972	0.3891281279395664	-0.5506056836362073	-0.9235893633354838	-0.33223703874752386	-1.1035302808318983	-0.9766772831888589	0.3227844586336385	-0.382726650167464	0.2706152286882852	0.7187383858610379	0.11831954162082964	0.5923332729032996	0.8071706445328746	-1.538481690146575	-0.4678839172402225	0.17710867095962676	0.021167311363977998	-1.200475059615929	-1.4389411331925803	0.14093738596989655	-0.6731793806907682	-0.36811829810944113	-0.39443403260454474	-1.3704081501946843	-1.330402120099008	-0.32385935003051924	-0.11857871036154634	0.39123522121674337	-0.051246779779159576	-0.32551034156370723	0.9223730528930464	-0.01960545456426806	0.34316059557660583	-0.7141282019222932	-1.375017675133572	-0.048810952994612876	-0.05001202560200421	-0.1207618504433508	0.8745337222690834	0.1624793437980994	-0.5757008174122598	0.12476285377541378	-1.467449824431422	0.7397507562391199	-0.33390836022987874	0.2949860030364493	-0.2365957875997927	-0.9381253847721861
0.3630360467506688	-1.4682490156205468	0.8477839770065928	-0.4778567774843718	-0.8173653508205071	-0.5494660356051728	-1.15315426921525	-1.5215692888677101	0.3773951099022939	-0.6446526605357866	-0.4679170738339762	-0.11489611501804799	-0.5372470127700483	0.7428549403364808	0.09897168295271323	-2.1763188699361233	-1.2514618631001304	-0.646649481140756	-0.5534141430204575	-1.0649789556168523	-2.1901697204472175	0.24183155631975556	-1.5620132363347157	-0.6303412449329043	-1.0119217872341668	-1.3400619215159657	-1.264292209641665	-1.1368752908220328	0.14506646051637792	0.255320412080159	-1.3093133833730655	0.05883167083035876	0.13340454038159597	-0.1967609999457324	-0.4425145391485351	-2.074625063643975	-1.3814152314841213	-0.28367360895045135	-0.5652012208580791	0.2143530470880508	0.9356405004357238	0.2641472316292859	-0.7872015799957089	0.4336011192351532	-2.1861995139080084	0.2607403870530114	-1.0338197832136051	0.6797240302530044	-0.10615376717669259	-0.622495421938187
0.15718740479488538	-2.084870634103649	0.5213524600486689	-0.4538979340148522	-0.7697977984917902	-0.4262107960879396	-0.9859716750899687	-1.8235907700326839	-0.3403612341006222	-0.8530200726288438	-1.1521075749605194	-1.0493200091775823	-0.8320666007692739	0.5042798990071321	-0.5698737211203209	-2.107205897414013	-1.315236090415626	-1.3999353028025745	-1.0073830627281004	-0.610196067584686	-1.8854351185081182	0.02908135512841831	-1.7198690284859657	-0.6928151149172999	-1.1817613027122584	-0.649180749879152	-1.0413888067398251	-1.4508684950671211	-0.20971056674304467	-0.1464178983175494	-1.916768170770856	0.14797676180454275	-0.7004302600377116	-0.21265627331330575	-0.840026205336068	-2.537017192304495	-1.2083809317650367	-0.45427037641460777	-1.3782528685332425	-0.24068663953404174	0.11855261377730411	-0.14555296221293415	-0.9979285346332424	0.09953395569332756	-1.829740146383364	-0.6168586650791669	-1.4558681723795706	0.48896072893335657	-0.4047497478388759	-0.13106502762239086
0.036755532524580234	-1.9364679978042156	-0.3552873277849502	-0.5095384686894626	-0.8105522557139352	-0.054964994107640844	-0.5471705234734121	-1.7797688256419595	-1.019937139142222	-0.8376949706268106	-1.401269376026845	-1.4864648244453678	-0.6344954414190638	0.08095017631252953	-1.1083401054705844	-1.5058785441257858	-0.875518740235752	-1.7425483245289985	-0.9618722856405747	-0.2482513198375808	-0.8136591477719498	-0.2057264637892401	-1.2097778456526445	-0.7347414903054678	-0.8547039172995415	0.07892228400403262	-0.6691343026216631	-1.210025086038407	-0.6835092722919788	-0.7975278135090044	-1.5511425803286953	-0.15251971217002885	-1.2608170783288326	-0.09130275452385432	-0.9990806288429048	-1.8922860544462798	-0.977145874914119	-0.4623441865258754	-2.092129900101802	-0.9445595342841708	-1.0925948599678315	-0.7656904822308277	-1.2499261710614469	-0.4453341159978256	-0.7505597684823375	-1.2275049300954646	-1.3565893839819294	0.020041793438203684	-0.9080746493018215	0.22296046018626742
-0.010185380553928987	-1.1960459165112163	-1.2360788627427266	-0.47582710531004635	-0.7382706551065462	0.26995985532716543	0.15256915443467386	-1.374315412569063	-1.0173426147710338	-0.4649925292570665	-1.083395572863869	-1.112488735210016	-0.24732213510023585	-0.36014931740479694	-1.3029605272347486	-0.48695554350215264	-0.4030302822109907	-1.4616233190749595	-0.5731539036658869	-0.12959136693077275	0.2909715927128984	-0.2142899784800847	-0.40378448270253947	-0.7379206001444378	-0.2684997944108622	0.2983302699071582	-0.0324148403250856	-0.7194831359415157	-0.7308439877740353	-1.3126145800103604	-0.5669581158347818	-0.6056901156844343	-1.0866836028041433	0.09517863331745427	-1.0060882842706498	-0.6604187178556539	-0.6901861702911734	-0.27120516722256716	-2.1299063372816875	-1.0933044851520315	-1.8288179285227073	-0.9664743729689012	-1.1999824940110655	-0.7389936673488795	0.3237952391683639	-1.1179839266747884	-0.7889774394856568	-0.3930677307737509	-1.193083057339084	0.38693432114759124
0.12270786944191797	-0.1401658089158827	-1.652900804570413	-0.23204062915412652	-0.37222193928153113	0.3089540420650334	0.8421391189163291	-0.7455407309021285	-0.5084948513344111	0.12839257314375357	-0.49829415932478477	-0.17773270093690838	-0.047189173523962194	-0.7872471874458092	-0.8986235016257651	0.6230808980354232	-0.15388636029197023	-0.768989527567283	-0.2558248353068203	-0.13603907533043094	0.8982738916617458	-0.0028026622792899944	0.3049259308577045	-0.5777359010554352	0.2592834529594658	0.06743441952811549	0.6921526693889601	-0.23643554739447267	-0.40127481041342933	-1.2876211468212808	0.3856046038196096	-0.9102314021464566	-0.11513062048455767	0.26854579949132934	-0.7564394348244041	0.37938288622009186	-0.32966515546031483	0.017850634752508608	-1.373641844220723	-0.5535539090790809	-1.6267089061258548	-0.4863550360637503	-0.6451477543949589	-0.7602060514297454	0.8729636004113324	-0.4794928062487495	-0.09637834125144663	-0.6373883975476629	-1.0682277626337109	0.41218163751830117
0.48931546894022054	0.8467407437738388	-1.43570276371703	0.12913087448971075	0.18838775770619262	0.11583975702190195	1.132242372810292	-0.15159110476638435	-0.17968169201048603	0.5462130352222566	-0.14507887579076975	0.7194565320788465	-0.13413339255426734	-1.092921539718256	0.03825370847609314	1.1931316529208356	-0.02400215509080327	-0.18545354715057785	-0.17182543358690833	-0.13569116441874773	0.9835696656692792	0.2379733131079792	0.7237261563517033	-0.23428382743920734	0.5328923907567908	-0.09328282733309841	1.0111639639160845	0.2465708768841179	-0.17034486352645956	-0.6948750281838053	0.8551292177043215	-0.9259629951965782	1.028664722479271	0.4233288900120958	-0.1861848617041261	0.7402440851370347	-0.03417506387417081	0.25247344290336216	-0.30317286151708595	0.03817165133602614	-0.7924365020598227	0.30978326082438107	0.11029337198619224	-0.765777143905382	0.8321714871962775	0.10897574375511018	0.35779548000938144	-0.7671088376090207	-0.6322238522605906	0.284446724516573
0.8775314120956262	1.2967776850799364	-0.7012021695108566	0.39898610126988	0.6312721148326433	-0.008141267387198513	0.904075749054787	0.17238970834392559	-0.4087162446680913	0.45172256704047525	-0.2742365920033617	1.133851170783034	-0.2987966497473571	-1.0187776575226746	0.950597458865962	0.788200756646784	0.1905003062209404	-0.10206055940719864	-0.10775142816861889	-0.1611051629281747	0.8092079442804017	0.3749148110834214	0.8804422773034727	0.14613881075301954	0.5510224678232947	0.17102696748721571	0.6149909443651038	0.8049502665627597	-0.23375930355539076	0.09366658446389073	0.785469282176765	-0.6975819558769405	1.473548172055221	0.6492476592994885	0.4915771856168142	0.4540314385726799	-0.06275226591166172	0.3996243092362109	0.5038297755101967	0.08541359224359418	-0.030061379695850675	0.8622878326540534	0.5483386544128511	-0.8480737686200576	0.4269043467234117	0.2973123196976904	0.4749047845813053	-0.8275422760475453	-0.04128144239590226	-0.006308585722147813
0.9182824069761686	0.9110843890133875	0.26308332502701054	0.483178265113818	0.793229346071274	0.18623958859315057	0.4893481008981968	0.1768547072515596	-0.8720150408557253	-0.09829574875286747	-0.6808736829523606	1.0714171753142308	-0.252962108333914	-0.44495310059524745	1.1506301332158224	-0.225650909782623	0.48842442614778436	-0.45500346993289875	0.17744797294476608	-0.3164791548372939	0.5692314545345957	0.5054012292257338	0.8812395960308159	0.38973590322471396	0.4544881570330392	0.6711854072401529	-0.18602982962906944	1.3091595078623237	-0.1954178954864609	0.6615922802874336	0.3999777815281768	-0.345284729864115	0.908201229724344	1.0349207431329654	0.8949738474181405	-0.07642805261427085	-0.489873506866464	0.5756711766485961	0.8938135063806353	-0.23728481417718933	0.24374318662067923	0.9847122565936012	0.5250562176439297	-0.810620782834664	-0.07679041727463444	0.23932853853561112	0.4416322347043401	-0.7789008325135076	0.6289618587263903	-0.3004268212214204
0.4641486252342386	-0.12346062971669035	1.1076869308176074	0.4909540934114836	0.8856809067500678	0.6456947288426836	0.36219450897626054	0.04418605496356468	-0.9423758067764045	-0.6586125774947866	-0.9357807831177133	0.8385352755065182	0.12118930622617989	0.33239795516803317	0.4221229575169739	-0.8348947715871278	0.6627427094066954	-0.8193645459989957	0.6094021628402502	-0.562229623147247	0.29726766803935295	0.8762579631111662	0.7705230947576363	0.4549874829956346	0.40259671193682106	0.9512234789043604	-0.6720938220475794	1.4752841654482454	0.4192524965473115	0.8806655444563471	-0.00045842868989118155	0.03758237065904123	-0.11524146195546238	1.5181792233003175	0.8197673744552241	-0.4078536790916763	-0.9660503021743503	0.8513832864419889	1.092837854693561	-0.20409909342674093	0.20264206137744648	0.925117980463683	0.39135292968526214	-0.45572397718655566	-0.45742249925578893	0.26749884614694275	0.4736127080397484	-0.5415390199353094	1.2761858174691678	-0.326624840605311
-0.2116472684253432	-1.145294079588512	1.527220244625864	0.5781178792952563	1.2461025589889396	1.0521556742596856	0.6223358030366134	0.050622069893286235	-0.3671015302716516	-0.7657447075351151	-0.783661500603874	0.6683550796265186	0.674453594762516	0.798116609382524	-0.7526960909492016	-0.35400383345349185	0.5563098703235313	-0.8041194020604551	0.8662254682851522	-0.6666422455970376	0.017563120474174375	1.574042963647696	0.5266796636925195	0.43844446597298153	0.44353005268665036	0.8334947413266438	-0.4065981552578437	1.1726775913701777	1.434825245440776	0.8836392905186535	-0.18409064879495451	0.41407736719101207	-0.7422745636867364	1.8309392568263123	0.4141635975580381	-0.34720742690081546	-0.9123457510741644	1.0442734604692736	1.2388854644057972	0.5539576592751059	0.2724661922530288	0.9388889578817232	0.481416582358575	0.1378336935144567	-0.538099389316678	0.417283191340267	0.5601697572631249	-0.07287066936025498	1.6527029032615925	-0.004696604833061831
-0.6695644842984622	-1.4767532793378604	1.3961793988531248	0.7261152063840512	1.8423330439686996	1.0857244426243304	0.8438014598563017	0.33610669418398614	0.5022242223290319	-0.3274160237625547	-0.30286715327590635	0.5321378827016578	1.0769228516212845	0.736733165521681	-1.5833350257981524	0.7873325317464323	0.24533494502737863	-0.3702311515834287	0.7397709954113587	-0.41227008110533503	-0.15900166790765885	2.257585888593554	0.16856307960923592	0.44049867659398934	0.4689793337699674	0.5623943949638485	0.3335364251348385	0.5795171629529074	2.008690241888905	0.7824220042919082	-0.08523143928634029	0.7741771578198319	-0.6504203509478459	1.6300398818349222	-0.008862443368132251	-0.038198111462321147	-0.05990756735334885	0.7985144263761287	1.1387953683511856	1.5241062124423654	0.5729911305783078	0.9512066094535884	0.630154333359121	0.6842252233910437	-0.2653094272842603	0.3931328761820211	0.48789980245480324	0.5682720086488883	1.487772508780046	0.36904443398184367
-0.7373898220996932	-0.9527489705463483	0.8714509328262797	0.722938568108447	2.133663335720889	0.657333693649581	0.5074415123289489	0.7834491595820625	1.0916002533406841	0.33033924415711896	0.26268097875086394	0.27822448012511	1.036356378778928	0.438358330725586	-1.5862343927735736	1.4100456073523322	-0.04593123463152664	0.18454278994624315	0.35739054570204704	0.15529971529441028	-0.1343338690482941	2.2643296249960465	-0.18026692738694713	0.4504216208368038	0.3177207525895432	0.4248367534951277	0.8554937597061938	-0.005220989910155072	1.4445777549631726	0.5173702498293223	0.15714205648648238	1.0844204362321659	-0.2723934436554507	0.752019815008163	-0.2782612353646363	0.2120733188593837	1.2070534719684487	-0.04055784055818201	0.5670849397816652	1.7946335426110136	0.7687548715190612	0.7009714859269155	0.3660124461948974	0.9733425823815027	0.1921409287896081	0.002250782696924753	0.11710562589304005	1.1846494222797983	0.7648350389947391	0.3514521756209177
-0.6258678108376846	-0.015973261069892684	0.3312698272486248	0.3907966782446763	1.55789409833765	-0.05612759489910943	-0.41201879682355186	1.1267665068607764	1.1247425608354262	0.7720114824127049	0.7334778886470792	-0.12600526182704766	0.5301374387272704	0.31062158669433765	-0.8639472257108127	0.8098435770302528	-0.1674028434216538	0.5055433827840069	0.043367333937447905	0.711865181576775	0.04480121017051763	1.136426442241147	-0.37268572256463367	0.37058227780497255	-0.038836573646045994	0.38055008062154505	0.7423286135914351	-0.4355370186621089	-0.030102882179313478	0.015217530479000945	0.29112732600423197	1.2595404667760066	-0.2268617474215151	-0.5942298515491494	-0.4441486773808422	0.23441641742353064	2.119596204448112	-1.1326962448162077	-0.29641718337203005	1.0130728818747756	0.48050819624060104	0.13201354762657952	-0.43390462945427216	1.0116189749439954	0.5209130726178769	-0.5006026558795894	-0.3985019891561399	1.493086921582662	-0.16990732491286475	-0.18789902401466604
-0.6164950915316827	0.701295529441948	0.12332671474212445	-0.18010716790606945	0.1819115121696018	-0.7381428077208316	-1.341332667852723	1.1870387768470803	0.7661072749335913	0.7987932652067788	1.035671936537611	-0.5340838900287121	-0.12971734684190198	0.37714501511502224	0.09886016645776285	-0.48417641744879786	-0.1485043191984221	0.4536765081363726	0.011014126369458808	0.9118101873660726	0.21865123269941797	-0.8445360461957034	-0.3841762878296948	0.14323945765725152	-0.41781683806138303	0.17605072910990952	0.2077905271074236	-0.7437199660977281	-1.3959378001869762	-0.582816511388204	0.16008924298314897	1.1962172366504429	-0.6417822878047005	-1.8721195625821117	-0.599791141374002	0.14875136019840796	2.18428995427656	-1.808886084466401	-0.8918981249632776	-0.23681790340253706	-0.2256185565637722	-0.47532755920788916	-1.2562009323717296	0.9093320719174901	0.5217229152037492	-0.6167540255526739	-0.7065047188822807	1.3052612876498104	-0.8293510130380813	-0.8804336731892903
-0.7205685265321838	0.8827844162327178	0.2983279686788308	-0.660044286894563	-1.2165196585499327	-1.0999688001836498	-1.6269449804739753	1.0010000534165986	0.3518096376777642	0.5296631840745446	1.1055570391691827	-0.7701020366795799	-0.5086306438929041	0.3011184002258857	0.817784038850583	-1.2697816984394583	-0.1115389258537163	0.1609224204346235	0.2069800649509988	0.6779178979391367	0.27089607821766803	-2.676526790467603	-0.34270144569507105	-0.15976790227120374	-0.5696696298789989	-0.2419278673072955	-0.2024905589095652	-0.9467574773685458	-1.7687186886163206	-0.9568586364027615	-0.1513006743665386	0.8639997852046523	-1.0970734295259228	-2.5159440702231675	-0.7187062646392615	0.19721657674830761	1.575865120497388	-1.6216853185401092	-0.8045019404930867	-1.0221998979497395	-0.839612374063944	-0.7773746043795823	-1.4369146518393	0.7231542619635528	0.2847535115840744	-0.15507566622835284	-0.5830667318923369	0.716874105205067	-0.9435165459250526	-1.1836541300900287
-0.7104511650737158	0.6609263399089309	0.5768600603909046	-0.764249551038935	-1.7969047714169533	-1.0170311066269018	-1.1477703308564595	0.7285665830980704	0.0762517009954905	0.2142908321706646	0.8768251503004538	-0.7834768024681119	-0.4047086423640087	-0.10647215595503927	1.0418676544576602	-0.9284191497130182	-0.13283471145294407	-0.12502919118405503	0.40972421558797956	0.2492648759839602	0.21270469538245435	-3.3331818745315687	-0.3836681109519107	-0.37945103271501784	-0.4222398843209987	-0.5852805772970863	-0.17752193808992944	-0.948841074300919	-1.158000904291887	-0.9040991189622254	-0.39929658710593613	0.3746850454694634	-1.1525265680266716	-2.2942640988095815	-0.7038746677519616	0.4283389147439886	0.879699596780441	-0.7598246592828702	-0.20064123313901544	-0.9413238638736772	-0.9093890305374744	-0.6991025171550015	-0.8757074237433271	0.4543371124843819	0.06976926974959863	0.5064733397702293	-0.1537897383074743	0.08896400143770823	-0.6232733278979344	-0.8920139970711709
-0.44486380527178504	0.34926433791481387	0.608548829680346	-0.507239640324165	-1.3939790076037635	-0.5983416475995371	-0.394320567457202	0.4695622191748373	-0.06613580364426855	0.012593354545815106	0.4020541744758176	-0.648968420097032	-0.0215540079126841	-0.5690933333385523	0.7872429756383091	0.008894890566796852	-0.19886934920102248	-0.2402489646960268	0.43160672319346927	-0.04825474520884058	0.11463102550237973	-2.5784710858390327	-0.4882751625022406	-0.4038662306614926	-0.16039404796620585	-0.555985499023175	0.12198076778292073	-0.686018709041635	-0.3169090904932895	-0.5512535397529693	-0.4208247891498052	-0.06003393421449531	-0.8006569607588963	-1.462830391621559	-0.5431826605589255	0.5999989887431226	0.49809632972333806	0.10710063473540236	0.33291778226133606	-0.3794183983062892	-0.486312623844848	-0.45314459473360075	-0.13924594915084568	0.1476865282872866	0.021453594253406646	0.7763284266003607	0.22233862397490348	-0.22738621208352025	-0.2091405961367551	-0.3011920011536889
[truncated: 72 more columns]
