# Supplementary material for: Diagnosis of autism spectrum disorder based on functional brain networks and machine learning
Source: Sci Rep. 2023 May 18;13:8072. doi: 10.1038/s41598-023-34650-6 (PMC10195805; doi:10.1038/s41598-023-34650-6)
Supplement: Supplementary file 1 — Supplementary Information. [file 41598_2023_34650_MOESM1_ESM.zip › matrices-bold-time-series/ASD/ASD111.csv]

0.0012112790607675397	0.37266154845010113	0.01667792908440042	-0.42190870050683515	0.13566847101290797	-0.21016365308622842	-0.03326067488770626	0.25625834032008477	0.00012218126638284822	0.3052403378504401	-0.2726590577298297	-0.37636658671935097	-0.016903075244155765	0.964288173350647	-0.0905821131529659	0.4701006932305012	-0.4160799571633746	0.5671255614302151	-0.24576139701428887	0.26867063906571703	-0.2210516618404862	-0.24127373951377973	0.35401459402250096	-0.5505315339042978	0.2761250790342463	-0.5558145883786786	0.07665618406758815	0.1597278855969036	0.08853263253452592	-0.10934088175696446	-0.2148855752519361	-0.36107433185657145	-0.09542853937586303	-0.6849224965403676	-0.13899775715760454	0.18312050271937602	-0.2990803652492408	0.6414538630816972	0.3495418093821323	-0.20074274927482771	0.338891681859707	0.5829828367060048	0.08177434910778149	0.23915102820979278	0.2901789423605051	1.095932591418475	0.019286201583732336	0.4769470806376707	0.4554317641861392	0.49456621836124504
0.015306244261617424	0.04185635006150513	0.0077498022837083425	-0.5570587849688393	0.18725778689568018	0.13345502752846888	-0.048831175174034985	0.21087722104700865	-0.20485524670920283	0.2432897133303652	-0.35124449326676593	0.4210987741927187	0.4806846957049285	0.6839679179723231	-0.20149550668206873	1.3749082881305288	-0.686713403123216	0.6822461096550204	0.025623587534747097	1.145250426761316	0.18418275015425978	0.43335845936545253	0.9798604513619884	-0.7573261764603538	0.8157921070876815	0.4348972086176821	-0.05203978651554265	0.4750411886087204	0.49826059004240636	0.20054925657202563	0.30501905160902765	-0.555840681348705	0.30077637254540157	-0.13166357728046238	-0.019833718751917077	0.6389998464365291	0.25084182597006177	0.5256802550453133	0.7903056244495725	-0.04237636262236898	0.4348266744691874	0.45880254570561546	0.6372433658277638	-0.31385083902777505	0.23455479648817998	1.2352061815682527	0.3457160285102476	0.005950135607949651	0.8213682761900429	0.801961248166786
0.4393103082772473	-0.46858263485524115	-0.30419513416808325	-0.5082079101674648	0.4154212473932853	0.8574977198727154	0.006638980806933158	0.2685113268406807	-0.8710518209655843	0.4705594024658678	-0.7029823838646719	1.0146194149488628	0.9721243758377409	-0.4772328262524157	0.25218548330341034	1.5362186485159406	-0.4462263517919179	0.29931395477163125	0.30788986113107175	1.7722381751962923	0.7788908235628947	1.2437569279693907	1.609503291817688	-0.4499559568543362	1.2951518457720106	1.847763940935523	0.4474155342295434	1.196889292560287	0.7813801143715583	0.06924721184293556	0.853240272298659	-0.5795717125611657	0.7841905402641516	0.6423318717513031	0.21086760169809912	0.5734569444199801	0.8249179280466935	0.4748396738403095	0.8478510674212568	0.16757874361944172	-0.35134021907893864	-0.15854607488395459	1.0922074352929143	-0.9690386713566314	0.5291662641148168	0.13181848073986938	0.837588664236339	-0.6178535787424284	0.6785732043523989	1.1585978264986165
0.9483628034942823	-0.7440661695052241	-0.46184118676785885	-0.46166587352709887	0.5154085579066107	1.2312116492855707	-0.12974654716953216	0.36453017137972415	-1.380229094320256	0.8108104249063518	-0.9698355219031227	1.000723549867706	1.045736849878233	-1.4809392850108984	1.0051330496078958	0.6334803709876216	0.1824440466153822	-0.1461813011782227	0.547106306735985	1.4808653772250806	1.1962485689677005	1.3122753725963712	1.8925529798699199	0.1031312543883995	1.3660813811866959	2.400517251290482	1.0850184146446582	1.7995950533036764	1.0029565614026112	-0.5231935417891647	0.8922434024253356	-0.35451113604382856	0.8720516353830512	0.7770717355311852	0.4487007184256266	0.040490220344531085	0.8236213422821559	0.4978340417868912	0.5302549728607933	0.5372651995903707	-1.4516076355293623	-0.7483399476481071	1.0012318541679346	-0.9254275327178939	0.9534426144021653	-1.2465235137879191	1.1230716592348016	-0.7008095141144413	0.1727936512552341	1.153063846482838
1.044553760120218	-0.7048365703615138	-0.047882523664831	-0.6006955793712222	0.21271955120531058	0.6710071069438345	-0.571761117561507	0.3502397370611266	-1.0960087257638385	0.7150395147008943	-0.7706194590311728	0.5900030707627238	0.656610292051128	-1.3648905843240666	1.4987602484881655	-0.6678173259391039	0.6666726789132917	-0.09641894870545123	0.8394153030743814	0.3413274399415034	1.1178977234918726	0.27699412302703547	1.600518244659357	0.3603990453143338	0.9288581495113069	1.4740787998203455	0.8893858503284368	1.7198151730068532	1.284491505680525	-1.1029686742510378	0.35789613728449654	0.012215882425787609	0.34408013661945835	-0.08550622546360634	0.5633429235824504	-0.31602380669938707	0.20187276859288925	0.32361830040150547	0.1640715650227668	1.040158320288695	-1.7148862410976125	-0.8452043484695474	0.3170552246499666	0.18443300603764734	0.8537602665168643	-1.6234443972819133	0.9151165341779939	-0.09011187771655618	-0.29135898840910657	0.4848734308962097
0.7047964799068678	-0.5792293129842339	0.8547431211333297	-0.8353669923853759	-0.29625183667404387	-0.5117060879640258	-1.0476247534899863	0.19289904019038526	-0.09958233808086016	-0.022247047704429312	-0.16781062875771274	0.31044512848635164	0.34456893981881964	-0.2569778657827968	1.4327839436550651	-1.2045323731369266	0.6521713123312805	0.5034652222825035	1.2268115849151242	-0.8704435068100013	0.651151733237019	-1.255645609212232	0.8729488272458318	0.09250562089736962	0.38383032049083904	-0.1566340403859478	-0.4149255670209702	1.0421355100425131	1.6356877913616075	-1.1574511274579038	-0.09921939236155973	0.2982245520707391	-0.4739493291320691	-1.3914469606674142	0.5007847534357707	0.1499602511541173	-0.47119442209416273	-0.21911706938597586	0.05707231894620854	1.5023668727618495	-0.5392835084864912	-0.4563664487171481	-0.4739095849842333	1.899495918782358	-0.02556987774803698	-0.7108277093438643	0.3308501645518335	0.7149556939992839	-0.42271059106251785	-0.5487284665374277
0.4408769746523484	-0.4870737489252595	1.7023479182140728	-0.8901437989015548	-0.44752420286759226	-1.3203696942263523	-1.1430184533904917	0.02719184893408857	0.8071483121457825	-0.876220286826504	0.36792017872929883	0.40236967488072994	0.687250761956803	0.7907512887933265	0.9738028466992013	-0.39452349968767775	0.31780433166582683	1.1206942933119652	1.5252589030680608	-1.4089147131525006	0.2880396896403197	-2.2322925159854656	0.15560631756516366	-0.3899961686143511	0.3115987819448491	-1.070511083029563	-1.9066911491829068	0.4474560403734848	1.9219320046507935	-0.6563118532965703	0.27189914024340445	0.3165487950493867	-0.9975137232776777	-2.193587682355603	0.2971466778893319	1.3766331163693903	-0.6108621287091217	-0.8641926379046803	0.20849224163368668	1.7615404725571535	1.3963690478451178	0.04726927068068222	-0.7806987450168206	3.22292574638543	-1.0786508816366474	0.5871803764270717	-0.2093316515626889	1.1041925157134094	-0.2267516665697511	-1.1954659683651303
0.6161154840550421	-0.2506226702492376	1.9731492142346734	-0.6475431145066933	0.06204488001516575	-1.078990653791303	-0.7743994358860308	-0.021195757421444025	0.8935823951093932	-1.1131626963290653	0.4763675041781285	0.6308449172322792	1.4827342028987136	0.9338102204271913	0.4854294602450526	1.1619997263829787	0.09983085892484855	1.1915998105747527	1.456570536246368	-1.1939439181567346	0.40513169502984836	-2.113555794500732	-0.16411157530602796	-0.5883941153107527	0.8094902628077852	-0.6388555779310902	-2.3539624177526712	0.4087038979623849	1.9569690942903701	-0.05385921678459466	1.4394342474292552	0.03926698883493147	-0.9562937113421532	-2.0164982398997866	0.01957849227547403	2.53225710277155	-0.17721663106666963	-1.087984270858633	0.35571658571482667	1.7676974008858317	2.633354167489451	0.35224064940652294	-0.4891386066608483	3.325048820299983	-1.4255825857216637	1.2147359511813995	-0.3919459040720984	0.8910630080935893	0.09251881742461421	-0.9799041104732468
0.8788039926528457	0.29481318471828033	1.5918507747189679	-0.292784457297219	0.8484132836931289	-0.09461513887457045	-0.30350755221657294	-0.011547501610277	0.24131853893124014	-0.6268890839196365	0.29281206401273174	0.6757379827576346	1.722043726946855	0.3498048039302844	0.19490417687253628	2.2057392730134624	0.17616981000887152	0.6779853444090386	0.9664486962821415	-0.7081256814887437	0.8385408982012368	-1.2674043198802312	-0.07359470241234116	-0.3034142787202539	1.261949878828401	0.4207026693364416	-1.507735205002537	0.6130297493424052	1.6080924831952284	0.2279334095247809	2.4617793466869564	-0.36648739535082175	-0.6168545973455479	-1.1540097087764458	-0.2597508697392537	2.7273453270075407	0.39352346065089033	-0.6555824267467699	0.2730199212330267	1.5111988462624288	2.2400177640072796	0.4291883319799651	-0.05082222997594993	2.1048653792902012	-0.9020898849575519	1.0210128647138126	-0.26276905751569324	0.33585758631217727	0.32486904160810126	-0.2130500999023859
0.5220093758692252	0.9372284946399851	0.9151104383332326	-0.07078922767992789	1.1875885375589004	0.76982602432801	-0.11636807476652186	-0.11968451608588404	-0.3713872833146198	-0.04033910885069311	0.23979652343246888	0.5428700498535659	0.645089111798333	-0.11515485244002714	0.1455459424207616	1.9756164375018352	0.3446129980580403	0.01975785271287493	0.34192086456112813	-0.39402671266670836	1.0463668203133578	-0.45401428240169683	0.12853640935832492	0.25515753524103174	0.9450930100408457	0.9275303425110469	-0.28607271644620325	0.3817294452055601	0.8763293493959556	0.2349013362077434	2.3679137865017243	-0.6127726557432055	-0.4167802227613578	-0.20816662749108025	-0.4402524000307284	1.8058106079846608	0.7069560974951069	0.09805364243979328	-0.004482779315263657	0.9590369476032985	0.6453734993924481	0.3936694105301271	0.0505195220808554	0.2536855328046207	-0.2289715397025952	0.6990085523899715	-0.07798653312503104	-0.18971179645319058	0.3716998407296856	0.33874925373214865
-0.5833734296498606	1.2172010804090079	0.3695303665073246	0.0001267580979907292	0.790901421707777	1.0486510625762304	-0.17329433120680454	-0.39824118074378423	-0.29799531067739154	0.062366513332289944	0.4889277223136336	0.4776486084197625	-1.212468148189788	0.03917124828543444	0.3082265022312671	0.857728164713669	0.3593360235331613	-0.3764871036583445	-0.04561012492399177	-0.2962231490226182	0.7024502392756233	-0.06139304536575017	0.1951857020097166	0.7331168635747459	-0.13097973664767845	0.4926218740755935	0.33182769132100265	-0.39545837630179115	-0.03332376779666643	0.3389729441576772	1.1374659844799024	-0.4706630836612903	-0.45979050283383743	0.4781701615441069	-0.42851348412225093	0.43382689827812276	0.7326539643438921	0.5953949860025094	-0.23883221917042322	0.18330849161738147	-0.8012281168532994	0.28879680435752625	-0.136479047115622	-1.180901931447752	-0.13370833904859972	0.8277404419868412	-0.006140004975172875	-0.45492137742244376	0.27788671969217227	0.25888158094572805
-1.6569043947684583	0.9310833604879553	0.12311555921043059	0.05836039280337713	0.10000116563839807	0.9937978210818599	-0.10728824147684421	-0.6792764589256349	0.3429380392860727	-0.21115815111401318	0.7509114155804791	0.5551099213254453	-2.330796126367053	0.4771878646976059	0.5631314538392828	-0.08599681329499506	0.21084106991135176	-0.46811688171527255	-0.09862217490045891	-0.26699093182084477	0.03970532480758126	0.07716485760336503	0.16461021260761882	0.8871351587128115	-1.141724906331974	-0.2454289370778686	0.32456771908361903	-1.022068196660451	-0.7276015492223212	0.7186493678519504	-0.2940559299846289	0.03114950599669949	-0.466680564226846	0.8824569494141835	-0.27106621021258	-0.5532564593415819	0.6341185360214088	0.5771200153673447	-0.2340627411289707	-0.48259167719321616	-1.058352478061551	0.08495875525967972	-0.10324285119739716	-1.4660631357208853	-0.5213363332512391	1.2074682366490401	-0.054141865950928215	-0.3986222851104864	0.19889159765290834	-0.17090994522997036
-1.8011260852043005	0.363345446274591	0.05009949681176769	0.09522108223067766	-0.2623817815046799	0.9677564409326632	0.23580128877101653	-0.7632467062102769	0.8700815360994973	-0.34175535993825606	0.6404625113402586	0.5347580276780365	-1.7624752540212978	0.5360208853327592	0.6082584323872389	-0.18057308248926668	0.006434001674366541	-0.4093377097418388	-0.05081158370101908	-0.3083289272062625	-0.44993721927829344	0.23553716917776646	0.1903350558451325	0.6301529829051381	-1.3141485202481287	-0.5204794728988773	0.3625559136901274	-0.8430703428378475	-0.8446182934478406	1.106855550830107	-1.0016281017768234	0.566228155184209	-0.20206288296041555	0.9986816883056007	-0.21615129921921253	-0.8435489102996269	0.4462009279209404	0.2587375239845683	-0.014069861875335562	-0.6040696199068163	-0.20076981279779982	-0.17141813310240023	0.46222659135462607	-0.6751770555508414	-0.7223563706526885	1.1974716478390666	-0.2165288310577934	-0.10698881337580615	0.27699310716707826	-0.43155119480427384
-1.0375260405564768	-0.05833270284089046	-0.05691837754410314	-0.0893048159859674	-0.21982621678110248	0.8187360688562896	0.5183720295651205	-0.6592799944842703	0.7826063418346823	-0.17459770322829107	0.16431569318240463	0.18279800481283023	-0.2316927506290314	0.041367066732110165	0.1116774162935401	0.2884894098610988	-0.27183995768837854	-0.2383387295244332	-0.17006247576992264	-0.52376550479831	-0.5761148055938945	0.39714845514060915	0.20250439001593082	0.022696337436510797	-0.7745433417982379	-0.30283154699471515	0.7258330735015065	-0.1500588623941097	-0.3882843028454276	1.1060336913883155	-0.9212014982683772	0.7388909808326807	0.186514106773993	0.7370028280811147	-0.5197349544482159	-0.7245661943713809	0.05526837079018992	-0.039140643022885196	0.2200391197357775	-0.10217145289926313	0.8613225165889492	-0.3248432634760631	1.2001808735730208	0.38543857784069396	-0.44366781569110625	0.5392607418429859	-0.5299613255764809	0.18925640847684594	0.47566148021495674	-0.39788755568340484
-0.3138553974733755	-0.2331429686760195	-0.2559200927110924	-0.5256586357290629	-0.2501867212545748	0.13046309166769576	0.31159178389330777	-0.5541451128694798	0.2259194903323958	-0.08985128859996112	-0.25362659893810363	-0.37375698170901706	0.6076229639314354	-0.5229469839447008	-0.884205622275147	0.5028892563628539	-0.696884565231619	0.11078701095697566	-0.4552800199712937	-0.7792467726879364	-0.5855489295534375	0.3980786203387818	-0.1119276386729955	-0.6617291856676665	-0.35669531177788927	-0.14393213442596475	0.8832480237313941	0.07467639342507999	0.16854160246232947	0.664933848369001	-0.678494862719993	0.4333380885690309	0.35034411699622664	0.17977035186251678	-1.1128127422526783	-0.5991799912201935	-0.5323764799442535	-0.26902996734618306	0.2927913101804844	0.5133756590561506	1.301585299548331	-0.25713570454363893	1.3920193832948775	0.8434944119563724	-0.13716028550816445	-0.34207109431172655	-0.9077501384164642	0.2406223987233594	0.5621971261096065	-0.35231571443385884
-0.409469486563638	-0.3740299295796972	-0.40645186236146574	-0.8008710236377481	-0.6716624427460218	-0.9800726137231245	-0.2751494729431994	-0.534646462715522	-0.2361283514340134	-0.3231888527893054	-0.2308910271863946	-0.7357922567205823	0.04228081747089446	-0.6129592173447096	-1.7892400731198306	0.01668732966659888	-1.1062417274234433	0.5386399781121285	-0.6577656612674645	-0.6459739319835837	-0.7412384197104219	0.3192206368568754	-0.8920486195225642	-0.9749548703363725	-0.5627547042902781	-0.33280305888637357	0.2820505818681992	-0.617150801120216	0.24306187833394824	0.1231472468836737	-0.7079343953421705	-0.05741478938592454	0.20230924621978574	-0.2610037269554467	-1.5232647591187687	-0.5509583910364753	-1.036096242892055	-0.5656522290275732	0.2250859204084873	0.5500873314038573	0.9856085714657308	-0.013196880714833291	0.7615758846951309	0.49984925766452065	-0.2934310136711882	-0.8471219649940791	-1.0427962145283103	0.0303822023031766	0.34705906599635933	-0.4539379833318975
-1.027757398939379	-0.5675520440971148	-0.34433516385285456	-0.37715606101435073	-1.1278172272166003	-1.6612721388790421	-0.5563565846650657	-0.43333484678364254	-0.19491625009300587	-0.43291181304811593	0.1694105546073002	-0.6555308620101562	-0.864052439146365	-0.24173104444829469	-1.9073626276665647	-0.8102836702310456	-1.1077165606347603	0.7270823588978379	-0.5718935209055448	0.14438888115423135	-0.9232518619849176	0.5010303164324236	-1.7297513931065316	-0.618142506794674	-0.929464282440551	-0.48399078866946516	-0.7346400677775268	-1.4440942140127304	-0.3074071335041184	-0.21275753750807216	-0.7678868702787995	-0.30102466774314185	0.055851445409690226	-0.15666207599696172	-1.2644764754365532	-0.3994510852748257	-1.0922909721388048	-0.8627276118327634	0.21154764787530358	-0.1504552419224254	0.3283232898126315	0.24923330004345573	-0.15176030029769313	-0.07268865424668443	-0.6382882734754736	-0.8501386059387502	-0.6611620362279974	-0.15641567051024063	-0.04160230922915635	-0.45753574648230144
-1.1844410655087847	-0.5552122399598493	-0.1233538607364538	0.7423398773522225	-0.9672400390119306	-1.1646517316376932	0.012101385514873072	-0.03831659533588687	0.28790259484677017	0.19747402190211466	0.5307554091432802	-0.27527022432803416	-0.5529558647222662	0.07430220699155723	-1.1544767210517666	-1.244857286931595	-0.5337499090043435	0.4679986889211946	-0.2579532419271123	1.232101859584316	-0.786541021285556	1.0862078023249095	-1.8969742907108216	0.19261765849302154	-0.6176284397308572	-0.05285558989942389	-1.1623297255232683	-1.2110515413432794	-1.030584086601692	-0.4045768990937136	-0.4042559752476954	-0.14915440028174848	0.24177358708487448	0.4555491860362217	-0.36442870617199163	-0.07901806043422337	-0.579333008240895	-0.8077364231269945	0.4049165095512973	-1.0024294323639147	-0.2331969439509756	0.39544031637193366	-0.5291623243396775	-0.22093335078321805	-0.3947000443696078	-0.7343855167061587	0.08846064118597832	-0.055371364066813304	-0.22505826532272805	-0.1002419849112271
-0.4440042001340783	-0.09233716985808438	-0.05560611706596734	1.8207976103067005	-0.08898474082060231	0.20621783702111224	1.138324862949522	0.5670933464723396	0.8231849318720269	1.3564472347675216	0.5291643176159915	0.060635834391527296	1.0477815765581084	-0.07328432781986897	-0.25040346689973286	-0.9761865754573567	0.20771448755535657	-0.04758708331454401	0.020214200119303097	1.7943358080168177	-0.2724200447949877	1.681273444565475	-1.081004530492567	0.810130104091555	0.440902601240732	0.8942442798663253	-0.5029209743406055	0.21336795704406689	-1.3462231162350282	-0.7008000511276303	0.2767443177152081	0.1390371493102941	0.6719933394071997	1.0404971804142653	0.5572700302241138	0.15755094230801714	0.2705378466585149	-0.18369974510485104	0.6954666457696341	-1.2974155085311494	-0.5560838388050038	0.3702015620814906	-0.1600704827159868	0.02274786004272327	0.6331135523963343	-0.8451214676119554	0.6397315160851893	0.18515345983087622	-0.010336948184538721	0.39209909533205883
0.4879771384052907	0.5677236105741027	-0.4207833660864995	2.0441640035664825	0.7973278006948392	1.234456462304343	1.8695330496898368	0.9832638466669243	1.0211883212703563	1.8923834970090234	0.22687784737759223	0.1227529056188736	2.216158811922412	-0.5158651976962065	-0.07229256178434987	-0.44423728296400883	0.4581782631054429	-0.4178274272846252	0.035940428239509	1.2920692701728584	0.20924290512525062	1.6550332777544057	0.14334940757936895	0.7512277537420515	1.2504166286739364	1.6040351030443487	0.5974507116350353	1.529814399845534	-1.1504853987108323	-1.0961581051382792	0.5403582445806033	0.21786703390347872	0.9045334483293387	1.0843678894338367	0.8389959028175032	-0.04699513124951581	1.0382192413530864	0.6595552470374731	0.7289034570088742	-0.9916523612760068	-0.7192395587084217	0.17705056684063367	0.32082646620061733	-0.013907120207300675	1.573938970025305	-1.04562771141258	0.5449436336940193	0.09391777687366665	0.29217650030811104	0.4612538033334507
0.5505431208362995	0.7607383423468606	-1.0813853149041224	1.3721115337413539	0.8682171916699439	0.9713674999342311	1.5269237905325679	0.8801464398207491	0.6978031178900723	0.8934972778556053	-0.06215402321077425	-0.12498878548605438	1.3016243615695762	-0.6690351238567428	-0.8103596333480756	-0.3815895082543019	0.04984486090501347	-0.5025624880250714	-0.23167890476218683	0.03076791641831382	0.20458973959536886	0.8167572958513216	0.7321957821752574	0.19460525083436583	0.7690997721608595	1.3446375397048005	1.0711699596585724	1.308885861801735	-0.8700538454757889	-1.2473284393738253	-0.19698628715240485	0.04825862601106809	0.6505180009858067	0.5698740745977687	0.4249549159960951	-0.7658315625785109	1.3557141305641924	0.9769926402942551	0.21873723754213092	-0.726946193204739	-0.8220876194112408	-0.1102154679140653	0.14372966713788193	-0.7807804367810361	1.368960193149267	-0.880312526601307	-0.01468780255892151	-0.5418098735300008	0.13822739425788566	-0.05363624498390039
-0.42481284447635514	0.0838661890711205	-1.4675240275322157	0.5898330739464539	0.055840133020140535	-0.3346494977235384	0.40012056043678174	0.3647471190552222	-0.07486702302662777	-1.1371281823144763	-0.1266275671890238	-0.6321596325294679	-1.312959203962515	-0.13454092604761939	-1.8324034756303278	-1.0417352716373702	-0.4331448300665582	-0.5619061648299136	-0.6152051608337163	-1.086380641306279	-0.25126275834406775	-0.30019257021453777	0.17502798414615361	-0.2296465671641655	-0.8707601182545939	0.1053834283700024	0.6395795013731351	-0.45047812600016424	-0.9054573678110622	-0.9048709419227837	-1.633523606821468	-0.10816031144642427	0.11230847857284877	-0.12754221361854828	-0.08425987325359578	-1.639833710980349	1.052060464809532	0.33488795668065774	-0.7092862598269235	-1.034353187206769	-0.9075442215962596	-0.32054437614022885	-0.7210349033206347	-1.8271397567788346	0.04948927996742413	-0.13714133416126642	-0.3858251875928482	-1.2992275971081608	-0.6007354933479081	-0.5553374949973411
-1.4666787838017887	-1.09441829726219	-1.0979604889121584	0.4387149862321685	-0.9003653405829276	-1.5696891864226623	-0.5628023318651364	-0.10926037904479236	-0.9835969963289074	-2.6033614729858843	-0.04290757299181948	-1.2599257142329114	-3.4386078237728213	0.859076608240365	-2.370341830049012	-1.886776099742295	-0.28548886000383883	-0.8520932277048835	-0.887367482551759	-1.3678305681445493	-0.6454174851308165	-0.9177620792951995	-0.9463781042702987	-0.16189192823169127	-2.3500617887128237	-1.4069990733236333	0.042433135843371626	-2.2675814571359942	-1.1403578850645575	-0.3190790364619052	-2.751866304246201	-0.0788477806448923	-0.2588841194225185	-0.7099503896692458	-0.050600777420563715	-2.1156364973683206	0.2270280468542853	-0.8917489157219977	-1.5212252391874854	-1.669849948668004	-0.9878821681330608	-0.28001151452840756	-1.5095083767225188	-2.189854242806954	-1.1586790738485582	0.8159606595114535	-0.16104425116885346	-1.5099052877828707	-1.3674423781592349	-0.28789496927542413
-1.4878499205802345	-1.901928821840505	-0.16537907092930673	0.7987682760612316	-1.2317439290372354	-1.8921944186442985	-0.7206028544846069	-0.19517338031443282	-1.5777164716008514	-2.4103685318443775	-0.0470595114543121	-1.6708653081314324	-3.3028141418106296	1.5883384666487281	-2.221494241599359	-2.053944160382568	0.4876479441544697	-1.209250539972821	-0.8873734163379593	-0.8743177104335129	-0.535267142098237	-0.7557382546887116	-1.4967415807649516	0.1096016954112475	-2.4204207995003	-2.3549040858071777	0.06568774692695747	-2.6795930900348908	-1.1142640574786982	-0.045210730694908524	-2.723590312098495	-0.03994040497687296	-0.28900447204520757	-1.1465212358056625	0.5728060761522406	-1.8444935935809377	-0.7242739080582006	-1.808314261616143	-1.7090380233184048	-1.8907795733466184	-1.0428483319783655	-0.013121088371931426	-1.492251614199527	-1.4905805783906698	-1.1162941152930435	1.2830837183449544	0.36071327085501453	-1.0276518225171916	-1.4433530669086219	0.7224979009578849
-0.38691985157347064	-1.7463742775016915	0.5227171764125912	0.8722365124645055	-0.8234784160707126	-1.3788868049863814	-0.30047809491077404	0.05349591537343472	-1.5250562087376405	-1.0403563127417605	-0.27523102278078465	-1.44537927465244	-1.2997991437743166	1.4199122044362806	-1.7139123574867507	-1.165352925742645	1.1524167690962934	-1.2097126055485163	-0.5968721753717635	-0.19922177562470844	0.007705016730504612	-0.23459620487150531	-0.9218000959715392	0.089811624357441	-1.0748297232315183	-2.3091881336845463	0.6185431512187578	-1.600569779420539	-0.6257542505089831	-0.3060742895377309	-1.5927106384507979	-0.2708178693712221	-0.2484978035979335	-1.3964526377755255	1.2593689477229466	-0.9102388303775587	-1.2416352832260995	-1.8015500461309548	-1.2604763427225594	-1.3312229205782393	-0.9952237388979045	0.20336595784931652	-0.7453687506965347	-0.4560118759020927	0.023466781741430454	0.8510591568423777	0.5429671513718453	-0.4144551871731408	-0.7410601920724912	1.5466638576276657
0.9758672726518917	-0.7953022434438766	0.3377492697531543	0.15461723795376162	-0.10425795841715695	-0.6137530138333639	0.004875743944328296	0.3573712218344655	-0.8857001313644555	0.11299539647689952	-0.6275407950835528	-0.5188475888852596	0.6102201910222207	0.34584307030551226	-1.1180914381665368	0.2922379377137631	1.1026132581133843	-0.7334260463093267	-0.14790555098502706	0.17752523814173896	0.5306643936189924	0.04705887279623353	0.20606328840132787	-0.21403076832347442	0.5791233546102525	-1.370668541182888	0.9579467457259284	-0.12075778676845877	0.007161539599257919	-0.6721934224706683	-0.10164196062244174	-0.6869944074176171	-0.46168216843660964	-1.187945837113928	1.4961131212361378	0.2515240011301231	-0.9416767487773038	-1.0216562149313613	-0.6581168612478407	-0.4010147127373429	-0.7614359799181478	0.0994845358740024	-0.010244637658746341	-0.16000924654024687	1.058398440646505	-0.2011124691870555	0.19652540715622258	-0.2453202326951693	0.06130763479257905	1.3133959020067754
1.768044877766907	0.2778945492223894	-0.4497074390247929	-0.9452960242730993	0.5428536448110615	0.056743770288314385	-0.13441474835248007	0.5725156967680296	-0.10954872922462591	0.3162803554415862	-0.8481678524115271	0.5387953982794988	1.0324827130722398	-0.9847393911258359	-0.32367635515588955	1.3862290381841484	0.5614720792934331	-0.17218463824628646	0.25776869079035925	0.25887279991286405	0.6744400014784245	-0.06085604553233305	0.8178361670320784	-0.24762326525291778	1.4795457554042475	-0.008078091955190315	0.6626359615966182	0.8060670655422131	0.3495100217967857	-0.5038525027521314	1.0224841430338139	-0.7915355974058474	-0.8474192140601644	-0.31708572661472645	1.2592446381911808	1.1288004391231137	0.04385780729273183	-0.09266408493545672	-0.37020443793675323	0.2504533485741015	-0.3571967005648422	-0.26025185265669426	0.15084655243945522	-0.7947104904915885	1.079461108243379	-1.0730208169263864	-0.17060536897980524	-0.3781444153308619	0.24808277708676144	0.19926697303621402
1.932490092804448	0.9118336114482548	-0.9021411132256686	-1.5497260376550208	1.052188608567617	0.6526663199460805	-0.3943702591017931	0.754389017301274	0.3321782687894875	0.11575754612546739	-0.7313294153959309	0.9141503045126519	0.3692364934064879	-1.7690861219550982	0.8249754452162742	1.5544946544898197	0.2621460951803284	0.04945399258107517	0.4847904703744753	0.33551380593893837	0.42224345209333564	-0.21846581099371445	0.47248150966836994	0.3493938235394922	1.489703222085755	1.1495411614872755	0.07836278272626426	1.1727054492406868	0.36549684172698854	0.30511118535105314	1.5422734972666967	-0.22250682925295281	-0.9727021699195934	0.8652521298657564	0.9005771029983298	1.3958713200407449	1.0837245240827098	0.5469673491773142	-0.37757336529750407	0.48204313555696726	0.08938170406710912	-0.5089273570135733	-0.09382511358649659	-1.4095732962126457	0.3313256589871178	-1.0801076410903612	0.02410094122352301	-0.15678623569920602	-0.17025807662312936	-0.7179643732969161
1.9334319892575516	1.0017774980888337	-0.45180072326429466	-1.2761123393754445	1.4161588943277892	1.1080740627751156	-0.3082472539683509	0.8831035330958628	0.35891279118223	0.39227284082055397	-0.2894071444005655	0.3661660648339822	-0.028720352112469143	-1.661351544038535	2.0384238737355997	1.0314028454793989	0.5014568369124469	0.03838479159956364	0.5408176400642812	0.5653196722555635	-0.053885468595861345	-0.11744500342200784	-0.24140574773337684	1.1282421376223783	1.1833725726831656	1.5562208669160325	-0.24819458907912817	1.448647764228275	0.36083264310125196	1.1467464158941838	1.6091413772542484	0.7054831423623474	-0.5805660240071198	1.538423959535251	0.6785676373727547	1.0334732527437567	1.4910885309143176	0.9280840235556342	-0.2778207849933193	0.6689689136670898	0.465705541280495	-0.40180037351796044	-0.1874071553122729	-0.9750061347433201	-0.2825336116454015	-0.23844417615235375	0.669026078422488	0.6583218929732126	-0.5492609107312575	-0.619822073425533
1.9972469354117832	0.7803209985403319	0.41655705935347465	-0.5948982176921903	1.444714125995957	1.0647026704361306	0.1046030318786061	0.7064147751657105	0.3040204472486627	1.156046504740885	0.24735004468569685	-0.44118075549400293	0.46902150898083045	-0.9611019527562182	2.653552582144047	0.49324600488174514	0.7557004107787895	0.2922314306883861	0.510807261412408	0.8068208662453842	-0.6085577224318778	0.09482974210761656	-0.43481581428580257	1.1852099802754137	1.022655083571522	1.06212355199314	-0.2971586540666646	1.6903910796046657	0.45788663862770584	1.328259756776886	1.4245732150270576	1.1804234000565728	0.035208460625951156	1.190294717361722	0.5195740453599629	0.2974815828865009	1.0339249222262432	1.2331372567217371	0.1502011889155407	1.032323824971751	0.7814443271223798	-0.12756142892647301	0.06337137121655989	0.4343896395642492	-0.2762051100464856	0.7203110825379151	0.9898639071292397	1.4410105754217137	-0.4205315944861814	0.17966518764269263
1.8471958239211963	0.5347131937249184	0.6984572352393364	-0.21254129269246524	0.9878951355639272	0.3065888346993448	0.36330934966080575	0.020372916390168663	0.5122825815302905	1.5888226063344473	0.6130935490730196	-0.5924689391634955	1.2553291697905873	-0.24148500231588158	2.2596727295936048	0.3305717325300735	0.3565534013522757	0.9601114289080184	0.42728212330798837	0.8073503036310429	-1.1039203103078397	-0.007599706107435952	0.07078335536426872	0.17149794857359862	0.9464001444989456	0.08223097949607276	-0.4937986168604564	1.4617016253487032	0.3766643511820268	0.8208999641694827	1.1061195534308004	0.7143820801412709	0.2864399184039288	0.24522137939654512	0.22454080028064316	-0.4120458064826027	0.06118482255864052	1.3739764429237449	0.6073341332132055	1.2595501316347084	1.0909888695128342	-0.06833849582506774	0.2718512846360719	1.7050965973869756	0.06656055559955903	0.9678084028621691	0.39988040815009324	1.4012108206449254	-0.01283577788582823	0.61973313421711
1.184134053510844	0.448947612352282	0.06952174905530083	-0.258330407756608	0.2928990856075923	-0.76346766238873	0.1484038593405462	-0.9238539029724524	0.9472635454376935	1.1718099374661077	0.7240358352052497	0.08469251117191866	1.4629335952498654	0.17859953241625331	1.153604182323799	0.32427232316361304	-0.6064644548886259	1.467084975642757	0.2457334700013945	0.4743656963515603	-1.3102585095388941	-0.5730768890513942	0.5906237087048413	-1.2035741613534263	0.6871580503596078	-0.6670381714116462	-1.000568246022229	0.5734630660102723	-0.1076450088507613	0.28735552964803224	0.770943986391359	-0.2772013331779329	-0.06776776417547609	-0.2898310533244989	-0.22353877931645086	-0.7293114836608718	-0.828759482707419	1.0372845966735542	0.606671691070819	0.9698254282838173	1.3230371525383853	-0.2656190202259109	0.03694877207074513	1.9057555160171855	0.283708534796338	0.31751684052911594	-0.7933119365334543	0.6167439407107991	0.13637544864861212	0.07012437562683625
0.21161114932100555	0.5558516558913742	-0.6726286728064731	-0.22560114272412038	-0.13080267653339994	-1.3561795003553376	-0.25484626640125124	-1.4851890070205984	1.2333438655783897	0.38316966872293556	0.7165229180688761	0.8307906979379343	1.0108429391953853	0.3827617987925166	0.08746462806356574	0.03478317436748175	-1.2953353711465396	1.0991979442014403	-0.04020912737756544	-0.035849736099890235	-1.0296827312249408	-1.199857959508757	0.42475285030560167	-1.8104936985008955	0.2329299070497039	-0.7560576425493577	-1.397066532227185	-0.4599445714833051	-0.6450289559858078	0.3625340358828696	0.5539509757854385	-0.8396516035571857	-0.6043885807217014	0.12688817498471874	-0.6488249211448419	-0.49864442775307793	-1.234922827139261	0.15223089819411137	0.10334506381808094	0.3793223284410937	1.2752391932511769	-0.29887421420228233	-0.4536581333206832	1.2291515650221163	0.32312759499756294	-0.6037630384622915	-1.6452880284444937	0.051179963645594254	-0.06486209348192275	-1.025046759742791
-0.48957104322643946	0.703070572319773	-0.5292956830283031	0.3230862580035835	-0.10642204389409338	-1.0684859979339396	-0.24476485643631837	-1.2502602990955447	1.0663451362057759	0.08949595938215765	0.7455790866570523	0.8363515565254437	0.4872061706228664	0.5458080267963756	-0.3956143051661154	-0.5898884871351419	-1.0689152494396348	-0.0777255376043636	-0.3177999350409937	-0.43718997029818124	-0.36862798488780174	-1.2832237834058058	-0.2920101809896169	-1.2121671703553532	-0.16766958819549524	-0.40445186410248424	-1.194329003889336	-0.925078357978285	-0.5592284182806563	0.991675993795303	0.4690856635748324	-0.4494187224199393	-0.6278252354469729	1.0048286498097443	-0.9220006741719307	0.1264724301590536	-1.1529493508561894	-0.8125298379705845	-0.3671488041737826	0.16738673289217412	0.8406241237542991	0.1825081838490744	-0.5842679550110528	0.5992313386146744	0.39334403485594743	-0.9501149399778779	-1.5193098356440669	0.4311574634552889	-0.1477180280635769	-1.687070417474514
-0.5806611572700222	0.6097563297357084	0.45701045772830423	1.1593370351985186	-0.08318779608838703	-0.2787115897065348	0.3984173484824092	-0.5436300085945548	0.5299743855323025	0.46556930948547626	0.7597806841078184	0.17406693838771006	0.2661555149664431	0.6219576595064469	-0.31206010564364495	-1.115888959464419	-0.2363648989512145	-1.123703055230273	-0.4650388599235433	-0.5131683785187418	0.24070278530353156	-0.6250815620070047	-0.7251652591539983	-0.053151562686623306	-0.35514211498456216	-0.2097098496905845	-0.4907176617085976	-0.7337678856022932	0.27542825800323784	1.5273430641544556	0.33756806827192815	0.4545532882671652	0.10818020299277141	1.401826069927762	-1.0905624569730428	0.7438018796750726	-0.8701731725222421	-1.148874903778495	-0.2764236487559993	0.5873282073663703	0.200588087207803	0.9055443619202209	-0.08235712947832631	0.4993075228456031	0.4653558830726235	-0.46436056496323874	-0.6816861742633288	1.3309250784884799	0.23384889120452304	-1.4347276563193883
-0.3310952048333946	0.10817707184729455	1.1559502183207209	1.5859709417002892	-0.6336355527481056	0.3131039513639947	1.207450184457221	-0.16755983727400092	-0.0039250493971219845	0.8269433682297028	0.5408093638558426	-0.33962229987279446	0.11969034462376557	0.4554319297669913	0.0035666378734371994	-1.14493880426967	0.2793793557512581	-1.1827668384570715	-0.5402145843144115	-0.2751328712122881	0.40880463969372316	0.3334733447151325	-0.3077397007549129	0.6366399311529949	-0.44106438038939544	-0.5075132022969515	0.09778455159602525	-0.49013072535261043	1.0268248787358916	1.4182459857089107	-0.04358809032865821	0.9539440914138455	1.0920551082815264	0.9690912101597776	-1.2433284027599851	0.9338605501248705	-0.7307655792918071	-0.5567697723020556	0.25177435448542274	0.9687840179137676	-0.2964888462364652	1.1615486020293044	0.5497250627582365	0.4620577327317797	0.24897875760341442	0.2987962556494169	0.049687564860714156	1.6314699130972905	0.730672430238007	-0.668805699708905
-0.31971798288951325	-0.6084691233607064	0.6367653720806605	1.167666675339974	-1.6790055126881784	0.4184069774851092	1.4678052484808795	-0.5552064636226182	-0.24056642805820927	0.525413777980253	0.005184243176826588	-0.18792338332137148	-0.2749382801740058	0.1400311612295605	0.3178112056758406	-0.8085600833333644	-0.04130812195247932	-0.41592089435567	-0.7700047839953931	0.01622000871733547	0.15418323477168425	0.8902114546185858	0.5713512057155327	0.41173209753538914	-0.6216123725551396	-1.051900486175616	0.13050836973528485	-0.715723871250102	0.6671404276394454	0.7145974467416418	-0.6580298176074006	0.6014388845238381	1.4922013339682252	0.23604370846531073	-1.339432216568233	0.5378991053522051	-0.9188065429437315	0.522825825774495	0.5422416756122606	0.3976983834853504	-0.4770513970351742	0.6099895390097321	0.5313248643476708	-0.20842289625608768	-0.30974609144451126	0.552575244623556	0.1384667549577918	0.8387281935911856	0.6441170617305892	-0.116604401100457
-0.8257405599515264	-1.0631051204289963	-0.7057648710211983	0.17388028928368437	-2.4145986090776113	0.2989710353819893	0.9198796055830352	-1.2537471835071092	-0.19631754527834153	-0.27657515296583807	-0.5894702950563465	0.1918406747846168	-0.7728300621764604	0.05911863782351275	0.5999189017507723	-0.6074919832244977	-0.7996052028610489	0.20609913215345418	-1.2652959791388378	0.03564737977949783	-0.17275947925089596	0.6830624474603462	0.9575508858255234	-0.3267138989945872	-0.9250879076571588	-1.3335446356747573	-0.22132007165529116	-1.2296930055337483	-0.8218613935381854	-0.08582814706189486	-1.247261677968741	-0.19067893501374344	0.9256406662483505	-0.136604147326382	-1.2587459978062654	-0.22263577317636063	-1.3168940472093758	1.2522694463408308	0.15270614066254928	-1.1257739997876495	-0.5063388582313064	-0.26079319435530185	-0.2973175651055411	-1.420748470531944	-0.7769250478177678	0.048104796925904074	-0.26093874070317286	-0.33469357893655755	-0.18287439329974398	-0.08379751679478226
-1.5526083334289298	-0.9170834653760545	-1.5540236120513657	-0.6925417178082153	-2.118029665322583	0.2707105386959296	-0.023646097875980755	-1.3573981998316313	-0.11126220582879702	-0.8733697878604071	-0.8409964159564641	-0.017092663367373764	-0.9406125275638054	0.4223089415482313	0.8311481136740578	-0.7721524451638428	-1.1904372694318683	0.022751033388371384	-1.7729729722403258	-0.2903237727435928	-0.2893701000284957	-0.056315482610900094	0.3819299670988211	-0.8654712006250718	-1.2003200930918192	-1.1204727921020126	-0.4654565818211244	-1.4427924036452702	-2.229210967812502	-0.5609528401074404	-1.5339976178618664	-0.666006433181409	-0.1803738992406836	-0.1445117003897079	-0.9870162162271053	-0.8977749687167718	-1.521449188644705	1.1067037333518526	-0.5726211392981787	-2.480197442792838	-0.6613528377970772	-0.6326761361412857	-1.224688884325372	-2.241993464746053	-0.6730261790902281	-0.7531775485735863	-0.626464296606748	-0.8119342440763945	-1.0520669202450939	-0.3147950895663696
-1.911815578198065	-0.30563351871320615	-1.1538656523067834	-0.9232912488170496	-0.9333940237685269	0.3299369273137881	-0.7321104756405548	-0.46250364104996133	-0.1942012893777793	-0.8590726683198822	-0.6323593428676423	-0.8936119666272513	-0.6569763419086632	0.8537162573363751	0.9091723444346225	-0.9413062334545191	-0.8575833610217211	-0.6045751469362777	-1.8189666552949235	-0.6226042148068599	-0.17645753646393053	-0.7771302924389512	-0.5902575771383541	-0.8008865553645697	-1.2725188584629374	-0.5994757266268282	-0.3260841559185605	-1.1263631646531547	-2.283363065026473	-0.6482435558268459	-1.421682011837485	-0.4778813550730834	-0.9680724152193183	-0.28648150322397975	-0.6431452617147685	-1.1241264774465516	-1.1011445845663501	0.2914938457901721	-0.8684336858386862	-2.5385339810888627	-0.9759636228982698	-0.2571062795728161	-1.394655831095672	-1.8734057203840455	-0.06278799564276247	-1.2121745073922077	-0.6141463319001687	-0.35174684817897445	-1.121618568285554	-0.43605094254322324
-1.538656242554277	0.31452968093545564	-0.12106669460920122	-0.5532697231014236	0.2818900799636503	0.3693239269469475	-0.9547404104810872	0.884922779703347	-0.4495160964454946	-0.44575671466135014	-0.28101825578057593	-1.524863062841849	-0.25025025516979926	0.6809921658767651	0.7941221622463285	-0.5983181176567384	-0.11924905549005019	-0.8003103095670822	-1.1724851375386272	-0.46839797697062874	0.13239512697972206	-1.0828905341083286	-0.9266310075222396	-0.18311213330472093	-1.0353003133849745	-0.045837813260131775	0.14630307392390013	-0.6486717450472286	-0.9753530604725915	-0.4883642436923601	-0.9798121826355072	0.1390854883100097	-0.8968368657570727	-0.7399769713579756	-0.28926059630583584	-0.8519027427953976	0.010645457679760297	-0.48784544769335686	-0.4325734443886858	-1.364554421948191	-1.1887654633733917	0.33635855577388163	-0.7021179910101937	-0.5204055118391144	0.5098746771695579	-1.1029203760762938	-0.23006221053085527	0.3391196816071512	-0.3153092767657422	-0.3390698648262206
-0.5805954283175634	0.6450274965211746	0.3823241104358942	-0.0015792458015874203	0.8446849125592739	0.5340207750482107	-0.9443155184087723	1.7260169683975581	-0.6801991017276302	-0.006217566324413219	-0.17350137215451544	-1.002491519124716	-0.010286278631248352	-0.2495825632303188	0.623113929420436	0.24288183505938976	0.5377533903251291	-0.23268550423376033	-0.13893160214673989	0.2806224303644751	0.7516209366703812	-0.9551540937271634	-0.20443664806434578	0.6960566779726681	-0.47047063288392005	0.47234922338736	0.844505177610427	-0.43056342003165865	0.4608672364445896	-0.16659242594446194	-0.33706026027068753	0.8085580835759967	-0.15975612657840604	-1.0125970006995402	0.1922432422863253	-0.3193615551747491	1.334208604770199	-0.6505797136359289	0.2197614161362305	-0.0912509885686724	-1.0518437181665994	0.5643311418626352	0.15329456524146498	0.800667916222472	0.677789180823615	-0.645980282019603	0.375048475358654	0.5877930811571057	0.657260416887446	-0.1146441124703003
0.42408695328281076	0.7878685959485632	0.07045455063261369	0.3132772718829661	0.8171657885610476	1.0541028908268892	-1.0533858905688351	1.6100497343403093	-0.6218014548403937	0.366309361265513	-0.2877192621424334	0.4865780179229187	0.17852633326446377	-1.1917802701536524	0.5550324635815268	0.9776487589441677	0.9488436341993595	0.5652271508514984	0.6832817051349863	1.084437658439283	1.7145797220012438	-0.6008915892645162	0.9516377007522888	1.4696146220290232	0.26952455402969394	0.9780539494333645	1.6873287976886402	-0.3987046928798752	0.8986726885864715	0.29213390182713667	0.31896195918865816	1.3881088302414162	0.5865457653554599	-0.581936511175972	0.9198460597579949	0.15830475634867283	2.126614968904553	-0.18379927405358026	0.3726505709645968	0.36647063973708777	-0.6090545079081243	0.49622813199081633	0.48982351338812175	1.2417630527259649	0.6293954680078582	-0.09504635931879037	1.0672019531940709	0.4799946457321191	1.154314900980897	0.2003142774993909
0.9388330359999105	0.9801749636660855	-0.19679356465141104	0.21972461380569608	0.6745455971418675	1.7130582043632963	-1.2986338911394533	0.9248125528982776	-0.1463127147542585	0.6832572132514766	-0.21149587477844567	1.7949114784764273	0.5451997112778997	-1.1694382481821979	0.5367416417337583	1.1202555141791863	1.1918439116153912	0.9225433769621306	0.9581117163669395	1.1728363445890964	2.5842469027193093	-0.17296916346596378	1.5199398075570136	1.7483491498031167	0.80012645556275	1.3070703590410933	2.3757638441106974	-0.15449846433395856	0.46123235526590955	0.7451156280023089	0.6985938382639384	1.8316498272352455	0.874033143453721	0.2981083733901435	1.7119124478166894	0.3855751110623304	1.941200636104648	0.45223041349106535	-0.027068533318113385	0.2371572744223748	-0.10331707882863922	0.6086616882055103	0.3724929996449739	0.8178152241975616	0.7221092731661337	0.5123110905336575	1.6557118887463513	0.4415575998888503	1.2434459943885081	0.6307327259804563
0.8072195246753013	1.1934386906550174	0.3910395847192235	-0.19457406994878598	0.6232231499108275	1.8015270072042926	-1.3536632947869278	0.37302875729522994	0.5522139993685482	0.7088058962535945	0.29812607986858985	2.0464800853801424	0.9423745719538771	-0.08117086665591335	0.35557563532891917	0.940685058641737	1.223020413079123	0.8174136425709645	0.88434237728479	0.3397044231453067	2.5878097281031986	0.32905960594792383	1.1168323253125025	1.2866086480753038	0.730796554890981	1.1703856249244151	2.355223040548134	0.42561880229353427	0.1940675665071617	0.9027056020841061	0.557071428956735	1.8697816805578915	0.8095862427131207	0.7387905275531969	2.0758326840598365	0.350049586016621	0.9559421645068231	0.801740897951135	-0.2983020650651152	0.41267464169565427	0.3385714202677299	0.9182101385988393	0.4233470801075147	0.20210462606486446	0.8976578145856723	1.1521262643461725	1.8412754830554559	0.39626395086418764	1.3638559759110125	1.0447697518431418
0.3500401279576949	1.1303578458827719	1.4530071862379201	-0.688371152935758	0.47018386971865145	0.8789218612370996	-0.9295593675891172	0.26006588215878945	0.9684516724661508	0.16620162423914592	0.8762462215274736	1.5229779157382837	0.9442059271778835	1.0434983768613453	-0.03662503909722463	1.186697708433925	0.8480728350403036	0.7448639748670994	0.8976960875500429	-0.7240225969148522	1.381476940675491	0.9272798266807027	0.33788130920422316	0.2606928961181467	0.13076509432644487	0.5709026050384048	1.3324313868641853	1.0046825786968538	0.7459293179914946	0.5580647797805666	0.007333739400224991	1.115392034429583	0.8407463772164325	0.24012826274923715	1.6063224159578544	0.18869418535873764	-0.21949853962538643	0.7985491150985602	0.15357455644745985	1.2425291451949	0.8062489500888582	0.7200148559279137	0.989845083711305	0.009583713207196715	0.7431446278559442	1.5487032177842874	1.4309618065797372	-0.21246236096905394	1.53344602001467	1.1216675489938375
0.08069799075140478	0.6223220229927479	1.7963121930449082	-0.9924316512305009	0.11057650467686223	-0.4965253667466591	-0.11468054553702856	0.3547161675103691	0.6243646996305579	-0.6751622109679384	0.8420105242589937	1.180592370720726	0.46526054140336937	1.072280914841703	-0.36624024366249575	2.1297895900877637	0.08931129518603997	0.9298843853315335	1.1608775678722403	-1.0319559341095947	-0.3788009597536639	1.5092191604903573	0.08413955936612805	-0.7036199361316106	-0.3104897002313851	0.008963359437888258	-0.18797935334731755	1.2506883398588178	1.6523045060285084	-0.18255596873738247	-0.3969504381254006	-0.3968070926534083	1.1801172889615605	-0.6462855748439322	0.4219890183337658	0.12428239843342621	-1.0163163224244072	0.7182067378583071	1.0989739148556799	2.109880212385143	1.3519570841393986	-0.5481115797568178	1.6910243845312716	0.3401113878067426	0.13570945154034186	1.3442932269206382	0.6221673039906594	-1.4839457008238826	1.2215092551686195	0.6967057077657061
0.239027275257151	-0.09519089839932443	0.9016165460278648	-0.938434246889473	-0.15068836748906456	-1.115665414459752	0.6609605070834116	0.33722737830060406	-0.4460263272961259	-0.9818875864933635	-0.01325019847735781	1.4186836500553983	0.011000332745891316	0.017431913649746136	-0.3243589445790049	3.065431346825561	-0.6122404927405889	0.9871675136823996	1.42672179620222	-0.3105966497432474	-1.479541585403107	1.8486304246061946	0.6040579223977626	-0.9738607333802175	0.15151225370124144	0.07075224205922838	-1.171065092285197	1.280373770816521	2.0090410207916443	-0.9502344286316371	-0.09050457079543565	-1.9158164737616186	1.5111688481499574	-0.9019147066090799	-0.8229631492737285	0.3622830104774348	-1.1932159804015467	0.7948549496804883	1.7174020714187466	2.2510553825195316	1.743152796672375	-2.3022102936490625	1.8792069429396188	0.8831258070867809	-0.445023991538451	0.5788009980163855	-0.05838024181960681	-2.5193025421549833	0.1267054357573547	0.11418306231596932
0.5676429646368437	-0.5891808679004272	-0.30655936513754717	-0.5607933738419472	0.04400705068243136	-0.37146143413121946	0.9704136365024878	0.20398576339917668	-1.5420421955247674	-0.23132826338452886	-1.0400487358303476	1.6033409188634848	0.10347475539461744	-0.9315671601178486	0.020253992511171555	2.9617442061646537	-0.7439805640562283	0.49237656406426117	1.403000170659459	0.6557198169666918	-1.2861264761440907	1.782444666355183	1.2416716718283296	-0.4718156267989533	1.45303096846403	0.7729463255615967	-1.0404187732457817	1.451614922908337	1.629615195601653	-1.3972363564696766	0.8913001475554524	-2.4483176507593036	1.2983420960782333	-0.24612365492158778	-1.3954743928131912	0.9347784053471888	-0.7881842869813322	0.9219979946410031	1.5345986248946222	1.7237956702236186	1.6130876087117563	-3.0330696062767446	1.4455653324935809	1.2894009933993626	-0.45029393705096304	-0.16915481295944873	-0.20438297066613986	-2.196079043907467	-1.1411718746367328	0.0672391486901364
0.5914097409022796	-0.6574441137094699	-0.4140570585154117	-0.09719362419119905	0.5503192392347505	0.9689939954069637	0.7057265087472849	0.17229701327638322	-1.7741457644797887	1.0046720612589781	-1.2804385273488204	0.9147123308081551	0.5871594760036828	-0.7024585837642635	0.23629164236061678	1.6116043324583262	-0.2675505283744905	-0.31598294124555737	1.1539415903261143	0.7873661345013653	-0.3294737276818934	1.3466780259637194	1.1322353806443677	0.2442981543826557	2.5612466474274633	1.4493794796737534	-0.29043559192047463	1.7945592913825679	1.2521591747180043	-1.4229796642013568	1.8164203674805806	-1.6439656952754824	0.38001550335768197	0.4764289686770968	-1.0060569144319673	1.598425456426752	0.013756305729034688	0.7549226827895535	0.954437398051528	1.2996688664332254	0.8891440976564121	-1.7549421730647192	0.985282117918402	1.4191576500048857	0.006399155586424733	-0.2992351900227211	0.09022339528705754	-0.46524347878473915	-1.4689041752229737	0.9263639990697802
0.14631928131126906	-0.46412396675336326	0.8551707208456263	0.1401466583125298	0.7847827528301629	1.4654044472132757	0.10665965405847407	0.3013433856761692	-0.8526462519583118	1.4926491489687383	-0.43970018946846734	-0.5199957431353922	0.7831612821074598	0.4679120934424834	0.02837363208410441	-0.027267114067215565	0.29568412977358105	-0.6937574612643389	1.042118249102793	-0.17469012148178284	0.35885507183192733	0.7290451741441063	0.1277332991664922	0.4960321453370864	2.402047630585032	1.4061279684239614	0.07528019143539652	1.891543287709	1.5735846457659715	-1.1666263860910622	1.9135755935182803	-0.1785058936686693	-0.791507588141079	0.23426090890575862	0.016123169152576985	1.9440530345002047	0.8844001128227218	0.10687701218476299	0.7537790636322382	1.4481441496900573	-0.02687763262401544	0.8407511091624591	1.10012280418309	1.3501128106424136	0.21415067600650414	0.15401525692288487	0.3469365598232379	1.4177594263686724	-0.4196413162741252	2.1989325658955967
-0.4239037494922865	-0.2843723297068582	2.2250930735022467	-0.04946303758466109	0.40903212778561976	0.500107810013146	-0.4705571616873031	0.35726004668018696	0.565089398585626	0.6734849628046881	0.7620796293632063	-1.5970367723355055	0.36192839168368474	1.3049840865112106	-0.3679238458421829	-0.7632195024853932	0.37155049268293006	-0.284142641203037	1.2685431239882947	-1.3899672021852747	0.394679743455359	0.1046853780135084	-0.9803463840223865	0.06674611846110809	0.9883097055155073	0.6531102394333126	-0.31852398153688094	1.4118770710290374	2.312434436303853	-0.8581296956492908	1.1479410162802788	0.812586745408024	-1.533464196221734	-0.9907471172547414	0.9641999918022114	1.6964618621740108	1.3680239083791197	-0.7866706696624202	1.133413095376214	1.7075413915792643	-0.6029008395241787	2.8655750316618795	1.6432977752201408	1.2318617937622356	-0.27686502393214485	0.5230054003824377	0.18348853843816496	2.0957991808967162	1.1491412366410627	2.7683606852293985
-0.659805869200198	-0.2475013559581355	2.1802550641982537	-0.6176240021205684	-0.23270297781914673	-1.0756942549214261	-0.8097209159911413	0.08250963392200616	1.3857195069270947	-0.6578821811995578	1.264027368673854	-1.3949381238679526	-0.2114184120352289	0.9287927268205036	-0.4195045940832935	-0.38633457439214347	-0.12333634017161266	0.3716995128068659	1.5518070923397997	-1.7877333336395207	0.30858077856800775	-0.455042050731204	-1.1724615295468175	-0.7122628192727869	-0.5306334914713702	-0.12430874067488244	-0.8541639278035986	0.5977391174695728	2.440552020626879	-0.6895455127497481	0.2495761400973487	0.7115774865301138	-1.5424715556169004	-2.1261433626401507	1.1962362953183643	0.9411993669608291	1.135739887894829	-1.42946256872542	1.4407356279491255	1.2266264766116162	-0.6914567417076483	2.93014296596429	1.8006114168210943	1.1018297515301105	-1.066609276413435	0.24925664502483794	-0.36172964826027926	1.3894130583912245	1.8141709347540926	1.8404817316079198
-0.5274130672545324	-0.37260289363723464	0.5664819540756428	-1.241575935597869	-0.5192051292774942	-1.8502552625176145	-0.9027830397987944	-0.4855172525738433	1.0191504871943635	-1.2217851478998607	0.6665780243238311	-0.2080542513554323	-0.2978274634382228	-0.19010202434338236	0.07001248423650235	0.1712105095800408	-0.7593819265361587	0.4021615556896308	1.3475094582986653	-1.1400730873646194	0.6554287126078401	-0.9086461980428727	-0.17342603985551602	-1.3347557002455643	-1.0380715045504854	-0.32544563885086153	-0.7562371074220182	0.02890131202725388	1.3244124822764862	-0.7323641478654421	-0.07401410715606475	-0.1355547222130131	-1.0921036804644255	-2.130049817524189	0.5333335899314453	0.041755904386068174	0.3369773955990719	-1.4908967674493738	0.898952969895185	-0.18582603825010977	-0.6286094031232087	1.3245607305660474	0.9575577226701432	0.8026061612422878	-1.3540411493926516	-0.4523979556305468	-0.9443626748832629	0.24080946021789668	0.9483990857405037	-0.2291668429127547
-0.4379455196378748	-0.7050254055891594	-1.2465350854256596	-1.4405466414721408	-0.3006882333963965	-1.270984214397243	-0.8101438865716784	-1.0277549650104394	-0.14214554159563825	-0.6857625633683325	-0.46400374623117824	0.722572430511315	0.027849783894332663	-0.8235026318433644	0.6797417196742126	-0.10593622614107202	-1.025734166706112	-0.38143506117250336	0.41778328953804206	-0.17962515506601934	1.1449034647038008	-1.1215827063386805	1.232018682176737	-1.4639388108294555	-0.5548375423284339	-0.039062655938426366	-0.06666379996005338	-0.0556984336413856	-0.5217670968082899	-0.8641426727320126	0.13826475133549668	-0.8597510844449154	-0.6410536397614863	-1.02420985704099	-0.5728156210898866	-0.6635192366837751	-0.3975089260849741	-1.0543920470641093	-0.4776909794985659	-1.7498600173597507	-0.8005919348533154	-0.44333888734911936	-0.5873572873716427	0.1390420408200748	-0.8834818779890339	-0.7983143302500092	-1.22967164162833	-0.445316786703484	-0.7007184291979868	-2.0596697065766967
-0.678991456653996	-1.2268694689412976	-1.7558277940678138	-0.8375396301162946	-0.02373200755135006	-0.0408010207052331	-0.4909806060850442	-1.2435728785088696	-1.1336726265057082	0.053578016610737945	-1.2271575027095714	0.4856604205308191	0.04835429344017535	-0.39758576205207985	0.8132071238474146	-1.2332660441978889	-0.7059842145698846	-1.2276616531434228	-0.8291170718451786	0.30880522575586955	0.9465788594039566	-0.8903881520549848	1.83949207022325	-0.9730382091030643	-0.03865221538513443	0.19437539368828569	0.4580736303961644	-0.004712289682830786	-1.8893617067859712	-0.7815657120296503	0.26364076065845765	-0.8717043885091637	-0.3280818495345799	0.27037095724300547	-1.2547829818739247	-1.056149787839152	-0.4629361224251521	-0.45651668236470394	-1.8043044959314982	-2.4734262248239243	-1.177392640545875	-1.1281465684378222	-1.8412873524550446	-0.8004135815572107	-0.21720653118688465	-0.31545130928185705	-1.0394546046697493	-0.60353432478759	-1.7700017279800686	-2.332764093908076
-0.9549468089755407	-1.6404785769728014	-0.7646867708872392	0.531221068457632	-0.08269200811389368	0.7737884727278214	0.18398181892664248	-1.0857509450487377	-1.2655856500587581	0.037934659125985204	-1.2163055271344725	-0.6099646803775522	-0.5945719491244565	0.42448634777783173	0.36597487875825857	-2.296539177290247	0.09514640852226612	-1.252430015356557	-1.600333104913093	0.3390774862358373	-0.19663200895480856	-0.1543117019147742	1.0421903031634938	0.11218566985846533	-0.1793664360325857	0.11590740804144288	0.35209703497319933	-0.25867252528620965	-2.0139471310487345	-0.22159423822464916	-0.08493230380512541	-0.26447562691658283	0.06750771348014509	0.9788945755643185	-0.8247735308454491	-1.1639333811730124	0.1528755631214827	0.04984437578452499	-2.1622984659639086	-2.0950192751480956	-1.3385968402433783	-0.7137887903908013	-2.041264721649952	-1.5312503452453659	-0.028813801401303022	0.5969975749648647	-0.3177672000641524	-0.6578764690654766	-1.5363169443125282	-0.9384402510609651
-0.6786929166178538	-1.4610338510839562	0.5434565479754369	2.0984112072531174	-0.2831595165416343	0.7645191550142092	1.2071932142517752	-0.725024921094901	-0.5966914972678642	-0.6311424569544727	-0.7114948134863869	-1.4474290229914344	-1.3135444643138932	0.6165548595662913	-0.16923408531984166	-2.5098779618396594	1.0992759101171803	-0.37582823412215166	-1.3809861614715981	0.5429724124877917	-1.5029890395187377	0.8054516669705034	-0.6768953552507898	1.5191771647470822	-0.6812707084368437	0.02778731369326125	0.01623915524199421	-0.7749956162537851	-1.2171399202788726	0.7113317252272849	-0.6041598561858927	0.41912065115539854	0.6885346142661445	1.1436818570272616	0.6057894394721169	-1.0221840727954976	0.8536059211658267	0.4085934890811214	-1.4515305795444262	-1.2242791921130283	-0.940228552092019	-0.10591186826440517	-1.3288446860379879	-1.5564205255942436	-0.34248543067682563	1.0716905003558508	0.8232275903253786	-0.7658109367004319	-0.4388373592550673	0.8685436705501193
0.2524987187360016	-0.5144536811533356	0.8159802908091864	3.0445447583978646	-0.16114078847196492	0.257723714274894	2.2274617402024517	-0.37073803372890685	0.2846672060112992	-1.0928391296429518	-0.19658821960243308	-1.2992775775974967	-1.2897829090040918	0.029959524308429877	-0.29310291378040204	-2.0080659931081213	1.9259239394448608	0.6430536062094249	-0.41915301976091357	1.2274862629378833	-2.0107807916894274	1.4372873113898637	-2.1780933121855117	2.643283714303064	-0.8660364302732051	0.26157386305258473	0.11441841508727567	-1.1192167615566364	-0.49452266713776544	1.470601620552161	-0.7682251617591708	0.6830706151247726	1.2499246568269844	1.2540237858417616	2.062313600843018	-0.7216681257414534	1.008324044212754	0.5810773029763494	-0.4001383604880607	-0.6700968014192521	-0.08962597790635933	-0.13730074038796553	-0.5237121245463663	-0.9519427636486018	-0.6476662275828895	0.6908233202642213	1.9415687973450568	-0.7531508379314155	0.4801161852936478	1.5116191149558977
1.1461353373426033	0.7005169756735351	-0.24877874481410533	2.8610871067540677	0.2686972722173481	-0.3402721081987456	2.660170652553712	-0.1584586178968358	0.7971710450463854	-0.9530570469929595	0.13843821985238133	-0.5164436763933913	-0.6252241670447853	-0.4723597414661172	-0.09285232747481766	-1.5161413312910517	2.149546048689449	1.0170438378257536	0.41102280961575643	1.855489252622835	-1.7272455416453336	1.2926946960468386	-2.593839381351592	2.8189054666778186	-0.7232278593938771	0.5451526624159458	0.604198982871017	-1.0589665501230046	-0.5683353131221697	1.4680699870521738	-0.5951179610206346	0.3842058288783943	1.2424068984908945	1.4555727865566503	2.4320594890180804	-0.5369757082030592	0.5080936583385354	0.41057901555768106	0.1932935927851793	-0.7452599707701517	0.7538284619105138	-0.9099643204866299	-0.2922072181598006	-0.4394038468070764	-0.6373641289109254	-0.1085000263619121	2.3276344072438206	-0.6667373079853146	0.5163098251927817	0.4483733704159835
1.1613605835892238	1.3453939675396527	-1.7476494507401417	1.746418117366541	0.4044532438515425	-0.935448986475938	2.1377025880327962	-0.12997586115096488	0.7004663475610248	-0.7562380890898505	0.3916634390664977	-0.05703328798176874	-0.3446690159682706	-0.1067466120838577	-0.13712269810398206	-1.3887348230346586	1.5327688958830632	0.6290376411145849	0.3022134676668792	1.6308248833892043	-1.5862448771762538	0.41361902534673556	-1.9338426211379445	1.875114031340429	-0.9496340670381388	0.17697216241466415	0.7166106410554577	-0.8318630962508243	-1.3172215134622667	0.6546760386745567	-0.6705791191512289	-0.2706052568198324	0.49217672184685185	1.3688653513278035	1.4371420281255494	-0.7903152468209705	-0.24207376199752925	-0.19428066048781284	0.15961801386663804	-1.1526779446439805	1.1912009853318735	-1.8619303251087898	-0.5744979682248826	-0.6698531457976266	-0.5392318019143937	-0.5616120802796681	1.5098794491993868	-0.9248655536812818	-0.23012066500743852	-1.3797025254068427
0.26223904095815964	1.0466867998067333	-2.449371635304399	0.4427687884818484	-0.14919647920355086	-1.486923473427023	0.9174732001813728	-0.21075571482272945	0.10819661303732732	-1.0811786593047634	0.6072096663206743	-0.4492439609868438	-1.0688433470434957	0.8403196998753889	-0.7899891538640761	-1.206065196825408	0.31857960079045594	-0.04994320606758188	-0.778309230483828	0.5224067079221004	-2.1964728903660964	-0.6398988732336848	-0.9133451286890357	0.3972805311835308	-1.8540485926990746	-1.0709661316293657	-0.03571831854076986	-0.7357079267017004	-1.9945083476142376	-0.3351222979741195	-1.3198979086513927	-0.8946616666687653	-0.5690433063846702	0.6830149370566498	-0.08397502802331522	-1.4302331048772166	-0.7759129668151031	-0.962114309358163	-0.049405566415503636	-1.3536086645166425	1.1660205872788332	-2.245803314199343	-0.7885703899485987	-1.4186705792222474	-0.6393151271161394	-0.4021103442318569	-0.1809200482994168	-1.6789282849564287	-1.0860657870444856	-2.4217762550599296
-0.6366028040872779	0.29382088839778775	-1.8331846938440184	-0.3766890741581312	-0.8797923285637633	-1.7045867821272496	-0.21907411100614835	-0.19825094229916726	-0.6158046392358327	-1.5359452086524077	0.6227045745852322	-1.284645678213078	-2.0051404677138835	1.2900929225080748	-1.735560756370594	-0.38553071916733567	-0.8194073347481406	-0.5255579779206939	-1.9750197988569647	-0.5285850211818273	-2.9309435092952314	-1.211589071462125	-0.2697216341494499	-0.7169112935098914	-2.5881984361562425	-2.3992246615920974	-1.11826839692899	-0.6502470457390352	-1.922422358065074	-0.7296034080019352	-1.975242203840044	-1.1381020122235797	-1.2637665734633223	-0.2928987066371869	-0.9542494321799128	-1.838033345210718	-0.9094834392415689	-1.3196157257550132	0.05606214569166046	-0.9815765771898288	0.9029042073715662	-1.6227924222479486	-0.5147481657457071	-1.6981697660000505	-0.7402161407951828	-0.067129586862509	-1.6837065539498148	-2.2921677482189837	-1.3677721400968523	-1.9077736946320947
-0.5925153718041165	-0.07552836989001756	-0.4551032985170648	-0.609583130271965	-0.780571491643242	-1.3056295901188089	-0.6011904539497265	0.11908736926568717	-0.9815497254814203	-1.121781521354228	0.2987586410980101	-1.6839212251792324	-1.7000434119302	0.5786341764229295	-2.256427422073068	0.9608439985356215	-1.3026814851165958	-0.6212614765411957	-2.1965834261434596	-0.5654454397488069	-2.564068100940133	-1.085970639411021	-0.21678601868292924	-1.0481572013728149	-1.9033048681702578	-2.5889322756601723	-1.5078865054796222	-0.21406903060535687	-1.0506432293376333	-0.36260445350439885	-1.6685169173806182	-0.9044712945322655	-1.2891576533283817	-0.8485996151614104	-0.7809580007132833	-1.311667911296121	-0.7020138361489647	-0.9101859440909114	0.49735553043244	-0.062038047469241984	0.6651287751980131	-0.18952567573635887	0.0646092009881652	-0.8400252725449675	-0.3800581434460504	-0.12243568689892748	-2.0600290803242696	-1.877056666646666	-0.8361853719412974	-0.46564639424326293
0.34579399054343	0.23690429382335532	0.5701630875325998	-0.659990574663787	0.4602566126936855	-0.5056087465717011	-0.2753186362355321	0.7304484470974423	-0.6221305063820608	0.39098751651832653	-0.20403574152595913	-1.1757915229586786	0.17219152040924737	-0.8006532599932591	-1.9538348250949509	1.9685480375007443	-1.18526256593233	-0.3829216225076963	-1.0508096281837649	0.301511713181361	-0.7610659337748361	-0.6520762531676844	-0.44159244553675037	-0.9733877887283107	0.28375054101612157	-1.2571998107311162	-0.8906554006344533	0.5397390762706952	0.028000035749387534	0.17062866875652585	-0.21248475108943787	-0.4556944177324362	-0.9390375078157228	-0.6164917315956135	-0.2839232821903226	0.11860359585254426	-0.2823377649408326	-0.0462568833856103	0.8515419804624147	0.9764307902551604	0.5781450136476866	1.2316444192622105	0.37293857594767954	0.6237590163967887	0.44759727360900764	-0.6183224688319436	-1.3629730821807964	-0.41180469248202045	0.17269443135512805	0.5664531621040667
1.1573539494036489	0.7269730873051508	0.5223597962676007	-0.9285899049477773	1.9078777109474871	0.05122480509654066	0.05270371058756423	1.3058240364521352	0.3671400255921878	1.8893914405768393	-0.49400791566204955	-0.1081791418682043	2.160106551595608	-1.7271178712586506	-1.1266138242467734	1.8565781788247009	-1.0835474540459544	0.08736475950568079	0.7467421272070434	0.9540622083524974	1.3805520251598684	-0.5164276342906862	-0.5059123045669706	-1.1625584414765178	2.4304079212731606	0.6124940828481692	-0.041646877628389686	0.9951801238255694	0.5814462176808899	0.14809446156544975	1.341174391716002	-0.24714793296375717	-0.7231964999863489	0.03476492654243187	-0.4784161488636405	1.4887542218957064	0.16754075005419847	0.4980858013020834	0.6904048577505103	1.5229496263400497	0.586449318670805	1.7113158397227863	0.029710082382974106	1.394610678138664	1.0941064324957446	-1.0827973240268076	-0.5826918491952836	1.0114454748431192	0.9839709357621486	0.40851749919239094
0.9101109690846024	0.7225909225930321	-0.3109553801865426	-1.4027546132840853	2.2437817837612006	0.002852578679245214	-0.2534487338747285	1.429695055805175	1.347174567489435	2.05189934509291	-0.32084819469582293	0.731015171025908	2.475119330770618	-1.6045639571596972	-0.43674355745478194	0.7261430525327967	-1.4881962491971183	0.5946514214821591	1.9140130622485396	0.47882831947111315	2.4337644369672415	-0.9085480216324004	-0.22137954443672841	-1.8078777158768127	2.7883122441202457	1.5469585174058171	0.0974666681191121	0.6006459116455029	0.35355647723422806	-0.5092468973008779	1.6663510315989223	-0.5305551795163306	-0.8365440111919478	0.39976784015893696	-1.57117984297461	1.7462174696929778	0.3804964019631841	0.2546648532487701	-0.021919167017211742	1.218943035912247	0.4927845606636486	1.0090479229135767	-0.7783318038437922	0.8002019861268629	0.955207883439846	-1.0739856864899904	-0.6399446358397438	1.3105063878145968	1.0752863884561588	-0.5432820396328186
-0.27570200389320854	0.14126546929681494	-0.9162021943154018	-1.7235059557563892	1.1529268476238261	-0.24947533784861028	-1.0799056804660534	0.9942224470779645	1.5781501031957297	0.8960827828746761	0.15965984528272806	0.8353198229805557	0.9453482737218372	-0.8584421898633682	-0.26383998177986584	-0.5410722030746239	-2.1749002567005724	0.8126136205606564	1.6647501129504643	-0.7882731083241794	2.105576330474552	-1.4486869590846774	0.2775987892361666	-2.4207825802828093	1.2398180391095956	1.0094853787524376	-0.4874860900204403	-0.38730291202468303	-0.23678011053401665	-1.1550218527488405	0.5777869810151539	-1.0622859072504585	-1.041060245311937	0.15871439035377505	-2.729586311677756	0.8500939319074226	0.18620577112086126	-0.4117263680081103	-0.9034062724081486	0.31234698314849196	0.07815018069103122	-0.0978822490838192	-1.4787120234894686	-0.41583325436863966	0.22445223298438385	-0.6178312843173354	-1.4501350553484058	0.6420018425283637	0.4914997757723705	-1.255373368471312
-1.3674814831743964	-0.5028712905928624	-0.5492418065004845	-1.5780091060712216	-0.3364823811318894	0.00433056071184015	-1.655877861292308	0.330167048945719	0.8880573828389705	-0.20027242248791488	0.5181037404368348	0.35416423956722937	-0.8035236541745989	-0.3380856204010728	-0.4238401591004905	-1.1332959593753116	-2.3884212225630064	0.508426445936758	0.3343749548675718	-1.5731789469117299	1.360512981462873	-1.5199593250315493	0.7050229417376678	-2.373636990398866	-0.5380964404589641	-0.13264586567265219	-0.944839923485422	-1.0470411880409052	-0.5280676760716463	-1.1018715069699958	-0.7164260090012146	-1.2550293946286188	-1.010425777806017	-0.36171057600987255	-2.9326860080193047	-0.13532706389289015	-0.2142445593619056	-0.6492555432636407	-1.4714059273934843	-0.4870664695118657	-0.6928986956435329	-0.4799154087212685	-1.6327706061099114	-0.8792188977614529	-0.29694661531732136	-0.09229375921634629	-2.0532249281402652	0.19992081637628653	-0.2115838483483599	-1.096076229889286
-1.4518768272305858	-0.77141544034466	0.47261702951148077	-0.9787978894122513	-0.9585071893628014	0.8616615335381702	-1.349142931436166	-0.10919005362924916	-0.12336465744168698	-0.10784232013869231	0.439961280192088	-0.15495674447869384	-1.1653479069825692	-0.40617554126679	-0.4709568777949757	-0.984972822661676	-1.6378914195472862	-0.1570537422066651	-1.0028136126152707	-1.024939125833437	1.149674986082756	-0.893416494152231	0.8251079646388776	-1.5510194632494272	-0.8313646026615876	-0.5902726007325197	-0.6553489122799321	-0.7631722970599911	-0.29777183038752203	-0.3250054943969879	-0.8865118413891716	-0.6963511912597786	-0.6884491196013499	-0.6019696653024446	-1.9675447942929172	-0.17824859519812333	-0.33063045825342663	-0.027795578057446046	-1.51719328595834	-0.6445107952773759	-1.528869732398015	0.20131721781311918	-1.2881171704984316	-0.10855121154087174	-0.14728189796350125	0.20110387076274122	-1.6616304673421771	0.7687332850171336	-0.5183759496996603	-0.32249852152217684
-0.5431288832327644	-0.7804904668451621	1.0425659496118012	-0.20160942746868035	-0.5054042265859557	1.562660903684406	-0.3285191521934794	-0.1895210654091054	-0.6452673279159854	0.7609592396298799	-0.012728445262901646	-0.2810204139330059	-0.23616137531744769	-0.7118108023962054	-0.19067325321366657	-0.6399500884949829	-0.24635742666930746	-0.6969304216084228	-1.5166878932204728	0.35496248121850177	1.348721901533653	0.013828855534245493	0.558607388952646	-0.42827041779425185	0.37162794071947636	-0.002397945109683244	0.011466416367848713	0.08502085224652998	0.013735530699025805	0.5497688252690897	0.11313166594661221	0.45264255499753386	-0.2835846362921553	-0.3461988349082596	-0.5502684259498808	0.5854952139559108	0.08157806720670886	0.9652033772829975	-1.2466298860554317	-0.3097676010217168	-1.9513233508985899	1.1051338717843102	-0.8654842079494067	0.9571985270789549	0.2741463162693747	0.255171995348884	-0.4812629554414374	1.7928441397353312	-0.4735481246377969	0.3415953023028992
0.5894781520609089	-0.922627859647239	0.4340498346338542	0.46104006955908156	0.11736998308672277	1.301438912269726	0.6076196556706337	-0.16909501085367323	-0.44118122110864255	1.0596725786334624	-0.4825916887814343	-0.0819156140294695	0.5511341417698645	-0.744318925197863	0.2271179896460625	-0.5746825928981324	0.9443436098620845	-0.7661057295094282	-1.2257929594039025	1.2252844559985006	1.1500756355788142	0.51397077012202	-0.0005686366503829871	0.41580536457180217	1.5545776298335783	0.7962886662229202	0.18912665479785906	0.5429655518671743	-0.1697727439277294	0.8999343662977762	1.0777473855922513	1.5784711774344735	0.0015497284783692695	0.13297850951633458	0.44498455762736805	1.0515743148928565	0.6218184316430474	1.4024575326123452	-1.0873627788818638	-0.10200392837544879	-1.695501920997753	1.1303449951979614	-0.7403889038800802	1.0304781453551397	0.2762630356987812	0.2087691370700925	0.5600215407853958	2.1065892561089816	-0.5829897679621133	0.4472528293441579
1.2368739994780904	-1.2472188000272952	-0.8351476354357638	0.8568246136495717	0.037208126940763614	0.16920185584264053	0.8276201719574627	-0.32223409297058825	-0.01691671624048152	0.24035497785268028	-0.6197879360916155	0.08071144173689951	0.2600516386433295	-0.4082626350791817	0.44165649216670155	-0.7470606602963453	1.381885009163177	-0.49917696664596783	-0.7046355013345326	0.7843454203289937	0.29320084945222097	0.2885801660701658	-0.626091066377138	0.7713028307214347	1.4478942527825316	0.8062495064677137	-0.39347976356351816	0.12635566569485998	-0.8260637251095819	0.6647472998127592	0.9553546219110544	2.1289510827039293	0.1379379171422937	0.4177034551164368	0.7501008077601465	0.48739755010478586	0.5931974582420683	0.8631072559214799	-1.3135239438168995	-0.3705383056253747	-0.9931485138725398	0.18692738213408108	-0.9353821700697237	-0.09399783568196884	-0.19179107180652497	0.13718076658975498	0.8118316938641182	1.3909487859349492	-1.1572425589639297	0.1063135657828131
1.2958216387543757	-1.3184094262025603	-1.456983346433256	0.9625370073367363	-0.6229812939855489	-0.8963238494677999	0.4116601335049661	-0.5639694983825594	0.006501768466344301	-0.7623539027658314	-0.32827671454350477	-0.02604405303839061	-0.5175303444183892	0.0043964387000142635	0.3234707123696807	-0.7629727208199629	1.2472906963732306	-0.2887850082672255	-0.35591335128498414	-0.4746203297902095	-0.49194869428435767	-0.33908220750224427	-1.052112264394689	0.8158852195137631	0.32894081932030733	-0.01970538504766783	-1.05882088594741	-0.7134616230943193	-1.2543914166157115	0.2687777086125371	-0.011717150767668586	2.006125528116548	0.18657506846061336	0.34362894136577676	0.7128887386830544	-0.5671383945922165	-0.16186468750650765	-0.16909456128329767	-1.7875174708239336	-0.7885902149571005	-0.37982324829064834	-0.6610172929952429	-1.1702532422178304	-1.3606592680690581	-0.44427628532395486	0.05920525258124895	0.491944123849883	0.5261209555634995	-1.8370985070321777	-0.30979470079414934
1.0987188631184093	-0.7326413997011547	-0.7099762357259518	0.8223325693290922	-1.023073673044743	-1.1027377802062093	-0.09888930346369129	-0.5395865986583809	-0.4041548274140345	-0.7340180713820919	0.2108289414170245	-0.2529639418071952	-0.576907238536983	0.25667079681760824	0.07279678813224862	-0.3578133176347822	1.1000837198427376	-0.282158445442897	-0.10586583533021857	-1.3768863046544415	-0.38845564911707375	-0.7458744330982506	-1.0928767481482813	0.8034290451739297	-0.5270808031121097	-0.807201176893735	-0.9526498924381892	-1.1819766791060133	-0.8210480745328271	0.11796676570487014	-0.6834707316491844	1.504275635803277	0.16848005935870417	0.06614886287497856	0.7239703825564496	-0.9379810113285499	-0.937122548008245	-0.8490933341329532	-2.041237803256942	-0.7715298428502472	-0.16701007981500549	-0.4125413377097985	-1.1404054037714284	-1.6387763890875302	0.07257739412079	0.050038243076364376	0.27268743033990434	0.44171760687926115	-1.8921254183119385	-0.5587619754262503
0.904933406762793	0.35089205749885366	0.7396787506206923	0.5338424423036608	-0.675282610551273	-0.575331175039913	-0.36595752323301534	-0.09179389739447524	-0.7019451913055422	0.2706776821318777	0.7002091864752151	-0.2340411208697122	0.32107409270947646	0.39582639117549384	0.03215776788131818	0.3467697260184624	1.1916926658188893	-0.2562541115269211	0.22933651999524576	-1.2864856037269679	0.43324138905765913	-0.5865776371124747	-0.7213446967076075	0.8298236228794643	-0.41182858110553866	-0.8189426211246115	0.015379976042163917	-1.0183402645125295	0.2858746933761969	0.2739357837962049	-0.40473600156260797	0.9647088947711501	0.10551824154513455	-0.1804362360860279	0.8051548219462178	-0.23977295565793047	-0.8785424945423043	-0.8156362905309474	-1.6445849459535793	-0.20243511047029955	-0.14873287552106215	0.6965724568614479	-0.7156128709679607	-0.8536153131856348	1.0510225351537195	0.18940023323985763	0.44279582508575466	0.9781037744008173	-0.9964397061516234	-0.5755169817397137
0.6716658376066506	1.305771816760377	1.5449622586560638	0.251509383845657	0.0059422797723112574	-0.05882036965268363	-0.5244222830387862	0.45417309905556835	-0.4208797290065397	0.9923931886162284	0.9220362875067404	0.21292950047835582	1.1974360722598734	0.5361467900148592	0.3972515582173979	0.9945152538253255	1.2431233784646731	-0.03007265501508943	0.5031514558215616	-0.6066069694009156	0.9562589204838535	-0.02947884655617408	-0.06459651603625981	0.8589623090371169	0.13064559898517192	-0.27238834631081915	1.1298293574238916	-0.6345251305275154	1.196581757678657	0.5733904085665835	0.29700087751709525	0.5558784112406198	0.14268190608349618	-0.3157993449064206	0.7566272577063946	0.6546072273093744	-0.002457906844638185	-0.4269784361143136	-0.5585393125047944	0.43958918575084877	0.10116075191047647	1.4686183395929298	0.07015585223864414	0.13787109642634202	1.6505342905761538	0.36936348207398423	0.6538384164579678	1.2025089957600854	0.3965468581457661	-0.2988956264099313
0.25671209342319556	1.6264652960402841	1.123426097553544	0.1384981688219599	0.26162095014293785	0.004030781974140956	-0.8021665924937593	0.5665790319308152	0.30755566782480825	0.5525363778405706	0.8404309427318482	0.8644809605794863	1.139446312141027	0.5863970911757657	1.0586093203468514	1.3040917130474348	0.8978093308152792	0.1804196579049361	0.36357684785632494	-0.15556138559496951	0.5173948959511371	0.5175065342572293	0.6511837269905125	0.8555895615055825	0.16818563437197045	0.003223549412563742	1.6662124420383608	-0.4714349443271126	1.281921010986307	0.900155656844892	0.4727767936374271	0.32927094124231476	0.4937516019463707	-0.40731988610925357	0.539599116725103	0.6890922358083658	0.7258828281512438	-0.2214132541378178	0.8188979384665936	0.6905477204111546	0.6680575163677843	1.144423933759722	1.0918104414745309	0.576020415926535	1.4577286407269268	0.29000261060980004	0.4897748104045683	0.6965006404888168	1.5014130792952973	0.3373437147996151
-0.30127783656800083	1.3342565948949814	0.20596593881202965	0.27248948547065044	-0.09603033450856399	-0.10557557377917241	-1.061994209609452	0.07481321844112755	0.9504429358005558	-0.44558255257244017	0.573675149060243	1.2812481603206394	0.42010712658258903	0.35136670726744146	1.662205341134534	1.2318224878157664	0.26572576545210874	0.024777684515994016	-0.20742325421928579	-0.2646307280732927	-0.4133893058736575	0.8209742751466601	1.161162050871482	0.8297939330081079	-0.4169466500025767	-0.39478377737292986	1.5505075335770926	-0.4550937832503322	0.7970329494774696	1.2346065508411508	-0.03477970462105174	0.3339329203413951	1.1812067631558893	-0.4842478407588151	0.3647638577855916	-0.07786095510822201	0.4623081671827261	-0.291026969654914	1.9329783046994382	0.6435940907014817	1.1452802826290152	0.2370799013518234	2.1081506492552444	0.4508501966916891	0.8820178693442974	-0.21077251959634544	0.09446395335918312	0.08388451541492256	1.9294485998830662	1.1826315604121815
-0.7724114361146595	0.8277548323225629	-0.10147024975241646	0.5735268420173683	-0.5170422853377353	0.12360665487852907	-0.9086454472710613	-0.610538815392146	1.1789073158671255	-0.6762623457079114	0.2901909643235658	1.2292656934725013	0.07502641998899387	-0.11468861176089196	1.8271815610656836	0.9303124011606626	-0.11716337921825717	-0.3931094056565557	-0.693857298317223	-0.6000106603862362	-0.817031961605518	0.935733871323576	1.2486498814258367	0.789910665170815	-0.8673098016298584	-0.9635410192794003	1.2199468197335568	-0.20649470310818255	0.4889789302861443	1.5072705496251924	-0.4358748590415814	0.5675219697426862	1.873984595970802	-0.4154548451524381	0.41617793393812846	-0.5785136047984683	-0.5076196868488645	-0.26238253725187977	2.4266061053216954	0.7181092197178035	1.1064995803873037	-0.1875292433269384	2.7259841112424197	0.18847842185962463	0.5575819520271093	-0.8381633123856727	0.05260786188383325	0.12236297007719536	1.8733933884456522	1.7732532441541258
-0.9599877355300428	0.47070835179634746	0.40908079323136476	0.8150211019154138	-0.45099781832709784	0.7256987807297411	-0.24408191999390172	-0.9084293662423247	1.146187973586927	0.25413226523182786	0.12081149014665314	0.9139149244672303	0.5681280490332143	-0.4115028037079181	1.3836367196571677	0.6244164192201708	0.10555625506199544	-0.44424041000411224	-0.5578690135839331	-0.7318920519880768	-0.33445239733812215	0.9929257856580416	0.8871346152341136	0.710840665007932	-0.5932723396337087	-0.9316925395974145	1.0151147312403808	0.3390284354425482	0.6523592174658672	1.5645629299115764	-0.05782068045601301	0.8563925261800769	2.095924390565298	-0.016782651790055877	0.6091319076465729	-0.13620344928448214	-1.061388190491293	0.17875168421037574	2.29954829884491	0.9894604320308658	0.6569445698831212	0.15805390781511786	2.5764282282890223	0.022222709500128262	0.5858633416695055	-1.0033601025689063	0.6545827545008219	0.6208187319010122	1.6510633651655893	1.6423481379358278
-0.8760409440442865	0.3941319217668158	0.9363176805625079	0.7425442603903325	-0.07329541032704509	1.1980243662692849	0.46771193437187936	-0.6877558469660116	1.177600935896453	1.318762720274936	0.1367894377416318	0.7800004377050812	1.2583387350131914	-0.16506454652041086	0.4892915639415229	0.48894363429876236	0.6347044341926514	0.305439697427032	0.08333243995019081	-0.6271719120686763	0.3604034470921525	1.0051364306459956	0.3436496084757649	0.554253911252623	0.05432608133782276	-0.23568732764383582	0.8640741641028424	0.7314135240194338	0.7885891000942155	1.3441877925979022	0.7222657511590357	0.9212741679262346	1.663492003250581	0.6948598159755097	0.6912263386123132	0.5919588035737039	-0.5569713280456031	0.8699426181192673	1.8162731422515577	1.011743123658009	0.38034056983036185	0.5169185632825852	1.6842035853254604	-0.10759246883810465	0.5777761662377823	-0.4204351696729601	1.4397154370437069	0.6812702471439589	1.3010633133589404	0.8028935145917577
-0.6958367525686363	0.5775025549745925	0.7565346661901096	0.2701745830061627	-0.12171414371445802	1.077098859283653	0.6412156364983995	-0.409299751153506	1.3304466709393397	1.3222709101291412	0.3555139447733843	1.051662403920403	1.2533487647251398	0.5284229315047394	-0.45338896992390276	0.5380863351675214	0.7483461689878839	1.3810836206380073	0.46401493242490377	-0.4994361326474246	0.4093258935893299	0.9267485386267859	0.06139065921576924	0.29876901177843407	0.223362026414318	0.34373125671759225	0.5228811278825681	0.4890884497687012	0.27896731943894043	0.9954688953990899	0.8587359330004573	0.6449158118335664	0.898985425903432	1.3733642652563542	0.5364109200165899	0.3647679583398277	0.376065871767003	1.309415172795157	1.3048643187427726	0.4092052373890469	0.6895406799729036	0.17606649258308577	0.6440136852082163	-0.19070256655487666	0.337432644277627	0.500911462773951	1.5985598299936934	-0.032084904768987454	0.7588450032682581	-0.13764647534000976
-0.5724944013422705	0.9192644686209911	0.09641109712456311	-0.3740172095528547	-0.9965310197556063	0.4133340476523929	0.2390508704454311	-0.5913131560168673	1.351507716580167	0.3161746611638229	0.7063871599962371	1.4518107064034569	0.4768362719117268	1.1262875919341964	-1.0349792387571723	0.5805074429202428	0.04437193701066858	1.6689127843638056	-0.04011895390506103	-0.3578218234469707	-0.2481459899998252	0.819855872526746	0.30095419388474787	-0.035501684960432496	-0.3842857581779289	0.07815446434679361	-0.027124589144745456	-0.30711239593989476	-0.7724756808607566	0.7135026430554272	-0.10324540157561754	0.2284180101472113	0.3570765406303452	1.5441334356503182	0.26348224139255877	-1.0570294844344392	0.556820501498354	1.143700464124659	1.0006172262569126	-0.5423737564044891	1.3091302423701088	-0.5465259722294916	0.2537419414587497	-0.0253355199172413	0.1837877109232194	0.986256504931192	0.8138554303283664	-0.7370847119642518	0.26782308883323763	-0.45111495559198644
-0.4993554016600817	1.1721569573122255	-0.271440546139106	-0.7404546802873997	-2.1181617057804543	-0.3378916468384725	-0.14784634607436975	-1.1429912848495147	0.9903939428678081	-0.5351831221635139	0.9734231944140717	1.396262801421845	-0.36656436069268566	1.1452774255060232	-1.071768662670947	0.3443558487584561	-1.0848258441893521	0.563824745599769	-1.173368932701693	0.04772257720732207	-0.9154458878473737	0.8327772639645108	0.8368481309275586	-0.35472920179650014	-1.1450330977900651	-0.80259889422438	-0.4905509984295719	-0.98812789251076	-1.5739721837368468	0.4662041973738469	-1.403558782905261	-0.018723283446838192	0.31355905472458456	1.018940882706208	0.06695622327944484	-2.432741176426688	-0.32482226758549915	0.4785306524316286	0.9766670372869657	-1.1513285629259884	1.5030845954452232	-0.732434489577054	0.8037784873237314	0.43095300502855816	0.442539591412508	0.6715616782445302	-0.3850767793531582	-0.5484897808426783	0.2981774839159489	0.05556249209119118
-0.32899892058119296	0.9723786686179448	-0.1085870433475747	-0.526627333660391	-2.296676606112286	-0.7437033189914501	0.041333566099719735	-1.308704725370934	0.22344367452464825	-0.38913320134967905	0.8343693773461152	0.5266060412330706	-0.7314171325209514	0.6037699810507885	-0.6700290425588442	-0.24783932287656096	-1.763997444088646	-1.2314444973016163	-1.9474981723318237	0.7919908989997567	-1.0376879156467014	0.9796726667974687	1.0812212173778768	-0.495090087897134	-1.2350075339495479	-1.258846121549988	-0.5133532494617488	-0.8648114295116451	-1.5102917031743568	0.0035291729137488757	-1.83375029230206	-0.07004920690180348	0.5268696112030392	0.1313045430089615	0.0022985862332733403	-2.3268846138713632	-1.2670398563703174	-0.2389032990124005	1.1365085658984067	-1.0950444930222116	0.8273918132832978	-0.16618402048827938	1.7131948412590248	0.8115682105300173	0.8157160460327756	-0.021789387408443706	-1.1256939508758323	0.19953606329530466	0.9205549940489337	0.8440154768970024
0.07159953873605109	0.141336439702015	-0.016762236708484896	0.06439982388860853	-0.837844934315339	-0.6311087596341975	0.683563390879013	-0.3767286556860578	-0.8134941493695144	0.3397711854945852	0.0749085804787244	-0.8859565241120579	-0.7762142649579092	-0.06127726072072212	-0.09185269087432883	-0.8939082893458177	-1.4352219060740776	-2.236149620179696	-1.5541101316403092	1.4745900385168993	-0.7889562026608427	1.0246841185551567	0.6247269237785571	-0.3349598389696527	-0.5363997309439754	-0.5257981888722482	0.0025662965937881532	0.1754381616041236	-0.7740222280245549	-0.7936848459886148	-1.0064734088805902	-0.2827256260189291	0.5028693626752491	-0.504361286963295	-0.022911848441362515	-0.6957209293582292	-1.051068854371858	-0.5746142262645326	1.263904300661649	-0.7321513980793548	-0.3986342873224583	0.22485346430605327	1.9847839485215673	0.6869705297556845	0.5643551348571987	-0.3557314952807994	-0.988769604152188	0.14695448728988464	1.4457764651865648	1.1189845713897175
0.643476514169345	-0.9960324931174107	-0.5585135983212427	0.39845481585877596	1.6571285529895963	-0.047752047518368666	1.0906160370593372	1.4979974468023036	-1.935327577494769	0.6101481513380368	-1.144776900286221	-2.0582589855373534	-0.8913449043467329	-0.4490489714392335	0.4483535664713921	-1.07111612504532	-0.3529744720651862	-1.594519032732814	-0.10701130308599427	1.5431269957207667	-0.6821865676792688	0.6817752218877402	-0.3081868410565576	0.03739227913799137	0.309074881744645	1.0396768234034062	0.7669975255819453	1.5559736291363344	-0.031805488999559844	-1.6428104964322772	0.3091860022055116	-1.0096414283882926	-0.01749808404811736	-0.5402500295526254	-0.09179837421581716	1.0578630040686883	0.3728952954147008	-0.37835224936084066	1.1398769270553208	-0.5286937460246243	-1.3859348737916635	-0.5209877313115195	1.1277637814268633	0.12916880948928638	-0.6086614497974917	-0.06931977862149039	-0.28192695545078705	-1.4155232556804227	0.9839099817673941	0.5335670315990326
1.0899138541460938	-1.7259337401470658	-1.3562191247244906	-0.016096449351157782	3.610718006989322	0.7877087576097972	0.7734446521136714	3.2052035911227827	-2.834025574399215	0.048360857772224236	-2.2445792867379857	-2.2838568500218965	-1.0094647875479084	-0.48000406256723827	0.8880881639499831	-0.48494396240372817	0.6822581546960151	0.10513033846044935	1.4950524971875865	0.9106269300740524	-0.8053471202586744	-0.060281455742138966	-0.9995405968021426	0.30249397763315705	0.6598700526641091	2.271496228201893	1.22168220536759	2.417887089756016	0.38643105634389013	-2.0537647435493	1.081200950137983	-2.1007763388796166	-0.8255024648293162	-0.20573135118152802	-0.18252464264680462	1.5881895037545564	1.7900812279839284	0.1717179807828069	0.6825554119250242	-0.38217541559540574	-1.5890858571992643	-2.061991754056856	-0.35699416856462335	-0.28734999036014386	-2.0526466310121902	0.4088644482583532	0.38238133841631716	-3.4005434158938916	-0.5407846626504633	-0.5273252123427029
1.0580756225592904	-1.530070017303094	-1.4068592591917424	-0.9747255761070035	3.710118972561209	1.4733057264290652	-0.023474224362342574	3.5180013463840103	-3.0219004889643855	-0.7035234428126316	-2.5510557105881944	-1.5039630596168967	-0.7196670657590813	-0.2620510934456186	1.26216537815686	0.591671422435476	1.0298799588441578	1.4456926917180564	2.3556630216751584	0.10637630154525139	-0.7003246364078999	-0.8695061220928517	-0.8943737862959573	0.14998499237215146	0.5029701292672126	2.3259007846628132	0.8818265555756135	2.216764003969986	0.7404619936174055	-1.8168395966144877	1.0339710425068618	-2.875056703568828	-1.4550269258816593	-0.025556851760700265	-0.23312934238990637	0.9170327643137287	1.996192425268954	0.7126649283463322	0.011757649214560784	0.2011744120644666	-1.1054551058188429	-2.9086562416743114	-1.4397321996163293	-0.12965523586019442	-2.725117444788762	0.546780144703058	0.6469529249740995	-3.853610786506587	-2.0923945344222337	-1.3197010261929527
0.4537011877971504	-0.5974763427767963	-0.3076202963336999	-1.680604402476029	2.0009174349651264	1.5834317545979368	-0.6107114252843264	2.145220145091905	-2.1233303652288096	-0.8842160107514059	-1.803918891264431	-0.34641815541783894	-0.002404489658954682	0.1546356926146179	1.5743142761376587	1.457439431824261	0.6521174037282397	1.5440316751382606	2.211841867889985	-0.26545966395417464	-0.012477423908366828	-1.3559083579181657	-0.12081354665529427	-0.4071980740208943	0.29375683788470014	1.4313642172988785	-0.255774772524402	1.1167255311447448	1.3252049357521387	-1.2158022170262273	0.6816107643008005	-2.68417711998723	-1.5902624983896703	-0.22347419499086282	-0.23741520351693457	0.14215665810737255	0.9838491831908415	0.9385600417081421	-0.6207641090970167	1.2656738716421316	-0.44680305150230476	-2.0211079806838956	-1.5046517798205754	0.40519582313462926	-2.215924087364326	0.34937797038535917	0.5419521313481965	-2.0415179744559975	-2.4346084243650146	-1.3888675594570605
-0.3937703772376651	0.2979696770103274	1.114032727839791	-1.5022722694605861	-0.16345052837116278	1.0478761581195708	-0.5989432542708104	0.015497634090191883	-0.37367324954733194	-0.5108749108613877	-0.41817314074461076	0.4219145524191323	0.5204534284554371	0.7417157635936783	1.7281789880362761	1.5292534177876917	-0.035987329421387895	0.7361795953279573	1.4254129955846289	-0.1393874025701683	0.9552496678084297	-1.392609957831647	0.663043081118671	-0.9850332338996836	0.335272405297939	0.5173477869721604	-1.5607611338412923	-0.0911707208750146	1.9139956418501873	-0.7013815445562195	0.5251254348492823	-1.5386382375103482	-1.2859692076281042	-0.4769363745282289	-0.22443061826907607	0.07093443221817475	-0.22696936847262422	0.8095977263940597	-0.9854561416099563	2.058134900307564	-0.03668960412878631	-0.012737264774124289	-0.8129664236245168	0.7863744537525796	-1.0816084904164136	0.258759284908273	0.22358979928697023	0.6742042056392762	-1.3668646475166044	-0.8905464330784426
-0.9409569651237126	0.48574064583817	1.597789992202005	-0.6151558440194116	-1.3028017119922857	0.3352641287144747	-0.24266571979939935	-1.5064783179183765	1.2828308784738598	-0.1907126077122113	0.769822423744605	0.5308361997368184	0.2831330448251897	1.2649598589631403	1.5794363586708167	0.8125272628290995	-0.5991198976459436	-0.00819973284372434	0.5532520702282951	0.040734651353923935	1.5057701080736696	-1.129848762770282	0.9168702042169632	-1.1372050670920735	0.4776049905118409	0.20744908559323313	-2.1354567123583115	-0.5643155484779403	1.9637594252824266	-0.4197461406586615	0.4899459146099644	-0.15050286600763252	-0.8494152366907239	-0.32698989739989937	-0.16189299114511155	0.44804823009103656	-0.7854755616804459	0.5520553051206389	-0.9985037133833673	1.7741203263990082	0.04545220852390612	1.4587554618146528	-0.07782825231956884	0.8207204596423571	-0.17058619761394095	0.46885036318084494	-0.22524755830848217	2.1931598629026046	0.049522188482960715	-0.3324490496616786
-0.8924321389057516	-0.011138785589633651	0.7863913114809563	0.1984903484113938	-1.046001385314937	0.06431896486814273	-0.04576226385100175	-1.7580058595228054	1.8255660887741887	-0.24918327753686653	1.1059527763447767	0.3308778778737266	-0.45208878425983556	1.3155536561443073	1.062793407562261	-0.13036322169934425	-0.8041292280884427	-0.15451053041297563	-0.011304428656716636	-0.06944669010366525	1.312322588405998	-0.7455068285396254	0.6696613861022177	-0.7141605214549588	0.41017742213978386	0.2912020307344429	-1.5139263838248662	-0.10306221578788731	1.3090214761992842	-0.17353488374934817	0.2197021832411543	0.6769414163269972	-0.5488524261101575	0.21527632681269537	0.05713159222209375	0.538210553702602	-0.8165714361547247	0.39435764357786085	-0.7391917390226054	0.5636111326567861	-0.050286866645433574	1.413137584902423	0.2911210950627311	0.7914783342999497	0.208043882995372	0.5819293702012129	-0.6944055100728455	1.7263897864595827	0.5498157030106606	-0.04488628266181283
-0.4769835222079279	-0.5499987472245176	-0.4296206630637258	0.39683944045675845	-0.26775089339276825	0.35011762124684637	-0.1546788593404431	-1.2072321555417527	1.0208928426277315	-0.3882473131692256	0.5845615529616657	0.30959408310264175	-0.8159192878905671	0.7344135794483535	0.2924902750084056	-0.660628290422269	-0.5397944840240091	0.015163164521000597	-0.12495114606661624	-0.2777064208625428	0.7611711097843322	-0.2746940406412585	0.3521142333660505	0.08666967562124686	0.09708721324980576	0.1781286471596951	-0.07490882880430713	0.6577719374981494	0.4279992164153325	0.16098151281809245	-0.2904494798843503	0.7210798401597768	-0.41474503618215297	0.5994488276082056	0.4939007956203199	0.15199439271774742	-1.0149971496342134	0.28357983289137145	-0.3743512739138382	-0.4879364847741438	-0.15747719497127607	0.4304347214672644	0.4327340537986869	0.9065145323284014	0.34422548762283406	0.12042121333551259	-0.8904712161094167	0.30933025348450205	-0.10607865582162064	0.07991693835939148
-0.21338096582654972	-0.5021256232446644	-0.897130487923751	0.2171454792135271	-0.04446755802200547	0.6572601488159021	-0.24657890794135487	-0.8061108666944634	-0.3627065163254359	-0.24677875298694008	-0.20300580285169487	0.5343152297392848	-0.3511566446607292	-0.061663991565418255	-0.4452937313675466	-0.5375047703045965	0.24970890641934382	-0.03574131234754511	0.1555854718493362	-0.10423690063343008	0.48734229307681215	0.2962925921864357	0.2919380920783079	0.9664919513924504	-0.17156320610574244	-0.27747600536806144	1.2746839852499001	0.8530340636329944	-0.0606860320831834	0.341608745465079	-0.5932192535862127	0.43546752944904316	-0.26302500867965856	0.34002659371119254	1.0440772514775196	-0.17426164903495828	-1.6436612741597538	-0.051233600900475136	-0.056950474807947335	-0.4833012637862181	-0.16561270365770328	-0.18994793647422858	0.6081613810458683	0.8865892589250955	0.5136034874587904	-0.722741887675113	-0.4645507478609035	-0.5701092669311002	-1.0013836361850945	0.3491968281979659
-0.35341699161325935	0.18195562503251095	-0.337580247242881	0.2946123419808456	-0.5460814628627835	0.42464265194373646	0.025390923462399916	-0.9738972454072008	-1.2469788332570635	0.01641562143562865	-0.5759276344562154	0.633279041204418	0.4356601138959922	-0.3893468656681457	-0.8248240163140046	-0.0015643516457068884	1.4087112943740636	-0.3851444066774191	0.6281550923529124	0.6099964745569195	0.6785056548032268	0.8620619976344815	0.4582229789375736	1.7263460189501187	-0.11185036229722568	-0.5678321761012461	1.8570876309524653	0.27390401897073063	-0.017854325703815677	0.036934934487944895	-0.326548650406954	0.42973363458950053	0.12132799679994694	-0.38353568313569225	1.4698989620369023	0.06671735087401758	-2.143363935736808	-0.673124952628819	0.13692746021804827	0.35629542579347667	0.0029313801727171122	0.12476034246511042	0.7360859255669702	0.3580087361745635	0.5747339196914156	-1.1176014610163736	0.6291053154175675	-0.4777145593108159	-1.0759938694396562	0.8318010493253867
-0.5810854182353846	0.9776968671195387	0.5760898269200386	0.8420412455732212	-1.0297946686890167	-0.24516715759346172	0.6095698069094123	-1.2689554578518563	-1.1480398488071735	-0.03680804900813122	-0.29002959783375903	0.32006888506944764	0.7004601140220396	-0.03405765467982447	-0.67807536861471	0.5018417136825674	2.4218232922958736	-0.6048663231251671	1.03571169079724	1.4675092549823487	0.9369780330124176	1.2286901515321864	0.6396849566878196	2.217340313936515	0.2529434317257531	-0.18204560257235855	1.658172079836447	-0.4140890389798373	0.22717094370387325	-0.6330464843629533	0.32354921938474585	0.8894141669928295	0.7912394032667651	-0.8585979048553704	1.5675455570121404	0.7075071596187581	-1.7564627733213287	-1.1481845348555544	0.20222192642634104	1.040021468094082	0.3586930683100122	0.8201811380865989	0.4894128253773875	-0.4456889295499813	0.2671468123114298	-0.5129582959188749	1.9452554797603667	-0.05770944359716567	-0.15827557440471862	1.2252376894665467
-0.33999004849318426	1.2890699409666369	1.0739304601847965	1.3921431698703086	-0.8748119796846938	-0.7132574827541264	1.1335544900455048	-1.0483711696294167	-0.41439611814977056	-0.4207294513170468	0.3390915301544611	-0.17652667409883918	0.2833011392275413	0.4532835979020226	-0.13689193597605756	0.6342240723579438	2.6337687289389953	-0.32327990308565435	1.2099832866692493	1.8983512914780358	0.7796874940954615	1.308220460406367	0.7057522080389687	2.2266364710272155	0.6128068542069954	0.6456778518346369	1.0649049122383425	-0.4556844515519523	0.3860504059305066	-1.0186637237496998	0.795792381721099	1.4801835317644796	1.559910451858918	-0.6004384995289861	1.306116728768663	1.1272914512551762	-0.4193831733944559	-0.8803283730598614	0.14819109258075827	0.9568608557486836	0.7660339984140824	1.0971287173848958	-0.20775386426628933	-0.7337155525421795	-0.27058522097402615	0.6314769490322448	2.788027671312769	0.08330718657267734	0.9943697566617691	1.1838473455176781
0.49903729921910867	0.946349059315623	0.9662985304015129	1.3941492954142274	-0.41075169575288345	-0.6502494791012194	1.32261954443893	-0.3340960717575776	0.3003933603976374	-0.6059982764554991	0.7689221747372813	-0.3336772490750561	-0.1597904745926646	0.37975956310459225	0.4012694152812311	0.2811890217827931	1.773371343313043	0.3244131027505908	1.1416122698675126	1.6834044758272282	0.14349417969047412	1.1905998129693869	0.6066355033489929	1.5815672217908066	0.6244832702497697	0.9963647560250465	0.34278486679407266	0.03491192075822682	0.46302363017467474	-0.5571238523453154	0.7008378317815595	1.7398001019141924	2.0830569740705793	0.11449507434679401	0.8140890945382401	0.9486179631997043	1.045179542104042	0.15322057224597832	-0.043820663006474254	0.40730575615206327	0.9708833153569091	0.8298210460561657	-0.9593979728593521	-0.10392593313409891	-0.5171904115559447	1.2612116895424974	2.6827419512212227	0.05174498380972125	1.518558707206923	0.7309145143223706
1.3456830354333287	0.2735927969155509	0.507905225059701	0.8869193896680909	-0.5243421439116609	-0.537412860764168	1.2345155604176417	0.1269895432177529	0.6415979274758828	-0.23371038895832058	0.6922186138724293	0.008135060520497698	-0.05727208940795986	-0.18929472938227537	0.5096879933829979	-0.47348668241143715	0.25540982849551847	0.8413740999553906	0.8830272785448657	1.0470577254714803	-0.6361441276785468	0.9758469985478432	0.23112239928358325	0.4064386155708409	0.15066133294432332	0.1658845049176497	-0.48171905938391496	0.10966362356683423	0.4596266233214015	0.5475925729561362	0.09130042071373341	1.4996058944668993	2.0549437345258674	0.563423681472527	0.2514347325783933	0.33597274513712555	1.6127128532596609	1.120237740012843	-0.38643036850546586	-0.03797471114148307	0.7788149626727761	0.47215541079093487	-1.2706413197243844	0.7546118504831614	-0.14692169901539304	0.8923395749059925	1.6613626373648598	0.18662856641873737	1.184371405998538	0.2615827319286381
1.373123765231895	-0.26770483965804054	-0.08154785576436184	0.39298256701200973	-1.4806788882795423	-1.099943814622521	1.0787345996430886	-0.277960699114282	0.6378370144820862	0.2878386289043911	0.23428079134784494	0.34519476236079	0.3208167360626929	-0.39617143820941847	0.0347160676712446	-1.370470581686168	-1.1263810439031794	0.867158761984912	0.42306572753043653	0.3246724522434367	-1.2272658615150311	0.609579402916373	-0.5332649202602615	-0.834938467657032	-0.6435959192695708	-1.5116547477618256	-1.2966830116324641	-0.8836065655735874	0.10467154450453468	1.3889989303908716	-0.7338802838983824	0.9432625974428183	1.400056864142823	0.37935232232436233	-0.2952096166180053	-0.3208822000838754	0.9366064023914903	1.0210215399200344	-0.800679700215427	-0.3836199174400628	0.22398062837841903	0.3113431923139051	-1.0757259224244402	0.6408188134935298	0.5478709391765408	0.14229842830499276	0.17253209001555556	0.33104580770734365	0.3949205330874643	0.10888150074498479
0.3734253654602483	-0.48632499822844777	-0.7097984002096667	0.1981728930527868	-2.3901082994507385	-2.287648281175665	0.9026345422408699	-1.19800502386573	0.40048839988573603	0.19714778417792875	-0.2361511766404611	0.009031345720215623	0.22694676544111095	0.35288691612190365	-0.7728343200902699	-2.0058219231881957	-1.848211520957317	0.45934239793592885	-0.2489753329511309	-0.32493213656146225	-1.5541981771044138	-0.0077043174619172185	-1.5345497320928467	-1.6698954908173476	-1.3457017654329302	-2.820320964550699	-1.734000006572499	-2.335405308849101	-0.8233510877098067	1.1861678461006702	-1.4892809117131331	0.34442374995334596	0.33220129980383867	-0.09032331902991848	-0.8084826799911053	-0.7870209724564446	-0.36458072772165984	-0.2474417197093435	-1.0970864064629755	-1.0872006593164854	-0.4445888441908921	0.15675027243184156	-0.783598702202915	-0.7911413051711472	0.9232787943449184	-0.06575139005391076	-1.218019636406663	-0.013937914182331815	-0.33531770787294185	0.17355572139961775
-0.8880282621003992	-0.547481527820904	-1.1503827622243759	-0.012210839608691947	-2.055815292096683	-3.097370889229074	0.5350518157676257	-1.498529138537286	-0.03511595806160581	-0.6234041979426733	-0.45798168830534836	-1.041173998766764	-0.549787153385299	1.4115113778332884	-1.4422107375264208	-2.0031969155995886	-1.9833702341532835	-0.06151901181569404	-0.941083599257047	-0.8746146588651429	-1.6737894618085878	-0.7541555502572036	-2.292321247631514	-1.9930622711345056	-1.5063241362720023	-2.720765726982535	-1.5191891682473915	-2.8047326686862757	-1.934202665454893	0.028600331127525122	-1.9045610705753093	-0.18089605029655753	-0.7660048333888823	-0.2721820079144655	-1.2641729206193433	-0.9853003372277817	-1.2134280081124245	-1.6458375935788283	-1.1050045877672496	-2.1589826917159263	-0.9398387999632115	-0.20919605446959244	-0.7965235760587173	-2.4638483605278223	0.6319679224434194	0.30768155421057597	-2.0853240014004273	-0.8626949277562008	-0.7804017038811506	0.067212134929162
-1.2819963345700927	-0.6979337756453365	-1.0406868199193082	-0.6572755291177066	-0.3017516123563616	-2.6002312315060014	-0.17594066107008585	-0.3579077026796386	-0.5623166569870292	-1.356711662056344	-0.4573916238693222	-2.062569305353277	-1.3285404567507273	1.3077716142344424	-1.664482484718738	-1.31085233219598	-1.9107192406266476	-0.42782993969571337	-1.247944912424262	-1.2557268984677972	-1.5568932255339782	-1.2601676025662507	-2.3769820841831604	-2.0519033202518813	-0.9585286201130649	-1.2964040605194764	-0.915669364045432	-1.5235468120622597	-2.3150058549501376	-1.2411317272159486	-1.674345230420201	-0.6821182510564507	-1.5610623774934467	-0.1018216593047894	-1.584286612179536	-0.8399447277855399	-0.9176997983093945	-1.9847112625161831	-0.8558350673873274	-2.7869225609497517	-1.1057237983212833	-0.5740948940505348	-1.0869544823669992	-2.887890018402203	-0.08382141731041969	0.32952451934961385	-2.27791392773412	-1.4636930800782895	-0.979901078914083	-0.3934887183953545
-0.39310629087018917	-0.9469172213665923	-0.31842463884746147	-1.5538574583248421	1.7527191292156334	-1.044261433105664	-1.1264552106730086	1.831259328170064	-0.8950801515428075	-1.1512695378724005	-0.42581085008152125	-2.264189977086383	-1.3135153196599234	-0.6544707345820375	-1.5392251803405	-0.35238187625617756	-1.8131653551273494	-0.5581637062656827	-0.8970953691926682	-1.3787755126730998	-1.117804322490998	-1.2573373521152207	-1.869102095552596	-2.0677148667928016	-0.024462923626310255	0.34246944905292714	-0.5829964352461223	0.6745443089374671	-1.4352696243888388	-1.849411819091832	-0.6866415326708917	-1.2187851534619765	-1.927664874917845	-0.1174445562062139	-1.678572260149607	-0.35647580828152164	0.3287070626566068	-1.1592913461464405	-0.6070703077889854	-2.1518890148454783	-0.9610752370821599	-0.5326866007011946	-1.3121015219758632	-1.6968750367218122	-0.7225156051685593	-0.694356318557303	-1.95552074671756	-1.0865929291795402	-1.0180834587043754	-0.9492171470732608
0.9871228434546047	-1.0575810269753598	0.5018646556640604	-1.9752229843388935	2.8239932349286274	0.3049446690295391	-1.9656602701503954	3.7052146351047575	-0.773433773996505	-0.17126752250065816	-0.46606134594963766	-1.638270851508316	-0.5415918075298829	-3.3355210776931923	-1.433739167619451	0.22154522647156652	-1.563462023680686	-0.4808107712287407	-0.12557925604241435	-1.3104312171947705	-0.43462018981300143	-0.9182422621149446	-1.3055276918826682	-1.9728890999356647	0.6614012469690859	1.0989882462227185	-0.8749130300423786	2.112400733295605	0.11913522327935626	-1.7248323595047148	0.6490243626910859	-1.748104124028467	-1.9428965461868204	-0.7875341670095783	-1.5368784839620797	0.17637054668951027	1.6716624439184127	-0.23591587911528997	-0.6243556117892272	-0.5018003764164054	-0.6463108876459888	-0.08814767704415816	-1.2697463405448828	0.0032224762540919902	-1.0201418338999209	-2.1546058060714066	-1.503089540169062	0.059168743912133975	-0.9267204054969382	-1.223449404255387
1.5278336781538475	-0.862078537071252	0.7429312555504227	-1.4819895630932687	2.7237483661442004	0.49728746699286736	-2.3107293167264795	4.089484890199759	-0.2503974492323203	0.5370017270507474	-0.48155845394290603	-0.9183474641995354	0.17671614818509374	-4.609018797728238	-1.565374442938256	0.056106248675425824	-1.0542519438081512	-0.24932871706612383	0.41436802180720766	-1.2870719817600662	0.19022573434854614	-0.7210237383047143	-1.0755907499863446	-1.5851533484230007	0.6827951059137068	0.8522170792782269	-1.384632804589869	1.938973459737053	1.0806896321624793	-1.327470980080065	1.5278918568770337	-2.136661076834446	-1.746213884966493	-1.8518900508590193	-1.2722028678296031	0.32077717176312454	2.346314567968168	-0.22622646432152985	-0.9184300817735533	0.9118023598717204	-0.34787472742786407	0.25712744917677965	-1.1102648856730426	0.8339660391245458	-1.057640814036047	-2.6150306749134526	-1.2743609822385145	0.9773253116968061	-0.7449912947807101	-1.2011696798964697
0.6299514883599044	-0.5290255567279682	0.28774123106483257	-0.4971422914549539	2.335922320288822	-0.08376755607627565	-1.9725610614272417	2.9347549305821703	0.3477681966273283	0.2892458041427373	-0.3086114434702366	-0.6803073834829464	0.24445441691030137	-3.43133809889015	-1.7298546286173984	-0.5829101562868063	-0.4647085107161837	0.049243474487401434	0.2448221008407683	-1.4542891793720834	0.4826086791487219	-0.9188439536489695	-0.9493370878820975	-0.9559088266093952	0.2686230929776902	0.4282962093137568	-1.338217631452444	0.8817285067748016	0.7702849296674592	-0.9823225766814699	1.4437596880691013	-2.2248288177958955	-1.4034355178171927	-2.444714302039997	-1.0467665321081423	-0.016087221737363454	2.291042481513508	-0.9107662919919584	-1.2270727063760967	1.0899883190461774	-0.22006578324779444	0.11056950732845944	-1.0737127854953556	0.5124430934206864	-0.9763349638018576	-1.4174013439846826	-1.299168030575663	0.9924164403475884	-0.5613351534000179	-1.2226130294782025
-0.9348060887634823	-0.42721066221388215	-0.2887403279083429	0.13849729259545032	2.425010328501697	-0.19168688537091286	-1.063957801355202	1.184747044628283	0.7658479039681102	-0.3648968430707116	0.06741189938545196	-0.6334324908720508	-0.026773210584608378	-0.9590036636495257	-1.4993897733014867	-1.0350394853465403	-0.08578392685188715	0.2894685240410913	-0.4508801302004991	-1.6322613526804977	0.48937009018167815	-1.224803868653473	-0.35773921554336985	-0.3929214413465398	0.12858291694728866	0.6729403712047625	-0.43273904963526105	0.29281246692469665	-0.21626461077766018	-0.5232978386081856	0.7585293058915811	-1.8802395286716462	-0.8993456620353341	-1.8871286686559225	-0.9266330873785663	-0.33900686344003417	2.0570067684157554	-1.0899643522473055	-1.2767144267059307	0.29722086097739286	-0.3033186649516705	-0.28881841875066994	-1.129441422228578	-0.08696830904094006	-0.7519349056915766	0.43122876005173455	-1.2528114757534377	0.4752942629958803	-0.45000850441240714	-1.4599703765820389
-1.715255179334334	-0.6880508717673722	-0.4112055216224199	0.1216659688846938	2.7346447446171296	0.8427790419248349	0.033443090384445685	-0.15100226443770326	1.0183248468610728	-0.2544077743012705	0.44934947677052534	0.01850868915150271	0.14271695931934775	0.5696358527826153	-0.7315470924404519	-0.8422157307336359	0.047790657558974735	0.3871646898061369	-1.014291831369288	-1.4393076240969858	0.5330183516899488	-1.131372662024993	0.8280649585094336	-0.09721621553999193	0.7494651465441555	1.5840652708789384	0.833041973286352	0.6287544595196328	-0.73337882543388	0.3854850664573307	0.3912108101371601	-1.0656032566667062	-0.25707897214534237	-0.3213628641857399	-0.8055678884682106	-0.035880851774880484	2.1071687808607957	-0.028009203474949045	-1.0281149504711389	-0.35867259822899533	-0.4877535268837221	-0.3589552502537292	-0.9886936236439836	-0.07532357364590997	-0.3038025613061867	1.2111165151123715	-0.8069761596548733	0.305404922971091	-0.38880759858040537	-1.5579671200980687
-0.9838027383624206	-0.9742687090909747	-0.19203890863707385	-0.018354273263225356	2.4044000494534483	2.316227606596871	0.8417543037368477	-0.7418688510057625	1.1948426083471297	0.9770734786816273	0.5892669660951114	1.50399696066095	0.9757263639339155	0.0739459959737578	0.15748124083373555	-0.14597818310160404	0.19665582887955757	0.37085892415842103	-1.0088812476922262	-0.6876645250673291	0.8228294984881159	-0.5315524605707905	1.9327411609547298	0.10497443625229562	1.809387323374334	2.3367489933841727	1.6800174170604971	1.075107547476943	-0.3960411349792859	1.6855037441982046	0.8205387772912075	0.06850379858727346	0.35161341738156354	1.4170338172625545	-0.5027113549224045	0.8603868333968929	2.2501693160934164	1.5604793888158714	-0.6238343701922566	-0.24512142496794814	-0.5768667524125735	0.05312585573207637	-0.45993051301942567	0.5108636671656474	0.27157848013648334	0.2987557026176006	-0.0473326385323122	0.7571411045090859	-0.259734900252126	-0.9898580688789189
0.546163166208661	-0.7926232081057824	-0.23287948427676608	0.35823955790482787	1.1096147939453926	2.8666480974381963	1.0571996156405623	-0.8911952693256227	1.1935442660826983	2.3156209727272654	0.41726048896147566	2.946450702410237	1.7733261265819416	-1.3682871926625433	0.5251914224366203	0.49395799710126737	0.5538761794813232	0.3163918118292748	-0.66479605266363	0.37361609929982265	1.1426187736797948	0.09933689570857442	2.037712471916061	0.5464657499126012	2.350390605966888	2.1050808828534793	1.7716411056419157	0.6321419640684673	0.06582972690226781	2.794155410538662	1.4886324505925361	1.1663544625944833	0.6567515516699036	2.474312320102254	0.028972724093869074	1.5386326270463644	1.8602288812299665	2.1701110948358693	-0.13066963214682156	0.1688664388416035	-0.4124869472983345	0.4100047536029532	0.3111393070221965	0.94916060507042	0.7026754381359614	-1.1735379788554243	0.528427677974269	1.2002122898551262	0.07059317776675338	0.22076080773545018
1.446190057545327	-0.062340027202496186	-0.7546177239137881	1.1747309888083037	-0.4859334733480895	1.8807512945707607	0.7577655276913786	-0.9849938100298683	0.822996356925173	2.420150152232822	0.12061729927362004	3.0800268037035283	1.6486218255370795	-1.7821259873559836	0.170394532123915	0.6507891631088293	0.96801939358961	0.20628612203057706	-0.5771012349748016	1.2283801283299915	1.0079591870171012	0.22167047912535132	0.9178177914447914	1.260996519187789	1.6369447507582786	0.8356633528543619	1.3446820026015083	-0.6812956965398792	-0.1935704287710158	3.0652025732144166	1.363048950089031	1.8328846404712122	0.5082181154516873	2.5218875730233563	0.5873103772901913	1.1870602262887775	0.67638626165366	1.1374067837206667	0.5558130550307812	0.0731055508669553	0.049852745427710884	0.12438612994486935	1.0011962263219403	0.7626536059965608	0.8044767975011968	-1.5338030685729462	0.5114894673327248	0.963100923746087	0.6502284757900333	1.3233710579382736
1.013519237692873	0.7124806434396594	-1.1607155645693752	1.7273446507169745	-1.452024833938343	0.09048820597890359	0.343491195585815	-1.1157555183495047	0.1732283670824933	1.1072605670877589	-0.0012586891521908722	1.5384002704917685	0.5127371340752521	-0.4037018914760152	-0.37387778595822013	0.388670185386027	1.1373253059129282	-0.07606270755556048	-1.0108712771389252	1.486642204336104	0.19496080451020356	-0.12873086398374764	-0.6692846860126896	1.8664953632760337	-0.08751221103061953	-0.730644022929716	0.7682601065888727	-1.8581509096380815	-1.0233138764458158	2.354807049760934	0.11649126102139885	1.9044223937521472	0.07207406320182272	1.7856547675067473	0.8436931568897136	-0.11247161796825025	-0.7369022873337808	-0.5631269188556222	1.4840222015583189	-0.5532266860039537	0.75564166463032	-0.6451109764508166	1.4398394956256593	0.1778905533767345	0.6777163031741952	-0.3000689003140437	0.06367697876379151	0.2439616394417891	1.3659732696806814	1.5492380021767362
-0.07981943115266797	0.925040502644583	-0.6604440401810716	1.5376101760854515	-1.5453990850417798	-1.1717150076467504	0.19805907332178876	-1.168082854545024	-0.2999001833266064	-0.4219673008928691	0.21540683489045667	-0.651967787632834	-0.7861841159865275	1.6112860926700772	-0.32319604114002315	0.11167878906214845	1.01281703786738	-0.5534710604688873	-1.599636521636669	1.1246373714793947	-0.8979364172092825	-0.34570683678986336	-1.670065325180294	1.9589235058223415	-1.7003492237437268	-1.708071861305004	0.2091939325393933	-2.010147382966689	-1.4193090686065883	1.1355010442234232	-1.3896232140255926	1.570705496328107	-0.23201187854931848	0.7436306540435569	0.6162544552095904	-1.3705662766230116	-1.4682869891237442	-1.2674837030425123	2.3898805247230626	-0.8655439515316229	1.574943745558649	-1.0361762226626816	1.6970733285870598	-0.2900724193841753	0.5995604760196975	1.430529307884915	-0.2020277490387255	-0.09837299725044697	1.9428867553134188	0.9508475884874796
-0.6071292775275492	0.5060383987359331	0.7250076074344413	0.8721002536453749	-1.2791326338244298	-1.1789964360010265	0.35283469870923523	-1.0807457041974295	-0.21180641919978302	-0.8763082279433937	0.6513684756704514	-1.9327911893062435	-1.2856553595061941	2.504454514407147	0.5201279088167594	0.13294661104908073	0.8424726153491638	-0.9931073504857679	-1.748597382440392	0.4287593543191327	-1.4893142798411132	0.05461839779946604	-1.6598931281270897	1.5401635721518316	-2.1202533804919255	-1.7271754181739805	-0.23591592705168948	-1.2312334766032043	-0.753753463109034	0.08789148291962874	-1.914273597904996	1.1918035575692818	-0.0809131061335897	-0.15014156615181565	0.037511501912884326	-1.603498577876704	-1.2012868120426898	-0.30938073925142046	2.8059742839190247	-0.20874837413385033	2.2732031441964686	-0.39127731521763764	1.8604710995555376	-0.4504531041201315	0.7263164568912575	2.2076487316430433	0.11639840856309858	0.3725744082778703	2.0772385842418415	0.3587768087487085
-0.15397816568338527	-0.0010306476575910378	1.9791031801876102	0.315675911956542	-1.1751672893839427	-0.2907816046897394	0.47998475171828514	-0.9193846467111826	0.2865929160727949	-0.2226283833926295	0.9804121115949074	-1.573146625564274	-0.790056797147946	1.7122267575957055	1.4575734473218591	0.43158148721815737	0.7772900717835823	-1.0453861670897686	-1.2591308087544206	-0.20675304422729898	-1.098079267837354	0.8200735774618415	-1.0520758497151916	0.9672196949320543	-1.2269108747798645	-1.08058006158467	-0.33341861922906113	-0.3512931812875734	0.4037061961369908	-0.4180527371960171	-1.098150300568065	0.9721606962786533	0.40064738480901735	-0.603415966775367	-0.5447429640041832	-0.7250616715695983	-0.5528797122220854	1.3328140725918323	2.490787004082422	1.0118477157858854	2.519530773122901	0.9598543190226226	1.832283415673676	-0.5050552618186661	0.9291265602108749	1.6110256166723604	0.7198886912241856	1.0651176658117545	1.6611758655284377	0.4360254781939471
0.49659494510634294	-0.033010028310465726	2.017484684083334	0.02336479626057773	-1.2248813634340914	0.5607407271099064	0.22937291125872297	-0.7555954817626412	0.643955816803833	0.4025139433527393	0.9205337345205302	-0.19182131655480744	0.05059560171376825	0.26058822662617065	1.5242560125095994	0.7820646810231817	0.6014821834945722	-0.6130831712435193	-0.5007827443015626	-0.4631194653139322	-0.02214887800969405	1.1412845669303828	-0.48082597251086645	0.5268591675450367	0.059757428015260905	-0.38054749170880464	0.08983249797174277	-0.04314970659962962	0.8672064778125081	-0.5079093034543947	0.17881809454989728	0.8293187360492514	0.6677929909781801	-0.5721406685634151	-0.8262322232052933	0.4495257368156107	-0.3979900692769821	2.039473550805615	1.6838231728490627	1.7007132440608597	2.060917991715547	1.9162067483698006	1.4212624166986023	-0.6518254014042001	0.9184312559646349	0.3825014584875274	0.8797144286735076	1.0082091530052693	0.9005051486174115	0.9097483471410411
0.3732864238005819	0.39496943438385285	0.7390307411006753	-0.3524127584020956	-1.1552724521943412	0.6925505053553468	-0.4237732514108162	-0.5946399289945051	0.5369119609794246	0.04791453444551487	0.46605419915232177	0.9744763870648698	0.42618017008301184	-0.45088106615681406	0.4819963589503184	1.019987501681281	0.03195138152876115	-0.03900238796940711	-0.020130174324993668	-0.24179519747766917	0.8925429762170749	0.472329612412125	-0.13209519357625824	0.19537059857798378	0.610742807366162	-0.11099631950407382	0.753480068571059	-0.31572100709792433	0.12595804079425715	-0.5580713917328137	0.7063666000136904	0.5851265614727824	0.23601325346981047	-0.2888823825623461	-0.712472029283663	0.982131929763777	-0.9440479863949643	1.084758613081574	0.8491639153669519	1.227035841279018	0.9841612393233883	1.607075503435262	0.6074173839237816	-0.8372379145667045	0.5185370180836274	-0.5515490111425648	0.2264164779620885	-0.0034661637971467084	0.15304141272582747	0.902595805365576
-0.47565586954117367	0.7554276239068567	-0.9172378427400715	-1.0108764956891512	-0.9763796255123828	0.07049095966828253	-1.1476155590664838	-0.4448135668133511	0.2143798112038636	-0.9946180357853194	-0.10179683520517985	1.2167722435884283	0.07994255779967137	-0.013186745275137093	-0.8477454992787621	1.1338691513038575	-0.7587208194907046	0.17820171413174726	-0.06558503161687848	0.243524026440036	1.0105633892420558	-0.8588840892616196	0.2692884106840423	-0.15195255416154055	0.06806207910896526	-0.3737752236015061	0.9874198587729722	-0.7488577129652725	-1.1576419425551703	-0.7839251110296681	0.12094418630948746	0.23295750609905932	-0.7846108350026479	-0.10781156329925164	-0.2769741228077704	0.5528820479465671	-1.6067873857187571	-0.821831564164656	0.19742663740659386	0.024588514499872247	-0.22510655676235378	0.16549584093451353	-0.3491591354373681	-0.9156178496696618	-0.15451960321983904	-0.9108902574090717	-0.7986430491207465	-1.1347958932902675	-0.3934033845859569	-0.001291048882701853
-1.0101973838183045	0.6363543348054601	-1.9008238314423038	-1.562192382259777	-0.9872117230996451	-0.8307966636017421	-1.5279257681380798	-0.3716841783353373	0.10551800767355403	-1.5674227031649348	-0.4559350586396437	0.7951475122834394	-0.5569700192341442	0.8462381121110502	-1.3032991985316547	1.1608250875141117	-1.149913084735609	-0.0966367679631675	-0.4749710074163385	0.5579653525124829	0.4611919339028706	-1.878494938481246	0.9438148787429325	-0.44303768219100736	-0.908515029331089	-0.8825417571161679	0.3836397125083823	-0.950979049153763	-1.9436301116181363	-1.0229804305752672	-0.861841181405397	-0.05091364875803078	-1.6495926962097427	-0.19532717295406593	0.36153273382107975	-0.4352279439277521	-1.7739770015431027	-2.3280686798700794	-0.4156021676236676	-0.9567398287055654	-0.9930923941391904	-1.4329761017267817	-1.067160464162579	-0.8689871949948842	-0.738359337509237	-0.9633077141180482	-1.3446185222682576	-1.4256973814452865	-0.8405929058037367	-1.2033823876608718
-0.44302086857387607	0.1971013626513523	-1.920963494408427	-1.4428643668991796	-1.262713115233557	-1.3937753249955982	-1.362769854272504	-0.41147374608072557	0.20347031044872585	-0.9419742118058806	-0.5046083024638347	0.41538595242746934	-0.7980416267945191	1.2258174259298187	-0.4633641977023488	1.1013426012210057	-0.7495485003578236	-0.4547366909782593	-0.8936649066401701	0.3828971458359296	-0.06050272957964744	-1.7977161772758365	1.7081661483083375	-0.4836963478018611	-1.3181635695253997	-1.1512080629403396	-0.675977810646502	-0.7098278765639195	-1.8754155951915932	-0.8963134672399067	-1.2849945482940974	-0.1573146559813151	-1.5688977805789697	-0.35664921195062727	1.0647890274994203	-1.2871363268631555	-1.4989550743275795	-2.5857427138929694	-1.0773686307431007	-1.1911878562065932	-1.099654548666776	-2.2100633183500573	-1.2702144867799843	-0.7415188943789076	-0.8477216066211054	-0.9270913448017173	-0.9865874437046169	-0.8078750151110583	-1.3159314693870028	-1.6978307060597286
0.7785629127678401	-0.04126756241994458	-1.4198784793935009	-0.6696952932626011	-1.410495235381616	-1.1984530726535634	-0.7539201344959673	-0.46167847933929584	0.07065168681763916	0.4367458464834821	-0.42919752941588113	0.44493496346869044	-0.2653811857458851	0.9406926612454372	0.9835748606204696	0.9702560747177494	0.04437833334131608	-0.36418403429799817	-1.0102941774019636	-0.14455675190127643	-0.027840642738101773	-0.6489630892095541	2.1778449128112856	-0.3066966828586122	-0.7554022407892602	-0.8165631191284755	-1.3189361091933183	0.07143463963001317	-1.3812237260898415	-0.21734014486323952	-0.8799285480106906	-0.21948653263684895	-0.42875695841190276	-0.2391867447840772	1.6141163708127955	-1.5161445968395202	-1.3140448879992037	-1.6827494219557582	-1.4538098542517746	-0.8468593826675266	-0.8044892964690823	-1.8850789670743402	-0.8756239470762316	-0.4487451615191183	-0.33660971278358226	-0.7136529237691291	-0.10321513504772835	-0.06042601560142505	-1.630600226309295	-1.1220453877101007
1.4454297962276232	0.22056529715812775	-0.885910977411296	0.07034980782259505	-1.0166630664843346	-0.2648531548737403	-0.011920651357681559	-0.3426426398613443	-0.49558033275170327	1.483236801649548	-0.42742315188697155	0.6661600295909241	0.8241488119547167	0.5135425490237772	1.9172478615940058	0.8546842486489504	0.37418620693341553	0.2251102588625939	-0.6588457114572319	-0.48651887650382475	0.4190793236097428	0.8088496777287891	2.198583176952502	-0.26096545413070693	0.27135776645086873	0.056904102029632045	-1.0554184875579053	1.296723613521093	-0.8715158848106069	0.7180778443824071	-0.1637639210192477	-0.4626228861675985	1.0470942429743089	0.250246862096644	1.73802146807229	-1.1003270723554852	-1.4800926139572368	-0.253917684422367	-1.046820917079094	-0.2867093218938045	-0.5190450962231864	-0.9090413397985562	0.018285964060588057	0.16440994788043406	0.5608133258875557	-0.18120237094850802	0.573378602202199	0.15678935602143546	-1.3553031959594	-0.054755746134856884
0.9703160944384044	0.7764549008830535	-0.39157454771355626	0.1562138855272006	-0.22196435505963213	0.898924461753687	0.5017536630806015	-0.0008418856194460493	-1.0302537050100942	1.560941717809082	-0.4501954807501655	0.662767671052352	1.7993639888044184	0.5120270979769023	1.790129444896784	0.8266247426626827	-0.13263436742939327	0.7778421901236796	0.12892451255212597	-0.21372553503193456	0.7120048013271448	1.7372988188567748	1.959051263578916	-0.6248059216799842	0.892383710795968	0.9496859360398651	-0.25511559291392744	2.504526698199932	-0.1832847671450204	1.2722375719607781	0.2245379444202213	-0.9012957793675072	1.8910317392018867	0.767150605411114	1.3072031268063535	-0.4380237923114134	-1.6648898027836798	1.0695264786018963	0.1264531419599743	0.38850736854676216	-0.3965724185846809	0.023251835696472958	1.1148581188838427	1.0319827618225268	1.3294492915960539	0.5978167414122415	0.698514807717426	-0.012856225805442736	-0.35474688559526846	0.6882634431900497
0.025988273301070206	1.1852983075949806	0.19974466673075664	-0.3051075396480325	0.36025229005380854	1.5751691394081877	0.5429399886649098	0.39091489577674926	-0.8765641060038701	0.9258008228580461	-0.26789175023909545	0.2983153573659124	1.9934330180402722	1.0105468764923053	0.9820846703438972	0.7960727394460333	-0.9053724154028538	0.7357621053516125	1.0845205701746816	0.5083008782207592	0.5188883259775103	1.8117037260412938	1.6952963780987487	-1.1997174869443525	0.703893357334698	1.2576568396903633	0.2909109493986103	3.0005847647809545	1.007238514124457	0.9794600597903085	0.13314832976127283	-1.2808473330543753	1.7018976899485863	0.8231432551941487	0.5243566020116117	-0.04879114392619631	-1.440544792552284	1.8716003437103628	1.2677765586559206	1.187055642012853	-0.302776744742059	0.4818112269939404	1.9213991229209546	1.761175085663803	1.4961370700518006	1.393907855350055	0.5472412954906565	0.0060459332663109775	0.8129852858408028	0.8451507974189355
-0.3326934527009042	1.2108728396742934	0.7824048494285575	-0.6865730682490772	0.323914685316444	1.3462463599507277	0.14395320771906422	0.5798682139539436	-0.06289390114434357	0.21230188866500152	0.17419608192895253	-0.20815761735970795	1.222616109825489	1.5972401828836202	0.2828027871656315	0.5403228116868708	-1.0526668976168148	0.14070160151501243	1.8053729532541534	1.0086081761274912	0.07156951402779163	1.3247451805914212	1.4033281358307284	-1.4453784807111933	0.04505024876149353	0.7932185171699861	0.1786003361864155	2.3793205975063	2.4158478493515085	-0.01379647475399723	-0.12569499768947598	-1.3638623042654856	0.9191153536301307	0.2719881016008085	-0.14098948163095334	-0.1657460641361989	-0.9140789134093694	1.930529483347082	1.4138469068277766	1.8286381373243565	-0.1533335057211949	0.47474129446258206	1.9547985856912942	1.9393305729353418	0.9701085382808373	1.9920357634810364	0.5728833346654911	0.3574534009564758	1.2220534303031294	0.6999776812055767
0.012788494847536868	0.9485440728028454	0.972201339580022	-0.6022615096153754	-0.10168808995216944	0.4359522529045318	-0.34630682298807	0.47194391300171956	0.5562374222517051	-0.26706362074464296	0.5529697047559016	-0.5766991640338249	-0.0692348842245407	1.7617139533541695	0.1550637831128502	-0.04755640963054748	-0.36367635806090426	-0.40301588479988454	2.039224607539297	0.7473369494220738	-0.1819477129077452	0.8355812717172866	0.9171242277113659	-1.0550042426528448	-0.482376556290486	-0.06443291911384566	-0.32825416387726936	0.9296905770837343	3.1451473497501468	-1.0219468873737172	-0.23115551875818816	-1.202889509535621	0.3438386640890884	-0.509064937706433	-0.28696946976625526	-0.531766507626189	-0.6418344797583654	1.2715324139156663	0.3745600481588076	1.8068963531898097	-0.13773619783725838	0.27717052430079353	1.1248450655823046	1.532442443193784	0.12245111921846748	2.199742254042714	0.8768215973841053	0.5338348547699115	0.44018853657061935	0.47946539385562215
0.1181357461543669	0.6105937464411021	0.5540412986137165	-0.24758924322594997	-0.3950759073258727	-0.4559644825470911	-0.46652621294565183	0.2003401054718884	0.20152355604813166	-0.6076437875713109	0.4521851705409135	-0.7298552684575742	-1.1485104344540855	1.2933717906065714	0.4991692585127959	-0.7655812800667965	0.5002631147795441	-0.4102523541967669	1.902817492284067	-0.14588713667478465	-0.13614452978345618	0.7171696874401223	0.2193875465841406	-0.28501949540466803	-0.6560359970177035	-0.7437370521790477	-0.7175328894704458	-0.5759253370259498	2.5960618322402866	-1.371251810665229	-0.1570672976423877	-1.025468491249417	0.4195346994119609	-0.919264554511569	0.1036113152635303	-0.6559553989227641	-0.9148550330048467	0.26969794175648	-1.0346648530862805	0.948297938112076	-0.49646513358331484	0.1342347154024662	-0.06920589451518218	0.9017269579691742	-0.4970283032131322	1.8235728386387298	1.1852591259937328	0.07099079475530247	-0.9635570647882209	0.06224673763404376
-0.7757112924272546	0.3077325017747971	-0.15214535963053807	0.02980613556529388	-0.3731244996362331	-0.7020831665980904	-0.003718543527995471	-0.025878277058115785	-0.9055677899307458	-0.8759095060574051	-0.11903096461632409	-0.7530606614538331	-1.553255373827393	0.4399552724495093	0.9599766498317099	-1.2451235975977317	0.8371467285401033	-0.05469201115166121	1.7501842742860971	-0.9963333507031561	-0.10207311375991655	0.9396203129292175	-0.43368272736881486	0.36548163909580433	-0.7242864487314761	-0.9873974468285492	-0.7236030598420291	-1.5267552640710793	1.2329024277699618	-0.9139364011916626	-0.059605025403567276	-0.858488965388491	0.9530884165869553	-0.6176076009536767	0.6666014914510103	-0.34282161418401447	-1.319891156327954	-0.4784466915435551	-1.77401450575862	-0.24084567372950053	-1.121600321245966	0.08136958290085833	-0.858634187359444	0.4247882501642762	-0.593571063105958	0.8620116055236107	1.2639221018635558	-0.7574854698903152	-1.8827307193217246	-0.6363764044367008
-2.1474731702730887	0.04162949939701737	-0.4988484576768968	0.2477869335841377	-0.28879776743356145	-0.19065696419762085	0.8090753297464317	-0.09734857163277033	-1.7320210346846812	-0.8679700657940701	-0.6106707322342892	-0.6724168071428288	-1.381516811486952	-0.27261963584019133	1.267949666981665	-1.3285651582211837	0.7165028336253341	0.08782264709269932	1.7867028910313794	-1.221732334281399	-0.3207981942409921	1.1930452653903287	-0.7474341492494679	0.7118427621045318	-0.9205868264681565	-0.9417873296695836	-0.38319715490619016	-1.86100097938812	0.21587789784174458	-0.04005106097097588	-0.001686182482601781	-0.41158566557201853	1.4370000430441017	0.22923020910731226	0.9767571371014121	0.0847021463209795	-1.142996317666303	-0.5646193070506642	-1.557428176544738	-0.9640483207271592	-1.5384668101333268	0.0012186402509022243	-0.8609051538419568	0.17430897542895993	-0.3450728592793438	-0.27581784759200334	1.201299812332076	-1.1752412504587595	-1.6896869998925717	-1.2380661931655685
-2.6414193708015916	-0.2003324408618095	-0.12352210467609234	0.6615609314630952	-0.33340676603971436	0.6791020943698589	1.483223201589638	-0.031331031771204665	-1.556318542276549	-0.4110271398754797	-0.471148332380558	-0.367831975881786	-1.0534542331681997	-0.4845220610081785	1.2719435841560514	-1.256912427390947	0.7658834925080462	-0.1944397495010104	1.8710009813785773	-0.8034979135333353	-0.5559755575656256	1.1967541276015947	-0.7117902357638299	0.9684388705123284	-1.0616208988544125	-0.7786843347445915	0.16063200387297433	-1.8379544081277908	0.23160771303878244	0.7391664055873497	0.12343858825459836	0.5358595080711488	1.5341715613765032	1.0785417770793382	0.878627829971724	0.18827624722335845	-0.1453888429652275	-0.1008154746103999	-0.992282828608453	-0.8899283202549284	-1.3840944070394368	-0.1625902222474979	-0.44201436217124257	-0.011924344021784642	-0.2120376795156648	-0.9887102844175678	1.226273547565954	-0.8190047996104974	-0.7492780050962257	-1.1541180983092867
-1.5857909362983635	-0.4170128191389305	0.6762774763210465	1.21196056101353	-0.28684093812455486	1.343927151790938	1.6847714093812343	0.10828255626424636	-0.6986593901325752	0.24251224983442785	0.20650524213122537	0.24523619434525035	-0.8250147912506377	-0.37074574422577017	0.8480756532714373	-1.405545063036418	1.2293279625448925	-0.4136602879276847	1.7513714142794208	-0.15614068142826185	-0.32711274473873164	0.9220428175248042	-0.6286313090402194	1.2839003611232596	-0.7597170227011434	-0.38153236751898795	0.6878315993557461	-1.587284452937341	0.8276120442543751	1.1525423131879804	0.4203982135925905	1.6721244408491838	1.2434115853402066	1.369895559643174	0.5378405036245751	0.010791211097401918	1.183915637009013	0.39798503791368545	-0.7946252869943096	-0.42287166020411765	-0.8431867872760999	-0.2632300305171142	-0.3546947551971301	-0.239928996332851	-0.504621649350846	-1.0989107074485813	1.344177657284769	-0.1944026327831098	0.08487577389625832	-0.29488427114383237
0.2054149952739936	-0.6104049879949456	1.2177158628765488	1.4087147700263023	0.17494248052410216	1.4272048442954293	1.456024849919595	0.26059795406166913	-0.017587747527153638	0.5413465402089686	0.7166424524662358	0.972810265308281	-0.5782767535926379	-0.5072642010668947	0.0037052247400474235	-1.8207117111871345	1.5353347064114116	0.04797855911928692	1.4306000300622255	0.35709532664811217	0.45466414302670105	0.556047396923341	-0.7930340131913421	1.396562521299732	0.015921869987871987	0.44916749796984545	0.836288793790979	-1.0334222360649354	1.0083630413602223	1.171867344572184	0.8168137506197797	2.2617216967449902	0.7269129225774681	0.8870615672863057	0.2174099306809378	0.10791507689114545	2.128650500338562	0.5013607738798066	-1.00531813087323	-0.18162459127202454	-0.4755833255461877	-0.05353185599623483	-0.9502694283956477	-0.4351045789001889	-1.0839538910150515	-1.1245469442055844	1.290750541654006	-0.06410853387196815	0.3822305840478758	0.6869767168218688
1.3001865961514831	-0.7536242868632953	1.0966524081495348	0.930441064447329	0.9422891401692618	0.9000660363161695	1.0655510717835486	0.3669019703422213	0.13940642820812238	0.21790169625145187	0.5034193388727506	1.363219427468926	-0.08520419390979676	-1.2290245517863005	-0.9111187933718913	-2.080269670441886	0.985594833141614	1.090403589741212	1.1615403145555765	0.7004075768675188	1.2293822296176675	0.28462514173244025	-1.1658132656861777	0.9429697695171418	0.7742583255523496	1.5089458465521817	0.3473413778725097	-0.22456469896749512	0.4098729031659892	0.8451258303084465	1.0928013232616487	1.8579178134834637	0.13925304248745524	-0.051887927792270555	0.033396459132579805	0.8858874908797437	2.367886459670997	0.24192959059067612	-1.0526811355100418	-0.2911282519318409	-0.5695351232811755	0.5456462219083904	-1.7542002050541141	-0.4790613986247131	-1.4595650004821754	-1.67829181901087	0.8744209524200561	-0.4899047045019896	0.43690866400884915	1.0269770976270494
1.1574538937761614	-0.7642222078301835	0.5723926011945842	0.18991737126798924	1.4779303387103786	0.06602967051701708	0.7244490429670607	0.4014165131677388	0.20489534330393663	-0.37355987269812974	-0.19567817725973302	1.061119965455235	0.5953406789192079	-2.1159381260934436	-1.2973572501068293	-1.6792144639782354	-0.25667731960704626	1.8174546529679754	1.0516866848028588	1.0177040069401202	1.2827560083001481	0.13835141309337667	-1.3958757004855895	0.0680779269179922	1.0104024149266042	2.1057255880611216	-0.4519065277974556	0.46593515574804667	-0.28558235388669223	0.2880724901197217	1.069264561693397	0.8667681812824292	-0.3494893812576247	-0.7310063151977806	-0.08802928044436037	2.0094041477584828	2.0761560896235003	0.012219978739095966	-0.49342129565263565	-0.29357451436286874	-0.7592304083123296	1.2933679348661506	-1.8769003033180798	-0.3614001835207182	-1.209571115581086	-2.56646108011332	0.2671215329681122	-0.724935956630688	0.709151620430475	0.6556921708526662
0.528371710141446	-0.595294590833122	0.2785905850756454	0.03314702359088504	1.414578875411859	-0.6033440897514749	0.49425799978450013	0.426842275536443	0.6141567493964061	-0.6243210298021241	-0.6079428228490813	0.17756598042721267	1.0620493900320387	-2.2857092856713663	-0.8230798383900996	-0.561641394634274	-1.1444479878356206	1.4358744190924526	0.8113761118838427	1.3449020239649137	0.47306002096957006	0.039519383836869766	-1.1899466454719128	-0.5038949716009159	0.7918536291038212	1.6418255020735248	-0.6371329206725594	0.616508839623465	-0.15770092795811153	-0.20811492354709843	0.7503380902533585	0.24040358832972802	-0.5170198946917669	-0.542558383302702	-0.26374527413632426	2.6420802076018597	1.5744976195682927	0.1018696451885014	0.4635518940693791	0.23999700225833265	-0.39330261348563494	1.778699218460562	-0.8919483708162413	-0.15901480812254185	-0.3735105547791043	-2.7652557132572304	-0.14679670676314796	-0.1381541038761505	1.167609923232462	0.2191538413929526
0.3833982113509975	-0.35295006219262937	0.5469210832033357	0.7963684874800019	0.9770498416783996	-0.7753069005699733	0.38573010191211543	0.5489357788458783	1.0958707787633903	-0.3532695371607999	-0.3102641686300768	-0.7353461772758417	0.9305220297368063	-1.3273113425560525	0.1284655382889258	0.7590562274816484	-0.8250733504398243	0.164929218323673	0.052458992863826784	1.5296800143128988	-0.6265522419637393	-0.07225145197861216	-0.6558767220484839	-0.1800380844220382	0.6622869535651742	0.28504098074904294	0.4675648275455438	0.20569455164312792	0.8418229775070434	-0.29423304410627776	0.2888236485602574	0.5130039670632713	-0.2624551021650689	0.4261967324895989	-0.5012566252473987	2.292488976481514	1.0635581270468188	0.3583002426800741	1.1948689510588697	1.1079581414578752	0.7122285390260669	1.7425845583407107	0.6795902510332249	0.054586065845180276	0.5296218116388489	-1.5405055537392716	-0.2103905633241073	0.9404922110777735	1.3444421335968388	0.2948796911967966
0.7538909258014159	-0.20387470264928753	1.0372790608247944	1.8149387305007267	0.6731565476257809	-0.5401576091197755	0.391114244382717	0.7462353015278098	1.0359589062498549	0.0031091616136999975	0.3232587647953715	-1.1527238021821398	0.22372172838352383	0.14052725729811927	0.6756972201335995	1.620251313697214	0.39083388844368	-0.9090499363333283	-1.1704078707236851	1.3758668794025901	-1.3180335457640375	-0.2351781042039706	-0.2427076903939782	0.76942301447984	0.9236797462239581	-1.0629317823206248	2.3392723677085856	-0.32884738331230945	1.725681178169529	0.04184747067650685	-0.16687122975567437	1.203816657965353	0.15313110913147335	1.2929403758667533	-0.6864825364442623	1.2757829810703245	0.6679635065565587	0.32937949994021165	1.2998253680362541	1.5701487153818872	1.9665889269144923	1.2587333279573076	1.771102270764876	0.2089878701179637	0.909523673313886	0.5131210279449558	-0.19931589273363326	1.5275948415268097	0.9882867083786847	0.759111468534397
0.8728299801554821	-0.09402590478969809	1.0755279520612102	2.0277223690663413	0.6627755485199628	-0.3608445872279609	0.3755311553959037	0.7860826227572805	0.44266557904422393	-0.06078040203571264	0.6593511470006486	-1.047292437787406	-0.6038147754338147	1.0211966090865934	0.2527464102333112	1.7402767248015683	1.3023002867003899	-0.9306068366150793	-2.2699586876465703	0.8003489624455187	-1.4154752917190858	-0.5534272604557313	-0.29481168058507823	1.3671071320847425	1.1840643118245577	-1.5487811644756069	3.4307698537812468	-0.5108221478343458	1.4445832404996155	0.28381758790808187	-0.5756473347279865	1.3014493582314421	0.19609641504536976	1.067930229070541	-0.6918971494064144	0.26963483925016735	0.5216448441042743	-0.23038325145957395	0.9087266839472018	1.0497078174229726	2.499894817592017	0.6212722241416176	1.6927989816117197	0.20468678751316124	0.6129695795418552	1.877448259192011	-0.52137240505435	1.1340965180146705	0.4573392421669447	1.040269684913039
0.3220543636880584	0.31607427331328486	0.3730494911547712	1.0604088358931372	0.6349600934558552	-0.6106194009925162	0.08346645922405345	0.4344862600293998	0.14163623638624048	-0.4750458482339876	0.6286451417581683	-0.8576944317323025	-1.016987313793	0.8720697655392288	-0.7775193562341656	1.3523651366463858	1.0540654241766645	-0.11910909393007188	-2.675875848684954	-0.10912706030429714	-1.2418250994262996	-1.1394539540548692	-0.6627478055565427	0.9143562418461934	0.80691751708784	-1.09317596903828	2.605535392498472	-0.24599975667987106	-0.04017328375698186	-0.16576267011930956	-0.95174939709181	0.36971758957606743	-0.42812816245744006	-0.35855258220341923	-0.4769096370820261	-0.42378843432801333	0.652409926744987	-0.9899661167636166	0.43279773348456996	-0.2788697589688938	1.9546987785272236	0.09252676810368538	0.7152913233980266	0.0010644015603620462	0.0691065756861814	1.6896381147564061	-1.2202767850888152	0.37202207526109465	0.33672550763395187	0.8769941308990387
-0.33038435596830035	1.221382869892666	-0.6221512051533983	-0.386250988557661	0.3291763820474219	-1.12509829421875	-0.5658282877888348	-0.1902276211564142	0.7657809985900978	-0.6405795211459983	0.7331517389310295	-0.9604761963150101	-0.7987642328682206	0.319635216901379	-1.4116158266516037	0.8879995586212117	-0.017815303334656314	0.5722541448594504	-2.3997044262105325	-1.086914462142886	-1.096251881101063	-1.8466511314407927	-0.8195934451556968	-0.2337996323352261	-0.21434661501928276	-0.31293961090592354	0.4048144818147263	0.19349061556926136	-1.6939203370263036	-1.2354038734503843	-1.2282892926111568	-0.9198035618959279	-1.3288655670988716	-1.927907995044625	-0.09206263529389885	-0.9708770384142822	0.8512352518707044	-1.2326648731656742	0.1646676221244648	-1.5958235066019995	0.7815306989537059	-0.23943223685965198	-0.21120649706478212	-0.2502134975184029	-0.10771168579419829	0.7012380139074423	-1.8342948401097612	0.23383647891511777	0.7390815622863774	0.6048940930271798
-0.2096183278426889	2.1476483643065682	-1.139132049169097	-1.233705921540311	-0.035844222909192716	-1.3231338390963308	-1.1959026262777666	-0.5658302840959375	1.7458754318635672	-0.14955339146909707	1.1836951858144535	-1.2205282987215351	-0.1839548095723565	0.24319441357131566	-0.9775538024103899	0.5993235145345369	-0.8074567672109859	0.5524899227648498	-1.925135916888447	-1.7344297325583244	-0.9046315090110504	-2.133737723262102	-0.43329558914692856	-0.9797889670428472	-1.0514997597786668	0.19366175454247903	-1.3477083769166618	0.5155113888163617	-2.3758257026560354	-2.0383287827193315	-1.2220791400376254	-1.446752253211418	-1.6458981292907273	-2.296849658959469	0.3800947404310972	-1.433871018921077	0.8233463757492179	-0.5210147321368445	0.16017628745582374	-2.109525676845463	-0.19351512768069015	-0.42576382387300804	-0.31837966160982994	-0.285738558398791	0.2782826328153741	0.40119565195484613	-1.7949053187965938	0.8599599835846488	1.1408841763545543	0.6445211614546373
0.7432326749813701	2.1066027788678965	-0.8534162758333835	-1.0344674346092855	-0.03172002214962699	-0.8639095790207716	-1.1903834990224382	-0.22582455426490458	1.7038908422043757	0.6559155506907204	1.3300470960698378	-1.1508543766771513	0.33454121214187665	0.6988461162784	0.18272741429808625	0.476216703038394	-0.6033475865057981	0.16357928548260098	-1.5614751480875695	-1.7178642965694397	-0.455322816285194	-1.4400159624224473	0.1957827618726873	-0.5964004660859632	-0.8767030159324056	0.3593594436470225	-1.3389579610385807	0.6514652615656449	-1.8307225161227902	-1.7131836597407484	-0.7975471189106321	-0.8191080865357803	-0.8779502794994156	-1.1451226916776744	0.8483021036904197	-1.4456836731930942	0.5094408294937799	0.769922641155677	0.36297276424628316	-1.655469454644208	-0.4392984996741734	-0.5668598445370445	0.3339383932047078	-0.04879857608470477	0.7875464822327168	1.2465506427538444	-0.9872528985233503	1.2867179537754074	0.952760068095817	0.8891387688516245
1.6135865289617106	0.5670402405800137	-0.20069684380059338	-0.2863561841937543	0.36718281399522157	-0.10598896177229009	-0.36626918858169666	0.6726475459373995	0.0017713133906845319	0.9787215960900788	0.30353515913018386	-0.5303867962222459	0.3724874768495139	0.9049992290105955	1.0313383060896886	0.4188925915722163	0.24493137839508056	0.10799993194100933	-1.0951625114352215	-1.074119691323561	0.16217685732448292	0.12446965873135522	0.3835344395935254	0.5082555622664969	0.16578971019514036	0.46345529902645066	-0.06358323859172034	0.698212284803761	-0.7775454492894072	-0.44504543275018943	-0.08568831754670389	0.18583333174495364	0.48034960116320163	0.44243448837693716	1.1633254993965123	-0.7006484211466487	0.15190769836308102	1.6526839558677098	0.6737964485904213	-0.7223860301927297	-0.020370667897727474	-0.7647484821639456	0.9886877091216718	0.1344699621860432	0.7783753784522234	2.0952425269907624	0.07408882067459531	0.5459121238254006	0.1474663899873856	0.7917741338043025
1.511968802896495	-1.711800571481501	0.10414225968029601	0.1322148200494777	0.6745272737516941	0.24941165097043094	0.6266898307303498	1.337549959910922	-2.3193323921663596	0.435321112943969	-1.7556947461306232	0.23914907489563925	-0.04567341768533031	0.3052043609541643	0.8356073371751641	0.37411198500189136	0.7491502373985481	0.48652839434385525	-0.2136177652000369	-0.3112527608209625	0.5494690789109439	1.5461804195905475	-0.16016696909180436	1.1589442526866516	1.0207370903460011	0.6313387055823241	0.7911683843489737	0.7513108649152374	-0.14074178269592735	0.5550034706587877	0.520176336086567	0.3942801005694595	1.249916336477967	1.0194084043146616	1.0868360736355818	0.3752703753267928	-0.018031477393637207	1.407284070489476	0.8997986969602793	0.02275960482713346	0.6000306762376976	-1.0798786836857845	0.9332671687660957	-0.14457279208486265	0.08850627444693666	1.569546291654798	0.6301673957969656	-1.1332829774038025	-0.7618028529012406	0.04290306923170095
0.5218940288267303	-3.0900621634294136	-0.1789655409993777	-0.253212896135239	0.4720593325319525	-0.004543927951382792	0.7958737605069002	1.0349964490021333	-3.4167769302495974	-0.4690067332558221	-3.4454673909736933	0.5057371507424414	-0.47501991523917314	-0.6473110896454278	-0.1576888766520984	0.2923929881255086	0.24912478870361093	0.6354690592976838	0.8401135031109107	-0.050086482038602144	0.47229819741896184	1.637735163074425	-0.8576310571710404	0.5369501850781364	0.831199602910006	0.7014467837955275	0.17176126879448886	0.8522965281894166	-0.25713825405999496	0.2721682060300152	0.6804199206861268	-0.579772998382425	0.6459997061738147	0.2247885019964632	0.40585054826701256	0.8195985492768971	-0.06275153552625609	0.3328640460886941	0.8005367938424405	0.23253443059855095	0.9353987047899718	-1.447958390158623	0.14280574738579374	-0.8469832328975002	-0.7463810666631566	-0.23929536591873812	0.2865347959638954	-2.441116560870227	-1.2962864795400533	-1.0046997492210912
-0.48190362939247294	-2.5501637196582196	-0.603175947270131	-1.1969849767360936	-0.071683206602656	-0.2727003907745109	-0.17922602918864583	-0.16735343771974381	-2.474193353972024	-0.8219850808803144	-3.3736059338298934	0.09388634096517798	-0.39787014883731087	-1.012531832811302	-1.0182190257312285	0.056888357176365936	-1.021043091518205	-0.0487595723696417	1.2985667374920211	-0.44266259276510966	0.20793670952167922	0.19166154850600822	-0.7381800935023158	-1.041964855984804	-0.13601003632317352	0.5556020661512088	-1.3188404444942647	1.0078559096759445	-0.7547960788924497	-0.9645279218198436	0.45305991078257163	-1.9449822709608895	-0.9255389129051664	-0.8961584533071231	-0.8241039282038272	0.17295309386898786	-0.19331063728813142	-0.4624588463518463	0.314956319366327	0.010936102121904236	0.7220048668436952	-1.641732896448975	-0.7568654455982118	-1.378431798285533	-1.0061555771751398	-1.7644303385757145	-0.6699951096949296	-2.3277938161342604	-1.4231161493328728	-1.6683282081811848
-0.8305734250517488	-0.7837692987290622	-0.5667151410511363	-2.0031992963587206	-0.44186616854883026	0.15058973461337666	-1.5053260148202559	-1.4117558778612527	-0.4789102586607935	-0.2506447928346706	-1.6417026623204372	-0.45005110090103506	0.2927225778240195	-0.5539251068818747	-1.0428553996804135	-0.4298184891134587	-2.168019425008951	-1.312426358258443	0.6873827195041756	-0.9698705126787551	0.27690821597161064	-1.6517510866168825	0.5022903322801088	-2.4024416497039365	-0.8100685845073057	0.3631031413449499	-2.2242134163456106	1.1417367937418494	-1.0464000734906398	-1.7532339229133398	0.26180540466301816	-2.4905434471990424	-2.2072470861753217	-1.0501499801458332	-2.133733943983198	-0.8724445838260037	-0.3993628244513015	-0.1577308560311863	-0.2918244008290522	-0.30879045806613575	-0.0025884651339287074	-1.396508625874334	-1.1262399281401516	-1.1583243693224639	-0.5178679841537066	-1.6829702256462262	-1.4959103830205973	-1.0586969260309531	-1.3790682335176305	-1.6032943523410894
-0.6679526475705997	0.4121209514118829	0.02835900438838661	-2.054255834705093	-0.4759276377295492	1.1449976122650913	-1.9976962892563594	-1.8613552509980889	0.8723473950647586	0.686094387211841	0.19129707150866215	-0.4192545390333733	1.118939291939577	-0.06380514804167996	-0.3608160955208939	-1.0664107784402046	-2.3509822907696867	-2.2416721580095893	-0.5113192827253518	-0.9118297864679692	0.8238336782852245	-2.3802134017769285	1.9876500947724394	-2.528721125339904	-0.511694000057455	0.3458940687829246	-1.8160078712916459	1.0428590075163335	-0.8571068112174267	-1.1064992772944653	0.44815812159754437	-1.6973034124119057	-2.2747130011701016	-0.07067906790739059	-2.837062465123272	-1.1417873345055953	-0.4137252153791572	0.8735282427434502	-0.6247947265918374	-0.4493571789832565	-0.9130189200767597	-0.6473776338840584	-0.9013571336284288	-0.2935136657588416	0.17528950259886167	-0.3429157521752668	-1.5653731058846359	0.1662107976926718	-1.249066653062974	-1.0426678564993683
-0.5733174744863707	-0.07749197462682643	0.6999494973949845	-1.237360730738446	-0.590688741940511	1.7466374565240574	-1.2616928947674744	-1.4859626707173053	0.8624848959462168	1.082787207192165	0.7135723958438405	0.28778424774876793	1.4146848697381933	-0.3679613453861124	0.29039964884589653	-1.5301253061983242	-1.3965645697225608	-2.2140509283689527	-1.2224518305348038	-0.049533132790744436	1.3720850655752872	-1.5448596195752105	2.378873909980613	-1.3929356172841567	0.34947766505783295	0.3910165974745653	-0.6820872844062835	0.4989231461141056	-0.3483837248579163	0.4765449616131609	0.8682575072944252	-0.14618684486888753	-1.3796785467817918	0.9841019164890946	-2.524353416996898	-0.29552435402027316	-0.12991609761327588	1.3659457807820312	-0.5387588497813809	-0.3107499908723856	-1.5188781637727362	0.3460084022215859	-0.5614570702062004	0.44715222988021797	0.39728357764247474	0.7300781288347766	-0.8421007043517998	0.5079798359153685	-0.8931513255478369	-0.4357560931287833
-0.81321560576727	-1.589141775497202	0.9020655546403955	-0.04224667214462603	-1.2007612734641713	1.1885261146195285	-0.05203164040691295	-1.0056046744047498	0.20148588023459613	0.6211316256460779	0.04438570423368629	1.0539978667540622	0.9895388570489214	-1.2611128080812315	0.292020324109916	-1.510918248642721	0.06658629245939014	-1.4829158418302009	-0.8574165312667816	1.1405919160243914	1.273111501590353	-0.15465703683783857	1.1894901726137463	0.08632530664460594	0.8358024644371848	0.11321410389881247	0.13119504026887757	-0.42376956737263327	0.11791756068278099	1.5697128041473913	1.021097719204472	1.0589168756039364	-0.5986544391248015	1.0623260495647495	-1.4444890586505115	0.7652140167508291	0.0929829903203273	0.4710056573788077	-0.25657658401102346	0.05518710240537129	-1.4326576262676824	1.1365192190461932	-0.548316466386908	0.4114013456088825	0.03901809399101092	0.5669286985185569	0.1148426640688428	0.20081479786656398	-0.27913170437128026	-0.011142957155435448
-1.1298655692302289	-2.4547722017665077	0.5125447490584165	0.7639565954633082	-2.052007970173131	-0.16541026634740222	0.5755328207123789	-1.0749977758890505	-0.06123477885154584	-0.13787301906296148	-0.5376975197067009	1.2017776569998235	0.3741232290743048	-1.7501094049845853	-0.3568311545973969	-0.9916494046328349	1.0332191725275528	-0.7588647548658004	0.09345697052094075	1.9841952785318278	0.3823149660652927	0.4253261472723505	-0.6806112409351743	0.8461532418058683	0.5769413310597746	-0.6110543487088246	0.2354992892081415	-1.2846551385330403	0.26692573604842096	1.3744201480006555	0.619496551205068	1.2195933445029226	-0.6753304692216804	0.25283141165587475	-0.3612582925385734	0.9364416055326922	-0.2455598560068588	-1.2788030912263288	-0.07019255025091535	0.48558142111311353	-0.6473899672969357	1.379062910274312	-0.778360215228038	-0.2453221957983063	-0.3903686373221861	-0.33573736375892493	0.6153172110180655	0.00014519289870585533	0.2971887641813965	0.2535070362177579
-1.1595507464569381	-1.7770650027255683	-0.17822369081244294	0.729993203134509	-2.345586464927945	-1.1278383748377192	0.34019533759145165	-1.5883268579871825	0.2692163979380231	-0.38933572940809374	-0.18231748976181972	0.6723066510251687	0.29631294121620205	-1.310638091837295	-1.1462749977239435	-0.2785610133147078	0.8700917359135418	-0.3625814280687213	0.6397165630884051	2.2090262973226134	-0.760260423868437	-0.10981039116303726	-1.8096803783398323	0.5276772053180416	0.09912609834340184	-1.3062240303992714	0.032914347985529085	-1.5699284093616745	0.051303363439332714	0.49635814701972353	-0.0370254561036212	0.4993760807613806	-1.2766436386723488	-0.43211465698107027	0.06974366013308941	0.17312731877722362	-1.1335079473505603	-2.4328780817516185	0.0012987184659772918	0.7377905594134062	0.4261427815045802	1.0259300906981943	-0.778020826922716	-0.7436191691680066	-0.3949905993087156	-0.8535429474138733	0.4005536039066431	0.2051399303855326	0.47185201712257224	0.3762782094436608
-0.8321736812836873	-0.26556287400550715	-0.8062687191180632	0.10909057000168687	-1.563287014883418	-0.952211913044071	-0.1593413201517547	-1.8092345716062666	0.5688811202577797	0.04965998513934053	0.6518146414104398	-0.005470405932511442	0.8658339488586089	-0.5333528425846601	-1.5320161382659683	0.25554200440653063	-0.14730344707630744	0.022786255355720132	0.37485346684268217	1.9972493777956515	-1.4193427719072989	-0.8160867246494187	-1.6218333065311055	-0.32295228629351913	0.06936003133810802	-1.2763897416023926	-0.02804201612332188	-1.138777290629503	-0.35096365978003724	0.10360221117854636	-0.3598378004752655	-0.3633423059095023	-1.4191991873909042	-0.29534682560580194	-0.1553420468021834	-0.5293881757655703	-1.8884629616720392	-2.0811884535396765	0.15586214703586918	0.6034667033787937	1.235911807652691	0.30952885688605336	-0.2825664341510331	-0.5397762018830319	-0.0742453175327156	-0.6081205903702831	-0.1687699818297532	0.45442011261500553	0.25327354646267936	0.2664383910048681
-0.32071799533041473	0.6853410179385167	-1.1437655825566246	-0.39625247698100724	-0.04507458748991177	-0.12372167519609877	-0.3243300817367633	-1.1268239904721227	0.38545190773850996	0.5568200870879757	0.9724832819704047	-0.3368031848572403	1.361189129833723	-0.3055241457780119	-1.3063506307817025	0.4523401468638082	-1.0346510070584907	0.7685386336822501	-0.17051650137829633	1.5531591213903286	-1.3006666748758293	-0.6934975081388478	-0.8050186893076771	-0.8248724104256359	0.44132592208977567	-0.35337483672479664	-0.003371932855716808	-0.340410379115266	-0.6336094695599286	0.5222508459824685	-0.13968862020858966	-0.7159442495561176	-0.5736215202111697	0.25654093797827926	-0.46564302343878883	-0.37069043170037097	-1.7926986543322019	-0.7624342732463251	0.4358697311949694	0.11045860731555494	1.4442524983894254	-0.40568728933867676	0.38949183152150335	0.10761568974569309	0.0054793693233178105	-0.19406608577447013	-0.4721457769652967	0.3791311311906628	0.05366128600429389	-0.11116165931005373
0.1996257056107308	0.5208796354864831	-1.0716669161741021	-0.37329037557238226	1.3230094364205534	0.22767456357728075	-0.28089380007881987	0.370480924209465	0.03358042674347455	0.37688392627429934	0.5705365118698887	-0.31112705774315363	0.9415987587002835	-0.5942490495430144	-0.6373285096633531	0.41207438995575146	-0.9856502428041859	1.670894630478091	-0.2506490842228528	0.8268475438378144	-0.7160733838614065	0.1517545522066504	-0.39451424118061107	-0.5753671805162667	0.5455235523784984	0.8412506439337534	-0.22186319464186383	0.32385861697120066	-0.5456856058621159	0.9325178234327636	0.1947620292890952	-0.4610622089712326	0.740085010129771	0.25061436207825355	-0.3420626256671579	0.34012694867478677	-0.8359368903420332	0.14569053103081808	0.5591580580338809	-0.38479592324648704	1.063192305356409	-0.7862594522563007	0.6382635566613186	0.481653129767457	-0.5082362095428675	-0.1935422080165186	-0.2180132815893195	0.12740018064597158	0.21376874318188113	-0.5988974673936059
0.5765205111354011	-0.05040609196962084	-0.5896203287358759	-0.15101039868249172	1.9092845538239873	-0.3965056662141524	-0.5803636491800006	2.013877595350185	0.11321761127778375	-0.5633429624458511	0.191093371759198	-0.2197722668528531	-0.4163946117743154	-0.46660353881864236	0.1136205254112501	0.31767881170352813	-0.14947907318672216	2.0673638022648797	0.2196519421752642	-0.2459133047172837	-0.19300064093586472	0.7102518898298799	-0.6205691522551646	0.02972561516438027	-0.03304555624124448	1.4576621770395686	-0.7530912943474726	0.6096565202184234	-0.09316338032967601	0.45806921739738576	0.0723694067425587	-0.027807954044631152	1.4768157637019763	-0.6780050957066591	0.16130572612001354	0.673674633202045	0.2947619002509001	-0.141315683046484	0.2292088930326032	-0.4169129367464244	0.3291991646267361	-0.6813492422663543	0.2459794543525966	0.23518924130015784	-1.299065254530663	-0.42446939354110386	0.29695907617477335	0.08473322129693099	0.5824280978781777	-0.9606890306302345
0.5798358169996829	-0.041247427870232965	0.027378005407734357	-0.3920748090848086	1.746658292258957	-1.354838268888636	-1.3217271654895117	3.1130861704112225	0.6758085264949073	-1.5333025453334004	0.44052913655566345	-0.18662131450772093	-1.7819160266961576	0.6065731198474928	0.601848692989102	0.2670338032160246	0.5412275043091084	1.55414338658114	0.6715830529478574	-1.3706088357645687	0.02172197258062742	0.34288920486589913	-0.8063759096663666	0.25615955201146834	-0.89553864852103	1.2003524559529088	-1.3041434507326457	0.5917753461998922	0.419795736348901	-0.7174380555159918	-0.5218211649669701	0.06295085546062976	1.129102221236985	-1.8480798459618248	0.5468641052688481	0.2786475293354016	0.9433761265555695	-1.1216444663611167	-0.44410010584430387	0.1612238671067316	-0.4722618648612711	-0.23889619280812557	-0.3509930671958273	-0.2381121138696752	-1.6613000363253076	-0.3786728643233704	0.5225560987423802	0.2747839497570807	0.6844249380882289	-1.0818823884686473
0.04614226254330282	0.6987897557686661	0.23989212130894036	-1.2174179738100717	1.2546982561884386	-1.6406435675425952	-1.8588523466690545	3.3539324515131232	1.1211860694430666	-1.6874521665541362	0.9420398079887067	-0.04755478600375145	-2.1399698862858023	1.8500601359932145	0.6553275535873777	0.26055620206877406	0.3902986408434603	0.4557054523443393	0.6736519131657387	-1.9844036239701341	0.09639100675466121	-0.42342445149072044	-0.31388843649449333	-0.18391642054802446	-1.264296081622907	0.4975908455809486	-1.5625608204276396	0.421651174071555	0.6191733771972282	-1.5369855677481736	-0.979700913111088	-0.32803274642834324	0.21591840744575197	-2.275994057975587	0.4811005093228058	-0.2475471062303914	1.0511292891675532	-1.7150730588206062	-0.981020691321201	0.9551393348729585	-1.0775929700290166	0.13406887107951054	-0.519171523188314	-0.2651747222667941	-1.1988378033655422	-0.10875531503615461	0.2513080286917739	0.33107528027981226	0.30025344346611066	-0.9828009498637255
-0.7791538988455745	1.4716878873726043	-0.32210344239887717	-1.8957484348623603	0.7696044021950994	-0.9743703905756752	-1.5005234624224977	2.7808027562674904	0.8998770176107853	-0.8772819353300418	0.8572629187326092	0.3160221075673509	-1.3785924055361254	1.961595938255442	0.35581665599402945	0.2718399562949343	-0.28825804011428713	-0.47098297286800617	0.4565963768540939	-1.8002711192532261	0.3328524519099946	-0.5264164242138959	0.6671810193879774	-0.8170011554589651	-0.8680640107754258	-0.047164342556156015	-1.4420220523181255	0.15863004546636664	0.3941885257081428	-1.2777255688138538	-0.7547144238562865	-0.8341464135461029	-0.2685742033484659	-1.6847346490826403	0.17589355459333558	-0.23124440239189564	0.9515260089251063	-1.4533305675806807	-1.0447417992517813	1.3110412869082138	-1.2830793697306415	0.05231524993229231	-0.12361563732162914	0.3690458996002586	-0.19441516630984168	-0.23122767646067477	-0.15350912217831092	0.07183655673300188	-0.23746743319856253	-0.6869965543228146
-1.232344059223945	1.6378111606999433	-1.3542441481822052	-1.5628615397749555	0.41239565970274905	0.01688809977345149	-0.35482547617785953	1.611425305724616	0.10986862289056892	0.2045855784876089	0.04868941609987715	0.6975715884396698	-0.3542750920739627	0.7150463339736496	-0.012215501329751053	0.26920309176876145	-0.5541788376664762	-0.7310810450751194	0.5154024550141351	-1.1615582195710847	0.7952478939862603	0.34391360966152273	1.3981890520788798	-0.9005423026985994	-0.22463726967934547	-0.24179706639748375	-0.9819772624107532	-0.14811306420434658	0.00025846898273057994	-0.30902721878162576	-0.01970189976639791	-0.9274624431917582	0.16845254726783537	-0.6578776361140456	0.11423409627874431	0.1504143514503764	0.7931674325749226	-0.8077184646141402	-0.8242068469352244	0.9017878862461177	-1.0589043996751657	-0.4943231619510166	0.32350877736727807	1.2049176787378444	0.7022489106157971	-0.9815651190553036	-0.1651292077697517	-0.1803414207071405	-0.40144583173511994	-0.21129224347281095
-0.8012776145870075	1.2695010402966551	-1.9752025645459952	-0.21534184084790592	0.2338623671471437	0.6011935065299115	0.7222515247303776	0.18037063878687015	-0.6819141541790574	0.6798927157451895	-0.6832808245382245	0.7539461247905989	0.015907714815874052	-0.6113334796675652	-0.17190464764498603	0.1982267682824438	0.015952264446092632	-0.44239435784142744	0.8445334452522806	-0.7407852692957321	1.2075736105675297	1.3468367546383317	1.4968241313076638	-0.2183341624617923	-0.028447022294382587	-0.3172706264446773	-0.22086963519922037	-0.3536717696429058	-0.1986724368665095	0.4399923067912814	0.48103907641708976	-0.4353459154584506	1.106796546816772	0.10357885057185888	0.4623062267404104	0.10874674540035235	0.4075761559123414	-0.43766216113743317	-0.7940301113076783	0.04807917274937577	-0.6395326551684856	-1.068955175588491	0.2453528629255077	1.5802985669261167	1.0894155052446497	-1.6351990563014094	0.2880833651094452	-0.04808104165042636	-0.069618407676931	0.2826711451670026
0.27822478815283574	0.8917177662053866	-1.5222018425197668	1.18442813344339	0.25776044246128893	0.6876415788053111	1.026964447257291	-1.0394820511385003	-1.0487809873198028	0.3060956949542269	-0.6029101148001068	0.4357404763897245	-0.3442435241387272	-0.6171477265828559	-0.08666136116995168	0.030609494811760597	0.7733972013103688	-0.06952476090661298	0.84735658818469	-0.8928454914050986	1.2075363656308304	1.452787993795987	1.3097948689207304	0.6678798802956787	-0.3944355239595775	-0.4930712962326902	0.6805437560702429	-0.3286851456980071	-0.08086955269194697	0.5634045903120294	0.23762173454282753	0.2756732132432578	1.70551425671297	0.4704200725670322	0.8726161522477494	-0.668470325387702	-0.25054135214236084	-0.3889721591401882	-1.1127467499965746	-0.5691919254855351	-0.3827605932558981	-1.1428162226046943	-0.33459465025996327	1.2446400424425588	1.0956894308289176	-1.211126300007843	0.6893910877187451	0.29054934200633953	0.3341922569754186	0.4713981486435459
1.165203966061989	0.8141438531160552	-0.2490725202630115	1.670687803372754	0.36339617128545376	0.7068586651828136	0.7036054632142491	-1.5838330861327092	-0.9719838230410379	-0.3206455314109827	0.0602433863150118	0.09869841114765854	-0.703641591545604	0.6276313248074994	0.021117210505324502	-0.13582050801055834	0.7470297517148481	0.07031389420535447	0.09869971227355816	-1.370549921008742	0.7223958874450696	0.6192834671631512	1.3450677748634743	0.9909373907635768	-0.8019261589465124	-0.6918429205306638	1.3187094590867565	-0.15064230354910702	0.17074873604063368	0.4940131065439204	-0.4773250601790806	0.6679638435422536	1.519760174905292	0.7856774513642142	0.9056480580313205	-1.504397310730964	-0.7949014084967333	-0.17188423585729323	-1.3902855666985559	-0.5310703367539337	-0.42993644255896535	-0.5691036724375537	-0.8021093449526826	0.5146128160185378	1.1107743794052496	0.31345715809081187	0.4850905223161865	0.25433650106492833	0.31407863072916253	0.1646429904376625
1.251016809171275	0.8978457530268643	0.9022734237028254	1.2329349654659094	0.3072789790179915	0.9416951102870633	0.46662634808002473	-1.3211963726269003	-0.5972067644256132	-0.3727196306145081	0.49970420022394546	0.1296705553586907	-0.3885381457508554	1.6876116128998337	-0.06861898540399995	-0.09988216027467901	-0.14656938588690543	0.02424178657765288	-0.985503611347761	-1.654711093706122	0.10499795371914324	-0.1959252862098199	1.5597829310003872	0.5647820216399897	-0.716259605928835	-0.6957807200329643	1.3054066177689014	-0.05132446196379117	0.3328414026402245	0.774812310879187	-0.9333442975742493	0.5919068078384006	0.8266115634906774	1.2605988535521933	0.5536472803652575	-1.487693474067862	-0.7645408919112554	0.5249819152099015	-1.1366285744884532	-0.02264678225586728	-0.5246372681490183	0.30133791849066005	-0.6394232018187227	-0.0925469045290102	1.3142180115805908	1.8096201632863291	-0.2520333762189907	-0.3237185179311623	-0.16903409158356697	-0.3932123042396318
0.7639460541705192	0.8800461614066192	1.26160580233554	0.6982025480393009	-0.01225818064906007	1.1985907168277277	0.7472107244977275	-0.6274596737487415	-0.0005047688158972333	0.37637168201783094	0.4455010097587973	0.5225863092280975	0.47914725679915204	1.4335321056608425	-0.28340271175407517	0.21737896519569488	-0.8989718150675665	0.03962708016036245	-1.471627673159979	-1.4523908960236875	-0.14635200421968003	-0.16404429695601552	1.431204989725964	-0.05536110384794227	-0.13834019013015125	-0.4569207887274648	0.7201977164755883	-0.12201015325104977	0.37856514684823983	1.2901542726296984	-0.7455275289477239	0.4210383568709239	0.2383505839852954	1.6801994308113277	0.23813951783741094	-0.5746379573220073	-0.22992175286297353	1.4453281464646575	-0.38194427223276245	0.4063828029939838	-0.27519015092367066	0.9675789142114065	-0.024303767622261413	-0.3250037858644821	1.4898097016671916	2.1495194358875205	-0.804432287749161	-0.8193188354690465	-0.7052224880131109	-0.6714517565169192
0.42972796994195855	0.6974480848096564	1.0373074472374992	0.730514404297834	-0.3886136069316774	1.1377342736552318	1.2759879070640356	-0.1359874724326224	0.6802549657049535	1.3076273300214747	0.45795927515874946	0.8942617570851621	1.1172206019039694	0.2777288837215553	-0.2800041755127364	0.5679210816033516	-0.5268393458558849	0.2767717978885367	-0.9230650836774873	-0.8350456480853746	0.1336842931675125	0.4970769967675155	0.6887253160094216	-0.18381651222906217	0.4675212986319885	-0.15572002855728093	0.14295220350103854	-0.17325281297779824	0.3963279865872159	1.4174404840478898	-0.23581325700690003	0.5863929049462063	0.09877686257685946	1.7241015289343042	0.3040971465976634	0.3237265630109548	0.19317886667741904	2.1096139230087187	0.2741971926778326	0.3642324873841759	0.3503619398462807	1.1948001118420972	0.33821854006895696	-0.33541508617014926	1.2725730713595698	1.3647900572858398	-0.526038044902305	-0.5213172383926581	-0.917030584237126	-0.39557455690326365
0.603242660213126	0.4364210023643748	0.8849438058259563	1.1435236565904536	-0.5403157403164454	0.7318403878885233	1.5038543730360685	-0.2256561726329457	1.0790046369400315	1.5572457647581035	0.9947869868954642	0.901807399061898	0.8864962826347161	-0.44153996671681883	0.19046122275129593	0.5212973346678371	0.7713825186746718	0.6556185260567151	0.08376379637363661	-0.02541756144369807	0.5768587516997978	0.874341598781982	-0.26114719038400014	0.3058569404387422	0.6706106520492436	0.007315159071662072	0.08711310149197699	-0.0021547865955585284	0.34955549797871843	0.8549517628169866	0.017944119686729904	1.0361711226986083	0.2699743635709525	1.4151211333161855	0.6446318852619616	0.3783445720146933	0.03764289155886417	2.331122397292358	0.28230102642598076	-0.09823772028660593	0.8622472377999689	1.0776436854676057	-0.012921543340332582	-0.42873697412063516	0.5598545810518352	0.45899594132515664	0.44463003890043545	0.39386674797997484	-0.8180285121707214	0.13852723310502238
0.9244886964832743	0.15015447029237655	1.0139848177290474	1.2711011818256357	-0.49013386228565137	0.2739278524830064	1.2647949940575698	-0.7272958946984843	0.866088298114905	0.8854380687878926	1.5774779912928414	0.5815755635868808	-0.0858675676556747	-0.07511335065153732	0.9462293625081555	-0.06210367855076693	1.7965279386792083	0.9062260847137118	0.5866433746598076	0.7744828686007922	0.627439674997352	0.5133257419602898	-0.7634768777333222	0.942199698665666	0.4240318599208777	-0.011845315314099929	0.46417312973990316	0.2426977446730138	0.07348174529490815	0.0658369873211976	-0.1293452569907846	1.2792644029441542	0.4165877927148847	1.1179592929720492	0.9067342289050345	-0.24507345655674834	-0.450338555399258	2.233251393518097	-0.23796996060682857	-0.6268961423952311	0.6957945556718559	0.7909958356468417	-0.7461089865444059	-0.6984563137210975	-0.3053676126990492	0.1764376836059322	1.266103735325609	0.9374513750894348	-0.6581596600124425	0.4181073473864611
0.8754506275725212	-0.10981861420158043	0.9689351172368664	0.8463493762393178	-0.5540727558486273	0.02166023524275537	0.8994052389770185	-1.135984127284881	0.23545159379111819	-0.05884929498090507	1.3191553321858958	0.26795015015245555	-1.0434420074620574	0.7013322121961225	1.4625414296276893	-0.7221589619403652	1.674759924667089	0.7697496072548095	0.29795287622067634	1.3500584151888138	0.1343869984235319	-0.018103096674566388	-0.644971515943108	1.2302463364576008	-0.001469235024400918	-0.12814159460176888	0.7616814375321245	0.12653626982072885	-0.4250797050576801	-0.1992583358644948	-0.2688945200038532	0.9964441941879738	0.39085279423588626	1.1280097767860908	0.983223407824793	-0.6530916827674271	-0.6149718576651092	1.8828051309946143	-0.557420728033632	-0.8829385010431838	-0.1453067951159898	0.41431636031471425	-1.0010314261293651	-0.9019914991552166	-0.759989969826241	0.2622234787491346	1.2279168472823043	0.4877495651127177	-0.513966401890774	0.3601980586000136
0.4753949150723525	-0.1633237058780522	0.345802265840901	0.3034163548443499	-0.8857994667355243	-0.015471666271312818	0.7895079912245375	-1.1056966150065335	-0.11064486734182237	-0.37023561924299375	0.20747336181945894	0.22907492402380436	-1.2957526223858937	0.8863129638191879	1.343215290636148	-0.7210451940183814	0.7768980669421444	0.2308973953523017	-0.14353055992296018	1.4746438517741984	-0.4553222450193222	0.18050105457964474	-0.3392360521534506	1.1401836647725692	-0.3036625652295823	-0.24093292458323584	0.7287115568170772	-0.5526752871251439	-0.7825834788449102	0.2818057425464303	0.014249984202674523	0.48278264948755223	0.3171585777327945	1.3687791305533945	1.1282204691286715	-0.2975817995644691	-0.22341784549013144	1.1770125973076975	-0.024366000240707137	-0.7406755582126887	-0.9621849783997264	0.01652491137855425	-0.20668039448559258	-0.7042398693753401	-0.48805182560180793	0.049181886116440254	0.46317578260511727	-0.37184696387931326	-0.16971060871333155	0.4436095389534238
0.2100842687470994	0.17382608341835012	-0.5115489173169049	0.21697322571263436	-1.172799055029133	0.048814088553490204	0.9247523871791719	-0.7300635220477676	0.3009845246187287	0.2049743702218109	-0.6331051971976781	0.4041964643493157	-0.7891674158217503	0.4224174404560969	0.7037197370419729	0.1895558652242052	0.1796354751923733	-0.4110816012010954	-0.019483045547748285	1.120628012223968	-0.5849750131178704	1.2160303140715751	-0.30147502039875695	0.9951215708214515	-0.35852824779047865	-0.28351218767368375	0.6735172316615542	-1.3989894393222049	-0.5726544531264766	0.9768668691399219	0.5966332662704144	0.33364802449142966	0.37151916365786836	1.5094397581346293	1.520507164855317	0.41902863031732335	0.20369886129215609	0.17400854165275445	1.3072822713618424	-0.31118504035455485	-0.9654091691219535	-0.23441784172051552	1.3531017403012748	-0.06755560183261185	0.2701341979361565	-0.4822071474512418	-0.22587805386897217	-0.5112453554818467	0.5576510183952654	1.0945523950122977
0.319937776360005	0.7591844486440401	-0.7833407671834076	0.6416237237342702	-0.9686693331151488	0.14962501742859377	0.9754637195829066	-0.36522836940238884	1.0398107040904516	1.0165053049876371	-0.24180182943206097	0.45585503596579097	-0.07005649309305297	0.1630813444993219	0.06072048812184511	1.3472690639628488	0.36537537573301543	-0.7728437900625444	0.5426316375241342	0.629222557729456	-0.2609919367651261	2.155111793494548	-0.4874419342855014	0.9863981439719478	-0.25782623698536933	-0.23945574848319526	0.9617863857110762	-1.7211897438360049	0.1721927926024638	1.1574055479087648	0.9078181722463998	0.7069452803595935	0.5604222811898575	1.2931889422682592	1.8425588527507237	0.6508316764129015	-0.0034202077070856793	-0.6753025475260064	2.6876640602939186	0.11943045302451014	-0.03371439929471758	-0.19789073132937343	2.74809748662635	0.6210331379048732	0.8861137790226475	-0.5708335365817659	-0.23431010584696138	0.316046171703437	1.4600574970530322	2.0355926250834715
0.42382774650573546	1.0751723101506458	-0.12001802609853088	1.1210083832030773	-0.3188478897055141	0.23414452232817615	0.7000645757930665	-0.2379685674872823	1.0957178454012924	1.183544415628425	0.906791796872574	0.05384282553070925	0.2627054910608668	0.6876266986473546	-0.1608011761981128	1.6737741869322462	0.7290415737504227	-0.7648384114835072	0.6876961752325267	0.485913453338587	-0.10686016507999097	1.958793196366342	-0.5205000605800963	0.9405353971422946	-0.2155804772680693	-0.19517752841280997	1.386151902463248	-1.2363754499472372	0.8649513826954617	0.5902011999693036	0.5442601618555006	1.080272495420134	0.7265422715539082	0.7091723597557784	1.4919647357450019	0.08122752178410067	-0.8422532049167334	-0.866437999412971	3.255845535882113	0.23238068005770673	1.152682815291578	0.02741157526611586	3.1489343194946224	0.878760619482075	0.9013618704428236	0.3518341046578008	0.23889992824026313	1.0934034119330616	2.00905765064288	2.4314996734877496
0.010865607393566814	0.6890715291198342	0.9152371150261616	1.2298332388349535	0.13471262497975353	0.1697012064923083	0.1975137450940468	-0.27556548161125055	0.03439874555951303	0.48954070826373086	1.407238963906833	-0.826217110888048	0.09777472399295983	1.5163366755575756	0.008087698239258086	0.7028393630292141	0.4276495668808085	-0.6977546237590929	-0.1209577647723588	0.8307722161258688	-0.6383248834259457	0.5764582041521148	-0.2558461627020767	0.5874996323211722	-0.38130274738033804	-0.33541611626395657	1.3106336129563554	-0.3865209009963118	0.9259569470911426	-0.3097782347097008	-0.2794942619980771	0.8769406233419608	0.7140226293601376	-0.06645278195385132	0.28215523692466893	-0.7239427316552081	-1.5830500118776092	-0.40906373107904187	2.6635673566407267	-0.07896721516314152	1.7448723944417017	0.17573638732458902	2.4264087483287797	0.6118200617689346	0.46284199917911867	1.8032963962562503	0.4945360726831673	0.8075241098265614	1.8196815088041987	1.7488892519398491
-0.828016950850123	-0.2533845203647224	1.4615448855655662	0.9287961230453082	-0.19434835659604188	-0.1487050820880442	-0.20566912754978478	-0.3042846507064498	-1.3025062092981707	-0.44574253544614606	0.7138282391105317	-1.7926768457113245	-0.13391843330086073	1.6621824480601655	0.1982270894910081	-0.9061193872077787	-0.5236162828859171	-0.8995351506885046	-1.356810134677089	1.2734389871111569	-1.5508001100040312	-0.9766253050779387	0.012614683327408371	-0.04643542429608298	-0.6541383112661957	-0.7603175036755181	0.4922934151922157	0.10495141265455543	0.4134085864755994	-0.8966325554634156	-0.9197790526770514	0.24063838631921486	0.4789709652112932	-0.7816744293787786	-1.174588313995955	-0.8986224510328543	-1.5348575481092437	0.1341277704044832	1.273736308777069	-0.5331050300095365	1.4736570530398603	0.17038452915963212	1.1387729043892216	0.20743229504519772	0.1485064303583043	2.5812384672554294	0.16915465771427327	-0.17688721956163814	1.0226414776788713	0.37189378929753103
-1.4067472375332628	-1.1374518115658627	1.2575713538737456	0.4163280537836875	-1.1487885389789463	-0.6029547018042655	-0.2401514950771982	-0.32926763458869795	-1.5170970052971158	-0.8756232912241565	-0.08529751167297701	-2.246584361830857	0.06272479037258655	0.7531660863734169	0.130151823865025	-1.96231015788968	-1.246759119605249	-1.2200769836342613	-1.8899128620793861	1.306848074257375	-1.9198805396007652	-1.6135074575159853	-0.07340328421648092	-0.6131665130980948	-0.7056141177047097	-1.2660031969417986	-0.473209359574404	-0.059147814195447145	-0.04518597086195508	-0.8228340780531509	-0.9183419676654901	-0.04719214682543993	0.059022320019281385	-1.1828210463195201	-1.9336874559678947	-0.1343155051522431	-0.7329633210452419	0.26455124348507264	-0.1324254326065982	-0.6354110908105287	0.7760794663518065	0.2781903013822718	0.02203857015966688	0.06925621429616609	0.28999686674141967	1.924375444163173	-0.36439349823036	-0.46233326207661235	0.160042097076492	-0.7401052594656942
-1.2305399577168985	-1.523775127788633	0.7320151584703206	-0.14019763258168738	-1.929963429524546	-0.9114977189158037	0.11014923329335014	-0.5181202285525601	-0.18257140422945983	-0.7109746594298687	0.30738434569615913	-1.8514937813031453	0.6757908743456291	-0.6436774970479638	-0.1232765515380161	-1.8655349483652808	-1.046484046550565	-1.076756531211026	-1.169222706435043	0.8833649331139792	-1.2160526527514275	-1.1821902404534579	-0.5102199649598282	-0.797969125579978	-0.30753442022180566	-1.418760962500356	-0.7388287825028118	-0.5457937531598379	0.003567182346297235	-0.27831073780956156	-0.414104657768784	0.47321877200078954	-0.49042772952860375	-1.131072493737088	-1.6140445464693174	1.01582625066394	0.19045505594976525	0.07200000034983926	-0.8839820988004037	-0.17692084686142182	0.2476108293008545	0.7352892448023732	-0.532098728711217	0.11004700131684576	0.5158654173011513	0.21030031309532415	-0.47656464817821287	0.5870896843687254	-0.28233725245646013	-0.9774111743758741
-0.5876188880205635	-1.5602798407921759	0.2881053829490018	-0.5950581547169244	-1.8921958286025287	-0.9530432178967537	0.5807598729676446	-0.8730826770604545	1.4899801256046044	-0.5102826454376322	1.4415919080497521	-0.9104446412611815	1.1006965265054804	-1.7457388926560122	-0.28064050195006834	-1.0799983062944645	-0.20637793912008412	-0.14272813990932787	0.1862573922613971	0.46838959676176745	-0.013883289486384945	-0.4848308257765016	-0.9771121843545147	-0.6227054572746477	0.3193222221964959	-0.9746453874629845	-0.17128718740306553	-0.8342604417623035	0.2958469515326371	0.15938884471609405	0.0323595553685522	1.220574301425384	-1.0767846929625742	-0.7507667262261902	-0.7700130651164859	1.6055630876207083	0.7000768381608535	-0.0019387196774369932	-0.8374497719678522	0.444592356801903	0.05434102358494164	1.2483264383687926	-0.6211233090747964	-0.14321818411059228	0.11915767804472195	-1.486525703300252	-0.05386525733443389	1.8133352192323033	-0.25451201368391546	-0.5746336208826734
-0.19866972330340935	-1.6544340398293211	-0.18155837937969263	-0.7109477704695356	-1.1217036011986594	-0.9152722545006481	0.7486507184253594	-0.995764530711185	1.7229501305664794	-0.7284286322039154	1.2448156870964073	-0.21002472170259057	0.7111376698946378	-2.304175884865239	-0.17992455870518517	-0.4894167464899434	0.39210084034388254	1.0746992067657442	1.0329673853774461	0.49535476076221174	0.5041669331108811	-0.38007048855434605	-1.211046068069227	-0.3685553449846413	0.605349171195571	-0.20533422105491927	0.49794051638638065	-0.7249026444957657	0.19929205226729893	-0.04255284560395176	-0.00028789851348240056	1.061435358721716	-1.5136087748532696	-0.40327114170876105	-0.31907321463992383	1.0946413542377769	0.790047520227353	0.16015768786947635	-0.41721424185936784	0.5517172962358194	-0.0978911867936927	1.1126148216101823	-0.5830361685682883	-0.8796001168838326	-1.0415464806779513	-2.3639232864580957	0.36242980108760764	1.4439001793471247	-0.11408140132525386	-0.20536248905571616
-0.36194273578416475	-1.838872909897989	-0.9043863773837769	-0.3365276048069388	-0.1986364380885418	-0.9908002863045894	0.29118365222922377	-0.33039643211047254	-0.02012403111139326	-1.133280385755063	-1.5578609448016951	-0.3196576692092213	-0.4129957333876992	-2.5210899121090344	0.08976052775275546	-0.40680628351355813	0.2992518540093771	1.5748618032248927	0.855611690568656	0.8736865482598132	-0.18897300260546773	-0.9376327749008054	-1.1926293360139024	-0.25546922850166726	0.2298271617720007	0.32566494819925706	0.5451159789626583	-0.3706231059243976	-0.43465558485252787	-0.9015259255389004	-0.39378061537706505	-0.41211929498723016	-1.5703196214883954	-0.3851294456584992	-0.6244654742920892	-0.16504529720923944	0.7768253436454539	0.15472218337060245	-0.23381441038811146	-0.06601311122837593	-0.4976057958105802	0.01781310445940446	-0.6401702239423286	-1.5900690748430146	-2.128159192309954	-2.3570644995881587	0.24533237002334146	-0.7649198587981524	-0.2663980762499446	-0.23180698200229868
-0.6552639542025714	-1.6700763573128032	-1.586482896508821	0.2377643276148503	0.46422025855444676	-0.9951109353219505	-0.7241444930352038	1.2323360205149365	-2.3837531274539807	-1.0904752580045065	-5.483014148848349	-0.9822616277731713	-1.3754344375259007	-2.4752323851874896	0.3504924058325422	-0.3641304205035328	-0.07440549624807682	0.9176717227385743	0.1841454293481778	1.1228736585958927	-1.3227082019560947	-1.462471543446793	-0.9889031947090241	-0.25812169690722336	-0.401104405877879	0.36736279700179086	0.0795502119488958	0.05902826627652184	-0.9715985638432649	-1.7890880641765299	-0.6180768147007188	-2.2577956963858674	-1.1548513915461411	-0.6267473153191432	-1.1954336833452017	-1.1481741502134273	0.8520013554701921	-0.3675511162050019	-0.5511965087875063	-0.8167825482634183	-1.0420492107607733	-1.3566812132178554	-0.7461780816884364	-1.5358716400532355	-2.028195676494368	-1.8345999630686476	-0.235459627597524	-2.9985465809527954	-0.8043031703948793	-0.45310919746173217
-0.5315910819681187	-0.8159116832390715	-1.547509964270895	0.32585609738055765	0.8974853318187708	-0.5060815573614671	-1.783294638388454	2.9925751734239845	-3.3704661273944625	-0.3774038644023071	-7.320865442364548	-1.3145477713705722	-1.2176656227358376	-1.963535760795093	0.5458194616152983	0.15061011140441524	-0.060084187896512965	-0.18138457267196065	-0.09457138206765246	0.9246153934289689	-1.58561204496589	-1.2709101646802092	-0.6006056578338477	-0.2172371836379904	-0.45503556412864343	0.2624678813799767	-0.1829239660867521	0.5740067588966895	-0.6802527643561921	-1.8993609590699745	-0.2579034086261549	-3.0181333261525984	-0.45689931660098027	-0.7828401130483775	-1.278679685862663	-0.9721714271353105	0.9411522698437232	-1.1133195298165988	-1.0634473217314628	-0.8709241126011539	-1.347222577284186	-1.8257839159797131	-0.7258656319721076	-0.645738252232377	-0.5637433757266349	-1.1157456286660048	-0.3511251034698612	-3.2397505759772693	-1.4250235124936912	-0.5032858368577805
-0.02204998616663962	0.4173492821712307	-0.5954307131622486	-0.5058682054547018	1.2713439866515654	0.5238399281287911	-2.2709269951715316	3.8149745131412756	-2.2461470946800515	0.4594993458641484	-5.305984127499394	-0.7357563362786937	0.1274918025748497	-0.9421161068484665	0.7477747392673744	0.97058663884404	0.4572816177078463	-0.5267681397508016	0.30844049197748175	0.4064078865091078	-0.5039978511304413	-0.3843522866603656	-0.07095424423339948	-0.053456881133414756	0.4227077010486853	0.5163344669614534	0.13207046591917135	1.2114641205208148	0.3758720166887605	-1.0299082035891884	0.5610071581712975	-2.173565162005557	0.141357817700209	-0.6708337819517646	-0.6603215569418464	0.30396212797729244	0.904318196308062	-1.3730047052976186	-1.2255581788384096	-0.07266739485200654	-1.1762929620439502	-0.9222691445177659	-0.5286828379487034	0.2755516098506511	1.1289299603298042	-0.36267220475927164	0.34859874170559674	-1.429841609716879	-1.6670040509527786	-0.30628968392561357
0.3286751814365919	1.3134332891918445	0.5131722721514225	-1.833772847278236	1.5634876280361296	1.4667891805427546	-1.9740435218889016	3.039718187418964	-0.16998053524102924	0.6644705443634894	-0.9799411679418433	0.35071038203170474	1.6715503166826144	0.15173405397212972	0.9950523057083592	1.4437470846581852	0.982669384353898	0.24539305052393445	0.8951695657977848	-0.11962745439912523	1.063392497799412	0.526290683455564	0.3776363051381201	0.16897978040870187	1.5881448412545591	1.1414680007037243	0.6068409669854071	1.8268280315612386	1.3251067654372584	0.10793063105043585	1.2627310889507912	-0.6222987120360762	0.3567565566278476	-0.5200661362572625	0.17136556659748972	1.641210532303438	0.7193835536177483	-0.8388166284795239	-0.8432498746202101	0.8607937847079404	-0.6769972191262327	0.4923272436265962	-0.3236627915997708	0.4212253098207311	1.6064013432509925	0.24924334342485246	1.4534866462939406	0.5615529429151543	-1.2856953914320628	-0.07037978839707532
0.15881832662930886	1.471235560735921	0.7833092612037534	-2.610810926700228	1.6523172263763959	1.567860880552244	-1.2353077092270772	1.1180411689465346	1.0371952299438278	0.11886392509154312	2.339951377876314	0.9587074302301475	2.248553059879077	0.7415741558429159	1.1918190845599073	1.272296464676232	1.0596410495874748	1.206937204009686	1.0501820978026137	-0.5292565504721826	1.8513424246733436	0.8212990699205444	0.5104171609804644	0.34682863468082165	1.963403614585091	1.6043148905437667	0.610560088773571	2.148044041917159	1.4097349929548608	0.5331753475334904	1.363633732601665	0.3308214858086511	0.2337047799541871	-0.6534254623363438	0.6024658202751482	1.9176328053078897	0.4577408165347017	0.013382513974982684	-0.3019105245802467	1.14919860991257	-0.18574385685802797	1.0489058458239684	-0.3321503557569686	-0.03552641752827724	0.5328797216850034	0.5016553177883459	2.054501782913656	1.0756141099831897	-0.48308202565871683	0.03562582665238307
-0.2916015231820367	1.1482621305870464	0.11541221985771982	-2.133614146986026	1.590582034353142	0.8122842561806043	-0.5630914003936686	-0.68477650380053	0.659513771957372	-0.5145948722434281	2.7873773897131664	0.6412145011035905	1.5911550388665916	0.7102666475879678	1.1858156185299689	0.8985313187728392	0.749576514287825	1.13934413055202	0.7310430776638736	-0.8757938970741599	1.495463599506216	0.4824671827747397	0.39741640020782043	0.4381983572503087	1.176506367574532	1.4870065589330983	0.10097939263723817	2.0129611345607437	0.7731198211239968	0.04586058960681314	0.9444248018460358	0.31529874881996844	0.0769427079874737	-0.9534398562454371	0.5200434123235966	0.9995021759918127	0.20537432194135816	0.4805780401778675	-0.14688598669119748	0.8435786705649032	0.13324454619716491	0.3203822210051588	-0.5733695070039242	-0.11170699202897898	-1.019397866625498	0.33176977084939346	1.6651096603964357	0.3656516719624932	0.21994538038912492	0.04099501527365269
-0.5187852744104747	0.8484900618802134	-0.5412705460305259	-0.7322777531434541	1.5627017444066225	0.04156910178324822	-0.12599405808766406	-1.3125712027567018	-0.4000188354857137	-0.5245018436662745	1.3788321755586166	0.05369331033418534	0.5096286249327934	0.467240868624116	0.9134611302997315	0.9087450730223195	0.4091787287231961	-0.08381595586776623	0.4314150026147125	-1.1156276819164335	0.7966750880452853	0.050935009817933606	0.3929053001311424	0.4488531989685699	0.015267266235560182	1.0492783510930461	-0.3978438094772565	1.4882811359923038	0.20331040098798417	-0.48990615537054805	0.5640589270367534	0.07535216720761222	0.14866120124037766	-0.8484500647170922	0.32589690855369957	-0.10924994891329354	0.0732605873466769	0.43177324801288824	-0.44607484266986885	0.7100331780794503	0.3879988268280633	-0.7239799630794141	-0.8037195426110918	0.7403586805884785	-1.7244403719400028	-0.05056463066678849	0.6842566782346808	-0.05568365267522624	0.41583300750702695	0.024355569757542782
-0.3305031012588416	0.7316061785336166	-0.28196642440107217	0.5750083616444711	1.5659898526467337	0.060106897992993104	0.28054245319226834	-0.7351352950383852	-0.7489642210684354	0.09140857383871374	0.3621446153786477	0.23283978526169774	0.016676389367541827	0.40571166087617705	0.44674319136586604	1.2073815558000414	0.17668862630228913	-1.3183872129160559	0.5555142666235328	-1.0737789004215526	0.7328987406218297	0.03329558060131947	0.6920200966324551	0.36898281395236504	-0.3694981640753523	0.9417029493504313	-0.5506859997061784	0.7908594294762977	0.18523783031357835	-0.08774340717089456	0.6817088407523614	0.3900099855133751	0.43374497448975113	0.015567177281527842	0.4087337588273225	-0.28687233013085817	0.18482882541321863	0.34746386710719224	-0.6653623158500636	1.2053053202077264	0.718468294889454	-0.8198429126177001	-0.7337653000152036	1.8072702179410876	-1.3268051151804354	-0.33583594121038873	-0.08588159722706735	0.5584116860315871	0.19384891233816748	-0.029805348676078758
0.09120055389519065	0.5818912323093473	0.7047660990468064	1.0599768582467193	1.3484080848292204	0.72937348315627	0.77944259965673	0.18610163087597212	0.026976539673001853	0.7096938827297977	0.664507884950545	1.3613741027825716	0.35479729408181354	0.4772210198162156	-0.07466222912241095	1.0726179959116613	-0.12564770806009096	-1.402503725695566	0.9585054911334244	-0.7573825351725677	1.3888116096731131	0.4053721372966251	1.0233873834583154	0.1688079043143555	0.34047087538325804	1.3755152494054659	-0.6326182597470148	0.1941893439861278	0.41883588029853647	1.1659248659952572	1.1847667662085788	1.0834339530736865	0.6975207403885467	1.167713081115484	0.7179734042963467	0.5468759159445212	0.518442794334221	0.5904772325468497	-0.24999875257238885	1.8033492437706544	1.0485194298292237	0.16512521114657552	-0.3048925539673736	1.8461922216914226	-0.6769652681122281	-0.3841255703152721	-0.2896036847978988	1.3518623281898345	0.08306878433954411	-0.12698881843793097
0.6035341135851285	0.2808411204313052	1.4055615476565706	0.821251593414299	0.7968385325368493	1.1459737196249489	1.081738013814988	0.5854869750277633	1.0824989396958435	0.8596088472029344	1.318107789174981	2.4613415500709017	0.9233053007434748	0.415249072744097	-0.5232571600037143	0.11664852603980842	-0.6113906337492826	-0.4137031810126498	1.124465011956265	-0.5280511547974529	1.9624316753095237	0.693624573601428	0.9604830962585628	-0.14689318461649173	1.3578030973694664	1.7869350270251836	-1.038110381463767	-0.0010338244370863509	0.33087299892349376	2.074274504576994	1.5275555149626903	1.2836502053174372	0.7414915271059774	1.599046682534181	0.8854147001110406	1.3973728678477269	0.779499018694099	0.8916112452555823	0.7143316242542918	1.5696948361848202	1.15056319340903	1.1119522528089512	0.2620473633930404	0.6269602988177948	-0.5390976493133818	-0.2765772056809592	-0.2889527469175522	1.1530637456438853	0.5336446006360069	-0.10665160687478874
1.2848553037002104	0.06659898103069378	1.2181640724290799	0.408960846056644	0.24427909789040814	0.7175853768721875	0.7598822577064127	0.3166869015896168	1.3681111873262644	0.731601745181573	1.122601117241103	2.4198207397895897	1.04961212971271	0.23420494712135922	-0.8199076470155945	-1.0412261818346094	-1.0640904834438476	0.48442473744670905	0.713135807003044	-0.7546965450559957	1.7177468992337	0.5000033621805127	0.5124589669640329	-0.5097546314918235	1.69290998698396	1.4670022589157556	-1.579590753708564	0.4035436347683384	-0.13855808616836812	1.6050151867949949	1.3149637806196894	0.5400203114234687	0.5633096050140227	0.775044985740946	0.6780288850171892	1.3247858779810968	0.5831897561195282	0.723979010286653	1.5278713459583046	0.34690383896555327	0.9363051495872731	0.9624673107620076	0.6822099278124245	-0.6056695977751986	-0.6647462230027288	-0.13246011265765767	-0.6229992857214294	0.11442190505610005	1.4049210631575586	0.23920957459636175
2.0654842566388565	0.20412986645819486	0.6103827872659264	0.13975618709828921	0.14971205292806336	-0.15725649767981487	-0.17158209250375353	-0.1481994925731203	0.7647924914144154	0.8125557311385893	0.22688235259466666	1.1854697039017468	0.6502904978387888	0.26599532589806857	-0.9597639012566123	-1.3429366912062726	-1.1790748086575884	0.3637061151869306	-0.12731810011752875	-1.3109309371092712	0.7414818430341455	-0.09593465156909348	0.18097307862694775	-0.824257771826913	1.1487701917542232	0.4217576097419818	-1.605608060351479	1.220651577704837	-0.489062614589839	0.05724082374693506	0.663607860190107	-0.5999208548038862	0.2709315348817697	-0.7270087270973773	0.22588466157768575	0.4351233511448571	-0.13393588776039136	0.04886873718043818	1.5977304641898173	-0.9194672511350489	0.5916378974624399	-0.07799085188926126	0.8364383180289742	-0.4822133869819155	-0.25037822108017016	0.04392643876309819	-1.340601383809494	-0.44980047191152744	2.0063058635001956	0.8408609812643428
2.3906508842050758	0.5357227322083813	0.40885862127424094	-0.07339267541681496	0.45675051169101294	-0.619643118682618	-1.106073056895207	-0.38657158775548583	0.0801113111975394	1.1389753191941319	-0.23727530446816703	-0.22910455074359587	0.10006833789964387	0.6620992339981143	-1.0337511160826747	-0.5435673835714642	-0.978309557446956	-0.5329216493580466	-0.93872905533992	-1.6236978574268983	-0.26884749747678244	-0.6471742941100762	0.30376431136259285	-1.022096580167046	0.3103194478665383	-0.5943735922852997	-0.8673037711126057	1.776989467733061	-0.3738318321143358	-1.256194196844943	-0.04610265867020136	-1.2359279329625865	-0.09247580325829917	-1.731360027772266	-0.1990919425501895	-0.39187657331894715	-0.941568752954104	-0.574162802617831	1.0510904850209979	-1.208281261729213	0.36150131702569815	-0.8363847300790518	0.7790454419707104	0.8137231192579615	0.8404511969159572	0.3114304398226661	-1.9614227241467024	0.1856474299495037	1.7219870963519246	1.2558538168712423
1.606510569202341	0.5689540578806908	0.6687925634011715	-0.34408161485160255	0.515334189876269	-0.40574687056837777	-1.3774934272091464	-0.45161299362747165	0.024655960361954644	1.143532147658767	0.2566708105588249	-0.8827145850739435	-0.3516434960583378	1.060817704196315	-1.1738218238300422	0.3631778651667115	-0.8123912283013507	-1.2340341507755117	-1.356187906205988	-1.3416975873081762	-0.7891817887824828	-0.7929351994500289	0.5112136910896783	-1.0793459238470577	-0.29068210613214346	-0.9240976609250954	0.010905481890036558	1.3548774197307965	-0.1110892217330796	-1.45684187290795	-0.6599974502777999	-1.150217471542831	-0.5619856290755053	-1.6124273332600827	-0.5232806707642591	-0.6270861603544918	-1.263707504088877	-0.6674803996079292	0.5415256925491309	-0.6254926454807783	0.24209713618215264	-0.5763103600464383	0.5745318915097456	1.591227596077651	1.6855710722965618	0.6446195054001852	-2.035105623264893	1.1023068367262023	0.6269637526170482	1.0305414162612319
-0.1953791039018094	0.036344070035581294	0.5963055239625918	-0.5431396160466645	-0.16658587358268093	-0.10781935076605194	-0.8965583037698411	-0.6381546945448667	0.3962111041110567	0.3397392374594711	0.9487777539427161	-0.8080728337584621	-0.8015856550783165	0.9343647142408311	-1.4052113712735073	0.1823925266120547	-0.9174745220483507	-1.1886109522586779	-1.3388215501507914	-0.8325441663757167	-0.8839089869632427	-0.561340755295178	0.11071577991138547	-1.0028722031582624	-0.7050543497144449	-0.7008427473609168	0.17047927322981357	-0.07389931117719209	-0.30591643402214547	-0.9654053740598315	-1.3226981177462485	-0.9559730205332823	-1.085858389373854	-0.8227940566333114	-0.8901046664818232	-0.6395828479109511	-0.9136492764285506	-0.410835735379471	0.4775946950553265	-0.3006488631064881	-0.010901817192902872	0.16351104304817957	0.2126882110132615	0.5345711457653507	1.32639877460176	0.8935716731946763	-1.6060148239139687	0.8069221472437846	-0.5400391131199198	0.17702653675759583
-1.9302797079240472	-0.7870146550199822	-0.36264275652143885	-0.5114466398388032	-1.2079170093430827	-0.35466447158675884	-0.17955078245984338	-0.9833765807203461	0.3893269044058858	-0.9727971612073982	0.8029373648556801	-0.6937033770194042	-1.3380433416595716	0.22600385565840633	-1.555145647235218	-1.0963686499940801	-1.1013782297713377	-0.7269753611813605	-1.1034361622668964	-0.8117008651376506	-0.9110474660640506	-0.2541567033206648	-0.9616366358487862	-0.8227283064315921	-1.1912156777345797	-0.5693269232509909	-0.4550318607360802	-1.622234130575963	-1.0524871962739608	-0.7851951097572822	-2.0459451938228668	-1.2170411407470052	-1.4309532115651786	-0.26395956756883804	-1.3520923247426113	-1.0234795406190667	-0.22332808246019223	-0.36695270284324494	0.5778167593154959	-1.0222743135383312	-0.5220752876457002	0.2588259245001324	-0.28433716284137955	-1.690111434701964	-0.0015601907293711136	0.8916762225560593	-1.0917691657809139	-0.8492226193180681	-1.0379547493647021	-0.7727320707469849
-2.3970201038606667	-1.41477213225324	-1.6562666730163331	-0.37139363112194573	-1.663732792099607	-0.9974901768468533	0.21486695272387382	-1.165800112839415	-0.368499787369453	-1.8845547883785339	-0.17446929974367198	-0.9002418604783229	-1.7147035995953037	-0.5292400174250387	-1.3893494948703384	-2.1950557523364664	-0.9834879780006024	-0.4340752912106685	-0.9113231190212089	-1.4547824520859371	-1.0426286022862188	-0.12063603963612082	-1.8479794790517607	-0.5938813876602963	-1.5914059543455297	-0.8422142217739425	-1.0227990409502414	-2.2076777695058323	-1.7333858376334952	-1.160193995649125	-2.413062072518304	-1.672589300154834	-1.3521824055323493	-0.29253267342744	-1.6600166169270367	-1.6567566795840152	0.34953235753302747	-0.7438243318984428	0.27106380037425576	-2.212619317056467	-1.0176977012299004	-0.6348756219126771	-0.7365075542959013	-3.0196367597231815	-0.9861900115261811	0.5932734508620756	-0.8106021413181695	-2.3072980538501207	-0.7545507968232608	-1.225495427624817
-1.4660314562444707	-1.688121257274538	-2.121038090417163	-0.41130396794835883	-1.125582840377315	-1.3384018385714977	0.16222050941637384	-0.9162996780101464	-1.2755413952444659	-1.803706094722923	-0.9575599976038043	-1.1048293539281753	-1.5914330152287115	-0.7772605402791558	-0.9015778160761667	-1.9244188628027268	-0.50224159410505	-0.38172743535531556	-0.8885255947230084	-2.0574932518126854	-1.1951209135914336	-0.1983809862333651	-1.6654222482084742	-0.3810600901523935	-1.425528748371827	-1.1765800796258408	-0.7747878150342848	-1.5993797581430271	-1.6873250380863862	-1.3223045237466649	-1.9537796834813368	-1.5449791618737525	-0.882740845669171	-0.5009945532690312	-1.4685080188197661	-1.788932987966069	0.6318310909721914	-1.16955626131901	-0.5434271395533005	-2.509780792527426	-1.0322795806442988	-1.6489557062563205	-0.8910667242155863	-2.191760103296131	-0.6771433631803953	0.130661973090348	-0.7376764109447406	-2.0283769937891596	-0.19773845075904758	-1.0312359692762578
-0.2524688029231346	-1.83079645667501	-1.2941797571774223	-0.6665483698213496	-0.293320228894688	-1.0564741263194521	-0.10945632725832143	-0.40083520174348947	-1.3533434810459073	-1.0817554505077802	-0.7439508181559021	-0.9235958617583798	-1.0442704209710527	-0.528726167306328	-0.43100316422313517	-0.5068093005685544	-0.05288373100813638	-0.18586589924327473	-0.9601226308081865	-1.7234085242416377	-1.3010856235746886	-0.4208511845461325	-0.5982412813596033	-0.22475526415443628	-0.6343048675946793	-1.1266912246630887	0.05861074506788648	-0.6604043660526419	-0.9470425965072663	-0.6253483000780734	-0.8272456311393892	-0.5460292901127733	-0.39563401110701807	-0.39974218575766973	-0.7616328308687109	-1.0749302582694387	0.6987241061167692	-1.2293543609052036	-1.299466693791147	-1.3394425740668667	-0.444104111956684	-1.6718416442371253	-0.6815973176040583	-0.09844220271791797	0.41311851772145264	-0.24401453003281767	-0.6924873341466867	-0.2828043475081862	0.0630398892840722	-0.5553649067728929
0.0029858423590784426	-2.002327819092497	0.003213434212774693	-0.8116079115593571	-0.22189956065871969	-0.5881673709960905	-0.3938361901183111	-0.0771903210978324	-0.3248783567343264	-0.5943585179059284	0.15782112100898787	-0.5405102345106868	-0.5998461650205688	-0.2774038612501673	-0.3945109353126334	0.6621379776003862	-0.0708586962896654	0.33389677320022343	-0.9235892027831424	-0.33516413764020137	-1.4192086192699884	-0.7562258138199371	0.21412315367363288	-0.12249766257765317	0.08208118499217816	-0.7770716789471223	0.5608964364216367	-0.44580500454037547	-0.1921948809152838	0.4499256076710468	0.0979721999921457	0.6699335262887818	-0.29863646143614486	-0.046334262456082034	0.0054230621092878906	-0.1652362530116687	0.5592920574736729	-0.9839356728347478	-1.393436158434187	0.3432233727112984	0.26600251210838866	-0.5789579038295277	-0.3649595760027294	1.2021254609462535	0.8776285749808626	-0.32524980965880057	-0.620585736056462	1.1223141102586947	-0.13264475381045665	-0.32949162859828746
-0.8232092207293532	-2.00542763157393	0.4864197894344791	-0.5798030313019829	-1.0626876950238202	-0.47503694029421634	-0.6275355296085301	-0.18634035828408851	1.0340551353360474	-0.7412137054269498	0.7863216897517519	-0.4242876097977228	-0.6432864969846753	-0.40190686354907795	-0.8502967647072304	0.5308783450034011	-0.5499231375297784	0.8755496860575906	-0.642219572541407	1.2966017318282497	-1.5154757752873447	-1.1644824159556815	0.00030130904682896533	-0.04646261416875787	-0.04962142687112923	-0.5962812799260656	0.25944642724820977	-1.105743329293415	-0.029184842796266642	0.8064353155473435	0.059506285422928025	1.1734322189559843	-0.6401821967718152	0.15661776056313428	0.26916440672420466	0.014443115303659179	0.08988978103720559	-0.7624933269925203	-0.9118627338635232	1.0279606931223022	0.4011995750636052	0.6412179171863147	-0.3274764612397443	0.6515822609899384	0.037552075186308584	-0.15235803759765015	-0.6032615000983983	0.8391607269650317	-0.588279232327012	-0.661146284022183
-1.6869564031123148	-1.5641172162466908	-0.3185578426356762	-0.16676468979191042	-1.8274606197408283	-0.5878171636922754	-0.6963900722908039	-0.4864932058271035	1.6628085008811488	-1.0146122839319704	0.6325543519132367	-0.5385374037378295	-0.9241980856746139	-0.7800630555412105	-1.3625955301686195	-0.5377039057778894	-1.0429507955334882	1.1172138020398363	-0.2217413070829129	2.2522281047001074	-1.3099011608497741	-1.4647383658625406	-0.661065542020297	0.027378034968558528	-0.9070124461712658	-0.738513554294997	-0.3159498049109743	-1.8013846984165875	-0.4519489113848396	0.17778223335721596	-0.730752786485106	0.7527929861414603	-1.0368690294778276	0.13444799237896535	-0.1172290675484364	-0.5689940848254351	-0.6663787725390533	-0.5804014223294813	-0.5783258539884113	0.251800884393224	-0.2646396935940657	0.9175393965020905	-0.7089509526741143	-0.8662268671777341	-1.2525187401790823	-0.046644519428274855	-0.6532457332894289	-0.6367850356993695	-1.101885271204701	-1.4712119920592004
-1.5066937225397294	-0.773212020724801	-1.7145040544420922	-0.023977310187613763	-1.5267370104204805	-0.30822773618755817	-0.36646692856081897	-0.5382070240170278	1.2524483416752088	-0.6351138042789481	0.056609990644558815	-0.2271959545731245	-0.8457761284519217	-1.0047927755951058	-1.3600743370378876	-1.2878122851128464	-1.102725092500096	1.204682675710271	0.03881241061307277	2.3315506553897376	-0.5438020226175079	-1.3628002476081407	-0.47319164968919886	0.1143360531268265	-1.476140925789164	-0.7875200912822278	-0.31327544523991313	-1.6962511853012507	-0.995235678454873	-0.3709975133099108	-1.2282481339160778	0.0748358637575237	-1.0093322974031036	0.3164212891088085	-0.7364154699193352	-0.9723513908202465	-1.3084392732316277	-0.08440457688335216	-0.928026999145446	-0.9569270727131975	-1.222832489047284	0.10460408412501998	-1.2146294096566457	-1.6773308146258845	-1.5486703631410161	-0.33512728201531133	-0.6224161972263279	-1.6994136956474806	-1.5978473991849853	-2.3296571276401923
-0.21245629564042687	-0.05706269778762225	-2.609846641730718	-0.24540079977740933	-0.35103392571945236	0.5458392673131371	0.42892286887664477	-0.19419478378344582	0.43572846014135086	0.479462016273299	-0.3019990444728019	0.915787004403472	-0.2391715464463173	-0.8498591900456064	-0.6470561979188254	-0.9693560327861637	-0.6396031639849102	1.5143691634777754	-0.04319584934259178	2.01286091544316	0.5906960579347084	-0.6883530903078201	0.9804709187839611	0.2354188820481606	-0.9721480421209205	-0.339125675684344	0.39581017831286586	-0.8624317235634255	-1.2303442990922455	0.32793956692885373	-0.6620934043120262	-0.109447152713144	-0.39281079053295725	1.0381016855584277	-0.9808359314937777	-0.4631450245788814	-1.3851852982457902	0.82673498775571	-1.6292035559703253	-1.2264640120128465	-1.6840456903140542	-1.021466677192224	-1.320500259635913	-1.0737733847635862	-0.4216067945640696	-0.9359504237705174	-0.3440629016676232	-1.4575490375223756	-1.9176351133701441	-2.6093773204672783
1.3247665192164597	0.3521769315761174	-2.4548854666132853	-0.35239893732218025	0.5359932033091155	1.3092535002918386	1.323257028615083	0.2649985416743863	0.0017440575128960761	1.525840695418839	-0.23459467447802154	2.284524630487708	0.3514064696458861	-0.43113294634715826	0.4426095052876767	0.013070826317007834	0.13794629509064626	1.9906776825730605	-0.256152800421258	1.7527772444016103	1.456624237318574	0.39701853738677345	2.570553160317031	0.4117482093248887	0.19907155119662717	0.35672528404772996	1.0859162654437224	-0.09194716496590494	-0.9989453746195541	2.0057508116641047	0.6097477359280483	0.2766496416797878	0.5577844873821735	1.9565010317651275	-0.5557133645361947	0.5054506294524925	-0.8978135853074578	1.5926795399414544	-1.7513282223245328	-0.24509293189501297	-1.2777054661619496	-1.5806361589264344	-0.7081790928700636	0.25198726690359224	1.0907723944643644	-1.2818731001048569	0.19647434366820937	-0.49499575449154803	-1.6868059200629246	-1.8088962755806208
2.2095903209135606	0.7065507883433813	-1.4504325003370244	0.1592486530557174	0.3645711660377076	1.2009747512962348	1.7458754317280167	0.4609691601333528	0.08412042811679062	1.6239057811051714	0.017144352830303848	2.7188179044749226	0.2897446210943317	0.014704729113434147	1.359905772420411	0.79421905917607	0.9903427093421711	2.029987470768902	-0.1157442447610195	1.5475473848201866	1.5485874816780916	1.4579707892494806	2.7674021113774074	0.6219252962079247	0.8315787888822208	0.6252007831993874	1.0585612715784987	0.07447271667026266	-0.3170549688447194	3.0461550761278517	1.4888215993172522	0.7498722730037508	1.4006829862011785	2.298700803758739	0.3613615252105997	0.8130911485155613	-0.33602104898701923	1.5073044564748241	-0.7473390707741671	1.0761458500416734	-0.2909747195848789	-1.2789128408348647	0.43261611995950994	1.2576018897111405	1.6198874960451664	-0.8345816513413229	0.8640756205866981	0.11427454829630626	-0.6230262559231106	-0.006516876679840207
2.1982455068927074	1.3521873169116667	-0.13696674493841443	1.1262496026580167	-0.34677401577065436	0.3109587587210266	1.4908475665869911	0.298581474209042	0.21000053166476756	0.7187669395101649	0.22700634730796854	1.7832216296170242	-0.3521044721169766	0.36629332217359534	1.7480162125767407	1.0668254134355248	1.7330253773782835	1.2058900164358466	0.6358685600902618	1.1954000221595287	1.0392180099976431	2.063771256121493	1.336222632607125	0.761148838354183	0.27614390641373543	0.2555234684691761	0.3982747021971139	-0.09353992012189487	0.6715829150291557	2.2336714420766435	1.3322782020043038	0.954848658361836	1.7982767225304686	1.7113213056336698	1.355373750589468	0.07853234391117148	-0.12353430499489446	0.6231141316008817	0.881671781334468	1.6816704531463107	0.7063871533853529	-0.4183128726302926	1.4712401305850724	1.6007922213419914	0.8434836842564424	0.24598184366018086	1.4787943191220598	0.1139151348592732	0.9682950457958279	1.9246828670503229
1.565585639810137	2.1293469767776525	0.9869705221764808	1.7595423962874628	-0.4316547090125535	-0.4461892582095936	0.9488387352736505	-0.0061674235085688025	0.025701044945147505	-0.3919482039272238	0.4061168327964871	0.3346900696274003	-0.8163929362114815	0.614448910232683	1.5629293202171557	1.1786680683066086	2.118375939740082	-0.04509640757967229	1.6553469997944763	0.7590901710692065	0.6331454533424496	2.0341945974513225	-0.3692690557463829	0.6662879034564514	-0.8070628770702328	-0.115518037888665	-0.27166539365548187	0.02256198369515103	1.5776428433083332	0.1531197082536596	0.5829574334882732	0.9858967394738343	1.6409671277769744	0.6890298068179187	2.0629695102612566	-0.8202339160339585	-0.12453367397893447	-0.151277795293394	1.9571225481081513	1.3753985623444096	1.3457134216040487	0.510956400863799	1.7286999683868935	1.5596305693275574	-0.37470170277294723	1.0759059361765793	1.8530253383271438	0.1118996876454927	2.1623228417976246	2.7676180492224933
0.6233559652101993	2.3960384598323405	1.563138858695244	1.4618100284340394	0.528210752024838	-0.40748080625733796	0.6730146960154608	-0.1981230910671428	-0.2601260147012761	-0.866821409357199	0.5777343175240965	-0.3854165912447899	-0.5165735537541077	0.750081302592376	0.943846156957731	1.3653929399715656	1.846522873888847	-0.743697172796832	2.2144089097986783	0.5553635009271682	0.8275211788135373	1.4893578730485086	-0.8532041083520853	0.2317378599132857	-1.189818502448966	0.2644413095591574	-0.5863265120503929	0.5646674453044718	1.8426133683586636	-1.4097858063797408	0.15286586063750773	1.016684134371498	1.0394817604973166	0.050691435197774935	2.2540778710225644	-0.7981064270132531	0.1582137274425882	-0.03117155301759503	1.6735039196401826	0.7393160991844284	1.5489400564953553	1.1427459172439411	0.9446355091142524	1.3038970345854115	-1.029042801429733	0.8809196703739252	1.7918625817406377	0.5418764322887688	2.0969136860985236	1.9364973702120019
-0.4108215039782639	1.760397821061126	1.4452365294848801	0.5168914985543995	1.7015390983647416	0.07445671190495447	0.7754154971887509	-0.19654716729878785	-0.24578697097050936	-0.5458146894182111	0.5845922167218356	-0.10713588815402267	0.2978366891324595	0.7577906455495075	0.12481769956753075	1.2740791566541192	0.8670942220983086	-0.4433645292393483	1.8561765816869191	0.7198978375687669	1.3819382688513617	0.7499646426021866	-0.00894088308402734	-0.44378457155540274	-0.44911385496376466	1.2445716375641511	-0.7064417104428591	1.039299709476279	1.2139360062233482	-1.3699042524187064	0.3586272893873535	0.8899750336920944	0.30360515119723763	0.08359782431348381	1.811107035441195	0.11431307437517095	0.9113936081518482	0.7166815893948157	0.29667792075978805	0.3098470240091152	1.3061109144850904	1.3142793183004935	-0.4793620622252829	0.6881487661876421	-0.8772451205554449	-0.12050570328664346	1.2213933640796162	1.0381878205859596	0.7993658608330674	0.13425594925296733
-1.1901043458236746	0.6611952945255658	0.8623837948738284	-0.14942692675304967	1.9423959861614875	0.15063976957970368	0.8772272265388891	-0.06113923179763383	0.015083113891156354	0.11495740994338509	0.2887612643427397	0.26856769851205853	0.8666176723554114	0.6818554809622281	-0.5367941257989034	0.45949061551766807	-0.3508524164173568	0.20119059270925024	0.8157493226204328	0.9770048399801338	1.591885029315706	0.19102784470311157	0.9453450573458876	-1.0109681569441433	0.6126559427729065	1.7717409466491956	-0.7972832651516896	0.9555714286481534	0.16050668825870973	-0.35678523544751145	0.6732658079063755	0.33918179913684715	-0.13556469818894637	0.3467237874091104	0.8283045975013139	0.8280638448531865	1.6924604070007823	1.0639209311196323	-1.1226165057400261	0.08059977624479597	0.5956402397259535	1.0858874009958295	-1.6580215312948143	-0.2272028903256065	-0.3013842853349884	-0.8253259186537492	0.39226382039041224	1.010155814979669	-0.7005116085353218	-1.0852100724268967
-1.2316475305060142	0.027283594327035844	0.37287230277709704	0.09958512439674638	1.022982236933138	-0.38874432504499373	0.6409275707089618	0.14132488901325904	-0.015359464908275982	0.6538940531231429	-0.13037100866295367	-0.16365075868944615	0.8124253857158275	0.6014248726274952	-0.6481065928449714	-0.8168708090643492	-1.0261530847407174	0.11935003654295814	-0.2471152012652854	0.932656472752688	1.059236706270761	0.07056743847594259	0.9145970616065807	-1.0358987754026567	0.933916196927077	1.036113346352556	-0.5749330667677083	0.41242176510499384	-0.4088383282285258	0.22184798328590333	0.4904826157397115	-0.4366792577645708	0.0245951383999066	0.2868817736996533	-0.24162959319247157	0.5443049249389468	1.8696597928926197	0.4235847777547597	-1.6613375942612554	-0.21140035873883412	-0.4051958328433836	0.747171349008735	-1.7801723715688353	-0.8539289641174049	0.39796045624138615	-0.36191390661800377	-0.16282964468702307	0.5405724530093696	-1.1845136190799639	-0.6281503071669214
-0.3619754237351985	0.3306150273416889	0.42120255576629145	0.982344921695345	-0.21821642967162708	-0.827845429060672	0.187684724185692	0.36653053054417584	-0.6588655252839722	0.9832219326770378	-0.27057449360219715	-1.2160833419369226	0.5013677459314487	0.5327370887657069	-0.10045464543668199	-1.6040706116642984	-0.7037693786427657	-0.9589555926622664	-0.888741542286425	0.49908019453245966	0.10451056454631624	0.3586804780424699	0.031686542304277254	-0.3339879002789626	0.3684088150264059	-0.5416608133998273	0.3329403809488775	-0.06593062721749611	-0.00919010270881556	-0.16975196991248095	-0.12561071471950302	-0.7301280911205094	0.6501440945094853	-0.13407603366160087	-0.7262456158179247	-0.3014492775882686	1.298553871070686	-0.6773376477476819	-1.1701902441520469	-0.5630589998577353	-1.1955124391537382	0.6611928748416677	-0.7000699849410432	-0.6058649808624569	1.2400592165350715	0.9655992327026626	-0.0607504757184654	0.3366391969045074	-0.2682862269529644	1.1383883701528836
0.8993690639331747	1.1063956908076191	0.9022378716309563	1.605195609188958	-0.8398569391977504	-0.4650123223239248	-0.1095090961463611	0.5406628013177662	-1.445247758255639	1.1962088297783695	0.05625673195588845	-1.8776084051222415	0.47604474978069067	0.43334665364274766	0.6935517634664929	-1.1905386682077395	0.28591734613743497	-2.1267157619584345	-1.1693191578576323	-0.07392229476344835	-0.6056257972785715	0.7105904571935194	-0.733672520754171	0.7806613677654638	-0.2697823125028068	-1.6698194392242363	1.6461266019714755	-0.16234478834966928	0.8981659563858228	-0.760008799002002	-0.6039540944562019	-0.07233536022182481	1.162534657363328	-0.5090162210961217	-0.24902004008719847	-0.6385924720036655	0.44515884561267166	-1.2436424356718625	-0.15627920795696038	-0.6518706138837596	-1.2619342196402192	0.9583773375340046	0.9105618579567918	0.32317574149254336	2.1371830696962615	1.986399870884783	0.49994287392369674	0.7785620673582092	1.3131805070192377	2.6949290894253397
1.6256526719258657	1.4958962275202343	1.2951539905765697	1.3363517442872233	-0.678129684394385	0.42932626887664194	-0.13305744172906983	0.5787150296477679	-1.4438463668869195	1.2193252105944128	0.5914078425623198	-1.5423538734966475	0.7400959906771694	0.32449634020359036	1.0544563218083234	0.13061786060942	1.0816365855771084	-2.187014097720529	-1.3163385683348297	-0.5233654805554016	-0.7548961470698222	0.7103524087954213	-0.8036033929573824	1.6218462354460779	-0.23363875791343902	-1.5150513021505	2.392544229441735	-0.05488917615604489	1.3849552200539288	-0.5724982499887197	-0.618384214796921	1.0770426762464929	1.0041222403454004	-0.5355319432743372	0.8233627358578705	-0.08449588700380477	-0.13755659290675307	-0.9362516901536104	0.7955101203062444	-0.24647695882751677	-0.5822832112311723	1.3897440808450998	2.0455442609981382	1.00881001525169	2.5900920098931897	1.9046208045191282	0.8692164794347672	1.3458306992957083	2.381074459033643	2.7279251592988216
1.2825312532802973	1.181855315710691	1.2684196815460573	0.3585297985933946	-0.24965839251697675	0.8842120330207637	-0.13841770978442072	0.47959349033247395	-0.23241494963493484	0.8491254668512768	0.9000985857335839	-0.6676590056828955	0.8155727411090703	0.317885125718367	0.6706957957966856	1.3627998764555698	1.0781845819541942	-0.8348228613417022	-1.2698752256199632	-0.7839452502147043	-0.6174108790541641	0.23965135366175497	-0.5558144644675828	1.6441273098461449	0.3282251626966732	-0.5005159241186018	1.8348256180724247	-0.07912588643245785	1.0414750185767172	0.40899460516933767	-0.40416316289863713	1.6466791678467005	0.20689834557021347	-0.30362903739231345	1.5717669536112484	0.6718782549904722	-0.3253331009681541	-0.3043253732112618	1.4158874230789547	0.4894685233946948	0.2865663045432115	1.563080537424899	2.1303419711753424	0.7437172355038019	2.1001002925868586	1.0620943450070595	0.6254792196909211	1.2231796118542564	2.2693245201653807	1.2403357884554818
0.21235568605963878	0.6536574042419975	1.0070881011570547	-0.567326197561775	-0.030700272359526486	0.41044891769950614	-0.35785234607668953	0.34043548730518564	1.5469004506777266	0.11924434039090849	0.8001541644828337	-0.1396920867407567	0.45220038487652436	0.44343969567382185	-0.0443493130592697	1.798763593878292	0.4720245042010892	1.0673214151324353	-0.7469821978305814	-0.8797595453816076	-0.6350304544547666	-0.4004177924620179	-0.6918929080195592	0.9345323988020017	0.6514665137061793	0.270278736368874	0.3455934133251732	-0.28739411590227837	0.3363973269309137	1.3396862896636341	-0.2953833982720914	1.0612877385969013	-0.5638624646171628	-0.05232799086649039	1.3230054201914903	0.8083312295009422	-0.38667807936506493	0.04397794213121995	1.681685427038342	1.1387087803557636	0.7231054944809534	1.3257041814245085	1.4119463218060804	-0.21865362798660165	0.8344578527755127	0.37628776140672604	0.07035359051789757	0.33881271539212315	1.2060179484193758	-0.5976574075208413
-0.7318082817870164	0.5512129942810324	0.8357107266088051	-0.8052423792539132	-0.05698726651668059	-0.39029969301094025	-0.6653639457736537	0.23054238378608097	2.6725722508105907	-0.5459227009972366	0.4381593513414788	-0.24792648065011447	0.014163891311529833	0.5173604644545345	-0.3385535713357866	1.5553048946389527	0.005266847084902884	2.258419291289674	0.23571512416512155	-0.7907462011524456	-0.8838034999094909	-0.7915067915319072	-1.3172407086511018	0.1744927863584722	0.28865712781523106	0.20387358561551416	-0.8620663220674937	-0.46279423344342097	-0.0422617435116578	1.5297691308962549	-0.21641520229095712	-0.11008028465277915	-0.6458858960893955	0.1438959273289168	0.3009011503023097	0.3433507209986503	-0.5787057198877815	0.16739273302592475	1.5663141060756371	1.371921592648307	0.6110078765179643	0.839939283420129	0.6293119331328859	-1.0130611601057276	-0.37289438051043816	0.19272557322742495	-0.10182957737930635	-0.5007919584327697	-0.08647405487557566	-1.5832595442118118
-0.9987695847845751	0.8934581064468609	0.6705997184614314	-0.34512358916612945	-0.15815258315116182	-0.5510094952350897	-0.7569924390573831	0.09444422742375688	2.3768261703614884	-0.6793063286542904	0.006083636442017753	-0.5413772144541131	0.01380298789132069	0.3236415320211627	0.10943379088778181	1.1451832939405762	0.17614256932751357	2.0186310211614815	1.0959710153856257	-0.5634208123739806	-1.049585738409762	-0.8157316252340014	-1.8326380228487618	0.017223836391830286	-0.4381000175547302	-0.34585768383339044	-0.9328610864673248	-0.4679748570329932	-0.017017337225832443	1.042051619498914	0.1266893075829948	-0.7684733277422244	-0.0747714236096071	0.31064998583437475	-0.5862445666489418	-0.05762105494347934	-0.9222736568828326	0.5009267834142789	1.0096271171073026	1.1001404050588846	0.320953397540828	0.2845575944493204	0.3096207032723419	-1.1491276934595898	-0.8100814677617769	-0.0256269028259797	0.3521226634770627	-0.5715212446574676	-1.0431151783052788	-1.4231924923110304
-0.7334215184850004	1.0659848056850607	0.1255397737176342	0.275934426953898	-0.29919517950764957	0.11522640884897989	-0.5579833578619892	-0.1482148912016611	0.9071094821333535	-0.2539142873011031	-0.456997421896572	-0.5941824551334479	0.4079963827278192	-0.04862945945183811	0.8842620424418188	0.7638212566380005	0.7444801510285604	0.5002914474249693	1.140360593665093	-0.45439720487896984	-0.8873119766719865	-0.7008616301716366	-1.6534800644288659	0.45701601976305656	-0.8868458029863533	-0.7354886262932016	-0.16603696701777249	-0.39288766936204106	-0.09146613435657498	0.32354887511017366	0.64515878730848	-0.4865922846297667	0.4435423894716447	0.3331643323728655	-0.6578861752686531	-0.04097438152342166	-1.3222560979619402	1.062520939773425	0.12995150902401348	0.41405574379550897	0.17414649652521794	-0.3715322944455034	0.3877333568226517	-0.929976890996504	-0.573129498029796	-0.820410945441561	0.8749424135263109	-0.07797303175924991	-1.5353268056086484	-0.6779967675617139
-0.4274499747213801	0.520532158928024	-0.7875053209353914	0.48651618402458713	-0.5355991640253723	0.8608136856586843	-0.26507078386431954	-0.4167892181428868	-0.8123222897839357	0.2723972019460913	-0.9338458263354623	-0.5518622297558265	0.6081744688810287	-0.19267072344597674	1.334804312356277	0.20216811604025905	1.0408069260826736	-1.530546450459836	0.3064384938395304	-0.7430981624422408	-0.57258421803922	-0.6364985536488961	-0.8480337922145794	0.8648567398931828	-0.786543529540907	-0.8264795773373019	0.46241994981728485	-0.3332256880066864	-0.552026648061217	-0.3783850241214516	0.7828682936447102	0.10231577858886427	0.3089668868814059	0.03233372023261512	-0.12912584443041783	0.0583745786464487	-1.712358762559197	1.3275876090496928	-0.6588717912150666	-0.4541694048088708	0.09067580230588916	-1.1669759988430275	0.46888016032319313	-0.87619345470508	-0.34829964498405014	-1.82796543853272	0.7504720775508246	0.17944273682692047	-1.6745303092991644	-0.013832931260889013
-0.34693216409072397	-0.637079001206751	-1.3506429616607092	0.17464777109405194	-0.7716998054826008	0.973531621478856	0.0037309160518660556	-0.4792235889210134	-1.9238497951900406	0.41569985789746544	-1.2448370417744836	-0.7451050628310941	0.2284452240387306	0.15736257720019595	1.285648700077912	-0.6171551290280506	0.7242940000793362	-3.1092472178075634	-0.676767775155402	-1.3393550079481853	-0.5146379208282762	-0.4649781385522807	-0.02696142493676338	0.7000227889556123	-0.368011989871453	-0.9546393677804326	0.4417671040334614	-0.19305051126684086	-0.9853513738578801	-0.9953184353938445	0.1977107066680468	0.16709599005557652	-0.28901504760709357	-0.46636658102319806	0.17443345683740172	-0.13743681504105298	-1.9934061775481584	0.9658327706295897	-0.8723069771192553	-1.1075549981219492	-0.14732777555492907	-1.7988805051352361	0.35799140969817544	-0.9942255037297885	-0.5856354581540371	-2.0551634069960922	0.019257657448535782	-0.12671586368076548	-1.5318999629580714	0.3415529603154377
-0.39683900705511016	-1.7718443768773282	-0.8456883593297408	-0.23771086140665207	-0.7925637845615041	0.6132197757385943	0.37192047559968544	-0.21353121143823411	-2.0765428739871328	0.11329678815513033	-1.1681635476073469	-0.9991240833049911	-0.3840666336006651	0.7040807903160827	1.1284281197326564	-1.2975006173618047	0.15758641345931423	-3.465141609345884	-0.9664855294742485	-1.7457142757180695	-0.8551852283771709	0.1013122306751124	0.27658337188846527	0.13817708104553664	0.05673659919394448	-1.2673206426092476	0.1970526330448027	0.1524617875375901	-0.7778402533208199	-1.2562076815518777	-0.6456308113599435	-0.28043187256401636	-0.5673098295893432	-0.6590553785077014	-0.2693589051188238	-0.37739878888693357	-1.9686405821458521	0.3886150679588316	-0.3551370286157925	-1.1260328553670726	-0.42615090448332893	-1.7287355870411365	0.2396446783422047	-0.8506197525674926	-1.0605613839391266	-1.0742302068022103	-0.4774596994875833	-0.43171171798296715	-1.1290188359023798	0.4979763109068703
-0.4364148640795365	-2.318018834297275	0.4536151379145428	-0.20517450041482002	-0.5641037159818154	0.4992647022355542	0.8679169497990906	0.18598661315192516	-1.4009955306696862	-0.3027300810871885	-0.7528905845390161	-0.6953172469454499	-0.5361617152248658	0.7905892291226186	1.2345397355298582	-1.3255563078417196	-0.008445128856088441	-2.4414481372266015	-0.4113668091438094	-1.5767038913075755	-1.244316805540944	0.963704090714669	0.049309487818600575	-0.11379812007335027	0.4303282786008376	-1.3960487102337098	0.41591913792275764	0.5686410870948827	0.03562963537655728	-0.759811160865027	-0.837485097275598	-0.4500597216295037	-0.030485464909329185	-0.18470645380700315	-1.1357679378261147	-0.0774786226102815	-1.5262907529245473	0.2708450970922664	0.5490041890614639	-0.4340746203231396	-0.3281294708397689	-0.8052702587173007	0.3569746497466185	-0.288696050810736	-1.2658892134412778	0.32250657324089405	-0.07800116526936274	-0.061557357443953346	-0.6229703039189198	0.5271635052255138
-0.5095146569858423	-2.1750146232918968	1.3147934230835698	0.3925024904238473	-0.3294394043922185	0.924197669717011	1.0859538833127726	0.3613822110052697	-0.3330049432522482	-0.49167073359006314	-0.37251151903673896	0.4072614332346913	-0.017836936268002968	0.096651258656814	1.4560070462280927	-0.6782388247562484	0.41913374037627354	-0.7383715322088784	0.38784927600003205	-1.0554197834999828	-1.1588662245991066	1.516273536537105	-0.27754178043592	0.3480795246508468	0.8388598883246938	-0.9044708860890202	1.1192556521649153	0.7174971221877153	0.7022421285993871	0.42342137649104683	-0.021592398868052955	0.14616378387078505	0.9522307087223071	0.6141103360547702	-1.635865706717815	0.8116706511211804	-0.8748145039452906	0.6283613321928677	1.2509164955047336	0.4701635589573535	0.31042352563097725	0.3210654591108118	0.6353345881744831	0.23753142955972686	-1.0326972049169805	0.870370332616659	0.8286304328975403	0.7838578499698502	-0.33377593187148835	0.3747984569652173
-0.6775729718854692	-1.5974621907748834	0.8078048828276765	1.083012343963843	-0.29277967724925175	1.3746420110511506	0.49626357092813045	0.17587250839780477	0.5258020015698145	-0.3756855285073957	-0.3634594671498814	1.679373430597928	0.670582470439573	-0.9670738799254305	1.3326193392082832	0.09926260870789681	0.9227416657961349	0.45220270583991384	0.7828244754370569	-0.7944898500302721	-0.41923934308240196	1.2019182930019583	-0.2276522490760398	1.0860748689181985	1.2494854325007736	0.09796824164922191	1.5967540968694305	0.4587719572598971	0.6156878778589985	1.488569879494721	1.1529859598798178	0.9643007522132983	1.5256866842320218	0.8864034379407282	-1.3463982429831463	1.593742335509228	-0.4099452022469445	0.7189117003071287	1.3611028190379548	0.8222090131901221	1.0454515178233708	0.667258549192243	0.7252150940067322	0.2110162888123965	-0.5971790688161653	0.17006289753736298	1.1452060449696129	1.1441885577578224	-0.4636782265049315	0.09410835795901838
-0.7697586013687859	-0.8797051487394723	-0.56803585258759	1.224051838868864	-0.30763994834696656	1.1940125979140477	-0.8079229126725248	-0.12291480130791592	0.6518498765134878	-0.07588188424158972	-0.6501355261738361	2.192695997750573	0.9597517317927728	-1.6605440982687516	0.7067280156258893	0.4371787292886661	0.8048718171479127	0.39220624269210647	0.715088850072471	-1.0275468034501498	0.633739464388579	0.16746921159055553	0.34630905418964986	1.2397248021481608	1.5170435330630512	0.9880016546559081	1.2385180979450225	0.06884296100714739	0.05767648411074062	1.5541520473287092	1.69482799553687	1.0070427879440649	1.2396535890728855	0.1677771972232005	-0.5705924594469783	1.6217702411355195	-0.24511463715741233	-0.004307340321539742	0.9245205533951293	0.2752119509136416	1.2217321882043515	-0.06147457855676095	0.40085793030183786	-0.2238004267444933	-0.16906402255594327	-0.9122495204395041	0.3113898940266942	0.44102667219404446	-0.7897563788080043	-0.0419833282208151
-0.5109683358989652	-0.23758636634401117	-1.2855360129642588	0.6275301773030989	-0.048790684292589016	0.39286970070738836	-1.9065740858707816	-0.183806086003763	-0.006469110272900478	0.25757262767148115	-0.8208478965533034	1.7184197862593558	0.8736410697462739	-1.6530247602785273	-0.0587221577041799	0.23856495536855674	-0.06192244165953724	-0.4947586728381637	0.5994425167615074	-1.2367413666402327	1.4421510366944945	-0.7853033793949585	1.1261428803174518	0.47442514989637397	1.6001018452322056	1.2748370019206559	0.24765721257281303	-0.06322402278480642	-0.1297983768817228	0.5917628237220146	1.267940931854255	0.047379067332692086	0.4415337983161216	-1.0235111359181917	0.07859918612395128	1.0631469137417284	-0.0016190965785737553	-1.089377548839093	0.28156244173902645	-0.7208783064929914	0.7033066565902009	-1.0310806362203655	-0.17819186936952996	-0.35172662998821014	0.2800981732727301	-1.2135625252058004	-0.9907193581114939	-0.7425716747652636	-0.7478952126650182	0.19483475009821266
0.06044410576249375	0.11135613491055191	-0.4093417520826743	-0.2691572881108385	0.5031794479793431	-0.3974824605519642	-1.874482177547732	0.04200604272332765	-0.8484051076995575	0.46129076203038005	-0.5805361083232421	0.9263673255669588	0.8662977422554584	-1.2392571129096257	-0.5218474803743609	-0.20489935800746534	-1.0705844508616185	-0.9926562535962042	0.6934310040878753	-0.7246510983471078	1.6602744381738077	-0.9793002997600645	1.515837995174192	-0.615678674295577	1.6027102514573919	1.071222317900778	-0.5766175629405297	0.09389437489336097	0.4287420131862403	-0.5185043429367019	0.3749497260233929	-1.0044088909937432	-0.21850795495566427	-1.6592297456332936	0.3059711823874893	0.6159189563198634	0.7442747302372903	-1.5272956911067568	-0.24553933089028984	-1.305825452430615	0.03221772462992288	-1.0559184334953775	-0.6472841678758202	0.24215161770981	0.7050427656103251	-0.48052731148618216	-1.5416323216470549	-1.2473663474535543	0.04795620742877913	0.6539348096476103
0.469600159462693	-0.03282224681151628	1.3401381163363875	-0.8866620052788713	0.9204314805762679	-0.6847412784050395	-0.8088175040162404	0.2610769712702307	-1.0319174845845043	0.32059559290692197	-0.05303425345703717	0.5417771661888495	1.0931881096803477	-0.8548604839339283	-0.6624659075811655	-0.6380222479422455	-1.4744769924653276	-0.309527759015466	0.7669506703154093	0.5040020499294119	1.3103293212173874	-0.5181295057645536	1.107376114766416	-1.132271054932254	1.5519182086319392	0.8625803396588814	-0.6868589172965236	0.1979800940370807	1.1589826736482125	-0.9424527790522105	-0.3634490262641053	-1.0904542811817928	-0.5158545247961144	-1.273678287476584	0.27957683989577065	0.5709653288806106	1.81413244040383	-0.9496812385635812	-0.535236040546636	-1.016956956998917	-0.21157098812661757	0.13350081491466403	-0.8211238598341807	1.0897568148646248	0.7167334449575942	0.49908100542660344	-0.9192147147177702	-0.6371312947467094	1.3272989420241141	0.8745604345585702
0.27771279973846613	-0.6247063760202527	2.2874347367155807	-1.1019767298659802	0.7934282015655569	-0.591586576324481	0.19181704255205734	0.2141464937221487	-0.2402225389127636	-0.2700738018824216	0.39233584855671383	0.5213517380290315	1.1291544408164575	-0.5889278672330899	-0.7894574836872572	-1.0056909159689233	-1.1067698355593496	1.1113700815446064	0.4511834541264071	1.6496117294576824	0.6396095353645296	-0.0787355679877059	0.11217053427527962	-0.8290858285626939	1.2678280001136109	0.9240556506753914	-0.3005480834117706	0.02234871446720191	1.1807307979596209	-0.7284916270029491	-0.8280641949056965	-0.20871222597857852	-0.7475562008757993	-0.41739173154414017	0.27019434601097364	0.49873509015782075	2.4362586978018053	-0.08090095640933094	-0.6191233047270076	-0.19150962135645466	-0.06106470589367569	1.520818732947914	-0.8233071951691225	1.3196578928689342	-0.045432846288407006	0.8423031047844087	0.074939192737551	0.3250545720429768	2.2744522867151833	0.5579133361143451
-0.32759762911517665	-1.2156517733358492	1.5024818967128302	-1.2679323254540438	0.2649831628147494	-0.5345485083090687	0.19895980205621344	0.0025155503951505656	0.9636992807543218	-1.0352619519718718	0.5377266311087754	0.2606708356395067	0.5432179437006761	-0.30532517892240346	-1.017452780727285	-1.2300483566881917	-0.4815702897406706	2.0965369943375864	-0.2110613829512299	1.9807276812445573	-0.05350578568299256	-0.11236818914452915	-0.7022129901128489	-0.3217760868777536	0.5939651444924188	1.0991993636353916	-0.07909333140032125	-0.18172740780417704	0.3066542167165667	-0.5456271207272944	-1.188700054658231	0.5917177956452961	-1.16664410029045	0.017650416181664456	0.3318838759003713	-0.027381007690672976	2.0513296197072295	0.1429627384812095	-0.5500253649483158	0.4402583868970162	-0.012472837569575568	1.806928567637158	-0.8453411428117933	0.6850142378737647	-1.243539895502437	0.4323570724258881	0.3677518741260341	0.5817473916245297	2.231103641685576	-0.08305518968058369
-0.5802866903955392	-1.1863030654496833	-0.34067267765580334	-1.6488415424124245	-0.05667940009156376	-0.6535640136586767	-0.538956760322306	-0.04130877234832	1.635286966825493	-1.364767744881605	0.4644031271052207	-0.48536589468241803	-0.4290943384391817	-0.07514447582317894	-1.0616607743941122	-1.0664447543676938	-0.22038663256041713	2.0108049589779426	-0.7169447761512823	1.6187750379513455	-0.4696208235127051	-0.408114795902197	-0.6657744067537816	-0.3441006877905603	-0.27808905147520213	1.1220145368176389	-0.4093671638403855	0.04401425275497194	-0.7614310029475329	-0.7384066868702255	-1.335337983380206	0.4093563669873061	-1.543531434344882	-0.22097733098609848	0.38060571419631917	-0.7058299576686928	1.0217888477769694	-0.31512432714529565	-0.35755890055124157	0.5062423308383656	-0.3026039844119741	0.7362630231114312	-0.8738749507723341	-0.07487109036000268	-1.850633469850373	-0.17813413353760507	-0.19973631840959094	-0.025538611624269257	1.3365561303893312	-0.5251449710498205
0.09445706387075606	-0.2813221101240765	-1.7639556894990756	-1.9971213810669874	0.2476995455021221	-0.7533442219467866	-0.9502593081231157	0.2245232095715754	1.3171220216481503	-0.849762476380418	0.34475927574856846	-1.1862469983270922	-1.0567723027377316	-0.17095518584177677	-0.6652422960079349	-0.3703609335592964	-0.452874002817118	1.3455986473080406	-0.6265116294887051	1.2889802772518206	-0.362081498810891	-0.4896664402050024	0.12839006186831925	-0.9358533523241962	-0.8731816682996509	0.9909649210049775	-1.0559389923231906	0.7620030283202293	-1.2000561884033512	-0.9480722538495403	-0.9030321916778357	-0.5397264844637318	-1.437316594634103	-0.6023207957970287	0.4296444627710557	-0.8463889415291317	0.34460540620608293	-0.6387683375385526	-0.10277020528883049	0.28303717414209695	-0.5966506687645174	-0.6876064097780854	-0.7339791191163744	-0.004486636513187164	-1.122877164102318	-0.4882752681688076	-0.8231294031340156	-0.6807309609951071	0.4197277686109134	-0.4856849973574645
1.3900795930275633	1.0453917024129775	-1.927585712933554	-1.8346639397642621	0.9486541764772967	-0.7118902794699364	-0.44042908427869953	0.5614278442892428	0.36876599506854096	0.1812709005786913	0.21003638284277118	-1.1701976327235002	-0.9832129586636593	-0.5478379685250296	-0.09161604725937346	0.5475292483808963	-0.8062761071612028	0.9846698728001991	-0.046019235866403024	1.3811880134665202	0.2692485419801673	-0.28151687584616414	0.8924161438543585	-1.4789078824285375	-0.9070220562533446	0.9240616639667776	-1.450195956482685	1.46017657968708	-0.8624499918256288	-0.7395852535115993	0.06603661622836507	-1.2859810915214926	-0.8232489985538838	-0.5824758221561668	0.5633576834108046	-0.36712746832190096	0.6140908031272413	-0.2566681378366313	0.08074322134607251	0.26622889297698094	-0.516499631843015	-1.2974631995517985	-0.38204340711405044	1.007838818762919	0.46400765098715224	-0.46382016607623155	-0.791426638466533	-0.6574613255576294	0.18667483308151528	-0.20795558405546996
2.317246990499992	1.8821723825972105	-1.182697175721458	-1.1032489340912666	1.435099631391668	-0.6847885281846143	0.4190642176441142	0.6193585352506619	-0.5270344777358889	0.8121930341850061	-0.010182566899053598	-0.495821012799903	-0.6959401625363544	-0.6088913859054209	0.026308613946501483	1.0368146572258348	-0.9156192314297155	1.0887405854219028	0.4633641984449554	1.527575078054212	1.0099827978004616	-0.19140599580969422	0.9522284887746711	-1.4706172287433288	-0.6268476589179315	1.015853812864125	-1.2409085226730354	1.5503785773890357	-0.27325784210623716	-0.31404494197817867	0.8067830822657533	-1.28318634554098	-0.2531605259254658	-0.2680813481602618	0.6748069771557418	-0.05754552542559745	1.4108428308981644	0.4333090841165917	0.03546838680937702	0.5478459402945497	-0.27561423945376345	-0.9201576213960945	-0.07170769437131037	2.051605412958568	1.5017991358957576	-0.3069248559906618	-0.3258841729483736	-0.17888713522405178	0.5236293102769876	-0.171126930605636
2.137874687455721	1.5750402744937282	-0.4106188920803514	-0.34169322302256794	1.364539165602823	-0.825741963277684	0.6157799857278553	0.3215691347061606	-1.0321489382464877	0.3782607464519479	-0.2795306000324669	0.0609502414445966	-0.9464427167510181	0.18558323816318692	-0.6321100009128877	0.6923211358460069	-0.8454730016107858	0.9870433225555988	0.4133921253131661	1.206890509912877	1.2173134484965251	-0.5444848137383274	0.41820382204136897	-1.0910748289487306	-0.5757534146966753	1.0744555831685103	-0.6008642061041382	0.9644163928039646	-0.006253096720059008	-0.29309998033628587	0.5131115978009403	-0.942294250863425	-0.3063771366466853	-0.17789527571906	0.405973432947755	-0.6268668347946909	1.820147330676898	0.60085348342102	-0.3170029345862355	0.6902467044479121	-0.48090322077562225	-0.3438701743348528	-0.16941787025775892	2.0788856816215	1.0171804314444826	-0.08931357496645381	-0.23171844818391596	-0.04193345055127991	0.6782114421992123	-0.5726050838137735
1.0390435170397692	0.30024318571165104	-0.1401111687956793	-0.11884967212475803	0.9315835581486274	-1.0053639402660963	-0.08896242463366667	-0.09616547101360853	-1.2431525798241208	-0.840294641839622	-0.39683602901787485	-0.09057579718100116	-1.7942513051336628	1.4840338225581278	-1.6874469882002456	-0.22775865948494278	-0.9782389771725598	0.19763833780588463	-0.22202433902463273	0.5297172146113591	0.5693337642070323	-1.131861663140195	-0.05606873977013787	-0.9378838809269885	-1.019620448448949	0.8364455835756184	-0.10388709831370471	0.16055988413552044	-0.23919628624576655	-0.8521566980979924	-0.6790073431364033	-0.9361875708206037	-0.9707400822405732	-0.5011671016938253	-0.48857909434273433	-1.716675657063557	1.450843756020557	0.017369050411689388	-0.901579713937388	0.20436813851860566	-1.2698999654421657	-0.25637631324502647	-0.7974536385507612	0.8963654607085917	-0.5397064174743877	0.22269164585878565	-0.8770775667953148	-0.5397706662675918	0.15303074896675345	-1.1606214597520261
-0.1624162215318652	-1.0382007679468932	-0.3615513267050939	-0.40187237745113047	0.5157260205291752	-0.9979351470485439	-0.9262769561831357	-0.39165171842783514	-1.2668566994155388	-1.843470283897565	-0.19406072153684759	-0.6703549198747446	-2.460442981534606	2.138631099598278	-2.444735489497589	-1.0411923724993897	-1.535509395984205	-0.7443549177058664	-1.0814417602472797	0.12932493634236678	-0.5201430799971911	-1.4455333741220722	-0.11025205878212316	-1.3058822641748458	-1.681310049491418	0.27688571001515044	-0.30410870455461614	-0.4092727544257662	-0.8386734958259611	-1.4021169998767975	-1.6710394817851113	-1.2385891594845286	-1.668176234952821	-0.848118408751983	-1.7202718581648597	-2.2253630491910115	0.7652498944553218	-0.7530667924712027	-1.4912952180009247	-0.8969220154108121	-1.9404643065574805	-0.4735123186121625	-1.660303805227933	-0.7248479803019717	-1.7850484013872252	0.4982615594246999	-1.7663538097358962	-1.0733697476529005	-0.6780206477385466	-1.5457806686855806
-0.8860341834427126	-1.5290092457662416	-0.883522506999556	-0.6373135662453455	0.22916305246446705	-0.8461802565696797	-1.0593719022270214	-0.5418267443558104	-0.9886648883370663	-1.8351010995708639	0.23603337230976076	-0.8832644273626786	-2.1950273959318096	1.369428997907183	-2.5617465505129333	-1.2616759462772016	-2.255594892636708	-0.7868672022213123	-1.7461753121560906	0.29498587240352253	-1.152633968121273	-1.2527539575882745	-0.04013306027575479	-1.8520618954458916	-2.046197674836782	-0.3400195971292582	-1.270363141071859	-0.6894191463972446	-1.5978271140780664	-1.3029701700322989	-1.518785130580041	-1.1545069999850066	-1.8424111092055075	-0.76275880515739	-2.5288183613305266	-1.6338115854267956	0.4123033426492238	-1.1436287573832313	-1.7879924836347973	-2.027857648031923	-1.7025977626266664	-0.34221063226605153	-2.2095777029241233	-1.8165303003212143	-1.7870031565781073	0.4374515953104388	-2.1404082212832325	-0.9412974618154151	-0.9671672563694791	-1.5639087147468105
-1.2009547299195853	-0.9685468871823704	-1.5186810782121016	-0.4194773403071574	-0.07581804121995908	-0.7719589640289679	-0.4542270101343134	-0.6182430604697372	-0.37531397468262667	-0.8506511859840143	0.5515766734876895	-0.35382752192682987	-1.113584420214754	-0.27848714819882914	-2.192934400533686	-0.9083032903315937	-2.5310318085798325	0.3201074505789422	-1.9499997981341652	0.5350326646302236	-0.7552382573012878	-0.7472966425615292	-0.22725787641613943	-1.94615014483819	-1.8368026900068772	-0.6820015361841596	-2.371956694770092	-0.8408755703332238	-2.2263901476725105	-0.6775200595464256	-0.41977993431387517	-0.29995605750760146	-1.3882317305495826	-0.24748434173673722	-2.2653595173450105	-0.6593990592022826	0.45111271132410313	-1.1865665092429845	-1.563339055976094	-2.473577352558958	-0.6971030005278047	0.2582716560980503	-1.9963970483079687	-1.999845543214009	-0.7849825739488895	-0.07173011632342757	-1.7635132077830495	-0.2878006438334505	-0.40092442307100223	-1.2764303566829844
-1.3733202502399626	0.05401528318783626	-1.9294928379185634	0.11042603476717876	-0.4420007106961467	-0.6747131403565605	0.33943277012992035	-0.548836138788872	0.19667760700836956	0.5076577185119492	0.42843229216604967	0.4931814101234995	-0.01592766700696234	-1.407057544705472	-1.5420222376238668	-0.2592151829538266	-1.8530190579204477	1.5064530063589123	-1.5786219132341788	0.2165681641135565	0.32840128796114443	-0.14007714449594758	-0.43752185606175353	-1.2363159387814555	-1.143035142867927	-0.5868723429362642	-2.583680956963053	-0.8336172678734116	-2.2680285013577612	-0.20751258800022288	0.6127519799059914	0.7484121331904863	-0.5053827219329238	0.39329220533882436	-0.945936118275424	-0.3431931323199334	0.3876234003015083	-1.1237382968329956	-0.8062953524688325	-1.9092477288416188	0.07789929155994106	0.6147720882575624	-0.9550533998862871	-1.578422534636255	0.4116769079318781	-0.6979692329254601	-0.9551691122816031	0.023552899825815148	0.34211432068950137	-0.7225494892831444
-1.2438014567491915	0.7380307348973307	-1.6438373371502233	0.5847864805821552	-0.6463740460628471	-0.02037208547168642	1.01585781547693	-0.1657930833954853	0.2241346857969239	1.7421231701621285	-0.14306395167528635	1.0034765323454242	0.5235117398839337	-1.2366523075657427	-0.5509038381975333	0.504254005107455	-0.2046407365457699	1.4400389471505852	-0.6456030247809686	-0.5314835515677184	1.129258333022712	0.6515763687240664	-0.04095670835885163	0.12596366572256695	-0.21403503503968085	-0.1454239375115014	-1.2780346760714172	-0.425011946645056	-1.3500499601606228	-0.15316680728338986	0.9757669222060369	1.0219357287869348	0.6513090654864717	1.0681139340522925	0.7454856307250637	-0.6846895283076654	-0.13563234167108004	-0.722350292746332	0.22221149507830343	-0.5760983847633752	-0.001146345543144219	0.006137573943397866	0.5331882949300099	-1.0434287392835524	1.3774596853202092	-0.8963951229373023	-0.014092849126822987	-0.5135324906394838	0.2830181017031274	0.12957593468263473
-0.3616499384788769	0.7391470851938411	-0.5216630612307649	0.9119023590440042	-0.48675693488299127	1.449566782669191	1.719581765056771	0.47007047825352927	-0.23858077715244752	2.650683237005463	-0.7775015862241944	1.0425420162039194	0.6395341099969887	-0.3765051531131574	0.7874723618497392	1.2812335942826742	1.8308285211836839	0.05984791202044733	0.6412287466638191	-0.8991439144410052	0.9876720414684772	1.6992587463482227	1.004744158894931	1.6331968862383306	0.6840518898344127	0.3407168350263837	1.0507812660882772	0.4132236582240247	0.3333697552298414	0.053043773624187905	1.0647154757977058	0.2985417209619578	1.9494159181148079	1.9207906652179423	1.9465591613250104	-0.5992627485843337	-0.9267835078520411	0.5081376901402351	1.1027279797897978	0.9265645684055385	-0.28784568375269237	-1.3172850556153406	1.8115884239962345	-0.6240663456011326	2.1325320864438924	-0.40652908329101545	1.0464268074486451	-1.3674645098026428	-0.7418156130645424	1.1012355631352684
1.1870307015422106	0.31032907122461706	0.8441036267655243	1.2131619111470675	-0.1280894964466879	2.9632356474704244	2.3878879548857754	0.9172624079693472	-0.41364665848910376	2.9400918245265877	-0.9226758124517058	0.9996529544016902	0.7076737195118767	0.030189089974664695	1.9658164562971217	1.7968146413960175	3.29379563750953	-1.2007336109317095	1.845497772595511	-0.4583795364677769	0.16269484180574448	2.55143068911422	1.7224982559378232	2.6414974340238824	1.1920605077376822	0.47140717237429997	2.892987656580849	1.1943707904823484	1.9167376465819712	0.9822777496131522	1.501131777145991	-0.5917597952706066	2.9481408058875727	2.7546297002820297	2.116287253738661	0.6467425283267191	-1.5644648493993076	2.301618240264137	1.4878727364019202	1.9835861368272851	0.4323832241202886	-2.217598098153464	2.285155257495582	-0.2845481819581847	2.440399810975595	0.519363272450707	2.089038132665009	-1.5645060175990686	-1.8279671894149023	1.61811179445756
2.3439971052493442	-0.11685589492951233	1.4682377788006737	1.329156563632838	-0.01585797523913263	3.091762060034003	2.330617476116353	0.6819973827548063	0.41484392876048826	2.0735983944594683	-0.28142707230327935	1.1166592426051738	0.6661588636690463	-0.25925072735858173	2.1675783869885135	1.631210411679905	3.348043314501405	-0.888191187127648	2.454833718498664	0.1463203668640451	-0.5380991132930502	2.3643353406963223	1.038659872703151	2.576276676724171	0.8916759539249246	-0.04290560624565942	2.834720339226706	1.2160797186718069	2.4604638275011843	2.1814111509134437	2.043976078224614	-0.706366582815613	2.9075901315964963	2.7694859238337215	1.2171943478226543	2.281437253866065	-1.9116035849895756	3.2915126031376736	1.2839375718618828	2.2147346980083613	2.321320845915872	-1.8111300688228957	1.7691595783052654	0.007601605425254214	1.6179249577602233	1.3562163403173602	2.4839918736543902	-0.8459934548555423	-1.9652704458180172	1.0707427941675862
1.848643174319462	-0.3730580210957771	0.8893752581603342	0.7653534776047208	-0.4064205749110778	1.2095853557617873	0.936898931368266	-0.25528437633778267	1.943404053081562	-0.10065439315639702	0.8702931490260633	1.0656744440330734	0.11795923298047392	-0.35048078214661205	1.1226194411507555	0.6606231159768199	1.8612910460992744	0.8472567038368451	2.1663936173772416	-0.12438542502710008	-0.6800920047652523	0.7845238845669299	-0.8559668808478097	1.272776157673026	-0.2908768122182123	-1.1167366358821098	0.8324028425522972	0.22290973164411299	1.747251657009102	2.4094194329027885	1.6957038687246715	-0.05779615893123775	1.4411327750734497	1.305094633338333	-0.3439042599630104	2.680219383996328	-2.1099607191540537	2.219294083034273	0.6584255162037357	1.5903423549492706	3.927988021830305	-0.4085194417579616	0.6260251271905454	0.15462522420690275	-0.5524007830820169	1.7015282386739632	1.566337246526344	0.05394983847491613	-1.1518608023642916	-0.4861475734372786
-0.3814564096419885	-0.5364988812258819	-0.30641698346820223	-0.5922551195077074	-1.0484741409624305	-1.5054074009027212	-1.2089729048675806	-1.3081050039262345	2.908391953123497	-2.6030045862112767	1.789335641994778	0.3620037065265802	-0.8921191577107446	0.5275446026924238	-0.3809162594476284	-0.6117390567870966	-0.3285141528587441	2.2829728894998094	1.090040635214689	-1.3843768244328971	-0.6113501482365447	-1.371111608042351	-2.3959334562978167	-0.66041666392593	-1.6737587564343135	-2.1986579135690034	-1.577186351029675	-1.254603408475935	0.4569069636950579	1.0782078833894935	0.01433878215107841	0.481109282194704	-0.8074042931733733	-1.0829021242205856	-1.8389679896189435	1.1864334209152618	-2.150801145909855	-0.4532106668855454	-0.08495020612597826	0.44771025122488645	3.582020890358259	0.8141431407963909	-0.45182057790641234	0.07899508799643738	-2.9105521902946445	1.4575949590807165	-0.4277933039131577	0.3665781910358355	-0.36730538766973136	-2.0725406775288246
-2.7829142857768807	-0.5870291386818715	-0.9956532767544365	-1.865169155230974	-1.3850536737923902	-2.8922943980412663	-2.385472416116152	-1.7548434595080702	2.2931496529299933	-3.6564618552258503	1.8301547342664268	-0.8808788740867887	-1.5245790246763409	1.8595968396649194	-1.0946666318429543	-1.3536158727380563	-1.828496074779866	1.853125965403837	-0.27901321712989985	-2.5010194282635645	-0.8866938958783218	-2.578743916492091	-2.1476631774147807	-1.9628061605517033	-2.072276064540144	-2.565934619502096	-2.496416545018928	-2.250562337455838	-0.4640923578141223	-0.8071817442489863	-1.9847676139948127	0.31128357916317995	-2.3735842281097264	-2.652412201854259	-2.4443897963715657	-1.0067459667059524	-1.7403535400401315	-2.5547001232321627	-0.6304423052403508	-0.6169500770577522	1.2955615829705833	1.0542113956952217	-0.8957306305991284	-0.09209751106537405	-3.5014670656468336	0.781202116784391	-2.15273261763742	0.2734175420970215	-0.40973815009221454	-2.4391128319924653
-3.3509959978625696	-0.2706070819312343	-0.5643664683420311	-1.7269770044308261	-1.0665015655721621	-1.8567101191889628	-1.3272303235927696	-1.3651077288696183	0.4444668531656903	-2.218453954117925	1.0347097176721447	-1.8272229681325822	-0.8715292049693275	2.300864212341097	-0.5011879561032081	-1.1256297082532631	-1.6661470470458166	-0.22816543208385373	-1.2965808584861178	-2.2840345731810747	-1.4125671210540374	-1.9338830545342385	-0.34488586937075827	-1.5884168340877705	-0.7824659929672703	-1.8714090511594583	-1.2858974057337778	-2.0899412236888164	-0.5765393208394108	-1.512914679461853	-2.6201760754955914	-0.11981223154107679	-2.122807007375886	-1.9945638666907066	-1.6714915065466551	-1.9870038311915124	-0.7444886086622396	-2.209758075262807	-0.7302858092441981	-1.027918298745006	-1.0445570256765684	0.6550757252029404	-0.6128969241438809	-0.08642048237204894	-1.460739238929968	-0.00963007897377495	-2.2209393138491014	0.6388968823630033	-0.9478877648731959	-1.1553059908279006
-1.4995124943039402	0.5686735790980177	0.5960711174104282	0.18308289261988012	-0.2623108330030617	0.4720204643381146	1.254329177022712	-0.5608972830155703	-1.1637598167207333	0.7549091919633432	0.144841096136106	-1.690075060884373	0.9582260257426387	1.2750140700923902	0.6977759255372197	-0.2696591736191569	-0.085379814389978	-2.157420729678873	-1.5012600902673903	-0.8456893681195958	-1.4045453759875126	-0.021489341958699636	1.3125889874986965	0.2947758957200547	1.5758413405142884	-0.4809873695949218	0.9296950138698857	-0.8749951721055383	-0.13657341622253044	-0.42987839386814874	-1.3121678439162652	0.12170313881569059	-0.29258254975152487	0.3969350219967608	0.197536759709627	-1.0407773611051325	0.3859572367601111	0.1852137425212676	-0.31345550897868935	-0.5882864349420762	-1.5552663569493181	0.5845409309942858	0.029247833328605675	0.2401824862118763	1.7947416751335838	-0.5302789188397071	-0.5734674535238596	1.777998676953361	-0.9235639948298874	0.9262802538392519
1.2869554167054778	1.5812726276335323	1.585932682909832	2.55248118370364	0.4861947763256714	1.8002016212427012	3.06329417673679	0.016613025553535384	-1.334450327828985	2.858401726582421	-0.0864603630482701	-0.5983258760674868	2.689136077452267	-0.2299080726226183	1.346980880655597	0.46018957270265304	1.6082489478220008	-2.336058843583633	-0.8982943378587064	0.48105174945040086	-0.31873206692247624	1.5908091434400364	1.4218216048071888	2.2366254648590718	3.3330315303008566	0.7470311969840197	2.346353355112698	0.6024782055109548	0.32455415054494163	1.190723711087468	0.6636995502498203	1.2194912692344706	1.6549571432649186	2.320718187870898	2.1232252050423326	0.7195489064933606	0.8925190534110796	2.2465012401641826	0.37569397846847996	0.3460595943016059	-0.27810525322721236	1.2566180289261895	0.5295967458633377	0.7182494638180427	3.626740469176514	-0.528544131335035	1.3555095832041548	2.818301594317078	0.13838156009935454	2.349372960059711
2.7535681723983587	2.016884791713068	1.8524913726487395	3.436125895190673	0.688755436847565	0.9066098799458029	2.354245927362842	0.07486979418136114	-0.24923887715985646	2.340299366375203	0.3507489375136764	0.42111785654097483	2.962700347972716	-0.6992625231062006	0.9921302806944191	0.6121336530743189	2.1281886272209802	-0.902524724967932	-0.009670546938664124	0.5970164942199363	1.293405179940774	1.7360693677805845	0.23354302083047393	2.6738987396353635	3.101864952143232	1.091072167821433	2.0854909398492762	1.3968155434726255	0.4732154911205581	1.5408754779859282	1.3883702968203635	2.2065118592779855	2.2844259728397134	1.8817991243628682	2.9544519448529805	1.5920434532983758	0.4829322872032554	1.9653062387969908	0.7984164838956752	1.0924625886020347	0.9803512750341137	2.0433871249587447	0.5916339250864117	0.9894906657421644	2.6095874746877894	-0.12082970849003821	1.9736360474096182	2.563013286019763	1.455717686619378	2.26559880177805
1.899378002467337	1.3716395224842275	1.5152953988597841	2.1329577843741068	0.25174665079220576	-1.255436732591717	-0.3608274291435265	-0.15419513110023805	0.8498275908898245	-0.27195441480546406	0.7182698982170389	0.40807342750191355	1.561307761481986	0.2075627091674042	0.16951536087460448	0.34506797397235245	1.2698843734550969	0.5247958865564585	0.4503475315636619	-0.21524410563061488	2.100147338978704	0.5528414684238632	-0.857996353408735	1.324016704645555	0.9823068361888203	0.48054352984980814	0.7902365095424625	1.0246422821930903	0.29638958451476444	0.1897654134987469	0.23237465450976758	1.9542594631134285	1.3461064453879588	-0.6471110810434715	2.26148241587684	0.9475917299205577	-0.3093476104426328	-0.34149975013062744	0.47419652400030526	1.1622983829027336	0.6617409857225994	2.004881803156039	0.24325866009849054	0.8291487651259472	-0.17324308448839618	0.22640129200175213	1.020756710356239	0.9188335170670071	1.7885408081748482	1.0456295085294118
-0.2393799110485675	-0.06562771421109091	1.0084333407182782	-0.1035912738101125	-0.46541472013763846	-2.643560649217785	-2.8303406978529813	-0.21217953444953153	0.9596085593704086	-2.6947547616545466	0.33947851929979944	-0.5735816063210627	-0.46292560037838515	1.2756410194322447	-0.3495679213027682	0.10049531717995817	-0.028330220858973305	0.5316329628349352	0.14036377807689576	-0.7309840716727601	1.2927374010880832	-0.8466047512319634	-0.961116529392704	-0.5810708244037471	-1.5057731308929378	-0.5033712153723257	-0.2261481941461698	-0.20370916522654578	-0.02109977676581357	-1.4877405384922968	-1.5495435211150033	0.46424699816553006	-0.20565162186590216	-3.051500379208746	0.637765785260627	-0.37792893316714476	-0.6529741416423929	-2.5093467258078723	-0.5196199073475263	0.6531711930009818	-0.9568743669945821	0.9876000042323672	-0.24705106354134723	0.3367563228534558	-2.3145115604757405	0.09139723085654171	-0.30973909900743535	-0.8225734528859238	0.8357137262086541	-0.20435778804557864
-1.7249576938704352	-1.3770518322494854	0.6167564488254146	-1.3326160493454002	-0.8919678278944012	-2.120401792794113	-3.2295044966520985	0.1589070645312042	0.1826636833956806	-3.0195786968833493	-0.6351586543740765	-1.4663848292981991	-1.769039857446995	1.1013183176433656	-0.35560677259845874	0.11204825834340294	-0.6408129008664113	-0.7508294407620443	-0.5669997534686804	-0.21220112192697269	-0.48684249523771655	-1.430079361215056	-0.5010677017640287	-1.4732138504232866	-2.691144816656606	-1.085253111508891	-0.2728404062706913	-1.3706252672186812	-0.2084159463336853	-1.8038294869032354	-2.1439589144581115	-1.0113820197451533	-1.1930907596934541	-3.2717235672061835	-0.7945279282864922	-1.1129051647650878	-0.25111551443475244	-2.7704653619757775	-1.4152254143863099	0.1351442954442445	-2.2774044704794942	-0.14255925636516784	-0.523061447547967	-0.18723321400637957	-2.4035174266255246	-0.47761393797547447	-0.6609072428349428	-1.2623019443322678	-0.3687301992949029	-0.638780474248364
-1.5301607004898918	-1.7563832066408713	0.38823308025563097	-0.8091651151463248	-0.6540207303583144	-0.286133286305388	-1.7114907975712983	0.8246239340010076	-0.6226273133874114	-1.2806654264095012	-1.3703126950323248	-1.2316287063781501	-1.734158642262235	-0.3847377861762267	-0.1535717721104017	0.2879351873611909	-0.2515214726714544	-1.9398170165810644	-0.8776182684541148	0.850584651992166	-1.6569459624333145	-0.9634454858369733	-0.37992479789553346	-0.8416809338855835	-2.0313639554340472	-0.8315682667238525	0.2818509709911253	-1.6088748544380207	-0.009409605436087192	-0.4617198444958324	-0.9558174271555747	-1.18493936030759	-1.1467875242348056	-1.2381564776033065	-1.216179787853065	-0.7337833148142329	0.44912648988580883	-1.3052179638488344	-1.301406140272847	0.10019057610153993	-2.2175815114642834	-0.3817545261339998	-0.30355977771444637	-0.5169603145471736	-1.01677396346505	-0.9971895002495751	0.20075848257629642	-0.3035643049540252	-0.5304179184673182	-0.22688832329864436
-0.24497371373680057	-1.0953605379804305	0.2976062729251166	0.5060694149181008	0.10217291511053671	1.446839568629358	0.09652447326022232	1.3840865624564371	-0.823210823065837	0.97078205634643	-1.2492391512358283	0.14438966923631	-0.6214323652443968	-1.926064519862802	0.05953212622850797	0.4545754419515073	0.5423559815556603	-1.8889921655258919	-0.33650463090808164	1.4274317965099823	-1.1920822691944246	0.07961659367021434	-0.6939487318885711	0.511307869801489	-0.3182451209300537	0.08653146240634242	0.6711035555196309	-0.7928939115416754	0.6075365918230026	1.3332008536804592	0.9786071872318983	0.020918082861917937	-0.4045914984096888	1.3030360286781315	-0.5861735509944475	0.2996809020232159	0.8229280765529383	0.3491434887148544	0.023413760942879596	0.48389506119461184	-1.2096260053497452	0.37569765238094643	0.4410897995406194	-0.6230933614466647	0.40763250782766214	-1.058147440675572	1.364830793048797	0.8896249435388831	0.546287880010359	0.4785473402296951
0.8091050588604337	0.0947469768815714	0.28952125831015774	1.1859993654514633	0.7596788303792352	2.2488332841817438	0.8409873123588367	1.4591160875872764	-0.5177937698596218	2.3304571235872107	-0.5142539937783738	1.6299404099950552	0.8986064235902875	-2.3344178630718697	0.4552971353755922	0.5474526323494496	0.9693817317103958	-0.7916868804294662	0.6687170606824225	1.118610805056235	0.41833309247994027	1.0424831163709851	-0.6479946389655781	1.4326802628004307	1.172898337036481	1.0234048320091393	0.5841675539723249	0.33738665270303975	1.268663903467392	2.259447409545611	2.168467745743921	1.4772030029303347	0.43996228131178816	2.5685305894912984	0.5035649750329717	1.1590107839099597	0.6763236950372574	1.0445114119574714	1.7223044921753534	0.7300282533571734	-0.39745117096512245	1.2250540633403801	1.383545899904977	-0.5604003129536975	1.2080663672455083	-0.7512539013375321	1.8350192698479968	1.247109387459461	1.785033410325508	0.9085884309760587
0.9207794195124407	1.2046188505396997	0.17833827509751013	0.7943130654293332	0.7160169118992619	2.254395544290419	0.510736749318045	0.9478512532530479	-0.2105076264159225	2.5664153665480156	0.06538956591973778	2.115805012980557	2.155081645532345	-1.6167110421104793	1.1478239114445503	0.5364716130109941	0.7976712364097666	0.13955637669969018	1.231001554288589	0.4425281096959835	1.702052733023679	1.4826645270231826	0.29296273120188504	1.45588212092554	1.671433199571849	1.2840908188003153	0.2990684424876146	0.8154828712321558	1.3698339591094963	2.0862116112865685	2.0331643791294987	1.9863752396554524	1.0194659259658054	2.202829225980936	1.311212831526097	1.2927643760525038	0.24864783195372603	0.913114272481438	2.5506224051482125	0.34167009586870495	-0.2359303859495464	1.1298458605995212	1.9690608943467125	-0.34671217681528904	1.7491746382969036	-0.5149647738821289	1.4265444387660187	0.8224015709789525	1.9634299971275369	0.8070464201950235
0.4087625932871974	1.89919619993924	-0.28814580818850943	0.021989751876490025	-0.055826939793120714	1.8800942051993683	-0.03406090333811551	0.10632919838558175	-0.2382211338774127	2.189804301148113	0.059870913457055606	1.408031918023967	2.570818217322783	-0.6925188324063271	1.7544377980199457	0.30889580540552275	0.352618172330475	-0.05068028841856097	0.8056178921251993	0.08239627532407878	1.6178381414996041	1.2860899785170832	1.5320734099147315	0.9206541182910253	1.2352653358436345	0.6019982763511142	0.14784102515898895	0.3102440063647747	0.6116502557490625	1.495455309208937	1.1131160438582708	1.3053839131837746	1.226696929101107	1.1393243437511211	1.3630424913188324	0.6226813806985365	-0.20327515552115222	0.7083659955717456	1.9258311843735607	-0.627643705979096	-0.20973809968568874	-0.1248980197711632	1.7903993336277761	-0.03749682312035179	2.3305552660079	-0.5861371066117325	0.6737706435747542	0.37743793506168416	0.8713703612525036	0.22753574832858856
-0.055752413580343545	2.091611422126361	-1.1090508948328457	-0.3377750759653181	-0.9170292963722645	1.203940612226477	-0.1822719430982564	-0.5950772928543777	-0.5871114016525912	1.518680298494625	-0.2509478783365066	0.28860383895501973	1.7975534477900488	-0.2696748072112319	1.6587298149520984	-0.21971325524935015	0.023510309470848034	-1.16610684742471	-0.24937215253740455	0.13912800764098743	0.40252221744014943	0.6533591883204692	1.8770023574385117	0.34696138748655747	0.3986726612829876	-0.6380860876609389	0.10325802456227177	-0.6196692599167631	-0.6166008980753599	1.0422289568663834	0.2128166367233573	0.11942985418440029	1.0431708135855577	0.3819207206470474	0.6461644280510151	-0.553919933379882	-0.603525584984452	0.7238554149854168	0.4107136947944748	-1.6189697681632111	0.19269412031830835	-1.7836179117454203	0.929258052211525	0.14061088339284863	2.448032130803063	-0.7073561656721636	0.11180761808587018	0.23400579625062595	-0.6440511167996115	-0.5421682896015417
-0.23518873699769016	1.783998215819781	-1.820784045440424	-0.18474609999590977	-1.1081929402677646	0.15526995871822943	-0.0168237244377661	-0.7714990871537509	-1.0663503936360699	0.5160428551360228	-0.36376683763773937	-0.3466543340187253	0.06761106275264493	-0.24837879122267342	0.740524672905874	-0.8729947267409497	-0.08153743302100049	-2.136791739427848	-1.0396354770876852	0.23223491227125087	-0.8713263310951919	0.018393638749086085	0.856145253981768	-0.04673322384221221	-0.3219308262589866	-1.6300048612725209	-0.02839220807778398	-1.1234140472752239	-1.4927347849444919	0.6240325323957823	-0.3795251235217518	-0.7535311411921602	0.5276450997863429	0.15461515606205645	-0.40523512866278105	-1.6894356263360306	-0.8593288599572507	0.6238571033704182	-0.8555282672171066	-2.064573604444265	0.6816225447176036	-2.7869434502775063	-0.07530952359129185	-0.08419503132503837	1.451742606210494	-0.4303137540682754	-0.15603770727392416	-0.057273465937685154	-1.5785728038400695	-1.0309406801717365
-0.34815256441255743	1.0673550147499498	-1.775903115493033	0.1179409157894663	-0.4450069621353027	-0.9450756200882031	0.15125481119178644	-0.3778685905309908	-1.426515284854117	-0.6085996762234549	-0.19351246833597222	-0.33179266796243234	-1.6797248337027528	-0.14986422506526478	-0.3389682309596416	-1.2158215287154193	-0.03461661931302213	-2.0327556971487657	-1.0011251622522401	0.12990107767243206	-1.3759866558247098	-0.18218320231470003	-0.7354729086121009	-0.24568679891957657	-0.6545667330417407	-1.7084064217343082	-0.17321395154502145	-0.8600531746171942	-1.4746533462955573	-0.04523036479521289	-0.8217141466991174	-0.9800676346708677	-0.06071385155525765	0.10902491867102784	-1.1377030105750494	-2.1660402377758565	-0.7194638049835856	0.1606656919887067	-1.176117773935511	-1.8129528380019393	0.6036258548354415	-2.560378241975185	-0.6463953248786096	-0.6430919327582264	-0.3224098614315279	0.35407997234622635	-0.25873624098356535	-0.8484094734431311	-1.5482986790999733	-0.7869858984413558
-0.5178243982765802	0.19113773783109744	-0.7495043796754803	0.382659849712306	0.5241974299824168	-1.3930464077606237	0.3154295372351095	0.28503703843218237	-1.3344894161257181	-1.142989810455594	-0.05773370463030503	-0.1936411710523947	-2.3578860711252925	0.18872157880791732	-0.7204448263977333	-0.9026468754911079	0.14566605678513153	-0.7791017989991211	-0.34883696679432147	0.018782821656170415	-1.1018329158044078	0.17596899571022717	-1.6500821511050956	-0.17276066680837335	-0.5492635228750555	-0.8195039245586591	0.021188581363773842	-0.17506589579831336	-0.7456415138788611	-0.7771138037867119	-1.1506329128124926	-0.6802705059071275	-0.3139324723654137	-0.0005569591682303646	-1.0993212357828634	-1.6277624339423375	-0.039732508431734946	-0.3172071741881537	-0.7490807835355949	-1.1101811321143107	-0.03266105709980594	-1.3094831007520191	-0.6012218251150443	-0.9587769051861944	-1.568050565520243	1.2637724506731107	-0.19525835966848454	-1.5828192151399447	-0.7980757959797163	0.2307670431022258
-0.49134334376995276	-0.5497966704097255	0.733114101590382	0.6839236338341914	1.0527875740694415	-0.773990308595573	0.6810189292848164	0.8153227773283706	-0.5100159169215444	-0.5512101497936467	-0.12218210922192355	-0.3757078926277183	-1.6444374453202015	0.5187202978658159	-0.18658314360420372	-0.04552322832841874	0.4751141760907421	0.9563576823978864	0.2850950980977971	0.1457979391685659	-0.5479324952247709	0.7872233258411271	-1.3863471514199883	0.23355918728740346	-0.11592466038082294	0.4768494756045074	0.6996910331345748	0.42200655689519134	0.04779143793726124	-1.007574172833925	-1.0737629643278703	-0.10597570005908812	0.0008047334037737911	-0.07420821913927607	-0.406272288395072	-0.28335247546408787	0.8608453720404956	-0.23507053220259183	-0.2159174570954284	-0.28823998881359403	-0.3876666208452596	0.23087035737717437	-0.21063199241846778	-0.4094075401180364	-1.334371182906678	1.774395550535136	0.14783554987939945	-1.2737868729454906	0.2195279475659159	1.4386421890350338
-0.01133195378064088	-1.0576093962814448	1.7344779031688884	0.9233955086994273	0.8620435170850969	0.49165976572710146	1.2021777490073866	0.9817823167561823	0.8893677271578265	0.7063792716306668	-0.13914153238776433	-0.6848982866609796	-0.3036930900418796	0.6165709477571	0.650606376979083	0.8017447486439438	0.8085992747953024	2.3550215915253663	0.5081469014936111	0.41729915560395203	-0.1336545325212894	1.1597309756492968	-0.4970957573245465	0.7391491766630651	0.40428714873040084	1.441367370279233	1.4421726508984098	0.7659360070059316	0.415337692960276	-0.5189703075450042	-0.38821495158079833	0.4693284280500187	0.6519089850668937	0.014817554771141737	0.3153157297830764	1.1482934944558507	1.3251418043196286	0.4692014855936576	0.058196904287209916	0.42774074417992164	0.19085695101449163	1.2674632347789674	0.10928149689274334	0.8932063805456993	-0.10587335083592857	1.6363301903553111	0.6756817352603147	0.19096694517718005	1.0722096724279084	1.97698404343714
0.6842581524019407	-1.4589471998489	1.6351090727307782	0.7120614388401849	0.2827470574843993	1.4164838155388007	1.4567876541246834	0.7997812498980456	2.0907387800048647	1.3796329281728068	0.14136361542628675	-0.6183575643617317	0.5255827605064773	0.5584627079468781	0.9677986522313855	1.0622832445764412	0.8436652958013354	2.888631679485203	0.384979837266228	0.5092897774395456	-0.006994439916273937	1.0033177362364416	0.13458320801987714	0.8729251251173287	0.7159972965174777	1.62829534277853	1.566134002897165	0.9551913823663504	0.3195897588070521	0.1738189823128086	0.5495637987496569	0.6837155151479397	1.048511162172204	0.12609555972691608	0.4700079558846089	1.893035937546387	0.9643278493815584	1.164752505630208	0.17152918549360138	0.8556495216464242	1.2136675473648684	1.353639804109441	0.1272834511834943	1.9133707379308782	0.70266532328716	0.9603261590462789	0.9780878087392119	1.587744609365315	1.336958268380672	1.4373566529008241
0.9552166795446116	-1.8028509578307272	0.6053726488886323	-0.10625055795617214	-0.178101424154065	1.2914929816146716	1.0605467957827832	0.4162228810884763	2.188173052711698	0.6365082303390304	0.4936824834255592	-0.13304212556266232	0.3918299385143324	0.5299803978685943	0.4590761656703548	0.5778683656042434	0.41912345845453647	2.4105383158224374	0.13088407286623446	0.28974153908690464	-0.21393020639411156	0.3894172202772176	0.11738001683850263	0.4126031559148066	0.6318758349131504	1.054962437291632	0.8276195686684328	0.9502949447561556	-0.03616576927848996	0.3079440891482319	0.9727343893370926	0.22566549614259937	0.7114632001014556	0.002098517699464961	0.04638808762763831	1.6256542309030935	0.08144730922491701	1.1119533814576155	0.28806119436166316	0.7965504282885681	1.4359160236254045	0.6073631571508926	-0.1276158518734939	1.555269197643695	0.2813474660120661	0.04073408023688494	0.6736591357623858	1.5109314722514366	0.7518554924783235	0.26035709746093866
0.4326420965880301	-1.813634458867183	-0.5623804808323285	-1.0200871335117125	-0.3088114852397361	0.26156731278142814	0.11794390718545103	-0.01487084956568591	0.9961114363488973	-1.0318902134645858	0.42632241639510143	0.16239533120288274	-0.16348405887053763	0.5608420855024918	-0.503914376258193	-0.2999277365220957	-0.24987427460077494	1.1368680357363086	-0.17707122333887207	-0.04235967576009673	-0.7410023210039632	-0.4042627900969993	-0.3058024123599081	-0.2869784827935368	0.21329245927808593	0.08145365776387584	-0.2677341737675353	0.5378601250144016	-0.49293698751257303	-0.3101287136667941	0.4196548639535142	-0.7854583130670854	-0.3049115770693862	-0.3821720241639569	-0.39479661342704164	0.6385792784911789	-0.6057669431647943	0.1598847436939531	0.2995685714102292	0.2094009852523854	0.25844393453043196	-0.3430754758567406	-0.49333311800159696	-0.14339665018762882	-0.7803675220675168	-0.7822933304125509	-0.15733651741059718	-0.06596000758623635	-0.4183177017139988	-0.6612463460168688
-0.4908844581120537	-1.125985608781565	-1.0709049801907509	-1.2642523172708389	-0.2410263517317315	-0.8781354582341032	-0.8175894032439599	-0.35963888669560873	-0.6191439259851691	-2.2572384694354723	-0.1134686704803232	-0.27189011403939517	-0.32247210289528744	0.5819574993091083	-1.2675197704036087	-1.0002012975570589	-0.7433823060270177	-0.3417076617613459	-0.5001018750800956	-0.2527963457730715	-1.3031111513916467	-1.1085616977238917	-0.6620808329898075	-0.6238939829397422	-0.24967608059806273	-0.7819255057869821	-0.9329497105387199	-0.22493720264789016	-0.9119485901771595	-1.089114516373101	-0.7222142890159934	-1.663564092373313	-1.4222235961691905	-0.758103243290924	-0.3209352663572754	-0.3936510144277096	-0.651177077647045	-1.121977932454467	0.007079244167085565	-0.5666976832107057	-1.4587777419931125	-0.742370480069225	-0.79282437007225	-1.8099949705890592	-1.286649472710289	-1.1669091299158652	-0.9730274394397921	-1.6523884087684573	-1.3301789243251736	-0.8036340788790457
-0.9705102003298336	0.16460552741987652	-0.678675116545125	-0.7090635204269756	-0.16258203115589845	-1.3812797129605676	-1.214900066507345	-0.5095886672628884	-1.4213890913763298	-2.124526432079605	-0.5108416504898826	-1.1189815245432062	0.12451150947476274	0.6265938207886106	-1.3687547305004897	-1.1378754715650685	-0.861249034810903	-1.2261997099214603	-0.622037722904621	-0.35280039563012366	-1.314614016635844	-1.5207457801929913	-0.6205443563592007	-0.4265732215800916	-0.43547654362015464	-1.051106804853183	-0.8609255720894967	-0.755717083652851	-1.0299848598708061	-1.2746124987797935	-1.4696688607163144	-1.639519714069113	-1.9664165012705292	-0.8609906250793165	0.21045088094591552	-0.8438947614887704	-0.22234444536803846	-1.9076894132562576	-0.47526812660650275	-0.9365040899507767	-2.1694936465226324	-0.2561250599219171	-0.8760271378631257	-1.9565728609002575	-0.7938004485646983	-0.9172969403463124	-1.2544020775663751	-1.7741053655369066	-1.186102382540891	-0.4106480882733312
-0.5444075246141478	1.314465209922367	0.18029442316734406	-0.08759703824459744	-0.10491118397942928	-1.0856079157425007	-0.9668358603466929	-0.4495150034223725	-0.910631333974049	-0.9583078279506376	-0.1796968089833364	-1.3975727420123496	0.6775105402500728	0.7650193287630427	-0.7640542905274211	-0.7400445533789409	-0.8081886754687522	-1.0094531947077796	-0.27365130259104264	-0.48401113862026246	-0.36720272476979127	-1.4919940116901205	-0.10148464117238493	-0.16790158186688567	-0.2307310259046081	-0.4976639843373082	-0.4597989100776927	-0.42594596849972	-0.6010428391267187	-0.7210704651054987	-1.1202873310831392	-0.6121400110697308	-1.6519059127903766	-0.6966472028271312	0.6344488053400575	-0.5034946686170434	0.2116576407368909	-1.7019873314044862	-0.7093118269101333	-0.54802699003869	-1.2071342675273515	0.7364661936800159	-0.6784228398360697	-0.47074661614418994	0.02997044062584965	-0.24171280694748726	-0.9817694711282108	-0.48687446146171526	-0.04076119987049076	-0.09402425652992062
0.3885093520825297	1.4805883141530713	0.762359628317417	-0.16079192393917993	0.004106569980441677	-0.41057458158090554	-0.3753058197506283	-0.3073102056570971	0.26249837770623236	0.1770752849276869	0.607770180904257	-0.5459802357831388	0.7887028208902765	0.8290364424251765	0.17557863661871684	-0.16828308871965078	-0.9143295549545162	0.03902016072131977	0.4814191754910813	-0.6171810803139198	1.191146579621301	-1.0152913266970633	0.7082595093626841	-0.4130601101443148	0.1748413172120859	0.6239868899185039	-0.3384740894529058	0.6600223542967234	0.24144633290177592	-0.010995000184394199	0.0834719550781323	0.6417299138959965	-0.7461400101300094	-0.46970724802151237	0.5038967759052457	0.2948918905659004	0.3992756578412967	-0.6282876499712443	-0.40418519324929	0.3296073696887594	0.5471811325248308	1.4285479378826136	-0.3100416357499126	1.2347600385429838	0.2959990270039462	0.23316762297644078	-0.6067467327025251	0.801723217603386	1.1366161731705162	-0.14390695131333595
0.9689708342563257	0.5224027979889209	0.6032826145704021	-0.7923759045694422	0.19563639359395338	0.05773660656819366	0.16808579960155298	-0.2504730827067642	0.9946436810985091	0.5661332749484329	0.8782739375789723	0.8464643657517945	0.43861327082528445	0.4267140881148524	0.8510884635607855	0.18647616520495144	-1.2181865528212446	1.0033521541638586	1.154141008866099	-0.5342515841900384	2.340268484840418	-0.33212707355680054	1.3762388674268744	-1.127925719926084	0.4372409749044767	1.6247108765286338	-0.6473204438783052	1.5794020968335183	0.9384928371786836	0.15399936680744863	1.1724005303626057	1.1366351351836619	0.17874364773093493	-0.3176332877709495	-0.039950390611480646	0.9165408720771003	0.4421187506127047	0.6891858223202896	0.20845299838962644	1.0260583581953675	1.5887661996288138	1.2702004110940792	-0.02799549597813085	1.668871552807544	-0.14968450953884435	-0.054784979908736875	-0.5534314704643807	0.9242318886766536	1.3622603970528995	-0.3256847285088647
0.7412882776276194	-0.8069908899640008	-0.09323983768382264	-1.1120946041651003	0.42627812965474093	0.02176880314500511	0.45737115209300566	-0.2946638840385346	0.7900434995616692	0.32618899271571333	0.07530535751501254	1.6015535972587085	0.024035936161710965	-0.5720480428396012	0.8180848971697957	0.20825938996998303	-1.3998819086977485	1.133762926242986	1.2747040619329453	-0.14613911688630046	2.2684501132368675	0.18067321314249396	1.4617883435773167	-1.6740929716691981	0.3591914360368679	1.8462708631299087	-0.9978017351469475	1.4814682374720496	1.0173510933810126	-0.36059495458930646	1.3595658467767726	0.6140353134918775	0.6797475372163101	-0.2062379869443101	-0.44948791501198365	0.9325526577519306	0.5121976298656481	1.5349779642825252	0.5943905047310079	1.1197266507450108	1.2812036375406741	0.4437653468083873	-0.02153559000425957	0.785994044943714	-0.762056749386188	-0.9731544604940466	-0.7752896192783492	0.11459438950619504	0.6007111465132601	-0.30831947396118614
0.07951986564888797	-1.5278233427105468	-0.6099432022598351	-0.6261891827474886	0.6199332858909115	-0.34557537543468597	0.494417670595955	-0.2799475740785443	0.09695868062260785	-0.03270767069892671	-1.1510598329435031	1.230290098661935	-0.16109826283519418	-1.6258843831318708	0.1841816710214058	0.10530574997148984	-1.1401021465960097	0.578643110454139	0.8815328553391384	0.29340161833964873	1.2063324553208383	0.3223065089728971	0.934720528690802	-1.5180170353949216	0.08327002591255413	1.2099983307065991	-0.9909308091141584	0.5238943091852453	0.6351689226184103	-1.0224576375462309	0.7399709762364797	-0.22511723462800715	0.7081045981083908	-0.08351629401244734	-0.36536634422955655	0.49302411919232453	0.5940035453357854	1.5712032097841553	0.4890664798515152	0.8207846858828212	0.35769583365564656	-0.3239602387501273	-0.21287091887746118	-0.0832414710416979	-1.049535212861803	-1.6343954384934152	-0.8397493309224369	-0.4898720402201389	-0.26749027790291663	-0.13322368974570384
-0.2525731008586576	-1.278486088795105	-0.36738902747250446	0.08339780944816305	0.6666187666270522	-0.5973859471788389	0.32316170545251155	-0.11524389427886882	-0.32501262829137567	-0.24613236039095354	-1.5156623782795646	0.429473478741325	-0.17897883430622558	-1.837773521524618	-0.4122319334830687	0.13992612988789344	-0.500825366828965	0.1956325504555414	0.41928172392508756	0.39969197748568536	0.2563521968809979	0.21306519104636815	0.3155979536038592	-0.8418162007753645	-0.046617662328702375	0.28069962368346785	-0.7012608180514719	-0.2604638369920191	0.4365463488244829	-1.1736906345476068	0.07286336077094697	-0.4616135213665807	0.5044541187322034	-0.0406302186552597	0.03488618690529653	0.13950578934189198	0.5393593357671099	1.0466563225203362	0.12895770254144578	0.6540662670303925	0.011256167429041914	-0.43357195968700357	-0.34582179982321365	0.1853217266985922	-1.010836090035403	-1.1490438001738155	-0.4656982226746129	-0.26755403815710105	-0.4449670687421805	-0.15994396811981607
0.0745427735947962	-0.49635258670341564	0.4603900794917064	-0.02100337830084306	0.4322736887791539	-0.43400389701816183	-0.10674150573256948	-0.010597539073830889	-0.22344274256181046	-0.39881215593325064	-0.48612935596074974	0.18261822950176912	-0.2342772740604358	-0.8364335869005375	-0.4146273622282129	0.29853078828525714	0.07920215164990065	0.557052889942495	0.1437705338205525	0.05917743566781591	0.28713131165481287	0.04538270390564771	0.20620563994940777	-0.3592242060575381	0.12266467193515476	-0.2843061517224908	-0.5594194999370795	-0.09029789141926517	0.7817695569072742	-0.6747391519552883	-0.10588909083200686	0.0826751089830399	0.25453626478766195	-0.23633103650314405	0.25989950667848194	0.15558556132950943	0.26491166694721674	0.5316626120991764	-0.11770684425243068	0.8078675028770176	0.6255206268406601	0.06972996443952609	-0.30608519734890327	1.2028165948781135	-0.8561678245740314	0.46254155126772084	0.05522397247139958	0.2474095759019291	-0.05856607816822221	-0.6094889883750121
0.6173003926750577	0.14213180972162656	0.9959503855947157	-1.188079462005126	-0.09243138553736245	0.00948863065004888	-0.8737156122703374	-0.32475823758549865	0.010577747626232968	-0.5807150411668579	1.0761876511638853	0.5488822402530327	-0.39035086282983267	0.710444375117688	-0.007264084452675462	0.2869682767396781	0.15719780789614032	1.2397249592807191	-0.18439963603911555	-0.4540135223563459	1.0310709186063616	-0.2475351804693686	0.617790671624177	-0.5504327423190035	0.30846803653035604	-0.3366856808926433	-0.7975722445681339	0.7094811400019684	1.2379442515426449	-0.046089640371787644	-0.053695939271820786	0.6646719183340665	-0.12366728343700502	-0.6603319897757993	-0.002826425493995233	0.1661712213228643	-0.18811697274221287	0.3666581939450694	-0.21361867594661937	0.910363887558046	1.4528911954962374	0.5852026208539917	-0.2729069770719028	1.5203960673175894	-0.6060731777676687	2.1436091613234436	0.05560378033831936	0.13740808085792466	0.09114628651639159	-1.2858593984400102
0.6513506786551626	0.3352690785907332	0.4476270234725915	-2.4823958776292088	-0.6142375733680275	0.30703626450486593	-1.8422854176685086	-1.0863696976337285	-0.0918308837924333	-0.6821798652535336	1.7734263366141678	0.6490745075321975	-0.5714939711841319	1.6020542185458018	0.004382306832432368	-0.08053803021449402	-0.33839051163027706	1.2688769853239044	-0.8611581546533171	-0.7484372548666871	1.3792157318009866	-0.8918422022011645	0.913246546386301	-1.1588455392767327	0.03981234504122919	-0.2301641470485047	-1.1194127946647676	1.1126649766901844	1.0108407801297028	0.032346679199373084	-0.4068988705153545	0.4062600667569956	-0.8032901640778752	-1.0274997474033236	-0.6314987451307646	-0.4326768388415085	-0.71861946596748	0.36778740691059264	-0.3949006172071724	0.49647755421274153	1.4624236114545983	0.5026612823438769	-0.45159386681146063	0.32109824674147036	-0.17561670573346636	2.6607461596719886	-0.8013701214413564	-0.7610859306461901	-0.45844318893883856	-1.7699691024116684
-0.02913291293977082	0.225901470433164	-1.0608254830337913	-2.7144305812647773	-0.6498129084475694	0.21248735798338833	-2.5061671625341626	-1.7365920979666054	-0.5347288801511897	-0.5613001282710803	1.072592638898729	-0.09881927208449033	-0.7195609703257725	1.1813457642585923	-0.8495772951633531	-0.5273553325036243	-1.043672095513244	0.2842501025732109	-1.5997320238694883	-0.6194304354843507	0.5923132609186799	-1.7677904458920137	0.5505912369039248	-1.4607033895197377	-0.7644126181572929	-0.25215871055121075	-0.9838708818194851	0.5806003185158208	-0.11108052681790959	-0.5850364460520747	-1.2344516409391217	-0.7657663331842369	-1.6511927079158462	-0.9615709683946034	-1.2160519244694874	-1.5810122642598472	-1.16570641851982	0.13249403085609474	-0.6861823510443833	-0.38667055217358903	0.4036738884163489	-0.3175027489860625	-0.6849768401145622	-1.5781947414159194	0.2844094466968294	1.644097752987909	-1.9981869819428228	-1.6965554477339178	-1.2453080351696995	-1.7911686831330886
-0.8467854616118669	0.042452984562110996	-2.473406839058622	-1.6297049792610734	0.0068068841683618705	-0.041059673092412874	-2.2139047252872794	-1.5224870808103805	-0.9121611442404945	-0.2517480904358947	-0.28209124401128105	-1.0441997462024144	-0.795918047885767	-0.11193053379914193	-1.9364299234777809	-0.49352725425893906	-1.4180361982982417	-0.9146887957738171	-1.6122331209705885	-0.0892703316227993	-0.8656347084373861	-2.18263800821276	-0.20605716897022697	-0.978063056341798	-1.512927195045424	-0.2262824831456703	-0.19636602461246602	-0.3498638387247249	-1.3972681856661977	-1.2881355976124576	-1.7045624639869443	-1.984205559073402	-2.0986873123709273	-0.320894359431249	-1.3756000976895175	-2.285773203656078	-1.2622409522017928	-0.38644950042023013	-0.6876708350576884	-1.1511105633270282	-0.9691307228751932	-1.4844763021081255	-0.4965435086080117	-2.544028134878833	0.42777324923725046	-0.1705685092414217	-2.446192485233477	-1.8814742313005246	-1.3801310510968758	-1.3487902958071842
-1.0002004485276361	-0.15473544091711	-2.6977848524325085	-0.056681371083859844	0.9195664632403517	0.003150274191236991	-0.7470809088707511	-0.25468864286211823	-0.8907906781686695	0.10467938056392262	-1.1878366192530072	-0.9418747764829316	-0.6651506061028339	-1.2408755155672806	-1.9810992042932913	0.22651996945544114	-1.1139674077779824	-1.1611289859477794	-0.4911832628715216	0.7025645767555776	-1.773727002064899	-1.430090369299769	-0.5283644850537647	0.09367123740191141	-1.3977241694347828	0.1932125251912598	0.8288676997983585	-0.7328795871850075	-1.8632057581015093	-1.238228565764019	-0.9012864289315214	-2.2387036659099016	-1.5648807180326816	0.6272840808702248	-0.98208010194347	-1.520982285463231	-0.7644762608117702	-0.7444274866628477	-0.022764457509692925	-1.2553058747495338	-1.645466525786839	-2.37039175146033	0.34820645257105187	-1.8308530216093646	0.17406393641318368	-1.6474804513398902	-1.4445118017340461	-1.287367782087028	-0.5368491881751947	-0.5660926318449129
-0.2855706311675517	-0.38384900189652055	-1.573285123908261	1.022458536573026	1.2795170857981166	0.4492298995838748	1.2508295053665128	1.3672915804287573	-0.5244673935899117	0.44686898028016253	-1.2839145007867152	0.48426895658000096	-0.1719930636300913	-1.5362481034365687	-0.4570193787797071	1.0859783616363738	-0.21884379622766942	-0.2297450451896904	1.1114876838360614	1.503047449035433	-1.4044389559059116	0.32785667384862716	-0.0283666596555696	1.0931503604220363	-0.24779827426685905	0.907040464476512	1.4070519902210197	-0.3089247081901787	-1.255742808883105	-0.2028383337810286	1.0122655635274034	-1.3079949170274983	-0.10312971937654998	1.3467619267733613	-0.2218080600920153	0.5362979500366079	0.2342104593977988	-0.5344304593961268	1.0445066671311725	-0.7410563242766591	-1.2821822458356782	-2.476644756498891	1.3758977280590945	-0.288906575369667	-0.07964393151309775	-2.1477833829874236	0.5624714477763504	-0.4972671560271203	0.6721455379189817	0.4090493068634876
0.659365940110251	-0.567738170667706	0.034351029506765614	1.345346214430081	0.6851773913907686	0.8266806849498927	2.5591709571004246	2.290216656750146	-0.10688858664124436	0.7769047491422754	-1.0352552940105915	1.9458606473478393	0.5567941038601408	-1.13632127554276	1.6063897150304778	1.1962834513592817	0.7836452856225239	0.8292624302774533	1.9295073938440843	1.8928300753693594	-0.2501265413553655	1.918385242707196	0.6657473432236062	1.4526618095915216	1.1172067139946225	1.26918772305817	1.1737676071987406	0.25279522846771607	-0.24590861467761	1.1217391384879474	2.639652415229711	0.06687484632550457	1.428501738324771	1.3950098723700262	0.48162007876824575	2.3709039963518967	1.1810545432518853	0.029184707892834665	1.6427581018055724	-0.14001758629802055	-0.43235550748273227	-1.6807753623880635	1.6851986051665417	0.6232972256265813	0.09050417281558869	-1.809848484687331	2.2341465298861025	0.0347800897418732	1.3030543765400195	1.3243002184791755
0.9500702945229863	-0.5687770752159982	1.0693108542005039	1.3112168530857384	-0.374229072806626	0.5614826927851213	2.326955804178794	2.0170835606545743	0.17002203888050338	0.9757093329044944	-0.9148348533468784	1.8261816682614689	1.0085854880874605	-0.5931806646648285	2.4526938467414507	0.23810395279006255	1.3374853555193784	0.7742748362602284	1.3034195659871062	1.4616213851807187	0.5127828956119168	2.14203994717527	0.5375368440522694	1.0961281147935247	1.5353654466062443	0.7321043763105658	0.3647925119385639	0.1840917891140865	0.32983246753286577	1.6978384027754219	2.5665224879005506	0.8872045558463025	1.9912044921261411	0.7479873187177198	0.6973605304809367	2.45801049341103	1.4397523986460572	0.23737339091390183	1.0943254094021564	0.09448559383265608	0.057652147936975616	-0.3081256959334886	0.8214766864822343	0.34057517637707724	0.5434386107233635	-1.1374216865527103	2.458142701920195	0.3635260300226109	0.9658120160720836	1.8017963118291809
0.3006301638736344	-0.3531457237050923	1.1785933900197787	1.303276130911332	-0.9485098778516385	-0.33493858531434195	0.8627765920656882	0.9771135878269563	0.33681229724857925	0.8112096707475321	-0.807624051315282	-0.05060339601061719	0.6967651284000544	-0.23182751087386164	1.3218670299621547	-1.095151407293094	1.2250461063304698	-0.49251641963557885	-0.14003423937913861	0.2208402081713561	0.21131707781301798	0.9624118712588612	-0.6401698509978554	0.4190080293090071	0.603378735811728	-0.48045390870110566	-0.42734660962283877	-0.5120029890707841	0.27373071860490716	1.1309262426412403	0.7700766628585922	0.7653863369715656	1.2740643027869338	-0.15703136238615606	0.31253315709079954	0.7553451718791847	0.8873595925903207	-0.3300926819130876	-0.33615374035473905	-0.022568135391183353	-0.15376260575392878	1.0043704135184826	-0.6607642696695822	-0.41398283460380403	0.6677689545045705	-0.46818524872699613	1.314677819906355	0.7305540178114386	0.08185926541076585	1.5855593789985571
-0.7194892926561411	-0.01722094134617202	0.8095464088565861	1.304924536671386	-0.5921990907225666	-1.164722045050887	-0.5715791933382411	0.01504234193001207	0.4788446127323262	0.2429569976945753	-0.31372739313418285	-2.127052791269735	-0.25845429347409954	0.035734997358911044	-0.7648406145714898	-1.6852030715315507	0.7320273978097895	-1.8155577050872425	-1.1263370965771453	-1.1924934446198068	-0.7306164761619682	-0.4048985926839811	-1.9498026829434152	-0.043597612397899346	-0.8894750955784951	-1.5008261169409087	-0.7379726793479064	-1.1415840147916905	0.01966942739375738	0.0647199661978529	-1.2846557016598177	0.15485519211809246	-0.007332948144892945	-0.7177283134475622	-0.30368403023657	-1.2439671026936099	0.0737497684265007	-1.2577644682780973	-1.5977968493872263	-0.16683361804679256	-0.662301292165935	1.6518903975586452	-1.6226565517216773	-0.6016323320478734	0.1498539911615626	0.1636590158625189	-0.05535721648561092	1.1020883675292705	-0.6248079373412754	0.8451429273532883
-1.254020037325717	0.3492147571887649	0.5596413026575431	1.1439197979254236	0.17753094903096553	-1.2145772200104945	-0.8726617406158784	-0.40525827238808576	0.5605235601163889	-0.36894850689801617	0.5652734482034979	-2.670585666925285	-1.0932961858658916	0.38715312016700376	-2.0298104667735157	-1.0602652253334583	0.38017264672599815	-2.009809669085234	-0.9985480673486565	-1.9066644413146099	-1.332598809644782	-0.6847733056042676	-2.251327132839801	0.007950128602079786	-1.6886301960715953	-1.6555908974931244	-0.5225228213532868	-1.155938004793283	-0.024878609957981197	-0.45203958134364625	-2.0227259963624253	-0.19100407923923432	-0.7621537549626901	-0.6040133755257336	-0.5511159622174726	-1.9814267680072668	-0.30818794030413427	-1.6718073749907014	-1.8042899882369554	-0.13112949308535196	-0.8030842993969236	1.445596686034168	-1.3824688820344593	0.010424355582675396	-0.530564374194395	0.794741413704082	-0.5415560897309345	1.188558758248895	-0.7721029858729591	0.11817002274782595
-0.9599404309891898	0.725348160216841	0.5687190509485681	0.8574424878576579	0.46026788057260537	-0.48664734445614793	-0.05609670259299111	-0.451859302441226	0.4696501584253797	-0.5303518626784514	1.290505764538298	-1.4728042046784764	-1.091054862458783	0.762453945357058	-1.667439264775825	0.16803930201156536	0.44050309845986824	-1.0514375853010665	-0.2415277935959673	-1.5426734252921361	-1.0686712386911472	0.22110605191987603	-1.3556367675343055	0.45485623514932855	-1.2460174276767984	-1.0845794848004766	-0.07642762338265824	-0.7066499891331307	0.0761955716352302	0.001798439979178626	-1.195557606365695	0.059701525394040514	-0.503148186670683	0.0036622626222998934	-0.13856529664577583	-1.2584238773392915	-0.10115453928525327	-1.1598485221172339	-1.0053467794501734	-0.003935119699269966	-0.33716413814335394	0.7314375625669128	-0.3113748398438129	0.7652426789512932	-0.574950604410855	1.3108608045861694	-0.024756342481208646	0.851645331145347	-0.492233789905987	-0.1518451676384063
-0.24587791321522426	1.0425677568868643	0.5538618986206775	0.6484431396415838	-0.046992812690804714	0.32332904707758625	0.8862382363594787	-0.4896898059768988	0.19613106706329547	-0.1358580341471847	1.3574012310799333	0.12421986732231054	-0.30702462350836945	0.9171625821865689	-0.4421885177726476	0.9545600531920445	0.7024758283902571	0.030991199567659722	0.21517936455837255	-0.5486928625251303	-0.2881103762702423	1.254300405490495	-0.14679110384043503	0.8802415157426455	-0.14811393852788704	-0.4749204808682357	0.26036800409599686	-0.33753763416550636	0.02191916597100422	0.855700806889674	0.08042295191350007	0.5969381543258617	0.3048600030795784	0.5850531721640096	0.6036006780524055	-0.16172243266622624	0.23599229192070323	-0.19640007920774835	-0.018595310000967195	0.031240879753005883	0.34040022072759796	0.09382278192116587	0.6098442882918358	0.9591296206195296	0.1918348850368398	1.4897535066250818	0.703227567402814	0.3204101706184462	-0.13578013120811483	-0.007601465639177359
0.2266497287696266	1.1073389051944649	0.29326756941782045	0.5726810514965669	-0.762836529558937	0.5659020047591161	1.04433352774333	-0.5818230291550556	-0.10056598412019904	0.37870234571955114	0.8396018395277458	0.7556159120422783	0.4929776649195896	0.7209276791571102	0.3460485544948747	0.8369743320483553	0.7459571543766756	0.3297136321840732	0.025489662057607717	0.23951643343416076	0.27867605424976194	1.3840020704102314	0.41158762520444236	0.9158892677845399	0.5822323475231754	-0.281992662178118	0.34079007577784537	-0.3060273497160649	-0.2350551174430014	1.207767567811885	0.6013850768315618	0.8749446674698181	0.8171437592868608	0.7236388639488587	1.0165072119508305	0.2537168895217659	0.21040677143026248	0.3953941134177493	0.4189479400520055	-0.05025604364243573	0.639778687471927	-0.1187870555786279	0.7574498896605574	0.5475611208094824	1.0545221603661772	1.2177403593474567	0.8623991930695792	-0.045953698902558265	0.06621725435864531	0.14612792018424153
[truncated: 72 more columns]
