# Supplementary material for: Diagnosis of autism spectrum disorder based on functional brain networks and machine learning
Source: Sci Rep. 2023 May 18;13:8072. doi: 10.1038/s41598-023-34650-6 (PMC10195805; doi:10.1038/s41598-023-34650-6)
Supplement: Supplementary file 1 — Supplementary Information. [file 41598_2023_34650_MOESM1_ESM.zip › matrices-bold-time-series/ASD/ASD112.csv]

-0.16210728914832367	0.1485633739261564	-0.15750084508456	-0.1296101200813219	0.5451678164886035	-0.15573596553624885	0.223083948627147	0.33380769045481423	-0.8379091904800522	-0.5333836212431514	-0.4704907983277624	0.1875058462467573	0.18549187401099607	-0.5508787527381166	0.49499616033698823	-0.27831168340959717	0.5176010837387407	-1.0369490109361692	0.0032009097419281197	0.2954543575849737	0.13743923430278343	0.66573203004463	-0.10859435303081554	0.574959654615338	-0.007135253150291119	0.0018786178940109954	-0.24050409788414095	-0.025889238914729266	-0.5431660451801513	0.5546069768043386	-0.04743486745876429	0.20995472583776556	0.29289486498062345	0.17748077105777968	0.07149272854646974	0.3793861226877296	0.41262780139556376	-0.5258420114465185	0.29127299777167126	-0.6811592251232969	0.25998589828747737	-0.4550485170951892	0.12880300135702122	-0.8513963220758108	-0.21018548763122133	0.0	-0.010314184358653071	-0.17413987723250593	-0.9006262679024442	0.35034532588845785
0.2234852503840727	-0.25931757368256253	-0.4041625465239503	-0.06532387824583631	1.0635578060050965	-0.09876065678956626	0.886659943880215	0.6649400037716853	-1.3557653384514368	-0.897068013155633	-0.09867896533726861	0.23922517373752908	0.2541038740631598	-0.8271821859452425	0.9160620184419396	0.07225863453301319	1.2203847291473435	-1.6380823048764024	0.007422729937669816	0.2855562264027726	0.5628497129431296	1.3712740684865168	0.07187728591131314	1.4607706408348446	0.14860510268012136	0.24326554721501786	0.12058030339745138	0.05848649570114479	-0.4491242291886279	0.3143834012844458	0.008564923533767702	0.17116132560316363	0.7604173391620546	0.6686935455819836	0.038423578481797525	0.48273156682442875	0.4854722687751907	-0.4932961512625045	0.8514385907231877	-0.7895380482075931	0.339494378774255	-0.6746004875377973	0.46131106927797905	-0.7957117468321406	-0.7114775559608849	0.0	0.49757686088364433	0.033413251579071365	-0.3406832548882294	0.42145078487624144
1.0149070585666637	-0.41418311227861054	-0.45415330907053586	0.04300760287535952	1.2469249026271363	-0.007725384669643342	1.1335150129960085	0.8164154537947073	-1.2515340704149143	-0.9555720532402298	0.32638174095405087	0.18458753766435312	0.33359523069225877	-0.5664292203525022	0.9567122846433237	0.5640882878879101	1.2799826856962877	-1.6854306411564837	0.12135355053889249	0.07514691868318774	0.7945289762533728	1.532233350129878	0.24972607971289876	1.6059151612732103	0.3336347380314996	0.2882147884697974	0.563117864364941	0.4889860201331937	-0.04983136056559204	0.056887669777108546	0.24573643199371395	0.42533521603707114	1.0852176340822541	1.0329831770316518	0.17015362077356944	0.517914767955336	0.2923400460961364	-0.2172983838236814	1.1449584053783832	-0.4764210476840623	0.5168619670558869	-0.060710233028645665	0.5400443635712845	-0.2208613390278196	-0.7789676160965633	0.0	0.7999326426854045	0.22249022425766138	0.6674875385418424	0.13215978929057698
1.6349689913083247	0.0872928190129553	-0.17139607954965627	0.012266469156954783	1.0805832068309162	0.09910327024142918	0.6372975766192341	0.6327630621526265	-0.5694894712103671	-0.5008823839339848	0.5006510159882137	0.1851840359023171	0.5358738723183247	0.04565685594817085	0.5468982301741884	0.8207603091972662	0.5354546068586301	-1.0082320103417277	0.3107397562451002	-0.1605497091668342	0.7245416727678158	0.9477837255131367	0.28049309164401987	0.7820145012197344	0.5818737215918294	0.1920290793957793	0.7019349104309724	1.1092315196377531	0.36789888873426724	0.22423351662083565	0.43705346539334644	0.9117221467782353	0.9718206019433397	1.0460688308667134	0.33306083875413256	0.510869467265651	0.01710015302738829	0.06332519618281003	0.9229637306841374	0.055863195583434125	0.7175888487032289	0.8443223783061444	0.24427717111556774	0.37125216161547486	-0.15316897466622753	0.0	0.6443650619356768	0.26429278414206875	1.0876814986774235	-0.37904053462999
1.6659306414046529	1.256630932751772	0.2474296415686767	-0.17120134578786053	0.7948139335113151	0.20388798163854444	-0.26517369553791936	0.2962318306227172	0.20674157370249563	0.4511749926779869	0.3068287655810364	0.32593463933462535	0.9623983280189495	0.42994513175030363	-0.0862719617273104	0.6789899468810865	-0.4309777477028475	0.027625256337252654	0.41063921976597345	-0.18220483742681345	0.47698221800787804	0.06035137315679111	0.21746513796326986	-0.3561585280174718	0.9016814021859564	0.11474128870153348	0.37887266189896796	1.4906186672517654	0.4877061530628727	0.8129835947640833	0.47095418705526815	1.2236234180600172	0.43435740799429323	0.6538374682222483	0.4482227929515143	0.5002759742378301	-0.06491407965403706	0.13546700955766128	0.4262149787697803	0.4089679166687587	0.8963316422780037	1.2101458074797173	-0.12658987057353152	0.5585759438971881	0.9145393588560365	0.0	0.24061062956607315	0.21665582719120013	0.5885489865254773	-0.7485315414973077
1.2253977197571946	2.562720130746714	0.387484602457318	-0.33903788194065115	0.5547605602930235	0.21461693361298817	-0.8748379478997237	0.12956273167434146	0.617685567526877	1.500569609900155	-0.17918573131049306	0.4025337028981908	1.432384332698134	0.28193031108621464	-0.6541399243721123	0.27994511199574895	-0.9076121171196923	0.6855338024150773	0.23211643296903445	0.03800458397725034	0.17584501579787362	-0.4811517011397249	0.19465613554442	-0.9522534119892755	1.0551529627254579	-0.008954002625293911	-0.20695652230480568	1.2433323137418193	0.17962175581416157	1.2868374502587991	0.4228350504779006	1.019110096796056	-0.21930580174089076	-0.017768015515961615	0.6289727011780032	0.40221492367401734	0.1229521023156233	-0.025452375624644925	0.0784261757502924	0.2869944629722207	1.0457983268059943	0.8757343697572739	-0.20863770974392973	0.3522002276781322	1.7594648891909805	0.0	-0.05293950502146402	0.16925578097699487	-0.061050928094591415	-0.7539762840543687
0.7162977350804197	3.2046749444240668	0.038985312242814624	-0.3751781883578008	0.26257007316891867	-0.010272452046651169	-0.8066679229590226	0.21593156269500532	0.5917982987382638	2.061218956795502	-0.7832500670586231	0.07260439523443733	1.4804436424423004	-0.07476078913714077	-1.0143576426050542	-0.14923780105282233	-0.771927033267611	0.449194302907173	-0.2478668898336911	0.2815523053311431	-0.20506484810272657	-0.4767790284448589	0.1931461808083557	-0.8187441094917381	0.670452564830951	-0.4422311238173831	-0.6825814672999645	0.362572237484189	-0.40814240189865353	1.0753217202916738	0.3222858455433926	0.4171315815152473	-0.6782804619224305	-0.7361305965226829	0.9655080347113572	0.033696351114569506	0.3832441403696448	-0.29683826182733053	0.00035297768343405146	-0.25779627997319454	1.0875484133025368	0.4420769176115155	-0.01684706674816069	0.03720643217851625	1.812279407865522	0.0	-0.1813797858000573	0.07796175050013249	0.02840303013907925	-0.5007353555761315
0.32972640801313075	2.625799405264553	-0.5143568527932314	-0.3643781503823176	-0.28409963221530393	-0.48405037900530273	-0.32222738257993383	0.3179824742634589	0.37113950431727033	1.8586137438194368	-1.2644407329026188	-0.7047334298748356	0.7766960880193942	-0.11705349495192871	-1.151109518821072	-0.5127410818927695	-0.4841950318650212	-0.4402384131091489	-0.7910575632049717	0.3502127430432852	-0.689139283258565	-0.3187493035221452	0.04056623638935955	-0.5115704474191	-0.29699433796458446	-1.206224289673995	-0.7911485545729854	-0.6947646094040115	-0.9041080193718833	0.14125321192301218	0.007645665275349906	-0.11248940526227136	-0.86058319342644	-1.2673042130229362	1.21629233507088	-0.6436078254779584	0.46416136322193274	-0.5368514933102234	-0.055686237985032944	-0.8210684948905834	0.8194309980337339	0.3727513801509374	0.09895394269521271	-0.1888240007368712	1.0828228898776013	0.0	-0.382754910671104	-0.14672456461630443	0.6869749149203155	-0.21962918592122058
-0.05632824955550293	0.8834253742633624	-0.7241509980560126	-0.4222963106713141	-1.0451508963671894	-0.9387174509052021	0.022883199501610257	0.21505258325114743	0.17622156537130063	1.1940342402366255	-1.3356139658280513	-1.4318705019001272	-0.4349471422121286	0.19181248036679419	-1.0235908187884617	-0.8088175723706859	-0.4210930625510546	-1.1040077759074798	-1.0218891423766734	0.3081518510039286	-1.0657483651102984	-0.4559009349858882	-0.3079933472536372	-0.569837072354722	-1.291621472292632	-1.802965234348578	-0.5409721449733361	-1.3002617397644247	-0.9072303078434951	-0.9619983397286008	-0.6403820029443754	-0.2553211625339879	-0.8396710641051923	-1.4573676915579876	0.9028910956342793	-1.320837122696862	0.32004281113927385	-0.6254388614036686	-0.29318409967492376	-0.9190764876705423	0.0804334549224636	0.2954125426578905	-0.05653684885197533	-0.3152320097072592	0.12696990413714418	0.0	-0.7343337094966933	-0.4147320163726085	0.8101450646323916	0.04646160911818006
-0.5276007390650402	-1.3673612328028646	-0.34038324533605735	-0.43193894492465934	-1.6123635391884465	-0.9462715728054956	0.003934168963296015	0.02108799151110891	0.02960002950393836	0.5878409284854295	-0.8184808095550249	-1.406996837688764	-1.4313140974076384	0.348338088667698	-0.5246198992070547	-0.9547780685420866	-0.41107750902082324	-0.8264941901314133	-0.6977498850923726	0.3849369765975654	-0.9673913700358815	-0.8048486184695158	-0.5774638729742894	-0.8553220989101797	-1.535347643251951	-1.5868998464389232	-0.14887304657325218	-1.1057545425117485	-0.26066776599815883	-1.5635695774991505	-1.3700827836316456	-0.14575273969041233	-0.6125409002299097	-1.2466978422739206	-0.14412845897070817	-1.4969473264699902	0.1268469992235657	-0.4313184335961786	-0.5360212965315295	-0.3621410704242189	-0.97884892164788	-0.4896035248182081	-0.22522119589223866	-0.3332704411775772	-0.5024852397150326	0.0	-0.8894806132672909	-0.4510452575346603	-0.26250759772957954	0.4545586731472784
-0.9018501759280579	-3.211949709003307	0.3081752822768896	-0.10424998027065743	-1.510874725555543	-0.30899677099523176	-0.07576338176855339	0.03446379849577264	-0.11403441330554114	0.16198106796405062	0.14188628443801268	-0.3938000622411955	-1.6399270062792892	-0.008833865170582307	0.362386125992262	-0.7780858787742809	-0.04129545986487876	0.21644039263193546	0.09229320434984598	0.6439140853925929	-0.2668603742535401	-0.8261227742785844	-0.3983920886808801	-0.7665711708353957	-0.7813344171866918	-0.47759742215184053	0.1300985961127779	-0.3086594294935402	0.7657385492186284	-1.3819682762775645	-1.6555216304813185	-0.09978569295805084	-0.06598773077277016	-0.6403233924228887	-1.3860026433688675	-0.9352293273526004	0.05953390439935424	0.13855698896351912	-0.42843826743295227	0.5658168122920799	-1.8459972808713248	-1.8568846902817258	-0.007632001952196155	-0.1273038763969035	-0.7546520584622239	0.0	-0.42775691048877423	-0.09830897877661417	-1.758473184418657	1.0501638875196888
-0.9848352164437242	-3.911665702500156	0.660007772868906	0.6147034208467919	-0.6832671746597144	0.63878100404383	0.17612523513117787	0.2731890732650515	-0.18156065453393402	-0.4542441943737962	1.0863808932035568	1.0369025389668902	-1.1683314883120643	-0.5424058176844112	1.3742861359314724	-0.2394123385141375	0.6887434129370533	1.0978035597765798	0.9591036655634747	0.8259552468434109	0.6493629278134246	-0.22356994200672473	0.23375265500697506	-0.03359044638809997	0.3596248757136923	0.8107684021573694	0.17401229816863764	0.47969223357815594	1.580437870131609	-0.6368505611759943	-1.224939400328568	-0.1618851804469562	0.762590799360073	0.2750538953054014	-1.9109364244851854	0.03795172195633576	0.09593900140435807	0.972623758613146	0.06083840217593702	1.2975120903243922	-1.9871710533428413	-2.6016291475769675	0.5737456456770452	0.36658942021121055	-0.9905478321014393	0.0	0.5559627850524064	0.42501065771610175	-2.1589997036335746	1.5370379514247894
-0.941469422365648	-3.259744868800477	0.5134641072976187	1.2834234193519591	0.32447683342042644	1.1988304457936667	0.6746125440253102	0.30917511303102563	-0.020816551750514212	-1.4933197565047198	1.5775857727357212	1.8919909484657067	-0.6613814604117653	-0.5391475965029522	1.9866163889433825	0.39394611536321505	1.22494412083988	1.051433903654243	1.4399837370767499	0.5787454938605421	1.1118948236411634	0.5405562443260566	0.814212403685482	0.8737680568220741	0.9347881746155037	1.3733681855834143	0.07836516547318442	0.6665841050699248	1.657957013964941	0.19422313542019867	-0.3990366268348466	-0.0926743774788135	1.4619313360033046	1.2373088242895967	-1.3026328181192737	0.7624665886418841	0.049067109443624274	1.6721758297661249	0.4731120432694827	1.4058588412093875	-1.3272832375427237	-1.6465617851386567	0.9745530893495947	0.9692181739653002	-1.429263905194815	0.0	1.3652028413347739	0.6710989427227895	-0.8832719246015522	1.4592098458458007
-1.1754011223122	-1.7434360601955	0.17848916914286014	1.2751437101220746	0.7223913221936163	0.8970932578470103	0.8271333819636965	-0.3012535550769368	0.38305065069633853	-2.472612082544657	1.5576138449470938	1.555693852635009	-0.6505563511316915	0.23221684826590452	1.7078982991886347	0.7003777561048508	1.0289266178109002	0.18743541341457362	1.254150231161274	-0.17819201597343312	0.7349079062884379	0.587914062107721	0.7594110447529384	1.195073697415506	0.508505287765855	0.9483725266522827	0.07759870849451046	0.08759915158638633	0.9221368112339099	0.657864192435184	0.2347772750797946	0.16459047803487942	1.440350631836167	1.784362437596148	-0.14589527095931784	0.8168267039453498	-0.23795836943543525	1.7573144467195265	0.28635792349191236	0.9002759376048114	-0.39124831034830665	0.5814669502848526	0.6666642684346056	1.3374320846949503	-1.8121531545283283	0.0	1.3041118259837425	0.39373788074238875	0.9524158167220562	0.6403227753664668
-1.7674753512177845	-0.3733262918864815	0.027946519894962878	0.42104517554138404	0.12493645861495442	-0.04101519808703587	0.12958093326361841	-1.4437187460732392	0.8091146672760726	-2.5357561489334466	1.3343010180488197	0.2843853378646166	-1.1019881426955969	1.1810287072150432	0.46965266861389104	0.4815818607266903	0.17111408201198988	-0.7424773725564414	0.44877251171006266	-1.152426837091588	-0.23974401523186253	-0.44650083259277756	0.012120766302207804	0.6493279042897531	-0.5063955131655805	0.09387706632035127	0.31292532355404146	-0.9001761120609724	-0.20513730396789281	0.4844481148219154	0.460621048706683	0.19809055092532854	0.461841821607468	1.490079228996959	0.45122351877067	0.35059961901237613	-0.744174927065703	1.0625358644694294	-0.5255268581408056	0.15166505248878634	0.10006977400670009	2.3116516334009294	-0.28504178395923224	1.2531040085918452	-1.7192584462262597	0.0	0.34082554597645726	-0.21921303212561702	1.6298558695365506	-0.5844456613102258
-2.207968066266612	-0.11035192238140155	0.033836839447189786	-0.7191182411215618	-1.0747854568622008	-0.8406798276193064	-1.2093046980536222	-2.425299458089776	0.973159412146012	-1.4756750529106843	1.208649001654579	-1.0211848770083238	-1.5861964499504233	1.5203630363175045	-1.191453103130013	-0.02994769861796399	-0.7492162342732667	-1.1794531530047359	-0.6084387612990634	-1.9161310328264176	-1.1503742899591969	-1.8858689153316124	-0.8369982168478765	-0.3244881115735281	-1.317349420543144	-0.4346029708691317	0.6315986300750358	-1.6849289954301985	-1.1257638765007631	-0.2974845173830983	0.5897182607287959	-0.46454987525448294	-1.003751450853956	0.3822488618605246	-0.09457737140793498	-0.15381861900195637	-1.2775907859620208	-0.05253484497068663	-1.427570350180594	-0.4374424506993299	-0.15599828318662237	2.142941668066552	-1.2590715865947832	0.7870479540124244	-1.1624857259833594	0.0	-0.8749666912392389	-0.761246612847591	0.6059137000648835	-1.5877463258464897
-1.8847863937054148	-1.145607470442849	-0.10902739709649553	-1.3185980798214318	-1.97305862166547	-0.8741210506075264	-2.2911063254692072	-2.590160253160174	0.7912545798131124	-0.20863791505785492	1.1731228130551516	-1.522588787835534	-1.7647886518867013	1.1206141425904128	-2.3672763425516314	-0.3769609354962436	-1.2145665867569886	-1.1768686345955557	-1.3869035017638534	-2.18993129453091	-1.4413728605043707	-2.5277822763182005	-1.086433920599711	-1.0399014912500384	-1.4537840755807594	-0.37449995251457	0.665056745014607	-1.8114989948615159	-1.4606274885977943	-1.2719057315395215	0.9236362448288177	-1.643781645297903	-2.046725151329274	-0.8820980792778739	-1.2883821367593937	-0.3887290636309915	-1.580744936413996	-0.9383086838889284	-1.815892995379516	-0.6828927491432305	-0.8017240796389413	0.471712839713626	-1.663597492233063	0.18186645463274737	-0.6879758244684294	0.0	-1.6157403167178495	-0.9847997391108172	-0.973101697596597	-1.8985695426838667
-0.8230454560663106	-2.6164890160493517	-0.4421999235940271	-1.0305057244857956	-1.8792329050304373	-0.24115210478442342	-2.251766666036069	-1.9085497954010688	0.4446505713649028	0.052908266971209976	1.0015614230242473	-1.0264683035956117	-1.611973095402579	0.5748500056093754	-2.3547974449480678	-0.3034115905726394	-1.1950877089163483	-0.9941721694466584	-1.4727246939546887	-1.9166727638136212	-1.0178840048576685	-1.7613020116108569	-0.5901878040860533	-1.1631693762764894	-1.0152562085402574	-0.007299709395451824	0.19259313096133826	-1.2490594056780575	-1.2037044617419428	-1.7639492383480253	1.2303792638670428	-2.417808191159892	-2.029911922237457	-1.4346651161078765	-2.06637018553395	-0.42987085521600293	-1.452816288757015	-1.1643580676736678	-1.5288046062442728	-0.6108983739535945	-1.1904366824752912	-0.9732966322003673	-1.416560843809156	-0.3519576220934344	-0.7831882062075765	0.0	-1.6321660560805191	-0.9079580466558541	-1.538011449868816	-1.4771775468894761
0.23918400460348024	-3.1756892824125873	-0.5458045805795921	-0.247142785878241	-0.8806971073625156	0.35597466224735613	-1.0353183160280346	-0.9123835505602853	0.18522039381551558	-0.8709452833041896	0.5593101176346984	-0.038634477815514906	-1.2325533809047087	0.43877822052017695	-1.1951611194794527	0.02538590001756849	-0.966449957715787	-0.5521338451125991	-0.8516865604304175	-1.190226745669613	-0.2058890675475923	-0.1691775592313737	0.11772380077110067	-0.8531036518026485	-0.39983657380759946	0.31904515213176254	-0.5612902596885699	-0.3616630683105696	-0.603192032596286	-1.3011613256836823	0.9706190916060561	-1.9661905850404837	-1.1041524459324412	-0.9591855371049973	-1.8174719041332104	-0.48552581018519136	-0.8689699922096777	-0.8367444489554527	-0.8839038754405607	-0.32790389263557385	-1.0086580432014811	-0.9734382566412375	-0.871820030793869	-0.6969148910634347	-1.2646610850448357	0.0	-1.1603855403072816	-0.6247857793802652	-0.7117075001278685	-0.6521968428872276
0.5997596684039023	-2.0930084346072872	-0.04254604289583186	0.3589100776161463	0.2566436611699817	0.32664400264193627	0.5190502375820768	-0.12119862379154409	0.10035109750394498	-1.8476159854563843	-0.06704629351167615	0.6638006902945176	-0.6558452512711285	0.6085371411133473	0.28451908378179513	0.21487868061751458	-0.7090324266967625	0.41560174490914636	0.02424009735741963	-0.23644959485145484	0.5198572779835243	1.012524691825296	0.34655540255949135	-0.461928805222899	0.03910734146076028	0.5271365808171421	-1.070540746698599	0.3627753263105738	0.03046072322466948	-0.09540660262074231	0.04336510579999879	-0.5156211003674103	-0.04813801184357444	-0.03881465219378624	-0.8625302280168847	-0.583908421432258	-0.06584455145717001	-0.4351537846703549	-0.309581198558716	0.023349967015062305	-0.5380948591028576	0.011498267917656412	-0.4072642750932711	-0.7895890818508191	-1.4202245600729044	0.0	-0.5520586145590838	-0.1783735642798474	0.4421891862426593	0.1313541142148523
0.3060447135319984	0.06509083153618275	0.7856572118453704	0.47235662584970717	0.7727889175119961	-0.23246309563454867	1.381477722022709	0.3460652223666482	0.07420289100527266	-1.6362979066624217	-0.7107654058041593	0.5992388604962345	0.09073205501115325	0.5743119078729826	1.0634164841204006	0.035189122052235025	-0.4203854082214119	1.7014952845316953	0.530186574204014	0.5685684205559323	0.79785878077082	1.0483006251546374	-0.11654738125956464	-0.22382323912658222	0.11090408238799492	0.6732195899009472	-1.0114207047034725	0.6323913380305874	0.44023816374276836	1.004019040460501	-0.9205967861193171	0.7274028879405146	0.4080530653597195	0.38960276188021475	0.02049423195194247	-0.6064143391688128	0.5157655935790477	-0.3493297507650341	-0.015866355028003636	0.24120656363270074	-0.31892926308048236	0.5652769959454353	-0.16943524350889164	-0.6559851351788122	-0.8038359095033082	0.0	-0.019566454910032546	0.31271399965806984	0.6675741883852705	0.5425588863956281
-0.009606637895093624	1.8821221528954888	1.1285791461823496	0.294054851973567	0.5632123627013812	-0.6769005145102349	1.1848326599458396	0.6013013373453656	-0.044271995276328406	-0.2519056469230652	-1.2482793047719374	-0.08178965342703527	0.8106059965799974	0.15774851843493773	0.7336032384535234	-0.3704395108944239	-0.12908585119313554	2.4662795752852533	0.358950829034903	0.8403925864231792	0.549645112104869	0.3241454084280994	-0.8534832392912749	-0.17845620339203427	-0.1895407204420442	0.6896635081788903	-0.5886508816370062	0.5178581935067124	0.4901274673091721	1.215992448192347	-1.1829749801776706	0.727016210440056	0.1520155965546926	0.007155604577068819	0.4071357369234247	-0.5528962767823714	0.49852834671441015	-0.5604267255625298	0.029396902333815877	0.15897104487573963	-0.5835123408638148	-0.02915546744250792	-0.1250908549359133	-0.48556247002464686	0.23467884919505966	0.0	0.3330914449355995	0.5460072050691677	-0.1825726375352861	0.49237255182424755
0.056909325055777955	2.3152672167150543	0.5266916652485034	0.16735975568063052	0.2017948926495078	-0.4876137380261491	0.4447716102274322	0.626729568795022	-0.2563307326149274	1.093114625142136	-1.5188136948262545	-0.7118175953947623	1.2207936736597098	-0.2422440092696669	-0.18424371208084825	-0.6390160116381297	0.02300256487102785	2.0355437446067985	-0.2170969167531967	0.4963222345443002	0.039981973849453435	-0.1505423139014035	-1.2208588052326452	-0.22786342235706436	-0.5974562892932459	0.46085835928035646	-0.2840337295523898	0.3612533029152065	0.23686783301572903	0.5721249435810208	-0.7272580262578537	-0.3265389041004478	-0.3285355801736131	-0.5311823922150937	0.48895584281052135	-0.5897919895063722	-0.10462574963171754	-0.7235217935059007	-0.05147843258876798	-0.14263752963946805	-1.0409400135136118	-1.1067155698516984	-0.1765372158523721	-0.5245470933824626	0.9307832302663882	0.0	0.43610003955273696	0.26795064236124755	-1.1174566149155947	0.15110214701281752
0.2380422873131359	1.5418969504140974	-0.49643248551635794	0.17972890278077436	0.3411464637731861	0.2440644700657783	-0.023217305280726554	0.28411268996217953	-0.3880947144635047	1.3965859071913909	-1.268069795209917	-0.633375680005752	1.2503037751545332	-0.19273362178803563	-0.7521913369199014	-0.5294801894093448	-0.013458440847064098	0.7868262040553459	-0.6070096966383527	-0.09262414850143329	-0.26459869469154024	0.19299445301454934	-0.8870880048315358	-0.1965178136118304	-0.6148733371159039	0.12073454406225867	-0.2895009823072504	0.4850671660991641	-0.07015435144104387	-0.11213671834255576	-0.2477757785359525	-1.2171378017093206	-0.46654332044216956	-0.32190488732942263	0.6246127340514319	-0.7542611552434502	-0.8168455263273521	-0.5053516655238159	-0.141163821571767	-0.28996989310376275	-1.2003625572750294	-1.537084423124181	-0.16964715047962023	-0.7816751715083606	0.9629627897139584	0.0	0.3231367215106572	-0.335274729057427	-1.1063427694025898	-0.1739019284570559
0.04812050372953501	0.6323971686060864	-0.887973171525212	0.15062422655287797	1.0869501563119301	0.9854670299536581	0.11085750730765445	-0.32110519930591247	-0.2377005900511525	0.9439154290395518	-0.396980853166489	0.2224544945494778	1.1425999419550896	0.17421495731632786	-0.5097396695999991	-0.12952292294039736	-0.05675951590653427	-0.058072113427570446	-0.47959906624537785	-0.38898872452047634	-0.06233856623344731	0.9410982708706223	-0.04383065777871264	0.05507471882026671	0.10289789913750508	0.0641666216862483	-0.299504043191037	0.91099719266725	-0.15741085259357676	-0.10349304156917014	-0.269909566544946	-0.9771070711109258	-0.1323694017358178	0.7210036277898383	0.8247486058706085	-0.7405716011615839	-1.0292235718928724	0.15503629478049047	-0.14236871834165646	0.05610832897422209	-0.8583282200113045	-1.0114217118818989	0.0688957398760273	-0.9035706168591099	0.7681107053164644	0.0	0.18638376812354057	-0.647831633793822	-0.060312594530300086	-0.2787384547124078
-0.48371268900263065	0.45132831047561345	-0.20351352279380092	-0.10163448804676582	1.9394168369015796	1.3203927298908535	0.4688895368382295	-0.6905603737879273	0.23292666824094735	0.7925442066965225	0.691159910513052	1.210430510395457	1.1649337551641146	0.29641907683964064	0.11505155694260488	0.2433408020334236	0.07412901389664184	0.32516496651330695	-0.08354932643655445	-0.20697108300774256	0.4596999435667952	1.1793317385124829	0.8055301734283045	0.443632864913621	1.2672136560319611	0.5237900641035833	0.0604549987739779	1.3232251487695028	0.03269639741033669	0.43887864340216387	-0.49294299609732356	0.12523039166656608	0.29497290166924284	1.6628257550659136	0.7928210076812098	-0.1855183449097609	-0.49826061183788023	1.0337891922328393	-0.02451443688794694	0.7623586568784205	-0.24311676759888998	-0.22097716322466723	0.5389883772833698	-0.5064924454583983	0.9431163875411668	0.0	0.209708879217295	-0.2147178449851072	1.207293987915004	-0.24402520897410204
-0.7618210800151178	0.9396605545524124	0.8499205013830126	-0.5784972128177671	2.302443443058027	1.2609068141075148	0.46773377443426495	-0.3427100871713626	0.8153285415464702	1.360247749859724	1.2042914605783093	1.5010224634494542	1.2709465876190011	-0.11945380057228962	0.29954064412362685	0.3363738894442355	0.23284928282295583	1.4752437856141247	0.04683603711662023	0.09790864797209577	0.7379347985255008	0.44572258253958147	1.2358888961999326	0.6209038308439963	2.002229428896711	1.2045485594197958	0.6819634068163432	1.3349598498787196	0.284793987923213	0.6378391676283081	-0.21100017044999425	0.9249969136163587	0.3174470247262395	1.5008401045220496	0.4003302671025932	0.7853248357215776	0.44240227338513566	1.7743233840059274	0.11266617016376756	1.2151257845446433	0.27952000596317067	0.0826927879966232	0.9300282963314538	0.3116720812090238	1.4702115341232638	0.0	0.3233431124540808	0.676325980910941	1.7976790801547216	-0.3458080781702975
-0.334054098838828	1.4238869979529616	1.1383742628376419	-1.1357356818621243	2.0027228341381225	1.0488555101175294	-0.029775712616558637	0.6168520820959207	1.1593035142751296	1.9029798087589203	0.6669195097581717	0.8481894381084913	1.1739152654172456	-0.7251963574553457	-0.27839818157187035	0.1800631009813533	0.047395432425471194	2.175246292317264	-0.29264135180157774	0.02726874028147965	0.3942711677864159	-0.8194091688847395	1.1591041159170505	0.279942129965912	1.5995032854048226	1.4936757803592309	1.0152345919443375	0.8423603847331882	0.3395777809826797	-0.06923084737088617	0.6929692740311068	0.6125120329698696	-0.2014647773800903	0.2540791652185255	-0.05296329630418546	1.4608974795638914	1.1670804351243207	2.0534126068322434	0.10311038348657504	0.8948793340710138	0.562578513397613	-0.11411150016365908	0.8439648048205802	0.9141992878626797	1.7177280970990052	0.0	0.23928167191484312	1.1666289081151673	1.4316590562139988	-0.7306959901180958
0.5251249576810118	1.4481890389851855	0.31851143236657603	-1.5669448143868046	1.317083116842561	0.796748015660398	-0.5992292257993803	1.4646587883584579	1.0128264504498115	1.528796515576127	-0.46983516512131784	-0.15209228408877162	0.761895690455435	-0.9479379774391407	-1.0820280480840716	0.03701035867059857	-0.5604039413188933	1.7900610631572857	-0.7139835098883719	-0.482469491027879	-0.3054298267991914	-1.7160485677959612	0.8022359885561197	-0.41437303417842164	0.2871097046704112	1.076478016534999	0.7163846542931723	0.13423887770176185	0.17671938622181654	-1.1833568660088118	1.4590125490790369	-0.4663827539080368	-0.8829970126748856	-1.0207572511337097	-0.14297000129446347	1.1870621597030935	1.2791996545271982	1.7134005589258066	-0.08575607561775893	-0.022911416039237888	0.7105426483129504	-0.30396588224907356	0.2557850153195341	0.729251983552123	1.2186825057525468	0.0	-0.18457667547092352	0.6974720742956045	0.499996049131905	-1.1853164274760903
1.0835026459873935	1.1531619651515699	-0.8166171376105272	-1.6210281568818843	0.580373932688927	0.43421361260365576	-0.7396422313723777	1.5031641694587745	0.42252282343035513	0.4440934288175012	-1.1227638469818915	-0.628266655283649	0.3066621747311292	-0.6645890086568202	-1.2709286411695917	0.13288635787118577	-1.0946366912952972	0.835325903204838	-0.6465738508080902	-0.9504413201969566	-0.6677715294618473	-1.6939112588978886	0.4687845082574698	-0.8122904455535507	-0.883344330299836	0.25655025867533215	0.12256907128176216	-0.366890819906466	0.022687230758697177	-1.587699716785455	1.2996716168527112	-1.2492444579918698	-1.1348540427818545	-1.3061229381401425	0.18068810799059695	0.12354146136510856	0.8940727421672108	0.8655577507041666	-0.24826739307651036	-0.757016654461923	0.8296058045871574	-0.2105358107211211	-0.3340968690401398	-0.09438459499543	0.27914504767610804	0.0	-0.6757678037632507	-0.3475676207972349	-0.37252003789556576	-1.2873620596220778
0.9407710295685658	0.8977795038047568	-1.2370535138906418	-1.073831961612453	-0.12152586700059358	-0.041055402508087556	-0.38057900659247	0.7362196251339325	-0.28837285455453143	-0.18550905505575394	-0.6464112926858991	-0.2868259642815252	0.15847230017508107	-0.30988684902144276	-0.5710070358431544	0.4253378799985471	-0.9199163301409246	0.17688624270766032	0.013328406399328568	-0.8402419094187024	-0.31733263057277306	-0.9178980694951779	0.2886241126596274	-0.3722804903296156	-1.0300543230034744	-0.39181545945384905	-0.08504652886063938	-0.48933763213698245	0.06552881225488233	-0.7625151213432402	0.3692128265581159	-1.0511008963510668	-0.6535252282743125	-0.6014338628553341	0.5213884394042917	-0.7887024556290735	0.4655501266711497	-0.10415360992149683	-0.11972128660923399	-0.7040530741129156	0.8673562015389857	-0.04513965361859697	-0.3542935169217894	-0.7728417169141851	-0.32245826775933983	0.0	-0.7628670436003657	-0.9981918723053553	-0.7730473528780116	-0.8191812251030476
0.4034718379321467	0.7441424696662158	-0.7733920883134113	0.04847009361029656	-0.8484390369176451	-0.423050022892245	0.12966552102435353	-0.13127260304256835	-0.7791173807385469	0.35593533174580955	0.436917966599647	0.3348983985910715	0.30081645781161626	-0.3309725463235972	0.4642407468340762	0.640526556960253	0.006268097485766004	-0.043946311970627115	0.7467431917296521	-0.1018502872671779	0.3516892829634963	0.059920743083121494	0.16329490151996054	0.6961142533527845	-0.28183484950233906	-0.6160437015814683	0.30661684573252196	-0.4329870159896819	0.22175671766915261	0.5800813328393406	-0.3758904721026129	-0.12036163323264774	0.30462216713983264	0.223022001162123	0.49306373149764887	-0.7353982620824374	0.3741044401658097	-0.7246112349581362	0.31905171975098173	-0.08790581631976119	0.7550083759446913	-0.047246214651167746	0.21297804118458255	-0.7102401075502274	-0.18401782107390607	0.0	-0.28586634183644966	-0.7111931580804914	-0.6696472255244916	-0.005928922588446784
0.06901460395221705	0.47839798614963003	-0.17995860186174523	1.2984940316632414	-1.5058269801338282	-0.5106520341810118	0.4627106764006506	-0.3575143315591139	-0.9686927642885114	1.3905363989927044	0.9312323287075869	0.48496688093452645	0.35804798978059454	-0.6896605043964635	1.0446617444889348	0.5506293808837286	0.9917200169209492	-0.39599567808601116	0.9548097453662033	0.8123739272254327	0.592010851444013	0.8476532886177761	-0.05442485385037886	1.5084011085795224	0.4566532512675833	-0.6360061776908291	0.7338479523877691	-0.5029505226500807	0.25122063052628313	1.2054812340512295	-0.30098986861665317	0.8034085195366254	1.1285389228317453	0.41482020863968094	0.17059550798358744	0.13504719609137197	0.6611914148438894	-0.7611123064446002	0.7820986838447138	0.2864161870058338	0.6329986767683957	-0.0585692035942189	0.7755172067263865	-0.15625316278063392	0.3260146558782106	0.0	0.3924151688040224	0.08178650549058972	-0.3046059065662205	0.6899508738575312
0.19152342466096814	0.05299900964587097	-0.16993304840761267	2.0066469647097613	-1.7977995479805688	-0.4033323374935027	0.6174452438353611	0.19084875661324643	-1.0587187941295642	1.570306047583112	0.2339282744168366	-0.0017467244308565296	0.07597338197470303	-0.9818042796571604	0.9140690773950093	0.21314856313688224	1.306342558780675	-1.1688847118294021	0.6108800931644109	1.4116357463447173	0.16091620104433205	1.3950011649092648	-0.33987300061260145	1.345257117042093	0.5293307172197351	-0.7492295389748951	0.48911375887548797	-0.7510100370899379	0.08591251491471502	0.6660558794326596	0.1711841008111248	1.2770087942281272	1.360707003302048	0.00776090362863564	-0.0047409885702847845	0.8927621348930217	1.0812818144457124	-0.40189338187908114	0.9786054634989267	-0.0547824778444152	0.7969910762442363	0.2552743453727607	0.7696289151085639	0.08994977760917669	0.5567112642639158	0.0	0.7472355186185039	0.5115826500869641	0.051614642222345075	0.9984431000776768
0.5550884582062977	-0.2248440235803172	-0.5996223921487803	1.809168498419315	-1.539914146643652	-0.44823495158217447	0.7682522460382277	1.0026639985578596	-1.2662684556731365	0.43364776528563737	-1.0018289967534555	-0.5983659219862512	-0.33952899125688835	-0.9411852626756828	0.49163410954391173	-0.08523855824859969	0.9449256486705795	-1.8078295778569191	0.281568218664023	1.5565479063434218	-0.38984564680934547	1.7502885066934064	-0.49182878778983813	0.40377970603811647	0.1605985631643416	-0.9515022110475794	-0.4021734806856594	-0.9255243203722165	-0.04558731275262031	-0.24433172758186952	0.1386774220683933	1.4078845629179937	1.050137525162348	-0.46894163410546613	0.24086564929339954	0.8484997627524612	1.3348689429857592	-0.09087826916125763	0.9370861006864765	-0.7020617111995979	1.3523109460627487	0.8713985305737308	0.2791312990652841	-0.3642924217339775	0.321260242013797	0.0	0.6204762830020304	0.26966201297538145	0.31051007695227945	1.037462172113056
0.8556466719573725	-0.05551053423259299	-0.7245283704286914	1.0125369569787628	-0.9500076322099638	-0.8375296437378363	0.9248994308102435	1.4268827026939488	-1.543480536831572	-1.063370672070462	-1.5609151206277876	-0.7501388531995685	-0.48456483413351875	-0.6788434011704759	0.3221799730702093	-0.13208207746013412	0.5665666113639086	-1.584025462283962	0.4740467973677382	1.4098613563626146	-0.38195126881059943	1.8243518460732842	-0.3738957890433152	-0.375242629354627	0.014159468980296748	-1.041179222106405	-1.1148436543705202	-0.7835385832463038	0.11744125048986803	-0.4036049212524138	-0.5923116940440152	1.4640269624194497	0.6313803751713281	-0.6971598211489565	0.6699760141100262	0.2713928315528993	1.2535583571738582	-0.12472844591802655	0.9489969597343069	-0.8265957554880946	1.9816100381444115	1.3325001273315527	-0.09301482770320556	-0.9845172850384333	0.026931833812441526	0.0	0.31931561858597335	-0.08327729519287735	0.5712883449739103	1.1000874513938526
1.0071572000177378	0.41859397972731666	-0.14578658776705852	0.3621880433752577	-0.5153782934786312	-1.3322276568106004	0.8829050114730519	1.1843783722571617	-1.5980403221625203	-1.6513855151345551	-0.9536879607283193	-0.5013821046834167	-0.298822705306746	-0.43997071244728325	0.5129159806195538	-0.015530603057084376	0.6958328176315592	-0.6310122520196665	1.0381325774062302	1.1514947483417208	0.1316198561189625	1.4920020193488641	-0.12467708755308782	-0.24866067145016824	0.29297266803916494	-0.9913918655498972	-0.9071355964579734	-0.3998924050736444	0.5138953649474374	0.388807048395128	-1.2010040424139252	1.460739992011998	0.4704295495018509	-0.7792590431806915	0.7947057511255043	-0.0030317032484068794	0.8425865883287574	-0.40733850425508766	1.1737434641102646	-0.14925551947444496	2.163996588867597	1.2574015967794046	0.05424631694787473	-0.8607104668073732	0.1067504955135105	0.0	0.21588252036151362	0.16527565916319895	0.8992758295585777	1.314401779139501
1.045434872886034	0.710938925070574	0.7032000672181302	0.3812337392315308	-0.5266026726240715	-1.4804146864069159	0.5220410220312517	0.4855965094260808	-1.2120862915895398	-1.1367668635972399	0.11967593846625608	-0.36126282703619644	-0.17286625616409687	-0.2863496923746051	0.7475155739921155	-0.020669222620631575	1.1430027414467927	0.06786207137634173	1.3080482665379238	0.8622918681775839	0.37872537874094975	0.8608337733056955	-0.04769482273311152	0.6157984682727567	0.5071130256277463	-1.0237292095887773	0.03700108721408222	-0.10460438503333147	0.7547140879546008	1.227406236182725	-0.8470589597162046	1.2168036652513103	0.5427605712253454	-0.8302097871237691	0.4502933275242095	0.4035509357945895	0.2328774704832849	-0.6166460912427453	1.3789160595000454	0.7005303485493245	1.6659230316995284	0.7709794179352208	0.46973504663693005	0.2560327643872129	0.48883621113029274	0.0	0.35535874104273685	0.9918697849563711	1.107993254418449	1.547765509265779
0.924343543230469	0.5327827205228604	1.0574305893686742	0.9194743164089673	-0.7853393196363531	-1.105846569044376	0.029718653952595268	-0.2158290029140885	-0.5195101696716019	-0.44973300238743297	0.5853210675573619	-0.6150978253733789	-0.44318311251754183	-0.11636637565690006	0.7424539027146442	-0.3053979893133602	1.2966302280084236	-0.18492968450931074	0.8400269151530725	0.6269372197221668	-0.19487916109769615	0.2904392457681457	-0.25464949174407064	1.3714975915982828	0.16319875991497612	-1.2553743434769753	0.7846700578695414	-0.11099420954893989	0.5079473339748414	1.1532764792057408	0.2388019008713397	0.6934802971097644	0.550038762834095	-0.6619958443780627	0.012653604126707695	0.9651776037884189	-0.3863663373807339	-0.5936174561097487	1.1574499611619895	0.8619580849651061	0.7723407779958594	0.3037635968099463	0.5877892667388896	1.5910899740601343	0.7145647030607414	0.0	0.5001166695244561	1.6099705960796518	0.8471136409196797	1.5934781523120445
0.5859169756110701	0.10177263521800202	0.6569703287617333	1.3451158861390822	-0.8244392406850984	-0.49867367140256025	-0.27923536131744253	-0.5590900817246186	0.06988737834638871	-0.4093791068577679	0.1173096023940996	-0.939168908332053	-0.8979550549019212	0.09335424114771167	0.5444801059813794	-0.7150421219130206	0.8684188697805402	-0.9562526752019963	-0.07490523042715924	0.5636835727259126	-1.1525885877941815	0.06176755796931249	-0.4743111074599106	1.3397386412639798	-0.5240627255109271	-1.4152248447260112	0.6583602558240015	-0.2664701868787458	-0.14277975648767108	0.22010259954116845	0.9365385117872228	0.11510036727859924	0.3053352459343185	-0.06004870963355009	-0.012869938687305488	0.9016611666202206	-0.8358246228164712	-0.5102617637591443	0.40198638583179624	0.18705442559950977	-0.0022335051972584763	0.05983923929406305	0.20656856079224228	2.0722660437014353	0.49386184495903435	0.0	0.4614258930634058	1.3197745893775756	-0.009429574958712208	1.3676102900026212
0.18142533740615266	-0.16109389869205049	-0.04794063143320593	1.151115515610642	-0.4069352319267343	-0.08568451565333875	-0.32888555972814776	-0.48005463998772474	0.23329310487864768	-0.7797791305853311	-0.6614192789940133	-0.7802652505655567	-0.9458800968026125	0.22269887105848393	0.3657480347454556	-0.9364082769594206	0.17803797668651014	-1.2152502103275968	-0.693941878005712	0.6528930177956945	-1.4265282781864075	0.0730014080953476	-0.3082838921161667	0.5532855594854297	-0.807531439305587	-1.0804964351754358	-0.07405562272935003	-0.22496386728076725	-0.7615211245691943	-0.6076065734950231	0.5256082891709931	-0.2564751153632718	-0.052688216841308366	0.7458657802999774	0.4193649425564446	0.14836890557464558	-1.0115061255594562	-0.6268812781481707	-0.5005064365664879	-0.6171376037124848	-0.3868705267974994	-0.1290162530178593	-0.31780272976338914	1.3603345257124262	0.01271175941359061	0.0	0.26744571509451	0.26107594140544	-1.0835678220207796	0.9170552768295255
0.02297243666462892	-0.1331887893468057	-0.46317229000842436	0.3720841420721865	0.2400147659857733	0.023155526203032423	-0.34623397976853654	-0.2005283827049493	0.012307199779235074	-0.7153680101063741	-0.9881550204933287	-0.02956361873891258	-0.2911959246247763	0.1982088528399133	0.26395252118338497	-0.8041885929271287	-0.2837886551294702	-0.5874020491728597	-0.5804072442221131	0.6381032191475612	-0.4733226437979214	-0.037857739238106064	0.29882177609134203	-0.4471277798519211	-0.2683272258627976	-0.20601410981968238	-0.5788672523004154	0.15041534759538083	-0.9649859077768099	-0.5301165957274412	-0.4487771690025901	-0.34782678682232165	-0.22603988533337496	1.1461018216367929	0.8031639448055634	-0.5110713116233442	-0.9196866690930824	-0.9327684730143864	-0.9803966462779632	-0.7788586428755053	-0.47724529152648104	-0.4053675688158517	-0.5346368973189871	0.10880892062572553	-0.30844170922319847	0.0	0.029652607401589273	-0.7434236707846776	-1.7063739399203741	0.3305872231177181
0.22395794354270587	-0.04421485581602064	-0.4434122377165698	-0.5205607062238375	0.691789813942269	0.08200953146324451	-0.5169085350605223	-0.02173890646953047	-0.263270718244001	0.075470039906358	-0.7517338972799688	0.8095524342461291	0.6809143394768665	0.11323068118107388	0.11942344215072587	-0.4134306354782742	-0.38100886240309956	0.23274873206082358	0.00019917659760911195	0.2698903694350569	1.0698264471702226	-0.43660966902117093	0.9098615045426459	-1.1548372504091635	0.6756750408601111	0.7111675622304154	-0.41554938051528184	0.6187973385355228	-0.7263154258859191	0.294103307450006	-0.7845914552415322	-0.2190899837349568	-0.07174092145386324	0.7839083804771546	0.6164053457314528	-0.32423360696844633	-0.6568149016277024	-1.109296775989776	-0.767930458862858	-0.2564476891880623	-0.42837701627179114	-0.5480347152601723	-0.3817063243489547	-0.734711761538817	-0.2445009496732399	0.0	-0.20061447139759964	-1.0161204787662332	-1.4864643041291519	-0.2662193616711276
0.4976722178103152	-0.06402867370183181	-0.26079860468509236	-1.0415646643019565	0.7674980888518523	0.3273885527884426	-0.6782938132043019	-0.05657385390559193	-0.2924337886735729	0.941656237239223	-0.4086566760556856	1.128693885871141	1.269315523521699	0.06779506217707099	-0.0916191488106969	0.05316528784805886	-0.31279529901160286	0.37734500181403363	0.4460779432870687	-0.32017610408642866	1.983313471396307	-0.8254396214769621	0.9859098181632825	-1.3637475187442096	1.2038652869545734	1.0848823619153771	0.04035298342909081	0.8197125668743123	-0.2919166336406002	1.049298866163574	-0.010098443849008243	0.1055417830659601	0.2973214470748845	-0.004107462597345006	-0.0939400669267296	0.5481860555245753	-0.35166698034019883	-0.876582935116907	-0.05843738948811668	0.3352132443399749	-0.1823852262548819	-0.21983816548365537	-0.10854318958788327	-0.7696767882896549	0.0975111242420878	0.0	-0.35595934354037645	-0.5973519950262919	-0.6534146219766683	-0.6561279677891293
0.4487471473383895	-0.04121236951196483	-0.13259871869226872	-1.0195818669741405	0.6527534440116561	0.6553911987023405	-0.4839221525023981	-0.1340213884955639	-0.02630187896091594	1.0993674340326518	-0.2851058117211648	0.7855164237147909	1.1442543877163696	-0.025012022363747475	-0.14818019254546427	0.526849508673923	-0.2115166159239948	-0.17594209657406323	0.48096849274244985	-0.6275975270547035	1.6551757475299986	-0.717342216398901	0.42421712155481117	-1.0750733733384028	0.9331209332139125	0.8123261738231583	0.13578897535047865	0.6525422607569099	0.1190291359484781	1.1618251929067538	1.0657604792781672	0.5999816311933216	0.6803324418373028	-0.5158932604293116	-0.7319628343374567	1.1657967837509065	-0.11070365298898159	-0.3274672987965843	0.7332058659290717	0.4877800024575377	0.3674528678658548	0.4926762413843357	0.15017194826952254	-0.29135442994765387	0.46513231508996156	0.0	-0.2462184137497522	-0.03431812956216149	0.19691017001879865	-0.6012514263917834
0.037078290216985416	0.21807050444888912	0.026783944509881287	-0.6358644958086722	0.6096206744759853	0.742593497662769	0.12381026509986838	-0.006883074906976305	0.3792684676362132	0.5495363674057947	-0.19072027390342935	0.1291577558352747	0.5841013880530991	-0.3183063119584216	0.18447679520576565	1.0220013909874537	0.007461404463161377	-0.7192315274345291	0.35199138340939523	-0.28563752921049723	0.5701447786059951	0.0044011249006915805	-0.34189288284346353	-0.40230957304236975	0.2108346110300487	0.3134678416236364	-0.262460110760596	0.33896333557617225	0.4595401712247138	0.7305414392742199	1.2611105450593556	1.0364146559134428	0.9565987243688139	-0.4097172559902267	-0.7736400882386498	0.8164212190673988	0.012474794689983342	0.13819311813468815	1.292541104156032	0.3082448023779187	0.9916080278601592	1.000414671823709	0.5049617864275072	0.225097995954126	0.6496040086198224	0.0	0.2796299450043182	0.23886973313199908	0.6671585592397006	-0.07201072263387379
-0.3811374281735675	0.5312912481165718	0.36555618699661707	-0.2557856102079947	0.6564356501882286	0.43855466071247845	0.7262241908431161	0.32623409948041643	0.7515320218327567	-0.04045070021187933	0.23370445981920993	-0.4317019903333352	0.07382666136070692	-0.704313211932541	0.8117664900717344	1.448338772847572	0.3646418065058566	-0.786644487336379	0.3943177537628866	0.4672470024618921	-0.33691101101074955	0.8563049546704479	-0.7843010099218648	0.36667842500423525	-0.36608418872383774	0.02657151512664632	-0.6435283365900852	0.12057779365284337	0.72753070315099	0.16187412161032663	0.3189566643801554	1.0137012563470043	1.055426238917972	0.02761525463155268	-0.31487935833651287	-0.21855097165091258	0.02482753580303829	0.20366597807964526	1.491078256966573	0.22828194452053208	1.1130408153830011	0.8028053664555317	0.9823082341258913	0.5995333959817487	0.5110892705803505	0.0	1.0212309728507223	0.2170136863448582	0.813023413279014	0.612046455186321
-0.4994796244173156	0.4395768134289297	0.7753186404763233	-0.1908863339662335	0.6013217176012479	-0.04857510780411513	0.8115982071821342	0.5675994049583807	1.004902216527403	-0.2513716822099562	0.9494062032858241	-0.746832205137883	-0.18004137652912888	-0.7727161271789544	1.312150353944572	1.5760321746082722	0.6047086474267851	-0.6379594874461195	0.5471150484465479	0.9683401840552378	-0.6199929714456925	1.1481640273604707	-0.7600809992269575	0.8109321079617114	-0.5401398116509414	-0.013360160650963673	-0.4721145238491724	-0.01410393415867246	0.8108189892132794	-0.3270936193483433	-0.8655873142545376	0.36271887133896596	0.8639669226008938	0.33005490080607286	0.05750833824677958	-0.9607833735290745	-0.025246221038369543	-0.08347651028847253	1.2937241113851947	0.37502936488793825	0.3611211473533103	0.08580496857350524	1.2764254231070178	0.8978567038528936	-0.00854689136403378	0.0	1.4364932695337187	0.1236543056557646	0.871501027674383	0.9688557590106929
-0.4092430642691823	-0.19823983696168587	0.967163035868572	-0.4802134218244993	0.3609975581229788	-0.3627931055129286	0.3212983489639218	0.46027106309423005	1.113076712480647	-0.38833985385756425	1.4651094362537924	-0.8324980653669813	-0.27066075841097165	-0.25034223558150254	1.335758711139044	1.2715607425736777	0.4676332933204842	-0.6874030458415609	0.431170369845731	0.8327526562532546	-0.5150009320819819	0.6303541542880756	-0.5135346727847164	0.707622489355637	-0.4413580113339644	-0.037003112977233896	0.23016022113603501	-0.22544993855979156	0.5640089954347542	-0.6908354547285401	-1.258581908771535	-0.5034185127732985	0.3152353580563071	0.3925429918793699	-0.06683418061442771	-0.7355654113663052	-0.0954745725793061	-0.4119458481176739	0.73404729434834	0.428212215637822	-0.8723678227965144	-0.41262152238146954	1.0445808797935734	1.0982402078643436	-0.7636135039247322	0.0	1.1398539701613892	0.09514293317085787	0.8841768063061906	0.7547130992383966
-0.39200761972268483	-0.884034925983434	0.8473348988013	-0.8134029528032021	0.14220582993899736	-0.3229208604231404	-0.27165107228786833	0.14937178666681933	1.0747233645205314	-0.915488485064465	1.353744334207326	-0.6512503835049147	-0.2637611138126842	0.5529851759820567	0.9502563714810562	0.7314556335677689	0.1119742832708745	-0.8027636539402162	-0.11424202701250324	0.37892289623800657	-0.36109549223333576	-0.2578740571474932	-0.27135343538214896	0.3335800061827244	-0.22210807797517418	-0.09440411566121097	0.9803053501946253	-0.4801619898079308	0.04423507888407122	-0.7436762072679227	-0.7250540316200142	-0.8393658388228594	-0.39956255819400216	0.4394992887334265	-0.45460606202040577	0.19433588991424375	-0.18923070948085813	-0.5120520959374832	0.0022761927018909284	0.11137849010094061	-1.599321510248571	-0.1644161500424611	0.42002479300883594	1.0130577975738202	-1.3521340814898508	0.0	0.3870380564858452	0.14364741601921424	0.7090456523328305	0.17943615815353217
-0.46275751620655964	-0.9526421273527006	0.6760972393412479	-0.7348754402364314	0.22822278175823946	-0.004572579383099739	-0.4495667238378663	0.07947664690705532	0.9498568359988879	-1.6319416300138243	0.7246529648584009	-0.14699808066311887	-0.05477187849841836	0.9193523237292242	0.5243024133802896	0.36685684578679606	0.033268965323721346	-0.532963300471486	-0.7218871091805397	0.24202775153532421	-0.12694787710386482	-0.7918090786315352	0.025294553835988345	0.25767655207308376	0.12479736243973748	0.07153545384840386	1.3860487355404407	-0.44285385028581054	-0.41904955083356216	-0.2222360380489917	0.021111137772907844	-0.3154526710961043	-0.8376906973684222	0.5688909623762723	-0.4875945115648024	0.9549439846132389	-0.3303998169884504	-0.3116592672084528	-0.5667858591488386	-0.3595010534621421	-1.1170238186208543	0.6008598162080283	0.002400867363813753	0.5825739550424622	-1.359487658681272	0.0	-0.09251542419885106	0.3094612036539779	0.34901888025056177	-0.30749490944856894
-0.3312892014405024	-0.3504500638436162	0.7653414116318195	-0.0639060676015916	0.6010831366786131	0.41776081670171034	-0.1561815086865496	0.4593734993611977	0.880172924464491	-1.7194104446676437	0.12867236725839354	0.5284967610994924	0.39172939719001215	0.46792128424356305	0.2842969244310092	0.38185418572974217	0.44949386357359455	0.0704882170447808	-0.8471420464668185	0.5896984659124994	0.3661728454786413	-0.6196153691319083	0.522123760039332	0.7054400359926974	0.5556231446331008	0.6418901521738093	1.4543504719202343	0.178235220354372	-0.48800421233183655	0.7190314771284855	0.33312414491646763	0.5276065000986192	-0.6848213751691384	0.5664138827844873	0.12572849499733896	0.9095173524683136	-0.48139400401853705	0.1404451664094596	-0.7344732542442477	-0.48416703122485866	0.2421588512258165	1.1493123875496534	0.18881456526900472	0.10800724944442677	-0.7517513935628288	0.0	0.14937178767853687	0.6597277557027265	0.07782778059095727	-0.44978728237445054
0.12035377972472372	0.24645888501388621	1.066705660103377	0.8351014221981344	0.8630451458744974	0.803948829069967	0.21527622301679958	0.9082113073179633	0.9862103205148242	-0.6808995697240983	0.027535211720634157	0.9930022351292555	0.8026427617456664	-0.32353553942526786	0.07087351992122498	0.4986441532659819	0.9089572815961758	0.3153050295505942	-0.4110034269427044	0.8603918363500713	0.9381019279984757	-0.05194409420435132	1.0805493832388742	1.2019142393541862	0.7882996017726231	1.3291334319723345	1.3717239307507936	1.1826222484007647	-0.18055192606131404	1.3156578502910135	0.27083606921130343	0.7252478701378882	-0.15459231287377295	0.25351008947423737	0.9647653817215324	0.15452510724529805	-0.5085285941030749	0.7580094799217776	-0.6184513460969815	-0.1090738457384386	1.3047952881988887	0.9758107123976941	0.6105516664305274	0.028378496579441016	0.02819917100672688	0.0	0.751680380004856	1.0816904093130737	0.11948098168594863	-0.39133052475041263
0.5041800582147713	0.1902828176099145	1.15891098531994	1.2782183226703963	0.6087395550523237	1.0330960279414494	0.27355365367047557	0.7810717757963989	1.2059891518125923	0.9535371907082515	0.3868449211877181	0.9559353409124068	0.7689508751289603	-0.4816579436832623	-0.4181337364517936	0.1916356717722198	0.7085810271121955	-0.21386474169755837	0.026500590895715232	0.3633454553660579	1.0613602530443278	0.25253556754388373	1.2733589577266913	1.0029524107335124	0.5312180642739333	1.5371649508926013	1.1589570047913866	1.8845184188610822	0.07632088934733662	0.8224164067745767	0.31149515888791723	-0.132575225796972	0.11062365517316984	-0.1542451072583367	1.269364916638902	-0.7055956874876036	-0.2842533149640308	1.3562154644000488	-0.6373618875981957	0.3110470946937889	1.0685522188439354	0.21961494512287305	0.43910671294576914	0.4216530321498333	0.4494684259833425	0.0	0.8861931182906416	1.2029595439540555	0.2836387531921181	-0.46497025578399187
0.28198716059408047	-0.3911920211644826	0.6738950603903585	0.8592323625225661	-0.12141840744303765	0.9866804305871198	-0.018736671409593737	-0.11069382436399022	1.273535777476159	2.029889139665252	0.756390139683326	0.5335864648287235	0.18736444404405306	0.49804640031068076	-1.1947824392639224	-0.7509322113222892	-0.29301712370792543	-0.8834766729744234	-0.17698042172541367	-0.925204938871328	0.47462894252989796	-0.1265815180328733	0.8309769948222304	-0.08133357570346306	-0.10532398143769182	0.9720598553305385	0.6818672093050548	1.6795594445821798	-0.1677626167272163	-0.6015563403532559	0.6392441428817444	-1.4311445889050236	-0.34358927280412704	-0.24763945078214608	0.683402898792545	-1.1264198404877632	0.14284238159251228	1.6104846432939033	-1.1135833920601108	0.1851399401222253	-0.42985009467704455	-0.5906878579721044	-0.683104189689374	0.8119030730179869	0.3800036583665083	0.0	0.13547658095942794	0.6793342046805665	0.10180396971954284	-0.8185059193026534
-0.5519226560523217	-0.7868808814775313	-0.30809185957810864	-0.1557999659755429	-0.8139916030948886	0.654616293960159	-0.4279496832555901	-1.2072625423412369	0.9270643327113735	1.853950871935233	0.703938247049718	0.15132766033073983	-0.5682861026932783	2.069880087415729	-1.884205068601858	-1.9155440609996457	-1.4491952138911093	-0.5986888098809976	-1.0381168068661464	-2.2721426474405164	-0.38237491578946936	-1.040266678603261	0.019524218843925946	-1.4007928280745554	-0.5986400278039338	0.01736833782990953	-0.05076600311393656	0.6334190552488433	-0.9058262104688883	-1.8524278215939995	0.9257467331948915	-2.122194685555201	-1.2717132941505342	0.023408400839665753	-0.40979315271217426	-0.971262522296433	0.5056140149971643	1.2559454749676737	-1.9149178080607956	-0.5328977351430179	-2.194250753449461	-1.0698613523864346	-2.138960389409774	0.5788603171313994	0.12425871964963996	0.0	-1.0669339491599008	-0.39631128346661715	-0.6009562818582815	-1.278548372379859
-1.339976178010871	-0.619766987276347	-1.313604757940808	-1.0661399041645172	-0.9591419004023822	0.22648342604392346	-0.7602614149621644	-1.7365738756510027	0.18144565873678314	0.7674730914981187	0.19080330490014125	0.1069598916062707	-0.99483195909379	3.069107203994343	-2.0951661543964133	-2.5609434659712185	-2.0058884885141337	0.7915445333668771	-1.8757130870183092	-2.89907550571234	-0.7542792022938754	-1.926941868454536	-0.5547522375661701	-2.087873754328758	-0.5391614309700514	-0.5935145258618918	-0.7703578596523273	-0.5380004037610383	-1.5979470586161475	-1.9252769403567094	0.7947821755864574	-1.7663111116450898	-1.9222325336505297	0.19437818486911923	-1.2867832036925906	-0.4722774346466663	0.5028923665638086	0.4045776252522368	-2.525066767978508	-1.2459433827228403	-3.1497507475033926	-1.2103480782796405	-2.884816531606714	-0.40784052705471024	-0.021651178768958886	0.0	-1.9194630883513646	-1.4578627652054175	-1.3771410477970671	-1.5636582408081623
-1.4392311307041867	-0.3476160835617754	-1.888836686209892	-1.3765419854041068	-0.5564519182635782	-0.0356922923093114	-0.9939376142162554	-1.5209223969458314	-0.6105362208712447	-0.33079714654486186	-0.4131192045054352	0.2817468313462598	-0.9580346243963409	2.7484645509503918	-1.8382232975525552	-2.2626083226410163	-1.8989659078658792	2.064319562532127	-1.9800951339013884	-2.6973516134091082	-0.4075300775207171	-2.2568217581760583	-0.5615161554632132	-1.9168110990440745	-0.12288769402843534	-0.48774351841100494	-1.210453157785722	-1.1155194745318706	-1.6364005876438108	-0.9596087313866849	0.3140453859055962	-0.9017607268222675	-1.784660113408951	-0.18372443128441393	-1.5630823860053056	-0.01813454845345171	0.0604203453866945	-0.4209112635075929	-2.499382308304043	-1.3231273777675703	-2.9597887138262595	-1.2014974572810766	-2.4785020371998803	-1.6031092492490253	-0.14688941087686358	0.0	-2.085925940921888	-1.9340838725407647	-1.5442852632897095	-1.5834709111906102
-0.9380724195977596	-0.6906161004166722	-1.9232715801493478	-1.1737363627148099	-0.10856147734915426	-0.05887902696100123	-1.141091809630798	-1.1373488172534967	-1.0065906227556691	-0.8799517639677641	-0.666500245669206	0.3170159243981193	-0.7914765530915921	1.413844064993786	-1.5075460389113802	-1.2828547258341096	-1.719443619463285	1.9043037128547278	-1.3163892770812105	-2.1962107968333493	0.06950950550095081	-1.8833412905489977	-0.29598405206863115	-1.4457700368362965	0.003926301550104911	0.017300241703389573	-1.4008186706654482	-0.9989539718346748	-0.9357177633217085	-0.07807284128833314	-0.09854742856024064	-0.3715579126300505	-1.0907925752226204	-0.939286686935094	-1.4434316049797047	0.03583475789417437	-0.5942971246042749	-0.6926689194626665	-1.8604793665366122	-0.7399839231855779	-2.1059221728969293	-1.1639414227245533	-1.4668795146663298	-2.278454943146281	-0.567811019122617	0.0	-1.9329604091105768	-1.769141772603509	-0.9208798273661961	-1.5019240346670333
-0.5342720678433368	-1.669703752482561	-1.608572080015683	-0.8847972428343325	-0.08618585563660006	-0.02649146328892539	-1.1047915836516666	-1.2320903309251403	-0.8377376978029086	-0.99923056962245	-0.4631518678891172	0.041302188495829395	-0.9062070217071376	0.0896922883326049	-1.4355734308093444	-0.3239929215896911	-1.9163110043859306	0.4592758460111551	-0.5202209152392158	-1.908863701363532	-0.08496269836296126	-1.0747370744720715	-0.3289076625293717	-1.3184441564976486	-0.5599117285633162	0.31073740292403573	-1.5769493291073489	-0.6712505728022643	-0.05783506658996222	-0.1522142556098564	-0.19085846546028226	-0.412063742505919	-0.5199500066789229	-1.368475304151267	-1.351405998741641	-0.46724970696937346	-1.1198018250138353	-0.34123485164346357	-1.0573018504497442	-0.06391461239443998	-1.324702030824039	-1.0852472313336503	-0.7547601120463179	-2.1990358750406545	-1.337423806253612	0.0	-1.9621529730353986	-1.4355976501584051	-0.07852837577924769	-1.5220781501436844
-0.701205235345171	-2.465139486751032	-1.1833014299735174	-0.7646309980733037	-0.4231602473782802	-0.12597906211335222	-0.7540040826579244	-1.7675317862241127	-0.370390382982674	-1.0843224537696563	-0.14634494335305795	-0.32574121154894875	-1.3550973262293753	-0.4023103819775682	-1.5142082752051793	0.07111759820930556	-2.235679514517273	-0.7608651632243203	-0.22071431551530601	-1.831199919562907	-0.916290984056602	-0.275564653175125	-0.8147359360264073	-1.555307326884322	-1.4863154694953906	0.1537646871138864	-1.796845764584336	-0.5811163495649356	0.2930851589595486	-0.8841350391203331	-0.15723102534324349	-0.5356212977360185	-0.45412981003667197	-0.9629647762533345	-1.4196746666372186	-1.3459375673153136	-1.3073045145603686	0.2399830401766358	-0.5592556171599183	0.14960757040487885	-1.0060550390954999	-0.9185532463623146	-0.7074396561301695	-1.783753670924658	-2.0530660454924385	0.0	-2.1695269244841504	-1.4109515892616171	0.20908405954382275	-1.6403226117256102
-1.1468371728200892	-2.32204523242382	-0.7817875669659496	-0.7169458161258672	-0.5940550894128422	-0.2846756363997817	-0.1185011192142216	-2.061398451309618	-0.11570448463255943	-1.2888099769545278	-0.17979297149785947	-0.38831943957169396	-1.7989095286907297	-0.07795590509418401	-1.3089233258136836	-0.09718849268340919	-2.074180799886341	-0.6069824714388868	-0.437326167610697	-1.591728567668721	-1.6477802042807679	0.18701194828729234	-1.2425096176064832	-1.621528134477815	-1.992542984201708	-0.12232488879823117	-1.7753990292681534	-0.6474861742919149	-0.061765966139362326	-1.2339731055924816	-0.3699938422774849	-0.27050702810874216	-0.633027281252402	0.052873452182370634	-1.4069380671772784	-2.113673063515948	-1.1444413593011076	0.6526251270533288	-0.4929125515884964	-0.13045718489274608	-1.017678460745355	-0.6667559874939748	-0.9437415643798098	-1.5944561571867613	-2.235463607257841	0.0	-2.093504551740829	-1.6750345303999266	-0.2684582963515838	-1.6281315326608474
-1.209736405982718	-1.4281359662360225	-0.4798451273864903	-0.5805497214288042	-0.2107252569326894	-0.2636984777450528	0.5476368526128914	-1.5591307504655583	-0.4260898951533738	-1.4600279186396552	-0.6407628691409114	0.039281677207498165	-1.8533120238759053	0.3667053716677148	-0.5550480856620901	-0.41549237399300903	-1.2722085731351356	0.4247460146903056	-0.6652900873773534	-0.9716846761774032	-1.504150397845902	0.2583844871049863	-0.957557555318078	-1.1174167757141604	-1.600710186970511	-0.07289141309438743	-1.2081028642377118	-0.43220515891157524	-0.6073997189412255	-0.6524445940160256	-0.9221080535801693	0.1890626132979025	-0.5700786968559394	0.9669265543497922	-1.0643896109420952	-2.2873577132215086	-0.6999239052143406	0.8594746273289443	-0.627058082602987	-0.48536639514324526	-0.9546738616662784	-0.3973253423859234	-0.9063200407410087	-1.7193357040425505	-1.841629476708174	0.0	-1.4434056606254895	-1.7626270080091253	-0.9987223295418569	-1.2547981563495108
-0.6801352776176556	-0.6889996719221249	-0.3537451613678001	-0.4262668066518185	0.5052635605381397	-0.01571756999846944	0.9152754682921683	-0.446859102324143	-1.1938182130591806	-1.4173081179865303	-1.0580313671201078	0.7467264659751042	-1.4235013589328096	0.25593770131213867	0.49001824786325177	-0.4868118536273938	-0.342311666673885	0.9027665613177959	-0.47732114814434007	-0.16608235940335142	-0.5484909806963517	0.11404603752523144	0.07891524157615658	-0.2482613647528831	-0.5955091085545359	0.30462715704190874	-0.23260844441599174	0.24237847202284454	-0.6430676908820488	0.33057196732050415	-1.5115294558371086	0.22532722884261244	-0.18809366225122404	1.2710424488447896	-0.46730939546164163	-1.7661788364694537	-0.04017876319873674	1.032705242252544	-0.6388517834445516	-0.5188020908153326	-0.5222972502955225	-0.22934792502782467	-0.454786414498148	-1.7165486375525139	-1.289672440996746	0.0	-0.5137491152546646	-1.2940663031868305	-1.3082747175096634	-0.5272456794322136
-0.02831877631482054	-0.6538705072939924	-0.39468670149858204	-0.4447707099528069	0.9116258600111466	0.1856136148429179	0.7965976823723979	0.5681933777007099	-1.8960606660228014	-1.1087820061833513	-0.8498654914537426	1.273465003909175	-0.7207172170896103	-0.48531778135700243	1.2182335470442303	-0.21909173286300956	0.1382345949589703	0.25906605179606207	0.06480747101501344	0.4458903628114644	0.39591765481619784	-0.005614005626900905	1.1324369224518136	0.43180890716747844	0.26914510219711113	0.5678452472199432	0.5533991554225972	0.9679125642951059	0.04541544213641498	0.7919797868235539	-1.7383893672019026	-0.37526063257845127	0.10466652110127957	1.0106681553250731	0.07533702531324306	-0.8943003957356319	0.7097286267419289	1.1461672918226153	-0.3640498563675919	-0.1702683765753384	0.22594858907256396	-0.2744269140855102	0.1408689051738355	-1.1519482873822113	-0.9516241073399726	0.0	0.11402176523261184	-0.3901530673613431	-0.9771566453719345	0.28639853480454236
0.21372040616017232	-0.8783174914939785	-0.3885807796678003	-0.5900502672265517	0.6200690093793221	0.08205471465363125	0.2621556774557298	1.0077672973350067	-1.9720520438988385	-0.5143846847167233	0.0254034744109031	1.2371660014546368	-0.016783603870179346	-1.3328572742336622	1.2053686059813942	0.23636118774593942	0.1977447554962513	-0.5636903576956667	0.6010684973018949	0.6819099410381382	0.6327419591917975	0.04576911588777117	1.3655230959256741	0.6316384376826949	0.48631172430656616	0.37645471272936115	0.6226730226170015	1.1220646542140071	1.0267921198313406	0.48960383214241	-1.4314195737340583	-1.0453751679818328	-0.027456868588563804	0.5203980360224555	0.38577939649711884	-0.09804776681468458	1.3052011017647263	0.9287401263468985	0.1610444612975614	0.3857799417139138	0.9278150819291576	-0.49755207194829754	0.6295129862794554	-0.10698214978243452	-0.71266452002441	0.0	0.21275572064908166	0.4714659058512816	-0.2787795675147952	0.8727024223289902
0.11649572335078275	-0.4827441396424557	-0.007900102341779803	-0.50260842043142	-0.07146686838075622	-0.1728101436777682	-0.3853049418412167	1.0344979673419723	-1.256131975581762	0.4101689900550674	0.9214040762228256	0.6074978185486718	0.5833552501178187	-1.671667784567077	0.58312479927457	0.7222529971065844	0.3810330768951637	-0.38047409843093405	0.950777087832494	0.6671074770276797	0.29366444107180606	0.25853518732881703	0.669712686240404	0.5711680531147914	0.2196050255787486	-0.06602980059590065	0.06079474372442812	0.5383785977455473	1.7026478249807264	0.05093711086673381	-0.6934631423561679	-1.0151510735661664	-0.3649351997231216	0.017709324814173793	0.5947291332154224	0.5239953095473655	1.505241780254886	0.3049306266801713	0.8061741239543287	0.9980797278539247	1.2050557001450428	-0.6216933175654059	1.0234930007699368	0.9063530334121954	-0.1266318035057578	0.0	0.13981969480807524	0.9652158682245755	0.445583382347823	1.124605379645582
0.23320676164854237	0.7719846260935664	0.8507586065079146	0.10687123090843718	-0.4771608729732829	-0.13391964823483546	-0.755009042569908	1.119018657375571	-0.12373610059451276	1.5552427868729888	1.1035535727365664	-0.2471296762893073	1.1501524699062025	-1.3363712773855605	-0.10301648101385945	1.1859754488348195	1.0396864503655001	0.7001544633837657	1.2664034145832452	0.6389655574140469	0.10346998547871286	0.5112636475571141	-0.2102922550821343	0.6542433859229327	0.062994189152459	-0.2257678668922449	-0.4723240044882563	-0.28229974891983894	1.8696116042246085	0.13933579698735474	0.24525413195847223	-0.19384917763197249	-0.3441899253213312	-0.44078026513371	0.9258887783510242	1.1834285179372397	1.3015071716511362	-0.28162051045080294	1.4353610701727004	1.5976682480557154	1.007395411790785	-0.29011754136072804	1.4248465268397237	1.4852044803767785	0.9985870566656372	0.0	0.412939020931845	1.2011180176385121	1.0795837910996506	1.1926761083528141
0.8642121435119751	2.1665760140452455	1.7996886694255056	1.0470745029248256	-0.2425351624517831	0.3463964936602098	-0.594758399287892	1.4299329970244632	0.7845214967270573	2.495135994575117	0.5002898259081017	-0.7934468131759133	1.746724539093938	-0.7235557585553765	-0.38818524971895146	1.575507214866139	1.8810046919056354	1.4149093583850774	1.7062614735991366	0.7278080345652864	0.5168496998387855	0.6725137390310664	-0.41055153356168483	1.0164432363004494	0.42274604178784636	0.10631276427428159	-0.3522413895580452	-0.6677592462471762	1.7658711695369946	0.6707320955177406	1.1151178817000342	0.6863598520366526	0.27220671005211616	-0.7407512991640651	1.3675831807781686	1.9701573138184931	0.9633957588629661	-0.22897658790784584	1.914109832554847	2.0560588961383357	0.6976334636207159	0.5450668066052895	1.7733494786434691	1.678160010080409	2.2546589094264493	0.0	1.1360522428498394	1.477331391786006	1.6000582812053552	1.2956448259878004
1.6287593482091605	2.800520360667934	2.1369142594375137	1.7373379624655094	0.2977162969402885	0.7853474096241246	0.00910923005529982	1.6640244934880255	1.0487459466976397	2.6942834350315277	-0.22578401098092923	-0.7300184570476215	2.246804545004563	-0.3996723692051583	-0.2450173063089951	1.713575734637035	2.2894263457410213	0.9453508058697071	2.088019705148142	0.9159408936773508	1.200345779409946	0.6978846203166784	0.2002168159276173	1.4419326273430142	1.1259758820899244	0.4855688417159708	0.4319526336486306	-0.4346888232108586	1.63178508617735	0.9930152376932918	1.6111372031637854	0.8569944226646699	1.0740138574950624	-0.6819443616533784	1.6362018004922922	2.5474381076795054	0.7785399841570229	0.47946744558044824	2.1088714905160257	2.135201775192986	0.729058874582174	1.409786760162195	1.8839837551440457	1.7595341902743167	2.930652955564954	0.0	1.8994532665696486	1.8259149825882173	1.8430041260671748	1.488023142434664
1.8629139737525489	2.5124041907871297	1.4436819573787067	1.7587121862620998	0.507147702566723	0.5148365302659189	0.6505997137153636	1.4454377507885472	0.7603960894536373	1.9903171247441869	-0.38677412551702484	-0.2525264445659544	2.348673313775734	-0.5708822018645133	0.01437550788286184	1.3732048514787853	1.9895541338837717	-0.06794709788612739	2.0095742861545762	1.119228748622515	1.403552236652022	0.6661102055318033	0.9140713649382736	1.6402102098163829	1.598816025288461	0.25466797083697784	1.2875104034832872	-0.001903648415631893	1.3764124797988153	0.712273844786163	1.4971427462031122	0.3398424635203308	1.4323137013624962	-0.24229121500572007	1.4753951016131668	2.4141086164469487	0.7512854413322452	1.070002196895903	1.947036725424455	1.6797567275297114	1.1714798630891843	1.6317118236954051	1.6835237448284797	1.7859777270342068	2.6546864043731473	0.0	2.2076419596290604	1.9171755470699816	1.5850136373118258	1.6202518158307582
1.351421407146478	1.9018824257000173	0.08030472642258352	1.2717622168676803	0.13383079999651468	-0.5169790581799776	0.9138459885397778	0.7694884604641	0.3738660645463273	0.8404709837745804	0.03382220199435735	0.08637689040906374	1.8257473763708	-0.9092054517354994	0.1352118520605784	0.5290447847189232	1.278961309670367	-0.3460334555829953	1.3298996112439836	1.251140413953851	0.7756693380617858	0.714381235874544	0.9162452184780203	1.5080649258423702	1.4182916695907692	-0.6839539100033645	1.5723356188335735	0.11972696218111996	0.7683258635476984	0.1187826672316372	0.8400439829839137	-0.11932378401278323	1.1858826047890352	0.26071166110427724	0.9426333430026465	1.4985343650258147	0.6231162814426803	0.7129131564326967	1.4918915409923055	0.8373903805051797	1.5837322475701057	0.9944294422234952	1.290424585404335	1.5420353923896872	1.7276638670222	0.0	1.937352931795887	1.4558727747435392	0.8547187957715405	1.516636455433391
0.5385523333758364	1.5484814156459532	-0.9823900977547135	0.8414538983625102	-0.46676756619867843	-1.5445451035903301	0.7334117220059372	-0.0008976606303345703	0.2714686850749839	0.0010257469876613248	0.46980355635377435	-0.13338899608526694	0.8231222402606377	-0.9020818462187198	0.17505719335480593	-0.48851944985220075	0.6555733485900078	0.46247692854199923	0.4242962101202603	1.2463862336723508	-0.26088483882473607	0.8939459978404746	0.09905706794999539	1.1454033761865563	0.7176484070423829	-1.6430733423409063	1.1453557587277248	-0.14875358289683085	-0.11998856837747233	-0.23723024005020948	0.10007080862415836	0.09055781726889459	0.7861084994304304	0.41835400499334546	0.3685373026950259	0.38759745849798044	0.2182270377350711	-0.5415887742889818	0.9314616317707068	0.00024984143689373896	1.439443653475547	0.037031360785407835	0.8422887591851917	0.9424318562688601	0.8466781588966146	0.0	1.3805706019995612	0.6008368737876809	0.015489197795077576	1.1632588295365496
0.030062012832309824	1.4351968054052195	-0.972573825423518	0.8662216149719685	-0.7782447431580586	-1.7162830533666218	0.4285308489464785	-0.5019545052592458	0.452428052739369	-0.08237417640841359	0.48615711583803567	-0.7939788615737713	-0.11109105167490958	-0.38631946140320095	0.3617569803083041	-1.1642246299522072	0.36426031014394916	1.4344851875388434	-0.1347729111234386	1.0973987854834775	-0.9371148364883135	1.0671844189062603	-0.853041436311628	0.7294784599276299	0.0740063270644415	-1.7935703939285954	0.43078570989456494	-0.4754741340681793	-0.8282025472087869	-0.19743717678151593	-0.1647936070631282	0.7845824745021294	0.7463961313536999	0.14096629121734197	0.05822566228733106	-0.152504582887201	-0.2888350220043491	-1.7168756991158685	0.46464770043018494	-0.5228332464127396	0.7074963015348138	-0.4113640690078263	0.346706020645397	0.3157373439009577	0.5300506207985218	0.0	0.9193655173190823	-0.11401822441627205	-0.5516935990669123	0.7061248765080445
0.01208676464243447	1.2011081076356318	-0.0470728130772173	1.2213350337254132	-0.6781323780073729	-0.9832316139723289	0.3454595794388399	-0.6400963741160752	0.6160968204382838	0.4146560035232585	0.23771528284445914	-1.333028227225564	-0.39553002845752094	0.2639205570759899	0.7451703899822844	-1.1964039282692238	0.34645357190134646	1.578383400714365	-0.1376357862785243	0.8871118511857701	-0.8628040181152024	0.9935480795329937	-1.1490284058358409	0.4249385638227107	-0.017312535081668388	-1.016970622682384	0.005413656870786202	-0.5650005078208952	-0.9516723635500873	-0.05775995854397176	0.21036145114828103	1.2389945525711727	1.0574229836974667	-0.26170920017020394	0.06469808780762122	0.10324346980172934	-0.5201262344527177	-1.87977393850273	0.18956317763967812	-0.7559843014090636	-0.04744908183842663	-0.03938576389006698	-0.21862033866631178	0.10927651170177972	0.7814495281118057	0.0	0.7157511467838914	-0.30048884742840287	-0.7776414090087602	0.29691912549057087
0.20938764412768737	0.7568587442889612	0.8237795361593214	1.4516524144901886	-0.4649881473331866	-0.13096734958589348	0.5023953795391786	-0.5241509448096774	0.5123025072186848	0.9316958278374209	0.16053770735421105	-1.268456379437311	0.07424710133792645	0.4856701350632259	1.0624932974443824	-0.7512178211486933	0.482173490742223	0.9736252810609813	0.09978763526207424	0.7435232366819496	-0.29972960996451486	0.5931863699934955	-0.6265819438674807	0.33358492648679866	0.40525919793602116	-0.028633470686349714	0.11753313536101528	-0.4504211146405776	-0.5911769868227077	-0.056737217932616865	0.8187233175790353	1.0210852682557134	1.2469997015140741	-0.4159962761886032	0.22704201328655066	0.6613182320889283	-0.3040535764470968	-1.0709397097132154	0.10082464865081936	-0.9458554750813909	-0.19706615424410168	0.6589802493409118	-0.714324029137073	0.3304634914524713	1.213773442365148	0.0	0.680113566593715	-0.08673586633437536	-0.8154022636210241	-0.004161697011627471
0.3036348042667063	0.41088176090401207	0.790836026467977	1.248768548197639	-0.39917494018793775	0.08520197037603651	0.6503025152094587	-0.25549100325060586	0.18746712245802388	0.9981288661650387	0.35631515601966646	-0.6378862373272398	0.7665242856628258	0.06488431438743988	1.0003158683754534	-0.2953798637338603	0.7072388334322148	0.44347357622871103	0.15110686799014897	0.728238110299913	0.21084572212058494	0.13416769226581496	0.16718834267270302	0.4178984023427225	0.8163984444259396	0.3779771694066762	0.5290554523116121	-0.3308678258620338	-0.2387740532307399	-0.03116106416032792	1.062403538866558	0.4362345101696171	0.9827830504718847	-0.2221359583968852	0.35442779825166876	0.8715245262274596	0.12516652947171597	-0.17606992028501217	0.17250929340006066	-1.2164915896618265	0.33755322084951717	0.9417883307493415	-0.8742072159753114	0.47170707015482055	1.4123092362051277	0.0	0.6483214244944302	0.09337879515366236	-0.6727033229021495	-0.16869501773749035
0.25400473986249944	0.39345976333661076	-0.02739836718175979	0.702825350055223	-0.3801880188263954	-0.2939197085797512	0.6471776269174656	0.12662709996252478	-0.09675632541494592	0.5022485254293199	0.4730794186007187	0.06798292135755857	0.9374367685577364	-0.6623853090373699	0.5837819164526804	-0.14225858622345217	0.9032367095462835	0.3469042156417653	-0.029467167633760925	0.784174073632596	0.3787434400355395	0.062448633719128746	0.5444541446067154	0.4697011901434347	0.7058880949419601	0.12589669531657374	0.7521683348267929	-0.26319887504546113	-0.21443946219081905	0.3022232669947575	0.7291579404664512	0.13804820222760822	0.4814656856350405	0.15504347845244373	0.33990938621319366	0.5900975798124111	0.3661488490073707	0.048785631008609075	0.39941901492638526	-1.3877878009585234	1.04870881523038	0.6011066705470803	-0.5808655522384559	0.11720987806955444	1.1958036181192953	0.0	0.5393575398417673	0.035101817756888025	-0.12892434255574894	-0.12261129971613353
0.21510514928577998	0.49355873721743043	-0.6864975982158016	0.1338455297302708	-0.158348301896183	-0.6048392760012522	0.6290624105884828	0.5357666891879608	-0.1408509467416932	-0.3455019677027385	0.19561722856223943	0.3642879630380799	0.3013980606671685	-1.115616077535627	0.24735519646834436	-0.16076122838881046	0.8538340885896322	0.16764018815539958	-0.12611945226347057	0.8166831685413782	0.29940736029573156	0.5352549972654104	0.27739610970700185	0.2577985336143046	0.05443365817344983	-0.18904684418526393	0.4542947114634013	-0.15192609764976434	-0.33793538409680113	0.8373713498232703	0.1518091448654628	0.4079153589860422	0.2422881698107047	0.5097519906243666	0.16362210613596778	0.2089129795287851	0.24236582171863327	-0.350388071274814	0.7308016577644391	-1.1710618683230811	1.3930076301816803	0.10372191646999716	-0.040514693270460936	-0.47267410028423434	0.6462232848009977	0.0	0.37360504622639873	-0.02742672138578877	0.8569147098221712	0.1801594297765868
0.2816950019250268	0.346463938913052	-0.4362935075545579	-0.24227034768119846	0.24125622462315988	-0.3764146509473417	0.7316441847626949	0.7953476653119634	0.023617935034320817	-1.1500728822118238	-0.3338672940832357	0.14904041772340001	-0.6827789479098666	-0.9600410525954429	0.4531515741012077	0.045280910513739274	0.45228542504899705	-0.6007989283188926	0.05178676838932803	0.8103725867842712	0.1719097866667391	1.1278771777370296	-0.30568304054019957	-0.21499624799249542	-0.6655866268008619	-0.074930032754234	-0.2708765464380321	-0.00326335731691197	-0.2378487539445084	1.049701967131493	-0.2128601803599487	0.9149226229302249	0.4376312005797059	0.6958466917569889	-0.10488488176529687	0.07957594546853577	-0.09123073315066083	-0.8280619156538382	0.9941476113832051	-0.5232538858695013	1.295932025471673	-0.015216029902160665	0.3947564816742648	-0.5820420994021498	0.004169226582108213	0.0	0.204080977415658	0.2130802192023876	1.7688702946599986	0.6064681236212345
0.40905906904533634	-0.008308310846995442	0.4664312524283133	-0.4575006825731003	0.48330536006635383	0.21880575474749084	0.7640029743161109	0.7756527747602266	0.21396907015986813	-1.4518819632566382	-0.7103814646801451	-0.299326976289409	-1.2043052558891811	-0.33612586358448376	1.2080615635327698	0.6654242184574483	-0.08658684861610011	-1.5674840463890192	0.2429686297788733	0.8285621349266358	0.03698776049089366	1.1373998909341687	-0.6937087509664793	-0.6347608971672145	-0.9366378622084574	0.30037895363262473	-0.946055127102096	-0.004070860752743591	0.10347087342323802	0.5505041553335763	-0.28972081839355845	1.146457453521319	0.6928643804818109	0.5758723633774117	-0.28110068153632645	0.07393209204912725	-0.39454266362988444	-1.0641262868733428	0.9602200644958505	0.2417195896853915	1.0837406523802895	0.25075450563982604	0.5682815770568648	0.10481497748130039	-0.4544393334568717	0.0	0.06201770016414561	0.6658901277284586	1.8214508816671386	0.8659804933932772
0.5209190074432395	-0.09709903738860484	1.0571710269041756	-0.6601915303783301	0.3496803978494539	0.7226229691900785	0.3727687891552698	0.5464740017310586	0.2879988848603655	-0.9356521025816451	-0.7795054931087331	-0.5870696222603069	-0.816800165598786	0.31030875526418394	1.9727444900713214	1.4183190456654102	-0.3578902361375507	-1.8370852684429069	0.013774983923987658	0.895924590848274	-0.1592128959164895	0.3018010310465844	-0.6063149666540496	-0.6415678336688249	-0.6364131792630868	0.4199119738204984	-1.0424646046821056	-0.23839728741461186	0.2790756810702022	-0.40538568531134456	-0.3893715448503262	0.9501934975643203	0.5160807941301996	0.07478868299282333	-0.14379097928052684	-0.17865898816542797	-0.5981825113185056	-1.1529418379900498	0.5433670992854861	0.7137337202788118	1.0174850620540892	0.48179811365395614	0.6148168927323056	1.024653867507126	-0.5446749364965533	0.0	-0.04713448322668368	0.8834061960432168	0.7672236724737114	0.7732134813721383
0.5679295605252008	0.358799851206182	0.7531848852209962	-0.9067084867258348	0.061776156769457795	0.9584998488651775	-0.41846485797986077	0.32943029516456385	0.23046449517056763	0.2466188558884657	-0.76940786125753	-0.4667124566718826	0.17216938491545444	0.5812089822298494	2.0869419369152875	1.7862940000872463	-0.17318282750987238	-1.195683755326275	-0.6621557382120854	0.9258080704981707	-0.3552146757403691	-0.8067755241561726	-0.13575289588755365	-0.20415990558788155	-0.07919299110810435	0.14772276517647417	-0.3898010546489808	-0.4318531837535986	-0.02751848570450765	-1.0622896494764955	-0.7314546051003572	0.5942482180877333	-0.12644141748131352	-0.6208774183845029	0.3331174229109662	-0.7062545864344604	-0.776381585767762	-1.159843095282412	-0.06865663662757879	0.7370319423879701	1.0275563207270426	0.43428020108003496	0.7007674755731994	1.2702751516589392	-0.3009179091050847	0.0	-0.1284869397425988	0.5945043418037641	-0.6796810930607254	0.4645272120845603
0.4576225086535597	0.9308991738015606	-0.0035046041382216	-1.0965317994565291	0.032965435988740834	1.0392963459767885	-1.0283901320678563	0.2754528451475537	0.08384651029018234	1.3436238517520787	-0.8998530125533776	0.013547040306836065	0.9569006825437097	0.37598199082230643	1.3275614709453412	1.507936604742786	0.2140721019116531	-0.4733783500741325	-1.244820624782924	0.7980645240217604	-0.38741287120294704	-1.2479501908022388	0.3597142161570725	0.3044637763442116	0.2979320049230022	-0.09034249350035511	0.6314059331684873	-0.18304863108350025	-0.5904430456377998	-0.8434208029675556	-1.097117297481308	0.37062397979969713	-0.7540608137284732	-1.0581985986720468	0.8111574633646172	-1.0498011554193896	-0.9443157848023901	-0.8506500228946401	-0.5393277507513398	0.48373858761464344	0.9090452249041615	0.34148146454237843	0.7446229865700589	0.5642559614714355	-0.01393773105646549	0.0	-0.19986274778653643	0.0660413751027492	-1.4237286055207075	0.25658012915496603
0.040487193013423683	0.8145763279444919	-0.29624908351986023	-1.0864218633229388	0.33430767044674964	0.9210587721480311	-0.8960525992082985	0.3148810892465268	-0.14400764784257128	1.4123715521359408	-1.053457917696229	0.48064069680003935	0.8738662399373359	-0.08371430806850462	0.08755455756891657	0.8099615923446625	0.3456972105848413	-0.5216578665686282	-1.153169725408389	0.49111218249630795	-0.24790039281823514	-0.6686046245200236	0.46531550485698486	0.43425279879591605	0.25339485760003116	0.07768732281166658	1.304852228391743	0.48988940475163456	-0.8491036031471477	0.10728255203263287	-1.0701247713182112	0.25869565173903925	-0.8924176740276353	-0.917349691136384	0.7700238220778597	-0.804511924757111	-0.9930938029459471	-0.09577038352862881	-0.6780065271969546	0.20769386710270607	0.6275824837710137	0.5320658359831772	0.48359133202708365	-0.46600158472457065	-0.06327552482365872	0.0	-0.30770124942730226	-0.1908286494108464	-1.0617306642349063	0.25267127210986945
-0.7181738335223455	-0.2790540835892102	0.162483186432551	-0.850994121702213	0.5748472662283722	0.29230261196914237	-0.22011995061827536	0.2533797830261256	-0.46834402454117185	0.10767476609739063	-0.9804065902111474	0.4207547229214858	-0.102717419667877	-0.41734862076571333	-0.96524633790347	0.14678464097102245	0.005484611338561442	-1.1005998862093873	-0.4208895815609086	0.09838430066643446	-0.1998436630471322	0.25785757270440085	-0.0334301148391568	0.048962344565608946	-0.17239604686307342	0.37834696428898157	1.1006185007579095	0.9897743572625992	-0.550539807298861	1.0288495883888098	-0.5938409844363034	0.011539682557444088	-0.5767436857823736	-0.4321287998220768	-0.0035047308377146435	-0.19882615404700454	-0.8432913623300098	0.6313588769647104	-0.6014420020328604	-0.015494137808537733	0.3008030382469888	0.8823209963887818	-0.17629721822422412	-1.0242119617170893	-0.6009666372619753	0.0	-0.5162794439874223	-0.034023438833854426	-0.2796283812104339	0.1746171664363795
-1.5557389119352152	-1.6925866238860006	0.6797954879205788	-0.5364605160800898	0.39517509022679387	-0.8951266338060105	0.11380536822903253	0.0077165925350411915	-0.83883988080065	-1.861603004091223	-0.722189223822652	-0.3788845508107391	-1.3499592827687723	-0.33938158365368165	-1.4091362995347607	-0.2503921246931129	-0.606072033664212	-1.1577156500074375	0.275307361917948	-0.28486136480325075	-0.4853061295816111	0.46548747347857333	-0.9126544346562083	-0.6073349137032262	-0.7415195647897651	0.17152929404825676	0.1161762753329553	0.7096704369423895	-0.04543013167794284	1.1704789779019051	-0.14203887985302022	-0.4944434781347169	-0.2877299226584976	-0.23219024271299255	-1.0884369794706077	0.05570909343346471	-0.5790722044777901	0.5475416106750511	-0.5773631417768161	-0.27860474151870535	-0.07073611018074079	0.8494342194152876	-0.949187238955995	-0.988818894620211	-1.3555535649784487	0.0	-0.8428463628041932	0.14362967287850026	-0.08238607993930913	-0.3103723529584191
-1.999917567351361	-2.404734716851029	0.4088833346306437	-0.3579907319614151	-0.0417009370808616	-1.9690289575026305	-0.4985803341244545	-0.28293809477126003	-1.104574818137322	-3.1841257848128204	-0.6016094853055924	-1.445674797655502	-2.039940463468224	0.13477623304885494	-1.309489247903989	-0.5268613344440065	-1.1115738185122048	-0.2034404704449675	0.28791529417599176	-0.6472687821496034	-0.9233133882594132	-0.3997823275501821	-1.5207492772226356	-1.1709064974157264	-1.1277485168200616	-0.6717334103190821	-0.9612164488079504	-0.24272706432884852	0.12329552362492378	0.38664713713145354	-0.23024192075180297	-1.0672803419828478	-0.42300015295036897	-0.6403732408220725	-1.6936030535014075	-0.44912108254691946	-0.36085158820751506	-0.4931438515014332	-0.7215216473379646	-0.6226853606252577	-0.6711313448121659	0.10088364554871943	-1.3732261668955748	-0.872039279005046	-1.8019304013739748	0.0	-1.1832630483278859	-0.0765158796337977	-0.6832483707114414	-1.1111180293164227
-1.7258862703983648	-2.022536367644116	-0.6314577645472573	-0.4262893504484331	-0.22902034396905072	-1.9785297031801905	-1.5971774894475668	-0.39801999148115524	-1.1058734083851856	-3.0147343865826213	-0.7425126971334146	-1.8290002227363236	-1.737161188300955	0.6897093649939229	-1.0326513908555714	-0.9263720448419617	-1.2972730852073318	0.9584067203795505	-0.351632859284293	-1.0095003711032187	-0.9672141717338544	-1.5915764027736776	-1.2283489447002316	-1.4208432333295553	-1.0489878074825192	-1.4229257737286993	-1.4025348503934805	-1.0541391024794005	-0.16908949944110208	-0.7701048252273254	-0.8014172909476179	-1.3577903330683918	-0.9033086123460305	-1.2278018584442139	-1.361576526017902	-1.3021602899532745	-0.23489587259221054	-1.578477861465731	-0.896382434437468	-0.9093372078404021	-1.564988513005456	-1.0206854194281045	-1.2299041630620937	-1.0431840896774973	-1.614738331931465	0.0	-1.3332389005866627	-0.5912904004967854	-1.297242167112821	-1.6849188578605432
-0.8503763134720617	-1.1062232998382275	-1.566721497021178	-0.6573359317907932	0.016013928205686617	-0.7447921192265624	-2.067396405737504	-0.28028202304417366	-0.8229847479417398	-1.666823353208372	-0.804581237606933	-0.9622903995216788	-0.7474391978830319	0.9586854258265823	-0.8777168806343987	-1.4266066970195928	-1.2075049841354244	1.1108655419618407	-1.0082079633837415	-1.3206896716947367	-0.30812981643112136	-2.0406826483862655	-0.06508715684578839	-1.3193200867313355	-0.46866677445582383	-1.2408899270223073	-1.0526737527565297	-1.0366461130882625	-0.5494167894413906	-1.504196451563643	-1.227300821777655	-1.1798614264740703	-1.3128747447421358	-1.2546418993951949	-0.43180496789716927	-1.676180825176354	-0.10162439221970869	-1.5731169217183532	-0.9197727482373684	-0.9485842172096459	-2.413142446823079	-1.7922702420366292	-0.734507694350924	-1.2689397415622394	-0.9907029504274356	0.0	-1.1509991200198018	-0.9020378512019358	-1.067003496753138	-1.571717630062897
0.1374003404386123	-0.5109347318595914	-1.679369807052357	-0.8530860264810193	0.2604240736278887	0.7288304879668115	-1.3700902955370757	-0.1154515982090149	-0.4340186690397712	-0.24032463331571852	-0.38933969767711735	0.6093648478226675	0.08787289985431845	0.8227456888233774	-0.8708284322585139	-1.7022178892133166	-0.9943602938405185	0.05586921495936194	-1.1293004279749776	-1.4617779912984568	0.6293195888179982	-1.4563036772305293	1.11605079207784	-0.9281927742972025	0.2718895212205231	-0.18669751841377188	-0.44426453655414033	-0.35513621366556397	-0.6392355302255998	-1.4112331643640479	-0.9779300125766581	-0.6781185826655318	-1.355933617071496	-0.5580286243936962	0.25375664821976984	-1.2255926332382419	0.12634851065025549	-0.3825751603515983	-0.8078024327102872	-0.7126497922053472	-2.6588734870188704	-1.8421668128595883	-0.3070860323358581	-1.1357193371663428	-0.48226472582093904	0.0	-0.7344607063803854	-0.7700397510431404	-0.05275775464927654	-0.9030348232407854
0.7465990165311114	-0.5192231781380884	-1.1777983692608927	-0.87519600779274	-0.010710995035046599	1.1770959261309786	-0.16430337217976967	-0.1426969842446266	-0.19712641602922204	0.4279140549255148	0.3656430894446656	1.5740406249627679	0.09409747287604195	0.46907219009117684	-0.8458876605613472	-1.4451576136531474	-0.7675868034029406	-1.154464283465365	-0.7646880958962522	-1.3655944061504977	0.99339766272341	-0.5383205270566406	1.3203446778912755	-0.38730266043823075	0.6337129811670525	0.7618037333628805	-0.2624666165757504	0.21794257601767508	-0.46282668863202153	-0.77514626509376	-0.2141119343503523	-0.20977263172474117	-1.0988584120140967	0.20139736402959202	0.1534398749808506	-0.44449208930620926	0.4106872471241697	0.8776432979114634	-0.7320199321036605	-0.36034307770644014	-2.063787347941418	-1.4596661210537147	-0.179482128333654	-0.7082300373085053	-0.45663481998716043	0.0	-0.39252661950608064	-0.542309997974711	0.8409910749345728	-0.2737967465933128
0.817875922293612	-0.6993070483936409	-0.7975855859036284	-0.7303493858377714	-0.6532986790808932	0.43505736038153225	0.4559291912490998	-0.3808807251428792	-0.22614950671597842	0.4138900931998446	0.844009469637523	1.1555562754181314	-0.5832263234158508	0.15618844816649002	-0.6646634342070558	-0.691540260611537	-0.5764849412131064	-1.4383819163702214	-0.38459698288400623	-1.101399085151523	0.4315125737003978	-0.10535102799160011	0.41176142425705203	0.07403164893868873	0.34400849249481424	0.8095592594802757	-0.6462579918356661	0.24085014587665596	-0.28949855228653504	-0.25173737711707805	0.38815855324721366	-0.05739598446528283	-0.778514227859508	0.31966651965640674	-0.4709131470461987	-0.0685556639035451	0.6674651093654997	1.1243265721230016	-0.7470986585742996	-0.04715689748978676	-0.9943488696502915	-1.1394825875843455	-0.2393340425074192	-0.46811859814679174	-0.7195074855422147	0.0	-0.359421233979563	-0.678748244471163	0.8825410189372325	-0.10392435865754569
0.5570872496615671	-0.5347436368285384	-0.7870552451653317	-0.4837643486546895	-0.8975574708110852	-0.32922707310133625	0.22904170659477976	-0.573256616817142	-0.35135742405815157	0.3533948335220026	0.6894111600353546	0.037375365777227124	-1.0413234608176734	-0.026511300861691803	-0.3540725451155873	0.16959849363464244	-0.4374182860068024	-0.8377806733706022	-0.2891907875398489	-0.8164166231329529	-0.38362889797306704	-0.18482701459483397	-0.6291054800778	0.2518150708851191	-0.29269228391766594	0.26853534351804587	-1.0255523878571733	0.09283880585423811	-0.2046862555616041	-0.19326291350054808	0.3945774032346829	-0.20554899081013925	-0.4790893642802153	-0.05008263097175274	-0.8666875701428451	-0.23226490805128713	0.8844824013827586	0.5383732240824063	-0.6714341675045272	0.2227341944657018	-0.11082433380774119	-0.9520510937214506	-0.23122579880159577	-0.5927721592476267	-0.7237672879795082	0.0	-0.5163121298821873	-1.065220006534532	0.2758969444001281	-0.23546726727958245
0.30082141523859146	-0.023734190696230405	-0.6054118006168466	-0.13131948545676078	-0.2375825840391648	0.10799202829879855	-0.03067613979682437	-0.4508316152325551	-0.22719971092415728	0.5961868253588961	0.2989266069774403	-0.2542399309015605	-0.4827208575223546	-0.11626910766853639	-0.0651199240578882	0.684683934220455	-0.3183922709880149	-0.25690767358983935	-0.32626488338769083	-0.6098107322827706	-0.3565095796258307	-0.11785297928408803	-0.6183935541738103	0.17413404925112752	-0.6403919322292536	0.15161800167187872	-0.7017981177656741	0.4098203647168761	-0.03270213073648768	-0.27182329448197795	0.08443753070664001	-0.36164976879237865	-0.09121332317297731	-0.026972980891818675	-0.5764982394224843	-0.3744953050626545	1.0606915621994237	0.2898999031559975	-0.3286141814222677	0.5048614017183579	0.20339029129477515	-0.5292919480257048	-0.06262543058624614	-0.6032848512916438	-0.17623507964568622	0.0	-0.46581954829531624	-1.053004158984817	-0.17803970485656187	-0.22625841353062465
0.24292823017037143	0.4043976821921693	0.2642874020842683	0.3747545176400459	0.8561336236387201	1.6238020248452394	0.48284704725662453	-0.06355316771044296	0.3537220024966148	0.8642543861685158	0.36931660392159127	0.9902149597938523	0.9067371890995269	-0.05264721673686602	0.07528068692781803	0.6409710425147969	-0.14111103307115955	-0.24971733161025553	-0.19088631180723162	-0.48486305058010776	0.8274464460880278	0.5036217796633625	0.6018672483050034	0.12952061989525157	-0.35626817407783307	0.888529429005909	0.38356409604344344	1.1792588207969075	0.30473673238270976	0.14956779151666208	0.09999565860376937	-0.22439913727093594	0.4285953982480306	0.9114749301853674	0.13638067386940345	0.025395465589586053	1.0573294357262821	1.0623769167470793	0.13531936519861243	0.7184998074180767	0.06361226526712224	0.3290859290589826	0.11245496066012758	0.029260751107012914	0.6036393112637919	0.0	0.041313027150496465	-0.27943560650010174	-0.04625667372525727	0.05556729976223423
0.327142914335212	0.4425402705360935	1.4556856843992105	0.955071401295271	1.339063938135209	2.8304850783629387	1.4884787831412916	0.20071171654902462	1.2079600283814171	0.7361586951709841	1.0098882923354373	2.7794795567974386	2.025872772469082	0.34535568189448934	0.0777531760657008	0.16289842023066559	0.12849410881915455	-0.4318196177815793	0.13998552018032498	-0.403355175893151	2.2321101388496216	1.2448851126587956	1.9542945028935885	0.38009413267758196	0.2725975377332135	1.7419127310927764	1.493168683132469	1.6669081627129567	0.5537705031317086	1.218817493481836	0.6914646585195378	0.21339042850858286	0.8737428885474531	2.18858897323776	0.6379769879400835	0.7967431914450369	0.6672038990637897	2.179400943675193	0.3126499352268128	0.6512979747680602	-0.19510656193331555	1.2195756091962857	0.09405387252194751	1.0582116115109295	0.9847546438537749	0.0	0.7695914054476727	0.7353136697720173	0.3168982189979603	0.28961551618541803
0.35723921181417667	0.2152114841502582	1.9974828411341008	1.33151834605092	0.7454136944926004	2.579203291916572	1.8947973092913946	-0.0018415279930234796	1.8461794142149892	0.27360981529541983	1.5644744600824516	3.411473678854239	1.9220520989202765	1.074844453841697	0.07397806150360915	-0.4082927027061329	0.39293325335326795	-0.16957194284557064	0.39700012727878514	-0.3405113868652681	2.569855599421705	1.3186068514478002	2.2394304536383403	0.8325272806201326	0.6791748830929003	1.6900847266760517	1.7587146483337517	1.3191514832517437	0.4187475977552657	2.2486043217720324	1.4301979888740521	0.6237239834703932	0.959140449410405	2.69271256164492	0.6106262393886613	1.2978604101105877	-0.05684526732427212	2.426616109713785	-0.014081684772425204	0.22204285453355213	-0.3768557577453755	1.4718981216355094	-0.11990410213482167	1.5779382452512971	0.6771425668236849	0.0	1.1759514203051014	1.0551754963461848	0.33366493540124137	0.16947594816103026
0.2174492334993957	0.032095170911867206	1.4649415637331888	1.2322386930586489	-0.2409823067359636	1.182572618972364	1.1248689937534293	-0.5592781695674127	1.8775126223526326	-0.021170795884071506	1.4229058221928108	2.3126175546318386	0.7760755626738041	1.708341505178551	0.1855137067225259	-0.7296873481662869	0.4891708575445245	0.46743507547205426	0.4018061548255735	-0.27985413685597793	1.5614572897555279	0.5609766078571783	1.3847441633554531	1.0787196590469355	0.6566081068449382	0.7238279349758168	1.0164966106841309	0.5212768269291794	0.01459749447634533	2.3139441237282066	1.6911557632072614	0.6539881643978233	0.6654787579496311	2.0319237210407937	0.3096116444534416	1.205274016560636	-0.6279092389513493	1.5626250665449934	-0.5556790858774038	-0.3162242625752268	-0.46353532710227074	0.9025474666174758	-0.3194470483470542	1.0807454776526828	0.022826651996001823	0.0	0.9675299811433725	0.4009799927633719	-0.028254702234413176	-0.1569466610999135
0.007574476772821248	-0.012386221831652323	0.5509915720128342	0.7030388485962125	-0.5266960798052099	-0.01377112068151589	-0.12292495644122316	-0.9455157823744186	1.3654089672155723	0.15087667232022933	0.8040938600059729	0.639205453458923	-0.28386382611324834	1.6629350319455833	0.39234383300441716	-0.6495877604036392	0.3682937612728727	0.7636129166904739	0.30427922137247176	-0.2042767532384103	0.2349884969230138	-0.30195525759192393	0.43214088608996015	0.8208928976393426	0.5239930424297783	-0.06769117761837196	-0.044716635050260384	0.20833481518119246	-0.18739146583234248	1.2335474585254884	1.3110108389932744	0.30237793584650946	0.31925591136026643	0.9850705537535905	0.16310474764120883	0.8736097980015274	-0.48729200885950197	0.6337365445695516	-0.779392791747175	-0.5503474191535456	-0.43846307890862496	0.07317622217410287	-0.3140965649654465	0.15446377603921094	-0.3919931305148019	0.0	0.42330940227687885	-0.4672192158677408	-0.259958794435121	-0.2668072033755637
-0.0494741398058223	-0.06793948422751975	0.2542341971095601	0.15166107494229392	0.14631257000778355	-0.15947788779738717	-0.6222745235322255	-0.7489608452599661	0.7581810314539754	0.48587175665023	0.47536600201628276	-0.0723143099364069	-0.3754490764214584	0.8180271091449612	0.5286332151791039	-0.28728641569364544	0.1631855179856983	0.3107189783224282	0.35232081351718786	-0.13375496066791806	-0.2225163276497288	-0.436507238522143	0.2831585243405578	0.2108532550630149	0.6222149047044153	0.20577627821440483	-0.5736996611316965	0.7407846990547633	0.05331404055713386	-0.15873135706220814	0.675926942784231	-0.06718343370742205	0.2621518061333789	0.5937291549696786	0.2478419917389295	0.8245148028410709	0.3516762388288951	0.683129139521674	-0.5044268964015498	-0.3332181639752966	-0.2592334873186654	-0.3027252869432805	-0.15131324082756115	-0.14823622428901373	-0.3520050459660992	0.0	0.08051629345706557	-0.6011230082182051	-0.04101975941608302	-0.03032040055570128
0.14045557494254268	-0.2141664105963499	0.6348419923707445	0.002856467305385948	0.8996313868531292	0.26175826819989034	0.004100426442723768	-0.14501772957442713	0.43770278057206075	0.45850046894274454	0.7373069228840576	0.3640925789966231	0.25264406705472514	-0.23286786518457187	0.4287058892057265	0.0707762595391438	0.03672459592222069	-0.4218767589923067	0.5178398199663279	-0.1413099959723567	0.21513244317105135	0.1880127749032497	0.668124785465758	-0.30472948049334553	0.7941740385762576	1.1139046853805208	-0.3514095927180641	1.4228950619822787	0.3763014775519068	-0.8269901781640184	0.2208094465914114	-0.14027341233559823	0.4691555342806255	0.9737491507181867	0.2697440815912532	1.0324140681362115	1.1285561353324671	1.4583208029023333	-0.11447875128282252	0.02972982922027096	-0.02489123716534917	-0.13680830958568616	-0.061096632698783425	0.42569844258541156	-0.15662041817074124	0.0	0.12626550838701622	0.018647439993634354	0.2904694835758452	0.19638023394836243
0.39938728651386884	-0.2932414080771457	0.7256535454420782	0.29775998800177506	0.7434367525468872	0.18998085444197194	0.9004105666673877	0.25236221740434506	0.36195570398394444	0.010888336823322457	1.0025428797017268	0.7043859314653407	0.6240813978546903	-0.7146704272049631	0.09698296695960949	0.22438989525051253	0.002175802722342288	-0.6418046463136527	0.5161046258425794	-0.26180109535144197	0.44410833133537125	0.8148521335650485	0.5549996163647165	-0.4578161168555911	0.5577696820447177	1.3664512126817976	0.131879790575468	1.3053922050468805	0.23788302245901827	-0.565946524835239	0.004322326499176556	-0.04016256231143011	0.5773179990463869	1.2503656360213644	0.030971627390693583	0.9422609295409456	0.9975304901108092	1.7414803796706968	-0.07488748982893055	0.11469546683315526	0.0050104906628748	-0.002280418962359195	-0.1593599043491097	1.0123614205286264	-0.16616853838402498	0.0	0.22180259026072377	0.4637138124932241	0.17719227553587075	0.041397171710442965
0.4412028099255868	-0.14820796701320138	-0.19820092230009576	0.6721339916602156	-0.24326119178701036	-0.6532234321627545	0.993364143310375	0.06608887444758396	0.20507831729642167	-0.3500010205091607	0.5741607240433994	-0.09495130605419266	0.21603619841317728	-0.48259321758049806	-0.2698459953688046	0.25782932361322225	-0.03476802203115769	-0.1854258396805694	0.23553387629127392	-0.37171140909672107	-0.39974536380549525	0.7751087406951519	-0.49277861171781395	-0.38648928460548954	-0.1916871838906992	0.35515584922474336	0.328472921156938	0.3351693904926759	-0.32327366141964814	-0.09597414843039254	-0.15907880583045578	-0.18386338201887822	0.32428116034726656	0.6483682727519767	-0.2345343380882259	0.2313177337549015	-0.06661174495458129	0.9024757778547473	-0.3021810405340018	-0.09662657243032917	-0.2797013797933898	-0.3632161938283028	-0.23811197422434238	0.7205163779097032	-0.33376199579230265	0.0	-0.0071219784136809456	0.011958054575733497	-0.34540083094392005	-0.34694800635592515
0.19765322476982755	0.06792890782749285	-1.5347248064516932	0.732879580192498	-0.9511632632767303	-1.449245336891384	0.1653017226888265	-0.3775591370498602	-0.1620012074555317	-0.2074101802852934	-0.3461788014652278	-1.5313751326537892	-0.4833869395708428	-0.17116776725935648	-0.44791459335126316	0.4536173179010913	-0.0678253664838918	0.34141342530089547	0.0051759713922170355	-0.23557995167375392	-1.8168300673418378	0.168664055098087	-1.650850002457453	-0.36295889646719376	-0.8477037511363344	-1.0664164176734976	0.22949624543263353	-0.5504960408181528	-0.5703585231879785	-0.14081874581909312	-0.28815288447362775	-0.706255566319709	-0.10710857936718864	-0.5989693692134729	-0.10829956121072658	-0.6410039821084554	-1.1251745605969374	-0.26889877490709657	-0.19092927889723116	-0.12873570370095785	-0.5531931063935798	-0.9105214147393323	0.07017989434604527	-0.20133459705212425	-0.29668250004102975	0.0	-0.4108783109203066	-0.9013547010367262	-0.5378115597844436	-0.4261597545457037
-0.08023829152562921	-0.006906795010829685	-1.8849342490837562	0.40632114581842826	-0.47046796948060393	-1.3264477484015273	-0.7488217580893635	-0.3660383645047879	-0.4332808327735204	0.18779360455872718	-0.7689032476818669	-2.1293220158717903	-0.6550720355796134	-0.4349109311927175	-0.38453509394139657	0.949258153929716	0.06607910967110117	0.3684822851001383	0.2661716127531754	0.24487313931578977	-2.4036803938876026	-0.3883747200516931	-1.69899970815629	-0.40024951981193313	-0.654747692983516	-1.5190442361692547	0.24241173402337637	-0.5260442809423597	0.11164683351162909	-0.6044134069672252	-0.16342290211464686	-1.1473073066105974	-0.2690882988960532	-1.5660328229013367	0.4578279303805448	-0.8408049185323979	-1.1603028937151645	-0.5127318843925397	0.6441813640067957	0.45651066957719033	-0.2702916092370007	-0.8431766636701657	0.8574846587009217	-0.6149019476043391	0.10974019717212817	0.0	-0.42207993594231297	-1.1190743638282257	0.20233634796584388	0.057742384497850734
-0.11427367324521405	-0.47968921379541474	-0.6809128214896369	-0.09841798336813111	0.882733838856607	-0.44062423027744535	-1.000680794744679	0.3929544390798331	-0.20529534260993176	0.20345251911045442	-0.10804120866888059	-1.2222932175114103	-0.17256914130146514	-1.1254136638775267	-0.23110616441639875	1.4835880387627043	0.4534584275127591	0.05770313951020873	0.9704186529846965	0.8351725140295985	-1.412401885223193	-0.5331758240975855	-0.431102804930794	-0.25907500283546164	0.401802879737136	-0.6504471504913817	0.565962796162633	0.14137756772202448	1.3659629891772063	-0.8152939717846273	0.287358555017803	-0.8870988780394121	0.02069068295615047	-1.6991187361568778	0.9629181770539065	-0.10857099308816573	-0.10877499075882249	0.32610959081475827	1.7604225731555374	1.457080704782925	0.7104305998025089	0.1606326042415002	1.6889031679234359	0.09789334853791987	0.5814803644797567	0.0	0.23226395145927256	-0.11146094832395116	1.495828188121554	0.6802522890567869
0.03695140348088725	-0.952636550992867	1.0235278383217132	-0.5797102419403514	1.8863214225410807	0.21663413038931228	-0.6970521262050018	1.3714217559215482	0.4668074516736927	-0.32776395109872675	1.0053617052284862	0.2247915161912641	0.2993855853816753	-1.401475127228508	-0.18060678696634494	1.561913921098194	0.8696956028417274	0.03672444715077358	1.4643556037058643	1.1076388308342775	0.3623617373465257	-0.47775261312192213	1.0409089882290543	0.1606356150322867	1.43280097892993	0.5137555105850908	0.8683401951881456	0.40902421096159663	2.0605685563824037	-0.47565699795124283	0.6958836293801021	0.08191194461982154	0.4148635365371867	-1.313079515311152	0.826454060246527	0.8654599919115853	1.0590035271771778	1.0439654072687798	2.2000483271495157	2.0716196336618746	1.7966896059076018	1.4005850202025953	1.8802556274772537	1.2113805008694016	0.6732060174267589	0.0	1.0644761336989788	1.3534303306577935	2.1834775058132254	0.7685043281518318
0.016529521657597877	-0.8793451366159349	1.621290071704531	-0.9807905050304526	1.6803635787956368	0.0055225993809121755	-0.4805833655967917	1.7112543443620098	0.9736494994847952	-0.7834697361048449	1.3528426494407335	0.7270728259078947	0.20041781020172234	-0.7070646128757734	-0.2840782203848576	0.9420398548219823	0.9131008943631382	0.5699477498066174	1.1169240036431243	0.838494278797981	1.383372976725454	-0.5829978791855879	1.44842984815395	0.5811326372729685	1.4886144310007796	0.7716357519657011	0.6773394637057019	-0.3164686396791034	1.4379576345393104	-0.0838894972741192	0.5403392616424317	0.982114087843828	0.3818643861679534	-1.0164678751757696	0.017888959916183778	1.1210773065765312	1.3051995130963612	0.47410657865769906	1.4673661633786612	1.6391399005742762	2.1177230766710524	1.7535365961994522	1.1181313166268527	1.4756880982645078	0.32268187057907194	0.0	1.239332037501417	2.0160828508734374	1.4535438086413066	0.1658322267251085
-0.3758197268796268	-0.18289492363396903	0.6913438153263225	-1.2472762367390304	0.5623585129016058	-0.6456041940802422	-0.6839626869159302	1.0872665138274007	0.7115389386607013	-0.4458431893391125	0.4955271438622478	-0.04813459758731045	-0.21532329967453814	0.5026391690114669	-0.43201081961454846	-0.05303784283404693	0.43279354113365043	1.2374967344508352	0.04957220496214324	0.24236269948319641	0.9519456209964515	-0.8368579047557438	0.6546057807772944	0.6133918870308225	0.5245982846685057	0.021525639098463785	-0.0015833247052718165	-1.5064655147052228	-0.035168345370591506	-0.2861187552194563	-0.24021344709718329	1.015308456285015	-0.20092960258998444	-0.9079855023420816	-0.8599641599818013	0.42367265801697096	0.4994080982590418	-1.146310835108366	0.09474360896752769	0.3408172694609736	1.3735118200769978	0.8548149347317756	-0.17843531506596502	0.5922365641515546	-0.0755724091779987	0.0	0.464947227162309	1.4567692913481844	-0.30424896582753436	-0.5854346783337305
-0.8570792433930715	0.5931030142003939	-0.6085390079598993	-1.2079312387403298	-0.48769888282782925	-0.8405986402425666	-1.0291423585461066	-0.002592532300768434	-0.2762769358560735	0.5781474671152704	-0.7545144401410495	-1.0377862261470572	-0.25866082391447753	1.164912903837133	-0.4957178837708626	-0.7675279711015447	-0.2520434062900142	1.4810076296847072	-0.8866070195562022	-0.24282020664945844	-0.18561174894621923	-0.9188840331854785	-0.3597654633628421	0.21349958006532263	-0.5666731641487109	-0.8427464855379752	-0.6201706015034841	-2.1398740024914424	-1.1020589980549953	-0.9905240144680699	-1.0405809873637017	0.26841117847940055	-0.8845636622216432	-0.5742745481144587	-1.1500292604014448	-0.5254112562737694	-0.5977296857658311	-2.4493794266187296	-0.8643340220272014	-0.8950303161979146	0.1649994436670559	-0.4216278485385127	-1.162904104433893	-0.4678694980946118	-0.1264263074206554	0.0	-0.6565528083126366	0.41891303922609946	-1.8425059085635414	-0.8562071401225203
-0.9240154996444839	0.8382247161916875	-0.927202905726564	-0.7503923600691623	-0.8933938132413992	-0.35578510794525237	-1.0968637250910953	-0.8023806818200574	-1.2948944302358882	1.3783297275160074	-1.2982691040362169	-1.1538106483116428	0.24414302107847238	0.7211175034385485	-0.45501541102280185	-0.7964924348682337	-0.656945859681663	1.2703998477345804	-0.939433708779602	-0.3989357833222592	-0.7958999741162945	-0.6906223904540455	-0.6802408892483746	-0.26294032021791613	-0.877220260506311	-1.124204232048532	-0.6886432625598884	-1.8178017477596187	-0.9837129361504011	-1.3969838148702625	-1.114203355176845	-0.3309865469064708	-1.1199867820613814	0.18817129680446537	-0.7693355557170878	-0.8620655962933083	-1.213412464964255	-2.4614925466605757	-0.8723535224839104	-1.2281743919175259	-0.5872709817722838	-0.7841338248656451	-1.2816112936867283	-0.6708468316289967	0.1551093415578525	0.0	-1.24867915166647	-0.15234194976974905	-2.218846605750337	-0.5936774418187817
-0.4545782440231287	0.5396912911152566	-0.2214962445731777	-0.09637420272497	-0.9348854653217966	0.08969848321567314	-0.8279048121701362	-1.0306030812242464	-1.6583008925566038	1.2697313229947744	-0.9509599177903245	-0.5263340245714025	0.6836106015621426	-0.3129682197853489	-0.38106270603417053	-0.3349101367318707	-0.6444940358941504	1.0551250275299082	-0.2166874342235348	-0.3964348497707582	-0.5045794643666316	-0.3956282906607381	-0.38053146380992525	-0.4996303189885622	-0.34728054669140895	-1.0511084264832473	-0.3373413851692583	-1.0530928886431332	-0.09883061347840844	-0.9420720149313814	-0.30872180887917794	-0.06623275670947447	-0.8346898251128223	0.9231893897280776	-0.22889329955940466	-0.43278922444683315	-1.2741609322525702	-1.55559690843894	-0.3394817426965725	-0.6478834157711414	-0.525978058577302	0.14647322843616256	-0.7171329256023461	-0.13024888486213182	0.46354231610447955	0.0	-1.056312787610695	-0.12373203269985379	-1.5597525562470054	-0.26800251142700726
0.08287330967843579	0.2878319743047215	0.36428959185308746	0.26132440038505345	-1.184080295071761	-0.24917159160934022	-0.44981298840321116	-0.9694239596275134	-1.3074785680507188	0.6156292111762988	-0.47033686745403225	-0.17346573235836923	0.442992512656847	-0.9393367986545387	-0.32707810773074397	0.05446692440405102	-0.5394875152980168	1.12164612219406	0.4535014451653102	-0.5035883490660772	-0.03459687701192954	-0.2984176153569021	-0.2128868821848399	-0.5956604435317299	0.30203353438531005	-1.224531405086924	-0.1654173967706006	-0.5290509311312801	0.49872585930667107	0.0008668935507335755	0.7655131320971051	0.6798543345178764	-0.4605428977265885	0.931301249684693	-0.06399049783847448	0.1434646711459651	-1.2386942351163426	-0.8250561652833961	-0.028273373890512786	0.10626724371625358	-0.10837372563534407	1.381064564219794	-0.1336579300259773	0.15586333803024113	0.638521089534464	0.0	-0.6092656122552133	-0.07551206843703236	-0.7279771035820556	-0.2423227392601151
0.12360154685772792	0.5871216403875568	-0.015272481662865656	0.014437727069212229	-1.7218558410311366	-1.1762352909503337	-0.0994681475763693	-0.9360692984886061	-0.7520562996028403	0.4005700978781779	-0.5183563600928998	-0.6694602269684017	-0.28233322634801694	-0.7244109392917574	-0.27407793824242505	-0.011971902738093733	-0.702625755048797	1.2120539027830046	0.40301473006102184	-0.7047617426073708	-0.2261148625013129	-0.29363096845703196	-0.6266425383959644	-0.8806409404216238	0.36652108641457143	-1.651468461806737	-0.5531921089310186	-0.3616103652633028	0.26115326269175304	0.5240398683185817	1.2896184181962929	0.7847038284093791	-0.4037306669356581	0.029123876067331893	-0.3180857938491699	0.17554525550349856	-1.4078595561534362	-0.8047733348745779	-0.17881194732569616	0.30873329267582966	-0.01730973800015683	1.4909293749950057	-0.015334376213499116	-0.3722464788933873	0.8117602420466914	0.0	-0.5225851099357995	-0.3883210548777996	-0.3925599269505799	-0.3807143151881837
-0.35186703925955326	1.248047070370341	-0.9157510359790926	-0.6079055309056065	-2.070214047655371	-1.7274434090672792	0.24289945700201523	-0.8890539967870359	-0.48132953409297985	1.006731738158263	-0.934327098364482	-1.5300793253653584	-0.693367971963683	-0.13062189248639278	-0.18300140426983816	-0.44294071083269987	-1.0813145332667404	0.8744258437988185	-0.2289075106559278	-0.706122802135799	-1.0920695908757965	-0.0691678765743759	-1.354313848179569	-1.3908234885415638	-0.2356437660847417	-1.6921426520890914	-1.2468713994825318	-0.24256039035296345	-0.397856314723139	0.18361168130321742	0.9135314998718157	-0.3336042003381533	-0.5990465316263655	-1.2567883333719858	-0.610376092710182	-0.4614233507387116	-1.5896125260040554	-1.0962450610353425	-0.3547280816817417	-0.11038790504195406	-0.4345760116595818	0.006255530865611047	-0.2771095850928084	-1.1688428954980468	1.083429817420285	0.0	-0.8056171508934182	-0.7731948309358864	-0.5128567795029604	-0.3332724923176719
-0.8100305083336282	1.5648941842009012	-1.2598759945430438	-1.0427987973209556	-1.8241773623539579	-1.289107317344565	0.4806677709326692	-0.6441086732431888	-0.542305886008888	1.6699179132540118	-1.1533864464973063	-1.962254101225436	-0.3825926871086224	0.1396008124135487	-0.06070079658518479	-0.8666219603753756	-1.2835290870754412	0.07600170672693288	-0.7577218060635117	-0.32387987893079806	-1.9436300399145867	0.3699293757665665	-1.9158649865930808	-1.693914705226918	-1.0896094944110104	-0.9712233359404584	-1.6758111191648621	-0.10380389678289623	-0.7155157663533219	-0.5991425996649424	-0.08037212370574644	-1.9600396180577146	-0.6639459572225995	-2.2193330277484002	-0.6347174563797429	-1.3424874929224557	-1.436984378602727	-1.149905193893334	-0.0978187711602445	-0.6434740336522308	-0.943777336451815	-2.1039423581029326	-0.4876673349101009	-1.371915065980479	1.2125212858305192	0.0	-0.9744246980325855	-0.7970278846808814	-0.6280005985170153	-0.05090571361498818
-0.8130463909913619	1.0938893629364719	-0.7247829298550632	-0.9511184757161725	-1.1530983213158956	-0.32627455392446425	0.3389948112585254	-0.3019998912858335	-0.6860584005305532	1.332972731080938	-1.0606626799600618	-1.8499460699093282	0.13815848828552027	-0.06857976179877621	0.05735060424139584	-1.015600086638554	-1.0620702280303258	-0.689163062709868	-0.7554608799538536	0.23523968208707993	-2.2430985975514375	0.5622272222978414	-2.205055708300277	-1.3377537561941684	-1.7887959693978712	-0.003000829963641017	-1.5779538216494475	-0.2880652326261225	-0.43986000173741563	-1.1126322188274167	-1.1387364484794495	-2.748769121517029	-0.4189371402754107	-2.539112608173899	-0.4784069092749569	-1.9563419718519606	-0.9233971807737371	-1.015807247977977	0.4661103573412391	-0.804896325194035	-1.0547720218084256	-3.3070875271515865	-0.38026175436188897	-0.9513461737834458	0.8181564584165318	0.0	-0.7387209546215336	-0.5869380053268832	-0.44247335425544243	0.16612603610907567
-0.5197366777437531	0.16013364402118338	-0.09458417238626037	-0.476517435486048	-0.585839423732353	0.15004044532927402	-0.24861992740092154	-0.1994655698874219	-0.7688468025373975	-0.06817957796603301	-1.0813177223244574	-1.6731142207193601	0.05187393436706009	-0.33708183703789457	0.17803006843483163	-0.8749992700963873	-0.5849352634730528	-0.9174900513256602	-0.450898115779388	0.5713873301565403	-2.058124772209168	0.12526943106700122	-2.364482323165477	-0.401930224313254	-2.167822387987378	0.3488388118581397	-1.1794458927273883	-0.961600069651396	0.024284961916794617	-1.0834519375936684	-1.8438291975514622	-2.085685532873437	-0.09580194198455298	-2.30929260129267	-0.41242437700403983	-2.038411888627934	-0.33082266871917276	-1.097160833986067	0.7928009678753263	-0.5681210146224287	-0.6870796654731247	-2.830345944028342	-0.07815466973757838	-0.7003092936492125	-0.09461316824475788	0.0	-0.35377931708898824	-0.6807471708719117	-0.03517635983541465	0.12084057770685423
-0.40772874286247046	-0.469189065387014	-0.18542315663024686	0.07361419334366974	-0.3981123332521273	-0.2450633192016346	-0.8236826245717156	-0.3852011528350032	-0.8609677808332195	-1.420403615551417	-1.4443496861442693	-1.595396811709378	-0.7590433066654529	-0.31308284144146203	0.3650103760881122	-0.5356367445320332	-0.16189296834268047	-0.6200237152896891	-0.32572176696099026	0.549570667503377	-1.6690401710588103	-0.6556251796558035	-2.2563491590346176	0.5357438388187067	-2.140005724095656	-0.07932627526395206	-0.7802682800425431	-1.6114800394233855	0.20038691800335376	-0.6933529617953953	-2.0313229481088433	-0.6272431391533871	0.0271467365219787	-1.7036347049654152	-0.4519115379617529	-1.561705087235865	0.1720337250416468	-1.3790724827996665	0.5975433118945709	-0.24917803635860802	-0.12670540600531335	-1.1780902168239102	0.14313582278216072	-1.1142301719798595	-0.9629889283030705	0.0	-0.21507942233839636	-1.1910197433809795	0.3873571789607119	0.04099451541080879
-0.5806943418506589	-0.371072631902564	-0.7631900277311485	0.6561528028331186	-0.35985105009285995	-0.8273462260771984	-0.7325566706001524	-0.3684914874166479	-0.9946346165434051	-1.6140507402607052	-1.7236779488072318	-1.0924604274894727	-1.5426875161423677	-0.15329975865327372	0.6580089936827042	-0.05217774159477094	0.18048196679050751	-0.27663345536666073	-0.47350798367194197	0.46750372798599366	-1.0272927801312155	-0.9754530701238333	-1.4410481144503249	1.0040374188005587	-1.5715224557274958	-0.5411596129178387	-0.34905317123045143	-1.4337085933902298	0.05965227005860545	-0.08191423837574299	-1.7261332741460196	0.52280616290658	0.06418394400215346	-0.8317571694168625	-0.25994473849973815	-0.641910290288458	0.7449358427053248	-1.2913423104467892	0.18580699081449545	-0.09424470777091863	0.353185969802259	0.4952883100226162	0.1995629600364369	-1.6698461735966315	-1.1559685140461091	0.0	-0.2728649481932721	-1.4550312882397485	0.7516775496746546	0.3238499911488386
-0.5799771356503229	0.14774255489599974	-0.8516292939039268	1.4237963054820642	-0.10757089823923088	-0.6370719060475266	0.15228235370864063	0.3671916853284863	-0.9873605767773999	-0.7430329761847753	-1.3659922783163136	0.27827089670419874	-1.5258564666779497	-0.258258149464164	0.9847868053665048	0.48416721638117954	0.6794358149889527	-0.3191751839162427	-0.5260053976439437	0.7162060008178232	0.11451267202158516	-0.3278967560836201	0.1522862077818513	1.0936820994033647	-0.48432728069603975	-0.3040375153009692	0.3257015840729777	-0.25781810931111543	-0.09788668144256937	0.808599540224883	-1.1199914590824218	0.9623733433469214	0.411089368168101	0.11335347936636551	0.4409383255726477	0.43310870998012907	1.570234319973369	-0.4444357629134842	0.05100704696112551	-0.08334877855242849	0.6977498162087965	1.3777499182941688	0.2308682927534639	-1.4794675198424518	-0.6252360609160246	0.0	-0.0703362696025416	-0.7790070689089638	1.0750194668297741	1.0188543329317217
0.013597294213326217	0.43846045782403625	-0.03620957596337837	2.253609193847064	0.3572951923235706	0.45711471391009495	1.1985389401384539	1.6085858289380779	-0.6399876396847056	0.043063613794066105	-0.511712721744786	1.984678916981061	-0.7460519120036275	-0.6979426483790143	1.174135861583901	0.8198770995830714	1.3777391691207956	-0.7161427985841712	-0.20601044036227084	1.3152734025913906	1.5770037039492832	0.9189653265369409	1.7536549493432103	1.2239764840107843	0.6969293861352439	0.45024070423028567	1.1549965745222528	1.1230534245214892	-0.12596198884200055	1.8169817369868628	-0.5531935809677886	1.1451507068396396	1.1651404267355074	0.810921256053319	1.405751395835594	1.208433350384325	2.429264076901313	0.7508198606746391	0.2641213113320801	-0.10619962697255647	0.931628428776503	1.4093009893729491	0.33382507481902474	-0.47621894339579296	0.025169044259646358	0.0	0.6185098792408873	0.57222483671907	1.2763610868190818	1.6978766752032366
0.9473300051053891	0.19057776640260726	0.914411875536451	2.5910415089877077	0.6630488928691003	1.6070966941968932	1.644606291309014	2.4031341146640752	-0.04781610403087359	-0.1711632880183971	0.06484284624250745	2.804916173053542	0.07699282617189401	-1.0707091701299154	1.0734325801623228	0.6494466768206213	1.8634381345911002	-1.0401101619886235	0.22773514507398565	1.8529066613008145	2.5708674894227563	1.8707573892368585	2.2900001668878764	1.5368947807168167	1.322573255963584	0.8897622016664822	1.644384655641857	1.70203181864332	-0.21385960938194354	2.3189698888700674	-0.32242319851431234	1.514483371190627	1.820905388094651	1.0881688600616517	1.930300248437099	1.3218511219456017	2.758840242986073	1.4542594611892319	0.40498084117592353	-0.19411009112422742	0.9759896524928421	0.9577312397513922	0.37768374187579656	0.4288453880132632	0.15397859197071037	0.0	1.3864808435411617	1.447749987972251	1.1688098035555663	1.8715837178220347
1.4913038356411366	-0.3221628702784085	0.9465713319997382	1.9866460319138577	0.5565531349249724	1.9320922946098023	1.4037292151548089	1.9882596757404698	0.4342357276320391	-1.1212925223891332	-0.07519597756728659	2.1157160583860817	0.3829529739563416	-0.954835712802754	0.6731640356748367	-0.056041137506709006	1.6500935446034255	-0.882915869296583	0.24683838164350227	1.8950594516670378	2.3913897333902026	2.0011212283450663	1.499829102191103	1.695870170816695	1.0893002339561224	0.6330781977711656	1.4071832097021488	1.2788102233277232	-0.5653726589062583	1.7664059432474495	-0.3911422886498202	1.827325932772369	1.7257526557132756	1.1693595328320354	1.477508261619722	0.8554794066211613	2.2046911914040925	1.3415886905360475	0.09848928019454632	-0.4680225917244047	0.7212978609803947	0.3614623458671252	0.15873745421537178	0.45655022480981067	-0.2779074418984234	0.0	1.600039332264266	1.0310780633461614	0.6730887202381846	1.4568910159110584
1.2849610601658075	-0.5985641225836741	0.06270579289757222	0.748960990888525	0.2906555520999671	1.4584929122222354	1.0897013604395833	0.6801523495917093	0.5808103851429565	-1.7630142962257231	-0.397216510564526	0.6655851862491595	0.3031177989843031	-0.39125312824088987	0.142366321826494	-0.8723666856195832	0.8098906373280734	-0.21759471580252054	-0.26014722706323934	1.4083791975506745	1.2680169729000668	1.5973370031702632	0.33743542964241957	1.3483609323373469	0.4110438142496348	0.28814527755828034	0.6998122067829503	0.598887818414621	-1.0255771520083323	0.47311646417333686	-0.3570086302542095	1.538729708277532	0.8441485893982813	1.4687042515294688	0.26703632268998007	0.3452361503916058	1.0579474079709918	0.9478543650056513	-0.5032738639425334	-0.8697877272133389	0.2527640240311365	-0.1522629436185709	-0.28788656136179974	-0.06415384128217627	-0.7094724492553178	0.0	1.1625051235124968	-0.15667281715793852	-0.018371328415650062	0.7929293191952387
0.7893166614535367	-0.3978605188217651	-0.5718347179437575	-0.1806762560527353	0.42164000448414635	0.9943702189606481	1.2390695564377878	-0.34472741666898266	0.5529512283005017	-1.4444607211054585	0.007891482627990028	-0.14995273199664508	0.35986191319491034	0.16285374716310597	-0.24965323085828275	-1.1880948822514659	0.05566302512359818	0.562172390327805	-0.7333683314699543	0.7556914763746275	0.309400828757282	1.30949943395341	0.07401148907890864	0.6588831309348111	0.1041452966063982	0.7146211723465683	0.2548198504578118	0.4873679879157075	-1.149250717785159	-0.45808150253945124	0.15754173508786304	0.686431930993292	-0.08563077343388789	2.0809286417674064	-0.8103493812849966	0.31564112811054185	0.05579773542531836	0.9851035455057888	-0.8566057658830424	-1.0565371225093914	-0.11322353376175014	-0.31951702576787594	-0.6157001219433208	-0.09723602838772011	-0.5767158399713588	0.0	0.6830164930902614	-0.7033650773423364	-0.5387744686980365	0.27250657074649104
0.7372976703422631	0.12699772231270384	0.03887080891144138	-0.16500571079654716	1.1955014582101082	1.1260495069349379	1.67557747562733	-0.23282474907875314	0.6784787364429765	-0.5058100610610149	1.2601287150084761	0.28101035656170426	0.8178459393188088	0.32639463596017115	-0.2872494366033696	-0.7312905158004264	0.057831482916726774	0.9223860716238226	-0.49822344558884607	0.3105551195405694	0.45804811366849485	1.3834435558175016	0.9983651430685844	0.20737938597929428	0.6174304419702118	1.8830088102520535	0.500710950384039	0.9904118819706353	-0.6529601150334035	-0.2242489817158904	1.044707266998098	0.04077988802604519	-0.27414358088767987	2.5873058235982103	-0.948715104336462	0.7740222526079086	-0.26979859854744676	1.4840169979248357	-0.6039632469875984	-0.6693470100904979	-0.09452844428881063	0.0873599858375349	-0.46784669494501746	0.8174028684074817	0.13168483672931544	0.0	0.7880691841646543	0.20107644676109537	-0.6137609282183896	0.04357916016678553
1.2238882539319893	0.6452527201026136	1.5018963246978874	0.4071898595308755	2.180433297231413	1.5150482915458072	1.761563083819547	0.6683456166925504	1.0259491057435526	0.22364479744364038	2.4225398684743165	1.2633484210407653	1.4397220253445964	0.16668772239477964	0.03942970143506025	0.15858115488050484	0.7186553412925512	0.5950478617810744	0.45667407508012553	0.12301532080809734	1.532286004768382	1.4516898553706408	2.1355863315802552	0.3333272393996984	1.565254873102245	2.7329878376668746	1.0507647386158894	1.4464943348213197	0.2548165309853121	0.772050695158259	1.7213527955076071	0.23317250386805036	0.2888232065137986	2.4652991761147125	-0.15539857125045548	1.2139448621723252	-0.027703908952083287	1.787844350543238	0.061310018228785054	0.2672245592475471	0.2647018465715289	0.9284606195306792	0.14715276905706978	1.9881176971933767	0.8718962592572002	0.0	1.366041212676703	1.8570991057829354	-0.2454807017219323	0.027483234225831224
1.5669189488293875	0.8831430024496282	2.3910313578542	0.529957828824852	2.577765887281257	1.2973452786938104	1.17951639595939	1.2069112792783367	1.318365906757996	0.2945436369931624	2.5223835042308544	1.6872364078921898	1.7793358721465293	0.07332035057853536	0.49130322145227695	0.8212558253119004	1.2578034285465214	-0.1691305265467798	1.381787882959942	-0.04107791473704261	2.403811706966499	1.0403056781867404	2.2936591122373953	0.7183877039513308	2.060459023364083	2.2585160949691154	1.1106764933385092	1.2866352136095827	1.023999704809269	1.3491219226958635	1.6785058572471139	0.9348646951233668	0.8493884491221131	1.6499752358027604	0.7687237295284376	1.1453561722423753	0.2194863694650589	1.3453054195373026	0.6086099933691365	1.26375554564347	0.6129705259902436	1.5917614110272815	0.8155235831955079	2.3826004610125375	1.027984178615263	0.0	1.6590579720785255	2.7426219136713237	0.3171568137195609	0.08699622387392465
1.1414246275323492	0.7058937836833012	1.806762251353871	-0.25249545591134503	1.9521041366295377	0.11459867001622057	0.27541803968900364	0.6588706357712658	1.2938246862058158	-0.08452084776235815	1.6497113074485583	1.2181433233225427	1.5657935532046283	0.314247070499164	0.7253125843824876	0.8783903037604541	1.064258378490149	-0.7372151756840927	1.5106756904544525	-0.3833250571706355	2.140855780906125	0.13756005919956144	1.289089025534382	0.7418823322117765	1.5524997591669816	0.6009484474962035	0.4016322462123347	0.5950649008917859	1.2372535616930413	0.8954621186827798	1.0097179743422044	1.1737240925628523	0.7498156151288861	0.5976568028220369	1.004134297755107	0.5894779223098133	0.015911289521141386	0.3176687658363966	0.6821135357593975	1.7496005531960548	0.627046638787464	1.4575175362253483	1.0869922900399436	1.795829983828459	0.42588811838192614	0.0	1.1317537831561368	2.053727858498585	0.7561809990544457	0.10879596638516997
0.1748526863978698	0.1533841306218599	0.3698984004283553	-1.2575939116609975	0.6718162298148556	-1.398968559302263	-0.40230808130378026	-0.5468109068337412	1.036875942575008	-0.4493345910806365	0.809636564961255	0.4615902322311501	0.8345870421936701	0.7522130518430968	0.5647916901180967	0.5683731484738643	0.36600003500064926	-0.5998658175178514	0.8494123045410464	-0.8326696632138966	0.9128374347478012	-0.8083680474029792	0.053347979187263965	0.2094175298363702	0.3651437629056137	-1.0701927381299912	-0.4549185112135159	-0.11917902180196582	0.9447866842015533	0.059178428141278376	0.33180527726062137	0.48297790324044076	0.14537210459475525	-0.19441322595774171	0.489518554205517	0.021448810861652793	-0.6194325770100774	-0.653612171580507	0.37332356502297287	1.568710535647435	0.32778393750847684	0.5553383141030324	0.8938055826532035	0.9828566270356999	-0.5102220218396746	0.0	0.11815011320852904	0.46913170779975844	0.8744441279980076	0.008209232570328842
-0.4873369790366511	-0.5027343819827373	-0.4662895911402231	-1.4038049368000847	-0.39646869360332465	-2.2163164487008222	-0.7364172044014633	-1.3449763554359864	0.8479678126283439	-0.5267122416500735	0.7313061800687278	0.09936625596242371	-0.1298120417400117	0.9915272925398818	0.16697310821792843	0.4772642564745168	-0.05851416803955051	0.13639029396798574	0.1414668771184472	-1.1143235257661868	-0.2593332954958703	-1.3751650845651202	-0.4070375234563724	-0.4160223079679567	-0.5928814346518892	-1.7192035004038884	-0.5864348180244661	-0.525733995676204	0.5632446689426766	-0.06729781271778867	0.16415790498232585	-0.4976762286962275	-0.24802714233310483	-0.6256228771776008	-0.07826885925516147	-0.14926660629268346	-1.2952624323463964	-1.1195656088977415	0.04375014799851322	1.0821955689396847	0.051638087006625935	-0.353226102343114	0.5893505937667879	0.7065189419874672	-1.0541420892473312	0.0	-0.5171509633521627	-0.592620525501886	0.6953226549049025	-0.2282040128889317
-0.3779763184577256	-0.8393525260412794	0.0057043948979151275	-0.4856022229825123	-0.671502290686329	-1.9269730855918121	-1.0699005149850824	-1.15553699821499	0.8336223125400849	-0.30082251942161375	1.0868481912591126	0.13773629426000508	-0.8985981108876356	0.7946773121416257	-0.11434595617978913	0.9130718394051972	0.18474608807220064	0.7556696306027002	0.04489592402114485	-1.041463137572378	-0.5757025762423315	-1.5375838786310458	-0.014321134873453385	-0.5702739833622646	-0.6777767744608816	-1.358630939325774	0.1271206258805074	-0.7102102327993662	0.4573517370833851	0.6991661833642434	0.4283376464657286	-0.7354911466668238	-0.05755044747736487	-0.9165010018001459	-0.022383850597052612	0.006340739867549644	-1.6170572247611317	-1.1196739566715022	-0.05132291852079498	0.7579261071366976	0.09265260260553831	-0.49766308665610975	0.549177067047026	0.9267363244969802	-0.7447819576965096	0.0	-0.3377339111467557	-0.364760500102567	0.4121322538547949	-0.5070818624289333
0.045940317699392996	-0.6085196798207374	1.026401951329586	0.4941854254030543	-0.3585667812747345	-1.0537489441923988	-1.6586321265595318	-0.39214280057540657	0.7703025291707393	0.1149191223831837	1.0145195737136636	0.0842341592113209	-1.0990009799374372	0.36110433961573446	-0.08554607629100255	1.5305489496363451	0.5967577188974924	0.5277885312815476	0.4285293283190455	-0.7380088911303515	-0.19694361210921746	-1.5554820182299038	0.4443047565808751	-0.27493665151185703	-0.10588095898803812	-0.8059709871172157	0.8297914982762089	-0.8747683051238409	0.5951179787774741	1.3688778865583768	0.5899876621569587	-0.016890939943485204	0.28213058156022985	-1.2087653421121798	0.5691897539402107	0.04564167112378046	-1.4514469810768025	-0.8975301571859721	0.03285729951633333	0.6696837867082978	0.3609138005567099	0.07955642228908148	0.7349032314358992	1.029137518492761	0.16738736887084724	0.0	0.16639851696714403	0.6377877872732906	0.20189249450298755	-0.7253404381578421
-0.019821298279432204	-0.04549046966805992	1.2424683228459708	0.38099282773152365	-0.15660551043117696	-0.3838913603450267	-2.2592580141533953	0.0909651763020057	0.4265990690048465	0.5134288384860586	0.22865131076320647	-0.3262109528598227	-0.705430360010667	0.17292478018423604	0.07651934112462257	1.6042552530460574	0.32147040012608985	-0.6054603899466741	0.5564328460539572	-0.558974670465162	0.06883210086746665	-1.5915394002648746	0.2650542434096579	-0.12435506633021744	0.2989503668368403	-0.688394211931394	0.5641048780121578	-0.9789774987116607	0.5957972589662887	0.9217839655747095	0.2632143105368414	0.7804992030353666	0.07104391401899267	-1.3689628387649981	0.9336541131947812	-0.3493610872734989	-0.9232956425404497	-0.5475305935835231	0.03776925584913828	0.4514617048138793	0.42064364195404463	0.5347775654686664	0.698685959682175	0.6403234729674887	0.8269958295220887	0.0	0.11156151763537596	1.2466854510184477	0.055423868461649685	-0.914401179868918
-0.7174997755366704	0.26839259968826	0.16578305539335858	-0.8334864019219657	-0.4517790859416601	-0.11522564067643468	-2.3244374708607034	-0.08248751384030822	-0.08693521728534596	0.6349182568185492	-0.6466896424910941	-0.7852063816158985	-0.12162855516237214	0.4929635712156621	0.032506300527868334	0.7460812857623321	-0.8305665726464317	-1.9036461945358956	-0.051384278923447824	-0.7376842687394557	-0.2875796582334533	-1.5079025443688612	-0.4088115542336602	-0.5604188374984465	-0.013224320087866087	-0.8202540715499437	-0.6501095103784529	-0.7644810676757592	0.14673358282774612	-0.5026416679738627	-0.37347307647691363	0.6906218448330848	-0.7441809379772765	-1.1770821528590918	0.4885280173461939	-0.9882815277850564	-0.2479330312477766	-0.025770906019841527	-0.21560387204987724	-0.2115874906525541	-0.06156567572262585	0.14290145255189787	0.0841800723685225	-0.020662297025288955	0.5127717227922696	0.0	-0.7853571840852148	0.7744118982754695	-0.17107759374356368	-1.1738658562969218
-1.2977864367622558	-0.015016615296450807	-1.334215345139115	-1.92993473685477	-0.8378379306582012	0.23055358894678266	-1.5337584144104777	-0.49363462226136734	-0.409525603015018	0.41069957074906194	-0.8442346361974858	-0.7710391240013033	0.19465374254368972	0.9738817255274216	-0.27929490437948135	-0.5929275539646502	-2.00936590491252	-2.4055938988554035	-1.0291439021134299	-1.0667432449111622	-0.9271877848982958	-1.019213056077686	-0.7679167511862585	-1.2741655572221362	-0.680487657027731	-0.5240146825831568	-1.6996673246192942	-0.07552553894360037	-0.5894308447105564	-1.7366214675286518	-0.7573781997447939	-0.23328448912199284	-1.3836232854373116	-0.5883835382354825	-0.45990055900508164	-1.2659863445448056	0.4234371253749331	0.6369162132673551	-0.6130308946445095	-1.0737121236793867	-0.8522808521821466	-0.8420493475269946	-0.8616322550561315	-0.5344637718114265	-0.5657220052291981	0.0	-1.8203850653197327	-0.4258508902252878	-0.4826839966744628	-1.3862091644980625
-0.9479133965654247	-0.5863130407864003	-1.9346427723707496	-1.7123253749260372	-0.517797086558042	1.0890417418015583	-0.09065297995583138	-0.43459128957224935	-0.3434347007387388	0.18472810235769369	-0.3108310107236125	-0.10550811235124856	0.2428782762169468	0.8529279119320875	-0.48554003492523146	-1.3708456047928548	-2.074224012141461	-1.6919870385633888	-1.4902277839960862	-0.973435086380568	-1.0513263297576294	-0.013074862462361017	-0.1976385205449909	-1.4565978311724503	-0.7351248610008633	0.5719476281833684	-1.4113937679159296	0.9235471456720572	-1.01227811002028	-1.813530677712245	-0.49392390435202005	-0.9875712271599737	-1.037526698968245	0.2416638278790535	-0.9572428216885372	-0.6660638703742701	1.0442585069768426	1.2962073244523566	-0.7880455014378458	-1.4087273632203712	-1.1879551907201127	-1.3709250629797127	-1.35259646547584	-0.7422594267442515	-1.2807554425019407	0.0	-1.9423172000288356	-1.359872947631705	-0.5688557131666386	-1.119308238214703
0.28237979832538707	-0.7636895124825336	-1.1441444628167596	-0.24305023554270755	0.7702799637730517	2.1997855906902117	1.4068805924603431	0.36412888425864615	-0.045993709780004555	0.46198251712113364	0.3433744633757025	0.8841747946250171	0.45890691008022494	-0.29006396977372745	-0.16753417203031903	-0.8332065804651101	-0.7391317114796327	-0.17652085538826964	-0.9255447807315093	-0.046091804025709913	-0.27638621070730995	1.2432156051068965	1.0747157863089933	-0.6657996966197682	0.36644560324449105	2.0989491076360913	0.2766106099035552	1.8326622872114267	-0.627189725205965	-0.863940618993308	0.27717875237605755	-0.7635718289029878	0.21866510922198576	1.0907633231521123	-0.39268096983460354	0.7333929350080645	1.5930691968948032	1.8284881568745242	-0.42949641601187033	-0.7062892527515866	-0.43584315078247693	-0.7055993314446811	-0.7650962390568917	-0.7059122180174122	-0.6268058195680167	0.0	-0.7791348347641545	-1.27630441747803	-0.048347330771692926	-0.04321522727789732
1.4927262617665904	-0.26045324650977186	0.3055317089832888	1.2342243676463172	2.2730820865602883	2.778058531982498	2.2867690221067867	1.4710804006417844	0.22837320326020294	1.2665553457606946	0.6018476357072111	1.6379062353465361	1.053272882443341	-1.8887214052962744	0.5737246490403505	0.7290055426317348	1.0507646016429015	1.2438784948771098	0.2621544066196293	1.4118995983974278	0.9176136352693456	2.1566974663801974	2.142312401181872	0.6256663592386033	2.0151922907565636	3.2112956088272258	2.17556903042303	2.261857878999731	0.3805743570742836	0.20314366594349836	1.0180185436663873	0.15037742540633878	1.4108468186153198	1.716597631892903	0.7968083097285219	2.1804208427211518	1.9460606880440987	2.142964419445691	0.36629389688570313	0.6855710618495648	1.1538102661049905	0.7169745245690491	0.6529498487906987	-0.4331850874269187	1.139089495756218	0.0	0.9506763103989109	-0.2760447589317632	1.002735615243235	1.4778459353244273
1.8130416655760275	0.4281140836695864	1.2193788066233542	1.534153789932515	2.7696952608004355	2.3112348932397953	2.094711356870204	2.0974267739360943	0.44639243359847014	1.878036595715056	0.5063560172220994	1.7231224363827673	1.5141180731086459	-2.6341524316711267	1.0474660837729337	2.084799180412058	1.9084964574572207	1.8018791888482681	1.124318184030957	2.4032276874316785	1.600337748073782	2.1203269084920757	2.1886982887306496	1.4046995834438223	2.856034320496632	3.2090567681330575	2.876886035473224	2.027102346241664	1.1669795465574069	0.6555092146034246	1.2579025477821153	0.6976748902414935	1.5668724072534566	1.827678794929142	1.489387144104367	2.7287131066477937	1.839842597971941	2.0410601057016677	1.0459278881593495	1.6958208231397522	2.4044469121448686	1.6242866167292753	1.823600913297561	0.07968837014036627	2.5333810309608387	0.0	2.011154388576126	0.7851905234658576	1.8405554841911564	2.393967548304848
1.1528129015313373	0.5249129837494003	1.0053884452902349	0.594617830194096	1.6740287617540235	1.0857798398431988	0.8389622683814407	1.68217294477916	0.7170858380404019	1.4763024232311182	0.35924566447807776	1.0458833406699986	1.0661911608286696	-1.598620356320969	0.5966592639722464	2.0409161186820164	1.1992572665560939	1.270855295573946	1.0382061298217544	1.9910168905535153	1.231376275274259	0.9475586694364975	1.147386929001744	1.0351898722679402	2.038896978755748	1.9957643463831707	1.9468333046187252	1.2244457248667584	0.9519173946889651	0.40912710088663773	0.960029750657922	0.18858594992517339	0.5740390362625476	1.2034044962423853	0.9642966244602053	1.9630109971013372	1.0358772557910167	1.2617717919116838	1.0036082469567984	1.4322600788959292	2.1231602860696195	1.1443795329746707	1.7130716873218403	0.559425086935942	2.2247554189278027	0.0	1.6523343494792444	0.9865760586972725	1.5747058016861428	1.8289858934287637
0.08930100702138027	-0.16323381646423532	0.06419916733130909	-0.6514653625288842	-0.40043408671142816	-0.11345409404679033	-0.8849250982100375	0.27920683420983256	0.9464387307923556	0.11416948218840561	0.21363938518691267	-0.10475166448933268	-0.30205608058400024	0.7674645498814718	-0.6778184247340461	0.4641820790313517	-0.48528848656340084	0.009538441095937725	0.2123445538267329	0.1868563346467032	0.10121898607351203	-0.856838969938876	-0.30713897535948886	-0.20255421092986609	0.07977230972956917	0.1118793944699316	0.17039859557743586	0.1855379526875077	-0.20706276181797706	-0.2612574193755986	0.497846253020678	-1.0161997650558852	-0.841251598907998	-0.02967262094490881	-0.4136634044625024	0.37619177088023087	-0.38857423184164	-0.14830605663632396	0.1402090452449629	0.017995897871541117	0.22549890705227876	-0.3328224915131597	0.2582353185981752	0.5117694441639097	0.39683431287896015	0.0	0.1594419154112484	0.09222402808651486	0.040661455756363166	0.006772480303268005
-0.814713224802911	-1.0156983147220446	-0.7204675474057145	-1.2867310181065719	-2.186873198843439	-0.7564534432052975	-2.1304435655206273	-1.4717172892714994	0.7821428356033728	-1.1652655099516827	-0.1339937445520308	-1.190781893134836	-1.5479528383580947	2.84980104034325	-1.8913417054597803	-1.5928552566960832	-1.947541773737288	-1.267353943878993	-0.620351387791385	-1.9077170260968501	-1.018899533388783	-2.2985640182557465	-1.3764699706745462	-1.4338984533763366	-1.5949224506801252	-1.6012259267086573	-1.2865161835562864	-0.6981750648624524	-1.406666665979033	-1.1105383825261652	0.28851606929835866	-1.9310361748611617	-1.862499792202793	-1.3084710368448054	-1.6061978260629597	-0.9973339005523745	-1.9049742559942147	-1.5771233281882124	-0.9808886174840323	-1.4899150795268141	-2.051333022352532	-1.5516824966754967	-1.5654430874674288	-0.23353614263045216	-1.413861582021525	0.0	-1.4611906216031418	-1.2421530199151716	-1.8889927813247775	-1.8122483967007368
-1.4436109169581501	-1.2942994741472782	-0.8126456690259883	-1.1716257256670526	-2.859631449567129	-0.9449115973772336	-2.2332236619499524	-2.7477650941365406	0.03444770860539375	-1.3759860909888124	-0.7222234958965609	-1.755709525636131	-1.6075947585218997	3.239790467078111	-2.154782065851367	-2.8017579173725102	-2.424431510242249	-1.8667509698966473	-0.9392340956284935	-2.9567040878012056	-1.6183418566314913	-2.5624104938386982	-1.7749196833377994	-1.9724967758743182	-1.9986278506701463	-2.4897328171123756	-1.8890958066879617	-1.2207161731508962	-1.742929749845556	-1.8980646855699168	0.40022373404398226	-1.9203896686334772	-2.216475908804223	-1.9798120332967777	-1.9301672372768077	-1.444197944621167	-2.7877872129139734	-2.2070049412716553	-1.6148747467504214	-2.068710304030244	-3.1861844272102777	-1.6134813675254807	-2.6230537843852497	-1.1629633423045354	-1.9058655643558593	0.0	-2.309530695220372	-2.0252995026912997	-3.0022052498904626	-2.448206247854896
-1.9501468563203892	-0.9554769982813728	-0.43538129272470116	-0.7929488176793305	-2.584256029765482	-1.0803778599641787	-1.3553269727770498	-3.065475023606297	-0.9492151504740802	-0.6665882700732927	-1.2390778680107524	-1.7545390992487513	-0.6566802736335783	1.957276301860138	-1.3934716239173548	-2.6590561608522676	-2.0666024414746205	-1.5145532456056512	-0.8456363343231531	-2.4944045347501422	-1.8228088046139777	-1.6541936400160888	-1.8109401151788067	-1.7821030173640102	-1.4382141062640714	-2.4473249712490612	-1.9500952472732347	-1.4715884685884002	-1.1759073045748298	-2.241119006559164	0.47630088082470323	-1.202827549021537	-2.13487560148886	-1.8136952655440601	-1.6001990963817283	-1.1503565969093927	-2.6341103547506335	-1.775395090983109	-1.5173878594637287	-1.6410650937718443	-2.71763372587304	-0.7701176350707609	-2.5768195573762025	-1.5222332865377437	-1.297089468564215	0.0	-2.211295830675475	-1.808958802808029	-2.824200889131795	-1.8398623910365355
-2.3504389441621227	-0.6157124424202859	-0.2779761384543794	-0.5840189736493119	-2.0713458527769606	-1.3048683453229328	-0.33476089190559283	-2.555162411062921	-1.5337242751961317	-0.11510463459340048	-1.361458053116959	-1.529710133780053	0.00016940276167873682	0.2941000221954257	-0.3700575721133747	-1.7586442175087775	-1.5338484162196848	-0.543420581910816	-0.7942943942877648	-1.2257325874612062	-2.0663171668303213	-0.4024726990324888	-1.8934079243654052	-1.2785527099050407	-1.0021761367744015	-1.90316739537875	-1.9840233776538134	-1.6603643217869164	-0.5016356622652761	-1.8380290476177674	0.07104539378029347	-0.5033498367951308	-1.8895183209022712	-1.1438831778007927	-1.2832425344276859	-0.9124890912030993	-1.6937648923589157	-0.8837820668701467	-1.113562158133384	-1.0199818130017129	-1.5491279356427303	-0.04100078613308437	-1.987965865933138	-1.1621733891761858	-0.8731461937643052	0.0	-1.6685274158928038	-1.0759293341034233	-1.9613380001440903	-0.9152375066712252
-2.425193762921936	-0.7261614288368011	-0.8125875969134028	-0.5375139876934761	-1.7522581641625374	-1.3813608291112152	0.10682899304896244	-1.7542456774677813	-1.4761741246484779	-0.41367520526615637	-1.1522478674545504	-1.3833791510941174	-0.5447067619050386	-0.5248190982106045	0.08538902780491056	-1.0526617532345133	-1.2597539869930665	0.3486465240713688	-1.004117171948711	-0.2567925511544028	-2.471145735278346	0.2566300113685596	-2.0282172495533843	-0.8273381276732458	-1.3049914592750909	-1.429006616725363	-2.0148525163096314	-1.817716412788546	-0.45251328852254713	-0.8871647365078931	-0.8786356155514801	-0.34656961440473666	-1.5120507449449005	-0.4887885076264356	-1.272338567273268	-1.2574451471805534	-0.6609129170521603	-0.39589940856015143	-0.9567849736640739	-0.9704127493498067	-0.9090008881887159	-0.13875993168430342	-1.5534113594131824	-0.7390032147423043	-1.3578105171530974	0.0	-1.2819499029653574	-0.7210011070819563	-1.3502050001126165	-0.5102811753262413
-1.9804172608751638	-0.9795036250981075	-1.8189233000717175	-0.4207475728999942	-1.4952598190598676	-1.087968566936871	-0.012886771535938825	-1.089946181730367	-1.2123111348433397	-1.0157183532106593	-0.9675284446555628	-1.221060730600017	-1.6476850924404542	-0.42440725717337435	-0.18864095425399927	-0.9125172733305867	-1.1482377439476255	0.6674456781136464	-1.1915505198772232	-0.07163293354845174	-2.6425393073369094	0.06260508728863472	-1.8731969528588528	-0.4944716080113971	-1.9002481172803387	-1.2871744332320658	-1.6080995661013944	-1.7353573190904739	-0.9009546526370191	-0.05362464772390895	-1.8981119433283717	-0.6803208994123746	-0.9370384726188489	-0.10158959460277843	-1.2400544946212697	-1.8923439720904263	-0.08857925514459318	-0.5424716895641845	-1.0754920464592514	-1.3889627662892787	-1.0851251257877261	-0.8256709573847688	-1.3661286146801093	-0.9234497479357874	-2.039922132901616	0.0	-1.2086081570763867	-1.1144995653040761	-1.2500989116141152	-0.5897308398232006
-1.1017877346055966	-0.6924132136504467	-2.52401222620294	-0.1822007607502168	-1.0398184257836156	-0.5841871672079795	-0.15565520078923983	-0.5505072254322531	-1.3257984260624482	-0.8268351671967044	-0.9992323752869735	-0.7498090598892292	-1.8312647999417722	-0.22539486559170135	-0.7078575417560775	-0.9246446590841927	-0.8899167661117587	0.5337264517610149	-0.8892131603585348	-0.27493428155503086	-2.11028524643346	-0.4697832626444203	-1.2769213702921565	-0.2036671110749427	-1.956488648998523	-1.322312089233222	-0.5315554116256515	-1.2570986141816087	-1.0342651488639671	0.156105750132489	-2.3367784921926256	-1.0459368244194351	-0.26448505249689325	0.06586470098786146	-0.7767590233711487	-2.0754547995187687	0.017929151634572343	-0.7684764623927385	-0.9586473447628544	-1.4605400268473119	-1.2830946051036722	-1.270067449934241	-0.9773641979086055	-1.5346944783661831	-1.6840906442908858	0.0	-1.1275897547557296	-1.7224779250342481	-1.0930300673879303	-0.5685103705435814
-0.12678836137166594	0.29564282076316195	-2.250006131380379	-0.02312311996220043	-0.4795437509858595	-0.29045676051018066	-0.011020011882898762	0.1205240761821145	-1.7940751367840708	0.3669883321755916	-1.06055350163719	-0.026272108536597942	-0.6096965892177839	-0.5126201794398433	-0.9746850813100836	-0.5150637833030257	-0.41772981300204226	0.505917359373205	0.004851857478613596	-0.239109334796778	-0.9174397014366364	-0.6800000758582148	-0.6229565611666911	0.018965049670576727	-1.3142929356354665	-1.2595480676891637	0.7656531973410231	-0.5726274504632037	-0.2932723510656301	-0.08829088348649587	-1.9375533987077413	-1.0157873340360148	0.2346551179707413	0.06575539705910913	0.008795795319926712	-1.48092417310955	0.04654938607797426	-0.5028120454486087	-0.20795052341186349	-0.5937239880564672	-0.6907816472998851	-0.9220663689727232	-0.08231096120100873	-1.697527569173567	-0.11249932901270708	0.0	-0.6841327016726548	-1.705534773603632	-0.3103145628666623	-0.17823431016176663
0.5882221344689572	1.3184135834006931	-1.0160120324008544	-0.10089190157704613	-0.1651548699793879	-0.4437897195805898	0.17321524551945788	0.9464785140556842	-1.9564088427494821	1.5036269696317581	-0.8741201702496804	0.4003966642091358	0.8198946984354126	-1.0072553459037947	-0.9456655210960198	0.3645222689285487	0.03262938114555339	0.9548879513773486	1.0304240697596192	0.16275909500335176	0.3207456094423514	-0.4094638603433458	-0.48095663380752984	0.0503503979361473	-0.645084161478022	-1.0411073179448618	1.449999228658581	-0.09993585510540327	0.973069027435995	-0.19325291044492626	-1.0570834461196768	-0.5214989167542563	0.3684487189877523	-0.18676788825349605	0.5635818183954793	-0.5711806869328323	0.2664123165729728	0.09678219715675274	0.900846163814219	0.8905621114644082	0.51161687086991	0.0020240470884417268	1.0296500482449793	-0.8944651880259094	1.4580216900859209	0.0	0.07053542810651514	-0.8540023848658861	0.86924585665758	0.24956911292753267
0.8751062591372504	1.574036739372634	0.44878616488570094	-0.2756416763481201	-0.20018869942144474	-0.8674232015552302	0.06550609856979492	1.5460760310037798	-1.3120792233650265	1.4269023903365536	-0.4525266349639074	0.08205744433011382	0.9708611925513505	-1.087494311822164	-0.8639378619088548	1.2198999410359204	0.25472438089769467	1.6321531895088564	1.539085837712264	0.5313987775687008	0.9755758920854897	-0.006121396848426538	-0.9082425378641444	-0.11371981035284302	-0.5646970929353599	-0.8194244704895202	1.0847367055943669	-0.0330776800511872	1.8470911404818824	0.1309334851978163	-0.314476379342301	0.12103085938791219	0.22244135815092486	-0.6932371303281841	0.5200097860832803	-0.06549649090680582	0.528597197185272	0.3472841181387327	1.6197189264838139	2.047891244092892	1.3434400106636375	0.812018039078149	1.7643092772024234	0.3488140438418883	1.734151385202491	0.0	0.7001433462009217	0.17154813854133277	1.596555323284169	0.3510579297531928
0.8214400935581854	1.0028781855542535	1.309011207952189	-0.2252583550527995	-0.2268910405201906	-1.193784878789833	-0.1592251375494562	1.5199848915093055	-0.21081405132231348	0.2440535600338421	-0.07467957651869833	-0.6620310339764639	-0.10595110928226592	-0.6713540200827919	-0.7913089584171612	1.5826765587944907	0.3319487784864436	1.8987373597606054	1.2817157074725243	0.5210305340558858	0.9720861310638285	0.1976421701662363	-1.2616289860830336	-0.2538744397261296	-0.8324676440612258	-0.664835041547541	0.051056252824651684	-0.09116222942258981	1.7739630480499542	0.5799304525868579	-0.04307037600325381	0.47839189412604155	0.09276747501258956	-1.1500537181414	0.10273166675787461	-0.14738384813941288	0.4929123925023399	-0.06577312275602848	1.4860830179588722	2.235950204095524	1.1450218000336805	0.9976570029578263	1.8484223244040394	0.9954413778423943	0.7501894264219426	0.0	0.8351947961825218	0.5566580871014843	1.3397107000498738	0.28908588077040287
0.708831598076633	0.31660720809270215	1.2958745339160183	0.19287107579134485	0.1891620653337132	-1.2259188173254556	0.01893634330344203	0.9642069463431755	0.43968210307589384	-0.78894470607647	0.06873312950668571	-0.9307088553703446	-0.8550350314389433	-0.3120216092792754	-0.4925278253821502	1.4548996766220876	0.49940916001567803	1.3783843592383467	0.6364976256426231	0.2544280047484884	0.7515062509217738	0.24691780929574758	-0.8534576872828553	-0.11408995104078891	-0.6389713313718887	-0.40369822700737523	-0.8343070410228752	0.18932387570050133	1.0646271234023523	0.7389411097232478	-0.10785991567597658	0.37640535110607876	0.24007633030872622	-1.1309198581188125	-0.15647508217087824	-0.33417674742664605	0.0984450077886403	-0.6316570342426447	0.7860835485426617	1.6750764532798559	0.3020900326830318	0.5877797873439486	1.5340474660025298	0.6241575608805896	-0.2703122377815212	0.0	0.5688913076959619	0.19692919712106852	0.4797668436915876	0.5090571869108858
0.8380459638110948	0.16752644108223536	0.832620910027105	0.7366069258762938	1.0399526747370287	-1.0085203710862838	0.6967549736080004	0.4712388474410386	0.16734781697953194	-0.7109922635951987	0.06726727233677075	-0.2260732300882916	-0.14644121068420463	-0.43933085769355285	0.1880731691497736	1.1607049668880056	0.8057392978403034	0.34932856472141677	0.2526139599189333	0.10773457472418888	0.7146991063809502	0.37181885419993355	0.2464127541839991	0.31217706558281894	0.37176160862284136	0.17601613585743686	-1.0628763263057475	0.9298923239184572	0.48189705719137377	0.6536455787891862	-0.2037114119375526	0.08187196839677821	0.6944286841890802	-0.5237004208423017	-0.016963400069769437	-0.10909274450448271	-0.27579696306087614	-0.5806561666612126	0.2222729355403544	1.0915815154341744	-0.23223488678874732	-0.012050127076651495	1.2005427595831297	-0.1765714902383984	-0.34294376715953356	0.0	0.3672442816860889	-0.24261832112373802	-0.11458776294846958	1.0257187552940585
1.2865269125645022	0.4610041569998565	0.5369678203442911	0.9706348896461784	1.8544037937212579	-0.6051894038173243	1.2167146806267095	0.5470399134514095	-0.5162795706526071	0.12246957855192962	0.10060273405490687	0.8935584910536534	1.2699741250904222	-0.7815376229455042	0.9818382889784223	0.8760955037640334	1.0280782581790708	-0.5051602937772843	0.4505564694659663	0.21448350653721898	0.8159481868648423	0.58327286394162	1.2322713339811098	0.7392714945128286	1.6063147882555977	1.0065036368575613	-0.7452764109746473	1.7583915149578369	0.4379337213962556	0.7100783046375326	-0.20367978517502394	0.07022280529299958	1.2434692977866872	0.32113689297712844	0.27415279491050315	0.4912834800444912	-0.1640660528852086	0.21284931689586864	0.1974466541408934	0.9062386954069439	-2.4922957262874552e-06	-0.41022790126183517	0.9136989878091872	-0.5532589602460114	0.29697574321817577	0.0	0.5854060326824333	-0.0894040176691739	-0.011901118539386042	1.2511456436370878
1.770010042637369	0.594708221371146	0.6337551333840128	0.6878426366674354	2.1831707061883496	0.039759744435478764	0.8530663534457159	1.0706943546698815	-0.6667122727290812	0.6226341092221184	0.18268364158256664	1.36352091329799	1.6470903166371669	-0.7280799661544434	1.38605784547373	0.4467234116926565	0.9663854374142198	-0.6820803017670888	0.9502601457579567	0.3388966097330237	0.7579110698922004	0.6369810552260887	1.449391431436098	0.8738506894411864	2.1602014251573154	1.7328493157368834	-0.25774873591320835	2.183230358689489	0.6768800246330796	1.015114975952491	-0.1482191224314362	0.533938317068673	1.5810266143916196	0.9398407869125451	0.36114364625437323	1.021468144238836	0.4916465521330177	1.0817304263578098	0.5184426417903052	0.8712766390437882	0.552711654319366	-0.464803386957375	0.4875368080056416	-0.3132536252175434	0.7244586285881351	0.0	1.1079922362146915	0.6425657144982753	0.4266695411706682	0.6883746334481815
1.8051081423177806	0.26642290633672344	0.8523921966365018	0.154348940461225	1.9917597626947598	0.9321741790217355	-0.23104568588408206	1.4127125413682082	0.06609285049504399	0.3384006037780979	0.20211483407688427	0.8097798346340078	0.4219208512367378	-0.1474279439283442	1.216840389059699	-0.31166142396889346	0.7464926523478524	-0.19146349996773174	1.1717145926332886	0.24242577299433876	0.491424550930465	0.41125382411116335	1.121590008662048	0.7325202777859046	1.811174714537413	2.056045896836068	0.23185068562532218	2.0226954738020817	0.6861085951671303	1.1789743562315729	-0.0004860947072879559	1.129793506886142	1.519294230876228	1.1794891672641084	0.21303838204658854	1.2335243644230947	1.2438164075509155	1.3194592565745085	0.7697153627694856	0.48670040196063125	0.7057900691689363	-0.26387242280731904	-0.10033355705912725	0.04592916460820501	0.5423347104134307	0.0	1.4913896838900313	1.3595772982664407	0.6126642578462844	-0.34707227253780765
1.1248785941985635	-0.15689458251146501	0.8309268555810201	-0.07802819392434344	1.5373698414029695	1.7971880319452072	-0.9843042646445562	1.0970282433711973	1.0901237042754905	-0.11190914001403976	0.15565594688339277	-0.01590650896978943	-1.0171682007533998	0.41276828545008554	0.8650220599237569	-1.2428148569196886	0.7230560610984076	0.5835828791723348	0.795795423069565	0.036276910644472034	0.36114961392640715	0.16247606061973113	1.0337124725862425	0.6358724483028233	1.1825610567053686	2.015768059841525	0.7656023233430285	1.4197724842505255	0.27892899992443093	0.8589298900718244	0.38496462351015154	1.3056885895370662	1.1429336082232493	1.1957955429048082	0.09435039796684894	1.320306949878949	1.5549948548604615	0.9046993967927933	0.8229013522013192	-0.3518200532504159	0.3006330500573195	0.006643449314536841	-0.5417433041335368	0.09772315935524938	0.24031431038216458	0.0	1.4363788375718851	1.5716591383081004	0.48323229373423193	-0.9298110203019678
-0.010027469086992268	-0.11943617060453776	0.5251720941772557	0.34882025560644153	0.9887087687453305	2.17588089785538	-0.5689521698900742	0.2907620737295214	1.545793312058702	0.00025078647209188953	0.19214788954104983	-0.10995902809602673	-0.9770711874990368	0.4001428428029083	0.9075675335023353	-1.8848851185685318	1.060724315971427	1.2172000779966046	0.03773860173668418	0.0649786780243117	0.6986382003252722	0.2629124770122536	1.5377253377950468	0.8629093760902956	0.9388362225799669	1.8701270639976924	1.2318050429567287	0.5593398428985723	-0.28618626913485196	0.3423785898305452	0.9714298087172661	0.9233333809803335	0.7783213649992707	1.1071683466291824	0.18796037674189373	1.511670732673272	1.2998791480818999	0.3814674511360618	0.8745347536226311	-1.212852057390302	-0.17946391074132512	0.17994209289393373	-0.5247347405491807	0.001533279755007092	0.38279227871472626	0.0	1.0739177997499352	1.3367754494509831	0.5418033936864073	-0.48894350305621376
-0.9404542213218549	0.4307456119751682	0.19291246515656485	1.2523620317029216	0.33474005137344304	1.839849988789497	0.6690071108509478	-0.378715900715184	1.1905464981086702	0.49038438432707465	0.3878245620926558	0.632692699384336	0.49160347680736177	-0.07172172536155781	1.4760890260914428	-1.8763497204157222	1.492028372257488	1.41943625397567	-0.6028467055140072	0.4814263211480123	1.3692563282866828	0.7121414714082576	2.0999033406588574	1.3281469900407046	1.0447939878261485	1.735989596317124	1.2657025520425798	-0.4411617167120273	-0.6682203836596557	0.31407887016753566	1.3609757927564814	0.4818205337258293	0.7438607771440816	0.8323173989875444	0.3972773633598084	1.6348971268550985	0.8437618016041328	0.15982991345581654	1.0569853888476914	-1.5928245034377748	-0.24576994268565022	0.19857934437156793	-0.12852354420955533	0.18153097691226447	0.8134567782093213	0.0	0.7802385512579929	1.0545070872310272	1.1778367303830173	0.5742448682315991
-1.1055669662899683	0.9800429915621943	0.05570346968090006	2.022418678544518	-0.3372141606628558	1.0664751945531863	1.5243188262942786	-0.43365959736689996	0.5371163057606948	0.5154052681414826	0.600353193865213	1.359155219320454	1.6818178312278933	-0.41323157673672256	2.0825358416394932	-1.2685037467498241	1.57147206459127	1.0487435897224369	-0.8232476200720222	1.0457736369555461	1.8478954921491901	1.0529116371723564	1.9567849813819718	1.6370691732999736	0.9700579321248668	1.451582505029636	0.6807025046779931	-1.3482924755965662	-0.787929866143368	1.007811265794249	1.1176412631040784	0.6192806845377322	1.0532421509359637	0.3315417379059483	0.5473884509263793	1.2994737636545777	0.6388488742527225	0.14018534110713668	1.186568584327358	-1.4003165064645378	0.09492898680969791	0.17049089197355533	0.23929752998247003	0.7072239142406518	0.9241554909954405	0.0	0.7628809143543057	0.9918954000999615	2.1039971669909376	1.3199045431046676
-0.4645861888085216	1.041383631220873	0.08490044975035507	2.1121775939992364	-0.6778785220500272	0.40928495548888455	1.2162302326825711	0.06843144932245897	0.22350363265937417	-0.2574222523203776	0.6561657328549082	1.307462199677476	1.3345310246093822	-0.33477173286946976	2.100783860508224	-0.42427370606832393	1.1602011821173948	0.1473279234974438	-0.7370428624410489	1.372547153037091	1.747823256032397	0.8563265287093804	1.0672497108874763	1.4756793203408354	0.4933675331687827	0.8312851144007811	-0.10505460732741875	-1.7423382664431042	-0.7882205217207072	1.807245918333813	0.3184319928252899	1.3925929993318422	1.3634126901817074	-0.1512260892265779	0.6420463554954825	0.4978535500473396	0.7734315862340922	0.022793065534781512	0.9751245148783073	-0.9314050143119296	0.5096709857223509	0.3133163553230061	0.29776742934552125	1.224851560067339	0.5502286319557977	0.0	0.8775711615876152	1.1213104413020203	2.5736844623824315	1.2268888789787118
0.5188939968016519	0.6480873414595762	0.13499452629030148	1.474305669795123	-0.3852726588943028	0.1625502804012075	0.17107387955581957	0.6889321183870768	0.4170142856484185	-1.1192242610725414	0.6267192752256552	0.6391876315085957	0.12653758861237993	-0.1790506300642497	1.3868533109417023	0.32832076715620234	0.5864588892241517	-0.9733268634672029	-0.6542859746902412	1.303314347578287	1.176187851803384	0.2358482174225886	0.17042444013947136	0.926681793839936	0.028830232560789905	-0.022931765662819018	-0.33374430526151566	-1.3613971179168942	-0.761356351614739	1.8548371917067827	-0.3707171291975679	2.1491060260962986	1.2765624047476964	-0.2878313169285667	0.7885539433821406	-0.20714136823086293	0.9285883432787079	-0.24166407823523053	0.4031139805138866	-0.4561911121137413	0.8077316362441418	0.755692567749822	0.1707853392037836	1.4605450157494642	0.23144045853964354	0.0	0.8329920002579919	1.3243249334503557	2.1181981463940383	0.6016878900264175
1.2627511997072787	0.19871994174291774	0.18233153600966379	0.5599005721809525	0.3356321460713656	0.09664808125600001	-0.5452878878377153	1.021922101525173	0.8482411388685178	-1.1370416417102363	0.7699689729775819	0.08036788047002683	-0.2968327152938295	-0.3790210934964408	0.39669565782850275	0.8920050110255097	0.29332161823855296	-1.788578474955561	-0.7170300250296445	0.9844531582681398	0.5256287621156674	-0.2184836024306448	-0.11096892567035235	0.3811433501022667	0.05940951768679681	-0.7593054534791389	0.2663708130691234	-0.5095866524238879	-0.6344820039120478	0.9693080330471064	-0.32593031898948055	2.1729109097092745	0.7335853150321145	-0.10498946372097531	0.9197484629024205	-0.24732386762356023	0.7475091478310667	-0.4772555433187577	-0.2404491572009039	0.029438707606451578	1.0500357633459088	1.3428809374463	0.1554561654548289	1.5381631115582473	0.4679910099676006	0.0	0.5065153552580938	1.5508338015555254	0.9821545751578188	0.10020008683478294
1.4526348052317735	-0.05989132388961772	0.3202031424351399	-0.08683909454511515	0.8101760419785557	-0.2303715243188322	-0.4105994951835061	0.9242514000940543	1.241356664253753	-0.28653005618215244	1.1564524946472603	-0.0505802699063406	0.5216509535129346	-0.7719653609655356	-0.2729209847662103	1.3034225333347063	0.3779133716311917	-1.8570380305854055	-0.7993587064049559	0.638667345902744	0.02066813341624697	-0.03333386298415875	0.03394781516075962	0.15289814432495766	0.4401845427818381	-1.118169099995771	1.0468957473557376	0.09114868099052176	-0.3380296838849501	-0.21022874599628144	0.35038587312646197	1.40668528581803	0.08874574242275807	-0.027763029822584485	0.7845883838772747	0.2889960763191269	0.20014027831242007	-0.6431768781266562	-0.6875074464285609	0.6078609530145914	1.253046781635629	1.6773245525821057	0.30468072903795607	1.6698903468584494	0.9760338623969202	0.0	0.02704087692494737	1.7111736888645115	-0.16437294559932578	0.040000983038650545
1.1528784288749547	-0.23556934642879723	0.5304810902492634	-0.2379424678537363	0.5413234140078776	-0.9077745170646401	0.12820800731043427	0.4589893402350972	1.5336934977103014	0.5270168332842502	1.4763791200704985	-0.11469813525017468	1.264140823145946	-0.7084343334696301	-0.4068704233912007	1.5617984415353166	0.5416972115763954	-1.1490564542045938	-0.7368925426834505	0.3634690087931579	-0.3906079082108607	0.6756437233411728	-0.001576387452141135	0.21784460909076264	0.515789761748477	-1.1441315633792324	1.055057973037621	0.011640641263931191	0.0008870471918050423	-0.9541303435899122	0.9218610462083636	0.46128253929230756	-0.23693410926581265	-0.3475219871279059	0.3294386565992211	0.740461944274107	-0.42703133154177897	-0.9103409022112313	-0.9464587592587301	1.1200467669294705	1.2286374966529061	1.4371478974431444	0.3708956346966335	1.7035265413670007	0.9742855402776177	0.0	-0.3972265254669841	1.5679574683671358	-0.846181632103632	0.2591251794484732
0.6569901111904575	-0.49169990210490044	0.5951241817800399	-0.04363211153223937	-0.20812786355857713	-1.4620071558212957	0.357831769407868	-0.22365231560443333	1.714630547377029	0.5599120010878144	1.3444758480568608	-0.4247187680164754	0.5768580167972005	0.12450031367704878	-0.25736003706555693	1.6237076761838278	0.4801642534569344	-0.0959618662885128	-0.5625330443639265	0.16217612165703552	-0.7140207695630937	1.3412230958091196	-0.3021037003354068	0.3378730758280128	-0.043258675453022116	-1.009989245956886	0.13937380260131005	-0.3915870548355535	0.1250312407311032	-1.0964082522210268	0.850995273808103	-0.05525692548261325	-0.16463410317530294	-0.746549955239139	-0.017456689624541832	0.6329838528884005	-0.8506719954775084	-1.2911903182909432	-1.162338195892899	1.2089640211701307	0.8558948713154472	0.7078256913170718	0.16991378483747663	1.244443401865567	0.18405067695125496	0.0	-0.6477331915352438	0.938354888799335	-1.0662108565036927	0.48443528705685024
0.25013239441021784	-0.7209739558407153	0.3513921813465125	0.21722183435000547	-0.6149046153540789	-1.2481762908686058	0.16584210329575397	-0.9048823357757838	1.6591010378030733	0.051764717098536035	0.769671350204497	-0.6062728347653192	-1.07417918644933	1.186573333667561	-0.2061611832369257	1.5226076371156314	0.23474406265453554	0.6966608177859044	-0.4441391272808595	0.06214649780252417	-0.680252979663972	1.493151318703291	-0.2357684120499933	0.3778596340043105	-0.7247358547607753	-0.7090593432887168	-0.7304925027631827	-0.35961882702266773	-0.07000043600051012	-0.892464386226523	0.41925913186853614	-0.10617978831891334	0.008922611280427052	-0.5675512652322409	0.33602284689321704	0.19128947047724798	-1.0289638861681758	-1.3780169165941685	-1.301015928072715	0.7408651694046366	0.3888669018390278	-0.01832841424991663	-0.12824527822914003	0.27134897328008795	-0.7289520666923479	0.0	-0.6854625214329074	0.03168506319470224	-1.0647025875018734	0.6168903151960702
0.02622720895997918	-0.6515590995734772	0.00683916768454889	0.37495947002388	-0.1494711656481136	-0.0833836908286286	0.045359804673179856	-1.30486402317841	1.2580682603081659	-0.20047018289010188	0.19663222103553332	-0.03241232202791382	-1.8244565554840628	1.5589951758919554	-0.413722847164905	1.3911271177441842	0.10128998617308742	0.8226778155445995	-0.41108115900100917	0.09812661206896613	-0.028860057154303717	1.1197899586176963	0.653310908358118	0.4119360531731581	-0.6767799515223977	-0.06255572119829751	-0.43990271163252503	0.3649480062348728	-0.3563870604938443	-0.48353530258055966	0.3696876967203993	-0.10259220606650442	-0.030573667960646117	0.37777507652754744	1.43179398261687	-0.015412882581615312	-1.069173889575916	-0.6847098988875115	-1.1152331822346295	0.0939106912857318	0.27546804073639475	-0.2332398511384787	-0.17659194723360364	-0.5878783791882495	-0.8651194365432938	0.0	-0.46843534542013465	-0.5725668649531471	-0.959314605377467	0.646636573413173
-0.15321175005332766	-0.234066864111106	0.05072756271392159	0.3792769569050828	0.8166866108188929	1.4686988247335069	0.3609771149741494	-1.211527866636918	0.6458102964165918	0.10636926761590956	0.0358505509450367	1.1678463406791946	-0.6651389218167105	0.9048483040216571	-0.7654592999423203	1.3122491825732534	0.2282411136881477	0.2692907443143623	-0.24085111205931314	0.19598717896926424	0.990168450243816	0.5369282398056064	1.7902225312342468	0.498290625110265	0.2948734567703525	0.909825304207752	0.9778366603692081	1.1576067569987012	-0.3294628941928538	0.17078925480613177	0.9548748239379584	-0.3473797710656643	-0.2893693301281545	1.4231468873507218	2.4608246729312975	0.17931408043425004	-0.9789066336538691	0.7178251500151334	-0.4764359311978573	-0.11131529588675136	0.6189599294548384	0.13844248307037887	0.11803902751393909	-0.6109154677620532	-0.1173528472550407	0.0	0.010062047962280515	-0.4386157222368109	-0.7004672077389635	0.49834124989402573
-0.5077564189605852	0.21691075151781736	0.7290137071917432	0.18672166661996212	1.334136006923831	2.42783502326352	0.8613378506270326	-0.658537064330916	0.14288608000102543	0.4534618746214724	0.237766197425319	1.9180093918504013	1.22628902626062	-0.1669816063014243	-1.0525659739780397	1.1835377001894423	0.3941900841710197	-0.6213367967426203	0.3018513664438116	0.17619834258484998	1.5918956203494072	0.018686019328407782	1.9473467663293287	0.44506331829398993	1.3801853790086682	1.7156764232166317	2.1964159458901933	1.1467992521961672	0.21883191967412774	0.8365822002958289	1.5225917096952324	-0.7499073448895364	-0.5310611893315731	1.6442835293636393	2.36500028313703	0.34737180900636444	-0.6283338052566058	2.057715369941608	0.3410510974346017	0.3704073227452132	0.9675955583411731	0.6566625265203725	0.4551161157055912	0.19452946938837118	0.6983451723464138	0.0	0.5838407164369146	0.22959094640704908	-0.30910433659593667	0.12828192687982273
-1.0691531276000736	0.32634319926856764	1.627748394785023	-0.24665304173819497	0.8139452984539653	2.087755656618163	1.0047246623250699	0.047743916954336205	-0.0756702199565631	0.2384299626592317	0.4046450313444515	1.2635823021644748	1.7473566125299824	-0.7158750642770708	-1.1383640229082006	0.796490601114339	0.22886852029098592	-1.330662632303004	1.122219725616305	-0.06420279448791284	1.1115297605959038	-0.37997015381751714	0.5549593655252755	-0.05902809810497986	1.5031123930145849	1.6481865650445302	1.8768965549419065	0.1700479447908802	1.0633018593589683	0.8601931882004951	1.1831439563015225	-1.0677489910681661	-0.609001509438669	0.8399410545496175	0.8492159001976344	0.041409642422497846	-0.008890906270006852	2.473841496845495	0.8142889030611374	1.1056124352215977	0.7743537501727542	0.7462725543523042	0.4718407501385892	0.9779605367144367	0.7208109155536134	0.0	0.9043413343380763	0.7051146350745775	-0.01770279707147204	-0.2876720253293323
-1.54839319614121	0.04219826362112119	1.9121168388728802	-0.8427271303563677	-0.3963993279575646	0.5502003974392735	0.6242507495034452	0.5112014765809099	-0.17473335866117795	-0.4328449851046414	0.25702168753068705	-0.48714704814226667	0.2596136657569388	-0.3603415919893868	-0.9947457601913071	0.08073451585277752	-0.37251187215748216	-1.4141283494529606	1.7674676417478872	-0.4027766112846328	-0.2983922783224051	-0.7007941737155925	-1.569147508778471	-1.0218991851404668	0.3783383651918153	0.43673055689570744	0.06312249675743663	-1.0279199786798459	1.6886415069439238	-0.18547448897392177	-0.16411554913664522	-1.245822481949115	-0.636643483675276	-0.21185703625774352	-1.2269511817216399	-0.6294835617537974	0.5489744054291068	1.7642587689369524	0.6348829143774855	1.3698068411430049	0.022855478093168097	0.20288532161618128	0.1436324992900113	0.8498496487340211	-0.11094732503661997	0.0	0.6788118419437426	0.4111646590966701	-0.09459695227314564	-0.4387040521934962
-1.557864054666626	-0.3433890365993744	1.0932405255055484	-1.3538966502377334	-1.376948578207641	-1.2819431666279277	0.11552579609671955	0.48027078023891634	-0.45441600772337126	-0.8941081729018151	-0.13384508407723805	-1.9555440805075783	-1.6990235834070897	0.4629759448108325	-0.6834944765106226	-0.7499711545601907	-1.0987973964115534	-0.7631748636024709	1.8014727668508153	-0.5788924286581864	-1.722318022703522	-0.9075137465688987	-2.964321579544007	-1.935958568062532	-1.2077442091362214	-1.3439136227672612	-1.8025662752518181	-1.5467724918522407	1.699664063959652	-1.771716862953093	-1.6163481367742514	-1.388918864088095	-0.8044883191797452	-0.5394853541906505	-2.538601976658804	-1.1499560681269667	0.5612550165566382	0.5038940903658738	-0.02183611558243829	0.8579241805892016	-0.734959502531702	-0.6361427557429504	-0.21885820646653906	-0.2422086598261965	-1.1238001391293637	0.0	-0.0407237694333659	-0.5445315916054022	-0.5473843374684219	-0.2054316106531725
-1.046747043022101	-0.516449120198087	-0.4400943925149587	-1.530605821456222	-1.5224777422296742	-2.2699212725686855	-0.015435080300996384	-0.04292189049357832	-0.9886191434705978	-0.7384333967334736	-0.5663679214881523	-2.07659015796304	-2.162394770054879	1.0064824275910962	-0.35508520376090913	-1.328549821161036	-1.49442036734727	0.2812898774802814	1.2039526478302225	-0.4363738480927345	-2.3011874311750065	-0.8975040678720598	-2.917153786141381	-2.136279328526906	-2.138648356097067	-2.582418124308456	-2.2739926815121168	-1.1517601872978653	1.124801418856919	-2.672018908051666	-2.1298307868076387	-1.4897185798663775	-1.1118788937705286	0.04971674325296047	-2.4272366837832022	-1.234108496351914	-0.1213687563383299	-0.5077725286465802	-0.7011035249651665	-0.027192017339021858	-0.9839550629655548	-1.2090534595023144	-0.3456064696129614	-1.4849398577653374	-1.6423007712667612	0.0	-0.8410407326536637	-1.5286483903296255	-1.0611738101463462	0.19662827764866128
-0.4759948394079377	-0.4105498294436363	-1.725050547959829	-1.3604936113102102	-1.0388736089360935	-1.810809555850872	0.3244954745948568	-0.8355656403459877	-1.5375269650283738	-0.23594141780738379	-0.9933773554877213	-1.1168350663840678	-0.866086960417418	0.8665243311369595	-0.21486982567470667	-1.4326122294383488	-1.3728802196084626	1.1308335822306477	0.36613636146456346	-0.05982246607227379	-1.9848306905921684	-0.6619651748314407	-1.954296399410446	-1.4569385747773138	-1.950068948241798	-2.4612868158944154	-1.2462546835757835	-0.30732096757721855	0.3324391891321036	-2.1506464691904363	-1.5247931999657318	-1.3873746863380325	-1.3720490237125398	0.8417934838833812	-1.3907047534500805	-1.104232023979877	-1.0502805528022223	-0.8374495361756513	-1.0917738803890653	-0.6173524566668848	-0.7709679330263907	-1.240762621901238	-0.29290098525707575	-1.9952543564271563	-1.5065968666694662	0.0	-1.2719291196524876	-2.0275840562664142	-1.2653977442080513	0.46260735898255045
-0.4382115524011704	-0.17171242940638326	-2.1055086292535594	-1.1063268031971953	-0.6145304076306504	-0.2849202912203394	0.7547614476538134	-1.5504090584142922	-1.8097024166933582	0.10039969028115962	-1.4633174060728962	-0.22205249902414897	0.6287340516609102	0.2076905989904986	-0.39493789619829794	-1.1634783240958209	-0.9752277383281008	1.3764847776269489	-0.30238217693514247	0.31361023937475396	-1.4480660879629326	-0.38040324944951226	-1.0271705181699902	-0.49305108161826855	-1.1267476102418288	-1.1010269234653616	0.09370020593611507	0.4336939552554033	-0.34119244428004386	-0.7709530774441303	-0.5793544005455334	-1.0616080483094499	-1.4672685889660357	0.9898227256014638	-0.514995071500014	-1.0981703330322752	-1.5093925309603735	-0.5517392985003022	-1.2066174938642293	-0.6715910115706838	-0.5510840469394876	-0.9770803591951226	-0.3232148682372761	-1.583347043370383	-0.9813008937595098	0.0	-1.2109417867832173	-2.073723437923749	-1.0595175292731172	0.5009056468390979
-1.0435253912590523	0.03377032048805747	-1.7946219738573417	-1.0743796112176602	-0.6983201442576571	1.1904528232688454	0.7759792809051491	-1.8489279667043705	-1.7377383670674846	0.1337145800173361	-1.8640404452009387	-0.12316447243461633	0.7758517302510582	-0.46834008467421867	-0.8104391043182596	-0.8356337337823306	-0.7456032246427897	1.0636577463345644	-0.7119253667781901	0.47257819941287	-1.3069185243349328	-0.32450538173862614	-0.5009876363650968	-0.10622173243704432	-0.5427629750595118	0.5371119511157839	0.5327484539564936	0.860609525490379	-0.8570431988414512	0.1837612460683452	-0.19584953885268283	-0.8141759901506218	-1.4912902589230126	0.30374134579623874	-0.4707808796800952	-1.197409577996528	-1.1700646431434583	-0.0025987108145372182	-1.1882806840401272	-0.5651224906773479	-0.6055596691907766	-0.9259454312471515	-0.5604136618363927	-0.7851694425259569	-0.4249705242971819	0.0	-0.9107952031837026	-2.0525619160045023	-0.667438140309811	0.391355059751234
-1.7461478986335845	0.10577929617836444	-1.5387139926092808	-1.3412844934489305	-1.1403434802741863	1.5796851442138946	0.14519343073673302	-1.5790537891477014	-1.4768903215007894	0.11065919721935308	-1.9286976551159785	-0.5148056042226952	-0.3530795151511849	-0.6977955430432209	-1.1680732391869033	-0.6871079798425997	-0.9416824138772852	0.5371472684202461	-1.019894266113847	0.32626134488967024	-1.4994170174161325	-0.6470310193171452	-0.11257994098755936	-0.6062958774124286	-0.6622740074651831	1.3912365833834328	-0.07207777161234001	0.9522720481977746	-1.350663409139033	0.06629251445920138	-0.5792530806550844	-0.9735568560759473	-1.5741292785109222	-0.7043497235057824	-1.0332197754912176	-1.1263837142549216	-0.3969023499139258	0.3847249979611651	-1.0457676807141283	-0.7820571362868708	-0.7717608719158189	-1.3441899549962628	-0.8324095505519402	-0.2881846519155083	-0.1408728785174349	0.0	-0.7027043401428369	-2.1921683177895446	-0.3829079190138927	0.11919231909460393
-1.8653236783102496	-0.026517786496971993	-1.7617014852048691	-1.7041694816403985	-1.4778780265499616	0.699987659222263	-0.9751807757167211	-0.907444907242663	-1.2114009382774946	0.17656940359498716	-1.572342291423236	-0.6741026329373254	-1.3813108018433755	-0.3417671276355561	-1.1740044078241922	-0.6895266441618086	-1.4163971550713577	0.04902497947603871	-1.29038509060608	-0.0958191188275788	-1.4587033754635026	-1.2335214828919019	0.2915242292033833	-1.442528214577036	-1.2197539789891183	1.0489062465202583	-0.8984466391766843	0.585002224225587	-1.7858866470305885	-0.5620277079341263	-1.2160198463650185	-1.425814716620102	-1.6330500104799908	-1.3924829917394568	-1.464000950799728	-0.83916716764475	0.13225073364213424	0.25386060148532913	-0.6592359964203425	-1.3013429828982248	-0.7678522827781149	-1.9517488836641117	-0.854365192531122	-0.38347084165066764	-0.3323795400955344	0.0	-0.6843943758035966	-2.323468518692676	-0.28963470293125704	-0.4447676493470561
-1.263690889923898	-0.38984731917673454	-2.124735220007329	-1.871609616376259	-1.4637030353717444	-0.7036530509604083	-2.0948644808791372	-0.24348304016355465	-1.0317863470458224	0.15677573631995825	-1.0866572268767658	-0.39761911670388433	-1.2378363037552835	0.3109159504648661	-0.7732917931272538	-0.6358828006170004	-1.748778517101384	-0.39391054888673377	-1.3423300078989677	-0.660040835315087	-0.8186291921144773	-1.7472587639351584	0.37600054972417724	-1.7540003170875536	-1.5723681798652747	-0.07612073555830211	-1.1400844090479254	-0.34132164248235247	-1.8408676784755333	-0.7615842297350285	-1.5008535840100845	-1.617308615719912	-1.4253982150466302	-1.5008387991402803	-1.2555809191082312	-0.656724924415561	0.08795277799881876	-0.4713900714516592	-0.02621213930244709	-1.5906503324464718	-0.6253229954433788	-2.1564473522689296	-0.5244811676516407	-0.8585017323536149	-0.9297760685221754	0.0	-0.7096218154117485	-2.1174346214429045	-0.2504984718578042	-1.2251951868528934
-0.4266716524647087	-0.858673480593573	-1.9608260310444128	-1.6857666882601239	-1.2534451595919152	-1.6452643920621075	-2.658773657754032	0.06052988943676716	-0.9513552362995528	-0.10651724294548255	-0.8384298242340368	-0.1222461161702704	-0.17253173897781396	0.7183389839811783	-0.1945429458500632	-0.4104536779508396	-1.6167511633899907	-0.7853388694817853	-0.9874528186372936	-1.1653736938038193	0.14849311191894415	-1.8612361295411968	-0.18243941398876676	-1.2338451067776925	-1.3297163094035256	-1.1866409787138978	-0.73815956417565	-1.5124928180143236	-1.241629630557585	-0.3728560087621051	-1.261353865853431	-1.1461664224170884	-0.8863417388935599	-1.2046965739496254	-0.5149533748901046	-0.8185785736638725	-0.27388529298352465	-1.4044396666787704	0.5819338178394113	-1.232813399263427	-0.6516596057315974	-1.5965428997371252	-0.03125943784192823	-1.251713897706713	-1.4552830105216663	0.0	-0.641747656272264	-1.4681134468331358	-0.15172729206165478	-1.7832090388984634
0.1359045133572523	-1.1349361229474075	-1.0632358881170474	-1.1930411927016502	-1.1050012695590625	-1.7061181463076436	-2.4283107709438805	-0.008668637114903604	-0.9229746193281451	-0.40968012599129977	-0.7998529911375187	-0.2470699948854124	0.7443491909060735	0.5225982816195658	0.2499932776964631	-0.1554926372181511	-1.0948698021337808	-0.8825240089302673	-0.3472550406500247	-1.4577534592894228	0.812025861311679	-1.5164686210130198	-1.0577060540833965	-0.41463353893461136	-0.6854052408458963	-1.703141388179314	-0.22542249678308413	-2.1938303421108674	-0.1979286535901513	-0.08306307163537198	-0.732866706953286	-0.27336786763982107	-0.3132491194549863	-0.8659991936038226	0.2555786956986875	-1.0708216244407844	-0.5059834821814368	-1.8760552113788658	0.7855910146659083	-0.4696893036727663	-0.9981423927739822	-0.49255153655357004	0.29699273939635856	-1.1861144174839122	-1.3052250185878387	0.0	-0.543793778932061	-0.5981538342560816	-0.09154728080882742	-1.7057651614223384
0.4443330547459841	-0.9421441139017886	0.07370644116193187	-0.5663339580775073	-0.9836225406562847	-1.218608310154269	-1.719516144252196	-0.13927740196897023	-0.8089991794270739	-0.3867164175813864	-0.5511393207414387	-0.6169346643861381	0.8089772558552525	-0.0818224459308202	0.43123849642193207	-0.1385757217291173	-0.5913063944845544	-0.4240712229321366	0.1911232202288604	-1.5553240214460275	0.8392857135294738	-0.9757527173923187	-1.4479702692325382	-0.0813286578462047	-0.17361912524381326	-1.5273077489413678	-0.06830270087310172	-1.8152985818871354	0.6240882583421076	-0.39396845402160185	-0.20389854580085617	0.31691500649300286	-0.08825139893849678	-0.7861133671458334	0.6405115928102985	-0.9146479718261072	-0.4781809687512742	-1.501466937788693	0.4513067137718784	-0.009464494060572934	-1.416220213200721	0.5361445892081046	0.2447082143444899	-0.6003858323735206	-0.3468019902183057	0.0	-0.5756099921289032	0.17074614034898242	-0.255599593622086	-1.152913503889849
0.8960564217830268	-0.2772765191519316	0.8106280582794545	0.013187482316741128	-0.5536233813939464	-0.7351922076246935	-1.1732772103367557	0.003779943382914159	-0.44446925167691587	0.004768484965191527	0.16636132878102738	-0.7587107525546056	0.23704564271529038	-0.4886049003592807	0.5056126696494071	-0.4352948106826427	-0.44270539973591927	0.3815802599765631	0.37995623196662365	-1.607956500311599	0.5169885599251972	-0.5764017220429888	-0.919163353056025	-0.43718380571136234	-0.09425437709774973	-0.8810295373472904	-0.27522429767638695	-0.5485527076988088	0.6889445338157624	-0.8604863892620582	0.21467029390720765	0.29639448363497184	-0.2066209636018955	-1.0438519312942847	0.5845452573221158	-0.24114617833068297	-0.3964792393288318	-0.591619375211024	-0.12206942839508152	-0.26917908706042365	-1.510196956959636	1.0184578973205172	-0.12728953914424693	0.20544132960013467	0.8397124559752868	0.0	-0.7336688876522306	0.6912849469151683	-0.5979896255387614	-0.7950586713628982
1.617115400039421	0.5512769255370047	1.0368812603364863	0.4456201496112419	0.395017526706182	-0.43172841251174726	-1.1396714416366645	0.4933099684085295	0.15789682162248841	0.41078361145076825	1.0205973479821135	-0.44589615301159263	-0.2607352717128577	-0.3043132175107695	0.769907047538051	-0.7731417287488108	-0.5440062061983761	0.7926805173496106	0.39215077160208556	-1.6712150120995048	0.4176522394595035	-0.38625732498374266	0.12314758312924537	-0.9011936150618833	-0.1778957630052744	-0.03874215076719648	-0.5472194949086191	0.8043981989734461	0.14760626341983799	-0.5929334607622805	0.5506871756337484	0.09524870076965153	-0.19094219742468943	-1.4117226258960769	0.29948967900839857	0.4950314909521131	-0.3741277241731044	0.12329425456517697	-0.3999428219298647	-0.8935385756632415	-1.147983996910321	1.0031413081072516	-0.515472127610916	0.7653712846983107	1.4792726064041908	0.0	-0.7743227032294311	1.0364723561253568	-0.7361238477546224	-1.0600303665879698
2.1586522489242723	1.1449411935491856	1.1629778190682334	0.755247678055659	1.5422062227489686	-0.09993421257801088	-1.2949108777480944	1.130670471227769	0.6986985899286643	0.5505147421736852	1.3749426327534602	0.12990626746721667	-0.20336195831226067	0.19357460656323686	1.3828269971256744	-0.7568922227593918	-0.42621328810849196	0.20499837463021664	0.5887838497422039	-1.560318424562915	0.7770020170166939	-0.13690156508398474	0.9044767901585898	-0.7330862790630596	0.12906295672851276	0.7404712036887166	-0.6318292388201728	1.5111318437076124	-0.29933119099388855	0.6013812203626575	0.8398267210444743	0.40445531243997496	0.4223779164051522	-1.4660861416467859	0.0015166754494715222	0.8290765016461845	-0.1711664569767007	0.23214582532211755	-0.04897814040483818	-1.1199103585514678	-0.5323909928603486	0.8899489185777394	-0.6046444699855815	0.8045315797822907	1.367232268525454	0.0	-0.45907452839183865	1.3255715549378098	-0.28813512312435213	-1.5690112442903117
1.969096116342094	1.2671308502673053	1.4664385685237122	1.0590719021037567	2.1637241926650366	0.35690252717563753	-1.0042864862222445	1.6570302239192092	0.8212641628780589	0.5719896933558271	0.9936256435691481	0.6502492487901869	0.33563170506395007	0.3526145127674296	2.164470122717227	-0.28532897386330297	0.23392861287204958	-1.082669958514342	0.9993013171423212	-1.036491182209154	1.2267260476349953	0.43275577808326887	1.0816880478828155	0.1951612782805392	1.0015642000836553	1.1414863468705165	-0.4796332189488585	1.445949876660157	-0.15482372215321602	1.8691060308978649	1.063917296344176	1.3268947134649738	1.5210236488322264	-0.9490002167122769	-0.2446343396250327	0.8448816735329449	0.5053099820010126	0.01447262355402921	0.762943487866195	-0.6146299960603719	0.08227949074081524	0.9237634912802087	-0.3522653492421172	0.46477908812719015	0.9835879545261953	0.0	0.13175784353116804	1.5427580607462963	0.6448764732492527	-1.544158808891324
1.1059894858776078	0.9224272663471369	1.6257757070239793	1.449280860661541	1.7870060862442254	0.6306407727600034	-0.10332484151709415	1.9330526658449394	0.5062306121910349	0.7684072280518335	0.3029943119704849	0.9244275627003797	0.8973689498852241	-0.08125989518640142	2.643718150543447	0.29720166725529007	1.1973470619492323	-1.9679067059106965	1.1511096308809623	-0.1680350702441983	1.1598226646531604	1.1739629378691319	0.922366421461531	1.2927042931459505	1.9097211606506	0.885593139085123	-0.16619086443538958	0.9843779754660757	0.3259779085862611	2.2012670680722017	1.1506856547802589	2.1838807217909317	2.4319460448415215	-0.08566604465672584	-0.4738353390321998	0.982937830837329	1.5034624588708376	0.014568248702571807	1.4854689828570795	0.15245066562564633	0.6112496579575372	0.9229329863243486	-0.06205140627982191	0.13869837404406068	0.8238737936773368	0.0	0.5996194695337701	1.5290644731935845	1.4316825631853194	-0.7768672643725342
0.3131139122025559	0.29892793989821476	1.0714361005075084	1.8760839896066284	0.768474140007714	0.3651802031683725	0.8360317911434029	1.9571421788199963	0.14568021996999814	1.0355350488564208	-0.12279076178776385	0.8588007140022017	1.0245370885448277	-0.6460887347836548	2.3719280340593674	0.5389043332071808	1.8473338489421045	-1.5912101569683468	0.5427657695046106	0.6040571288968912	0.38106684541170827	1.5804325328062172	0.7955099928018831	1.884298874444581	2.082987314816384	0.06054142891469572	0.22084579318022207	0.551255688221424	0.44540652336814823	1.5030321180399342	1.0058173766397696	2.239002957488847	2.559479539227502	0.5789104160248526	-0.6722394231027579	1.3606472184557052	2.217655692579806	0.3647650777906468	1.648681934176166	0.43718134037128337	1.0539294194057691	0.557304237857226	-0.08852312959496521	0.04789577738432512	0.8101477945445735	0.0	0.609107091889451	1.1513277378653473	1.4896631646958773	0.060714120578796334
0.3094137430320456	-0.2951643176123489	-0.21606533582429546	2.169046262721111	0.12628397812218542	-0.24341223114279953	1.1622407039826703	1.8060380085999714	0.12200861883940986	0.8730321344687398	-0.1962914982408758	0.430633365787446	0.6206950600387824	-0.749631246788502	1.3151321081115863	0.3832503595350866	1.8407664251075257	-0.26013360236402394	-0.7073415340543288	0.8855078341011118	-0.594352227143631	1.3397451178204087	0.7624079748394057	1.8748025958143106	1.3650583251729604	-0.6893476458007177	0.619799075686533	0.38835102400895677	-0.0880579788032249	0.6123861740322781	0.615516125991504	1.5227397391026334	1.9858350374746074	0.7790743738940353	-0.7130835138571717	1.5719566681282968	2.1855842716749967	0.7114904530499233	1.2711592234806222	0.07733787012643363	1.3270396776924542	-0.14020160790478986	-0.39139712801350524	0.03865508284120806	0.5434779841145659	0.0	0.2746906046310966	0.49570792995082574	0.9456198888181144	0.24522416616886863
1.0593625639487056	-0.5158341402212921	-1.4359746643700542	2.203230663953303	0.635937341565848	-0.41993807241408476	0.9721783418247841	1.594454226124949	0.3593152609665427	0.029657455395425966	-0.26089450406222564	-0.11487024173314506	0.08390674430140725	-0.4550135264191578	0.0012925839983530083	0.2582880328397979	1.4986919951872892	0.8210934037669452	-1.7970782112419372	0.7947000284145793	-0.9217086995930761	0.7853867447664202	0.7623015324333549	1.7374983603267369	0.5174932147875126	-0.5395585373745572	0.9956674191582259	0.6300234728465413	-0.7560103000520135	0.3344998721232463	0.1783487231239312	0.8137892205400812	1.3807967621845212	0.888767702030614	-0.45682514839637	1.3034219478767903	1.618143473457065	0.7942812784314276	0.8229888767059661	-0.29456414159324745	1.3212476040868972	-0.6494849920249972	-0.44202477032451476	-0.14174065171325162	0.02858493648861427	0.0	0.10885734839135788	-0.10285469929658111	0.6003399901365659	-0.01328482895900199
1.824350643431915	-0.18656933376471632	-1.6480236719853147	2.0205036515743413	2.008203531375819	0.43308512314813935	1.0322162825879508	1.4200092672804698	0.4389690147056326	-1.0265076062197136	-0.4506089534004422	-0.1849468912443895	0.02222673033186418	-0.4146353995498381	-0.7938372333513726	0.5856755992826791	1.4248407420315845	0.7930990811325496	-1.932136500338649	0.866659840333923	-0.18108208462225714	0.6426952316985697	0.9473797766928536	1.8825215339620982	0.5192810631959622	0.7263765621707882	1.3251173697900158	1.3242227759312626	-0.7766219690840745	0.6698877425434071	0.06506770686526611	0.8038148697038858	1.3042632386396376	1.4911991525781947	0.0767157521270892	0.9282931134630538	1.1856350058868688	0.8481712566339494	0.7447242711211464	0.053572749793230894	1.0954919397871097	-0.4418913764588317	0.27464969955605517	-0.4172292741496915	-0.17452901612370827	0.0	0.5201895664987513	-0.2699059580226645	1.0931715478486492	0.26235078665490763
1.9161477237779225	0.47656266428368793	-0.7173455680433406	1.737966943280181	3.0368310939298953	1.9590352961650521	1.7876033300500769	1.2601088380136798	0.1954905218144863	-1.495706183971192	-0.3771443548411646	0.7037771381830212	0.6451270593498616	-0.9411113465033855	-0.6636935974956572	1.2254561219381837	1.7338850032810387	-0.004565429079598754	-1.0839795871077558	1.4108729821126067	1.1843463914542443	1.237153867836747	1.5133419164330297	2.1354603655694557	1.519157417199188	2.295252055719915	1.5385800812340813	2.2505315404015858	0.009048783446818438	1.042065985685483	0.49354622564475725	1.3890642754021456	1.6410069568618348	2.542792261387505	0.6503204544936342	1.1476115224683783	1.2471145895560252	1.236586363822956	0.9758791437521438	1.1144232702670371	0.8699693227288081	0.42358533275079047	1.5961504037714516	-0.3758356189685923	0.32367403975894854	0.0	1.3535481616947704	0.09996447933755392	2.10402728432805	1.5725940856651812
1.3276253431133793	0.9222566595214933	0.5294934008346078	1.3528524873786332	2.7026514645763906	2.9896627140815877	2.673489846838722	0.9424988098206833	0.033470195590163565	-1.0922663665959602	0.3496505929079588	2.23940999423698	1.4005569825686697	-1.4021836248376296	0.025933564219682976	1.5293065178402072	1.8202351048778787	-0.5172323324483187	0.014104551417864052	2.061366506096605	2.1877557283093902	2.0419310287041017	2.1985275257429198	1.9184845880137724	2.585852505478679	2.885377219219764	1.4774802627407926	2.874958934117046	0.9541942680177531	1.075556632999738	1.1820361899366334	1.8430271076652487	1.7609437751960795	3.1641578198752307	0.9656797039902619	1.9977315248363434	1.4175003466506142	1.8024191962423726	0.996492557739497	2.1046642124947486	0.7641677936344586	1.26833745567181	2.627894158212922	0.23254827711147147	1.0725720986099763	0.0	1.9795256912072756	0.7185652567999246	2.5371080075913586	3.1231619809377396
0.6234773064426524	0.7157788140186558	1.1440629602606562	0.7388565523168914	1.1887399009443265	2.6079463885249545	2.6869949080132867	0.323459015329598	0.4686244506570928	-0.32392972315007923	1.4115417805581263	3.2838956770969223	1.4050787729316392	-0.8678399042987532	0.39331554308605093	1.0339339913905472	1.0516467711699802	-0.21087654096045427	0.657083407407103	2.1256856225955776	2.123389666606843	2.164720034245662	2.2755633809176676	0.945728787532065	2.607355096185532	1.9266660055808507	1.002702460957649	2.7253950602338635	1.3601556034371778	0.9286551072438487	1.441823110596224	1.607343244321147	1.2194206491025308	2.4926314106223866	0.9228798274181617	2.535104343092225	1.0173458787850562	1.8927503675369837	0.39824507340339416	2.2878810634307536	0.6438734991221835	1.4286657622350791	2.523337112160251	1.0789220044877277	1.1588944266081	0.0	1.8947263486899844	1.1309304513029306	1.629686872816586	3.5508956241051504
0.30923435271123495	0.006577834215368163	0.9873306832235437	-0.08751209404197077	-0.26309559360268386	1.0795634210968732	1.619195902728543	-0.46045743259623567	1.3872688546986662	0.13571183989668387	1.9072901932597954	2.8254318666504283	0.3988275661655392	0.6330511344602457	-0.1691646373370448	0.059462788995793804	-0.3428659892769717	0.3866732747562043	0.8866057943072608	1.3957586638597819	1.1460472469881655	1.3107434015630406	1.3029763241435472	-0.32898789768367637	1.4216935653682783	0.20244185533219383	0.22997405843284374	1.8624960865030191	1.278895849373864	0.8964716109369285	0.791428162141596	0.8018675767909157	0.24949192057713257	0.738795981662336	0.7356848658981201	1.8125517179818993	-0.0945838576785487	1.1574692804699798	-0.5830270573511704	1.7492648795976322	0.34505555553554923	0.9166541514993284	1.3676418031858975	1.4924306274246226	0.3033296666920396	0.0	1.2362795020928599	1.1216690728745395	-0.1505361572292969	2.451767903925076
0.38061911261045106	-0.5369136284507966	0.7517991302093273	-0.7606942468253429	-0.5755766267624834	-0.3539547693937206	0.40906945177361637	-1.0116732272829718	1.997281999087243	0.19024384089040108	1.3461553015987355	1.0367197139468132	-0.8144694880925487	1.839161887876183	-1.3758115375021684	-0.5043373898109123	-1.282301890641307	0.4326538670962666	1.3310873847452909	0.4526368973278406	0.06716592889656035	0.1354412848460456	-0.20271596530645503	-1.0309290075888038	-0.03526303714450364	-0.8130116911481059	-0.3959165232031444	0.8373559241431587	1.3927698993001538	0.9308045358564221	-0.46584457938927293	-0.027090041516497798	-0.4622752935332661	-0.8209785207828154	0.7589959788994872	0.10253821806943193	-1.2952025647745267	0.11781933262107307	-1.1821402798849603	1.2650947807645745	0.0017984657313988965	0.40163538331745874	0.17737362900128778	1.1662491895186535	-0.6831030953494369	0.0	0.6582908749042592	0.8992500172585177	-1.4478424785659956	0.8989513878643729
0.4384289102366928	-0.3703363210091519	1.1002467804236806	-0.7943713285780729	0.10719327225644561	-0.6581893361729265	0.07091768913303464	-1.0632797143789186	1.6817931506339112	0.2732009142797495	0.355464804751816	-0.7733549316914693	-1.1036171176692529	1.5320562542953018	-2.246321913642107	-0.07727630400250912	-0.8876571252700676	-0.14879501524656738	2.3340221080220354	0.03516954741831418	-0.41545042999800136	-0.46221394915647473	-1.1259630367769933	-0.670991232924413	-0.7144374021210912	-0.3609550795636941	-0.41983856775235734	0.09301950452885244	2.0906670391618425	0.7126347594242388	-1.377303008420804	-0.5165696657419068	-0.46875575831411087	-1.0585372859645599	1.159154719715547	-1.182275310779517	-1.8700040016267867	-0.333925238551217	-0.837274895676831	1.4179699314981866	-0.02356875405532344	0.5196818199437216	-0.08970845491341262	0.533205597040743	-0.7649564374710893	0.0	0.6655529788674868	0.8412272999314427	-1.3293824972942436	0.26271435336565074
0.12825463577334717	0.3452497625283683	1.9104728824667352	-0.12231448112023216	0.6514692247845967	0.03862202024696228	0.4474326031837577	-0.8393978578240036	0.8007225206042661	0.6484753414527955	0.12501668558613457	-1.3885027443061628	-0.24745531265039963	0.007076202044620423	-2.0109863369572616	0.9784371535196992	0.5162021879749714	-0.575654699080798	3.3604953682788996	0.18298152969924247	-0.28877651650512415	-0.3251240949774476	-0.8895928728338487	0.3566975990515481	-0.4824032931849372	0.8717051152689324	0.14154238327014487	-0.487470990474169	2.8399386472042987	0.1156405144524418	-1.179579731857729	-0.7446935897973226	-0.007467049602066374	-0.13246003134676124	1.7316859099521684	-0.9648941842728485	-1.7960309938370984	0.00447705724193267	0.18000757130808087	1.9369876450042285	0.37671380737340204	1.231226102601207	0.49370580019756555	0.330465795561003	0.09130854388019592	0.0	1.0854261706036499	1.049936900947691	-0.2021806356744877	0.675344300617891
-0.5633178764501517	0.8862599243843481	2.4314243968120604	0.6552255313375712	0.2031249114701848	0.684381074634522	0.37436135116254604	-0.8851323605263026	0.3989804189836825	1.0238454473797975	1.0788723518618957	-0.8094252380194144	0.7389388157301434	-1.0548700753689895	-0.8680467007136583	1.6580088398892991	1.6116785273670948	-0.19293810747158271	3.400511911085839	0.205511205013922	-0.06609816878066802	-0.15881331027169976	-0.07085801710334241	1.0915260616539366	-0.10490653370083923	1.481210963581132	0.7147583220058136	-1.2964960255626934	2.6423718633984303	-0.5810329333850752	-0.03463786269823158	-0.9513945486576945	0.24126208281530076	0.7241136853398807	2.049066037574399	0.26573923958420126	-1.6890100931981271	0.3498262174932698	0.9274911686246292	1.974047448018712	0.7605461404886991	1.8748192930892429	0.9273223540822115	0.7960444379124091	0.8333267209032199	0.0	1.2405435461296954	1.2071024591112567	0.6443748404407605	0.9500110338793692
-1.3496913039435152	0.7244585722068871	2.095638800910957	0.7270889389685028	-0.9013371775113276	0.4368044767606331	-0.8411062653942009	-1.4501212188072785	1.0258855817189156	0.9792374652003814	2.285395237152152	-0.06792850733870895	0.6800046697527133	-0.35073654626377904	0.17723776283585949	1.2406942457774426	1.3749204154777326	0.7019691187968792	1.990877652730182	-0.4322586071194546	-0.14499567339327793	-0.6395945545379137	0.2783209695892193	0.845004934695466	-0.30167668300278133	0.7811858105362702	0.7046337226903329	-2.322241217977397	1.10638574494001	-0.9841775036021202	1.1149708534902358	-1.1690490266547948	-0.17794933446343628	0.5287516729601093	1.8089788298524816	0.9481612081605603	-1.964209431750822	-0.1327833831689567	0.6446458121142276	0.9933150215190741	0.5082163402784103	1.8106273375172623	0.36003054774029447	1.3855746770458357	0.5509112248755783	0.0	0.6568799533592966	0.9114732471385557	0.36749063230103207	0.051147582906014524
-1.8811867579990011	0.07474670241875037	1.0517089134364286	-0.14336346496200783	-1.583901101066781	-0.5246967777176328	-2.408482240289828	-2.128496901737594	2.0077211551213274	0.5942859283973854	2.3742002696357516	-0.01275857827347995	-0.4357099520892323	1.5770014807214372	0.25919837063795165	-0.10829454230672944	0.07689370905699444	1.2100882923001766	-0.23265470641347144	-1.3642487694989631	-0.41000137956028976	-1.5661948539672066	-0.16905286523469595	-0.23250106891174724	-0.9864119429207521	-0.570776571218798	0.1299864278874007	-2.980280428681072	-1.0605392792496746	-0.9892915369433807	1.4488883413559086	-1.2162426170125014	-1.0690333738731255	-0.5022210296700579	1.0631697688692554	0.1610917776936382	-2.234025100361339	-1.254309033251752	-0.5442401210328155	-0.6839156845741445	-0.47114143315222234	0.963854580706589	-1.034138765220531	1.328649048576804	-0.4312229125020948	0.0	-0.43083011682060596	0.14024747377282898	-0.663846760205598	-1.6278877399376641
-1.9700336468148247	-0.38438909782277786	-0.09192465303281942	-1.3437295679830246	-1.3004484174304942	-1.3172246874722469	-2.8229525339432984	-2.2647000596695706	2.099207873084256	0.38547800127854637	1.0056062394656091	-0.4886959490142776	-1.422511034036223	2.8760750077844635	-0.5571536708777516	-1.6038156269946653	-1.0802005536099633	0.9082579225899413	-2.062604509429924	-1.6734072817734729	-0.48008491058148883	-2.069878015503979	-0.7279288905728309	-1.3682332520536913	-1.485366024674739	-1.3776452411236424	-0.4005539639060634	-2.756058329437755	-2.6877249885066066	-0.8339492572353614	1.0016058828883183	-0.9934638563472992	-1.801202247598521	-1.3792607722905685	0.1300972405444259	-1.3981633785997105	-1.7246383181269462	-1.9359029258258182	-1.7810641183902989	-2.206844569413362	-1.5349873537471919	-0.22450084205912835	-2.306741207816196	0.41787010746684833	-0.9292896187737063	0.0	-1.3084550287601224	-0.6842983860702617	-1.432389103774547	-2.6790141879097527
-1.6972162880591033	-0.29727742710660443	-0.891288790262603	-2.006878759254381	-0.6656873470311292	-1.3680920618097383	-1.5869130244589105	-1.7255803042975635	0.853894474822752	0.5982206811009531	-0.7462666217892453	-0.7745264755882956	-1.2454286573649833	2.367921901596709	-1.4226739493846474	-2.570881977606153	-1.265636351133779	0.31985125877005055	-2.7864946094420775	-0.9864194268947747	-0.25253668408126095	-1.635353835079131	-0.6543684859172088	-1.9109864639339735	-1.362890520347729	-1.1980592198346172	-0.4351363737526958	-1.892042984413897	-3.199188204188536	-0.8271460128368386	0.48466198825519485	-0.6708631465794838	-1.930473181844366	-1.5152258896761206	-0.6967142680235169	-2.2710638760990607	-0.28026778613872727	-1.458766764683649	-2.3011759710739934	-2.972002434908371	-1.9241397111963698	-1.25833788328963	-2.7546932452079624	-0.8018516775461588	-0.3245673535815464	0.0	-1.5026547462104523	-1.1088412669722056	-1.4381524957976182	-2.2683602543521757
-1.3567419630868183	-0.019214082882699924	-1.3301212342006365	-1.8671668045487462	-0.7030983418452441	-0.9869859402585092	0.15225425486448155	-1.10305234374228	-0.8408185680516319	0.7969852796689094	-1.535350242190619	-0.6112109843090294	-0.21266732833084245	0.7509356149786854	-1.5912502484977447	-2.8439234973639125	-0.8165689447148	0.22749741888670863	-2.6955464488663243	-0.008052233788137417	-0.07925899010596656	-0.7149155105560431	-0.1404940010496386	-1.8602586141294608	-0.8700144073734891	-0.7039066253858385	-0.30069901382400865	-1.2144851579795226	-2.970894587078154	-1.1119354856351191	0.4347428932032124	-0.5485213105761371	-1.605968627692974	-1.2418918327916066	-1.3474270072798702	-1.8876195152399382	1.234511356961638	-0.3387662773962482	-2.0777685799841774	-3.0210905246590567	-1.5424113772233896	-1.9207363685327143	-2.529920450759991	-1.58834254048945	0.6545500833650277	0.0	-1.2314951185875398	-1.0905002003989006	-1.1343745184204381	-1.0302939584314323
-1.236848622230674	-0.16529408380695912	-1.5675369281459801	-1.4435332269421695	-1.5970462864615125	-0.9199086080288649	0.8304894501539837	-1.0178413251115934	-1.7045740452630913	0.3508043937738478	-1.1348474784355418	-0.5128035048296786	0.3677692927365726	-0.2992921629137752	-1.0999801283241437	-2.570385974387799	-0.7009215790568454	0.7206645558350653	-2.56762030904907	0.20761245862170513	-0.3676214743761857	-0.2151745981294243	-0.10254524154508193	-1.6983171591895636	-0.5930524075262267	-0.7841563011826412	-0.7741432838431995	-1.2350456820557645	-2.708293016461783	-1.635052725387649	0.6202597320999735	-0.7785394285671378	-1.3719626227736341	-1.1865486449378193	-1.899230276259721	-1.0924978439505992	1.693393374442084	0.24545106115873958	-1.6701373451967139	-2.746275660523818	-1.0015662661409879	-2.2317491962592997	-2.226487166894221	-1.6690004617131389	0.7289719455450925	0.0	-1.1214847750031751	-0.9891043242530101	-1.2282165545215784	-0.2814295128197436
-1.3703971664474237	-0.8543483102908006	-1.6493036264795014	-1.3604856918534416	-2.417430293357943	-1.4477515824484057	0.12845332345973623	-1.3123632542198667	-1.4282610986178272	-0.7473460556579914	-0.5531172736265563	-1.0263911992759087	-0.33203689557853183	-0.034544940726575483	-0.5754493025625377	-1.8662869608103834	-1.335490687763132	1.1624343647985396	-2.7538166996808555	-0.5429181859447664	-1.0747358367657374	-0.48806683153134517	-1.0103952052745724	-1.7660374054575518	-0.8168928951403336	-1.4879282333031534	-2.0564918634318503	-1.5968920342640922	-2.6364650167492076	-2.189989308900772	0.32624237501070974	-1.2539525694370488	-1.5793799650372373	-1.4309568150524752	-2.3362772095350723	-1.025046231669596	0.8582887672311121	-0.21029177484444642	-1.5307933604504624	-2.359063317799461	-0.875525867919713	-2.254672170127664	-2.057530557586161	-1.3629224234767456	-0.47679779565822145	0.0	-1.5106138665261684	-1.144657867270497	-1.7587676572412607	-0.5496127026159738
-1.4941700512969915	-1.52892743672365	-1.5666668055200605	-1.6041438353333755	-2.1642243843956557	-2.045579116342893	-0.8444654593329455	-1.1619177501238853	-0.9235104670192281	-1.7548655058734317	-0.8221062987899105	-1.9273597790725105	-1.7361033295756538	0.6458536919288016	-0.47132083056185287	-0.8023460259455517	-2.117594280280314	1.0585746403951641	-2.859148281392008	-1.3372058452237827	-1.6818608714444419	-1.0169888540118603	-2.199187431367856	-1.8718132252049733	-1.3180509164591168	-2.004459665824388	-3.238259229972486	-1.5510606603591006	-2.3874887816077153	-2.43527096969751	-0.8041485504950144	-1.7259780300558127	-2.0057593206445743	-1.5123250673242072	-2.4403383964278924	-1.756459075785351	-0.344158450152383	-1.031975174617346	-1.5515137308824738	-1.741727162726591	-1.0394789058012377	-2.046468432569288	-1.6476812043403724	-1.1507370789768825	-1.9842734047250103	0.0	-2.0832320213098927	-1.5196281211517773	-2.0424652190975134	-1.1166104010044746
-1.311687629222145	-1.5571932892731513	-1.4575936266611105	-1.5770797241409618	-0.9364242170295889	-1.9475836153215489	-0.9427150876191693	-0.0817539149963656	-1.2123213605193799	-1.9363885940504213	-1.869142455453795	-2.3823508832531477	-2.4966763103236973	0.3845764844469481	-0.614190478902214	0.3773472854272534	-2.1424225542360933	0.6679713381346993	-2.2898287269372326	-1.1300179160817099	-1.6876632520835673	-1.1015227415961364	-2.528437629936898	-1.5470341475274405	-1.6807249550241397	-1.6273525453040272	-3.0410687339564486	-0.8883651978197871	-1.587389992040748	-2.0185841256576333	-2.259031963580018	-1.9724241658884256	-2.0735883904249346	-1.13883823606937	-1.9848704280905387	-2.2635691966528144	-0.7537251092733845	-1.2486926019592215	-1.2826128274252804	-0.7675098097163289	-0.8639402438227319	-1.7270583237674773	-0.6372170002514757	-1.2170608913901606	-2.4840386444113096	0.0	-2.208962293709277	-1.770250014779327	-1.4878297546403996	-0.978378228307943
-0.820277914873806	-0.9277330645447935	-1.528367237569086	-0.8697456583433726	0.13118008354146848	-0.971038323037842	-0.2113439650741436	1.3334163450980498	-2.2561395160932203	-1.3159081097286895	-2.687396819964403	-1.8927370948680022	-1.8968307900796997	-1.0227544906071082	-0.5051006671102379	1.2537083727363485	-1.2280459126282919	0.5672936464789475	-0.9933206819713453	0.08865302764911101	-1.0932553675375751	-0.641917362085627	-1.6351650878523794	-0.6550607388524813	-1.6659909501710495	-0.5464639574099192	-1.1938186420214063	-0.18905737791395155	-0.3813810078697996	-0.8855797838270052	-3.016849651251136	-1.871659844835931	-1.4527318557534257	-0.585605129538148	-1.0728089816272623	-1.663607927484818	-0.13147833160928626	-0.724696395524905	-0.5014140099189046	0.36800417784449024	-0.016040094204446367	-1.4447131928055728	0.7082449204322563	-1.384841577395206	-1.6537849271654632	0.0	-1.6081062841607405	-1.616106972417169	-0.27906569847085755	0.002593636302015992
-0.3372124592283989	-0.26165704075672197	-1.728232949013206	0.17866337214479092	0.10555957229055142	0.27749408262470737	0.4421552339304375	1.8966345542400904	-3.0316958238918947	-0.5726425653659715	-2.494512033490484	-0.8818969647652903	-0.4758460250235121	-2.448777716877395	0.05620137846377989	1.5625650943406326	-0.09954847769994195	0.7806060528678203	0.4216473341000226	1.2807129729586282	-0.38727816801688536	-0.08968477028772992	-0.3358750434156731	0.33423107735234847	-1.2854122187959904	0.40012474704667156	1.050050285524546	-0.09932213004038315	0.6822281907012033	0.49373193630860407	-2.457568084491153	-1.4089873485163462	-0.4320628968258626	-0.25592907667738485	-0.23563080327337765	-0.2161015075572581	0.6781917073528793	-0.1781555232008907	0.5117196578254747	1.2166251207628807	1.084885160145878	-1.21500718066092	1.6549085382287025	-1.3766514984080094	-0.3779512943321256	0.0	-0.6447587318450927	-1.0936898938570763	0.8344483081148752	1.0417945216551312
-0.16888698349975304	-0.1494132524989109	-1.6698299704907156	0.8024394747165116	-0.7357796884519544	0.9833539180834776	0.5255641791461338	1.0921362623541373	-2.6916729774652253	-0.2837558428057217	-1.5249029784089905	-0.23412384350249305	0.648497541654427	-2.759535149004834	0.7647995817295946	1.4463091309933358	0.3974012007312467	0.684195774702392	1.2572516221539072	1.4754305068096412	-0.08151215155340505	0.25410349879606847	0.24794898166752274	0.748034039611186	-0.6929518103762689	0.6360274771898553	1.9550523631899481	-0.5395117873224985	1.199651687997093	1.353748212115789	-0.9842087033022886	-0.6903581524243776	0.3344841971723158	-0.07250713593347712	-0.07112355692765701	0.9801552284996811	0.7056890402827627	-0.17357933450303378	1.235424664626092	1.4606663529616961	1.678506492356132	-0.8785988546309642	1.735926221185939	-1.065186691323536	0.22056099374375546	0.0	0.03206138761166702	-0.48103097685484514	1.3136643208252539	1.3704940600799405
-0.2881319392841343	-0.5520665664840277	-1.044438933441392	0.6446326092084996	-1.2509320071976313	0.8498683893887724	0.49298305465728676	-0.2997877221135659	-1.4612658818605018	-0.4352220565385158	-0.6581127486663655	-0.33179705842039137	0.8474804885093528	-2.0057826418079876	1.2000255448769463	1.258749149804418	0.12701644656042618	-0.11222557619377485	1.331793284453709	0.7425403939319475	-0.2746269808613691	0.6024776406657419	-0.1828807775071832	0.4011315276133119	-0.1292703861847475	0.344518395457426	0.9437435214662808	-0.8064961661112298	1.2469935157039025	1.252794346083374	0.23270183605854736	0.0613455642636644	0.4643214667789742	0.40354399103526306	-0.6655993004299396	1.10668570055611	-0.12022276967853517	-0.43014111208141026	1.3725872732247633	1.1808227363731811	1.4476376912422517	-0.31718572917786947	1.1979688514135278	-0.5174153639758186	-0.1838253112823112	0.0	0.10159709642483677	-0.05133348629989058	1.2474440052515496	0.9905260062338123
-0.3908390217498938	-0.8894741015591144	-0.0899002896397051	0.14397757549250642	-0.7080960891126865	0.2605433558673712	0.9361429034507338	-0.9573942798779598	-0.33606643961633625	-0.664208783779371	-0.4500773878209758	-0.6832540033680847	0.3300043695413513	-1.171966625938274	1.2850150678093268	1.1377859511490893	-0.3193776419086091	-1.0470677604127847	1.0180902013047057	-0.009100615863334644	-0.6253801549403818	1.235517154244818	-0.9337315170387365	-0.1612671470586348	0.12287071872510053	0.08018361376221848	-0.8358215471086536	-0.412650547879545	1.195836446619459	0.5004857603757198	0.20767896072197367	0.6000765578951543	0.21733118128056367	1.2505095913595323	-1.3764850064728917	0.294153072067831	-0.939091728294859	-0.2933490970799254	1.0539229844729021	0.7454554811190399	0.7941948667097474	0.31058065474091323	0.6826782804419658	0.0996431085905321	-0.9885208535163952	0.0	-0.1791194247300444	0.08633577635841613	1.0329129472555265	0.48560744137126977
-0.2541411903946784	-0.6690663279870677	0.5304871071396062	0.04964473043691385	0.45811816233000374	-0.18093755052933508	1.619060127792749	-0.3332080507925222	-0.0465124462767853	-0.7582468091173403	-0.6870927909870732	-0.5166723905564754	-0.3151596394782123	-0.9672644364782604	1.2797015645665932	0.8998164067596421	-0.3036014472200963	-1.095068791329947	0.7911623147010933	-0.0668283999340712	-0.69004815164407	1.9028152617336513	-1.1454859000372173	-0.16340446663141187	-0.0637392143754158	0.0867936099548361	-1.6140714799035034	0.3730344695868639	1.300949953142847	-0.09617950704349999	-1.0087742757553906	0.8108521051793142	0.21858221510679698	1.8759940195401794	-1.31654562699849	-0.6935310938429639	-0.8691664022919366	0.31604812621007033	0.6691007060365511	0.4753281055823436	0.36340880436516615	0.6604028885796434	0.5747835848912481	0.6135919386135656	-1.3355589589053007	0.0	-0.2872202365852313	-0.005316909891190505	0.8477881944698354	0.31210474543060257
0.03794322188004393	0.03268464051875587	0.4170559186304414	0.6379172838512511	1.2028794479624476	-0.18779004977110839	1.6927109416393116	0.9031026046636702	-0.46501843413500715	-0.743538577724527	-0.8173077216638057	0.35679406535050784	-0.648620632720122	-1.1677375522228277	1.3958591090509085	0.4111481613299244	0.2878428723377279	-0.0025431983162266377	0.8335260985022303	0.42858320402442407	-0.28817666262852437	1.9756955664272127	-0.618291177483737	0.6434723602528196	-0.43156032485963214	0.15338470930813958	-0.6562959942893231	0.8934433480417958	1.5166751280912603	0.039318207401761264	-2.33317337169091	0.7874474690956859	0.8214068490034444	1.6554807881096998	-0.18769448136167707	-1.1767592359988812	0.1400217652082163	0.7444592446429671	0.570197573699418	0.4305104527897803	0.41318809972283743	0.5834541655066174	0.7616303551297023	0.905252908816014	-0.8032706668641858	0.0	0.0644098347515717	-0.14196055115891437	0.5894161120672509	0.45371303103039
0.25123869340791644	0.7022770082549483	-0.08155983514483683	1.491215297380205	1.0286776770615478	0.10026242047162942	0.8263124221633972	1.6965552428866217	-0.9554898189389486	-0.5883770140091282	-0.5909813514588356	1.335142313681637	-0.4960772450182755	-1.1627726933864155	1.5661614432920183	-0.05535145239239307	1.1018725549011734	1.2328203692803683	1.0456768407007524	0.8481651207303132	0.3851616174560948	1.2531852056390753	0.1803287303111163	1.7394337756592055	-0.43920749579163054	0.06668051966803136	1.1725828196778987	0.8697566456129802	1.6521854239586067	0.7750876158977876	-2.5529840956324743	0.7504912626104333	1.7681106774790254	0.7828447801318261	1.3561867547472888	-0.9247300388228291	1.3421991794755093	0.4417366964260226	0.8961833990913821	0.4812708379909247	0.6989544997623446	0.34528798692511514	0.9691275725472652	0.9578801729698111	0.4078802050224183	0.0	0.7362615603125316	-0.08687903366363746	0.25310562786943686	0.6815005416721817
0.3087829602548505	0.9390220379294214	-0.21001518241322817	2.0005441971970654	0.42526463984973967	0.415962341290455	-0.24117462034515466	1.6886158134494618	-1.0703556492942146	-0.09639506688000632	-0.16420908738028456	1.641274805556226	0.13958059782315432	-0.8421729701246758	1.6305672424730453	-0.004218588832754013	1.7620596437794682	1.33634304324903	1.29161238648053	0.8866693403991045	0.9396023595243347	0.38211259443766665	0.7264020174338397	2.3541598839675335	0.23958504827559615	-0.02399105903521283	2.393812608082108	0.6437416257909641	1.6119649854838516	1.492795715223367	-1.3700614473355748	0.8832498507544689	2.4741328433613887	0.2024252962959661	2.278013913638265	-0.08977353708323978	1.9549142031747495	-0.2940371408706276	1.5514797055520715	0.5238506592727996	0.8747046760554139	0.36720239952249306	1.1564538829814768	0.8813614990339499	1.718463411598811	0.0	1.3977334749772394	0.3132812954052227	0.13910287881222821	0.9034205228920049
0.3606807655696438	0.8428896218531772	0.3646818232992411	1.9522062147983545	0.1884543753001131	0.6663281482021937	-0.49923080133982994	1.3660747039366838	-0.7876696908252102	0.7766118636615754	0.28432229124687025	1.0950194366228367	1.0478119825280414	-0.6631290740777034	1.6221399421562337	0.7057510354359429	2.135218982813591	0.13359635717219231	1.520237228730091	0.8277872581445335	1.1008953733221334	0.23516052728912906	0.9072435666524792	2.1978161340604467	1.3036469939338269	0.1805277155457266	2.337273482436715	0.6996374676706658	1.467510768189273	1.7140766975774173	0.3618706080669335	1.2303885438964144	2.5958506171887588	0.5719439201050133	2.1643559218443538	0.92834385750564	1.8010371641491822	-0.611704398674233	2.2597239248467083	0.5993982759457122	0.864093502895899	0.758211256439479	1.480988835342856	0.8633144896918323	2.5397142406038675	0.0	1.8658674253218204	0.9683293488466358	0.544920966294014	1.1445697223994293
0.5760019657960326	0.8809250946238792	1.1947830075863737	1.5766331064177168	0.5032667491370343	0.9356525794734313	0.1454907637879292	1.284176200701826	-0.22055098794968725	1.6477043191482126	0.8033116035358236	0.29023960836756857	1.794980632095124	-0.8904240098733789	1.7178205912093694	1.5813102569551134	2.2306323021575016	-1.2701340672139676	1.6823945075950624	1.0377556658641471	0.9231185811554827	0.8926352284040654	0.9537704600343363	1.6544288924593331	2.030566429953915	0.649982655472922	1.576417423013391	1.126988362872841	1.350438050004761	1.4700869357981017	1.4498853105559586	1.710289243995808	2.2743701007657227	1.4501172132974371	1.6243728471438619	1.5919950897101132	1.259388974392639	-0.06386199184474062	2.671371943613673	0.8158259308485482	0.8185333766548465	1.205491301088128	1.9502411911794515	1.053715313041774	2.5932794133711385	0.0	2.1840071257524007	1.5437017162736149	1.31896241481924	1.3149794799675973
0.9746192684730992	1.3961029206696498	1.595515696685635	1.1458889411577613	0.8491532175927325	1.2667556830376028	0.7600997640302999	1.404835706720605	0.6338076733607116	1.9700289317728015	1.477640822001121	0.04885480562127149	2.009288092456667	-1.0664465233242613	1.9083272326543699	1.8969072345395261	2.016388667576146	-1.7245783375468513	1.6624975518567602	1.395676471746004	0.735032321188697	1.4622824969239299	1.0972006470900852	1.2860839719604205	1.9730997427515335	0.9429725249337964	1.1069061995291725	1.6268440849606702	1.312542043539983	1.1215298245727385	1.4616269688999155	2.1736101718377143	1.853834219589349	1.7251208130373383	1.5973651405320215	1.5146943098351482	0.7440152367473041	0.9414484504375598	2.5346976311627927	1.1721047710110617	0.8277705597297841	1.3759638945225665	2.255359186917335	1.4593457558752032	2.0690274744149	0.0	2.4186757310579354	1.7143033926841782	1.8723036172908065	1.1888381859540542
1.5026819605145507	2.2328074558446698	1.4426204038518222	0.6913486773386002	0.7410710889926062	1.5119081606262932	0.48854578443571567	1.2852416777777942	1.7533397624847502	1.6086940846602498	2.1503530219981375	0.6793810968809162	1.7744701750937422	-0.44167500844379687	1.8673237159841511	1.3603815994436772	1.4446140493836792	-1.2311616626653898	1.3734093526039428	1.3709938331065479	0.8441236687861653	1.0405273570080538	1.3669174061989966	1.2296692807687912	1.4008101851141155	0.6692496138329117	1.2831278204216885	1.9044033198613266	1.2615039015279004	0.9353627570600302	1.0337899921360019	2.4437622832192996	1.4647369879080085	0.8519126546494634	2.271185284883137	0.8555542645754487	0.34042669210742665	1.6619817797572123	1.8462826398602934	1.464836601826645	0.7813985314127687	1.3319399789904307	2.010519934598374	1.9182907582911437	1.4737701159159535	0.0	2.46681067805393	1.468021960640085	1.6966925381782776	0.6498851661297541
2.1613187549403046	2.8187393076776326	1.2594666399227776	0.13996335290994602	0.3573194313162602	1.4248185943966918	-0.4768801701881497	0.7319575904584549	2.8437449646439314	1.012598955227448	2.5084079572265994	1.7003169109911056	1.5790002258198177	1.1272485676424944	1.2714852657975142	0.3106706634416558	0.6179855407242534	-0.732315121630701	0.8793094628075733	0.6321001399972803	1.2444464176965009	-0.25179063509868677	1.6279160133519117	1.1337483979802745	0.9745454535586837	-0.05117396521996228	1.610930294759679	1.8869264017911982	0.9985704043221973	0.87793529309564	1.0932846578584132	2.357819502034474	0.961541202300404	-0.5129450751830559	2.813883240280965	0.3185322376278854	-0.08879646850476218	1.7821969712941896	0.8391963472984171	1.3834253919420347	0.5074049367173493	1.4154217875623887	1.116757110369753	2.1657600878291343	1.193287251096558	0.0	2.1216758690602116	1.1205967576020008	0.8272582350333356	-0.1436966567106893
2.9163045235805263	2.6334046814237277	1.493635486261871	-0.420034374793658	0.31647517085198873	0.9015268460754947	-1.1875345929686532	0.041664582938316666	3.4315300546531744	0.7159011966201767	2.432315676456735	2.262871436284279	1.7200440859310009	2.8846115008993234	0.21609337828485856	-0.717511725385206	-0.17814846191065575	-0.8562622753287636	0.3455139325674008	-0.5421330762931019	1.612203944289003	-1.3630081138688996	1.705119398859275	0.640241204892636	1.0136722624226753	-0.6763792856294818	1.4503662293224457	1.5974876462468601	0.3534440183582522	0.7389708517832354	1.828870526733286	1.8450421898239628	0.2309645619720343	-1.2108394011211154	2.2727002867640302	0.5146820130133183	-0.5816494453419866	1.5159435247767288	-0.20110356253682735	0.7443792300050488	-0.0278077910919326	1.7218295925575984	-0.1435891689997391	1.963514803474678	1.1384045963864415	0.0	1.3270006485659998	0.982813767596245	-0.23368515212383117	-0.8962840767271999
3.488820686157961	1.6603655237928727	1.887513781686158	-0.7627319462374074	0.9068804256870909	0.13721240947703087	-1.0636266371302998	-0.40260999842645584	3.2619544908836873	0.7474257041067323	2.111239544505615	1.898845165543752	1.8441917406062742	3.8382337766913848	-0.8111805512910956	-1.4914132149624693	-0.6735707876188742	-1.2211112898039038	-0.13825129788616292	-1.501434422883982	1.6106860161385106	-1.4395339489416468	1.4907232210182633	-0.18495189604413192	1.1907309986420773	-0.7645203158689081	0.7380638105132096	1.033656033018541	-0.6355354126655554	0.3583038261777549	2.5187855690831564	1.0038085051557415	-0.5630212079436148	-0.818460810090799	0.6691776286046529	1.2653170348638305	-0.9623979253340144	1.1138931924989408	-1.1095011160985266	-0.31602273264478287	-0.6781137517671922	1.846401113161951	-1.3327081625249617	1.2476060855605156	0.882365012003938	0.0	0.3219985490055611	1.0314203286427233	-0.9888493593810972	-1.4184175178794933
3.41128609915599	0.4260059719216578	1.7488113360690933	-0.8146309761673087	1.684865815045919	-0.4632547825301153	-0.4833376871251712	-0.5691134589051012	2.5331235775159175	0.6635096498920897	1.7421094673393438	0.9159332830567097	1.3000969274226766	3.6356816227548836	-1.4127418545608668	-2.071540840260267	-0.8407135001377236	-1.1224714765075534	-0.615433299173019	-1.8202459916724005	1.1911055887474653	-0.7028690701854647	1.0257282832287378	-0.954240157417645	0.9772159002749962	-0.3406978807015079	-0.04056630663777248	0.2982561574936177	-1.6407681194891663	-0.25989617709784574	2.378498232842427	0.08720051474940305	-1.1202405914143623	-0.049160832683548136	-0.9574750632415772	1.704273912359055	-1.0389859804606285	0.5657683470161308	-1.8298321741568608	-1.3732382098141083	-1.2223795441884826	1.2974669581655003	-2.1326464279543957	0.21429839034948733	0.19183554818036871	0.0	-0.5110250139300844	0.9634762085408357	-1.282160511897067	-1.6825394235771691
2.4497351420603737	-0.42471665943376263	0.8208131142546117	-0.8003242993713896	1.8896051986277127	-0.5843019596088309	-0.23007190979473927	-0.6832901662645783	1.6853422088362136	0.1497663162209793	1.2298689175027295	0.05597878309389104	0.004005386171890625	2.735396897123683	-1.649774167319441	-2.425965020091223	-0.9058725147476485	-0.6275945838288745	-1.107461686493537	-1.618559683695661	0.5665865764308191	-0.11153396018439328	0.49807338398446716	-1.4184875919727897	0.2820708980088187	0.23043621633782024	-0.48389137991158754	-0.2720723390497745	-2.2073119709368307	-0.9546431302058591	1.456263459450372	-0.6254587196234379	-1.3444301663750942	0.0616829110155226	-1.6369289354343413	1.2025813534561864	-0.8417111938303504	-0.1405397868307717	-2.2817133068652016	-1.986167624536474	-1.4801468989415956	0.13461235715807535	-2.4434147223241234	-0.7506549531716601	-0.6532221664612355	0.0	-0.9635069009386915	0.577503705492036	-1.2313375831171074	-1.7089151873944883
0.9550105106648119	-0.6509996625721262	-0.3123248479847945	-1.0089444721300176	1.2001177582961944	-0.2819652749945216	-0.5844994728984536	-0.8075581666887165	0.9986165103940645	-0.5632132838177349	0.3462025508676676	-0.26267830798365244	-1.2404092410764889	1.8037794978147252	-1.845295296400145	-2.276281578306393	-1.1234122272047253	-0.5685775355382593	-1.4630381233754979	-1.3414385080688713	-0.07870544030760747	-0.2683188299285419	0.08874855310784178	-1.6998948783314736	-0.4631170758511584	0.6196217620092289	-0.7221059448934134	-0.3252994926661676	-2.0943848208449576	-1.4683737243771868	0.5624796485995673	-0.9802128830121626	-1.4343565448372297	-0.7714138447897134	-1.4535114753876825	0.1031554561820909	-0.6154474356047478	-0.7197143161830609	-2.3284240298748116	-2.0010625130033675	-1.3811472120437165	-0.9570260070166517	-2.324706903678935	-1.3032812127583016	-1.1618711133158979	0.0	-1.1596543914100959	0.031914728611058436	-0.9887407758138352	-1.522202178081536
-0.3414333413268281	-0.5663410585471718	-0.8162599932640056	-1.4403650358486473	0.040579074947651624	0.020246661303323137	-1.1376156948746272	-0.7185024918364997	0.44072979212627156	-0.969684743153968	-0.8138743283774544	-0.3307282089949898	-1.4950625382942753	1.0839899165721645	-2.076348263401021	-1.4368938474462811	-1.517869425911168	-1.3678196240297578	-1.458540475790041	-1.295411145167091	-0.7482579148394164	-0.8491472451941627	-0.21473764705783882	-2.0196226311576946	-0.8141625624811647	0.7246057725815993	-1.172879743065013	0.1052913632646215	-1.4941528324105542	-1.5577115186754613	0.3382910696794423	-1.0085498525418708	-1.5912993444683872	-1.8770598086263692	-1.3019774598615521	-0.6272192223890807	-0.5742682875224888	-0.8201832827486284	-1.923813427475117	-1.6165165452038057	-1.0043319069112864	-1.3194039676652958	-1.9105963218265765	-1.3735420210078857	-1.2095722530145334	0.0	-1.3813463511298893	-0.327303948824923	-0.6601272821838041	-1.2301291264649026
-0.9570994868352795	-0.6827510211780906	-0.5194338355676815	-1.7565006058722124	-0.8156902684897228	-0.1016057275205089	-1.3817105703819943	-0.2484574131467367	-0.13628900844752764	-0.8762380338382233	-1.7032712022380074	-0.7089451795082341	-0.7389455656549613	0.37583104894565744	-2.0178551370669116	-0.20744508091622468	-1.817110077013823	-2.224846180186619	-1.0660441402819871	-1.3982617400497501	-1.4327572688816776	-1.121768710996998	-0.576280723077847	-2.2773847197319017	-0.7598337561460821	0.5975829391792138	-1.9145372656188338	0.5561823199063406	-0.870133132127741	-1.151435606642585	0.5602530884670472	-0.8687575085987889	-1.7022127620413985	-2.3540578396938887	-1.723087182674886	-0.4605600293402109	-0.6799376729921176	-0.5235625066178199	-1.2416429625111478	-1.1455173274434338	-0.5550815884691812	-0.9864851586471418	-1.3441650920949428	-1.1868910417185525	-1.159999915485529	0.0	-1.7219435368785085	-0.35882231447879787	-0.37434276296624547	-1.0054874469868025
-1.0376000969554873	-1.2016961375616324	-0.06458061960263028	-1.5991417974354722	-0.8877537955218604	-0.6142195811302543	-1.222189490629775	0.3984922040194279	-0.7458072818051579	-0.5702280792339435	-1.7954639364371765	-1.42216661068211	0.029320626456683846	-0.501334543946715	-1.3676006962677831	0.7505957389353679	-1.6410305977836308	-1.8631880950648225	-0.5432091208325002	-1.3057427939403676	-1.837299661338024	-0.8226136431133212	-1.0074579831741934	-2.036949443894616	-0.5920253261633635	0.35534455019811756	-2.4239925577252635	0.6053140341862274	-0.528984342435946	-0.441980019882578	0.4817555539525644	-0.7332109162972651	-1.413266915590577	-1.8524203761721103	-2.218697383363881	0.1657580498022896	-0.6693005287096842	-0.3514919078784426	-0.5688590780135634	-0.7145152075383937	-0.22968111920907025	-0.5932467606877476	-0.717763144314035	-1.0390578941558006	-1.346479457691524	0.0	-1.9232950722486175	-0.2654877168144712	-0.2611343567227263	-0.8699287629386514
-1.0608561983454887	-1.8484274667520628	-0.11597935231611468	-0.9133999422831608	-0.29138966931727533	-0.9443813816342215	-0.8458181814130429	0.8055595626216646	-1.2340188924782036	-0.40253945750764314	-1.1574794598310114	-1.7500675962781622	-0.15168802077798735	-1.3757467291584475	-0.33033053633086956	0.993996078460298	-0.8210384355048035	-0.08866442087575915	-0.1861767563517881	-0.7373772573968109	-1.512331758768224	-0.3399888093237072	-1.1746482193334555	-0.9974066919444652	-0.44826731860368346	0.19742977781816917	-2.032994166988979	0.3285206805492576	-0.3580076409949343	0.21644175633075505	-0.2197549749774474	-0.6983961972703684	-0.5482835289102191	-0.6857043515219388	-1.8718480802512665	0.46934482784856896	-0.3093508241853897	-0.6341055509637624	-0.0469204961995011	-0.21563741296384123	-0.04659927937945225	-0.6317087313079093	-0.057387569095534816	-1.037354439264628	-1.5665660185717263	0.0	-1.5919799986355674	-0.32718843497705724	-0.2883306705448194	-0.5534488947318593
-1.2357497942424134	-2.1813539792499737	-0.574415820276679	0.04921850246549529	0.4441051243213408	-0.4779426875430276	-0.32334258356177076	0.7747445302585029	-1.4266091390815647	-0.361780353159947	-0.42205458586831784	-0.988506993650543	-1.1482267086077713	-1.8661663894385945	0.47481443219410735	0.6856181675746318	0.38333263826489744	1.7448155149718918	-0.02217051407849853	0.26599394495026585	-0.39148751624585	-0.10446556778866765	-0.6833635802840964	0.5541217059006645	-0.16242548452990999	0.35628008428977026	-0.6713625650512792	0.1544593083432808	-0.026254480938799424	0.5455913528384534	-1.0262654685823995	-0.7550133425809421	0.5939370136806443	0.588936234573866	-0.5276927755214458	0.289554321274351	0.3468577616100168	-1.0278763455038675	0.4110226561725265	0.4403864788100224	0.1589093524905559	-0.9210790142898682	0.5949718187366072	-1.0609096255134036	-1.2845200644982777	0.0	-0.6225732674876714	-0.5724611341951673	-0.21654767361273988	0.25459754852589195
-1.3233544112960867	-2.0168670407642493	-0.7466491298029023	0.9683939177449716	0.7794964709571458	0.74398968519927	0.4006740957487132	0.4695265833670269	-1.259554000953698	-0.1838959258626173	-0.1455573867003579	0.5958013998901907	-1.877593599241608	-1.7631600096493454	0.6211413436554415	0.34527889470299505	1.368725525625789	2.0882996358702677	0.16419106833474195	1.308830335428187	0.8733163603059779	-0.05649138369977067	0.3667572738214985	1.8289759545330326	0.3892077925054993	0.8505072394449723	0.8825108316786401	0.27243258523309566	0.5514327975515014	0.49392693765564893	-1.1795815387088724	-0.8248380004623701	1.4083777061796252	1.5318600797080157	0.8893289172600787	0.18556575763476846	0.9321986597249442	-0.8943912377959913	0.8792476951732284	1.0675986025202693	0.5125740398393069	-0.8966905587145916	1.0726211481797916	-0.9549485893707429	-0.3573091344225271	0.0	0.5715958313194738	-0.7910305325326461	0.14717752184451238	1.4274130895673425
-1.0665254376290831	-1.5282017215123558	-0.2664198848992891	1.6131289521522132	0.4848118913567188	1.8551098380918198	1.1568733690562376	0.11621271421292456	-0.8195337339102825	0.1875097461247285	-0.2873114461197633	1.7721393083159558	-1.495172208571007	-1.2053369830166154	0.2834660785329899	0.27000408468846054	1.5705970753491287	0.9062462903053955	0.47622504630632256	1.8484397094295228	1.321109997452558	0.13596975099680791	1.2392101880187807	2.120692964891136	0.9383059728089616	1.291411300973453	1.5695897785311315	0.34968608682762414	1.0086241264422753	0.17477492109614215	-0.5706401242867112	-0.845653271244356	1.4548969003081282	1.873043782006285	1.3150142510622773	0.5735533729345852	1.0139587316190464	-0.14954111264541523	1.1416108322447944	1.2718808063659428	0.8763324548356051	-0.3483265331875493	1.121755061885693	-0.7241227227536513	0.6176336217499292	0.0	1.2774433804803764	-0.8432245715595926	0.6336721860892974	2.2776029595744536
-0.6423372811862114	-0.9796845436054326	0.3534500339517655	1.8011120839358414	-0.2492474302850909	1.8450745999434381	1.4652351693011665	-0.2922006641261499	-0.33899297699483183	0.4332971827540883	-0.4041768741335146	1.486195408886503	-0.28237242718990524	-0.51687898355555	-0.037080762876844024	0.29809554095449936	0.8798961312575501	-0.26354358641064946	0.6678284338895061	1.5408265400444914	0.5677780497308546	0.4683005524333359	1.1751991117008105	1.3374752302855957	0.9947651780696712	1.117733496307287	0.9522712438005926	-0.04539175666760494	0.8508120096493597	-0.28049950597877565	0.1370223058752596	-0.8411020166378982	0.768239229469065	1.4970431171163405	0.6414544919143141	1.0538735576650884	0.4440141737654228	0.5116393801028583	0.7952389340522962	0.8206072789678134	0.9142988345852013	0.2805271988909886	0.6266535309815341	-0.5145680575442542	0.8425044582430975	0.0	1.0105098975375901	-0.8476332953706036	0.7636297450390895	2.0896711772091137
-0.5288396485549818	-0.46297000316703035	0.23860636000425292	1.363695111376532	-0.9244656218528283	0.5417187382565952	0.9944130089121908	-0.8787816440051938	-0.12809347130387044	0.23152859830629505	-0.2733507544167507	-0.0218484303408639	0.7191447872754481	0.05208259772567731	-0.12238126099731722	0.13750149462007308	-0.25823610957038645	-0.04165814754693125	0.36910551299381206	0.5104389887829163	-0.7444716605172305	0.47084598303806674	0.21029074646479404	0.015035503208368602	0.40160352248775033	0.1794740181211314	-0.39388490515853225	-0.8273727625100433	-0.0031729299559569396	-0.7589671008601699	0.276978563692428	-0.8954130706694393	-0.23845480519519935	0.5653131440975383	-0.2848646280191044	0.8470491434090772	-0.47206554213803975	0.40306876933089414	-0.26659367262424943	-0.06514602570223173	0.43120304704121576	0.38060759760209695	-0.19632137633990185	-0.43376098082748926	0.18106213882531103	0.0	-0.08311797650001815	-1.000728237306144	0.2247337243552436	0.8464152000201817
-0.9346812760167631	0.058931246111336766	-0.8260094918311409	0.3046019730851551	-1.056937444109647	-1.1016378650119352	0.03372394585194124	-1.5438073831419536	-0.37551921735794697	-0.30011565031472687	-0.14146867376296354	-1.3841583500132606	0.8328645529638554	0.4168088374595111	-0.2281019200937829	-0.2092321058551936	-1.1791572860926869	1.2334968782790507	-0.4470720551669387	-0.6840491574755145	-1.4926997977599155	-0.21013100080258737	-0.7475223657291435	-1.1339990827497737	-0.38492169049502784	-0.9476509285236833	-1.383469325584402	-1.3885974931910818	-1.048810225236089	-1.105569913879198	-0.08157583387455002	-1.034236351234594	-1.0979666132523085	-0.4181489562769057	-0.6819064925835671	-0.17565162045756538	-1.1613335836628909	-0.26800502509101987	-1.521104220531924	-0.8360763008857969	-0.38199593303921436	-0.1312562223460046	-0.89859859005391	-0.4364856929527688	-0.663751141549649	0.0	-1.3057687893537426	-1.272770422109076	-0.7141328368561626	-0.6461760335617777
-1.5115836626193309	0.5158024387174	-2.0559538940723074	-0.9999284452638206	-0.5621718786570566	-1.8208700795360113	-0.6887911373453772	-1.927130478961242	-0.9207006324294289	-0.6749839638648594	-0.3112143191308634	-1.4595587848691711	0.34163126435532976	0.5760226579442237	-0.6452458256871043	-0.4609134386600021	-1.4911943728585313	1.9186835183536166	-1.3238374837842535	-1.420491582233068	-1.1198552574313283	-1.2475720347856265	-0.7937100689708572	-1.6897357834199558	-0.6813996212840238	-1.3986837393002698	-1.358588644953175	-1.2665807032718064	-1.6176323501807186	-1.1523267936057175	-0.2851275016634411	-1.1406892450169632	-1.5242510460922454	-0.8780911077923136	-0.6157376811464529	-1.191464227175995	-1.215483777283949	-0.5609977997359943	-2.12049854703511	-1.0751622028996148	-1.0910646637364352	-0.7167471158019771	-1.1579758689550361	-0.4045293635747119	-0.8939911428004572	0.0	-1.9235921801911453	-1.3964702136571898	-1.3673415604823853	-1.4488613777613848
-1.7242121393402117	0.6645930730503734	-2.4309636528652443	-1.897317404040848	0.10885422808806249	-1.2299680410620741	-0.7238885251592421	-1.7865042930533406	-1.289212710185128	-0.5675691041701401	-0.6607401945356618	-0.44557061464475145	-0.02259535217945335	0.5328545063406002	-1.2250906872133345	-0.45318385049079063	-1.2934365584641152	0.9745375566209706	-1.7260075556037073	-1.4514435919288815	-0.11461677471181442	-1.845674154567317	0.022242206412340457	-1.6600064823636311	-0.2633151811168322	-0.8754403565769947	-0.5911222544074161	-0.6878870160080083	-1.4853469445601655	-0.8844683898538324	0.06978526983295327	-1.0395064344983187	-1.4578082934307006	-0.6396356521874735	-0.6842975326468763	-1.3084483533015696	-0.7139354277574078	0.09126963110890857	-1.651159209957412	-0.8477254132695943	-1.4034114225484338	-0.8031843550578451	-1.0419876938120383	-0.3110879122952324	-0.4478805126869182	0.0	-1.7013911560364725	-1.1900197942495232	-1.2810797604241362	-1.316026958821609
-1.4295836838333127	0.32747639502345605	-1.7321788780268013	-1.9090118464109538	0.3037674442686612	-0.17926794179935499	-0.3345305853159048	-1.3078092396823882	-1.1080034426883252	-0.17066811782169414	-0.7837781107940563	0.4374366096668418	0.023138138954736747	0.31427538059567156	-1.5015675696494284	-0.3670791430638296	-0.9534569450219103	-0.8252423136359424	-1.558143859201355	-1.035366504018648	0.5535910072906641	-1.5470164514974658	0.7225256080960585	-1.295662112457555	0.38222928329533856	-0.011748861414382413	0.08658748719231683	-0.31236731407949503	-1.03730232822473	-0.5211588207218026	0.6111049144703729	-0.6962512656059975	-1.0312462582978257	-0.10391706469814026	-1.121209941576343	-0.6012382168150896	-0.12957947634133418	1.13397492387544	-0.5803413694191996	-0.5872614772822161	-1.3664207595171598	-0.3703303493459444	-0.8851413502366275	-0.2720552036544519	0.012078361297222109	0.0	-1.0197631003245378	-0.8096435628173582	-0.6897369846861199	-0.8088964234940377
-0.964397560304474	-0.3373383914865915	-0.7184546425053104	-1.141299927173243	-0.23164353598403314	0.12778722531542022	-0.13255394253022998	-0.9019963303629404	-0.5421996644874416	0.05241705496597011	-0.5870503728637345	0.3003938574458876	0.08673945224718407	0.009719231187833483	-1.2657261002952267	-0.4791800504822656	-0.7084442573765061	-1.7380707352918383	-1.1938687824473984	-0.6434843160778797	0.41376828048232484	-0.7029836412515513	0.42191405162596507	-0.8364375064576428	0.5268424136097223	0.23438282740525151	0.1132909751012842	-0.4707890004942566	-0.81003165334372	-0.3122232466023683	0.5811871388645248	-0.2984172150095919	-0.518231429616984	0.13086040978068536	-1.4770508742831576	-0.03829064420747945	0.127331920518255	1.446651499086699	0.15130031903695376	-0.6263295661278435	-1.187039265703423	0.09202686821350951	-0.9003662091993488	-0.42340557620833674	-0.09704270083224392	0.0	-0.4926399042162711	-0.5869988407629583	-0.2538278178349167	-0.6121664077015148
-0.6676207431783692	-0.8759854975386692	-0.2782305679936968	-0.2069536981732462	-1.0502016408899235	-0.6293515185404611	-0.3559752410309218	-0.7049185086661915	-0.2131507778061376	-0.07635134925009114	-0.5001981867987552	-0.5247524172672684	-0.28810265011822384	-0.2728584545810518	-0.8427902270372426	-0.755614279940596	-0.49434589424883485	-0.9334908952343525	-0.9778281139478032	-0.5224108150569701	-0.13436900412754524	-0.05292653589656697	-0.7345416953046123	-0.3868869094547081	-0.07658237440988623	-0.41644275058331687	-0.3339641606181048	-0.8066095139289475	-0.8865221932844776	-0.2193040332072098	-0.3059017390323029	-0.07279069487814196	-0.1977797234097346	-0.14833368293101767	-1.2080978171311123	-0.3657539491926562	0.101688541736967	0.6052374068325675	0.04922228141561333	-0.8422162259481255	-0.9426114403449098	0.14296153817208282	-0.9415535141137219	-0.7473680630598828	-0.6197238831289836	0.0	-0.4296904467989245	-0.6188011759535021	-0.3264340743947896	-0.81647094754117
-0.46901420019958207	-0.8910153504909567	-0.5129173993172434	0.316001154463479	-1.368245374574915	-1.5887773370934934	-0.6356359458001564	-0.4175730119288336	-0.5497907470760947	-0.2519535005404763	-0.9045586351909152	-0.9703977267014544	-0.9890613624011705	-0.49532571133718845	-0.6830286068081325	-0.8291834654822626	-0.12831950220525287	0.7195668667276094	-0.7981638650552669	-0.5223540490124862	-0.3566476928637682	0.09151156844490813	-1.710616872438402	0.051307210866395836	-0.9502588804087222	-1.2457678460424926	-0.6470605470605391	-0.7387737953954538	-0.7941818413434473	0.1086862811252343	-1.490651824299744	-0.01110460617096465	-0.13729664800967523	-0.5877619407441373	-0.35166977839626373	-1.2668431647032594	0.21690889716748368	-0.6146216990649109	-0.4443346716023097	-0.776846267843193	-0.5566387200137468	-0.18072887861756312	-0.6714414773073074	-1.0143158295763584	-0.8678541325627032	0.0	-0.6131756204627993	-0.609232964177064	-0.5443395865211809	-0.9141980781296608
-0.06422483116356632	-0.36318520035267676	-0.7300065747733216	0.36055627219422504	-0.8147707451268709	-1.6484275891244116	-0.4831082342646905	0.27409379688715957	-1.22976186962553	-0.08435530701466143	-1.4656794541585536	-0.44988706923548266	-1.4327705995834485	-0.6934727648628584	-0.7640399936458911	-0.424197260215973	0.40375323733656165	1.7295286092054742	-0.2579446478825906	-0.3225030651029228	0.0323357790683062	0.1073106156648966	-1.6243753614055139	0.4731629422440384	-1.365691688856471	-1.2861565246438253	-0.47568604710953044	-0.17737344167001384	-0.03769557916432761	0.9330042964854958	-2.071265257224098	0.15220172672490487	-0.1024772437265806	-0.6652735116533427	0.5481407128481762	-1.7658784220155406	0.779865156012499	-1.0798834928427141	-0.4345181648479532	-0.11988075351928335	-0.03429027983417793	-0.48260804151058373	0.0484659534803602	-0.9089460193610519	-0.40845964433491344	0.0	-0.5674455756505108	-0.19267515972814786	-0.2232217360076711	-0.4416990340127109
0.569516702309696	0.35496689772124707	-0.2844449328221146	0.3085048087765649	0.16843783667708323	-0.6299144984994046	0.12354368198392	1.199751501892128	-1.4047423165826272	0.3783078662754895	-1.3354320419349248	0.5611623421140913	-1.228262685126335	-0.8700439403168175	-0.5807100839709368	0.27676606832078543	0.8743547826890516	1.5636807060083893	0.7460652161207257	0.20653254745204083	0.6512488144380716	0.4960944558682534	-0.5958881932710878	0.7949459816524347	-1.0561942598749208	-0.35842152650955794	-0.05029294002573064	0.35251164686729985	1.28178363650622	1.9976060218563965	-1.648044035677236	0.6169639965377597	0.21810656510132054	-0.2292995488961391	1.0671649799404237	-1.3510545825964682	1.5755113794651345	-0.5082845557462936	0.446224973549689	0.9212516374945688	0.4066684864063447	-0.4579053114357793	0.9564632456530805	-0.2738813788843028	0.46061816831227914	0.0	-0.04741193006484745	0.6062939082772767	0.8372343924101265	0.47513735148603226
1.0062989591147882	0.8332798319612881	0.6951212203910773	0.493568557472844	0.7125346709427955	0.5722943502868092	0.7389098453772788	1.7662639988233277	-0.583443033787068	0.6306379745966935	-0.16423734186474426	1.1124328021124328	-0.6062161527995259	-0.9223556466067524	0.21737566252425636	0.7854884488333032	1.0161675770096084	0.961682859053383	1.7447421494011557	0.8667363729978177	0.9065525387924644	1.2054133911149845	0.42677242015235267	0.8910324981423646	-0.4613734616898828	0.7156395551080511	0.1672858952532212	0.29780410626894344	2.43567215995753	2.6094340568939307	-0.6719033119156546	1.1952788463983721	0.8337645076890874	0.37871714620788155	1.2222809054857278	-0.48267530701518996	2.010400942148811	0.3243323114303932	1.600010037495017	1.7440563436628542	0.5363087535116039	-0.16912894298695344	1.5808848705972713	0.6969495669416734	1.0321396038580721	0.0	0.7253819683678931	1.3091936069473973	2.0136834073771133	1.2413292268587697
0.8100157139615378	0.8681035807240041	1.4603030533502561	0.8360216410389985	0.3416029702030628	0.9669818470685417	0.9757336008547962	1.562513764951953	0.7582379254807922	0.25465334205765644	1.2672510630425855	0.7672166151312461	-0.14507318576220737	-0.7476215782376847	1.3135220247587662	0.8310048479209385	0.7830259767327985	0.8325386794908948	2.1010256746050815	1.326175015287816	0.5546727395376301	1.656618912810469	0.5983953319308758	0.740064510446221	-0.26350283219855514	0.9510415536450408	0.07100169409972168	-0.3193022488936687	2.7092508719451134	2.2477954106144358	-0.005171617281723863	1.4198275325712377	1.3510349874642515	0.6985581884485955	1.1670975388672968	0.0386803237274635	1.7000310173732007	0.5371316758515355	2.0580016880103584	1.8771825425650268	0.4119913863318642	0.0850751367975955	1.635457845918636	1.5034508457769813	0.9154715206011582	0.0	1.2990012100739388	1.4242112054154847	2.399005850669573	1.3968492438047195
0.07792887906048436	0.581820648756874	1.4483691901398246	0.9992637132097686	-0.5798431756736745	0.47078995061357576	0.9036430716132993	0.8283943874289575	1.5704643715505586	-0.5610161287382028	1.7180233495997734	-0.06792856722779862	-0.14408231041417133	-0.4422007213941318	1.997030010656967	0.6586468016034754	0.42575266539132417	1.1906530905990589	1.676786491261395	1.419903557901755	-0.14818776419418525	1.4364576694698965	-0.09062759916694735	0.5401157159370492	-0.6723276726569729	0.1893960541731565	0.05818778882771018	-0.9349787150061074	2.084375224723183	1.1128797901258165	-0.14885541669196792	1.048965087940011	1.3520595603987713	0.5939277768623212	0.8515497038045482	0.00453365531487301	0.8898004141333402	0.09909712348573499	1.499621247091518	1.4215493333609153	0.3706018364973132	0.10096116155639774	1.2581392661609831	1.6803489359443795	0.4018109666049911	0.0	1.4490804418834158	0.9386812806523545	1.6999350668211388	1.0444621261344638
-0.5609041437272487	0.3040409953529394	0.8483763495960159	0.8455464240662905	-1.2055668376805997	-0.11999804217647865	0.8942846950932668	0.24427075918056937	1.2783506871222672	-1.120926098401489	0.8557971501914691	-0.6623668494524306	-0.3437495888044052	-0.31982058083551346	1.9304395564806356	0.7543167983416799	0.31951638850953	1.3303371329987574	1.0037653400470605	1.2683763802666874	-0.7069641802716816	0.818909407356954	-0.9071716707963416	0.6079755955392631	-1.1751912336459471	-0.785819030578226	0.5608052615005716	-1.0126891175732518	1.2508771226094375	0.023022678568326994	-0.829758636272529	0.41635015613961124	0.8851029094389081	0.32720678001292486	0.22154388708815206	-0.07623502421021068	0.2286030736293716	-0.2729491408208912	0.6142573119920942	0.9706057821365532	0.6675489591476829	-0.03759687398427143	0.8937411308135954	1.2174599356325848	0.13869776610149942	0.0	1.381432032227497	0.34622013074954344	0.5599686662041528	0.69378049645838
-0.5223572412996398	0.33630450547935753	0.36695723063414587	0.6248653891633349	-0.9972480908170028	-0.07090149824424948	1.164109398038393	0.25997979348415234	0.37662029704337335	-0.8846901103531362	-0.2531103608444866	-0.6415597247615684	-0.25584414686821116	-0.6105710952247722	1.4963768574159029	1.2850223678080943	0.6694010027168732	0.8335562098426973	0.7383837196380517	1.1337342687489682	-0.7385272410879687	0.49393530844318656	-1.082489068775212	1.0655815794541939	-1.0335185499616781	-1.0686879309286537	1.4726111254844207	-0.5118211119030804	0.9086422545471198	-0.28496405832963073	-1.2662616340303563	0.1547807348536641	0.4779622187568741	0.25352265138666635	-0.3630847947935269	0.2864409211748149	0.09491023463324057	-0.03964730402568395	0.40064201736817623	1.0496396602159055	1.1682673564808626	-0.04512802599657303	0.9232332107564536	0.6558367828852296	0.47775045819966944	0.0	1.4640214788363684	0.1830793692048374	-0.05217322743737076	0.7385550748867306
0.18510552501890884	0.7242883996532211	0.5005537031160721	0.6607014304960732	-0.1720012608657516	0.5216878388922968	1.5546552312987463	0.6766802555954983	-0.08390711598321705	-0.02128488711136484	-0.23139548494263557	-0.181673930541143	0.2958531680610876	-1.098333263383516	1.3022272907907702	1.8582428263313209	1.303673472155577	0.08843514051135637	0.9826678813755131	1.1790455831578681	-0.19740385810891659	0.8137297065498102	-0.45063109351178093	1.606419414699303	-0.06652772391092489	-0.48540620465826834	2.1187391079225764	0.15509301580460602	1.0712136993050922	0.20250358710316582	-0.8574483856868556	0.510823390993816	0.573082349958907	0.4795727677815814	-0.27355341245589687	0.9232959281444796	0.19114193812273136	0.543558301032925	1.1203365708907203	1.5839006732222682	1.4659798307596088	0.301327740756902	1.3348269121737473	0.6520963215997129	1.1265996981986393	0.0	1.773284065626068	0.5487228313917263	0.22029782901015438	1.1085945917380284
0.9825935047829135	1.1819924782412232	1.0759560066916372	0.91726685541817	0.5730856139512586	0.9308107939136654	1.7325946615183394	0.8887584102353026	0.4251283108496815	0.7357617477839509	1.0797775281969297	0.26612225852222143	0.992518507840966	-1.159402272187409	1.4423617118863596	1.8602718137509158	1.7332496535707662	-0.2379388459145855	1.2054124893802864	1.3510767580803704	0.5595078190767943	1.4169808004169653	0.46749380211525254	1.6673967995683252	1.0673701002792648	0.35355651057647314	1.854187971848702	0.5095166851704405	1.1027238740023069	0.781787039769102	0.2787522640842692	1.0026191011290915	0.9860292242015886	0.7949515513315092	0.6359645623062629	1.2026520685934574	-0.1214918004861222	0.7724944329145477	1.9963507021690545	1.9173383957728707	1.308384118153854	0.9224549790467625	1.7049901614078975	1.3295040268870244	1.4153136043821342	0.0	1.956103454218588	1.072017932970153	0.8126815683958539	1.3987542532778288
1.2388356544390493	1.282673451536529	1.4669408091448193	1.0039034293426898	0.7194014940780152	0.6461432717418487	1.516701499863145	0.49178591715378367	1.4100669841521647	0.8164892976726119	2.3992418180799757	0.32095092470011644	1.3425023831897511	-0.3318837205328168	1.4168895713954675	1.03876256425383	1.5041122893256074	-0.0004113790464362771	0.8386936549483048	1.464719684932395	0.9196216583659221	1.640307883215559	0.9175971960133366	0.9521767735745417	1.4304643242124628	0.7316150232913518	0.7160451284649152	0.33310085867889594	0.45641052013834715	0.6555468099877986	1.3669077704836896	0.8790796703322062	1.0526662528079247	0.8814556314762444	1.614645093786171	0.7540014105864824	-1.0659591445955559	0.30898176424978396	1.9787963531093968	1.409489099115558	0.8594858394286701	1.4086186395538314	1.5381133325159069	2.0685822932151474	0.9340649353025559	0.0	1.588538457002132	1.312326094351914	0.861165944242382	1.2936110341885996
0.7664895449718258	0.8371435888319565	1.204845362470905	0.6598564740580674	0.32549121624574134	-0.10160714549961249	0.9942934402101773	-0.3539923918717418	1.9237881544808115	0.3909848913506477	2.4025033486129352	-0.13285069513448391	1.1496291330042003	1.0779346949043458	0.8092254127434068	-0.22827947545680877	0.6202160315339866	0.3469611575772341	-0.09440222413334695	1.383915043095643	0.42444026749567293	1.232212704239325	0.5239774520814684	-0.18797356156296804	0.7043163380307127	0.462783329873924	-0.5246991262645542	-0.24873389354022304	-0.6700357335648789	-0.38721393832925344	1.6111798153333161	-0.03996204661593334	0.3833203564658869	0.5806120273422727	1.6776081260072084	-0.15050491550995584	-2.083694162765209	-0.4763185276314173	0.8006496639782891	0.07754289709840827	0.5208553822260089	1.2869018643204635	0.7207891082088784	2.0534878155687664	-0.028738065914115186	0.0	0.6727001837747021	1.1706952579162726	0.10003187878351807	0.8592397486425837
-0.09106423080761827	0.13262659142117245	0.38967324087077065	0.14973570752741933	-0.13100805816433253	-0.6361508202424878	0.40156448015711405	-1.0946946573912264	1.541894734069486	0.1822557236747593	1.1740903151954813	-0.8644277215328567	0.6750705807297922	2.0589226336571573	-0.10179019348244725	-1.20971919661868	-0.3475977263627767	0.38016281986955924	-0.9669700917086874	1.124993746681653	-0.7642704360427198	0.5789128727655455	-0.39074682741714695	-0.9701605913748146	-0.46350184158869884	-0.08602411445939613	-0.9892918190037227	-0.8518907310624919	-1.4716775768712058	-1.784152224073365	0.8909489719959671	-1.052246346231164	-0.600899293323327	0.013123193917438032	0.7467771894265258	-0.9104136521994485	-2.3054177385870553	-0.9248549277415701	-0.7368183689127007	-1.3311486346661354	0.5312652815504083	0.4487783707588862	-0.30727104056718146	1.1051349865434812	-0.6747798276344319	0.0	-0.2657115980602686	0.9270110051439345	-0.8871533572141234	0.4440790973005002
-0.7471134742869342	-0.26770163239947037	-0.41634086497245576	0.03702660399301752	-0.21662453313710162	-0.5191733033244218	-0.04441756388898063	-1.2600038193581093	0.7160254978347048	0.6809972830111535	0.06423661160951395	-1.348606652676281	0.3791880627764017	1.7528224557320589	-0.553921318285107	-1.3804609270969974	-0.6734574928060687	0.1635734920683726	-1.132912575617036	0.7954766496894317	-1.812417911189104	0.23711327443773184	-1.0373841715081147	-0.8642818679930203	-1.038401944074908	-0.4381710133612878	-0.42443998040687325	-1.0137671444502536	-1.3333988756947592	-2.6175501695000545	-0.10558165805665841	-1.1942257018130817	-1.012355151569345	-0.5045231561536191	-0.1155807266336919	-1.1393366422395852	-1.4263873907865023	-0.7219068692963636	-1.5113059744478432	-1.938529889567476	0.7696259516547246	-0.6177115792333746	-0.8812943610277147	-0.0635316395448203	-0.4048023939196546	0.0	-0.6187416621470595	0.9146532624023261	-1.2857157834778756	0.3124057201393434
-0.7590948872201837	-0.052462605062464744	-0.64832811434856	0.5119936909717946	0.1371433645970377	0.11991757403651451	-0.24695251647448613	-0.8192272619840066	0.2194964574967799	1.5749091846156873	0.13835128138868955	-1.0786083462064293	0.5192487575533361	0.35193083850612006	-0.12312696608268825	-0.7947703009269499	-0.1303532377028382	0.00013079474122621953	-0.5103876148380015	0.4433580930350093	-1.818072151180404	0.3324968756600805	-0.808946634986374	-0.08812226550724024	-0.5429513775754257	-0.3813812909111461	0.6189245598021829	-0.46600588850099206	-0.450159376057047	-2.3033228916185293	-0.47031090758733357	-0.2032328291212509	-0.42315282355554357	-0.6703625759468292	0.16212325100686434	-0.844468760697941	-0.09513978451274267	-0.09727120255592697	-1.098424222552987	-1.4737002400781536	0.9114433265846612	-1.0969167252350809	-0.7018299923292095	-0.5038765389192928	0.5743627530956991	0.0	-0.2509805794828917	1.1741828711865037	-0.8607384401049774	0.37437471217846463
-0.09276785804843511	0.49995890137785537	-0.15459241140292895	1.034894682483628	0.6590736715862753	0.8206828770476732	-0.27805939226956106	-0.1752792293615639	0.35828442941229377	2.0180512630404577	1.0206123710630053	-0.037246639930149116	0.9624737065990205	-0.9212995671908188	0.7740995374915836	-0.008132480171964888	0.7291361641480425	-0.08703295658269565	0.3638495852229367	-0.01457346812824892	-0.6375975215891926	0.47200828037618336	0.1727301426496701	0.597734246068304	0.5654427052778919	0.0001858646180593279	1.293221504530693	0.6081297437632386	0.3679542878867741	-1.0512255549070886	0.12746371248674535	1.165399268336942	0.6181287667346149	-0.40280589762123137	1.3688720771135392	-0.225340442605932	0.6114355243469918	0.46075940665099985	-0.09065233957483759	-0.47772358439132206	0.7143104957377858	-0.49802049928769604	-0.13652618574537134	0.03432802093911955	1.3646011908484577	0.0	0.38267669196721266	1.4025239732593988	-0.13392478117187193	0.2747708553481168
0.8406092863386778	0.7707749642026925	0.7095076227027154	0.7888830216446127	0.9815793857495904	1.1919777269978609	-0.364242560259507	0.15126664749286958	0.756982668164142	1.488992333038858	1.4236182667366106	1.1249556435270776	1.3314728364157795	-0.8738685392581371	1.2549347625658096	0.3520508353203066	1.0159018104411284	-0.3963323748629691	0.7891350178309295	-0.6893688238604196	0.8855028521841614	0.20196830336168106	1.1316314863035934	0.591783407614886	1.4091807956025841	0.4739755706390103	1.157202821718696	1.584418304876005	0.4717853197306197	0.24739802140347092	1.1780501498983023	1.7965156284804684	1.0748426877743915	0.08581728338849892	2.1012093358098936	0.5015598009097397	0.14015595066942066	0.5761767270824321	0.5087194991534295	0.1914380891973778	0.15801445334499784	0.8647537161577024	0.10456586004033361	0.8598760955405707	1.1881340730477967	0.0	0.6571237150450756	1.215069980800755	0.1835221403680583	-0.24426822969086062
1.410427736138385	0.42292362526496835	1.3250685708464987	-0.4563134118638143	0.8742032594433933	1.0699766267215969	-0.7435995956431201	-0.08536448580487332	0.8221714485407877	0.3349700559665275	0.6616329724292753	1.5375856748709753	1.3031320920870622	0.528852260968328	0.7969283821074001	0.03292266719265937	0.31095381654226856	-1.0662824375964777	0.4242098867627006	-1.532577767040577	1.616511015562765	-0.5321430238792164	1.3218374965361206	-0.058401234122806095	1.4982699916468065	0.7607331026233431	0.4486507590760224	1.7937618170568135	-0.08660331846224523	0.6627477166539033	1.8346669034889225	1.1835056037207232	0.4304513241354786	0.41251464343521915	1.2456847817024337	1.0650675817050876	-1.064021416667655	0.1468735083447516	0.1618486910067396	0.07198427202978105	-0.5972622608451092	2.0532247130754073	-0.35682104496385597	1.0357401063742835	0.13732220308110957	0.0	0.3012040829375296	0.46915698247706983	-0.1533751003030894	-1.0633586405973008
1.1796678335807493	-0.25943476429080364	1.2099667860443954	-1.9950155106111744	0.3506365320289823	0.4699428623169507	-1.4361939088908642	-0.6586233741859787	0.30777921119071894	-0.5907579260530229	-0.647401430926864	0.8741001723342195	0.8037494523960698	2.0945251380912033	-0.34961321553320523	-0.691849523037466	-0.9469172686018008	-1.745795554970111	-0.5155736564091368	-2.271128566331522	1.1272711145296634	-1.388708219638261	0.6896313446784638	-0.8223068138974733	1.0050801367305944	0.6119246898618322	-0.2549324231852155	1.0395034273004828	-0.7474360539503621	-0.0551794458331395	1.6554318939932724	-0.22395301941531864	-0.8341252261514348	0.2843189438526136	-0.77959596379218	1.129962979117971	-1.9778923119322334	-0.6620324660368448	-0.8593520975709686	-0.6093445435403865	-1.3042591201858953	2.229350912485187	-1.2100040785044737	0.26292998535938167	-0.916514440105874	0.0	-0.4619591449949795	-0.6214323802035662	-0.8296628572974464	-1.7711236638526298
0.24557457739579816	-0.6895041757106696	0.3278659091615659	-2.785812132521867	-0.35233590629527656	-0.41680560529426947	-2.1434622237867305	-1.0329098477985388	-0.555573493432897	-0.8119355753160741	-1.4259180242495357	-0.32106343681811206	0.0022359094692838265	2.4950881527520288	-1.495265355474964	-1.2540974953876676	-1.8865170831572309	-1.8958428247966235	-1.4521993353590568	-2.5698725616388685	0.01788463187254368	-2.001860263218666	-0.1401728227159533	-1.2380116988711245	0.3597592444706848	-0.017022377799409877	-0.5983347023084294	-0.22082577436989204	-1.059251207433056	-1.2676224259555353	0.858311695871514	-1.5258055664651955	-1.763642836748389	-0.27965304263768287	-2.4265424072562536	0.5332641090608405	-1.8699970282069702	-1.4752044680599632	-1.8452536466956784	-1.2511759817458041	-1.7110323796252005	1.2659854198362468	-1.7786771989891075	-0.9523057521181449	-1.1982206434172207	0.0	-1.2056172287246123	-1.6469710612310668	-1.399607183730109	-2.029326578551945
-0.7910156370919684	-0.6029946501202165	-0.8888688717248571	-2.418349228070757	-0.897801834662918	-1.176255315690442	-2.4430511804164694	-0.7974877967576507	-1.354079705222958	-0.6695470787464236	-1.4040593006910578	-1.1152026169794917	-0.8126895509704198	1.4459456141562188	-2.120438057793148	-1.22559660403691	-2.000932069741833	-1.3857584975973267	-1.8358290922699148	-2.290802281551219	-0.7250884170790709	-2.2669933993033813	-0.5182026988599462	-1.234094418323171	-0.23108267853836034	-0.7983829328936848	-0.6873687294236139	-1.2086055261836515	-1.027193558500543	-1.9652718920315932	-0.0630053409494899	-2.1189761044275452	-1.8533911727430936	-0.9404650598910843	-2.5972174354397755	-0.44889771511549914	-0.815110771336875	-1.845756349999289	-2.2578712419075093	-1.4185073845634912	-1.6726790237941633	-0.2794811191365512	-1.6767129860659458	-1.9145557872962535	-0.780502513473815	0.0	-1.6524920739534343	-2.277463994381203	-1.6632203763431146	-1.8430332605899578
-1.259089231435645	-0.298586689625445	-1.8272838079075344	-1.4451841210509095	-1.0312330704518582	-1.3217304410863466	-2.1421505103749516	-0.01913861832807798	-1.8167799661587556	-0.8507161726581628	-1.2809726482489343	-1.007221829410197	-1.362184627291945	-0.1606231237831911	-2.134745246665574	-0.6278172361312133	-1.5050020500265127	-0.6747543240749239	-1.480929459541864	-1.599737472718885	-0.6333547065322872	-2.2800830400340444	-0.35607173028368794	-0.9789287749662113	-0.7906183064311362	-1.1480860350516786	-0.833829180278263	-1.376954898369396	-0.91383459367978	-1.5943984957561124	-0.8355061822649663	-1.9756494562551603	-1.4050777640442973	-1.2717358298483545	-1.6378424991022196	-1.2057137775260933	0.5207547204979738	-1.5148773676003702	-2.0231113171527637	-1.1117141544315454	-1.2659383119853913	-1.6900923136331012	-1.1101295596607994	-2.3700462655007755	-0.4177241220066091	0.0	-1.7637691928601031	-2.43077497475778	-1.61665927986535	-1.470007995447548
-0.9122873887361401	-0.2544173776980112	-2.096318791210293	-0.751337142599636	-0.725871380522747	-0.6902531792795026	-1.4426159184687666	0.8226687630581903	-1.903879207378185	-1.563441954221314	-1.6960666260232036	-0.2712785643172245	-1.4945023448219303	-1.1969356069057688	-1.696807921074623	0.11585584546301743	-0.9573051780064601	-0.3743151800198701	-0.6584780214532734	-0.8193933984473777	-0.03169644636553104	-2.1091829148570547	-0.05311110507756432	-0.5879813176359526	-1.2524991092421702	-0.6806727850653593	-1.1420914104517699	-0.7264116231299181	-0.8507448952741745	-0.46004032494000957	-1.4732809714663022	-1.3739979551625665	-1.0310444744028715	-1.0666253241730306	-0.7441863402369423	-1.280101985369791	1.4953082236518696	-0.6251748285517531	-1.3932487458305958	-0.6253776536169492	-0.762657757442812	-2.533227984658105	-0.5587962789967766	-2.4957446318389462	-0.6780015848013706	0.0	-1.6049218837404358	-2.235496580382081	-1.2093053533164715	-1.1052668664159413
-0.06907984037076505	-0.5908881237852031	-1.7416853777266805	-0.664782127034344	-0.1814987289319576	0.2876524702265836	-0.7463667070966455	1.2771341943369159	-1.7116081647980796	-2.2960596667538424	-2.3709166460698663	0.4354573033386009	-1.286823333819736	-1.2847176217523018	-0.9792452858539885	0.5350109525318306	-0.6508368851737315	-0.6896324759002296	0.12109699238104794	-0.18927874893188437	0.45379580116469614	-1.719723814034499	0.05158418048681352	-0.09173449668720646	-1.3747035147524418	0.37666346008619184	-1.3957660737389774	0.29508022523548044	-0.7367364497157596	0.6372737780650979	-1.972032501635511	-0.5590068203639651	-0.9470314309273534	-0.48459543775323644	-0.6126795735248947	-0.7568823386577197	1.906876289575519	0.35934610446289356	-0.6659861423196337	-0.24937070053981272	-0.4034673478084445	-2.6871550842162977	-0.26053862705306213	-2.428964312022894	-1.358243557474289	0.0	-1.2440464083621454	-1.8704696958685705	-0.35616248597048256	-0.717904569826809
0.687386221490549	-0.9826524430849487	-1.1150356532376642	-0.7502920790902678	0.33022305330912555	0.8476439929540314	-0.31199992070724825	1.3053706062105948	-1.3684003121810755	-2.3962572017843575	-2.474188975766596	0.6903489725619584	-1.035131038783561	-0.8880021381215393	-0.1506438299107111	0.47418345930213895	-0.4471578320280117	-1.2968780064721468	0.5037858821059661	0.22957260334779978	0.5098356155263798	-1.1095039078516282	0.014592909563783873	0.38170564023578785	-1.0489368090160491	1.2779551405205027	-1.3365548352516676	1.1289703893764262	-0.45236949392281417	1.1351471256739154	-2.127423111179134	0.29902670089135563	-0.8299880056575679	0.0767909929637277	-0.8914136631839817	-0.11954030490577305	1.9417768423538264	1.0099537532814162	-0.035724075034947476	-0.10062321247692738	-0.16759786256347536	-2.165275717790346	-0.08094212903141262	-2.0252716848875854	-1.792106833033235	0.0	-0.7840370599697173	-1.436399455921596	0.7732999304651317	-0.21224664803218293
0.9488607994315784	-1.056401700055258	-0.5396961218196139	-0.4296906713244456	0.6438555045802702	0.5560333322047106	-0.11169517389503464	1.2184617213175506	-0.9832970384326222	-1.7544560504978912	-1.682669233453232	0.5311565326803018	-1.0287071412327462	-0.6188122193848192	0.5623527007741106	0.1664199334992117	-0.12587781936024323	-1.6689748876104584	0.5581012711658144	0.4600477917353048	0.2695239072898408	-0.41995513582947475	0.07608006200252977	0.5810041043808011	-0.5409664975083615	1.3632709206283178	-0.9821220101865662	1.416026534656247	-0.03755200177510664	1.0949434600753496	-1.7310051994884907	0.983298108791128	-0.30156792413979056	0.2831048710492331	-0.8679069583154674	0.2733070637222671	1.8580644912399817	1.228482544242226	0.4085032803070304	-0.1336768149597551	0.1829471750437521	-1.1003536170926271	0.16680507116490914	-1.135545630044428	-1.6001055041258856	0.0	-0.38303286474209586	-0.941027689463031	1.6445973853930331	0.3229416154807983
0.707778223925907	-0.7629784500577853	-0.08940741883727868	0.33423441138209004	0.7580532680850399	-0.2540393278226242	0.022190955668296007	1.2680249373945496	-0.6109059351943544	-0.8116950300019701	-0.5780315928801973	0.23474274770412623	-1.2259178130557324	-0.6262008476563458	0.965393922453021	-0.017993436603636094	0.2787533795217689	-1.450868555629744	0.652419454455482	0.501509681167225	0.020930139732918282	0.15785749598490675	0.28032135435647454	0.3952984545662588	-0.23166562210540978	0.6313670089776992	-0.5987820858559348	1.1516913994680535	0.38420144637329223	0.9497345017440485	-0.853222401720392	1.2783315442675929	0.5884196089993872	0.09840677358862099	-0.3757275051888929	0.5164461147128027	1.7593586273735993	1.1960097414448603	0.6629418635142218	-0.21110813475867063	0.7832867479870891	0.1325509373952182	0.4218637857881645	0.02558249070848515	-0.9749478770145482	0.0	-0.13991547110046793	-0.36092482905718903	1.7341231665707908	0.623173236238057
0.2776764379884961	-0.3265135046894688	0.33935624446622664	1.0452152913215171	0.7608057168831232	-0.7574645024806038	0.1915188507833707	1.3676074604436494	-0.23651872834299462	0.01951977013548768	0.07820581274681232	0.0452780176604215	-1.1819793449911922	-0.651461479415971	1.0689172339167419	0.09244153787464342	0.5651365965649204	-0.6153574480976469	1.0227441977897516	0.36131587551345684	-0.05252291698210347	0.568064140281155	0.46001324677265804	0.07269783496684816	-0.12291859747408804	-0.2702374968384597	-0.36295901197489105	0.6589942471197258	0.7579731269348754	0.9982691081634351	0.1847836937098112	1.1939877119186566	1.4094823017524896	-0.226730674230019	0.15298240543520486	0.9499457103760167	1.5983304702359145	1.0861874181841913	0.8017534055277857	-0.17221106925615348	1.4161599786217551	0.9938733481710667	0.47106570879638837	0.9543345908371778	-0.2694235121538026	0.0	0.030870411524651437	0.296202826437643	1.0661400891594672	0.5283678272391664
0.052131091072650904	0.0635563434183659	0.7892459947982324	1.2756651173269777	0.7307880067326331	-0.3981083978814667	0.39459672387886946	1.2447899976847152	0.17393749061173466	0.7306692608822801	0.22469797976600844	0.10045018118170462	-0.44426894446492754	-0.48114131818216715	1.0661251782704237	0.33784140944557645	0.6745341294007828	0.5466264825634929	1.4493722275026697	0.14894738579864353	0.11040374020656951	0.9124171179813185	0.5484199017081005	0.028516725919977375	0.2120980159407174	-0.6216979375554269	-0.13244540416164022	0.36821557645744313	1.0664295783042663	1.195048041970768	1.1045236271666115	1.0250898037150933	1.7931528484293622	-0.38756279196262533	0.35133124889173595	1.6778498653689404	1.2983214176342495	0.9048410050299891	0.9157449200757443	0.06480167033679518	1.6502293288554875	1.159992205285004	0.26325977278947105	1.3107240679403327	0.44644318806282324	0.0	0.3176638249397436	0.957865154901587	0.272801491518308	0.18705063334003277
0.26065426274643555	0.3843504148647497	1.120039405784904	1.1055321453493439	0.7017289267865191	0.5939761086299576	0.6127487313336606	0.7994762595901143	0.5867098570988141	1.4374359854638132	0.42919989911884326	0.4262650591319946	0.8814094887199854	-0.167851266529033	1.071060835869624	0.3873312387113514	0.7459049572061968	1.5087646634140905	1.4079433990235024	0.04143284014661996	0.48374743117795876	1.260530043901363	0.7053270455777175	0.38083511065923525	1.058066124162912	-0.22051477253359206	0.36094299416218556	0.487079801286662	1.1761713807529897	1.3382207165757969	1.8233230917079766	1.0548435062214938	1.7236333770823538	-0.26714202159745476	0.32696602681515863	2.3574523809551193	0.8401889108685507	0.6101437038423684	0.9996301064620826	0.3917778747789896	1.2544918108382035	0.82137436467525	-0.007280330247734212	1.1935008901999247	1.240328989503885	0.0	0.748977909053428	1.4749649575739232	0.012047982522511085	-0.08607371225660952
0.8086713616992551	0.6277242227942003	1.129894168087513	0.9165395947391922	0.6713646240846921	1.4144386604487384	0.8305537107554036	0.21793752214067005	0.8847164110775806	1.9141034820898035	1.0210566468407152	0.8595500268880116	2.027420308073755	0.15976707776756144	0.9360049974190989	0.038381005519307725	0.8387137256871849	1.7339201559734956	0.5947714200555138	0.10228428962931765	0.8886180115462217	1.4847821751092118	1.0250400181841963	0.7555547950727444	2.0356673771848786	0.5277706890182235	1.092612655253762	0.8138380041492693	0.8606726409069413	1.3089103360642587	2.2900115392608984	1.1951871099784575	1.4017449193978746	0.016626939019409648	0.35724908498176966	2.4800377960031854	0.2733826910867782	0.2863231755549966	0.9210859957485964	0.5357443649968068	0.4403868802284406	0.4867131839200679	-0.15383675869805963	0.9266523432426973	1.8680067134309675	0.0	1.0604246514278697	1.653176598802707	0.3277399457591872	-0.1371899152423194
1.2923229181730098	0.6768978423226167	0.77101174023551	0.8726072970692236	0.6036557082154351	1.3937553400468532	0.9572460466056462	-0.265702559787824	0.9685145367220866	1.6935232521783765	1.5915318950466337	1.0551441849887022	2.1937662093042767	0.5070548834249214	0.43095687331070787	-0.5851483831732478	0.752972501008626	1.0511935220951525	-0.6885688421823468	0.17919394991606274	1.0026026396459935	1.3544441164206016	1.2470463141335104	0.6502797439450163	2.3627477369093395	1.0133982698141377	1.6130825877564945	0.9214358914619595	0.08057449364314292	1.0906609361203727	2.3124966133444493	1.0301373612234594	0.9490673380482957	0.2687753756713848	0.42640491650567075	1.843242509480266	-0.3104353771344561	0.09287138571976916	0.5675860441509074	0.2985526363764422	-0.3391084306239681	0.44559640858507193	-0.21503918892774204	0.6749983816987964	1.805612931454278	0.0	0.9190321776850446	1.3674137104835478	0.6566010215339235	-0.08191854457338281
1.2624080944053906	0.45101821045519047	0.2216785057254186	0.7564910515779523	0.4389632623567227	0.5344751074955552	0.8214945509156973	-0.613469840051086	0.8656539955362434	0.7188290207337573	1.513725544208947	0.7662259407788877	1.3643171721404461	0.9047934330570782	-0.38456345333982495	-1.0774467051832706	0.27252821918708103	-0.10289591689017295	-1.7035007507327966	0.06815440387538678	0.6359397054005014	0.8149415168248398	0.9727882969082424	-0.008277358944561386	1.7150823353964244	0.8983063311044525	1.4347198220258548	0.5970514988014222	-0.803401047986037	0.6861140944037317	1.722938274818042	0.2958312132815591	0.35338059618898	0.3949221469185063	0.2941384668833314	0.7538832855003744	-0.814200574193646	0.04675129711242034	0.052991048771207916	-0.17140117931088464	-0.8018738011788222	0.5024223528942008	-0.31266363120966434	0.38231135331221083	0.9068477624457045	0.0	0.31678992701879716	0.7180492574181507	0.48470455798740647	-0.06495635196781249
0.6163737419976152	0.1150016783445234	-0.2495210344290233	0.32902824090875366	0.15736461005823046	-0.5581318318843047	0.3416428795137245	-0.911421296389852	0.7105039961787181	-0.3038792243524193	0.7977150747734119	0.18298879436548673	0.41267057983730243	1.171461098400482	-1.0668968247171136	-1.0084775841305627	-0.4423458627145199	-0.9269906969097108	-1.8634440712932607	-0.19553557715563677	0.04639429496518413	0.13058993892804957	0.21477684566547608	-0.744843223333246	0.6915002978062734	0.2921382209303059	0.5688047277384016	0.09031426448680258	-1.2305142026186968	0.16102723027647448	0.7201673236568965	-0.7240402842106215	-0.32462566997812364	0.4193909273067253	-0.04787990587202661	-0.20275803011616547	-1.1762560409315759	-0.04493647537985781	-0.26647929228242123	-0.39797885512419146	-0.9999022510166417	0.30845984449927955	-0.34336535186884243	0.04440338238533942	-0.14629903676946548	0.0	-0.3144720637561235	0.06872940400229359	-0.07437120382310673	0.005580572704984146
-0.23342384064727084	-0.010022214818414199	-0.4750889531554716	-0.2909392398761498	-0.14529591981414045	-1.2014506146653372	-0.2952239725913903	-1.1205458290225645	0.6111770160959403	-0.4679168116024013	0.15918135463532213	-0.1445150248132516	0.26040162786081456	0.9737061509187417	-1.1623366912502144	-0.23679228843037486	-0.8731259212330129	-0.8872339995733677	-1.1940296988176726	-0.27918610254653264	-0.1791370389102641	-0.30636023605249496	-0.44534987364424733	-1.012219413025753	0.24906980575189802	-0.4022212572716397	-0.3872911085590083	-0.13797666036430423	-0.9364888952001723	-0.2486864830209233	-0.12362358386771248	-1.3870520178058494	-0.8294293154937883	0.36520694659601405	-0.2528402699596135	-0.599358194839765	-1.3903093694661033	-0.3602580645630995	-0.06302273223582072	0.02403869748967085	-1.0931319288272536	-0.11707134085470892	0.016414022971022645	-0.13725389515397948	-0.36758156865115027	0.0	-0.46074144988585375	-0.1659499538676619	-0.41598137429701315	0.37505033444686486
-0.672131529805238	0.1877307778932315	-0.4611022405756024	-0.7231839453569261	-0.28902623633805596	-1.1221493690861468	-0.6982162468772364	-1.0535245507870366	0.5619066982019757	0.35817077376010825	0.1823546565940039	0.12692032209776768	0.9087122702094637	0.21885946463331493	-0.6805284865655392	0.9232292467460154	-0.6656565197256489	-0.1571432458849933	-0.25820155230753167	0.12500227520337187	0.27463695237653496	-0.3255872025391724	-0.42233650589153465	-0.7473231402055841	0.6687091497224553	-0.7732548605228833	-0.765928165054797	0.07363861427971884	-0.23233026226435788	-0.2424921819549242	-0.3528779475043666	-1.324305143802059	-0.9037641152998169	0.18536324258590403	-0.06784521575235765	-0.45229657675520135	-1.4761204386664188	-0.7932532631796687	0.6217788186086111	0.9832243386529684	-1.0680311019179722	-0.3487993820813343	0.8891220405051996	0.005813982824609542	0.44937509203350623	0.0	-0.026976345055878512	0.12292848567206675	-0.12384305481867994	1.0780769769319825
-0.46040369824134525	0.4222352770835831	-0.32207709204169477	-0.7634690735531617	-0.17990168122148634	-0.5464213454698335	-0.5769614952651813	-0.6674100882274275	0.49559260077998135	1.2734867751083607	0.6111983135800194	0.6717370077205821	1.409444556795871	-0.6890285970545786	-0.13279095477470637	1.8215353978819864	-0.08081392346860464	0.5979551864364129	0.3329017175008167	0.9034500133912112	0.9863714077875823	-0.11770377287153479	0.17732134937880623	-0.4005651571153703	1.2223964388399393	-0.6336804922297811	-0.4408942090229632	0.3928366797309632	0.2662444669325784	0.20895822234549163	-0.11113997428254865	-0.836337232900511	-0.594528399919189	-0.13564165184680232	0.2569172883820732	-0.1648625346785361	-1.4253431906208507	-0.9786038087586304	1.311587707200586	1.8289926290372172	-0.7777213841599716	-0.08424841276660337	1.8469022208440133	0.28761637108390836	1.353613236949492	0.0	0.5444229428825367	0.5710798567768082	0.5696291537758476	1.7498848178923168
0.0012801496647316527	0.30290434786174625	-0.18375824995866966	-0.593128250118379	0.04681918525205603	0.08247850766446331	0.01738289372911647	-0.2758317025769957	0.38668381125950274	1.2182488886166116	0.6548905507441316	0.760737440313247	0.8769666134637525	-1.1214968490706476	-0.05741514715597754	1.8584085184739154	0.207655703251224	0.8740009047557847	0.35413400644047505	1.5155299527508415	1.0995228228287066	-0.007623761574562502	0.5956114777685675	-0.42420128166013643	0.9585065290042386	-0.11798188606059608	0.10229248579502306	0.36055463617284345	0.20741180667151063	0.6889230839954347	-0.014176732423978948	-0.5879899101203067	-0.27867976392110777	-0.430240629483053	0.22412443388240463	-0.19597896858099664	-1.1926959688891086	-0.6136663446082391	1.4268419613929855	1.8777459174141664	-0.24170258575374085	0.41006793309128914	2.148989826812641	0.25846995326926486	1.163359255846613	0.0	0.68610887528737	0.6080862964679561	1.0232183137337647	1.9003036347315638
0.055729131162522386	-0.18585955439173638	-0.12939343668370978	-0.5006544512939853	0.11499115780027984	0.4691723456656271	0.7680782289891105	-0.3041163778587678	0.26163463966348827	0.09369116332482563	-0.051421480074828434	0.06830378953060404	-0.5213645777315791	-0.8116331669492278	-0.5153033423686461	0.9108785954676275	-0.18375602000668373	0.7370522272239471	0.01891758981022792	1.4629625719081623	0.20073705192437752	-0.10171320945809473	0.24108562080458013	-0.7880731540724021	-0.2501954591093829	0.3995943136342211	0.30492362800673567	-0.08831916160372835	-0.19765838313256034	0.6484852817243543	-0.48899699219482406	-0.9020403281253638	-0.31672111632835215	-0.38308070062900196	-0.24920661932195903	-0.7000767835081412	-0.7596944626248516	0.26016306455241944	0.7591055088927757	1.0206125027525363	0.22152538520198328	0.5310702060842235	1.4298858246027966	-0.29450659889259145	-0.22790317568726437	0.0	0.24540352715764233	-0.006370403366991803	0.8237516050678214	1.389023700104126
-0.5316343872532853	-0.6045278618832521	-0.17469811242767827	-0.48837069070598527	-0.10824202330712099	0.6239235082882794	1.3826457448352796	-0.7824141674447076	0.12270017627568583	-1.0960394272578478	-0.9786623310320153	-0.8809135099534873	-1.6844863468636355	-0.13430722295085729	-1.064493219955751	-0.5164621421366012	-0.9064616930072199	0.6142153625263652	-0.2791878917100501	0.7835043545490119	-1.154413891649776	-0.18605420981606144	-0.6327902690012319	-1.0228273384596072	-1.552518029212089	0.55790363852782	0.1002088200826264	-0.5548089099315188	-0.41480853048953276	-0.03384260109743741	-1.3038446794258183	-1.408841522557064	-0.6794589257827517	0.1919791356161268	-0.6247938733245919	-1.4017608974358458	-0.20381526379588646	1.2873404999798435	-0.3238104723418462	-0.13887638849365805	0.2723731404007764	0.0268182353542914	0.1262329293722375	-1.003429976224376	-1.6391922137352462	0.0	-0.38117950511612364	-0.8810970608350769	0.13390460353133996	0.574958951974252
-1.3136860384539888	-0.5250000572713361	-0.250097055930174	-0.2798769373650992	-0.4374882847069427	0.7235752621081277	1.763180553035938	-1.1878236805613573	-0.07475030125670377	-1.2509557591759577	-1.268131955125248	-1.206540413044728	-1.6947057216215966	0.2405318955532089	-1.2013291935871446	-1.581155761959535	-1.2028159924101778	0.789358698038817	-0.2523773428435199	0.04005979264985832	-1.9098513578611327	0.017192593799910935	-1.1962019375846527	-0.7023715438472933	-2.000131030387967	0.2818047511089841	-0.08859297877521155	-0.6392338512722557	-0.088683635303868	-0.870862319080781	-1.815364801620802	-1.4324739496189647	-0.9524781871264479	1.0820753796963754	-0.32709227850726486	-1.811026873813988	0.314964158736857	2.0482739237371823	-1.1365170265593179	-0.771011602267378	-0.04452702395330743	-0.669366941735615	-0.8577684202345972	-1.1920632312442763	-1.786070038469894	0.0	-0.6313267452292203	-1.284120530876835	-0.5452226328070933	-0.03686038560861715
-1.6148608907176627	-0.02594705353132687	-0.22965265529144008	0.27616960981102484	-0.5462005332062049	0.8331378031658321	1.9020245146890913	-0.9233075240941492	-0.3316339025990805	-0.2554288738903649	-0.6502928662887251	-0.6137195732857184	-0.7281238727174046	-0.021709212151447835	-0.7926089331107484	-1.6681454456961953	-0.6569678692051533	1.1746240010997706	0.1464666936709382	-0.21620888025034904	-1.5338807307999536	0.5113306484453103	-0.9660529893168455	0.148419040094728	-1.4698267725466136	-0.16660433685657514	0.12054224067472168	-0.3959875393834018	0.6685172255761104	-1.2266799927052838	-1.6317448845798013	-0.6978336703883583	-0.731444027071021	1.7298109650173286	0.5524907265741842	-1.6210947403891331	0.6464933550832493	2.249500636908616	-1.1978423173026076	-0.5062118871377044	-0.270373498183168	-0.8787599861201463	-0.9478105824595457	-0.5356574655451627	-0.59020984413199	0.0	-0.2862872598401069	-0.8164853405688183	-0.856344756279905	-0.2672748255634313
-1.2140506427895972	0.36849138589202707	-0.037742371471712166	0.9223489535264747	-0.3460530752980939	0.7727818680993489	1.705428121663492	0.022101200704199967	-0.5301423081516508	0.9748792546844866	0.31673077841811903	0.2711405288756845	0.1946928562237121	-0.6317244207769629	-0.10465669835623513	-0.8179205092557577	0.41478677364634375	1.49855908464295	0.7297942701555441	0.029179443989727584	-0.5201111094611988	0.9657004240590559	-0.3198511286044752	1.0838921316734422	-0.6648591020307908	-0.44290231128392266	0.6110025407720778	-0.25855535107146943	1.3923645096249146	-0.9462637132862575	-0.9407296970844992	0.3881060514574507	-0.016839098592193433	1.6382103632123433	1.2934620278414757	-0.9580821396194825	0.727589547680811	1.7541328875050286	-0.5921052125616915	0.2805107821174729	0.011684182526277289	-0.40104263576444743	-0.36940663338564855	0.5800251579850045	0.7944459302054142	0.0	0.36483690120798434	0.16837707028130663	-0.8081883528433468	-0.3533565019595555
-0.5298277371093242	0.25274837079730367	0.2446553767883372	1.2029683832004887	-0.13685395346699208	0.2961230560184542	1.0324254515007585	0.966071696181223	-0.5204364683506242	1.428893524840768	0.8749730014970953	0.5556463170931821	0.2809323213945729	-0.9775094493978378	0.5006363845143089	0.32082369902808305	1.2948207826813203	1.562912537638006	1.1682105125598854	0.2768467429618945	0.1545945617794128	1.0028724882459457	-0.029229831768249576	1.602116230782318	-0.31192634356298726	-0.44875924004667495	0.8755362453569435	-0.543236296961439	1.6061350567261865	-0.4650021751924906	-0.20497137137108842	1.1452100637757994	0.7712324062495856	0.7864495090311339	1.3002916754845715	-0.2607233925481121	0.5795707667491223	0.5975326032080872	0.12009553567735314	0.815103153528944	0.6969038972507118	0.2999385763909309	0.14556582765721005	1.3792359304909667	1.200864060571925	0.0	0.8068329541464877	0.8425838637552315	-0.6191601397556113	-0.6010090645816526
-0.14703738777239994	-0.23228252671910507	0.41136108936451493	0.934644149666665	-0.3044580038716659	-0.5685652061603993	-0.05947960777847714	1.1496244806219318	-0.30348956875168226	0.8809756044149595	0.7853964607654712	-0.009751043244228746	-0.32485609926951203	-0.6810979970367431	0.8372085803001853	0.9836295502599769	1.5076765504629264	1.2791556792704195	1.1628109037934065	0.05061555589996019	0.0011118026678484019	0.5466620999701105	-0.39277087607372996	1.4840580554747012	-0.49771699683393306	-0.38704150159935163	0.5495213756750461	-1.1105512222693237	1.1149565203357237	-0.3002359142937477	0.31889122138389286	1.2492493796157038	1.1502245277162426	-0.32914965205868596	0.6915005004240989	0.09569371765766604	0.2672042312928163	-0.9168713653820338	0.3617912725048507	0.5755807753178313	1.1978221078109217	0.6300478650503077	0.0688134062420188	1.3637839830080098	0.5412790464318686	0.0	0.7256623896087141	0.6483080879679963	-0.4629066885496365	-1.0167783611603065
-0.2392306105778137	-0.5788936776469653	0.3168827516940698	0.3897509636326926	-0.861032376742526	-1.3859915182535607	-1.1747909055716057	0.4586875583916407	-0.07839990760686959	-0.1002727229717613	0.39053924808428153	-0.8595466852949791	-0.8721345114523446	0.10578388848232971	0.9126865645979454	0.8381981730659922	1.1248087713535502	0.609751236451948	0.6526911097303016	-0.6107725212070824	-0.6097489428426354	-0.1058261380193468	-0.9696428981451715	0.8778427315633692	-0.7836060451176159	-0.4795333529419982	-0.20993536677292707	-1.5347511097761155	0.12000928765300327	-0.5243225701851364	0.6633462389696377	0.9320482974646274	0.9547494046040963	-1.0743436792654628	0.07537793668508137	0.07515495977459881	-0.10863017705336607	-2.2010225018886045	-0.009396457744318992	-0.30703010941201125	1.0049396191349342	0.47331320153747364	-0.5045803265426205	0.6787853807108043	-0.32777033203191075	0.0	0.21594295485256063	-0.19941075084572935	-0.38106355802784436	-1.3107262793439525
-0.4942402212834923	-0.46668858339736297	0.04011151735828692	-0.0026611450971136302	-1.3511725554387959	-1.6095322960897942	-1.7850821408818027	-0.487958894715628	-0.05322140499813659	-0.8184346811478289	0.11312472113424504	-1.283673141287999	-0.867925465269408	0.8686686295000844	0.7963981433288794	0.16231595167722382	0.5414481594853746	-0.3445499788756954	-0.09473825643176326	-1.197740277828204	-0.9717222406111304	-0.542863783939384	-1.1484924956149674	0.15626434769405254	-0.798179268705967	-0.6746857051752061	-0.8746905833800233	-1.5321249310730758	-0.8704838227434527	-0.7890104993836212	0.8575937273430715	0.6244244436611999	0.41493571942082685	-1.1388265304168337	-0.14653006367019827	-0.08392209492256375	-0.39793546392708357	-2.648980884433384	-0.6252825312201148	-1.1994785577529898	0.20215532042511453	0.19980582486008053	-1.0538188477258137	-0.1046395734776006	-0.6309913656868359	0.0	-0.3472359297710974	-0.9342973707881611	-0.34594957729583276	-1.2193632988599714
-0.5353716788285624	-0.06051765956522358	-0.16947025929112605	-0.07359074818340462	-1.27690079045476	-1.0775458268985407	-1.634387341910019	-0.9444038055198771	-0.21430181004266877	-0.9999698096506804	0.052716475605708454	-1.1165800046648804	-0.48232775059544725	1.1465212210928961	0.547788956559108	-0.4542237458495397	0.0845671532265363	-1.2089494744578229	-0.6439362137021443	-1.234296292378893	-0.7871118857165436	-0.570368594493376	-0.8146438793680248	-0.3117793727358617	-0.5743509720352804	-0.6985972699773824	-1.0310766453515008	-1.163010533895247	-1.3206491543375392	-0.7867789973362536	0.7636867958200335	0.5039818221323349	-0.07953073169021112	-0.6952991210857383	-0.10631912453688802	-0.15769006168003785	-0.4500703265336415	-2.0772821430162436	-0.9534711306916301	-1.496489275118214	-0.597056794152445	0.1490643456417246	-1.1483274388816755	-0.4945079536921394	-0.37361437227335953	0.0	-0.6121968763167496	-0.9551451622793334	-0.3157273529926784	-0.7710082299275361
-0.30623929152001456	0.2334726976523827	-0.13424185338404526	0.00805548378350696	-0.6107397803342836	-0.20775148573159222	-0.9524385674118638	-0.6909369790660796	-0.332678238966264	-0.7924134341930139	0.057500206301571974	-0.7208137750290654	-0.1754748389588576	0.8454406562306154	0.24859315004445545	-0.598121860185575	-0.1494413565094527	-1.4829804513323985	-0.7168224357468505	-0.716448777018939	-0.3338256091871693	-0.3208876167443893	-0.36093671133422095	-0.36036427734452253	-0.35598499690902147	-0.3975368182635927	-0.700674174452172	-0.6683174380112908	-1.0237182927086257	-0.5582171762717415	0.29646083451690297	0.4268494310368195	-0.28118476999782765	-0.17532942192438977	-0.13338408482701092	-0.12622606211467696	-0.23331230306485284	-0.9256389396879193	-0.7531459540902802	-1.0737490792031492	-0.8233680391019357	0.25399012385457176	-0.7668463715844915	-0.3955348187764872	-0.07481795061053365	0.0	-0.4846579812241788	-0.3351941968424088	-0.2383239736774115	-0.23790647761958883
[truncated: 72 more columns]
