# Supplementary material for: Diagnosis of autism spectrum disorder based on functional brain networks and machine learning
Source: Sci Rep. 2023 May 18;13:8072. doi: 10.1038/s41598-023-34650-6 (PMC10195805; doi:10.1038/s41598-023-34650-6)
Supplement: Supplementary file 1 — Supplementary Information. [file 41598_2023_34650_MOESM1_ESM.zip › matrices-bold-time-series/ASD/ASD113.csv]

0.8756810915987202	-0.9384166020303247	-0.15924340530105377	0.3765504278627925	0.474960402092102	0.44898797768736853	-0.1706777842329062	0.787996895123448	0.16266339492914864	-0.27824158917340674	-0.2652990867211955	0.5202195672122527	-0.09236450264422401	-0.9374599795734156	-0.39328173540933065	-0.10535510878769758	-0.2877666697670238	-0.4769470941586064	-0.8049666736582262	1.2710601970993851	0.49530120811271466	0.8550371825795886	0.15683930551476094	0.2459438646244592	-0.17675996319463072	0.4496577982545162	0.8442287748009017	0.13763732677763263	-0.5018659766486896	0.5925872399699573	-0.1331174092975417	-0.7190940101617069	-0.2416107799678258	1.083659004863178	-0.003899171157205693	0.5133387399126245	0.7944406001939839	0.3729735679683436	-0.07713702045502746	-0.42006360704985957	-0.2758930677655136	0.8387127258637429	0.08832044950685788	0.1416909522317666	-0.2743052498174234	-0.8273233930138514	-0.13015847316393256	0.46562634212779114	1.165743282209321	-0.26047469958946934
1.1023078135497986	-1.990073933468843	-0.7540876209010339	0.14783037842537047	0.7099619708596191	0.032757243152205004	-0.6052478555125193	0.8201735676229805	-0.7972639781151666	-1.034132899401497	-0.8073785226507015	0.32652052842912443	-0.42617319835577944	-1.499271321885598	-0.2694686100757666	-0.7991863294554773	-0.3296930173416707	-1.3724939574904444	-1.1088574211748778	0.9675616388509908	0.5982479319825815	0.5681201147216255	0.27957577528873356	0.3071731837699464	-0.32457151491870057	-0.14087439267561738	0.26443534392567475	0.13018341584777185	-1.0254398080562344	0.7432791447589754	-0.4373556671654285	-1.05110490057828	-0.21229654263135356	0.17451013213908118	-0.09015706098341161	0.27069926344220163	0.3297230737542219	-0.3086622027059665	-0.442444856346196	-1.03858317657877	-0.8518198184365183	1.0148500801343379	-0.36519846720003196	-0.5447227615749802	-0.9865709587133469	-1.1521596919626653	-0.3672734667596921	-0.10373042443302424	1.3649741204931516	0.15633362620772398
0.7549056600984833	-1.9788751218629856	-1.183201493794198	0.09386789683505749	0.8968753281743849	-0.32240352271056066	-1.3511467771611854	0.20007592073699562	-1.8045945565582084	-1.2608117482085621	-1.2577977265767852	-0.15178735893251824	-0.4037263557976306	-1.7108114473046323	-0.1532457752935537	-1.2269486905550921	-0.2454060754964557	-2.160017497546563	-0.6508062744317277	-0.5266087234885356	0.13699690108487825	-0.4844291591847382	0.056615841142583674	0.1378488724580145	-0.34578071941405175	-0.7123657183767411	-0.8052086730882839	0.16883946362391522	-0.8706930654605816	0.4373715097897487	-0.3561309949326828	-0.9261133806539299	-0.08725763280919731	-1.0109607708849369	0.08309245196410865	0.0864446606676561	-0.44053260315284926	-0.893637691417784	-0.9797605667902781	-1.3269909403379954	-1.6850837087217378	1.0118039068656746	-0.7171908617926583	-1.511953808875628	-1.2297414654611851	-1.1854772139424834	-0.5728892662645072	-0.9680264345845159	0.6540560362461242	0.5860409756377162
0.07021110586672638	-0.6821469096032684	-1.3197670024172437	0.24777209713135784	0.9453019310612684	-0.2334283060774596	-2.024078459814518	-0.5584916184570895	-2.168066255039694	-0.789234157897531	-1.4811222921914626	-0.41102993033338003	-0.29457701960925814	-1.3669772433483516	-0.3217860276736649	-0.9610446422257843	-0.1895706304558657	-2.453010481069518	0.17280799236270614	-1.9499379861870165	-0.6516295995634642	-1.476706292970593	-0.6749403613760739	-0.2892337029470598	-0.4795204844320773	-0.578827462529999	-1.5020883052950065	0.1658121368427049	0.019541034001715425	-0.29894007928932365	0.025804186936972007	-0.7895095845962943	-0.11934382495135502	-1.2274109579096852	0.4271964735477835	0.2571694076447032	-0.8236476287349459	-0.9591352903362597	-1.4493417127381665	-1.069910365396477	-1.9334641182161516	0.947874152313807	-0.7129528642559249	-2.2195057429438525	-0.6371664907390567	-0.9013778174829113	-0.6053672714413253	-1.58329465862733	-0.4537095139686687	0.423610117938933
-0.4316939648856569	0.8601079539093431	-1.2393212596862964	0.21524374881468064	0.6810636658838055	0.10831624881932601	-2.157441605801067	-0.8535685427264006	-1.739109656956827	-0.015876392698692336	-1.4557922698781445	-0.29679936780793736	-0.5285236729436914	-0.6223655988904285	-0.73757516473039	-0.36469285086063513	-0.30804434272375736	-2.171453947792927	0.5048172008000231	-1.954374747748482	-0.9457169371757295	-1.6205041378446217	-1.3792687367717056	-0.7108601189254774	-0.6591091407698608	0.18787892837433104	-1.3156277550562527	-0.05435939857119573	0.832796906911915	-1.0917897209696892	0.3494059699442977	-1.1588839707457523	-0.4178947882646467	-0.33487720917700636	0.47408888254816745	0.5894380146001247	-0.5423139614501514	-0.7560321220033371	-1.60230841274025	-0.644277595021672	-1.208159355965424	0.6885262731071277	-0.48832631132560883	-2.291209982418005	0.44391245851980843	-0.3623326837303334	-0.38423039115151064	-1.588540280463206	-1.0726952676869372	-0.41856706931842347
-0.43540993940239026	1.3311659080072222	-0.9597578615154234	-0.33694473250731344	0.04338504156644109	0.06354863494947681	-1.5947494720420368	-0.5987501469282068	-1.0042573542125584	0.5433796630629975	-1.2355725252215226	-0.24593966341106535	-1.098244720657246	0.006633215878335167	-1.0459709912648119	-0.213773260603644	-0.5737779835618413	-1.5148359389655275	0.028228291206851934	-0.54995735424443	-0.05968988289400774	-0.9669489269757003	-1.2161910070549253	-0.7724737440642065	-0.4921004475492028	0.6782340397311716	-0.6095650804686031	-0.538095393147818	0.7397721824361613	-1.5685295066699083	0.3836645218510426	-1.873272217061702	-0.7645868143688176	0.39143080119362955	-0.11970587312649661	0.6800314909317144	0.07438242386858065	-0.9607308948913655	-1.3167395866002234	-0.5961636575353579	-0.19733934957649302	0.067448994829059	-0.3381985946692773	-1.8099923405256058	1.2252173934128707	0.23109501997993312	0.005244217815661332	-1.0974506912452706	-0.6986839635790096	-1.2546436567397836
-0.09471642246327706	0.5198259160437414	-0.33221484530197404	-1.1459636346165274	-0.718368131782938	-0.7089162804971124	-0.6240453070045381	-0.1932796632332954	-0.5041798437892828	0.6864546003165453	-0.9259406555039327	-0.7543040444706507	-1.4752251979056226	-0.006805232313900113	-0.9637359566114868	-0.727970791067405	-0.7600784950951389	-0.7697831555849263	-0.5954175397770513	0.8944336211900901	1.7504533228818309	-0.27246717450585356	0.032364698976289324	-0.3966415070007956	0.21520372250875808	0.11902900782750538	-0.1631622155482949	-1.0447791659561851	-0.09240089048312468	-1.7196006550239946	0.22375209192807477	-2.1167758107369927	-0.8425907181185356	-0.31181807617345414	-1.045744440104796	0.48647966710336366	0.5312299946046894	-1.8176710634758915	-0.6644794576200875	-0.9209471927139126	-0.002029276121342344	-0.6891023925031448	-0.31708424984060624	-1.1319774849505817	1.193407443418986	0.5268436281957833	0.3227155363423978	-0.524753302170326	0.37139411207222145	-1.2262227005820845
0.18831979707920446	-0.44287235417141474	0.691512284435919	-1.497129568331995	-1.1525622635402253	-1.7157723389716737	0.2639906346488709	0.042793711730832254	-0.23843012445949074	0.5289933014552596	-0.6379168008712286	-1.667767301138406	-1.1799068961035617	-0.7035875412014503	-0.569003437456311	-1.1828748578309132	-0.6138717343282859	-0.1391022850732103	-0.45321781540372713	1.142756254001251	3.321941114727314	-0.13390626458582958	1.550657788527016	0.09365063375119367	1.0429415926744259	-1.1625749459150523	-0.2866785375982454	-1.1869043704766884	-0.5805209807864646	-1.8120833390762021	0.10578343029819293	-1.3029287680495139	-0.6109786766474128	-2.0990907385991764	-1.499802685820415	0.4069644640501705	0.6280751251072442	-2.6677404576960653	0.1195773697688113	-0.9507649523785757	-0.8177801688714578	-0.9760203718234365	-0.1928719790927441	-0.4731623062105217	0.5313389692224451	0.25000557449431116	0.35134388488562673	-0.16610657475651833	1.2940024436510627	-0.20238988060197227
0.19096061707440581	-0.31327692213896596	1.7435112795670626	-0.9928556553698858	-0.9905485562063059	-1.9795702696437945	0.7453070035650822	0.2204419265122311	0.2570229256720221	0.2519076376328075	-0.37529723755625305	-2.1725500556938093	-0.3296474202794984	-1.466116944250945	-0.11807868011397889	-0.6792393381887257	-0.10837905728697951	0.3338024901536694	0.5232966465683581	0.3941980348601612	3.5602952789152997	-0.42015805209431634	2.1772208907439023	0.28039208359800033	1.2675305333110345	-1.9559145400963949	-0.5441673687538572	-0.7858611499898848	0.06473704730097721	-1.9176293750300977	0.13948274577107184	0.18496246068442543	-0.3434123543872608	-3.156600125572809	-0.9970806458053523	0.7174786264446009	0.45370015672207237	-2.4967907472008104	0.761729505451491	-0.10854541428197506	-1.5518869348754278	-0.40828796084706276	0.1980700960184473	0.23030931951342365	-0.15695972260904725	-0.43908764852341303	0.10832093414797585	0.022103890956868107	1.345356821462921	0.9857607865630414
0.02107608553929182	0.9017905783582192	2.177950201578887	-0.09198693309417795	-0.41666811446284596	-0.984599361992924	0.8288962143529847	0.5823979257066434	1.2510728401552615	-0.0121098869732304	0.02735020559739487	-1.5881972173577075	0.47890594729746677	-1.451744362416845	0.3502085644923063	0.7437362083559095	0.45584002283491426	0.7544211957570115	1.397676180837771	-0.07128791094460667	2.407787640407989	-0.5951177274076253	1.5344819488972743	0.0763031757737515	0.634598588397668	-1.411200569212601	-0.353813495025814	-0.08407943291958352	1.3494425823624958	-1.675461136416622	0.2827375571215429	1.3144513122393917	-0.27545752128764883	-2.0718077768770313	0.02022903316200038	1.096281480161654	0.11038288078509684	-0.9943964825211609	1.1029750182208258	1.283746873134353	-0.9905755442632505	0.6400353617471864	0.6714686875979924	1.0464921334536446	-0.4626097040940004	-0.9031549460060991	-0.13251299734041694	0.257672875370767	0.4414624128728518	1.2865712729030787
-0.1254928838611336	1.9562758591701315	1.6502246113289445	0.25579389519343054	0.09321467821923811	0.7555003182185899	0.7367107933972534	0.9872549528354965	2.3542756626054993	-0.11336827540116595	0.7452204454629565	-0.12715584103684782	0.7746065835011554	-0.33698867313621395	1.0441599469405138	1.977059475619706	0.638601067171806	1.2713168499039396	1.2440964598644118	0.5552928184867658	0.8081151611515743	-0.4270927703969956	0.37240545148269955	-0.2026910132642844	-0.30371249652534466	0.058172629170347434	0.3036638502586443	0.43105132149425057	1.9263802269948498	-0.7172494087518512	0.48231729219375263	1.4685626566610313	-0.3230970758842404	0.573030718225323	0.5423241221213324	0.9220544941438328	-0.3562177733794338	0.9986139430591335	1.167069651008661	2.1417841003170945	0.7455116271606458	1.2652208044257947	0.8677102735725605	1.7410057051152383	-0.4584009817953715	-0.5385087337451907	-0.06509033807478873	0.6167865708455302	-0.8510067282226622	0.4285312748306663
-0.24009708955406542	1.7250317294023918	0.5204496270747	-0.4439144936327835	0.21426445615645232	2.097536177824256	0.6773728028521662	0.9232713220160215	2.8096448925281865	0.07517574064077041	1.661565615519175	1.2243061150977685	0.5779232484658537	1.3158667556247026	1.9821031839646943	1.9532266388625963	0.21965130994850185	1.8889518080638763	0.18956170510237194	1.682910491814763	-0.26891092950053247	-0.18893174746665456	-0.2632160185593515	-0.20176713208442068	-0.7389796934728847	1.2184894517675249	0.8945120150568618	0.4359159551927772	1.0439428145079201	0.6752352353068	0.6936913161125697	1.0365123786521109	-0.2426723276644894	2.6516027783337783	0.02622822606407245	0.0535184301285063	-0.7876210662016001	2.153793276229663	1.0832844595564224	1.6780629578492992	2.201743478253436	0.9031781516824025	0.6684921125870457	1.8746004401462946	-0.4265723386061838	0.573603513143517	0.3754811318183014	0.921009978606195	-1.7534029332637004	-0.8165474448944282
-0.44752122679282624	0.39497913657651323	-0.43206423934622884	-1.6984486262331828	0.030844523615938087	2.221994060896077	0.7130511416497369	0.12444705391647101	2.2288958769652147	0.44439125554154474	2.2869242816460194	1.6078009401263045	0.1899233556238891	2.469183840070298	2.6786736158061806	0.8105912971901582	-0.5769381035698173	2.3435647838371523	-0.709820266806051	2.041972122732497	-0.6864543423733352	-0.19340667084909896	-0.11266206181948124	0.08746544236119379	-0.4535678210776436	1.2729952539863492	0.963205320726778	0.016774800313848898	-0.5823460376260703	1.5752788214665971	0.7644263088181878	0.8611677215088144	-0.0021647201741321013	2.5440991329513034	-1.0019437627222165	-0.8777387372866846	-0.902760717895744	1.7841220627256849	0.9497380107852841	0.2731080193116628	2.153919759589096	-0.06683361468413207	0.3405426913015656	1.2508728961327238	-0.43964730948137115	1.5948649846034835	0.9510224874180596	0.9203218537182738	-1.8106162860183908	-1.3491514102190578
-0.7279885144518246	-0.7931976244323687	-0.7299678270526964	-2.4738544335945774	-0.1448992839655859	1.2190832869512676	0.7594770000467843	-0.9610314560694179	0.9679531155146129	0.6002586774640687	2.1283361812772816	1.0492371541259877	-0.19001544934194017	2.447977997041129	2.496333500046225	-0.2017306069891817	-1.22004234236484	2.237382359223747	-0.597069102843384	1.1378558990193282	-1.0156669403022123	-0.36273812013759205	0.1533767284433746	0.3480209579798149	0.0018231377812455197	0.5230575809980453	0.5811004577970932	-0.46051889228326304	-1.4540297109427953	1.2999208743959765	0.4717870899917752	1.2222957695026377	0.16283314717342778	0.6443026802134814	-1.4686013459828038	-1.0924549811492228	-0.6026094719403123	0.3673467112016178	0.7895226182213143	-0.8184334863691222	0.9700572370608329	-0.6638243793372133	0.23658023258561336	0.21645299380599625	-0.307833509438691	1.6347023988155933	1.3152446058091858	0.5546230931259984	-1.156558406501046	-0.7183955357278331
-0.8401584767626155	-0.8889213112586718	-0.5764612456152148	-2.1485092826310037	-0.16101536839399308	-0.1446028502450771	0.6567540994485424	-1.5063487830194966	-0.2316441616563119	0.22570803570923192	1.2128294146064538	0.3236211249298495	-0.5046024603729103	1.431408173628904	1.369492389942433	-0.006200880658441021	-1.28319202850957	1.4126625636470305	0.33767606757416335	-0.2570033651459805	-1.6813810815208983	-0.4022493380471211	-0.17893755571900807	0.3065617249517575	-0.007240485926081934	-0.19524898215394157	0.14281053765667454	-0.6873816022686816	-0.7927013468454123	0.2526468328906083	-0.18302509667127861	1.5536485876050325	0.09845949508817405	-1.1705456403149106	-0.8592077625294097	-0.5145986142439388	-0.18400140732612405	-0.9448225203278298	0.6266125027558516	-0.65951207650888	0.17361335018054733	-0.26903719502299744	0.42113235806057114	-0.5552284075957669	0.08908651124549317	0.582993214909062	1.2594995411658534	0.032529611566783315	-0.35039306678528553	0.5389297196735121
-0.610686212169327	-0.14970818267217026	-0.49627944547024594	-1.0190057660270055	-0.1821394475309359	-1.1085205852929485	0.27647838964203536	-1.1512718122085623	-0.8927132789232773	-0.48297684805511465	0.17195730051204394	0.13052987029392144	-0.6217955158772317	0.19129050178985876	0.02375169332465482	1.2136280067881453	-0.7804527032302309	0.22937823613298464	1.166925224823178	-1.0344298311307925	-2.3995857218294105	-0.2728717411822548	-1.017189402271374	0.003131698004157602	-0.46838262175008044	-0.4915718401892478	-0.11426346332248996	-0.6215338983673228	0.7242230291470039	-0.37263098648631143	-0.7894017597093546	1.179218189581765	-0.013106897987366938	-1.429146703300073	0.279855997445528	0.148579042571782	-0.06132554467892189	-1.285811803844231	0.5358483026264487	0.504961003821028	0.6965826568104032	0.7640012713706903	0.642620342881204	-0.6139103076828404	0.5324141956313735	-0.7711987146481357	0.7953404515502723	-0.3260982687371976	0.08216018020019368	1.4118921991638615
-0.23590723645612216	0.38829255483273434	-0.6980857788360492	0.0693452515046013	-0.4625275179153823	-1.3897066387924697	-0.3483882175783421	-0.40164526711444587	-1.0581128235828952	-0.9048292522766734	-0.30492670251005954	0.4511516571533402	-0.34418484628355445	-0.5787919029847562	-0.6847143362111006	2.2491925344224866	-0.12819605689625688	-0.6080824826009908	1.2128808055174785	-0.9068165560902884	-2.513946244821406	-0.24637334845152536	-1.6113081611902915	-0.31856272161761523	-0.7967973291313485	-0.6537946076918139	-0.24307158449548893	-0.42350411839989255	1.6783188745936348	0.12605794339619872	-0.8375615690416034	0.15150995172523887	0.10121867975545333	-0.3391344322498824	0.9560051490328363	0.18256403487614886	-0.25947712602098694	-0.6572368426087765	0.5508954817539177	1.5561062809654567	1.8439244827063221	1.4369212585502051	0.6271667108914443	-0.08383207809569967	0.6081836277967776	-1.449730720626438	0.07492184782357283	-0.3285329217344971	0.051494321312820675	1.2341706752929142
-0.1531427350846705	0.07499644022274313	-0.9073138261255884	0.5115362055864855	-1.0077325533648747	-1.171718059595337	-0.9554114209559629	-0.08993697893044846	-1.0060036288796361	-0.6496516272536988	-0.11381116617739105	0.6877363161736949	0.2597693903045978	-0.6847082226999969	-0.6139437251646221	2.0984052724112887	0.23018497137899488	-0.612581909889893	0.5781241460095473	-0.4760656944329698	-1.7885354173699413	-0.43457310434183755	-1.457484003040606	-0.4997735783068188	-0.5902491307101057	-1.0143098418756538	-0.32182704662364675	-0.2595669204076252	1.2344759363292346	1.1168112792240508	-0.30132951918704987	-0.7771323244746053	0.36489467465488357	0.7040827366801402	0.7494600802909706	-0.41515416782633674	-0.35535099266363834	0.23507034104166777	0.5429865521113907	1.5879738476340761	2.1418796473443553	1.0069741185010401	0.3254933702115929	0.49940198817762826	0.11810113603486128	-1.0969663072778197	-0.6943738284102601	-0.03762300737617841	-0.07525701504352689	0.1270601901572331
-0.5528997576399126	-0.76394596790643	-0.7996903754003043	0.3877978391100486	-1.4934895541154596	-0.8188637583625465	-1.1667776595301431	-0.4726405843141713	-0.8783570119305737	-0.05320418727522424	0.23576562522429065	0.3536158750976657	0.7120662492627694	-0.33485394596252943	-0.36910278083638326	0.8672081381378208	0.1949700290783003	0.05164548771605397	-0.19858703705430356	-0.32574032291117466	-0.7335308164264893	-0.46899529840467313	-0.8597873857763384	-0.5560457636968359	-0.13128479079418548	-1.3901052378317416	-0.2752515839621354	-0.18206733251908255	-0.23106756752134266	1.3146827394082028	0.2155556634319095	-0.9416698623218699	0.37319618107215136	0.6544058581036724	0.14132685502224188	-1.0515584365235036	-0.03316127279747962	0.6262768569575697	0.2966343926671218	0.6617484259328781	1.040359600128538	-0.38810259717720047	-0.1066907615023024	0.6733966864135337	-0.6873305452294377	-0.1348264078728604	-1.2658344754416506	0.2919515779405018	0.1425345178778188	-1.166278229339515
-1.0993833860853468	-1.3180361665573501	-0.4274916770900712	0.25352140463313344	-1.5226057232442558	-0.6096158349807443	-0.7635477007215394	-0.9618731573047556	-0.6394504430635601	0.15450253663317967	0.2468181769854896	-0.4201416931677991	0.5598114572845398	0.18538850335681228	-0.4689419756416268	-0.48472066872645536	0.04977543266604731	0.7273958585042669	-0.7343624499697778	-0.36844330082448673	-0.1085284079658988	0.1318570907505677	-0.5144405768762047	-0.5109740295148211	-0.023672206781964498	-1.3170477510541345	-0.05024350327172408	-0.148511568238276	-1.6109400710162511	0.31151066248154	0.08333706576256157	-0.36289243468811083	-0.0383573909177121	-0.22657635103096446	-0.10930697361216853	-1.2309880729652078	0.42889939719388637	0.2859806920608107	-0.2146051388859322	-0.4046764470363138	-0.49336003471259027	-1.8636417624231207	-0.46090776872070055	0.40156369742227066	-1.2918662581819358	0.7508720871155616	-1.392396425803395	0.41392246400261895	0.7760651115845423	-1.811168090702863
-1.2461678971461863	-1.148280733323804	-0.10061781256911792	0.581009668883116	-0.9706500724978617	-0.5959422651467943	0.11159161853487447	-0.7744733667342943	-0.27439018622657796	-0.2876514921778181	-0.014355183828792847	-1.0268480520915513	-0.018887488508424494	0.6839527820603498	-0.6729123958159103	-1.1072475879003278	0.1567374489166438	0.897800057597732	-0.933543562317078	-0.18917475333206796	-0.16190174804062454	1.2981637176957246	-0.6543636273992707	-0.2801003719696066	-0.40409225275504373	-0.6984659345224549	0.17358292616255797	-0.0946670535155036	-1.9987042845527874	-0.8382325910895745	-0.6123567445043611	0.43282123987792964	-0.4019667366918529	-0.8180697787038685	0.23608816505225835	-0.9556893288488797	0.4412703205040563	-0.3386792285787717	-0.6719122820865304	-0.838421285717101	-1.0795731441532803	-2.468007593651867	-0.5605703007102393	0.030277444848436988	-1.3196783638828338	1.1730229696300922	-0.9737226754177938	0.27871108728118743	1.4454570952120325	-1.392879733231657
-0.8344298159375342	-0.46411508053534534	0.05880970686178759	1.3572788387146075	-0.1126592521855439	-0.5952201272479966	1.0484952856746024	0.2273379479392708	0.12486116014636944	-0.7962994188145899	-0.0899427565110392	-0.9708712462724095	-0.2500882130159324	1.0344336261008076	-0.3390413372890104	-0.8976901671370282	0.6015646288428107	0.6602336385691511	-0.7486132215678382	0.21428748608998482	-0.420913024264394	2.3198784038677553	-0.7794896482220042	0.1808980056261388	-0.6960613494251454	0.026485117406653828	0.13541346247445232	0.020275891101801016	-1.2525476012133763	-0.7726743076653962	-1.0972170151665734	0.990796753022137	-0.040818954232527294	-0.3643059810904637	0.7717659990060746	-0.4839726153446137	-0.10695737932247111	-0.5092087108976363	-0.6562080639276165	-0.4933841925883241	-0.3692010927454136	-1.8478272848186321	-0.30018661464823254	-0.04313243511871906	-0.7904384307785192	1.159224953847992	-0.20545790941874792	0.057539774551446154	1.6815316734327352	-0.1455355996402923
-0.2798118036017612	0.2820701681504191	0.23972115231823715	2.102074764406399	0.5703147915455347	-0.3459319438346759	1.6945507828623476	1.3921184949973997	0.47271877938692414	-0.5814892730707887	0.20953679588967722	-0.30771223202074544	0.41445731967032007	1.1500663845081003	0.6022351557437591	-0.3484617888689475	1.1060370916551738	0.5445428376942091	-0.1416831266985784	0.3425791395014279	-0.234832746526038	2.540886066742397	-0.2766354727015277	0.6642241754828869	-0.24789671283976406	0.40597015921305746	-0.14726966262302266	0.20096559804633488	0.052317522807984004	0.5543564267218217	-0.7688303375230964	1.1850703816451544	1.0657328862659068	0.7922888029146274	0.9947379412242932	0.04486849464041339	-0.5559790586956382	0.1627412122698083	-0.11633623721495337	0.19014088322924852	0.7682110646002187	-0.4671980978076944	0.24922459583747678	0.30702923166002977	-0.04662912235576454	0.9070248410175968	0.47773125863775134	-0.030480309238428628	1.3651485349851853	1.1986844094512048
-0.09293345602871891	0.8281179235339051	0.5680496198622931	2.2375419950116484	0.752663392068109	0.22165024701089334	1.9786870798764293	1.9202026392446654	0.7595408681366146	0.38982429853878375	0.5065478543402799	0.45000892382102314	1.5599551748693852	1.0305963161507585	1.314216235040268	-0.0007760488171777299	1.2678104113800086	0.8669265153307272	0.6423862611902137	-0.12616027555543602	0.5079248554223746	2.040690393144244	0.8049196637963094	0.791123054538294	0.847755096375625	0.48381786115504966	-0.3343651859378797	0.4168761880702971	1.052055821262912	1.7191492624529752	0.07670644294827078	1.0330792812046201	2.0373648444423993	1.6038085238939734	0.8063895905689984	0.5663749102505116	-0.16529714243698512	1.329474984679	0.47275174350814025	0.6280209658788071	1.3173850568699061	0.7268785762409843	0.7610924767135606	0.8493479518030699	0.522615987696853	0.5663990391921997	0.6990680946558131	0.06664063648639226	0.7949144867990628	1.8683071421336672
-0.25692375782778637	1.0957925761380445	0.7960977766226246	1.5435800067994214	0.5204750305638037	0.8385266527529845	2.0079639457540166	1.5738822336197495	0.9389523312152457	1.2572992056999603	0.32761803612686524	0.8225149409742617	2.08480325397652	0.7546375077971941	0.899918260109388	-0.0877851462020999	0.9029208006050087	1.3192310783828516	1.0228735579426593	-0.8094444846778294	1.225596528395652	1.4752732633535368	1.7128836639387761	0.3903072573505341	1.707063282886789	0.640919297387857	-0.16521527280012333	0.6249430727225449	1.1345014712856296	1.4167635486926333	0.5417828376953949	0.5458971005381251	1.911753704527849	1.3533613892902465	0.45525240556381363	0.8178453759308052	0.9662751694883308	2.164243415836445	0.535009326614588	0.5132941383516364	1.0827500787417679	0.9890346586466243	0.8260020348861585	1.184124523000137	0.7253579377995737	0.2222479032136314	0.43119698005641904	0.2050655616822401	0.3335224164093542	1.5539675653455174
-0.1856820242991823	0.9873486328664083	0.5822525844900177	0.38294410631053777	0.31301668733257554	1.0971832313093601	1.8011028614651665	0.7833606828965543	0.8472336489768992	1.1852980386484968	-0.2326201689089677	0.7670207087685551	1.3146346381973408	0.3715757402999619	-0.5026800224378021	-0.5092011607544893	0.2017686394224429	1.2564005087563026	0.5880468359560441	-0.9741049441574476	1.2150345619878458	1.276866574194767	1.729065707651103	-0.24749110064120458	1.499721062470468	1.0215602149839074	0.20422699326142985	0.8097426825910303	0.36569762366029596	-0.021388280608687374	0.1467212099545484	-0.11327909081628688	0.6857145768695131	0.31391714171108154	0.14484030887048382	0.43400739292578294	1.8935551281752898	2.1030065157077606	0.007411812343341254	-0.016988726138871802	0.5660554108083956	0.3513927340175858	0.3376696193742765	1.067600354545894	0.637521221905533	-0.058426001719583946	-0.0025525655725133953	0.2525636715517359	0.04471977722637482	0.5973338173810754
0.6469080044544127	0.44740922134861255	0.060076055376874354	-0.5117787332579967	0.5587451778985303	0.864984275036648	1.2281065224016254	0.17655442200023172	0.38731885712133307	0.30463494337815805	-0.5291811391680121	0.6328543027464675	-0.2313914815514099	-0.1371427976522256	-1.7172874488338903	-0.9447207659702578	-0.4101740070600179	0.39543571225079516	-0.342212289047689	-0.3685846648686666	0.3934561206826866	1.2057883432939334	0.8767381106866233	-0.5848515243336838	0.3147046387305437	1.3268784701819694	0.408389904967434	0.9876379110995539	-0.5032177889274471	-0.9806740212678632	-0.6181694234729936	-0.5115919601348188	-0.6287403551262392	-0.5589663102535736	-0.1393982003292479	-0.5437800457866617	1.8304037704961775	1.3815912150099159	-0.545546947854626	-0.4970930488340664	0.19669756277479067	-0.4042955965805626	-0.3190663283682352	0.6275412653904476	0.49714511858391336	-0.2447528900390034	-0.22228170105093373	0.29243980703195954	-0.26705582897824603	-0.29582793489292497
2.0657163873810314	-0.2600553453194072	-0.1268157825948495	-0.5931696749276282	1.2743002723623207	0.45901990300389245	0.2601965982591741	0.07129239215564843	-0.2055506901056393	-0.4221821838607669	-0.12833862957488215	0.7450038917746107	-1.2920578020014877	-0.709982510044233	-1.7260608919671672	-1.0159637479904637	-0.5725160764973899	-0.8216995549348061	-0.8873172697181191	0.4747974593686628	-0.5334029088110832	0.7803301730853872	-0.13552220018531372	-0.33938159253649935	-0.8754927084591546	1.2345048082827212	0.37016459553631975	1.1368771160941125	-0.6223664550335612	-0.4099969850043504	-0.866800533944614	-0.2768400010864293	-1.04496079470523	-0.5573257091674677	-0.42738592212695353	-1.4386027239534858	1.0159406441273722	0.7881207743843859	-0.5041671795228407	-0.4720313970915863	-0.03924847139477121	-0.4629437970077948	-0.5925569723724988	0.2633996061174984	0.5022619359587974	-0.3617821455336507	-0.09311128116186847	0.5335058328809585	-0.6836400053072218	-0.5923292741122125
3.2221644630667416	-0.5699835257530325	0.44085695217596566	0.041143552604422616	1.9834128430733855	0.32494062557820974	-0.796547570298029	0.33233150534082584	-0.4527655505998348	-0.27057963829939774	0.5817785101140822	1.0455474518765555	-1.0819984296708576	-1.0688010517870015	-0.7386380633976172	-0.550642002435388	-0.21430714913470625	-1.613258973657795	-0.4965115798889415	0.8182498421715809	-0.6955505711394597	-0.022866050008519503	-0.6231013918056176	0.26003297698268696	-1.1370677834066132	0.8561608333582725	0.3925066537699998	1.123657564655109	0.15405940085736472	0.983401435078679	-0.3351550866325774	0.3827124194363642	-0.5675072057543411	0.1423944245923444	-0.5541666917492508	-1.4844764093225866	0.4014597724650941	0.8369821163048193	0.13743760238029862	0.11356085481291388	-0.30001862509253685	0.21083004631233662	-0.32946910964766657	0.2612490109014302	0.6395564865671767	-0.42407009112219124	0.23141452835377818	0.9661551404739437	-0.9494363619602233	-0.27057268465731577
3.271663774195174	-0.1348040242621867	1.2773566258087936	0.7338001521221782	2.0795174896436617	0.5382186122018812	-1.4494359855759322	0.5576957011132607	-0.13367098095204294	0.4701371190519251	0.7242781864455703	1.1566275692485828	-0.0057667825227088335	-0.8887008834436276	0.08665070673931326	0.17543401443302598	0.4394145192045459	-1.6126202111088137	0.4123096758302614	0.47110622243844635	0.08099367720934143	-0.7340891512424216	-0.520699724051076	0.728493505249472	-0.44864386218790264	0.6034053967608598	0.6639971991185635	0.7575427615028786	1.0464745877167319	1.5706487985230158	0.36111871998032585	0.6839832186628764	-0.009114581392111135	0.7438682466527031	-0.2869276440399252	-0.639064028093423	0.5162857475240566	1.234536075676779	0.7406410406888512	0.7914426984037144	-0.5622137195694467	0.8012440763447093	0.059215443718630446	0.45620632312105114	0.679656305194486	-0.3655729077541727	0.4987555562593089	1.1788722480907345	-0.7204624722289479	0.28768691535348295
2.0508700017589905	0.6787674296547072	1.3232774853334512	0.8800827738490181	1.3447968899041947	0.7123606240646805	-1.4601401675095902	0.36192574225609386	0.35041370031737173	0.8837112723958066	-0.09706718613496025	0.7979677880697499	0.8174514683898789	-0.1923196640333126	-0.0638066855946311	0.5516824776387487	1.0394454409451848	-1.2076267918693815	0.8658725429317112	-0.13685224734027773	1.0322747912908004	-1.047292400301726	-0.2901496057010216	0.7925889938453238	0.34822957785386655	0.6321793414046525	0.845295639451486	-0.005281157060351129	1.0811298460759706	0.6604668617849822	0.4981069861385222	0.009980542246577477	0.04193168071509931	0.6938738087486148	0.3505782446430546	0.33244065979777987	0.865008424463302	1.2385812252946256	0.6727409988530694	0.917617382104749	-0.752114553627562	0.4955216842492338	0.06952393556246331	0.32152914808384925	0.3808458618300273	-0.10451027131530133	0.5458581681804847	0.6685914372788279	-0.030427364384024196	0.6789157070868931
0.17711338611691843	1.0005621372967088	0.10993343369219262	0.49573502535995484	0.15005479753282217	0.4573787960064387	-1.081699253110037	-0.37583636907358786	0.29269859612841814	0.48331853283021226	-1.2942025013848926	0.11617763104406553	0.6405162143288345	0.5141092716338895	-0.8331308867755559	0.17730753085829112	1.3128964710688464	-1.1001931296559941	0.3913103913087017	-0.5405562147103989	1.151318532010981	-1.2433377175927554	-0.32315068301928607	0.5736005538396074	0.4411424563313122	0.6082976147775095	0.40196268130251667	-0.8973642210771089	0.11023522039311218	-0.7840139855246362	0.07865632683589781	-1.3449587497855513	-0.16722927069106652	0.22214485561420638	0.983136653346826	0.697781620866809	0.5697013302493239	0.5226962346477487	-0.06539442726410102	0.2650521859769027	-0.993179672363452	-0.5738610662076332	-0.3119679222947409	-0.5088367032330398	-0.24300833428247576	0.30432584314738836	0.3407463626644437	-0.5786066392440288	0.6004317787171453	0.751138591134501
-1.4205016041866976	0.31959080447646027	-1.534495798957399	0.15210380585113792	-0.8583163461236631	-0.13494294770702434	-0.7777731239327846	-1.360532357122694	-0.5419929344712977	-0.29618133950669673	-1.8688113684921688	-0.43779218463526043	-0.32050309426394563	0.6533605655978789	-1.2134991646392161	-0.6549502224395322	1.1715762389668039	-1.5402731161719292	-0.49068438045063306	-0.7061711404432796	0.1998452783470469	-1.7474674428876038	-0.5128455290294859	0.35894899164504246	-0.14767886293171012	0.1300190305504691	-0.6178012918316783	-1.440065268751352	-0.9959320341077598	-1.322650651735194	-0.258984603903679	-2.319530820988612	-0.03774245735058389	-0.015092651620543057	1.1782932024741846	0.5528844168519124	-0.5308870516440954	-0.4393280870959123	-0.8856421122582416	-0.7086902720717435	-1.434067521878287	-1.3623102100288214	-0.6116289006849603	-1.7645634653138276	-0.8448245508796759	0.6368162212403216	-0.054213096808505244	-1.8807664540046647	0.6228692323836912	0.5792692556992504
-2.088227431089219	-0.8864957732448207	-2.1725924975645046	0.32401439782635394	-1.2757431478865346	-0.5659927455588941	-0.7176326508241324	-1.9624811925360495	-1.5380400473353866	-0.6816171694573611	-1.447778976218075	-0.5657871958587616	-1.2405734773356916	0.162904074398448	-0.7083754320454178	-1.147406061913869	0.7118436255317525	-2.040946352995696	-0.9030963586320119	-0.8610044198292149	-0.9915842201050312	-2.382272639091703	-0.42785784957411904	0.28928126291162654	-0.6517372084926145	-0.7035529524624069	-1.37148699448608	-1.2978099734178843	-1.2673053592742618	-0.6413081472641314	-0.07750453370275837	-2.0725689019448508	0.5071638580448715	0.2372750494826818	0.8261601179767402	0.5881006662043458	-1.6489260628491238	-0.9160538045319235	-1.2207472924302614	-1.2547419048867718	-1.8434837943039901	-0.9878995024213716	-0.46478886168467465	-2.6440821576203573	-0.9822187838092546	0.6657549990709348	-0.48490052148536666	-2.375131053951972	0.020440895759672967	0.28078647664121564
-1.749759775026869	-1.519830955134438	-1.2125843754877756	0.8390776151906515	-1.1649723024516645	-0.48990683293876064	-0.6388420701119545	-1.6237036111222494	-1.760662245321992	-0.46469459076325925	-0.6336907885108353	-0.4192267834207899	-1.4697684493227687	-0.4281890610463455	0.21658758521343388	-0.7982042391208025	0.15535790892740392	-1.8846296049455482	-0.6137188254866753	-1.0209404706855636	-1.316754085887139	-2.388598019328905	0.13780128541421194	0.302226585650227	-0.4161613368998381	-1.2889151760686608	-1.0171700686378158	-0.5825932340917972	-0.6682717917964638	0.26394727409155394	0.34581741972798324	-0.788403057339038	0.8914121629276386	0.5128354384496112	0.2112423457736863	1.1002713872518135	-1.9401283571404737	-0.7520051365862431	-1.0094237517932754	-1.044964406039828	-1.6776032127733687	0.286741400743922	-0.07485964989652895	-2.491642151434151	-0.49962493560239707	0.34883182591959155	-0.710452857372324	-1.8100157747993753	-0.6698366583622232	-0.08905093720042224
-0.8269351298444486	-0.9466329085658075	0.4593210357230152	1.0392591619503524	-0.8327197551672173	-0.0896944090768209	-0.2512833735279629	-0.3662773168985197	-0.8897907411863283	-0.16471501906873925	-0.30461059226365145	-0.40069153680499014	-0.9833197549893038	-0.575340179626504	0.7823664862313483	0.014867325728541997	-0.23510103405424215	-0.8977500098138312	-0.21928855791612822	-0.888113916360094	-0.5209295866828411	-1.3501288777759393	0.8499302490177929	0.3067515221639203	0.39291487954584814	-1.1080119447718058	0.3021081830879478	0.2064767735578446	-0.06642852820525794	0.37196636408524775	0.4291386322313069	0.553994469709366	0.627966601069524	0.21127142970721158	-0.2615236248383625	1.5102016928823372	-1.432307952163581	-0.5084494821283317	-0.6072621675656484	-0.47264776271625514	-0.7561125123286222	1.283393166239782	0.037210278456337745	-1.4149314618994682	0.29201847285251437	-0.16433307162314806	-0.5262692208302946	-0.7748306132792905	-0.9416007834485774	-0.493725735309102
0.09600717093103171	0.31888808986026024	1.405376383624267	0.5037408304080528	-0.4791051635665789	0.17645919935867196	0.3084581100717307	1.0808006514676585	0.45183329371696646	-0.3334189158393786	-0.6680833494436024	-0.6860060272375846	-0.24535264708189555	-0.30410956090442776	0.7382427119794539	0.3790143266760795	-0.2653038005925861	0.3176398944086591	-0.33578303011065497	-0.250237065469261	0.5231803302023766	0.09259340757549343	1.1064172699495018	0.3121047196233388	0.9647076891281618	-0.24840874108760708	1.4691642230496411	0.5907358718320262	-0.17508676009451174	-0.24946721909240502	0.051112438589004404	1.1568449198577486	-0.04666071262844467	-0.6021431793993532	-0.3748880281100079	1.0600060518789658	-0.8989103133215308	-0.7506466691165681	-0.3470738430054943	-0.21098057171845985	0.27652209002143047	1.1368144836686747	-0.31545972593120725	-0.20695605684494187	0.8333983326461804	-0.6710912385097183	0.030081301730187443	-0.07975262487573993	-0.8565061562182289	-0.8388585656849399
0.6583374348175024	1.0928288265821162	1.1039593310311981	-0.4427402532226089	-0.1133242173052797	0.1311906586021647	0.5541635429934723	1.7838990086339337	1.32716972432533	-0.8799196088239981	-1.0977155585150475	-1.0108719474352243	0.22528125328004153	-0.12038999411797346	0.42905125681421086	-0.17410831642207966	0.07474469860523004	0.9408676565759501	-0.8072161063655513	0.6511344344598899	0.7247734775413823	0.7573477903224107	0.6323716697222759	0.3694688263520869	0.7101109121644815	0.6879868416534876	1.4915514151659879	0.49703743501900366	-0.7222646847084817	-0.7437927046354134	-0.29177455768165445	1.0496774039002241	-0.4438348580755216	-1.188215033758291	-0.16677133991074125	-0.12939938595131148	-0.8847821604258898	-1.3422316889852421	-0.27078684587168483	-0.49294434407687976	0.4716918011969005	0.1628670563134386	-0.7482618283988556	0.37847966076730905	0.7704412597752263	-1.011723353650345	0.6121413589099532	0.05685977978020183	-0.8936372552179483	-0.9783904617156383
0.9141875854739692	0.7078048840904237	0.33199515623070774	-1.0011526158294326	0.25486247766701325	0.046337747243621864	0.20468298827642042	1.3608677851933335	1.3585800456433912	-1.1842003808992543	-0.863570670662311	-0.978105643123377	0.21625438721580928	-0.3670202742383467	0.2070146550572696	-1.1171023329114995	0.5639990786649923	0.7025123639199444	-0.886490776202911	1.2646647814112235	-0.08145229646489212	0.2171553960576078	-0.21254083191341075	0.45101932012881857	-0.0991744205948043	1.1223927643309604	0.48694922998677337	0.2583749476029918	-0.8262657998537968	-0.609787823694554	-0.08920977240713504	0.7921450679393442	-0.22487416304236285	-0.9906828591810497	0.21049737185841033	-0.9951154185473801	-1.085612573156445	-1.5980562187763245	-0.22429422230876453	-0.8830167336364186	-0.3542223935432522	-0.5887390072075628	-0.7805226615703225	0.2778301557920859	0.25520399347991907	-1.0696761433352757	0.7850799036797458	0.1116678692814754	-1.2618087208685216	-0.8037641781575737
1.1527382702348747	-0.3183694233446646	0.10761989424715264	-0.6864294076899312	0.4788841243971929	0.23561587647791193	-0.44526879709609424	0.27907722316361694	0.9161693212974295	-0.7914189809958612	0.08991198926344116	-0.5430247577105668	-0.0656560227752374	-0.813806355541718	0.058654484774727275	-1.45043621250127	0.844038391655628	0.08675636431952065	-0.14919816679173648	1.2251311005490761	-0.9980871573226897	-0.6346035085032019	-0.7494658724421417	0.4317676055569638	-0.5942748436558152	0.9069510795462112	-0.5512916867121076	0.24531667988546216	-0.1038538797789559	-0.20353898374991994	0.5908934079514173	0.7175065625894902	0.2705988713478684	-0.3390778830769502	0.6191966853089229	-0.6584761613939994	-0.8020407810728467	-1.1143133724642365	-0.07089775063934294	-0.7754373285562561	-1.281570877585656	-0.5314482229742488	-0.4261759536647896	0.05343333144667564	-0.17348037855013254	-0.8026554373390251	0.37327066128087155	0.5563740129432221	-1.5039751413573357	-0.34413973891134
1.4651028901660739	-0.8329378027394357	0.49767630456839096	0.17866019629965588	0.4072064532489581	0.611077739801168	-0.814612395294793	-0.6088463256480413	0.5361291708258071	0.14090858142414464	1.117157716603374	-0.1115208603785579	-0.16733147156467995	-0.9544439618300112	-0.15297865993954637	-0.7583457638913356	0.6253223858557838	-0.19985077090653375	0.9578118258633211	0.6465079859873663	-1.0795153256229002	-0.5237242229540117	-0.6227044278389103	0.17063137994255173	-0.2037989198218434	0.302067931353701	-0.8963687079265762	0.5050886727281774	0.8381012913622008	-0.09998891069995246	1.2007117243474565	0.6312516766936904	0.503168209929807	-0.09355533321259422	0.9354578642169559	0.5385322070317998	0.12327017665263686	-0.28179072456452003	0.23054888754697264	-0.06954126994342799	-1.2273041570869359	-0.08182192155659189	-0.1572680545038592	0.22688776141060915	-0.04177041449891533	-0.3415662105705013	-0.4008221350721918	1.2119176330955637	-0.9438164964146107	0.19364839690686322
1.5038783961840654	-0.24609009363711717	0.6831638171108871	0.7661900644817208	0.10319624054387316	0.7745020641199253	-0.6726049034294772	-0.8256612402365627	0.3409498765216745	1.0685447279822418	1.5172628521807525	-0.11270487407508634	0.21685885356373164	-0.6022544038136286	-0.3398714964097803	0.35591302040308476	-0.12671074736918583	0.0933730621541892	1.5604787591346891	-0.04731605361218106	-0.3609712426353187	0.7541664597327794	-0.12487615083548301	-0.403517384463711	0.7484720741988397	-0.2943692271565014	-0.7819114996783073	0.7572041256135428	1.11410076318459	-0.28815848525468846	1.2905364218843942	0.22272794500021187	0.33062490743925554	-0.5986814091217159	1.0027520811682196	1.3331377350082299	1.0276865403723383	0.13227926501320875	0.6454677496640865	0.7011420111645602	-0.16138159446502312	0.026523983611845586	-0.2862047913747894	0.7392601932604501	0.6412412693287715	0.02528061841183273	-1.118915758770405	1.4592295909875703	0.46485663429005414	0.5025185657532735
0.7970831657660415	0.8645070065052363	0.11922115773211237	0.5282542115858254	-0.1670080621800313	0.518886512621926	-0.37062735985498635	-0.5733966437740803	0.09811802083004645	1.573334195105498	1.1213811734334365	-0.5109942040694552	0.8954163224429086	-0.05684898595750453	-0.31238223560652195	0.9267909843816703	-1.1504736041178774	0.6113318544604773	1.2549118543580573	-0.4801149986684876	0.2373480227048484	2.042055141691156	0.1301853557425401	-1.2169718560883376	1.3514806528936145	-0.5782524920907	-0.8810728333465631	0.7138141254104367	0.606181978192263	-0.25541404266085604	0.8533880300555146	-0.4164747942060678	-0.004732209113888163	-1.211313277867223	0.6737961576782099	0.8824921855133436	1.1345136943617282	-0.15817951568391797	1.0422414596316023	0.9113290850047737	0.8437333710280454	-0.26426567173614984	-0.5391024628852239	1.087038774380866	1.3433035256175003	0.10203539042837685	-1.481381523608909	1.061828980420397	1.882786857534136	0.3814129006176468
-0.6124200532208168	1.3504840969592098	-0.685706575933245	-0.3128831694814081	-0.20405608639221892	0.08664057356934783	-0.3873691736162219	-0.3481707844267393	-0.3066491586817481	1.5648074972315198	0.30594575930789136	-0.8113462838529601	1.2505768734421239	0.27779403057106883	-0.16044913886472784	0.6433477761233927	-2.0041749296988467	0.8315116027101359	0.45444726153528936	-0.49202198233003036	-0.020118344402816287	2.0662859967936504	-0.15018214864465684	-1.972017263620028	0.9869346496617132	-0.4659033877930348	-1.2957918436818585	0.3653031747460936	0.09565646636819305	0.24695047276704823	0.1569166614267216	-0.8224765428127024	-0.3276953621596197	-1.0299282450466163	-0.05179844862893091	-0.361652281148697	0.41227747412115595	-0.6627361125649553	1.1848006034650105	0.48295688644915324	0.8500832467801755	-0.2840304562310048	-0.3542278083388942	0.930845014760031	1.396286729148521	0.029237883596922608	-1.4217639469402448	0.5598245742712553	2.32139523540931	-0.05058252576911162
-1.9299540978108105	0.649231823573458	-0.7483761307582789	-1.017282310042107	-0.08856635331570044	-0.15437919831035707	-0.7329632660879162	-0.368116552382674	-0.668260000318778	1.1004403866906238	-0.4102788454304931	-0.5759941644406594	0.7990054350916846	0.2646859094012054	-0.2291102204363727	0.12361169395365496	-2.2616318243750357	0.5574801083278408	-0.11980073996921156	-0.09272155518035913	-0.8798824426420156	0.818481714619205	-0.6527501038329264	-2.1790475458436718	-0.11446736987414133	-0.15559451705355895	-1.3525169326704174	-0.061775623866878064	0.3438525802934878	0.8309291305382033	-0.5524825790219197	-0.6714996307881199	-0.6937201410670071	0.009264700571917722	-0.9254935614058185	-1.1976388301999241	-0.38586703768092634	-0.7098863273453769	0.8909378258913235	-0.03276166479791294	0.14846127543145884	0.43533182909830187	0.44565623599085896	0.4824388371868342	0.523288289724835	0.15177852252545407	-0.9974270196786584	0.662052148613182	1.6271852423335174	-0.3692128231677802
-2.2115715238909965	-0.6906065527835311	0.15100160949821684	-1.0342161322245582	-0.08074311205257965	-0.20178824241420537	-0.9295408808028673	-0.4432256617894197	-0.7602419361643042	0.24076314771422097	-0.7059470248871557	0.0924745261573518	-0.2537735255469986	-0.02024660198301552	-0.612191873453057	0.18654177455800172	-1.7169021683322856	-0.006265179822279185	-0.16623280921011285	0.5758764955304918	-1.4340163540340733	-0.48128382311579115	-0.8272675551622696	-1.4620624157615032	-1.1523722214390335	-0.043787560261308464	-0.4753166721043427	-0.39054722548135473	1.2083977802504662	0.9578155126622742	-1.0861092900712601	-0.15012286491902832	-1.0614530749429685	0.9969648762451016	-1.524648946248814	-0.9656654732718349	-0.5145158509153036	-0.2261367642884909	0.26759873414507246	-0.008940803488079357	-0.09426908828231169	1.435356492614533	1.3903250783373713	0.254917038036012	-0.9074753731971258	0.5669100494225228	-0.3054274304718736	1.2981901031629708	0.6162980377538991	-0.19914913659053324
-1.312088486176494	-1.606600495137499	1.0849170678877964	-0.47654146763400484	-0.3230976428477453	-0.4310178914907905	-0.5811322251953752	-0.34095911455746125	-0.6625098845850377	-0.8171037888293727	-0.5132665192681162	0.6180215589417678	-1.1066977628551302	-0.5042547233308005	-0.8844921409320776	0.9425264377269151	-0.5483671730925118	-0.5301265095598785	0.012767655479448487	1.2051232058291588	-1.1264853478137629	-0.7459876257956979	-0.4975374702510459	-0.0127844060440714	-1.5110168815544451	-0.4150883049344276	0.9405874974499462	-0.6686742416873319	1.7826358619330398	0.5832701632597681	-1.2298247998309983	0.22011681928259694	-1.076424451123314	1.0711374653774022	-1.5169348358218409	-0.14007464808891737	0.03352726981224497	0.19620238417339272	-0.30009243541749475	0.6106975780807878	0.7575649894012011	1.7427214081888078	1.785075696140483	0.47022707875181313	-2.117288643292017	0.909650372239854	0.43675153192617405	1.5091573600349122	0.17750419335332487	0.35526841967426653
-0.1460779488932448	-1.561492476133765	0.9531548007428554	0.0479287180652577	-0.679370056694395	-1.0757431657632526	0.1708625250841098	-0.13313153707146838	-0.6451416330481663	-1.5981971916276052	0.06339377810742984	0.5069345099269003	-1.1183054459176607	-1.0499168578820843	-0.5851394311407572	1.6691029899245968	0.6595268311075574	-0.7869965610638947	-0.06031520264081304	1.401542280602518	-0.2511204998802725	-0.11398494016279868	-0.03429522579115745	1.2952600691408784	-1.208877867316089	-1.1067838806025658	1.762058176661947	-1.0141988369975958	1.3440525433893133	0.11231939849695104	-0.8730670918633694	0.07257584862852189	-0.4562327005044467	0.3873375904862714	-0.9467821138666843	0.3253534468009018	0.6142936746681588	-0.00011533964553539025	-0.5103843199677598	1.2017800004575032	1.9895863033335563	0.9491763598796005	1.3279553049921455	0.7828670491045182	-2.4651757820300255	0.7519298673532016	0.8412955122811475	0.4507152434296962	0.3426273312174795	0.68866248208847
0.15675787868207952	-0.9356347095024314	-0.2859451928654953	0.03690280673730307	-0.8571722939593972	-1.8016075628428314	0.8507798300159259	-0.09360104520295683	-0.7755056378572975	-1.571551364222674	0.795149595386471	-0.16603346525068408	-0.45005976773785467	-1.2398965291495565	0.08749015806461924	1.5664881610037378	1.1737553687005042	-0.6502819946933839	-0.5356829519695775	0.9681694080795006	0.5365033989554663	0.42361389713905084	0.10523931997625563	1.4864889116420261	-0.6831638313917036	-1.5391594077586435	1.2579980691852752	-1.3155318162125489	0.05783073500597841	-0.1931379127708323	-0.24707817785717454	-0.5111480464179811	0.4589819493229342	-0.10902210980525304	-0.2824201653921683	0.040297940956742696	0.6654180829642251	-0.6741285266781064	-0.4726225110606767	1.0199286785911255	2.268764337465747	-0.3145837157708091	0.3081906954818808	0.6333643006312093	-1.8677120661543483	0.20079963643247342	0.5864173345982624	-1.542262468493769	0.38095414571436725	0.25267416519447494
-0.5981739667642759	-0.4374832508507041	-1.5273625842557823	-0.4527815802492814	-0.6469419764714001	-1.9227957393753876	1.2207216530262928	-0.29687624418957154	-0.802363880514585	-0.6282990620353891	1.3795459026700374	-0.8119065125031296	0.1440802540559652	-0.574641205783066	0.36368959408529844	0.5864724852640547	0.6189756270931381	-0.056201022567424146	-1.1271211076969023	0.12234211557746759	0.9872689577113293	0.2955848531786551	-0.053603397612548044	0.389963761064084	-0.2671920572655244	-1.204811323721764	-0.12394965777633474	-1.185361352267119	-1.2239575308013038	-0.4830703104519429	0.17809959385730414	-1.118555439389173	0.8489810085756742	0.1976762011857077	-0.08967464589850047	-0.5367829239448676	0.26541814335077896	-1.0937688306206583	-0.5434133834434799	-0.056010887509176155	1.0996679046403908	-1.0433623623164678	-0.6844307315750255	-0.12259289741134914	-0.7601899483237565	-0.11078491562336971	-0.18707330106485265	-3.063304510085996	-0.2102694662325608	-0.7914261663986989
-1.456807504470977	-0.2628199072525802	-1.658444716022831	-0.8945666481092306	-0.051954777490423106	-1.0717808295638067	1.4772268083206723	-0.43097495698254557	-0.4859293676267261	0.711607782865202	1.587624370093522	-0.8515512146445747	0.17962914261550983	0.8770516292157942	-0.15348419259003435	-0.49235802635671483	-0.6219843026070888	0.8854256213816952	-1.3848771793900958	-0.6642699013269346	1.3748565881195385	-0.04320488126092809	0.00415887943201089	-1.0474407523306664	0.051821985572418766	-0.17164142538561497	-1.2023122727044353	-0.3250857838914906	-1.7312126720767742	-0.9084251127380807	0.19980276925574708	-1.331857921133374	0.29979401282316304	0.9441267189547912	-0.5327728233884436	-0.7223767149295797	-0.030284050630791915	-0.6796335130345499	-0.7950778754999633	-1.2977080246032642	-0.6163674772254067	-0.8608015535931028	-1.157190597124308	-0.9633370451477068	0.3137510240454934	0.22820769662532642	-0.8018067045145353	-2.901359343643243	-1.0107051141274337	-1.5670327870763967
-1.3324867593675063	0.04092181303777794	-0.6561897212786107	-0.8065991421295381	0.7232312479713492	0.3884272220028458	1.8339984753284533	-0.07941145430334784	0.07030550475607562	1.6692052070927283	1.424329063488928	-0.2088118892603384	-0.03529993615994416	2.181515891819138	-0.8220559358944816	-0.7871441820039131	-1.5720139194107845	1.7919139938456168	-1.0532853884885491	-1.0967652894671251	1.9357103264335016	0.15952402965924006	0.6764599408472649	-1.5428379219135948	0.4264966496475768	0.9443762288291432	-1.2203236307060819	1.0237978536531835	-1.3376962846127844	-1.1818476800094666	0.18745200257001493	-0.9741449207042261	-0.5849707703704545	1.3407451001870372	-1.1637401723359126	-0.3185244335390822	0.16609008434653824	0.4123807139090658	-0.7958704955242815	-1.702924134389185	-1.4893036472378072	-0.25368760814638436	-0.9352787810292847	-1.1236142561246767	1.0688509964074728	0.8028416497827084	-0.5581984829918288	-1.1762169925503538	-1.1357549000348213	-1.2815499844591745
-0.18894073329295594	0.8837123078648581	0.4924125824865535	-0.20499783579561867	1.3372024292649098	1.6354288297173882	2.0752886015067604	0.8152679035344456	0.5341052613690853	1.8237574873400235	1.1119618593976823	0.6585945984273665	0.15714220425532588	2.2647509532950023	-0.5462886284014004	-0.12329010534538895	-1.42992089488729	2.201424364152729	-0.2759645055993003	-1.2697243363569535	2.4377005869165096	0.8637587300744298	1.6833490745234077	-0.7096091710533333	0.8373238947543047	1.5290236010730842	-0.4753427675814097	2.0585012064891925	-0.5382621482491193	-0.8369137557636005	0.6558109059480977	-0.1752989742101494	-0.7251911479270011	1.1602455601409116	-1.2989042287545889	0.30771087722510126	0.6475917779647464	1.4476495637473372	-0.10452385342131154	-0.9169884829555113	-0.9831597783217627	0.08367588444337472	-0.2260277272465679	-0.3245242915247754	1.4864361676723414	0.7797215917320341	0.5629878957120394	0.8112111697185309	-0.3323416768666132	-0.08430602797033739
0.896260712387453	1.9491968063345946	0.8346919603297164	0.4063959413567146	1.4242709456076839	2.0461921245648935	1.7335586419181066	1.7963226272053405	0.7507070982807772	1.3634609363760655	0.8723029381434405	1.1770241316011858	0.8777052340460665	1.0829911317813996	0.9270988703085331	0.8108085361770659	-0.32932653913552457	1.9795292402252531	0.45020970220469897	-1.387720641349768	2.4267433236250953	1.161628527762207	2.2117865751090986	0.5304339862364517	1.0577217727834785	1.4563507137323164	0.1622350002645502	1.977027178101013	-0.02462116148409647	0.07833476493979118	1.49402136248754	0.7062407115729011	0.21424830489549837	0.9110983234770074	-0.7114552454350548	0.6671655290581612	0.8209178766033836	1.7981988357528969	1.0251065897764793	0.36717679256357594	0.191122649067722	-0.07148403942776686	0.4378459261843836	0.8827437986552706	1.5710645010161377	-0.0325391943311925	1.757005075677795	1.7893283177568513	0.6026484275755999	0.9584308437395137
0.8650506330122756	2.3591395570593727	0.2877542195303542	0.4817551994957412	0.8096373472363915	1.6041900828020976	0.7315304407671205	2.2107527136014804	0.8968065171023833	0.7606589671261156	0.7244655098979391	1.1251532808936733	1.4597336289800507	-0.15150134569289372	2.54895942383884	1.0904919016480503	0.7025826543138453	1.4750303153974347	0.5920415335549367	-1.3464269292656523	1.7848218744829367	0.32667272964602106	1.6814969015056946	0.8769402566275794	0.8951847140009216	1.027647687583635	0.20817725007842494	0.6734437751089809	-0.2025421631532639	0.8393753163452965	1.8460141087712887	1.2715078233097525	1.3236706019161717	1.036449447254471	0.05980666956558959	0.5378817266155075	0.31511056288857064	1.447886771587087	1.6478548139028237	0.9993448009196289	0.8870392294748742	-0.47033515711947904	0.49154831940548016	1.52718934467948	1.2290375916791716	-0.791321316190618	2.0715677603532945	1.5100146048167078	0.6361644601910045	0.8521900030154458
-0.2178030172048953	1.567621750821261	-0.5006197156452229	-0.09282492065059232	-0.27537746635496946	0.7518577171522568	-0.34345416470716106	1.7051458327112856	1.1811695477556607	0.27348198648625544	0.5078722674263776	0.7460003314545216	1.1691861296030428	-0.1891101900775471	3.003013726046095	0.39199006705612616	0.6867168676738341	1.1508073906142344	0.029871895674842133	-0.7709500134270221	0.8685908045435733	-1.2631971847422023	0.355955123628068	0.00618735539232006	0.39938880894803114	0.533179697338769	-0.04047143468558093	-1.0974333712883646	-0.8903189841104472	0.7736102648036013	0.9864773680387454	1.3178966959514953	1.344162242251877	1.2244305560365378	0.20573312946810862	0.011504492996980305	-0.6176190153870992	0.8597843071592284	1.023629556910481	0.46401509490419085	0.5774518557820952	-0.8372237637414501	-0.16957079178821982	1.04975645332193	0.4414151768710252	-0.548856196852799	1.2886466922877762	0.6354231154140935	-0.35140279760094517	-0.34016654607106744
-1.2603809635851433	0.008943482212750044	-0.9082056254381708	-0.9040062552596316	-1.242955955893661	-0.056266147018542684	-0.7889776715873008	0.4775467505003891	1.4943536174676257	-0.20279503498849324	0.08283161087829624	0.4347139956339571	0.05593088233629822	0.8461019581313042	2.0878610516952163	-0.7149292614083883	-0.32554377248765703	1.04871955056975	-0.7273656870978025	0.43007283898598686	0.09450872878700355	-2.4246627974883594	-0.8543980538525399	-1.0911570365428038	-0.18491009235840267	0.0008550629649661769	0.010567301572095936	-2.294109016189696	-1.3892169079575722	0.05396752071369159	-0.7287566561244965	0.9632189984124127	0.02340045196564083	0.7456013505426613	-0.47527851691080963	-0.6396062021559582	-1.2957807814460425	0.4179365907985163	-0.5196916031588129	-0.6059611177744121	-0.3491362681971917	-1.0832651528455615	-0.9440220519541871	-0.20414708453444416	-0.5177880397278143	0.5077309264111887	0.11380004516793837	-0.1193624286122789	-1.4036714811819346	-1.538314080733817
-1.282358290941144	-1.2520236578047108	-0.8358080701651657	-1.3499668610416455	-1.554442562015812	-0.6494408132987067	-0.5875235352453654	-0.8756687303970205	1.4699642716800032	-0.8600407282816142	-0.5218272503756449	0.31868450599097664	-1.070314836540747	1.5389326790172986	0.819567592963914	-1.300354967819437	-1.2567957001035412	0.7323996809556067	-0.888108525638918	1.6594885529648424	-0.45346727018225186	-2.354042551407848	-1.223242197610518	-1.1658110082397946	-0.633170590531412	-0.6266322602496626	0.5261235966608944	-2.3995234830772927	-1.009608673136664	-0.4597067296056279	-2.0335421765491977	0.5155589168749543	-1.5765378261959853	-0.592379639239718	-1.2570094678051396	-1.0810775540298214	-1.2123382313474087	0.054373644094606176	-1.789445630534333	-1.0773620584795884	-1.1259397052199123	-1.1248613856697578	-0.9710013822642978	-1.309522785977239	-1.173716171929926	1.0895874084059065	-0.5309471871787033	-0.5664365680677639	-1.511776195019962	-1.6757679107354682
-0.352779437895085	-1.5286093989837837	-0.5673115624067315	-1.1063662908520524	-1.1546711340475553	-1.0891535122059128	-0.4743032657220408	-1.7456185286179233	0.8800864908526288	-1.6545936638741776	-1.1422629383537648	0.14918467050342768	-1.4957009012924594	0.7980463285390879	0.15983448821676277	-0.962171008353592	-1.0675603192686034	-0.16187173289392778	-0.10761549375096434	2.008467185667393	-0.9160183114192055	-1.3710503391342241	-0.8407993357039292	-0.0149736642403532	-0.8802234426203354	-1.2160772867154834	1.0702223733183773	-1.7263189103155852	0.2536210741930003	-0.21236954449554474	-2.004614021706357	0.18546308375568796	-2.158330680780325	-2.064617982535768	-1.1702991501402935	-1.0548714955647827	-0.4769112875275848	-0.5583573936274335	-1.8732669776400315	-0.5032770202651525	-1.2980069498982185	-0.7673142643271136	-0.01439639428855992	-1.6053347749160851	-1.2343363263889269	0.26358547979633157	-0.37101693644453787	-0.8745615124969623	-0.6619129790447303	-0.6631153822106495
0.6058935565718674	-1.0974158495665245	-0.35189633072733517	-0.3507580917138213	-0.47261727465065495	-1.421084037144761	-1.0877760052126826	-1.838608831297934	-0.11767187085952707	-2.2829321495105903	-1.5995683300439953	-0.3657297421382182	-1.2654621877997152	-0.829380020368102	-0.04419040774172321	-0.21994670653785944	0.185685814075938	-1.3885113410557135	1.0943377699891272	1.1659468537870032	-1.2816307822895945	-0.4527289031925976	-0.4193596717639748	1.3632185594901773	-0.9647966999604201	-1.47737067856602	1.109603394658974	-0.9713403399190164	1.5565294506166147	0.4037058705883558	-1.0154204231410542	-0.05988705580292801	-1.4573020103593741	-2.7002428932145195	-0.047021445881416137	-0.5669641285283211	0.3196139361009268	-1.4716055121210083	-0.9935155255461864	0.4177992307978595	-0.9613061179445874	0.04239708626885121	1.145284626123988	-1.2311979993668767	-0.8447834090828695	-1.3366118380963632	0.08373036550381968	-1.1008711785759482	0.25592011525537967	0.651075838522055
0.8215458343203281	-0.7371361821897823	-0.20645871607095853	0.3860610390355166	0.045269908819096386	-1.5107996076345231	-2.1316467527576544	-1.2675348458764906	-1.127341188684215	-2.4183971779548155	-1.7609284027285554	-1.10997596784123	-0.9156412146925454	-1.7325437365353078	-0.6113812527918768	0.018503661625204327	1.411753344044434	-2.2379401411649904	1.7560777429348693	-0.12718387660152133	-1.3115181921851915	-0.16441628350281837	-0.49799988324751165	1.8618965328104495	-0.883084041818976	-1.2556017704041058	0.5990155238285156	-0.5121263785768034	1.9001476522868777	0.5517814054004674	-0.2541199993414683	-0.3388825529814533	-0.3686465987930303	-2.2182400611642397	1.2115559190612681	0.06851404976536449	0.6745129888171532	-2.1859254259028402	-0.1340636695330187	0.6463207617315387	-0.5093232016820818	0.9455700256429542	1.4040383046418101	-0.8287077673992739	-0.39502502542952145	-2.1023202430699937	0.19694972426978946	-1.07141707427927	0.5017897414693042	1.3624465738691514
0.38377174542906145	-0.7737694934302755	-0.02224993027021706	0.5939038535486735	0.35565251369516576	-1.1303429309673971	-2.559523475240887	-0.41449409304210816	-1.8028555908653956	-1.9324661932948806	-1.543678022776242	-1.4955739257460734	-0.7036834204669832	-1.0815669632926446	-1.7002115058707838	-0.564513753786962	1.6014027442410228	-2.2454435991596173	1.4088765956330613	-0.7052188200861728	-0.8808306679835757	-0.18635572416630647	-0.8836199158688877	1.3403651745523424	-0.5389718998302131	-0.690959480046883	0.024692701522428608	-0.15465939838088227	1.1164572324193127	-0.006743558129577248	-0.33180441704824415	-0.6017419242852127	0.06465822444298833	-1.1935604569326563	1.5098043324637445	0.49583680308607436	0.604002117454391	-2.011931513867119	0.09284235645436885	0.0011794088904862451	-0.2297506751900518	1.387852428476547	0.5101037429028552	-0.755133799835247	-0.09237377792788472	-1.2883076082559295	-0.12033050426498342	-0.6593921857953883	0.24496714002638928	1.2592129226168647
0.016070737447685543	-0.7455814457513419	0.26707287038992505	0.1263539248460243	0.7086884808550789	-0.23754247041428822	-1.671394319734451	0.3037616366431221	-1.9500717714624463	-0.9427865515700261	-0.961953634762089	-0.9562964518010227	-0.35180839864900004	0.22331950687060328	-2.369759691962499	-1.2863287384042723	0.8014078201499782	-1.6581323944796855	0.5580191781673856	-0.13484622635619808	-0.25350183336863974	0.1380682131776048	-0.9017959886900628	0.5466251180901298	0.13043225377729847	-0.06717656941748086	-0.11547587281537228	0.4728615667184839	0.08263360578148017	-0.6135406677342753	-0.6194582636969679	-0.6263110209912949	-0.37365062546955785	-0.3936040289144418	0.6871868141246894	0.6732720108329785	0.507787743257039	-0.7836882750654788	0.017031224101407783	-0.6126770847823222	-0.08556290375936904	1.1876350868136973	-0.574495879091223	-0.6970982184561598	0.18458600244345597	0.06501918017231446	-0.43505485025696716	-0.005659898331838556	0.19800671403092276	0.762900644527074
0.2850221553864225	-0.08093857975162978	0.6224483215654314	-0.6841276079008906	1.1619548143373029	0.8109025492984654	0.05144074396591022	0.618495682874466	-1.4901850578505542	0.24752895580379047	-0.21430435448684046	0.42432406625953845	0.3963688246619913	0.621139558879223	-1.6678343370263746	-1.1343921857983736	-0.06503893749905579	-1.1263735696901496	0.14731972777787974	0.8251045474879031	0.11876362341314832	0.9527381858860434	-0.1758494906444918	0.14403036636496963	0.9641668651974156	0.41491149189691906	0.16882438901891622	1.3651739191992878	-0.18604956155243646	-0.532111577314667	-0.1163654890176045	-0.29869951436397096	-1.0685145666664129	-0.12847405899447947	-0.31741113577864066	0.8735336302273053	0.6389642106467619	0.8047672782041905	0.31265740172148715	-0.25093878483966925	0.186700419163648	0.7619780097827139	-0.6410895928046338	-0.13690578503147494	0.5726283439393389	0.3153438410428097	-0.385967900900892	0.5913153258887397	0.6598101515438068	0.33519947454075594
1.0799743002017028	1.020693889870915	0.9086030106888501	-1.2167933917269576	1.3538711350473855	1.3911426314111524	1.311645964587399	0.4670340804335081	-0.5316822651043113	1.2305710152363845	0.3312938237088054	1.8134375253109982	1.1873847151880945	-0.3049328234597035	0.09482030618008448	0.10742268678782213	-0.2436606071898797	-1.0038026983273793	0.5439861388355868	1.012065706273094	0.053057973344826655	1.6906068763864692	0.8987224836336497	0.06785192819045704	1.5400469203382874	0.6673444491140701	0.39837350492128826	2.0351175267955717	0.36706944615358905	0.12674202165426965	1.1848233202203322	0.1744622476855492	-1.3075053921008997	-0.24060959947594643	-0.45503408426367953	1.2602762211509337	0.7813921580359743	1.688083031595824	1.037291355431139	0.9233912460541075	0.752405432145347	0.6609174454796313	0.45544927034155785	0.8653115019127986	0.8711543120928905	-0.8200906682291147	-0.10020465428242963	0.9059736773529274	1.1517240569493077	0.0901412901631042
1.7660442529078322	1.6045628012538353	0.9362016071393268	-0.9853489384560922	0.8673181029974837	1.0939184362121652	1.2108599318068678	-0.039323939881979984	0.49636786446166775	1.6253429022905164	0.3440228643440319	2.2664883151403252	1.28625454611666	-1.4195205967542703	1.5289088328970473	1.482724604489728	0.1473051077986609	-1.0761312083983596	1.141703117568217	0.09090481891164609	-0.21275959623472387	1.6699065249138125	1.4909327460272845	-0.1125121648950905	1.4200975129657054	0.6182017410320426	0.19039130041814722	1.9498848945152591	0.8030740953343064	0.5271911561313067	2.1013659823005972	0.4261815966364798	-0.8738718621439171	-0.482646445188542	0.368418886878556	1.549813829407044	0.5110448065215858	1.367837219762923	1.5062012491023402	1.7333324340760303	1.411218898566661	0.9309715584801264	1.5971637263998455	1.5358187416304923	0.6664876321547143	-1.8738417053808278	0.017349551838204077	0.8446974809727411	1.041162654442364	-0.08098922327282501
1.7385967707969021	0.9648119737826972	0.5819487592372565	-0.03585899321999043	-0.2329760766717757	0.1563368337953549	0.062411504577565904	-0.662781510284232	0.9953319035875159	1.2894996869169002	-0.20468151281351385	1.5517319727291734	0.4298070063863887	-1.4348376392352096	1.6535177569900403	1.7335193610370923	0.46845630735353716	-0.9659540917640435	1.0170092279950027	-1.0976456555210343	-0.3475598046509819	0.7862256886626908	1.1313620754588547	-0.44413797652271186	0.5407307545925109	0.2334463945172886	-0.2617671693373517	1.0334483950854743	0.2890445504281213	0.14785127217950308	1.5306950973160736	0.30623693457298357	-0.0445057675518533	-0.6945492589575262	1.295012780117789	1.2507000929079168	-0.24595266699675658	0.3818126598316407	1.1319546253700874	1.2597978798214235	1.6882325193707572	1.085220973905103	1.5665967644615555	1.1599604907371244	-0.13444316895811168	-1.3429946037849148	-0.2079691910693157	0.38960154557048843	0.34049794101853414	-0.2182580902872173
0.877395492619921	-0.4566965889265919	-0.04419246317716967	1.0211372253052222	-1.355352856779658	-0.6488499844415403	-0.9883114434113597	-1.0920829637083642	0.7023232724457777	0.472035247069103	-0.9662913132360852	0.3505414690871069	-0.7265660327632151	-0.378471146190385	0.8887838225910571	0.5786109241488525	0.41206093816839084	-0.6246559465637735	-0.08072844423365952	-1.4494616874230386	-0.3187920450373582	-0.3906576865177016	0.1390179058153781	-0.4855039457193448	-0.6166415634511361	-0.3422590754878944	-0.36980041018557963	-0.2561879474353887	-0.9258481131324041	-0.5313531460195898	-0.25886163701536136	0.02895366715474978	0.7436746227755265	-0.6955100750606352	1.5173420418172876	0.27096577168539865	-1.0107364848515206	-0.2234962981374149	0.17475293702482678	-0.13655178644462163	1.2821601571263106	0.7212230405603387	0.3015955561905161	-0.06079987995625111	-1.0018032954751714	0.48919645739818474	-0.5506099378872169	-0.338710822205532	-0.293939576603393	-0.2510842817052629
-0.3693705017126277	-1.349008272610209	-0.5745891926598581	1.4717690880717857	-1.908287910125359	-0.6833507601270159	-1.068031071746114	-1.06140063313051	0.039380286546951755	-0.30030240081259707	-1.4268909207501455	-0.39111260412752424	-1.174411114188376	0.5813118054944172	0.3694307534576387	-0.9442143574668526	0.29061569848490143	-0.2861667077647176	-1.4573344461000284	-0.7622348065330726	-0.3875190829857967	-1.1169489948595297	-0.744228641781078	0.042958989609594114	-1.3337293277000943	-0.788236314553446	0.13531990991020257	-1.2869651889578666	-1.7902944096578526	-0.5595466685267033	-1.8091260411789767	-0.08584182896763622	1.1648555606447917	-0.28770949301233983	1.1181050929341347	-0.8441324974220563	-1.1844594589709672	0.0734244135249806	-0.5084489773527907	-1.1946456443768	0.44461838460404507	0.020642743736121256	-1.1035062838314127	-1.0839328452890735	-1.1697667941223677	1.8056237065064193	-0.7045992247535415	-0.9504026571729355	-0.3275428987304098	-0.161169066699961
-1.254130607237137	-0.7922403608590746	-0.6269337870884606	1.1257879556494117	-1.7876136791029726	-0.04763298183107953	-0.27242763012186744	-0.5347795485873241	-0.2282077692773674	-0.591142204400079	-1.242390891367092	-0.320258284134804	-0.5472583844673301	0.5981581400759849	0.4961218564602901	-1.4632004849235134	0.4951885744070837	-0.029412380312207543	-2.1406001017239267	0.12110555316202452	-0.7536638077322533	-1.033525770607166	-1.0816890000081327	0.762769508847356	-1.2493642858646634	-0.8534213669620236	0.7507962147129424	-1.6601661095365	-1.6187411667180955	0.3386064506224203	-1.9263891188424311	0.043499949197236785	1.1534474978092188	0.4810257050154518	0.842889999541066	-1.3958818042217538	-0.6789183830124357	0.794721176466403	-0.38873555079044525	-1.0776784361668723	-0.1714992083850064	-0.47659258392716525	-1.5534012126466035	-1.0370337962067089	-0.3830793606358858	1.3254298835396212	-0.6333208401380995	-0.9205580365803466	0.06298385676732819	-0.024325482002209377
-1.1976168694515723	0.807413949001799	-0.13276343194582482	0.516501919665936	-1.2939942132788613	0.5483678885810698	0.622230242748067	0.19780043225764166	0.20569427425253192	-0.36832186559107793	-0.44494431498805176	0.10934488434127818	0.5500029581075487	0.05777856740625018	0.5642355694648608	-0.5702724349672372	0.9114684176929629	0.3708273066656346	-1.719964200048994	0.3050187940187354	-1.2910179830176876	-0.3325966608101418	-1.0414601688077927	1.0098731665001524	-0.6741489162467197	-0.5681991169935324	0.637196309913468	-1.3469339909535483	-0.7437522369613174	1.3608674781282748	-0.7952270103132671	0.24187479448609436	0.9897702249380701	1.1885177854723925	1.1604562325512178	-1.2108102025253566	-0.052884312074442746	1.0516069194256776	0.24074634939058695	-0.14155082377717826	-0.12058864328865199	-0.5121286637517641	-0.9306836786305549	-0.07817573635272239	0.7945507090233872	-0.2169690049255485	-0.5117273127675099	-0.06448262816227458	0.2502523449107544	0.14403864013783582
-0.21020732724516564	2.1010237682152915	0.5885080510867273	0.40023497768074656	-0.6876907840446508	0.5589097782554258	0.9729668904429538	0.6884419671060953	0.818075564942283	0.04051089762906066	0.5932313180973342	0.22939120848204556	1.2060779060347264	-0.06295187479741865	-0.11676585802005786	0.8892145655229802	1.069243096108195	1.0493946481377125	-0.5509663292910189	-0.18409010018155839	-1.6467834636872734	0.47571421285930954	-1.0040017915480932	0.6412562822807766	-0.25484390164117193	-0.140695029474948	-0.4058019999912443	-0.5864615465280776	0.045671902040115446	1.4725070335915762	0.3883492960330308	0.3563416149857452	1.1729117571402685	1.3762782592431577	1.733741125861641	-0.7274801838815698	0.02679771979135621	0.5480269828004448	0.7103738628267336	0.6341851567204172	0.4034305344004358	-0.3566499588423118	0.06556552200672663	0.8495292567509363	1.4685315116377622	-0.8954498197643275	-0.3967226290637013	1.1162387940640897	-0.09528527796892594	0.4628447321126354
1.0414274037279811	2.084989362310538	1.0973216251889821	0.9883355841476738	-0.005008885365638568	0.16718769638351175	0.7567359490296095	0.7024715044269395	0.8281558990813226	0.2982002536008155	1.3737347157724358	-0.1294244974769019	1.0829582975057919	0.5643794110235297	-1.1386611814242893	1.7388788879061738	0.7936394201296173	1.6650134533609342	0.680750249110811	-0.5315022891796859	-1.5493211706984458	0.9268251133063503	-1.0209681614844042	0.2321395614696171	-0.2936800231992355	0.3108195150555048	-1.5193329546018093	0.2516727027189893	0.4511295776723922	0.5458704462795368	0.7055711392417717	0.42440376332972357	1.959496863509646	1.03368302969164	1.8595299396686442	-0.4273076656634385	-0.5405652411111491	-0.11284048070692068	0.72232894815175	0.7643988038334215	0.8074835347794065	-0.4015875414480987	0.7901458562468342	1.0696250598822585	1.1958465165161933	0.25530215323657035	-0.11477461609496391	1.7368544384181663	-0.6581419868234575	0.9954767517988213
1.6697683546344253	0.9470380120248509	1.1548941292080397	1.7020416717683298	0.6831450715581691	-0.0243492130405023	0.390886476456724	0.4530241394422535	0.11349236216325646	0.3465490444215915	1.5382842033145632	-0.559852801356504	0.5768028204780281	1.3203727660071851	-1.4211973696105724	1.5524599528103364	0.45904985457786857	1.648779610522603	1.4399068187119	-0.1654970010977498	-1.0084965604976464	0.8619059661629831	-0.8097787842833063	0.359062879964777	-0.4606503072116045	0.7874790587377791	-1.5614527388658108	0.7800563970060632	0.7758851794788183	-0.4997680484557964	0.26537155707449983	0.5109947907575341	2.9229481210995543	0.603059022526214	1.2843638426602735	-0.34299972330019696	-1.1657478218165362	-0.14867132423467508	0.5059240724838323	0.605807463578718	0.7446684283151433	-0.6719351207311263	1.1208506663022746	0.8138075584009574	0.2735190215385081	2.2109483593712067	0.4582494010132815	1.3214314587546534	-0.8757110829200762	1.5280135582637886
1.2312406927154995	-0.32257450281175376	0.7945980587543121	1.7616276454580013	1.0658220047422011	0.18778179158760905	0.24936202626503043	0.40840524063841327	-0.609107210306796	0.36028077981431283	1.0781547382879388	-0.638411412852502	0.22552175261925164	1.4763686559558304	-0.6427704100385383	0.821167735679699	0.485609817631393	0.8898597699478912	1.4897649170693126	0.5456818850135697	-0.2902856510902315	0.4879061529611924	-0.26821508180973197	0.8354432765792492	-0.24556877625014725	1.1569157210601526	-0.37808888560726267	0.7663577958071096	1.1861918624318148	-0.7001025831077917	-0.2274714656726441	0.492380609477712	3.151020230155413	0.4501520234180659	0.43968394690662715	-0.22347401623230206	-1.1152540552692856	0.49240041770247156	0.33850910323139055	0.6736919488927804	0.41188181146986774	-0.8795590384245082	1.1563265907513176	0.7562159736357918	-0.6632436022258037	3.1185550266801343	1.0985418568624918	0.2808897062059107	-0.5550186275876101	1.6696882450174622
0.05621466063695484	-0.9880309719359065	0.1905446125666706	1.0289013507609932	0.8767194123350784	0.31018707048318894	0.38889966253740105	0.8038942848532923	-0.5920413690414309	0.4818942611606957	0.3733525533720551	-0.42151852273021995	0.14817797827487572	0.9792337744774552	0.1965381921181897	0.24698985540317936	0.7443625491315456	0.005336878013823777	0.8725313271451329	0.7350337224935386	0.24458358300571714	0.21642299343882798	0.20196894597724777	0.8771867736370675	0.36283290716690686	1.0670685434259366	0.8636012159136671	0.336894420148961	1.278281765846831	-0.04416748942806687	-0.3477661290645682	0.17306058153920345	2.122336171041543	0.4698099579109825	-0.09508095733301575	-0.03916973968301785	-0.1883919204174974	1.077590381703874	0.17657254398654362	0.9234766321182394	0.1799622209606499	-0.873035031731472	0.8198929062382715	1.0807406498326253	-1.1953199640161731	2.221911210340838	1.3473116524153552	-0.47586563806343013	-0.020076304687074026	1.235119707962213
-1.0693681551926613	-1.111512126354346	-0.4205694218615488	0.19355701834330963	0.3503169134453688	-0.19167217174883894	0.6271813371615795	1.3502959307139701	0.08404670174198836	0.6674348915691491	-0.027867011613351478	-0.31375154752319534	0.11264154439823075	0.2806719302885721	-0.09401031091097282	0.07870410421239259	0.6866971518253061	-0.23429726789236083	-0.049379168332727055	0.07145686520205563	0.3375393588905751	0.34468042258498033	0.07683714023231535	0.04714940660580524	0.8000504971674581	0.32866311233341294	0.8168141253056289	-0.0247945686977665	0.6527957764107937	0.6242233726218864	-0.23054183400231854	-0.35509399890411136	0.392812289082254	0.3494027417278764	-0.2000519353538812	-0.07201525702707251	1.0985356558503618	0.9363370235583279	-0.13044848445909046	0.9026778215331943	0.07568168503295404	-0.8228815502323851	0.024204831749450175	1.254833528871323	-1.261455117277027	0.43911633774208747	0.9545346493336399	-0.411494822638946	0.2789553878424945	0.4667821190521003
-1.559506969757042	-1.143596810431103	-0.7266981884762844	0.06239458975252773	0.13585209643494092	-1.0659061061427855	0.762585193140149	1.477767070048361	0.6237923398725335	0.7794261419360876	0.18529073125818418	-0.5191380665138426	-0.01554120130634076	-0.32712933738099226	-1.4072646930711818	0.11997921394402931	0.06600274721298939	0.28226650576374096	-0.6495098084113807	-0.836472499370485	0.001604577226289694	0.7867167561779382	-0.5929879741318366	-1.156623996428735	0.5910752884431745	-0.640407356071741	-0.5733649658021727	0.16266020998248307	-0.2801926776318414	0.611977370851379	-0.15094480069589208	-0.6330978408731834	-0.8028239260156269	0.11816248385956618	-0.21938903465805812	-0.44430663358886574	1.9442210744885569	0.2140472054475246	-0.4428338798365625	0.4652851804205913	-0.19658642167499937	-0.8924517988579312	-0.8944841398213883	0.7668166011278386	-0.9338585184621011	-0.8102138532871807	0.15134151393373857	0.2060882977755205	0.1919859591774199	-0.18965788391893756
-1.3858917785753713	-1.243957474781559	-0.4701764815347097	0.6898586145385124	0.5825636766268923	-1.3759100339965444	0.7159878765200429	0.8940120758430607	0.45734401538428865	0.7422872086741624	0.7946923998973401	-0.7664312637785692	-0.09988786688787811	-0.8857282306969031	-2.3563815194197772	0.1350765565159098	-0.6900110305049107	0.9019575743269198	-0.44673194465461	-1.1265524609978401	-0.44982172879540594	1.1077137537581176	-1.0611706548781887	-1.8080060765030321	-0.030806928664743487	-1.0035426755467824	-1.9365376962260488	0.904507763453563	-0.5132390325458891	0.09314728681553236	-0.13317500264929383	-0.2909556708596636	-0.7732948538155927	0.17582614743401015	-0.4832589547169793	-0.7738723585807944	1.8900448932761895	-0.3275495347350804	-0.40166538387145717	0.022203756575200195	-0.7465945847451263	-0.89370800488391	-1.2540035017144964	-0.13825220579171751	-0.28783326923997155	-1.019478692174356	-0.5529718183864957	0.7013104899523701	-0.08104724376993937	-0.5038603378111332
-0.8686833160546099	-1.189725432579913	0.22632320964543254	1.2879530283660012	1.2249877154938422	-0.546552014451995	0.5457209189912017	-0.1147785765567854	-0.13369485076318574	0.5468029785002666	1.1838520159668278	-0.6403702410964529	-0.026417393489721726	-1.3633388487546148	-1.8454817796325602	0.0404446473993272	-0.9791815523216079	0.9320454138346839	0.3700346011286825	-0.6383207191759908	-0.6122242493432615	0.8926443320352068	-0.6226031044986932	-1.5771330501729615	-0.3460043768735682	-0.32325041462380605	-1.932885779051725	1.635620365979543	0.3709763764340832	-0.2532620753075517	-0.06596210354718486	0.4204573211255243	-0.09327687260000656	0.6828222969166576	-0.9852346730075556	-0.5350673661858283	1.1173278868418646	-0.19649656505077706	0.07096682594534222	-0.021105482967541677	-1.2353659822521974	-0.4713249593690228	-0.7208436537297045	-0.6869320625469734	0.4550955558453567	-0.7711787661157181	-0.802688292014547	0.6805916610945707	-0.2439758720913782	-0.5915428461686494
-0.26178330147523343	-0.8569658763338542	0.7351295104490072	1.024808302054211	1.2291522418359913	0.856183208440396	0.37450574175633317	-0.9395289771965415	-0.4346772379850781	0.1604131034143306	0.857619229772049	-0.11461614240399666	0.007321249475953327	-1.4665582378773236	-0.32657444503643424	-0.21906697482859486	-0.779157355697075	0.3382305583723302	0.9485997985863792	-0.03296101014331986	-0.3107751040516065	0.13994019147217646	0.5703765239898974	-1.0571571312153014	0.00496136805868736	0.8918810426681205	-0.7048523145970804	1.7045163020816052	1.4951924784649486	-0.17613686397561726	0.010093830882410988	0.7277095457990185	0.06451057011388484	1.1358979576248474	-1.5217139912622315	0.2572319552445719	0.2223273545718825	0.2975811420190166	0.5408474623353186	0.14099178358140219	-1.2744996813479679	0.3739918297706263	0.20114460302279505	-0.5050550847675763	0.8472002655358218	-0.802711937527563	-0.5971142397564265	0.25173626292706774	-0.14849728861559028	-0.6563053075263945
0.36044844800388054	-0.5135225693895328	0.3932056447269851	-0.1276532019367656	0.41436687647810083	1.6225254743456992	0.27076667420528044	-1.1674048085511317	-0.19506448972363846	-0.43592862705350116	-0.09004649652807399	0.3500627297623724	-0.3276340035024179	-1.0633030235622933	0.7473532643640569	-0.7100865069673594	-0.6636202832426453	-0.3598123551469903	0.5357270933623675	0.016805328837021967	0.289538219769014	-0.7067115815747004	1.593960334010559	-1.0042629635805917	0.5827358517962102	1.6587760899874013	0.34991981305501474	1.0167836687385667	1.5181911117290774	-0.18860017590409023	-0.027458587320767527	0.11262071180352462	-0.7121693334008795	0.8284551186645289	-1.9652394794475627	0.9532047684918911	-0.2925845116868887	0.4401174189627732	0.4927491216333891	-0.06364066270038023	-0.9786072930137795	1.1238695380583825	0.5891912315048803	-0.0734789971165159	0.522303337697379	-1.205713771450188	-0.145137523415099	-0.3035881929653092	0.12840748645458447	-0.7219388414389889
0.8876892614517665	-0.47270889699442475	-0.7314421336325391	-1.364893221762329	-0.3766881021108774	1.1867207539492208	0.16917445900354022	-0.8365559782160292	0.11993081454504746	-1.0640540885177163	-1.01786866947581	0.259143948510825	-1.0154505192179606	-0.5588059834880124	0.578020217855	-1.2983225299927141	-1.0157173513001727	-0.7571750785664022	-0.7010822612484419	-0.4136336291263653	0.9220201980429964	-1.1370666196811876	1.7156483567563128	-1.3977407183496204	0.7014364142499869	1.5620247659780466	0.24805622656597964	0.16647377535453323	0.1724899417703556	-0.8772477036424132	-0.05461700389257228	-1.0348253500730562	-1.6011274201766872	-0.25316621918157334	-2.2586487959232673	0.9855136420530989	-0.3744048109248507	-0.08341730483724677	-0.06750366519839643	-0.7885936294492669	-0.8803043774327304	1.2191078758721254	0.03751238717078513	-0.114547838633857	-0.34743219448774176	-1.512613725938601	0.3426156851700155	-0.8283034451534934	0.34237395970621903	-0.6851551707476236
1.0568331833485012	-0.5739177068115429	-1.6563500123498087	-1.819772117867735	-0.14603434271979304	0.2200524076419039	-0.05500737885420707	-0.2581702910775517	-0.003965911677024252	-1.2968976530086183	-1.2779810928089619	-0.42257504249590355	-1.5299562853576014	-0.4969176590536761	-0.19448139498541622	-1.5651868261674542	-1.4403114440571574	-0.91112503179482	-1.7439928171680183	-0.6530964045664005	1.5069294671658913	-0.989523993172762	1.1457495903666306	-1.4395906228691784	0.3193858704715763	1.1377296119858307	-0.4218099836585271	-0.1400154862953001	-1.3247741277223455	-2.011643681914587	0.305277798644456	-1.680559766127941	-1.5387262360646152	-1.2396242116878606	-2.2180761416870487	0.543497345106823	-0.3327733647653513	-0.9000539352043847	-0.6033205992322686	-1.4483978642702908	-1.2317845857221688	0.6335632930079678	-0.9498639866718466	-0.6610427981041791	-1.0308563092798397	-1.2762472890581602	0.688262898614482	-1.186119959971766	0.25176171852112084	-0.5396075388091367
0.6925225993028272	-0.2547642783653342	-1.3270721899816365	-1.3121506259131943	1.059980620879728	-0.1771448028685846	-0.37850326488209196	0.28457755674221186	-0.42754376594092264	-0.7577977504309386	-0.7489785938845719	-1.2587879947515805	-1.262385231724692	-0.7801875001133297	-0.4152962350984583	-1.1896105113063118	-1.1806105165801866	-0.9978486961816588	-1.7332375310906853	-0.2490943870934094	2.0916166102002354	-0.4981201301717644	0.6947293799275146	-0.5017433660320259	0.13053345774024333	1.1042497604141674	-0.24659493439770178	0.19031177126452992	-1.5750661343950356	-2.5756686339743102	1.1953934812230829	-1.1442610126739532	-0.5096388583026522	-1.264561943874254	-1.5630376012888065	0.31976280463436996	-0.41092000580628224	-1.4123851624909323	-0.6590735272467877	-1.359190145522214	-1.5907107586731775	-0.13012901951055034	-1.5390596151728422	-0.9826814970306172	-0.8294504185623438	-0.4087986901661033	0.7190671424485529	-1.075883395798264	-0.12364104874860667	-0.39748951376273495
0.009391565006463945	0.7579424373740625	0.24544408596613848	-0.3795533913715121	2.0528309844050545	0.27491267087834625	-0.5294366705778927	0.6267486033514711	-0.5099877394628367	0.4422669612406847	0.13219221407516848	-1.7611018817195576	-0.13707994447884927	-0.6239323108818515	0.19406429058670868	-0.441338531480851	-0.07871590747073112	-0.8668917928299584	-0.8553152233933347	0.5462633421529612	2.5157338352722753	0.02119729292695232	0.752962615965233	1.0753740262363496	0.6706031798414314	1.3863146123442296	1.2215637839241726	0.5254414674785153	-0.5452821533713604	-1.7967621986746054	2.1401761346237467	0.2072732301933636	0.4195656383627288	-0.4373875234971731	-0.26912816161609054	0.5969215930034245	-0.4525154630689703	-1.378745596789612	-0.33311359226705933	-0.5859526846560859	-1.3091676189604085	-0.5756878943826764	-1.4037825440302654	-0.48951770927643673	0.2661983045050745	0.8654632801635075	0.38241124125594167	-0.24781530252742553	-0.3618642722595652	-0.27740920378883005
-0.4910005928626501	1.955927041982366	1.819641304068375	0.30770594495513254	1.732378243866266	0.8215082019982342	-0.21437328069171407	0.6463510733256667	0.09534064903036163	1.6241554310133213	0.8142019576271031	-1.7461522165415666	1.2257533690580886	0.48615721433302655	0.8564067800140668	-0.07429528934318391	1.117073691880067	-0.20144051819229836	-0.10654396574395902	1.132800936644617	2.3398054002048867	0.45084459013748446	0.8437129099662642	2.2429441518010766	1.5193299192344352	1.1933974286317648	2.7771840711713147	0.1606443822177974	0.445148813004143	-0.05152474236015323	2.3715347340952535	1.3240167956279247	0.3653873303674987	0.2875503416817352	1.1887775008780932	0.8331769307873588	-0.057289494241455075	-0.975663581871727	-0.048474461676033635	0.07323293132660588	-0.38043471763884407	-0.609595345894138	-0.8783376617151574	0.492863628177695	1.5436014339022164	2.117340834127179	-0.09483024225429393	1.0251489792693615	0.09143904379522212	-0.0284941132607236
-0.5061719873142037	2.4252454847550493	2.069264762245987	0.48684471959836156	0.29179550467837967	0.6904747834275187	0.4750634611140126	0.28903324544580555	0.9981235535178956	2.020002949322769	1.066629491272861	-1.3050977773538428	1.9749372281415536	1.9654958890984409	0.8361252068945658	-0.5424675496179261	1.525754595006486	0.8811224732871801	-0.17951552748307592	1.2372387346242626	1.3141846241555373	0.8124254470162954	0.3084285447791006	2.2603286730936567	1.6539085235639448	0.10217906559245164	2.845751856546199	-0.9198933673772021	0.259508556203642	1.4166203795929964	1.612209055400967	1.5022125745015416	-0.35557061895176273	0.22748611650872974	2.107010056840573	0.33595892359989615	0.8678577638819794	-0.4476465332131536	0.02069546768342656	-0.012259142643592836	0.44774087172738974	-0.40015962171696673	-0.40211499616275903	1.0395325801763948	2.1954592116924094	2.7741722340449275	-0.31411942124266273	1.9070863654525656	1.3089988238156003	0.40140646583613687
-0.24270057651538193	1.749684696260768	0.9023873668167113	0.342433088606487	-0.990973529962194	0.03827315070303999	0.9532218337222529	-0.2761877157925143	1.4932562553580475	1.41126826848421	1.0102932308528965	-0.5622453338026816	1.6807605461125439	2.5834134448516854	0.33309067440979967	-1.390480591649836	1.0729515314983522	1.6470337135382151	-0.7313436535904169	1.0734282870375926	-0.11252366299664744	1.0122497847688785	-0.7273113432473871	1.354735402867306	0.6315565999159927	-1.230964468700648	1.267923157946427	-1.9562085675120569	-0.8156226999203163	1.7262015284432408	0.40690128233493095	0.9781434557003175	-0.7039239677859953	-0.2674657802402304	2.1300722984393863	-0.7689567479787627	1.7545846070457634	0.09230290820269028	0.08671907659426024	-0.6017693446179033	0.5185497635200185	-0.04243259895910807	-0.06468793703148276	0.6613878222196994	1.9566504798376259	2.36509944761545	-0.1060359509938082	1.6800938442022253	2.5264486517591993	0.69460108335322
-0.138987002012988	0.4514196592175238	-0.47770718297937054	0.17662187455879858	-1.1404657369165137	-0.33041160317102414	0.6050222053146959	-0.654576760402148	1.2881542007198665	0.30006038686710795	0.8358604636606252	0.40483415858336325	0.6156441658477617	1.7898189927130648	0.10333036875156898	-1.6351644341808083	0.4624178275392962	1.3894051789924908	-0.8477129795287304	0.8919150861399412	-1.001160683262358	0.7933905085755647	-1.3428885205118963	0.377398737812826	-0.7889105824211425	-1.702512446819797	-0.4967506175436846	-2.0937315332315545	-1.5169074053416445	1.2007624238292294	-0.44003121199877504	0.5083481959834126	-0.28459529446435744	-0.32468327220667265	1.507554352915487	-1.510206831890941	1.7268556983827918	0.5142228880768094	0.3022384192576614	-0.9216909175971744	0.05644716572005822	0.44469944329616007	0.2284599573543567	-0.18047099632030758	1.167166165214521	0.9520613866197306	0.2149606097876245	0.5036330064086513	2.614771006199707	0.3693253112930662
-0.30023028764437304	-0.5133896137138658	-0.8540915691113776	0.12516440381443214	-0.4527106628158918	-0.04478146742357436	-0.5406430188385275	-0.5431763678781446	0.6803057492498715	-0.5566624629669187	0.6060690224121777	1.4178809998718618	-0.4957328238422627	0.3390319557933236	0.42616209318470455	-0.8233920891200432	0.2489661308451193	0.2349786813181412	-0.1281459512405322	0.6096744292775089	-0.8178614057654684	0.030918484402183213	-0.8434976833402499	-0.07322946668208928	-1.3803313138481192	-1.0228438804432354	-0.9661068119794547	-1.1527563497588569	-1.0912512828460126	0.8918932025533716	-0.6832191198713052	0.488245375385062	0.1230234000868653	0.3283935807490919	0.7481013355631371	-1.1061818528128198	0.44939772127766175	0.5638713144381204	0.40487616333143306	-0.6081003678726621	-0.11204044583901891	0.8512162473258296	0.3713442012185617	-0.6605155260568449	0.34894914646205427	-0.7226110161564531	0.1375642819228384	-0.6510498241698078	1.1229735486113386	-0.6414296663439595
-0.3437398865379258	-0.6320576264227662	-0.21485051111758866	0.13108517027746236	0.015860409677491492	0.36944347783064024	-1.659987617774192	-0.07832019637281377	0.09427369739708037	-0.7756906961817549	0.3307834953338308	2.1183361864896613	-0.9871520569428994	-0.5582035583306053	0.7920532693145771	0.43521027724065475	0.1963402250634389	-0.864455314581559	0.8673717568459485	0.039647604470938715	-0.04196927846325984	-0.9698033683844667	0.4005109517850716	-0.10819789683810638	-0.7401636867150402	-0.052290473779147306	-0.16278524928957205	0.24205626364007998	-0.03998124324483596	1.327048055309379	-0.7413025956694977	0.6020942763158853	-0.4245683584404396	1.0372552666578738	0.094883174502331	0.13852232113017926	-1.3880401565289568	0.1229298282922747	0.009575321317538217	-0.09304608506078314	0.3962818704659496	0.7755928134118967	0.11807451463390117	-0.5199254361117682	-0.17545505551427357	-1.7257517429254616	-0.4563024119763913	-0.9310405579442689	-1.1455401586477973	-1.7364659501092055
0.10293853050272443	-0.1640415973735896	0.39438311751374516	0.07381333744289725	-0.27089641159670286	0.22458700806554585	-1.7984651809675352	0.23970709473490276	-0.3515553456146656	-0.5453269276708439	0.10437626637730678	2.180632626502372	-0.660212762740333	-0.5092627476174768	0.6388558351925726	1.1243315689909992	-0.28421889120617355	-1.03939856190612	1.267770832660414	-0.6299083532679693	0.315623837122437	-1.5999846398413813	1.3166874759337373	-0.21815909882195225	0.3177233878025485	0.20653134883526067	0.6279068332867128	1.222250774848254	0.6141505696723679	1.9109941795343894	-0.9978547902203538	0.3063115380635758	-1.7155071908966508	1.0665421020478902	-0.563046636991895	1.1432989653496846	-2.569872379498064	-0.4680048810717006	-0.8114402018869721	-5.5658258418875215e-05	1.0078115611855	0.06429374955263456	-0.46983339633149834	-0.23703713763838533	-0.3323985244306818	-1.6828716725213246	-1.0979251857123569	-0.4247637561443994	-2.7518102612386546	-2.155390671205659
0.8144677184496152	0.29563132029633654	0.11545518792400679	-0.11818148743138161	-0.8396593620989352	-0.3917905346070727	-0.7737802878192317	0.05339233137803955	-0.7585446860674419	-0.3019066357726933	0.03304634536516228	1.6355945703642842	0.11221404815327206	-0.1102695343203947	0.09320712194715064	0.9251372204924553	-1.2165246545881776	-0.34162274709460855	0.8148681857802716	-0.8539182726513207	-0.17783067482858925	-1.4669487341173109	1.262781600218191	-0.6566659041737158	0.6741881601427638	-0.30480386706631774	0.4287734634148416	1.3305334438875802	0.48180419334499436	1.6632620429772003	-1.2230771692408058	-0.5007101789823429	-2.435729568799609	0.5035745896562173	-1.2966502892228706	1.1911128813163292	-2.4427210350764526	-0.5939053318870007	-1.4830486549340942	-0.3524671578373228	0.8831042996597008	-0.8523114881229512	-0.8951139326152234	-0.33393575721212054	-0.19502673557272687	-1.0069164794899164	-1.2439041112711926	0.01427204038107606	-2.911002248225826	-1.7609595358051868
1.03513181331563	0.39768010751776184	-0.8358916852119037	-0.42360948536003434	-1.0006362475088575	-0.7282754266503444	0.5978858820716192	-0.45617360033862425	-1.1066760368580466	-0.30981684968687334	0.024590039333034792	0.911534443132753	0.6273234228105395	0.04696834051762997	-0.2444158381378173	0.4703834282766723	-1.8867274787331552	0.39024819645269343	0.01574836798486181	-0.36009070615508004	-0.9332989161441896	-0.7781366456178677	0.5862579002529852	-1.216880398161485	0.03417854680523511	-0.8589914084856799	-0.44854204643058204	0.7079757574793333	0.01087140276577748	0.4317260951153335	-0.8937609096133194	-1.3821104364428827	-1.639687556970661	0.0599684218086025	-1.8243091303318906	0.554760460130934	-1.488513981176137	-0.0352761005806036	-1.5633257644805494	-0.5925806463889468	-0.016198211730574306	-1.2810156924012435	-0.7324584663822524	-0.7527743691429835	0.0356539356979991	-0.3741966650439922	-0.9350396475610264	-0.2791394432427583	-2.1133968831365832	-1.1637213291771387
0.23556896955211	0.15961512683821422	-1.5533101603723838	-0.7354375416868442	-0.8027667207174802	-0.3898705688477238	1.2287907403155163	-0.7583445834297539	-1.1966785120083476	-0.5409781874745535	-0.2168128379279781	0.48158999510849454	0.3411429096316795	0.11123835631200758	-0.114122262140186	0.4753639112644314	-1.6814945875792051	0.44795573760536667	-0.515707161728456	0.3691845236745407	-1.1141663646536062	-0.1414408921673692	0.02684368872649686	-1.522668708509713	-0.9526274227073197	-1.0230849229884944	-1.0339135125209609	-0.1855755396216329	-0.27647410312723303	-0.8360994020955003	-0.023297838007196474	-1.846699942439227	0.07366652899378621	0.06916718758460014	-1.7325339059954188	-0.0389619653619151	-0.7520130773366207	0.6416567678701902	-1.2604497893368534	-0.34836803455530957	-0.802412245850875	-0.9730278626549929	-0.16252963962297293	-1.0302824342100687	0.05592042419266531	-0.07982291258552297	-0.7765183640009315	-1.113110565356355	-1.4095407184746789	-0.9701459082562355
-1.2195448182568909	-0.2776156050776922	-1.4814814860577306	-0.9223350419449006	-0.8971539519768847	0.09143424990054193	0.7395584900740498	-0.5488516685335867	-0.9190859636576302	-0.8221481886143831	-0.8607897167589581	0.45684963547561747	-0.6748788778154043	0.4929903430269725	0.1041212344219144	0.8452908061152277	-0.8829672150620979	-0.06988950587950259	-0.6413943635642821	0.47288924744520977	-0.6790261645562973	0.04183924478942234	-0.1847065539177576	-1.4067622624762446	-1.534688102136716	-1.150894480699808	-0.9439160784259658	-0.9112476226565953	-0.3724665536783681	-1.0968287075801977	0.607193051963081	-1.776647248380448	1.1173681886815914	0.04094508709726135	-0.9910689892661524	-0.31651025310096675	-0.7203073422991116	0.5844190875817352	-1.1132702021175547	0.06536966021164406	-0.6445532706153717	-0.3656276585165715	0.23036700977877314	-0.9208237859343816	-0.3143764189012367	0.02098077175606458	-1.1818708015920574	-1.7216336493526208	-1.187975256594465	-1.0229017985296376
-2.2511691523941555	-0.7699273404769335	-0.8630399981666838	-0.9290639071395905	-1.524406582774452	-0.07010821904612129	-0.26744249273613047	-0.04858907471553227	-0.4154055855703352	-0.9743966552338705	-1.6276042336805638	0.5463212829843308	-1.6949164910224004	0.9585116673410867	-0.03289066938560111	0.8691223823223468	-0.3794951267833501	-0.4939117153553039	-0.5743513367192491	-0.34690069183602823	-0.37492358343249427	-0.06136252129271075	-0.3913156583067633	-0.9841991964288033	-1.5615004066377103	-1.6362276757372893	-0.6459664672826669	-1.1831980348384556	-0.5098086655917887	-0.34640877357371336	0.2398156021896159	-1.358254039041149	0.6268269401682331	-0.5963444336654953	-0.1218675508143304	-0.5820811775073422	-0.8708816242035111	-0.37406833691858227	-1.2091096365033207	0.0671300414133425	0.3261925896983663	-0.025376668457404553	0.22505801222896554	-0.6105345818461974	-0.8544213459503327	0.07752140234001899	-1.757787301027035	-1.5738429258936828	-0.8579185762635764	-0.5959334085632058
-1.9920302739112146	-1.0560991337373606	-0.2340020648382182	-0.8261869358593392	-2.0136081151360283	-0.8404673853987719	-0.8634474332904457	0.3008111134684743	0.09312180560055679	-0.8469671443470228	-1.9254938769761443	0.4127925912288657	-1.8714341087732824	0.7152124699405136	-0.40132330214395795	0.231343147283359	-0.6070011767103716	-0.36658468856276427	-0.3988015753061735	-1.3713824236360492	-0.6792427277335394	-0.004368681845691111	-0.7800125669315174	-0.45670259343146313	-1.3241677427384067	-2.0399077766847693	-0.5806672223257566	-0.8958611214498826	-0.6036223278714504	0.4064650570041109	-0.9223154594779744	-0.7551099063887373	-0.6199201269890768	-1.5329425677902746	0.2314214261977367	-1.0196930075708612	-0.3698835181354485	-1.3761744541877365	-0.9916460711480102	-0.38613871225314444	1.2398543153861483	0.0202227500983899	0.30419616448875897	-0.325636445600584	-1.0350821475439218	0.001876351795435244	-1.6290272793701959	-0.8005473977997104	0.22316824428314377	0.6194033131461344
-0.5798229291840036	-0.7927633930492682	0.2112106756796408	-0.7377577413865726	-1.5426256356784507	-1.3095133407459465	-0.6715911074096568	0.3359237145846499	0.5089547577229866	-0.3842312653767272	-1.4220240969982036	0.03656594513279308	-0.9682999206242103	-0.482909010375303	-0.4760975585746491	-0.46694091775096297	-1.0272912684501738	0.10840184676487842	0.024825796551323987	-1.4975486260820845	-1.0691301577111776	0.3311428529754977	-0.9621932236227709	0.060131330201747	-0.9810645161777375	-1.4661537649462966	-0.481553836912887	-0.2172035567461918	-0.30392593100187393	0.27910554056177506	-1.7963639831811526	-0.022408314161888754	-1.1128739338296003	-1.7376665321650306	-0.111730258917985	-1.2290951098441114	0.8847815502620412	-1.34331360156316	-0.005223711843166969	-0.6551492521758652	1.485086685631917	0.20532375224508925	1.0369631125239716	0.008517596060160823	-0.5632222729930461	-0.27523484977510543	-0.4146630562487746	0.08447643281865422	1.7342134523832864	1.9261104861192866
0.9440927069955031	0.061514468205506455	0.579226483707138	-0.7216603578029325	-0.2599408695006336	-0.7930517078356041	-0.11634232579900915	0.25011544190173773	0.7725608121734202	0.23065308437490467	-0.4643586404679641	-0.28161607417984846	0.38439488925894527	-1.7158205011998147	-0.03884659812353457	-0.37103030325917397	-0.8092743951790545	0.34873925660895977	0.6794912493756888	-0.34866827208465256	-0.6358469372681639	0.5284567354254048	-0.5008176116677345	0.5289057208534205	-0.42383149468072184	0.13177402587449633	0.1414385843671144	0.3611727271898758	0.41760294843614904	-0.5420932450414238	-1.5335829603375815	0.6763393305114261	-0.29480866050653154	-0.6837025928672523	-0.7436775624351585	-0.6988165704493087	2.054360604633867	-0.1356837691930155	1.3362139904069312	-0.16595894065367445	1.242983333597446	0.7171450628589914	2.2166517865851794	0.5316220736248715	0.17596032464820344	-0.5273535209458136	1.252024763933002	0.6797513437143878	2.5668510351717044	2.2361481780824297
1.5248643381424485	0.9536484987618679	0.7971440289898518	-0.7522041648988157	0.6850926751280306	0.2729838233240199	0.09697813197496184	0.21490170233802192	0.6802343951199789	0.5746729577485034	0.17355443967122372	-0.24426428036735862	1.22591602104841	-1.7869772124902523	0.5379063616323687	0.5869588582227908	0.11148719400596732	0.010237895664142956	1.1751845046802891	1.311276754603383	0.6651944611933851	0.11342214341906585	0.33596688715248957	0.8968683462900637	0.32547303476319706	1.4699391753574857	1.0591660397788714	0.2741191773118284	1.0441301763353645	-1.087382363428039	-0.43168890563747725	0.9730306728751328	0.8799151833936668	0.8462986279612007	-1.085733789188418	0.39208835266300346	2.203896734561641	1.2119955405138902	2.0198156840154264	0.8429960697061835	1.020367942928122	1.1351833613020144	2.8878691566196335	1.0071846369820747	0.38993329210089417	-0.4562102565370386	2.2905443601879236	0.8567054781181448	2.038624959573268	1.269601669013604
0.9413734902068308	1.0949936522388841	0.5251185428763345	-0.8114174004887204	0.3637703510741845	0.7942951032870118	-0.33146058934541206	0.10753165093617112	0.031213515704744177	0.29864037663608356	0.03235501301149209	0.14590856115139492	1.1150386304356579	-0.6568116932159891	0.7841856927856012	1.5655037258867925	0.9038973836270321	-0.6971245906578273	1.1202049516880939	2.290782353249415	1.7388937907216562	-0.8056489608690459	0.7102351277126755	1.0708798848237855	0.8794290929317835	1.1705096263925294	1.3265597448443016	-0.6182715728253559	1.0615293970850646	-0.7195237141267093	0.40601279882842456	0.5948635729263548	1.077587513620739	1.4625662876244467	-0.8626779223820796	1.168360365186541	1.2489838790003045	1.497548387004167	1.5418229120908593	1.5011055648961429	0.9371666737128017	0.9645902103156438	2.354653472367568	0.9203586374854	-0.29615590368719047	-0.16251285956106656	2.2099954541329954	0.6191403856621572	0.7092533842672775	-0.04779612582672812
-0.12569894344380148	0.2779188799701007	-0.32914704053940497	-0.9165298707671595	-0.8595806536551366	0.2877899080031512	-1.0850535853105636	-0.26374974122210176	-0.9603275752878474	-0.4836258919229608	-0.5697577945789576	0.5853515647958882	0.4482209115106306	0.41191911598076275	0.6988185922706469	1.7612597741390363	0.821984856030665	-1.2154141539837577	0.6377049336548698	2.0379117028216367	1.5103375736705338	-1.5017851119140044	0.1928980560531778	0.9867039325413328	0.838451098760486	-0.6012180487566562	0.40328813521568835	-1.7633171779226366	0.5834025798824537	0.20781411168388345	0.27819857362336337	-0.24876782009739595	0.07125659119877713	0.6535975122453317	-0.19142211116540792	0.9787957663873368	-0.0017424875841318963	0.5498496464525241	0.5223434910624137	1.2396115738446076	0.7208384090872864	0.3860696829806838	1.0029348880162043	0.13143197752827213	-1.3569381174818356	-0.13035978703747478	1.4674457094351172	0.0430029968817645	-0.19809007912049756	-0.5084731518254453
-0.7854888161964091	-0.7701170499424682	-1.2238250636393007	-0.9928033412796292	-1.6862335198760634	-0.6039892092579048	-1.5693532799162115	-0.7606777214027272	-1.5979231329675063	-1.2022683599548092	-0.8731436264436241	0.7087958531608725	-0.06443002622516769	0.30499312138224216	0.6246381087885101	1.2527570770814889	0.11915650508229876	-1.1020339103478016	0.2841428958744242	0.9747874867284692	0.1711708924963396	-1.3172756577486966	-0.6603301437810678	0.6872854024911237	0.27723129668329904	-2.132750392009255	-1.0006123421912565	-2.2864647391696216	0.19840907028925403	0.8083271711410231	-0.42150822486584255	-0.9224095645740835	-1.058107078976265	-0.6675178991208351	0.6504326918760195	0.14059332180287787	-0.6644760760948144	-0.6526862459959144	0.008771597364684903	0.40693319507373105	0.2957662202356125	0.16014745444695827	-0.08453797085241889	-0.7586736279627577	-1.8468836537585234	-0.5859421597998525	0.8211401437259847	-0.6174996310521982	-0.1192991578012059	0.1354713537265132
-0.7027740345260579	-1.0555783291805227	-1.3818779926227638	-0.784562073430009	-1.2714521599854305	-0.9528046901911023	-1.3886666125289708	-0.9514255182267526	-1.2995743902283905	-1.335969058179473	-0.47222774011228225	0.3273711759094814	-0.1621750925028804	-0.630313139173715	0.6573461546252534	0.7309262791626565	-0.20678431862876714	-0.36356306466136956	0.3719313538465573	-0.1142365769798115	-1.005689466267227	-0.35870836477066237	-0.9608733813968308	0.32963317242486767	-0.31592145585273096	-1.960381814361631	-1.5485788001126997	-1.7598163223269065	0.21757167230816327	0.5997261371230571	-0.7748035068577056	-0.9056211923679249	-1.122176218859248	-1.200321169890919	1.4063974554634444	-0.4413820480430087	-0.5242896653150823	-1.029988013157873	0.26343184558932503	-0.13338013903510262	0.026133853650851184	0.6856161067335408	-0.30049234045617057	-0.9348171103334516	-1.3779346987850836	-1.0302850851114327	0.5190719381187455	-0.9578739354616701	0.31896203378703686	0.9954413854542519
-0.25997351271742525	-0.3841891321916697	-0.6055440713653587	-0.058786956216307376	-0.0397021154113061	-0.637385711907798	-0.5741594511730539	-0.6220587131485812	-0.28250944956149643	-0.906603009286895	0.2897401762383759	-0.48021178841950063	-0.17930491973507776	-1.0458581646151184	0.46660645657963074	0.5352531248346867	0.4514557636231093	0.552050838805512	0.5404785837010917	-0.8474094007128258	-1.0691703226432399	0.5798239745003919	-0.6015224417057305	0.10139455266632587	-0.5812341907003133	-0.4147245712691634	-0.7624828664010171	-0.6074315920214143	0.3208781440436238	-0.14130610662209106	-0.4283630212550029	-0.252515002020459	-0.029431985913368507	-0.6610039071914167	1.8268302102697747	-0.33921591881526086	-0.006114825604478846	-0.45499449088088467	0.5309536868359249	0.05944671334635786	0.20021909365873872	1.3937039201647918	-0.08282421400135961	-0.2586718492929903	-0.5063098708805834	-0.6950662420342628	0.26579687888949294	-0.7306376129871024	0.1482098817631314	1.0943431293604737
-0.04533272813561459	0.3936595974131795	0.4793466374409978	1.0103361899925238	0.9506739840234733	-0.32612147171628014	0.4922367870646327	-0.1107818726475732	0.5433468639463059	-0.39284552347815377	0.7506008215052039	-1.4030602046042693	-0.4549441789734028	-0.26954077884035343	-0.17953942310240115	0.2742904058306779	1.6078799457913102	1.0874640686657937	0.19634768600997443	-1.3474090122356424	-0.32787815529199243	0.8145672579021224	-0.38153779865015913	0.08889202817330434	-0.5856181009731767	0.8948513520056369	0.3915119533687554	0.32100473458286105	0.0749715340893819	-0.8453692856243107	0.10290341705776476	0.5409651568942977	1.2573486589032326	0.05428868127810625	1.6730586909434977	-0.03907927566585289	0.3882147166819742	0.27325727341159295	0.10595158072212925	0.598505639040812	0.47964856185797283	1.3527385127837008	-0.22442163409594817	0.5618266249494405	-0.08462373869107973	0.47241694910714915	-0.12604365442266585	-0.10297234870268569	-0.7532600426821258	0.42018024514034114
-0.2169767444374244	0.32030643212996324	1.085040855620386	1.7632612815488322	1.2376952019624126	-0.4671697972242694	1.3067739034110673	0.041338485520283144	0.4967916070293854	-0.14859070352914142	0.6808911502036402	-2.0151806422358463	-0.7744948127234582	0.8772127516327904	-0.9159260550088126	-0.4897538796636914	2.1941024064874872	1.0081562838141978	-0.6521022188968354	-1.7409517780875092	0.2257710447083492	0.43485012813546364	-0.9078124577346252	0.19587900276531447	-0.513506125070412	0.9893715638279573	0.5760280956043509	0.5914763173201046	-0.38882434565424234	-1.2383587138555996	0.21088976238411347	1.0864738724413017	1.7961034755394707	0.0360282919656364	0.9226121322833947	-0.2152498109218377	0.46040219117515396	0.38987420511392157	-0.6279302409660975	0.8084739175230118	0.18436320958351787	0.4304331357000687	-0.8125434822776892	0.7870440818294517	-0.32968111324255617	1.5042257551132805	-0.33908259685152314	0.5117437815179325	-1.5358346152036277	-0.16805384499515383
-0.36831169973161804	-0.5716813138908492	1.0558645731784222	1.5685857866350714	1.2990380512912134	-0.6769861835092946	1.5004475840641545	-0.24157038335763553	-0.1536144466017665	-0.022323227184045398	0.4916924410487425	-1.9829063927465678	-0.5750658806290457	1.1024878785866075	-1.0681552996584835	-1.4298006748996073	1.6767613332549263	0.5795572992423602	-1.2254548450409262	-1.8027950225198761	0.1567751961810105	0.11827071492587347	-1.6648638503581197	0.21962803555587182	-0.26410845552531104	0.4990319888351603	-0.4018715062262857	0.5355144514974607	-0.48221790399662795	-1.3989807470501052	0.015770330531771865	1.4137582603959387	1.5209415893052476	-0.6004166598033029	-0.019662474257980223	-0.7677346252619587	0.22890246363768094	-0.05859297871823482	-0.5535083558693483	0.5322677873008343	-0.8227441732304867	-0.4522205359257325	-1.1273422417788108	0.47915233679935804	-0.6725030989791098	1.3241102176908797	0.04278123865099001	0.889672416830437	-1.414480934904684	0.031184019573390617
-0.005199135033401267	-1.2747615344193315	0.8725676808276246	0.5141303266534158	1.705665589715836	-0.33555959825473314	1.0477527745005066	-0.42832247141637414	-0.5393610332922967	0.35687369532480595	0.6679217416697587	-1.3111290553078963	0.30214375879777333	0.18756785088568598	-0.4442008017928415	-1.6545100135034418	0.5604064122311466	0.26963165727344285	-0.7872476845508312	-1.2192008432530848	-0.08493725257146048	0.3333416836438648	-1.540187749755279	0.06699118944481837	0.39256600874244135	0.6111024457245675	-1.3912618384372792	0.7305907205722252	0.0528986048525929	-1.4241817473597	0.18479767061737015	1.709789726631099	1.063799489557476	-0.9936084975262951	-0.47174496194856097	-0.859069590984641	-0.2713588190183044	-0.40748300120710185	0.7721709816992474	0.27067747166136447	-1.786283805308539	-0.3938404466615405	-0.6150418763169451	0.33197032876164095	-0.5083510572571618	-0.05136887728998879	0.8680657086508281	1.1459680523189046	-0.5881397926454462	0.8271578675031257
0.8660600823619272	-0.9460885136724873	0.9408884249910502	-0.5129394952198341	2.2489142987328705	0.44764029213410855	0.30912306353616315	-0.010540336904283023	-0.21857435173208214	0.9965844908916456	1.1090213381240794	-0.4262353414543691	1.2534280059194758	-0.8463560770085802	0.37963441725076413	-0.766981626320804	-0.17771182567815302	0.2131727162124617	0.4586920219287935	-0.12185657622801743	-0.02268879390241546	0.8387781291753609	-0.26364691690307673	-0.09671926625673628	1.2815769360321616	1.4292789300383806	-1.2218140801165127	1.2295002588543595	0.7231434475372374	-1.2666594314094652	0.9832700439862017	1.8803027392328928	0.9423329117529092	-0.663236715166282	-0.006154648963873154	0.05362954038438272	-0.9363828945738232	-0.1915184403693361	2.3713425595227022	0.5337765102630276	-1.808783928838548	0.35461860273315476	0.30048821652945984	0.7161150683355307	0.09464800852231299	-1.4144767991896172	1.408178955807846	1.3986386681044514	0.03855346981151549	1.4535684526439538
1.6553390666889916	0.13027823642639325	1.0977143865235013	-0.6002543013985083	2.16049787396496	0.8519791952368485	-0.19566377955703296	0.8314887725607278	0.3543447955291813	1.4265664219252836	1.1855328627550585	0.08653195642887432	1.466980279494893	-1.0321556327766679	0.6879676672845291	0.5179714594271317	-0.026082400009523655	0.03234907194343824	1.469352687665579	0.8205804269102486	0.09554039880730796	1.0180921564188927	1.0456714129965423	0.016635342256284734	1.7333421703275083	1.8485579961573306	0.005239330551583153	1.4638610303046815	0.8265716726950275	-0.9071214613917091	1.7768178483776675	1.549818143494452	1.0817951009118063	-0.05012542394525079	1.1103049685858062	1.440360984361177	-1.4346410164519978	0.3759610737206246	2.761501528559106	1.1850450686777438	-0.8801815652459622	0.6389191100627662	0.6117222865372175	1.1545299861587321	0.5586129426205236	-1.5623579822709777	1.1005834441318785	1.430863874433749	-0.05736153278819712	1.427607036928607
1.717336527965453	0.8582814868006204	0.9195474640222445	0.2878151509913282	1.1240431773489665	0.3948807288519559	-0.1793190014863	1.3670508897019151	0.47082113714601376	1.234431287987221	0.48973548871207695	-0.03637434296561359	0.8019312453362573	-0.4917848796450467	0.4080439895888796	1.025118382437304	0.6982844752778116	-0.6731560759740276	1.409710854681033	0.9582141708712559	-0.2918733545262393	0.6136774972565138	1.0422259753338816	0.4710593845202963	1.2432690366626071	1.0507903512397643	1.1086979931351189	0.9601008777433027	0.29547185884545674	-0.4876479335200968	1.6685496697842692	0.5526451688110459	1.0785772567138339	0.12585605421604507	2.060317685580024	2.136808358173049	-1.3359865242680204	0.7208834764375363	1.5436629221621758	1.535881935308065	0.06139444096707294	-0.18952113866449144	-0.11720847016112135	0.9159454276743875	0.5552378468439582	-0.4928780838537243	0.1733999167847629	0.8973047801818499	-0.4484652459009372	0.9275781220805193
0.9701887085600424	0.5386393108426877	0.36209631252861335	1.262558054228468	-0.2097468083973832	-0.35802996070524945	0.18006585863495453	1.1292457885997627	0.09366090254506307	0.586386716609978	-0.579981017999599	-0.47542225015078077	-0.04374046924745956	0.009614212498658183	0.07807954697638071	0.3391858142250519	1.2737114653190618	-1.6457551081775645	0.48464103929283026	0.30452542288236	-1.0955848674844726	-0.010407697895644698	-0.2685896035688927	0.9330884059239899	0.1323634600607086	-0.3423379259876309	1.1819021764214739	0.01984732524413833	-0.2364222179239755	-0.14170919835142926	0.554402889349576	-0.6841523958044802	0.743999275898165	-0.21054152815498586	2.1390290548491886	1.5178391057823852	-0.5327253054662022	0.5613502436945756	-0.17419044319533794	1.0817992985990135	0.15268887404201478	-1.4066509874160205	-1.2157992272115727	-0.00026298824183983356	0.37874303059580716	0.6962320235829518	-0.6034376409008809	-0.11143653634637231	-0.34908412439777176	0.39745486713441913
-0.01788590786794815	-0.4126585532735054	-0.12926856980591034	1.4259467950704343	-0.8530744822918649	-0.4206294623820025	0.41314599979353656	0.42529915652996614	-0.1059756421787035	0.056566930845744774	-1.12209827052517	-0.6092863438434705	-0.30560904802704625	0.19490615822819532	0.08517610589086648	-0.7995776854247708	1.2291795849875917	-1.974642345617728	-0.35777701929938477	-0.4287914136752846	-1.4790126395280982	-0.34625973222142786	-1.4395669351866953	0.9538362795365569	-0.6814722091658121	-0.9443388785800436	0.5087961237858226	-0.4868543573184713	-0.22632407648126465	0.2109675879774939	-0.6660027069840319	-1.3909202083041368	0.2778592108357871	-0.45786803377025387	1.3266823108220318	0.0889588110046032	0.5265412509807701	0.15502111742626667	-0.9995050684392798	0.06427197365055452	-0.4801192287131998	-1.7002734218674211	-1.6254745252025649	-0.7387589363045424	0.49698746090776025	1.0183363797581986	-0.7445672375963466	-0.9156492979163824	0.4035548984997487	0.021863653496170248
-0.5511771463976136	-0.9884065434590867	-0.1665154028023052	0.7797819136787967	-0.4992672665794931	0.37794384081761306	0.20840004227285042	-0.07543988199660365	0.367323357472051	-0.0339550199183474	-0.6539377916755968	-0.1292439890749365	0.028199606461499164	0.48293411291301075	0.1875816102337101	-1.338288716119071	0.6338205582647143	-1.0015461457322261	-0.46490575131053274	-0.4777861280096468	-0.8883181332695662	-0.3321527797265644	-1.1524634872452968	0.46898654287065084	-0.6248538309845963	-0.24434611712034945	0.07874368872409959	-0.03814869606323038	0.1386945814833264	0.7254414425578007	-1.003703783837496	-1.1391087990005309	-0.03292576669555551	-0.16947054075072684	0.23413681096194097	-1.0899182477770366	1.1548582909287015	-0.041163691855187444	-0.6810396185830592	-0.7475714553678382	-0.9644068294410097	-0.7119577866222279	-1.016942816037415	-0.5325393890134333	0.9093407997016597	0.5265726124461751	-0.4868107496980947	-0.8585486320012048	1.1696809557717882	-0.2950098369814229
-0.4016101686430164	-0.6669179294815828	0.10220977526929183	0.13831812524071457	0.2507312168153322	1.127340183741146	-0.2920850179569847	-0.14276282829428102	1.1667763831493336	0.07818822710509331	0.339743205095489	0.6281051617591862	0.3112792672162765	1.0736332044010344	-0.06883434902541792	-0.9761629780805436	-0.090062997407675	0.7773552913616669	-0.0730770897953531	0.2743540730515343	0.12374844250645461	-0.3204154460206227	0.3588871117318971	-0.06940009030983806	-0.018484695255379623	0.843541978208644	0.39553415732751207	0.9532973887860634	0.24569627858534074	1.2885654071894828	-0.3777580434096341	-0.2470211678157321	-0.15853384092826464	0.3659965374503071	-0.49004741363368115	-1.403436396469752	1.0358996722618563	0.1619952532927007	-0.1287775620316878	-0.8129672061646367	-0.7280613138767962	0.5126721717221129	-0.03684889890961968	0.39452585594619305	1.1584438766444816	0.013530812111713272	-0.3866693805630156	-0.054895370763806836	1.2951828203334401	-0.5965844261584928
0.0912892505389508	0.17487985765986985	0.18788475693374837	0.16463937092753492	0.627136652320085	0.9384372441464395	-0.6388323149040703	-0.15773701409299049	1.501909148841057	0.042133512327879145	0.8510622429271559	1.0110750543395075	0.10197045640777316	1.3452135826749745	-0.629902121256972	-0.27837400551156977	-0.5570218533555055	1.9396540086372305	0.12933764455983163	1.2093971824894933	0.4558952112413568	-0.4936932078122834	1.6596851961598589	-0.1748136750335257	0.4101795821538345	1.1508233587328607	0.9735736967734181	1.5761735998068243	-0.13489517036080065	1.501589391758628	0.4213722521353191	0.5079249306841591	-0.3212100755613921	0.530469584655971	-0.6881118346900152	-1.0219338522766899	0.49276228930718347	0.575690723359632	-0.16078027090442976	-0.3191720363302063	-0.08022186311437617	0.7143339788882851	0.49676888932595076	1.0459893788879333	0.9652344200160037	0.0028822099898434712	-0.6385702335090109	0.6438890313336484	0.8676785864038099	-0.7685753843276936
0.42981731894669256	0.8229479838419859	-0.1434155414225398	0.6357646100205654	0.4523398327213247	0.07086807068113558	-0.5019978422420467	-0.45730003194545366	1.0832054074596738	-0.023759834936076973	0.3411429947847639	0.7301095840016232	-0.28747514873151875	0.5862929016723155	-0.9047500419442358	0.12042679977686735	-0.7062977789026096	1.4672566732871195	-0.15674085468820304	1.5420031368895375	-0.20397741191970242	-0.5153412304510107	1.7514944493193072	0.07353570050681034	0.3995373212459229	0.6230994970578411	0.9834187974645492	1.3924211645835054	-0.5893208218720187	1.1355869943701107	0.6836826762766509	0.5524426125144806	-0.6929385415255078	0.21389481094847385	-0.6766613565867834	-0.42336713236707	0.13461038145574525	0.8817059110810506	-0.5891162556520204	0.06748989287106473	0.2895011654425105	-0.1760237879909024	0.4262851225712925	0.7360442387417824	0.6360698000195784	0.2688002053632121	-0.9282203987511004	0.5215573363987908	0.5348918378060731	-0.7949210787452637
0.393966826025996	0.9542415393330334	-0.6218125357814952	0.760786848314239	0.09986140339474309	-0.33617462180302926	0.05514636220781562	-0.7442002085009711	0.41725318858163224	0.35616785629767234	-0.7441643097849846	0.1602798922134863	-0.24159098814345772	-0.8357264783640946	-0.5035449722601999	0.1591430922601182	-0.8112729619123231	-0.17195738438449162	-0.5932445534443771	0.9765455773426216	-0.9457371146056881	0.07668536866879343	1.0489044437215282	0.056355646117371865	0.3088808005901719	0.22044824448899836	0.20120038668426546	0.8389152351568262	-0.6399432605811977	0.508750341281312	0.48906591793270027	-0.08988125738155012	-1.149115390309721	-0.006837550582723451	-0.7947579418143783	0.14108807771114965	0.2623741258707265	0.897858289383589	-0.6949739350364912	-0.09800689625771566	0.1745590938006681	-1.0782851306849208	0.1947577212962834	-0.21545552847547786	0.6859366641539556	0.333215672805412	-0.8962488733955115	-0.25584340297938807	0.65608142559593	-0.9015740819967412
0.10602941781390846	0.7236300358529455	-0.8276900631848346	0.16009503823419508	-0.1015597040366989	0.3659485613628513	0.6954240370182608	-0.39815615523179376	0.12202460013967595	1.278290114077292	-1.4349577104294937	-0.07024317937431565	0.28477716767860894	-1.5574714637539346	0.21380977376409108	0.1440738982231714	-1.1845225548858431	-1.4263436645941057	-0.7349135129304161	-0.12401602642446576	-0.7093114740431145	1.1751336536026111	0.662085069916002	-0.6564343511439887	0.4422714383128822	0.6130928276285836	-0.7766130038828518	0.6319655395028378	-0.3594918256991456	0.21794612126647203	0.39550377285043353	-0.946574791661638	-1.330591086649295	0.4222912233066861	-1.0413101007745929	0.628466776313871	0.6379572277254215	0.6373802038738072	-0.3350765214659467	-0.6221479432783588	0.010833040297066616	-1.1310132511486641	0.13558673929589346	-0.9145341593704159	1.1440041724361971	0.18063207299366468	-0.5598838342679486	-0.8712465016405034	0.8523436437645243	-1.2565718817457294
-0.1948312170725439	0.34124953930932095	-0.6523971797420274	-0.6287793501663974	-0.17117403698262812	1.5278469307370612	1.1337221612719368	0.6516235793298603	0.19020319903012384	2.066667042758916	-1.1540599354956007	0.24138896046086197	0.6076409225330978	-0.7108710400054981	0.5070143181419446	0.15343668863681342	-1.7773514804745605	-1.198372969842352	-0.5961567612190063	-1.107597900296076	0.43803707944798176	2.0028544196231293	1.0119812332484428	-1.6763347289342012	0.5416111801385877	1.3896115672294036	-1.153668079142258	0.9167003230461622	-0.2235538428190376	0.4607214135147057	0.6003716980358891	-1.5011073854645502	-0.9569853159682099	1.3243418702980478	-1.1577340888796666	0.8770370616137674	0.7999353224989983	0.2343231051490424	-0.1718920825667677	-0.9353314109180765	0.23727869281948002	-0.6842651111262578	0.07818380624481422	-0.8594406962108632	1.4379602247818322	0.2639464555569552	-0.2116297308624671	-0.776086528022117	0.502331048876693	-1.5998397607307397
-0.3302894682776405	-0.15353724271828492	-0.3201622230459887	-0.6913108903691345	-0.1956332071545279	1.9337645051502494	1.309690586972166	1.630899604882313	0.14575282240116516	1.8631153101059594	-0.1603412873756723	0.6819421840860391	0.13484871917460228	0.9368457418332421	0.0878330990515627	-0.06517896341478628	-2.0723938526810253	0.11869839599687765	-0.5687800625553855	-1.510472221327175	1.392883104251653	1.8492923416775506	1.469551592422492	-2.07241105648012	0.18984182368291716	1.6864824569804	-0.6399863875613399	1.1668352252434464	-0.4433778931131251	0.7872704807735577	0.6658236205121	-1.460721925076081	-0.12314365912576689	1.953084789628095	-0.9915087530899567	0.5852729010230089	0.5546391900455083	-0.12378376510894425	-0.725671217411658	-0.7110298056761928	0.7422609141896921	-0.7409721601236824	-0.28943208133667875	-0.3238690129774339	1.0385762855909202	0.8418927824306472	-0.04614255276157545	-0.21294180379627192	-0.42552862717705514	-1.4105129122256992
-0.19109049904911427	-0.6710446030384852	-0.04474007239317129	0.28518839482312475	-0.026376976268033134	1.1826647566194475	1.2876855417648507	1.6874083608197061	-0.1741994065839669	0.6098932896861358	0.8362322077522469	0.729668542539707	-0.8183704626205135	1.6986621508612538	-0.6236739802477432	-0.5972123153851843	-1.5104459530035088	1.2038895259505162	-0.8582619541715185	-1.234702277332531	1.334060363761668	0.8687959779626797	1.2976795932872902	-1.3516024219181983	-0.4305922894927296	1.2803519436617583	0.4051702023697058	0.9012768711006058	-0.6775410715015323	0.6584913249257187	0.13733707778722626	-0.8060701237974441	0.6808230306644762	1.8104612212261746	-0.686043642280292	-0.30869601732378743	0.15580207446469213	-0.25813855625254184	-1.5142542493440945	-0.17799104441841848	1.06256196715054	-1.594497813826461	-0.8594827281170746	0.15001883134539437	0.09414936449114887	1.5265422308288337	-0.045846405485960785	0.22241300777169953	-1.2083901739994491	-0.5487609842275938
0.24918775418307235	-0.8788179144012543	0.18980992739149813	1.6540563029101436	0.5088987459897386	0.09443976788436234	1.0976035666924406	0.8644902929142193	-0.308363096716775	-0.7541299545978151	1.38273391114372	0.3780758906295362	-1.2651422663513792	0.8159865741577639	-1.0871765098117931	-1.0235409500083055	-0.1313557215625485	1.2792601171359226	-1.1621125232140974	-0.426100975479438	0.6213697685494993	0.007846797241198075	0.5803293348739148	-0.05873341322857218	-0.5497529179004519	0.719169473363408	1.3506590406602557	0.2984810667439232	-0.465632229425894	0.16348566498541203	-0.746373139229046	0.23066913447080786	0.8993719841533214	1.1450698969653703	-0.47818322739926683	-1.3680463807107108	0.03808156386814789	-0.108418940088623	-1.4642012735557068	0.1694679970050181	0.9851891543890989	-2.3501145933318255	-1.105498440319069	0.40531330220537887	-0.7068094102828194	1.6352474525694936	-0.1790622099882642	0.3654263357449181	-1.0818250198233808	0.42214656292185276
0.8114782068889599	-0.4635150705917973	0.5045919688433432	2.4152743196360915	1.1653258533768558	-0.2510661853142514	0.7530693850867145	0.08852425257073397	0.215646267415748	-1.1972582406960037	1.5791016947115462	0.15924951248872785	-0.6274996924899885	-0.7059361664941652	-1.251098355124532	-0.8019002862642489	1.278825192141159	0.8224334579110233	-0.9636620200178984	0.6570559217255301	0.22879242892896398	0.07124388147996237	0.008795752072634706	0.7410331132052096	0.26849325929678686	0.47283388271737914	1.7339198081301193	-0.04885839351758671	0.2261112463416206	-0.020692510510080614	-1.165949951134148	1.219381754218543	0.39197685641243135	0.6093473450410299	-0.3607264939212264	-1.916817970649995	0.3794787461182417	0.1899515848424608	-0.16303065825464091	0.10324234968204904	0.7441783636861246	-1.8910405965087214	-0.646645455661773	0.693362546208575	-0.8652695858157757	0.9541946776265885	-0.4863219203641752	0.6213159030503159	-0.035086016550530987	0.7668041138722865
1.0830033616455244	0.44627529821342243	0.915286859307648	2.1142958663661933	1.3268993853467137	0.3610842467393047	0.39336265477502835	0.13005985836011977	1.1460095319002641	-0.6054729047216388	1.764027257133779	0.5331271820319761	0.5922863168748372	-1.2355186139786103	-1.3919854462064458	0.05496416413426379	1.8424496289627292	0.808572167229998	-0.08519202187628601	1.630574967431757	0.5369928459130711	0.9135671232496433	-0.04793529018213554	0.5707375146323458	1.4347021766212569	0.362426075015502	1.4577869792672504	0.08955820822424572	1.0266312160710152	0.5533516861096124	-0.5703263043569546	1.7246429998702248	-0.33593383932070675	0.5650968591192962	-0.04371994826212001	-1.5704159072926531	0.8881396056985965	0.40316227991646003	1.5634740238965943	-0.15554948144588585	0.6242249252360497	-0.1219204177311313	0.3186644219119332	1.1675070826419534	-0.5271161582920408	0.03340812682794876	-0.8561090295158637	1.3201473522637088	1.1660670078629827	0.4375676683678795
0.7037267426634789	1.3140126389734164	1.314330778200287	1.1495054325522394	0.6459146146837363	1.2275893112076413	0.2799625050950788	0.7513512385444667	1.6561354533414447	0.22582863946985327	2.0296172136818607	1.326806784365562	1.345413411918674	-0.26322337163097786	-1.4842984422181071	0.8774867095559216	1.4410979824542414	1.4806159934153318	1.0883589996573695	2.001870837056123	1.0234795738491833	1.619226970126976	0.08385403688912035	-0.0006520138426970233	1.8426645360398142	0.0008918745048078105	0.7459618377710887	0.26163670010180906	1.605343703661086	1.4701063406800317	0.6940145478585933	1.6049352963321524	-0.457221570220688	0.8345149970651404	0.6825935327786573	-0.4943837427954852	1.012304507156472	0.4247218488410152	2.4582695798576415	-0.2682391731910847	0.5737864843258459	1.9157946133542132	1.197304631491156	1.5667435441998914	-0.18902305316630236	-0.3300355019158739	-0.8731304265755739	2.1390074507623766	1.7026004980131861	0.2059603747935772
-0.22263772671879317	1.7267951969406732	1.5689933935753575	0.295123702482905	-0.47999415911027266	1.5846105419971783	0.5366952763902526	1.0443244435871157	1.2580492332191546	0.5270838910823593	2.0876308071411427	1.8446279733887396	1.1464480080262398	1.2128698508936033	-1.0669164622864218	1.0032878333965645	0.8002567903625103	2.096526788530869	1.8841433121638649	1.4376527899329543	1.1061302845105772	1.4466908220975467	-0.03118417228326337	-0.07221927691237773	1.0596231814118433	-0.5057801171211418	-0.03907060444378004	-0.11712206501527556	1.876302850220741	1.789093633647763	1.6576258444926784	1.1330613542542765	0.44321439621129094	1.0331908606848446	1.5647400661920292	0.7753149483146484	0.4300904270507886	0.3691968225084413	2.0674216493192104	-0.20325788982552248	0.34810745952868993	3.062272811483303	1.5356923437210745	1.4703369084451043	-0.10407984183144722	0.12521810534456404	-0.15355921322934948	2.3401936914251364	1.3772118033672358	0.7840767710767935
-1.0910388193698646	1.7654512876723656	1.5282883852309432	0.0018457328582511638	-1.2651981229804574	1.2416161570093918	0.8880230968628555	0.5245679305124034	0.3578160301249835	0.26744085903238934	1.5718727332057136	1.520274391436663	0.47124245232398304	1.9086707154026776	0.10463907073394273	0.446868196496134	0.6345225342962716	1.8496394712207798	1.804037362978146	0.14042618999683545	0.890727172905553	0.5021929669043879	-0.30054756212399764	0.5302450141854868	-0.23185685823105864	-0.6870422273175212	-0.632433095505096	-1.0176769675362523	1.7676216719947984	1.001221513559349	1.576949930473447	0.7288472011650997	1.8456232044428538	0.9434837280765362	1.9568004970837714	1.6543590361638811	-0.5915171203776403	0.38221595742763054	0.9945446845409125	-0.2500448633474556	-0.06920899763918247	2.9676468203450894	1.2985721362372447	0.7633888691312795	-0.1270945428603501	0.8771628094294417	1.0918829499983458	1.5515514433621254	0.6067366620370191	1.892975679069787
-1.3155610138172795	1.7295467094759776	0.9966933379879406	0.11833792466596614	-1.3835809424251213	0.40695924281468493	0.7656612181141158	-0.35371225812782575	-0.2459807761303051	-0.11341219880937313	0.4342827631096761	0.41578564187628364	0.04886844664237804	1.5086131549686785	1.4649078439820507	-0.19991273343247723	0.8065400358105392	0.7902084155821235	0.813703552563127	-1.1235067849786773	0.8232788391255008	-0.5269348094921599	-0.31990305270728403	1.0671405302241102	-1.0788627536282096	-0.5069899037633365	-1.0261859846321257	-1.7826950050646433	1.0683340235978938	-0.46181308613346633	0.4851122014496749	0.5285694101362082	2.5700438858569115	0.5222697160173845	1.3732879956368422	1.7163744820324254	-1.347555574152924	0.38301651129602543	0.02707800464055132	-0.6270932141184242	-0.3968970723793985	2.047222250506521	0.6963445663285421	-0.2441629933296092	-0.09462724646787686	1.1277927205787965	2.00526417836402	0.1632659463011013	-0.11393173590905915	2.409525919050928
-0.9237540576474593	1.600124623431363	-0.10845703036053943	0.1679267326951604	-1.2927148792481513	-0.7462526694028718	-0.1897871876480526	-0.8493192883915814	-0.3084559195200908	-0.4340318039000254	-0.9351120827713822	-0.8996086903593414	-0.019914498338128427	0.6297223731457356	1.9998571458877763	-0.4838886919203061	0.5270958368764829	-0.29902931717219133	-0.6559147458413448	-1.572379919219937	0.8324894927484882	-1.1758100206601907	-0.10399304452579902	0.7563990338765225	-1.3303657385140835	-0.626642042446616	-1.3988603740251886	-1.8792447598902366	-0.268778217024504	-1.6784157242521218	-0.9764588899005601	0.27485237461477646	1.7547025368315998	-0.2483191646777622	0.012930153882196505	0.8502570414694052	-1.3184154905208767	0.10376237147362241	-0.6861186634492225	-1.182440137040206	-0.4594668908397398	0.8404232985480159	-0.0973853751824886	-1.1219155184785532	-0.14083108565057625	0.5416481577100551	1.8001765118021673	-1.0927815415543245	-0.6366303484994524	1.5251177215501894
-0.5436583422857791	1.0110051680209156	-1.494825943175787	-0.17398816113910281	-1.6093095564005977	-2.0643308342796836	-1.6796958696498014	-0.8822612025744757	-0.3761062805319021	-0.9335505589730162	-1.9459200481343584	-1.8653060753705863	-0.24899009504641342	-0.09568888242005859	1.2814015367354654	-0.5569792200080953	-0.5825173875000125	-0.7947432869593944	-1.9353761448118274	-1.1147733014035357	0.27792089309787865	-1.5992400802036066	-0.24120749861452628	-0.3278062093322578	-1.6124527379342926	-1.5953670456143463	-1.8473044905161562	-1.5163184462934647	-1.777750419982218	-2.074906386154785	-2.098468514310613	-0.31368622168017524	-0.3027883905312077	-1.2898297767641087	-1.3012907691171791	-0.5555761508432541	-0.712018299483427	-0.5533746267869967	-1.4579344535827143	-1.5668635013135706	-0.5013465506852967	-0.3267772034695296	-0.9892134187554227	-1.6582097435450225	-0.4926055575140654	-0.47934635732271513	0.5624157801191622	-1.8416769281569272	-1.1002648839291047	-0.3464997777523594
-0.7257877629587457	-0.16741176404671124	-2.5328261681080546	-0.8252741661157826	-2.2778709518455265	-3.1139561887866227	-2.8567439307095452	-1.0614199355596168	-1.049455475195866	-1.7112480048381482	-2.200996077743985	-2.2732781392791077	-0.9574832126827586	-0.5200447752280858	-0.02442613150752978	-0.8729076187606135	-1.8409830798018505	-0.7786250805321474	-2.474993919280455	-0.4689567920144679	-1.1031137394319777	-2.1771234061290228	-1.1465490654507362	-1.3359939217486816	-2.2991286187837394	-2.961599610976588	-2.1994128093059837	-1.3814651403647964	-2.727066722134404	-1.7636987069573222	-2.4765012227575216	-1.1147416848276286	-2.2856667609983257	-2.232878648568986	-1.7726079753696133	-1.6502080613278811	-0.3158485704862398	-1.2740280172862757	-2.30947207666011	-1.6626377899719775	-0.9278226519574585	-1.174212479567049	-1.829260880763977	-1.917824866792246	-1.0310407149461227	-1.1949301301486155	-0.7755371085588957	-2.244495524830548	-1.5965629533290548	-1.9335431083796306
-1.3196752779452074	-1.40122277407726	-2.744671290844299	-1.423257590664193	-2.5615739717551724	-3.3030096602832963	-2.991837431622519	-1.7658703404837408	-2.1840252200713657	-2.3219713173016387	-1.7590180834417517	-2.1999179355326555	-1.7432119839490932	-0.6641726888630478	-0.8202938343390775	-1.524584418673169	-2.1352118041532964	-0.7080002511884302	-2.1617383839125015	-0.45943506834469255	-2.5129656803220253	-2.88283026247784	-2.3512238209122813	-1.5338078466077683	-2.856207499387708	-3.5588438636859347	-2.1430222741490192	-1.803895629717807	-2.8211598874350132	-1.2021959364274235	-2.0809083589065183	-1.648980318805583	-2.942833392890143	-2.5424592236279713	-1.281764505213609	-1.6511029872772705	-0.6901113606367746	-1.582020022278171	-2.750858086207225	-1.7051651174081153	-1.7357131115264708	-1.3699494495319742	-2.372323868434023	-2.073260628681659	-1.2544730942705928	-1.1897646489009879	-1.3108785351823855	-2.5577151278173247	-1.9920629845959952	-2.3389482055340207
-1.6157477389318118	-1.8832475626444327	-2.2657291448965338	-1.6785284864534424	-1.89638660770787	-2.504471435721902	-2.1048517868754257	-2.482170625973826	-2.9752200425236066	-2.1988536744157865	-1.0822008606292248	-1.78592877313057	-1.9090408328037414	-0.3922696780865568	-0.6743668102191495	-2.0165964818537407	-1.1673661270854643	-0.7995761288875862	-1.3440538025321918	-1.1551196116959945	-2.7328484304026843	-3.1976369167719034	-2.8286102311378607	-0.9502602627195126	-2.443721576568695	-2.7667297135821105	-1.5488170465727253	-2.3284392769963524	-2.46286727119047	-0.7276224240370167	-1.2093511047398247	-1.5806233648934622	-2.137407209569983	-2.0244477860771304	-0.4323484745780761	-0.5756417524862164	-1.5060335062142423	-1.3672983686086984	-2.387592320159108	-1.897713018672703	-2.341258681279539	-0.8528542138913996	-2.4114307013416303	-2.2254276412310037	-0.7807977813110091	-0.6946184083639991	-0.9568763449391298	-2.702811025986618	-2.058768414292254	-1.7901055444436669
-1.1185572701912274	-1.3790871050527667	-1.6770191310311444	-1.6415907131837273	-0.5890259225000166	-1.3863529425700847	-0.9327232738818929	-2.310834004034277	-2.7932393487076683	-1.4015808733470758	-0.6952482242737505	-1.18279516580996	-1.2897355630305916	0.2914431265569367	-0.11267845598202206	-1.7175851291329554	0.1456143289707499	-0.9294291284158063	-0.4847638758466351	-1.7812409230672892	-1.469866022706142	-2.6666958156642506	-2.083428667091044	-0.14778903998251744	-1.0312840249857933	-1.242737443841021	-0.6240521292720078	-2.195416179259833	-2.138202419167905	-0.4394857438764587	-0.3858475893690556	-1.0876020357132	-0.8667583216278268	-1.1423484991663169	0.022874881037566863	0.6136061237650553	-1.8212445365288374	-1.0550542322296352	-1.488512011739032	-1.9825793752407705	-2.079550222154493	-0.12285893496452449	-1.901636968309738	-2.3109806672776796	0.17176400249461019	-0.31221827136917135	-0.3249413710279152	-2.371576977074555	-1.7114449356729253	-1.1644519926057717
-0.09781268768549155	-0.5311805034980165	-1.325716634877907	-1.6366772930029354	0.4806306486500102	-0.8466823941532927	-0.2387813934313282	-1.0880333939591535	-1.8006300574803982	-0.6504041788105205	-0.7976114593871815	-0.6244522409399892	-0.44967289135963256	0.8455035695419668	0.1440060516066354	-0.48041925222871257	0.6320805256217384	-1.0249256659353339	0.2473718260154538	-1.5479090626650396	0.1902153336572892	-1.4393110946535643	-0.734385831387312	0.435973699992097	0.39979930572446126	-0.21303374855543816	0.26235573031733095	-1.1761545600079826	-1.6823691033071149	-0.3213487418851909	-0.08659638480283323	-0.6548005716045995	-0.25919800686346967	-0.6361777969004264	-0.1993584432432085	0.8296218590216242	-1.1119351952518421	-1.1314297207354673	-0.7113628881808365	-1.3698249747085351	-0.8716646971928242	0.09243777848649877	-0.945316335798737	-2.1052438589879863	0.9024735105682499	-0.4473726234404184	0.04883312996830651	-1.4789506490670148	-1.0999674006362585	-0.950738675234554
0.6879355146198909	-0.2225167294843569	-0.9564272694289908	-1.9042220994278956	0.7912792377113802	-1.0866377752793797	-0.1407399402665643	0.256396379880027	-0.728075867269781	-0.489414426105491	-1.1396584680594808	-0.35945665488861483	-0.042475765606639904	0.5426185932406015	0.015311733098121326	1.1911947939908052	0.08652588462186012	-1.2573487857461096	0.9958425718771593	-0.5013360925093212	0.8306558632247261	-0.17687205474050052	0.12374797488533792	0.7432711100029556	0.8666511809870461	-0.17762655278277031	0.851241537362195	0.16223150430409436	-0.48851600848956256	-0.2856063047690878	-0.3575949737846513	-0.5378632698841511	-0.5564711485012847	-0.760934411989149	-0.802259181955628	-0.04179261197311559	0.05296965111848938	-1.528618524835951	-0.3357201354575632	0.20061661453210078	0.6387174220497248	-0.41831781741563073	0.2715231104181667	-1.3715396274097356	0.8455229694926669	-0.9885345478097465	0.1834518928069209	-0.37319182378362065	-0.5033825953994668	-0.8508730170622196
0.7715464475606242	-0.711354228603699	-0.16337454778011642	-2.3014554291776923	0.6417228729975588	-1.4213154725466257	-0.12710348414772707	0.6197225368882138	-0.15759428513269114	-0.6041479452281914	-1.279002613701935	-0.4049114601307073	-0.14570894947897411	-0.643679822559272	0.0033293395859375846	2.518919521963077	-0.6539604766999718	-1.7136408921505062	1.8123058995504548	0.5653985421914407	0.1011651173565411	0.5568962059258472	0.060825859768972576	0.806511046736933	0.41201024982810536	-0.5618111197644857	1.06787149265037	1.0154586517510211	1.4652197460387317	-0.15225691917980586	-0.7051650599299768	-0.5396701342248406	-1.0586555772991775	-1.023163519471832	-1.2986624433871137	-0.9457919927916262	0.5471801557079436	-1.6280587424350328	-0.022404121061423338	2.1765667054235167	1.6042828512430505	-1.0681369719727118	1.4839109483096848	-0.1427703145342767	0.04676693365228971	-1.505573918944481	0.36402779733100915	0.443412873403509	-0.13609279975723787	-0.3646393327279338
0.4010270409442559	-1.4853017553596797	0.8857154956584405	-2.4091040576148393	0.6463414017589513	-1.0860399226706001	0.2860339044282712	-0.08707215939700191	-0.09102228698685005	-0.2080844041848844	-0.9913280512734262	-0.4252059948815803	-0.3281907341626622	-1.7814403429186874	0.4401896218427337	2.9720365843374545	-0.7948594443633645	-2.0534316870160474	2.356852543676519	1.037576014971419	-1.0507523479957264	0.7527647781848639	-0.3256968753102359	0.5143658214016378	-0.044402554675130025	-0.5977237092306219	0.9313174675511049	1.086101078183031	3.1146238866166382	0.2150950881747149	-0.5111264710408152	-0.3432766428776604	-0.9863874400037411	-0.7779603604762341	-1.4273138518901796	-0.6964720510750355	-0.05256290837196618	-0.9590360662866386	0.5957661393410867	3.5085548724785363	1.6290196443074247	-1.0719808418799501	2.3685786773766506	1.1169341889517097	-0.9395983552660218	-1.6974592690750783	0.5915902886710809	0.7437808969804937	0.004744621142110507	0.4543903749890034
0.18481775420930688	-1.8860101311307975	1.446980542557342	-1.980933438851477	0.9444109669824009	-0.07427819572590183	0.9813486700216965	-0.8480847858479573	-0.1227046960820085	0.9265489457258566	-0.4500931633205889	0.01293660734544633	-0.2370129518272513	-1.88764001337684	1.047577986898376	2.544909287817657	-0.46796780236918245	-1.7579811947364188	2.1742336753570477	1.1354458465870958	-1.4389384322044774	0.8061297747671317	-0.165331646621624	-0.16012288847029824	0.21335695715787018	-0.20935404568109203	0.5442977778516354	0.7553836630762224	3.2106059659045645	0.6813187680046187	0.3561672297287161	0.044037888606843614	-0.2983565118507626	-0.005345434581418036	-1.2207371324666838	0.7732160146860828	-0.8968254608571296	0.19095336723401984	1.3120083668830678	3.5341008177568574	0.9912433499157163	-0.2902463342474955	2.69429068577085	1.7702276042627672	-1.5383259893278514	-1.594167684020151	0.5262048226068474	0.6944834913817786	0.15234658015823935	0.9789347011950968
0.4005378067108786	-1.6928125028796488	1.0480300688721669	-1.24632462868254	1.0945657533819886	0.9730557790200774	1.3673111028294727	-0.6555652353191813	0.1051023077378752	2.0808045711597094	-0.014763204176549753	0.9919257225089161	0.09073849199133148	-1.021990469866266	1.3140888377479667	1.6909835992278464	-0.37161425939184173	-0.7779336703968617	1.2899703666844764	1.4915577587655748	-0.729911753027682	0.9923165762938512	0.7315712924255456	-0.84938565399327	0.9801765783353873	0.16542433226769884	0.1873668271446738	0.6021118323413494	1.7307945798555397	0.885522852938458	1.3831428170927575	0.2963008971452385	0.3611033902088324	0.6751431159408615	-0.8084694874003897	2.280664495022382	-0.7390102254914672	1.0057393440567042	1.5647041151164847	2.5455576202354044	0.33586373349995935	0.6451472671108266	2.492387510643548	1.573093184028817	-1.5123469741598754	-1.3415954894202153	-0.043736036431316475	0.602878879230745	0.5846548726100481	0.6822479651328094
0.7216674779185823	-1.074696542774353	0.1660822890766705	-0.6759432290996399	0.7230500970681946	1.5871067381899981	1.0433882350879697	0.42825610175005213	0.6117275584413701	2.365499530341282	0.1334216698451022	2.067664882903644	0.48630930686181545	-0.21254948482355188	1.1264991990759994	1.0095594365947724	-0.7166246663130255	0.24218282524129914	0.35417846704363753	2.1562628270379984	0.4928434704671848	1.170751717927145	1.7507581930383553	-0.996732469421892	1.5147542254639805	0.37809719566878397	0.239985742236229	0.8347995496963068	0.06901256755156476	0.6467465939202863	1.9082067475692386	0.19804200155805501	0.43006617158715504	0.7762633622525421	-0.2832410626681937	2.5421287357498783	0.628373532050095	0.9957584875094229	1.1889877729351372	1.4573214591109345	0.16386647957729691	1.0375989803519077	2.001299383108341	0.9674229770327	-0.9524666518585762	-0.9088940694103297	-0.8603447366569382	0.6154972771567528	1.3133383095248452	-0.30955133882050107
0.6061344060206022	-0.21546370233528567	-0.19049604810588464	-0.4353559325940863	0.06601531541690524	1.8999667980278818	0.252519783745325	1.4092446453113348	1.1022967698219774	1.72687249170062	0.13104629468337256	2.591160751379898	0.9642791743487554	-0.24400235691336544	0.8358241259963858	0.8404514426229162	-0.8788988683037336	0.5567561374567795	0.020557600061487772	2.3160719386445714	1.4595706741526724	1.0133655327383444	2.182369155179759	-0.4648258966685445	1.4243576475630815	0.7800619427980635	0.8148631125200982	1.1746719871445988	-0.3939409444506737	0.2558703378957132	1.7364927744942567	-0.05816411563956621	0.028339996428104555	0.5414249401280886	0.24796439494581773	1.395942240824069	2.0081657259172796	0.5003469607008825	0.6740380405043369	0.9373591470704257	0.5033969419270934	0.8205447007531694	1.3873525605941206	0.6743209764788496	-0.07904493368704182	-0.141375391618432	-1.4181345034977255	0.6578365553760109	1.9203262984982272	-1.3475007383217597
-0.1019499869611197	0.7568931050028742	0.4110670887791827	-0.18155124911444606	-0.2691942875998795	2.196915102879871	-0.3698512293618314	1.459119126722406	1.2150108626154987	0.954068080197584	0.24329935340748385	2.2433411836326806	1.5871651835717466	-0.7712351944570704	0.7410643532255311	1.002556697280264	-0.21668649473582474	0.12175130702956415	0.22741401823909949	1.2222669563489006	1.799399969759247	0.4588085638239664	1.891514249089367	0.23372763448879127	0.9958984533418459	1.5648277975229838	1.492192637320257	1.2027358295021706	0.26282282736161283	0.19520559847818922	1.2106576666416855	-0.07334225681500393	-0.22937380495614887	0.6121055368886901	0.6140873257473792	-0.13584180364942666	2.0208278561343933	0.2544493438902376	0.5567452445927039	0.9074516066296204	0.9504513759426868	0.48754608547586	0.5970825765299261	0.9424354723052133	0.8778573722653303	0.8850311431890325	-1.4301185670461694	0.6035403368199418	1.8188736314217242	-1.8116117564685537
-0.9578098317374651	1.5213699806895766	1.3559473459432723	0.49332894005717587	0.002959609921901533	2.3322403178393616	-0.4413210611402269	0.7148536114685252	0.8445761834199083	0.7141031642683281	0.5936430919806864	1.2920072243441898	2.1262039012294798	-0.8368690652697051	0.7174055920590212	0.9373865369766167	1.0042527625559106	-0.32253875415466615	0.29254292911272944	-0.684247015227054	1.556154478350316	-0.13118638427018192	1.2965371555696503	0.49381632896324074	0.7471143781482067	2.258163080017601	1.6279413787597068	0.7806798666162543	0.7649919974512113	0.5506869400618891	0.743041197765043	0.3196014387433874	0.0657680706560511	1.1762254676673227	0.6978421259036132	-0.897956571198577	0.6322264984461606	0.551382687945959	0.7618047008925075	0.8586940166624442	1.0311009237355826	0.46294992016630926	-0.3984118090595232	1.300770740997306	1.678525084321055	1.697291046615973	-0.9665889355267655	0.4608687964659198	0.8440172264383932	-1.4763823048578952
-1.2607727991324014	1.5738861714672892	1.730379998123847	1.4651916520851376	0.5576582627130174	1.9076626809837802	-0.1481665128625627	-0.015748315902240573	0.3305455345995885	0.835834134578863	1.0834102801626584	0.3692954777910932	2.1399731305190333	-0.12164129067622899	0.45402678076275993	0.24873122430212755	1.7891217675595341	-0.02888715937897717	-0.20678781276094058	-1.8808299120362864	0.9773613338271943	-0.2898891247999604	0.8516631315241374	0.3467277451724286	0.8772754023910131	2.193726304726855	1.0631975898788957	0.18524400871650212	0.30253792124829515	0.8720231009427266	0.43030003571038716	0.898971354545073	0.6866991268352624	1.6762332360173349	0.5948782266371395	-0.6029883300068157	-0.7187411048695211	1.0043389654030852	0.7907964663590771	0.5228418347578271	0.6280464035812937	0.7103181420738345	-1.2504434047991915	1.1501868755362097	2.0779263305842792	1.7637154335618925	-0.22005665238070926	0.40037114188224215	-0.3819054181071788	-0.48474052111796306
-0.6371380661307949	0.7314873876034214	1.35965877312369	2.0891364368838707	0.874392676012158	0.9827759356918169	0.06643205672343572	-0.1637328940874897	0.2585653319311145	0.6860000292555651	1.493660076850569	-0.0019256496220620325	1.5027800297368192	0.6414142900485781	-0.07590767087244005	-0.8227641058363049	1.5152982731381528	0.9530713085803818	-0.8333020073328011	-1.2195740630877903	0.41623860190307965	0.09865813344003475	0.6618826918779623	0.41467563624674214	1.2017976508123087	1.4000870131564693	0.4134097243341813	-0.11912015989496938	-0.47217944254158345	0.7232506875951121	0.16486965703809542	1.2960525532147462	1.035111453982949	1.4575191760243509	0.5625395110218013	0.1432615822166742	-0.5942314336863365	1.1403519144681022	0.5036520966231289	0.11549182029023405	0.10803217091363702	0.9411701021316642	-1.3427346539594478	0.5135973074282929	1.8970779954680754	1.0255091977519368	0.6518375533514603	0.5958497030758962	-0.8262094483304349	0.8057838511314889
0.6062346213378005	-0.4582168482881676	0.848811681069758	1.8932636047010794	0.7796715276609282	0.24015695100352047	0.008491390397546032	0.1266077988852521	0.8903540422464714	0.056509588946547486	1.582693637256497	0.24042617643265973	0.6736959081675492	0.5785911671932507	-0.5657909081826447	-1.5404032022076002	0.6135520652725339	1.8039856563460521	-0.7935869346826826	0.7653001745374687	0.2094863064750158	0.681241641319039	0.5273994974172976	1.058683772483233	1.4215546270405213	0.6545742751765966	0.4300791910777081	0.11241531409296464	-0.36694853084591517	0.23303762539882977	-0.050938146467737394	1.2791455404849814	0.7713241372875018	0.5491845292810843	0.7576540637148624	0.5803917793972175	0.9355834166490066	1.0095059683849097	0.38191326386023433	-0.056388500596931686	-0.033580821286261435	1.0054239603023751	-0.4460619358910668	0.013736425729411488	1.1107305481200758	0.007280995833059424	1.3913742278183616	0.9946699413893391	0.014169766166874993	1.9062406602827364
1.6308162634669898	-1.0738609099351837	0.6419831548955354	1.1635261483058499	0.46893420252455664	0.2063102121219331	-0.16015359937005316	0.3468111510181983	1.7327986671203377	-0.6198993963366524	1.1304903276857525	0.671205348462161	0.21942488821337475	-0.2523549868951319	-0.7830373879899333	-1.403366079685678	0.019499019391042587	1.7358889443449694	-0.010986212488628053	2.2044540459092072	0.37518285812626373	0.9713194304490811	0.2096900084474762	1.7601140456287372	1.2880988862032765	0.526274777505438	1.0370433944965707	0.6253846073683701	0.6715482456841539	-0.11535110436430988	-0.11056236425378978	0.7946870302863552	0.1561396753597552	-0.39039923660811676	1.0656228134504433	0.4124145317199054	2.3639809622710253	1.0023851506404005	0.8282354578027246	-0.07077819370319514	0.26775311771128	0.939317103287026	0.7850344746885012	0.07352772095784633	-0.09776134561799807	-0.6560233079041289	1.5763704574849593	1.2332833781803474	1.4987762232378024	2.344883120978055
1.6560074715838045	-0.6945288547030728	0.4072244538582611	0.6808644210218776	0.10677999433201994	0.49249685931687903	-0.25170883159254887	0.2287193197412237	1.8429376319704243	-0.9359439051702136	0.06846346975243917	0.6585605948329097	0.10992947741459554	-0.9371019639748785	-0.8405392972367746	-0.7314384681274944	0.11238727314972694	0.7256823854514325	0.5896099830239768	1.6703404974678515	0.4593948605450058	0.7888701018118747	-0.3777095176827228	1.599541833549994	0.6265815634088197	0.6388532969027105	1.2226822328682774	0.7878631690827334	1.3069859503036183	-0.20655047485558228	-0.0984541647185832	-0.0889451947853837	-0.18824869242718784	-0.8537672036627557	1.2475328890579904	-0.1748488517125902	2.2857731031102104	1.1471470652964009	1.4201495429553888	-0.3366862435803227	0.47717999238605324	0.7363456577402226	1.217769061112715	0.34245156289834583	-1.3250210580845252	-0.7552965278642892	0.9781245676688914	0.8743494552785044	2.298041369791371	1.9904791319345039
0.6066171383371803	0.20620288282233046	-0.38003299395180334	0.8668734243845997	-0.3584887101911077	0.179105552144764	-0.3160203185026216	-0.08682031293481032	0.7668527415060152	-1.0599401963193693	-1.2866382198310413	-0.19057978922298635	-0.2552262955371541	-0.7635218591066822	-0.9515860913940473	-0.39336418924202204	0.43961718475726186	-0.5009959219784439	0.08576770426596374	-0.4200056318405263	-0.05696842408704302	0.36106224765255	-1.116684852824623	0.3744342607267649	-0.5179787418103555	0.18907407309600116	0.1219954594832575	0.12571486454264139	0.43022828601307406	-0.5038909293787595	-0.326580802973452	-1.085623502477291	0.1771710911662639	-0.9627573469666363	1.2382155682510487	-0.8221374949461602	0.7435553845544073	0.9073981782384202	1.2432523349696962	-1.059054932699657	-0.02292915316922306	0.2965680510172127	0.33583243396430773	0.13088705380215712	-2.032144103901073	-0.5269938241485977	0.011883933615455249	-0.1308020312329256	1.618208562107904	1.2657823690398737
-0.7034070894060822	0.8446826754325417	-1.4212512750453081	1.3422295782167877	-0.9009870032483359	-0.959503848529811	-0.4877743833915206	-0.32920657648599116	-0.82627979849214	-1.36572692321589	-2.1843579374903292	-1.6555023624782463	-1.1858526400098903	0.05788739160925851	-1.0291697037284255	-0.8709442748328186	0.46765522049396097	-1.1173854764653972	-1.2542399446873218	-2.2277823092585995	-1.0771042136700268	0.012649649768972678	-1.711011136519908	-0.9732580010416266	-1.6630667515820892	-0.8802941042716375	-1.8238907274666523	-1.1257527334066553	-1.3112160040778797	-1.3305726189965548	-0.8877411516008179	-1.5890037010536058	1.1404320934824272	-1.0584076361388894	1.220536651907221	-1.189066917437877	-0.9669060634688309	-0.11200355233217246	0.06474654896538541	-1.8579051990188868	-1.183226499681878	-0.3226777917587997	-1.1104509568371694	-0.630657342855875	-1.7999988898693635	-0.22818184182022125	-0.4250755270397819	-1.1832983269988369	0.005152602455694617	0.8632207308958504
-1.120003780526896	0.9854379245330485	-1.60579161089594	1.4367377113040938	-1.1213138039243442	-1.9202065957298884	-0.6746253323677261	-0.33224826878846586	-1.6333500425695724	-1.6734504443768947	-1.8643098056831313	-2.898278771800574	-2.053436249368143	0.7796723659234516	-0.7325554063777538	-1.6632155694592994	0.3044169491413767	-0.8236326249467852	-2.070347753776465	-2.276902137295451	-1.7895292257026114	-0.1827720769188538	-1.8119163696835907	-1.2287224498356972	-2.0397207888858513	-1.5951743948631425	-3.0397045145500514	-2.0258285905093762	-2.0482830451310146	-2.120388044333592	-1.2854064140697663	-0.9655952788352941	2.098611345818041	-1.0356621101617587	1.3722722401715988	-1.0064595516696255	-1.6662293540929423	-1.4008741511165237	-1.1200258615823875	-2.0180161296807966	-2.133418202577422	-0.7536799237325699	-1.7284478448123997	-1.1303798409794428	-0.6702958803548624	0.13110582136821042	0.19641083669194087	-1.3815959875654942	-1.1533434289994025	1.0950264003142665
-0.09321668915554933	1.0174502698629375	-0.2550627135487361	1.0297896136817624	-0.5082547470456215	-1.4777590029713108	-0.5785864663003821	0.01586121816375093	-0.9696638708994495	-1.2712494223577393	-0.24567224265833537	-2.983375215977963	-1.8115490962905882	0.9672255798247474	0.0390617608764397	-1.7536261975869034	0.4592535694828507	0.028430318371689522	-1.3212907949513866	-0.7584806654788931	-1.471756596150258	-0.38897426794145273	-1.2643052035831028	-0.1653875022475169	-1.2426552966300755	-1.0316534102505353	-2.3326107215182295	-1.6591059794178409	-0.7912701007634324	-1.787197869714187	-0.8038064767362865	0.7773369477777221	2.3591967931396534	-0.42240236754973537	1.6041822519087405	-0.2148376804518009	-1.3062292804118074	-1.8222859235616893	-1.0357727312020633	-1.1497493816520525	-1.912178454763176	-0.592168583816692	-0.8583828557786785	-0.5453555105504118	0.7359815393984616	0.5747507872718277	1.3783823915492437	-0.31904188093186164	-0.9843418588898978	1.5588161571579586
1.7828768334300793	1.2114820251555005	1.8544244273721266	0.6782781510334231	0.9129499027540943	0.3173271895969265	-0.07966854750793696	0.8235049454193265	0.5264639184149614	0.12193981013347097	1.786527281237472	-1.6406493056639921	-0.24699366906603695	0.7548346706813128	0.8516176611103374	-0.7010158617221373	1.0284546048191527	0.7884642238212017	0.5546070060076026	0.8742984390468971	-0.3621365469455993	-0.6620037853690296	-0.31144670984822415	1.216417721585284	0.22945593846256762	0.5161004709020433	-0.18279807707763504	-0.024348789284490656	1.363303273280917	-0.018252660427321408	0.6161345576733596	2.6388387322171	1.6168058538458818	0.8209925140109703	1.6353606903182294	0.8515818676992766	-0.6794881648377055	-0.8178723693286234	0.39577120138415606	0.4013982317517086	-0.4064324686893269	0.1557989771825645	0.728683027824122	0.9354295972015526	1.5703795613878597	0.854317489923135	1.989800121483687	1.3992989895294476	0.04085793170596006	1.5708279504812614
3.186347921900524	1.2164213550243768	3.0462313892702415	0.8674142871198647	2.323604123095799	1.9590568897750924	0.5307300934488216	1.973570844823915	1.5480598116999562	1.669910456294983	2.9423724497247647	0.3689675991330169	1.501717000806258	0.41314014775748753	1.0940544417502793	0.8264496995221754	1.4559173763623408	1.000235830621786	2.0680494422926383	1.4210991550179621	0.4915203414053738	-0.7264144455683487	0.4936150576770258	1.7405276582678277	1.262225492549404	1.7464370834334682	1.6457169800958888	1.7984416367906169	2.3807530735529903	2.028843338316654	2.0373120661115256	3.221656002569259	0.2157995740295145	1.8858562392477773	1.3309422470245629	1.5614235727875174	-0.3776871519141923	0.8228044324033005	1.8089940009646084	1.7929784474257169	1.4708882428283363	0.992112821127255	1.5832561582540365	2.184191266986739	1.394701938455632	0.6068553234753097	1.4118386037837478	2.5412263206716603	0.6661224075850237	0.942382831349208
3.1257829173739924	0.5517595820842336	2.3884889276495436	1.3289389872897683	2.6847797963556803	1.9779061165198284	0.8393747687839958	2.8846798623755983	1.4426534034247869	2.075997741391375	2.5525033400343538	1.7293209088277892	1.9190080342693754	0.03010237422578404	0.6271643032916266	1.6815788837449788	1.2283016413587158	0.7053323917438638	2.2112150243766995	0.9316729839245937	0.34385152577827843	-0.22403469189614889	0.6841427707742798	1.2121957605028237	1.0921726965388387	1.7327292715208347	1.8234464781155943	2.4901636872833928	1.4706883462313722	2.6542850181533924	2.3134880646285163	1.9461147863465538	-1.012845435181243	1.8230476537494715	0.885329901086685	1.4485740877793447	-0.25119344767349233	1.644653078362591	1.783260142151135	2.3266288600935785	2.5644374558034673	1.330990436638225	0.9986686108441537	2.281190200938337	0.5433830772889057	-0.11357672805761015	0.17863903708426918	2.2915125277842465	0.1768933447913844	0.2014818938591835
1.6858278916413632	-0.517471865067687	0.5958197088493772	1.3101159047466864	1.6481467787483266	0.4690778443195995	0.806422885108435	2.7604504858521555	0.7508496667953809	0.9983932042568395	1.1164039202839728	1.595279613056312	0.6259087768860381	-0.2602927457104495	-0.04126982656932699	1.3618820997180792	0.5812561920818881	0.38110469636044453	1.3527081114444193	0.3128389465559964	-0.44722003202858845	0.780859626996653	0.2525465443733012	0.4344950152594452	-0.04159137434321568	0.8420443986213968	0.6782621196646892	1.62705366867532	-0.209006534583697	1.3076710780881633	1.2572031280787783	-0.29714664551943115	-1.321713627165055	0.6561341511892127	0.6108773019560213	0.6149905048760252	0.13385609395068318	1.0143352567638326	0.33194972815150897	1.9091158013247	2.4171068346769844	0.9459825260674735	-0.3923388954397247	1.4264330718710978	-0.17803523440743446	-0.6413003234957043	-0.6364955305718205	0.9685515706701749	-0.9393418459012876	-0.036882963785693175
-0.19032998002856802	-0.9806050887375655	-0.8056933085503377	0.4911020592624338	-0.11314850470870713	-1.0722730755632075	0.8134834400904764	1.3165234893256583	0.4217320636381977	-0.4565183024529292	-0.17474619622454599	0.2880916665701111	-1.2216243845413572	-0.04266812690268513	-0.28594639809913935	0.4218907058168531	0.22984002341861298	0.5313322847931323	0.5648884175320132	0.20081969841957348	-0.8897339619274254	1.648746041696322	-0.3578936001929404	0.1813804351931652	-1.2534102232467639	0.15334158645012846	-0.3460764858778013	0.03009975252117957	-1.028665354600228	-0.8256069336454193	-0.14849375438904316	-1.8450855557102341	-0.6543401818529999	-0.49958443410918596	0.5716561969555455	-0.39897240191666183	0.7381760468881798	-0.2453134706298338	-1.2014810919048937	0.9932862698154308	1.4542352578363826	0.03199220281408965	-1.4015879583973825	0.5877127465415112	-0.2136010091034571	-0.2571424737799801	-0.588582523922803	-0.31863988609867683	-1.6523485674111795	0.177052114481487
-1.5695065638752932	-0.18193856744958775	-1.044153939348569	-0.5835986484537671	-1.487345753181815	-1.3844927838261671	1.1360134385131453	-0.7363689728544917	0.6860273239794672	-0.8811576903071545	-0.49407284777347216	-0.9962060232822503	-2.10626175196798	0.9965776901913154	-0.010772106723841426	-0.22040999180297485	0.40861743140981405	1.1990501789262977	0.3143762449470909	0.36883785187523266	-0.5281968342899376	1.665710945396962	-0.6423058448307682	0.3598158913361294	-1.9181911540348406	0.17054340833414863	-0.3099986734066515	-1.0116267098164875	-0.6834723757040061	-2.0198848866827146	-0.8174165779649041	-1.737459681340512	0.2475539997089453	-0.613702904953177	0.4876987388797475	-1.1663116797098034	0.9525310306497796	-0.8079603217274088	-1.6735236373646942	0.1494972433855009	0.37052543822694683	-1.0377338374487834	-1.5010243652305415	0.3601284734360058	0.2789210035265826	1.017305145233852	-0.23526530028233408	-0.736068961134837	-1.5374944459074107	0.17135766442765388
-2.1577737023813595	1.231439953646352	-0.6528916245105805	-1.1084736323711173	-1.8323325333917786	-0.6601034166688383	1.4811117185937728	-2.1202572506505684	0.8835281321596117	-0.11118499607935232	-0.0158003916288924	-1.2209023394952903	-1.6204270892640154	2.426565494533252	0.29005549215238147	-0.26451165931754705	0.46558216972119504	1.8294726727090962	0.09581040225673107	0.15917074175043613	0.09608551076230211	0.7550481166309393	-0.44786154978859394	0.24624436928248605	-2.0870929569536933	0.3869891022027886	0.32942198602890793	-0.8805201301968971	-0.22928132714033772	-1.6526824177815735	-0.7242249938900183	-0.5317824234088593	0.44194514143624536	0.09867740718593666	0.009677685064594897	-1.7231506176749714	0.2764663599743754	-0.29684924053660505	-1.2886053016475658	-0.3338813164533008	-0.5059816671679935	-1.9032611055758983	-1.1510750858741237	0.3967757574078802	0.6387273782755134	2.3071618342080833	-0.34493642030861815	-0.43659201442348095	-1.0931208215321864	-0.5287890337487646
-2.2001008881073534	1.7728297494364453	-0.5854614633297897	-0.9188221361967038	-1.362981772049342	-0.06687231120168553	1.2376782787039873	-2.0682726074781126	0.3336530155129717	0.6319724049853673	0.4053150426292598	-0.3474544339615335	-0.6870192300756356	3.1494007506547996	0.07417612514756187	-0.22789543003753027	-0.38454353377143163	1.7048904882836593	-0.684663218483188	-0.6984423253200479	0.19453452695105414	-0.3743898226562531	-0.059434936011113215	-0.6107421343922499	-2.0625570658407533	0.09032242629929714	0.4262375272146371	-0.047923403391206945	-0.5381618752492638	-0.5405470858006424	-0.8143161053875382	0.33498346155944203	-0.37034151190131537	0.4337083854218924	-0.9509578150338686	-2.32250272342897	-1.016395467174006	0.4076297013326997	-1.0976538741406177	-0.5566150998579241	-1.2382924319723885	-2.2648236677295075	-1.0304921314350846	-0.00388714599476938	0.33686524017824954	2.6612217314650986	-0.9675196732472399	-0.24746702099514015	-0.9524552127151025	-1.5829046480995819
-1.9934619589098526	0.6349911105210173	-1.1251206867611776	-0.5877307526028973	-0.765903435855447	-0.3173605924412022	0.23389136827764626	-1.000894718021595	-0.8640547856381274	0.193910015168244	0.10598343559205584	0.7489622188076278	-0.4207019948628305	2.401097528462043	-0.7213117709441872	-0.7286942848120743	-2.0138056531446886	0.6366170285254918	-1.8064931622646347	-1.7804772362783574	-0.30636828944433453	-0.8702373625495768	0.08873038614700841	-1.9006990973689746	-1.834162949790877	-0.7164635650888195	-0.4936116327796657	0.5455033967097301	-1.2235820969720619	0.1827148756926852	-1.755468840833434	-0.05151375030903508	-1.5511273450666503	-0.3782978783252013	-2.158724302133876	-2.9173531077535717	-1.9872928331679458	0.2866921263612638	-1.587592853134348	-0.8331995282661679	-1.867760723461463	-1.989552386748157	-1.1872213797497113	-0.9767193595512444	-0.5759676714058636	1.9084581493067683	-1.4912900393597106	-0.7480955857191616	-1.0338589921577193	-2.1809752036414745
-1.6384895169000058	-1.4016162444893479	-1.8153185348252057	-0.6356694880733604	-0.5197599993234261	-1.0157865083155841	-0.8910195640816951	-0.07057862037535208	-1.9861190307626	-1.1460524558431444	-0.8131390758777693	1.1350495855525693	-0.9631749781246436	0.6103476171502674	-1.6680856100823727	-1.711635814665482	-3.3450996623493108	-0.7542523214922032	-2.451606491750006	-2.3874451305855704	-0.7677313059343216	-0.5236010719884333	-0.1705464345618554	-2.9265300568679455	-1.139887402426799	-1.382802352055679	-1.7709140016132832	0.4439378854763716	-1.3154822885811726	0.19230151866958847	-2.995120132419755	-1.3200867591510639	-2.111106780774194	-1.7488214373078714	-3.2342317931296263	-3.0267270758310034	-1.8339802856985539	-0.6342985220751937	-2.1120884523257635	-1.4118204678380601	-2.1926216415726856	-1.3073247943138924	-1.0864111740695837	-1.9577263387838377	-1.5478227025070317	0.6893012866635806	-1.5099236802635254	-1.7156047440155968	-0.6950067743323092	-1.9622129649991567
-1.1716598769711708	-2.715185113113226	-2.203325657481731	-0.8858275999092444	-0.552194221171281	-1.3726642663631263	-1.2210970860876686	-0.02366539207091356	-2.4557331874332	-1.96714875033618	-1.6581056050874072	0.6253224754964327	-1.4873305725370782	-0.9771350695059713	-2.239048022363345	-2.4537790465608054	-3.439052741706446	-1.5243079643423652	-2.1888372192794394	-2.1623070568116076	-0.6837939838693384	0.13178720472533195	-0.5226744444885428	-3.273158312036939	0.012380113561913394	-1.4217641501960248	-2.4279659948586496	0.028834348321909804	-0.6680664210039394	-0.06820025339374791	-3.241811401376264	-2.327349429734194	-1.628565518195812	-2.3888716698084544	-3.8341706979727066	-2.1829880075117933	-0.5997006937764019	-1.3827546303333038	-1.7716733767973603	-2.257662748172758	-1.9951369109084331	-0.7696969162841247	-0.38540140573028353	-2.386669592843399	-1.9522392778697866	-0.2905491873144723	-1.3086310635861478	-2.4138598803521507	0.3194080027865689	-1.4154452695036686
-0.7094851175228779	-2.431160535307801	-2.276766484935238	-0.7859004831316415	-0.4465039090431269	-1.1924604580031972	-0.4771848167067723	-0.5700041421410378	-2.2582361597847282	-1.2832342333026314	-1.7816703759585004	-0.14781794347934277	-1.1807530227557859	-1.57354225911873	-2.1536207004153716	-2.278019690054122	-2.449371234320468	-1.254759111811107	-1.43625738333797	-1.3258800293039907	-0.21293280396225286	0.4735041351769023	-0.36977778012137535	-3.0066860940935105	1.156263970584677	-0.9744775144263117	-2.184304198923948	0.016576852605536742	-0.20221222108259285	-0.1830739568414521	-1.8444535825730621	-2.270763426715988	-0.5856173459906924	-1.7417779413953325	-3.7275432105012465	-0.48524499710764163	0.8681150696190639	-1.1869749979525914	-0.5651705341683066	-3.015984051113573	-1.3592042405004954	-0.7841922949008501	0.5621583649198572	-2.2807009219403858	-1.480857572392656	-0.8825179650808873	-1.3411803270339067	-2.301992676294961	1.3545878125718676	-1.2824289710104302
-0.3498530580546871	-1.1415533327130574	-2.1378161778888662	-0.24603424506460872	0.06965174092495374	-0.9022233041697525	0.6908705701072855	-0.8906374293148305	-1.6744286972783113	0.41955582231877325	-1.1002030132866112	-0.37833508568789287	-0.05464982413212315	-1.546927330310133	-1.446874606410871	-1.1859701611098152	-1.3421502903618365	-0.4286927119925508	-0.8665494596724148	-0.42479125607442414	0.21722191589274165	0.41234048843357735	0.6240232448250111	-2.3498701257904777	1.80582051691395	-0.47554278259644006	-1.5390479716475318	0.6692140350862624	-0.6620153414985313	-0.14053220759743998	0.45801292536087396	-1.2770505788359716	0.19442155534270453	-0.49916378665420336	-2.872218115829651	1.3264754695320313	1.6268364690505397	-0.2724822026120469	0.598244983552457	-3.197750289146017	-0.6483077579133574	-1.1392092318680733	1.0599723250934432	-2.0123653368276866	-0.3008079739555662	-1.338217582836824	-1.4533508908227497	-1.4367797540133855	1.46802016356426	-1.671772936095317
-0.03787816319484419	-0.10435535619486964	-1.604275319711561	0.14914766182365247	0.7920953174643558	-0.7869523534490591	1.3475839487903822	-0.649216400045747	-0.8991964890014068	1.783791472329864	-0.11999020230114542	0.1656049599449019	1.169526242042797	-1.719639990029011	-0.3836181349489939	0.18683880148441862	-0.7579036149029859	0.05465425886217366	-0.5967603194645557	0.09879985984843885	0.5453089406524647	0.28385439483126385	2.051378460670756	-1.3892075573509208	1.9280786923402387	-0.14641516247306444	-1.0133539751559066	1.4736492583604264	-1.5172549848217636	0.012200645922988156	2.1883142760713508	-0.06784550129487976	0.3780768184175864	0.3153899151034351	-1.5256772587961143	2.3534855050943824	1.3526750806834487	0.528848183024868	0.9527685942777286	-2.507100743449579	-0.18559707677031614	-1.1546539333999875	0.8197162789833522	-1.7175681194894648	1.0141960031677402	-1.705228966977973	-0.979933756063868	-0.3125094400080465	0.513776947033231	-1.9219346223233644
0.32029560093803106	0.04665096234516421	-0.4445889015864016	-0.10706569777076025	1.153151788464091	-0.5956433062228996	1.1280568604949575	-0.3294131378781791	-0.06162776518177116	1.9997299350265054	0.4821763707945934	0.923268908029448	1.7748541420563364	-2.163812633952921	0.6386778861297475	1.1462624806051902	-0.3917898934947375	-0.2522877579635777	-0.20488012623091645	0.17948113847575364	1.0135875801909244	0.24235366303185377	2.8728010366497907	-0.17244944625974154	1.8229257861076948	0.010613097537179384	-0.5845887240745818	1.555653887101384	-1.4803942368854226	0.44015924593151545	2.424416793372377	0.757181591272221	0.33907873060060595	0.4791292691230996	-0.2068398549853923	2.1526460089882464	0.4793371401745311	0.7257615804490612	0.6587304223636921	-1.0927234958762744	-0.021306524017806826	-0.4359428927199565	0.23678415307783582	-1.172378044320392	1.7462296140154416	-1.613044226146943	0.31793231954072737	0.5565835596408436	-0.5970104035221476	-1.3536062647685956
0.6336783274500278	-0.29823283085316343	1.0782407913769279	-0.6802892692599866	0.7314573385542779	-0.03186065973991418	0.4137495835123164	-0.530177948512321	0.5930646181916758	1.4134582000627216	0.3999583509297271	1.0231162384063266	1.5771672293720567	-2.0381140887126503	1.2391403622582986	1.4489575278976725	0.4175599839728817	-0.9608697571620615	0.5384239270158024	0.11127868599703819	1.5570074183658862	0.01310535858542763	2.2307751896355428	1.050783668351683	1.631251518783488	-0.07454872683947582	0.05898423770315741	0.45982520903728313	-0.06536741580736398	1.1719131231168314	1.4333463241087538	1.1007518789978836	0.5977688088334636	0.5635683381210295	0.621694835051317	1.0297398198582586	-0.2546200196586452	0.5160463568621784	0.44464292141002026	0.49633741584829477	0.008635162138442504	0.6055499829807797	-0.06002426284247823	-0.2467928139942253	1.446417678854296	-0.740925974270423	1.6970050218094406	0.9298396904556397	-0.8044454973351695	-0.029875877169433372
0.6792646693567032	-0.401936819249122	2.2189165404442104	-0.6759395055177363	-0.2549873099395636	0.6540790852558249	-0.22506907323021513	-1.0947227402064086	0.848579066002037	0.8222782902295191	-0.04295574376361985	0.07495428064551223	0.9093739605398505	-0.7273332868743255	1.2858465371251981	1.3474538076580487	1.6880462039174386	-1.2979918243984965	1.259556679548648	0.2920152728000649	1.645985729669405	-0.6324759311947911	0.32552057697857606	1.8704963554254983	1.2034847972226754	-0.4934502555129415	0.9069682233416899	-1.3568780633059716	1.7135213857568583	1.709367113005074	0.21895431486416586	1.2246298261795054	1.17705149582967	0.9667559530743178	0.9174250533602357	-0.14396172608926464	-0.3899232695222606	0.30380213735263023	0.6927202071559115	1.6539014873463884	0.09633928624170589	1.1501571112430469	0.1786651369602323	0.7576241338640105	0.2886149996916364	0.6133986752678425	2.0976010902057087	0.8971771639384367	0.034924271244107456	1.3051185632960587
0.44402103044569385	0.028377810456106278	2.437040680849249	0.27101563779294574	-0.9986948823726168	0.89373437614599	-0.5792041327666895	-1.178274442895549	0.8515562587785496	0.49844071950993246	-0.1745028353879371	-1.392542557633886	0.28621944408008976	1.1157932211405621	1.0187516135366812	1.250229148195998	2.6454744822716334	-0.898303659379819	1.428743419795121	0.887009019469294	0.953416972124781	-1.321986648310619	-1.5805982154521419	2.047149342585589	0.5010104370823097	-0.9984528717596493	1.5114717741775454	-2.7608857595950203	2.372864712978468	1.4146817819591575	-0.35568857178462654	1.391008747298705	1.5990321231219817	1.3484456252816353	1.0476516101547297	-0.4827355003324211	0.001366265300620763	0.18878231138871326	1.1121221776892145	2.0877111234207932	0.3610724799876728	0.8799303544077387	0.6803739136172375	1.3675138282724357	-0.9700703742891712	1.5883642644274676	1.328247261910912	0.7557802736145351	1.0939114712604894	1.9558454317635101
0.26846945887741336	0.7349603919194648	1.9040579746695157	1.419974082281963	-0.8149270592314234	0.5887050382754463	-0.7690001344171571	-0.26516417955521376	1.0130536207554628	0.10006050723497899	0.3494554274753622	-2.2843943646918823	0.07590470682354658	2.001517106702098	0.84054193963102	1.3398440563098342	2.60613176119278	-0.1418951724570404	1.0176280943249485	1.6356833639169621	-0.04298777624077403	-1.3002676709219527	-2.232488632514818	1.7394063409249978	-0.12367423921427506	-1.0160606385428346	1.510739198683734	-2.798754352219422	1.5130728300500396	0.3730546466522863	-0.07912928527177103	1.6222741867232897	1.4625225319725585	1.1825148780405959	1.3426303553540906	0.27595721773419474	0.4924732658903674	0.06839496573352533	1.240049683788004	1.9045419667870445	0.8162346968793622	0.303455500378149	0.9956023283458618	1.413852999805088	-1.5138986091891244	1.4543450450169386	0.32373349977387933	0.7575517398579109	1.505324599368023	1.8269487465370824
0.469508073092852	1.3087660444100813	1.176437124856533	1.6537576286117956	0.08631225163308795	0.34555892144501194	-0.8600075751795466	1.0345982376585332	1.3967157350466237	-0.6200591524342022	1.075944488742807	-1.865441767419607	0.30298023573625915	1.1481489982955477	0.903183637258665	1.4361692913031778	1.8025574127053927	0.25147834247699535	0.47739773731976637	1.9863042599478038	-0.4812414270973079	-0.32096040701174483	-1.5491816867358665	1.3621370137000604	-0.28897194950358496	-0.28830947073733826	1.1033358739141907	-1.5162205658066596	0.11535949002012108	-0.46504489530043835	0.6352465234883777	1.689701327354312	0.8922649058426272	0.5938101201680946	1.6950102047517426	1.4838599558869034	0.662621157318878	0.019100752787402024	0.9699960881101363	1.376265457909849	1.3079897616945202	0.07767515283745959	0.8705345513317699	1.0704864463983514	-1.0831239037562688	0.26925206380621086	0.09954254880481375	0.8499002856654932	1.1662969833444223	1.2985149101632976
0.8502490926210559	1.4803389954661241	0.5116832351348194	0.7310950466098176	0.6477973908929161	0.7358446313513562	-0.7301811602173146	1.4413892576873413	1.4056072787760487	-1.336060641787941	1.079764117039023	-0.45407868328243983	0.6404320868357118	-0.5906143568605733	0.9425630958187001	1.192238226506141	1.1443457885626027	-0.07238659579842002	0.13019268515984692	1.5238399064652959	-0.16308134697062135	0.8536275432765513	-0.6290375419629585	1.2376307848926265	-0.13926309954043	0.6245772823787022	0.8626431742920838	0.014350905017222122	-0.6362755711901579	-0.2883284457802409	1.0740610913149529	1.3060638568513134	0.3671648152534147	0.27900530857746075	1.7041050419209278	2.0227508303708577	0.35619511801285514	0.2635031738337477	0.46835408607172735	0.6832342548257881	1.5179079418442085	0.18699127561227083	0.3375582090462685	0.48146346131086837	-0.10817395959234577	-1.1328336928724707	0.6250299718029744	0.6784596101010295	0.5864690967245595	0.7548122863260204
0.8045758991448028	1.1491098467958827	-0.2202782088263297	-0.4149859760443271	0.0011579732251010865	1.5004087093767589	-0.33167798788869685	0.35781367606808745	0.4262789256548814	-1.480391559602756	-0.05543167969588079	0.8304160125351021	0.6773455097405529	-1.5129929318685547	0.6114451162597226	0.4876031365749644	1.1914097771833005	-0.7747398465454381	-0.12183627443834742	0.3759263741574133	0.14294039414905174	1.0975483711377143	-0.49966428923167766	1.3820889475038376	-0.22829309006222834	0.8193071741654316	1.106743085576454	0.605804504033415	-0.5259974473253818	0.5702306466625465	0.6988069542240419	0.42908047539226735	0.19037772135388117	0.588655806668624	1.2270662339033596	1.309392471334801	-0.2601243328891161	0.7434153689667162	-0.18611089897894806	-0.07042268517142207	1.194942296211731	0.060571968273819034	-0.37424590570775235	-0.37479232379315464	0.7625845176844873	-1.7923528776243327	0.9631815668459225	-0.008464714066050347	0.15185507902664264	0.35967601570162605
0.04207417457622213	0.44232077567533773	-0.9580562081397997	-0.723773751068115	-1.4824900727714379	1.7849896506253125	0.10333998900849609	-1.3396882230991753	-1.1749423518530326	-0.8808096439758215	-1.5658066999113927	1.113765909628077	0.3474532374167807	-0.759716646619282	-0.028081913130740453	-0.3101870419499172	1.5401816859844253	-1.1396670798145958	-0.368566959024637	-0.7766358735190405	-0.32824970063274683	0.11994302110803523	-0.9673976992921474	1.5570191162683964	-0.7276958829694168	0.12535848132654467	1.5610204224942943	0.04070855979735058	-0.17833178972534838	0.979707349689365	-0.34947958715634475	-0.5515593367636321	0.23386324474312117	1.0274340335133916	0.6573590905906367	-0.009025954250728385	-0.793005283402897	1.0107335025197124	-0.9668801402420686	-0.6418543004497232	0.4878172592920256	-0.5050848859785618	-0.9157071524572621	-1.3160930418419843	1.2362039099334061	-1.345071717992152	0.48292379403688823	-0.8933555904896456	-0.21506227013161003	0.1768287295112592
-0.9196079633472292	-0.1659074298565418	-1.1498726646203696	-0.18817308869333577	-2.358513945920094	1.1873317418355567	0.27154024333048155	-2.0315195610694614	-2.0489838516031584	0.09354885141138782	-2.0263603118141016	0.5869932972779217	0.08759643594128341	0.8878528069862788	-0.45631919807297877	-0.5430516578786867	1.3165736125851006	-0.7081138156392718	-0.25438021521670945	-1.167460028498669	-1.2580496880900924	-1.1433846019481395	-0.9166403604918766	1.4608999943096186	-1.007234652014165	-0.5558929147234106	1.6731594051524428	-0.7486119990981501	-0.03239836258216335	0.40601959502786816	-1.136585900809047	-1.0117645771977548	0.18927551645303073	0.8963078416906632	0.5303993065917717	-0.5335416957363722	-0.8234259145769558	0.7497480618142247	-1.5360681773831601	-0.6185314495669062	-0.044387610313423226	-0.8715238529108056	-0.9227062073435092	-1.6861177062781483	1.4579540335256778	-0.2509160736938695	-0.36067561453333	-1.1729639982175866	-0.6744383500123704	0.26061861877519216
-1.2107966942429453	-0.06513217530332582	-0.35354058278266853	0.22027411255420049	-1.5352806487120851	0.29675734768783607	0.16282573805446826	-0.941592013977527	-1.1901978306038183	0.939364467720829	-0.7563798791273979	0.21318710780757955	0.4094950869687182	1.889213455599183	-0.23390085234925792	0.11894664101191516	0.18753060354995624	0.33069141213701564	0.6505985799131286	-0.5526173588054542	-1.5095906119104596	-1.4732916338553106	0.23116823395639022	0.915372412691364	-0.33436715964694713	-0.2482184812188878	1.184017637840946	-0.6739338375636895	0.1638010638152537	-0.3927257435822368	-0.6373174229071996	-0.6377206074434355	-0.053436065122836954	0.243840262781051	0.8837035552900375	0.46219662671046297	-0.18314112635094962	0.27039067577075704	-1.2901199663393847	0.2164828478336758	0.07210318198974397	-0.28155252190501623	-0.2695341528704751	-0.840962251082511	1.5980159154584366	0.6119424863918707	-0.6336995534188165	-0.32479863013806726	-1.023161938233059	0.51631822670484
-0.5906628800692917	0.8566359192902158	0.9669067125787548	-0.21373571892116083	0.47667966691395486	-0.0038060385020433855	0.05946055747907773	1.0657092450354093	0.7958603244635887	1.376019997175643	1.3038648194995996	0.5950195233662654	1.2253133827243692	1.4970728240351785	0.43679736677465364	1.1864650090886582	-1.248379839255804	1.2990995190196402	2.0111771814664796	0.545562392906431	-0.5445652758829839	-0.6383426622284413	1.6264289741906168	-0.010811496950188277	1.0238026506896325	0.8606168260589548	0.3303884554320251	0.3201737895974096	0.7608545710183633	-0.34507705507997755	1.1172926018225795	0.1759214714864534	-0.35514950187387956	-0.18062974646628388	1.1553958755142841	2.0777688005291073	0.8286256189527553	0.19096867222939368	-0.0643646495212053	1.4481245964943295	0.6687066475079446	1.058092998776812	0.6828731927134315	0.9684810718525138	1.510311122623275	0.6646175063868454	-0.14601008634797377	1.1724100218932099	-0.8686742066938625	0.6059978169345116
0.2171623058206518	1.818908502897857	1.6342982679633835	-1.0385838896895372	1.9407746089038678	0.37370831275926397	0.12773502613550614	2.328248830623474	2.0832929223591927	1.2967773858158196	2.3228173850879723	1.2618830649153656	1.72466334850529	0.36552196248700153	0.793678621847958	1.6066439655398572	-2.080861313207824	1.581701612299498	2.6320611695695253	1.2027095281245859	0.7571122887600222	0.42317515584299326	1.8325770764407567	-0.9993308242577627	1.7595021215492679	1.5074155741628024	-0.454443241181229	1.1695423694738867	1.4382638415009574	0.46335363301229693	2.6617631411476483	0.5809643595456767	-0.5874869258449656	0.03219451715151471	0.7943399242245426	2.506895262833129	1.528804592413253	0.5825404945620702	1.3202774392554175	2.1177829525558294	0.9926218650585972	1.9895587813279663	1.2080089374591318	2.456799805936139	0.9076948494452165	0.09150214367325381	0.2463570895856872	2.071264478045165	-0.2070964945199688	0.19964089600166807
0.31552930611913055	1.7060494673488673	0.9563333931699524	-1.155192597413695	1.635116033098955	0.6264722451856921	0.13773814583811583	1.9836375332619243	1.44894553564067	0.6308308937463238	1.3353638083888462	1.238464746233448	1.1205024254693547	-0.29080804958591744	0.23277029683830136	0.7205914747239064	-1.9883758826812143	1.1015003647813404	1.568920028431553	0.8163089555841198	1.0102586769327109	0.6796460571201213	0.5163995078733907	-1.669392321351483	0.8643223714301076	0.8059207092546796	-0.9262730194632287	0.8683052288525704	1.3953896970960693	0.7661950898095122	2.2699553387389257	0.05416764639630409	-0.812379819102059	0.3107974721557464	-0.11014728143302863	0.9109855038209321	1.318860227946248	0.7046158969691177	1.587201832399386	1.4890819754912923	0.4541892947742559	1.6771677912288574	0.7830322081307656	2.3790187923171544	-0.16572367572163957	-0.3693529865868972	-0.3408737149743708	1.502414842496668	0.40844396525401067	-0.6324845011899404
-0.3383837622032626	0.23066977822015988	-0.44495816613916417	-0.16893160065431725	0.10828281500186164	0.10219880135449438	-0.2777957384868921	0.6637320556072702	-0.46477675692562265	-0.4971960592361658	-0.7656952044845841	0.28560323536099763	-0.4506739021407956	0.009315254840401261	-1.0559983160003068	-0.9598430288077469	-1.4553829484408434	0.3336035568925223	-0.6796264344165834	-0.3839488167381616	-0.03497125212685131	0.07284415796820218	-1.0182659932899367	-1.859790483378523	-1.1078091057398889	-0.6365264301182313	-1.0996637863621657	-0.36390020311707505	0.34869982538024646	-0.2917568229892116	-0.2167267737857898	-1.0710112893847952	-1.1559345437107595	-0.18175461772389945	-0.9154645947164965	-1.5224156957019812	0.22229605263847063	-0.1552102017432807	0.2946055975767141	-0.15364764490639654	-0.6895387484743398	0.6466454846478642	-0.36831097706750643	0.8097214159021171	-1.1753016977820594	-0.18706643806519943	-1.7012243685144766	-0.1117980110441623	0.4182935030466245	-1.3977535277451212
-0.8986694991451397	-1.5811009346812206	-1.2604696233814456	1.0292992696226189	-0.9550732356575022	-0.8334057685720567	-1.1118321297552527	-0.3453231606578082	-1.9028986290004635	-1.5350652504818907	-2.101613243182041	-0.6676632080945006	-1.9233850459598207	0.5952622668591298	-2.1931935897736605	-2.0631115541475284	-1.1571160584374067	-0.13896650444663966	-2.3959897887533077	-1.4866387284220643	-1.126200635869893	-0.6092868339858974	-1.202002249817297	-1.721143297648505	-2.4476922578877103	-1.3457927651123076	-1.0523379964110084	-1.2708503930418498	-0.9293857955740172	-1.9075183492533871	-2.8846762488490096	-1.9144458754702935	-1.5755704610863352	-1.3165588575747151	-1.1129862279020006	-2.6450565649651088	-1.0399386507269635	-1.6732199686459874	-1.5283838794552276	-1.5630652935301486	-1.5042363459087882	0.23242085116987565	-1.3612595971341472	-0.8386607619373387	-1.507216158856269	0.3534984833541326	-2.6580156391142946	-1.4250878138280285	-0.11218807910555108	-1.6483160361956648
-0.6378541268945147	-2.3150764061752476	-0.9197892447033228	1.170200720474	-0.559952942553986	-1.216066500178062	-1.8653187932798911	-0.45400551095934955	-1.8949891968693866	-1.7491971761654934	-1.664684102809836	-0.5202914086434156	-2.311856841304999	0.42400108624370064	-2.351669032965717	-1.6288229166844705	-1.245396074034986	-0.1274453746083549	-2.2637612869653103	-1.6347054985462217	-0.9350284133511052	-0.7685066454186427	0.029735121973782065	-1.4658107087548808	-2.072303046903626	-0.6724002370889187	-0.7961543348439133	-0.9436455166631694	-1.3025247303818064	-2.384882561746596	-3.4269007318543436	-1.893720502983838	-1.8377595485965683	-1.9042403100518295	-0.7991163906714797	-1.552498034851173	-1.6216257619850012	-2.6384328979646305	-2.2721919376574924	-1.5814464936043215	-1.2892425896887456	0.9889097129441795	-1.3914378588892493	-1.212933661490755	-1.0413236596255286	0.3907839562232124	-2.2803872111124432	-1.5020705520679212	-0.5635353975118093	-1.4232545166477713
0.22239913004277687	-1.6146166480337691	-0.13258420324889764	-0.012384907937769696	0.6350764574384594	-0.6749352997552657	-2.004627684063082	-0.16377766668820182	-1.0994661721694161	-0.9316739947067714	-0.2071340048133142	0.6628402214303202	-1.6577026075018766	-0.806000797220399	-1.4129295269896718	-0.11420637199164486	-1.2857824991740063	0.055048539790896245	-0.6836803979175766	-0.747140564054457	0.39438467071279143	-0.6131975362549121	1.1358565091890036	-1.0514578865080282	-0.6753850095506225	0.46908400155131874	-0.3594789453316699	0.1655682261482031	-0.4771546917251711	-1.1002565939253812	-1.458278441654551	-1.1964452722391343	-1.7301140693712613	-1.0407361577893062	-0.42869070438050016	0.4466557424666042	-1.289066244954645	-2.2454611547077965	-1.3291264270677539	-0.2517250962138937	-0.28022457354545166	1.9745395756681399	-0.4546262624668989	-0.3563983691443914	-0.27856427224608243	-0.5421085232001626	-0.794816472533261	-0.6926059432092807	-0.46286421971222563	-1.1285550678177905
0.8356374856778174	-0.5101343866288267	0.07888228213539035	-1.486748308073489	1.2435471103072078	0.10607984218211293	-1.469133995051396	-0.22464519944526287	-0.7128458511464556	0.219360330234404	0.720777271926068	1.5821384327852142	-0.8501592601205202	-2.2988592938806107	0.031205632136738652	0.9729126437827748	-0.8354711069006955	-0.031145171020312744	0.6833111907852464	0.4252717651367698	1.4279510342516897	-0.6598585667078425	0.7187230014068441	-0.251936159725436	0.1282450545536327	0.7134213384779772	0.10779005214854855	0.7826363982104547	0.6507215359787113	0.7110361544540025	1.029957826404412	-0.42076006464813126	-1.2495718480289162	0.6841615443584771	-0.2510412173563862	1.2203018030562816	-0.5855296567843059	-1.0374227107555158	0.3288187417538308	1.1625649374851985	0.5979962931711459	1.8406096544104054	0.6655879243764103	0.4783962500008603	0.11129967712814776	-1.8175299714130257	0.7641819465431631	-0.1032634745662708	0.025234062612776813	-0.9957760618833821
0.7472857207763536	-0.20228753505745356	-0.37140833389043904	-2.0229513415411526	0.7778762422960849	0.2396372996625282	-0.655971316074758	-0.6653577206700981	-0.904750721748634	0.6689499763694811	0.4436104537662161	1.1081059150943253	-0.5503729537271537	-2.859720967526995	1.2225561291610254	0.5504139385484046	0.012056609672845872	-0.4664280765536422	0.6508071348628678	1.0017833570887036	1.1293715099192123	-0.8766052521560401	-0.8583666852713987	0.8757094626010824	-0.298088911718543	-0.13149726041672238	0.4182823983937264	0.28947514640654104	0.9224188597766902	1.3462206338486458	1.7040695225475533	0.10650031382896025	-0.5805611159263394	1.6708882337302429	-0.15720981627255387	0.06951038487057436	-0.2290351049592352	-0.3092288846886591	1.2009670057326889	1.3692985630449899	0.6421393457897714	0.463026621599929	1.1321737186757306	0.2981165804571797	-0.1280928998009661	-2.1775569430889825	1.623802058913475	-0.3061017012760425	0.37101826938602894	-0.7953488737341079
0.32926163899735733	-0.6993654202415597	-0.6354294057995737	-1.42523986684211	0.03737381512295698	-0.286535911552354	0.03736963435279955	-0.8221263344116435	-0.7241433652196505	0.09663680792472035	-0.28554574100617414	-0.401319184793844	-0.5093334710454475	-1.9676167453110172	1.7677714270159777	-0.9358273417291162	0.6949342163303364	-0.8585115306854875	-0.38134684417800574	0.7944047813069284	0.02861358612126912	-0.6514374988272551	-1.842230379014574	1.7269091967204988	-0.8984297487718956	-0.9052978982008668	0.5404534667749179	-0.5819883345124232	0.10386429565124944	0.5424944655712369	0.27658772060335685	0.516914398550994	0.05639000349976336	1.0242806498934816	-0.03577197539780094	-1.6306376590644882	-0.37407852550192594	-0.6227370794280218	0.7722288850019625	0.2994464116520469	-0.016009723511775598	-0.8517709951073361	0.787461175364466	-0.5516822409905007	-0.6606842842060472	-1.0353895353029834	1.8167265091989042	-0.7654918231246913	0.3210082962977014	-0.17031468161860347
0.1796539432798639	-0.9234937806039367	-0.09847418466427658	-0.5569624369578504	-0.07920436873238193	-0.674361162706087	0.5278903461829079	-0.2248812069858501	0.5018048662101792	-0.7462957479392411	-0.3193010926481473	-1.429728697436442	-0.07415183983157894	-0.2476131331664109	1.7586701026868525	-1.9508798496612085	0.7680646110676724	-0.721533584843123	-1.0580973694172362	0.439942981112209	-0.48668621508475224	0.3479688241744216	-1.0269224578718197	1.602935664560479	-0.24897313266146914	-0.5419981818445144	0.6288646040767154	-0.641226078078036	-0.9281292022396127	-0.3777923657411646	-1.3476409114867178	0.9806571301180377	0.5129637437729234	-0.5006531105942736	-0.028469923615536664	-2.0543085197093403	-0.532297583764388	-1.2100986486844092	-0.11467667267237498	-0.8611906309758652	-0.6549266950636039	-0.853061177616802	0.2017277557068777	-0.8621235997314303	-0.8953236587268766	0.7670180476649942	1.7659493499301566	-0.5790167137266806	0.11385328687855	0.8267044609984019
0.3720976217756491	-0.14448368948045057	0.8287727284355486	-0.2522563764386434	0.27622321204162076	-0.4221941183723418	0.9002191818934859	0.7883219145679592	2.129253798222135	-0.8726632874312431	0.5613673939333678	-0.967493136796588	0.7972011841699037	1.0632977723995056	1.5376243866953476	-1.4208042971685617	0.3801803993452846	0.014689518908365192	-0.5827108748554003	0.682232467952098	0.155758818914791	1.557514569104977	0.9295709846275877	0.5329378210747119	1.6326988294922191	0.6422805745908591	0.8021477770284086	0.35705006554283975	-1.124991989148198	-0.2140059660582652	-1.2767696797082277	1.345324252956376	0.7427886948971337	-1.4224307868206814	-0.2633605380102879	-0.9026439626688592	-0.21066507256093955	-0.9899394243441283	-0.2874864362658803	-0.8978170553671713	-0.6950588559934083	0.25079353588389347	0.06463532504155159	0.03406185985198291	-0.5091483392993307	1.6888911533116242	1.6470370943161217	0.4083155524379418	0.08255587293342734	1.674250222711801
0.5375770340217335	1.02606721720572	1.2763408409966857	-0.43800462043854427	0.26237555452440425	-0.019630778734324512	1.1116379370992957	1.4398027531305007	2.858357071419073	-0.1972132129414721	1.4997964972690119	0.37001593081291384	1.3314528311433271	1.1645909224096214	1.3984418433593164	0.2099024152903149	0.14238961894098978	0.8565523964031068	0.5897208228965686	1.5326459122545801	1.0827493409776912	2.0081052295131574	2.226890263258357	-0.5190990151664768	3.128268081787322	1.3633452389029392	0.9209400112281383	1.451640461445024	-0.285152864295955	0.70012387926712	0.32997263556286904	1.341610879690369	0.8142960022768522	-1.1768485606701358	-0.46222770157045096	0.47732900695136987	0.48683733402250423	0.060926127765079864	0.5616634865156332	0.22853430279999343	-0.14357340713894404	1.1169974277643477	0.5541437916762446	1.5302578613672932	0.2715511940840619	1.0353371776178124	1.3389077325519936	1.4214491926022748	0.23099948029780032	1.8879317337197477
0.5471344563982553	1.3253247632024059	1.029267122918964	-0.41952344401022706	-0.32950098505641945	-0.28818598898891684	1.009912616982448	1.3543244617650037	2.2475362642684034	0.3559005634797671	1.5851793793316507	1.047163219563023	0.8532176190087929	0.3174876963137851	1.4131305520506083	1.4806959776537063	0.5110041036990964	1.1155824835356827	1.4440792599170584	2.207578922230042	1.0604977210150606	1.3828040920355376	1.784654455731284	-0.5111000024044774	2.7178510628994674	0.9250245024355045	0.6769882377736374	1.614450182533077	0.8473972752353564	1.047552401076264	1.6345834362868008	1.0224906711301172	0.8879150990486145	-0.5189086804606007	-0.1075800044353811	0.7924336680481927	0.9792326955693299	0.8835714196026522	1.728056380656383	1.4300263438168472	0.564191073516749	0.8489538266666866	1.2426011950590143	2.4110269740797228	0.8413736013996017	-0.3420776176625178	0.8345086732890711	1.6358902767982666	0.32198720230328176	1.48344359268591
0.727274969009861	0.3883673212282094	0.7086807352807017	0.1509330324493987	-0.6402554765790875	-1.1826911867761543	0.6266654701453327	0.8542719752965465	1.1806011810053563	-0.0346055101809459	0.7689404621022216	0.31005991778029257	-0.3022207803735189	-0.49082132491936853	1.4100025504129448	1.3859326836972088	1.304131199545552	0.48667713572764953	1.4639183490129934	1.933940533608541	-0.07730819555147872	0.350188170333418	0.1933226545748274	0.5628561997782736	0.6113402932013289	0.005574161336275435	-0.03742901538009823	0.8874114049841032	1.3548843024413602	0.22335184249335746	1.3211370579708646	0.7499001177495079	1.0808503581878344	-0.3332262558430325	0.8733277690192363	0.19928803806895398	0.864320763144996	0.6856237199343967	2.3058240463031034	1.6633097420601453	0.9963852459628457	-0.10672396060908584	1.5235051843264946	2.0633164690061534	0.7189127988839144	-0.971727151302509	0.37964963369482224	1.0233049851836253	0.2732184702154878	0.8672500419660848
1.2433488717671979	-0.7501368804401908	0.8298125997923638	0.8563418571551596	0.10543394399071396	-1.6377710361913813	0.2823713210166824	0.4383208064480184	0.7497980269748934	-1.0246069161359583	-0.26158174575286436	-1.0594289820687035	-1.0516990933800165	-0.49036301899118057	1.0940773134100994	0.25659119439370426	1.8495687422829095	-0.6503963358145846	0.8759412078007967	0.7619894388812961	-1.3202583743053609	-0.23392037149974468	-1.1037533045982166	1.5787772440890764	-1.4821895866270225	-0.23259002683771746	-0.880251227874865	0.19351242380223546	0.9220236844917753	-0.9734010990331355	0.005196780896843526	0.6861291970158484	1.2914361719802814	-0.4796417743029247	1.7680366946834492	-0.18789466153458192	0.3071816266541831	-0.03732071410602575	1.9410647710645887	0.9183394523567869	0.9821573691016688	-0.7305720795188357	1.1002383860054434	0.9288763581022349	0.002397766668720995	-0.28859896453899925	0.10749741589298689	0.22904050632891762	0.2576052678722115	0.3527947660307216
1.5610991297695407	-0.8476710485728195	1.0521075700355407	1.106632791514185	1.319515524642221	-0.7937483938090306	0.2828868337949756	0.17748464995956692	0.9979998030674885	-1.3902149960495085	-0.8746946249208766	-1.7213330240559972	-0.758969920434251	0.22351412025740647	0.2937693397561317	-0.7708893786583005	1.6289633416523503	-1.4698701776167615	0.1002942706167598	-0.49734516852358746	-1.6837145712801942	-0.2592765255690809	-1.285108005705797	1.439214710755311	-2.097036539788399	0.43051080922097557	-1.2756015074849614	0.16065627636574933	-0.05876845367539161	-1.398621044386399	-0.6868208002351104	0.5070357444640758	1.2207945293604576	-0.15507479198652024	1.6798464788880583	0.12349662738879413	-0.259734354695477	-0.11116164616180031	0.8800414325432151	0.01900856840026977	0.6023020244217254	-0.7533052409901269	0.14147668058791393	-0.10415978874588099	-0.6436145741622395	0.9100861011793495	-0.2440922615233242	-0.21960694732737998	0.36723785186245045	-0.0692877154567968
0.9239799947939231	0.08234399362472411	0.6549111732832485	0.9166290744533808	1.4530416599969416	0.8281421315976535	0.5674799062103166	-0.22274669167126732	1.0493324634501875	-0.4292716604541404	-0.9526686482731328	-1.2553265609476714	0.04770372525149778	0.9079787752418138	-0.8004190762409333	-0.9779346190259778	0.7680501723708187	-1.3245090550023788	-0.6800358623285464	-1.1226324429810026	-1.2174389421191463	-0.28400912451452565	-0.6908370885923172	0.24887061457861967	-1.3087981048097466	1.033170777038642	-0.9586099447582541	0.45496641178284336	-0.9501361823618046	-0.912826066897046	-0.11312267315180333	-0.16799677160573484	0.6836781461835647	0.7788106045482578	0.5141009102265793	0.40052202616388727	-0.6673592200668954	0.8146296887246036	-0.40234326866433695	-0.39651832563892486	0.08219742920762911	-0.8295828160242926	-0.9152391837104835	-0.5454792542107518	-0.567055843383024	1.474835506319762	-1.0005444987725851	-0.3578409387511122	0.35819566474232656	-0.4750704783259754
-0.5977422184207279	0.7962628625750854	-0.4006165704079507	0.8481373211026224	-0.16484765426395032	1.7024245589146665	0.7785894306114485	-0.8565518665163536	0.3362396270825824	1.112054130321191	-0.6776121637514874	-0.4343970425095264	0.3124049805174068	0.954393294228656	-1.648606919542689	-0.6266224493425124	-0.12772203146337205	-0.28740027408712643	-1.358266312041675	-1.160665126814521	-0.7203596193734174	-0.6031109664493026	-0.1308500621197956	-0.8326930389062481	-0.31346868832128777	0.6118974893766171	-0.30438240686367374	0.3830417409986268	-1.3423917415288444	-0.3508724155780773	0.7210491016763231	-1.1235218063855852	-0.0832137632455696	1.3393513247267603	-0.8125558503498113	-0.22860847354914912	-1.0625959645858156	1.7525858752400216	-1.440157016728062	-0.4911686866243438	-0.3193601844756816	-1.443349199473748	-1.6621819819633745	-0.5367663270780069	0.1886028719543747	1.1133420325466028	-1.9603023746046098	-0.46062067001133483	-0.08410728832529538	-0.7005636288521959
-1.8857115933259478	0.3002331058780632	-1.2785728222516157	1.1953883511125747	-2.242604518250553	0.935103988024226	0.689527624081021	-1.3435047060995393	-0.7019106220681184	1.740728721383154	-0.18800623344405754	-0.12995003340740138	-0.28758988940910185	0.4221165689592551	-1.7287262723195134	-0.39190838643622683	-0.6011243506583626	0.8495602399808251	-1.6367032816790479	-1.209384695691614	-0.6872883899744734	-0.7170521624740772	0.007298822623724755	-0.9144312683727666	0.000977331287393988	-0.6381616571587617	-0.04135967042473952	-0.1066372640914	-1.1831069306874225	-0.32772997938485987	0.5066783281063333	-1.5916296747354546	-0.5284352251971848	0.5598896235641265	-1.2844171480196682	-1.46083792434845	-1.4612711207280709	1.535075304169204	-1.829270924905535	-0.8060367140252419	-0.4545995827829595	-2.078054062803549	-1.8993509234500745	-0.47344961718979095	0.8155129886660627	0.4543681614909197	-2.3897840513255	-0.5449442221578408	-0.8521444695553243	-0.46699727094216886
-1.8877230601654609	-0.9826721418827473	-1.256273340869421	1.4948696539311104	-2.688894487267373	-0.6752690928497576	0.45313790409685806	-1.2218201360422258	-1.2666831458214267	0.8722742465773455	0.3934830185916083	-0.29090402761253215	-0.9383925437262016	-0.13308297166139246	-1.0045473187532914	-0.47880339521059145	-0.740485082625559	1.201020640183714	-1.2364848530972539	-1.6335193136490451	-0.816521391712796	0.050339789834475665	-0.08300821217804541	-0.34484549776163054	-0.17047695108236038	-1.5464475910287527	-0.5614197578375737	-0.34487636404378597	-0.6474363680207643	-0.526549810367622	-0.7443860754714853	-1.090404896100573	-0.305011171360689	-1.1545168751773116	-0.8268481882355602	-2.009758462441085	-1.491404027956737	0.2646157787474277	-1.3936233603446446	-1.4278698115343824	-0.40601722184079453	-1.79504222856267	-1.6492556108100345	-0.5864076517677229	0.5113870563133965	0.11167419658358384	-1.7787089141128112	-0.3971071914489069	-1.379322758050839	0.20087168828360275
-0.8399003560011437	-1.7097282218020646	-0.6171043759555607	1.0655958852243796	-0.8674270855866401	-1.4107061809211046	0.3615924499014913	-0.5108186386087553	-1.2289493684694035	-0.4017731456118625	0.7817623204517238	-0.20160417805162667	-0.6234945701952863	-0.23008110235744067	-0.045066035526002954	-0.46949697702361176	-0.9173951517676483	0.5725298092146951	-0.35250084595388215	-2.1579596248790702	-0.5557885275409534	1.5216097965947255	-0.07326019102616747	-0.20234477380478863	-0.10515759375260651	-1.2103096635556283	-1.497816880142232	0.13254395933929322	0.011395968947784135	-0.31495407475533915	-1.7189073829394816	-0.07304987089045897	0.33101140068925666	-2.221696291674686	-0.2744959077081589	-1.1097516822307483	-0.7862780039119209	-0.7097722252443609	-0.4399542842504094	-1.8035198183545875	-0.41461923461799244	-0.49184812852558163	-1.086926907530243	-0.8427615427565991	-0.6045678792533701	0.03857301488696729	-0.5043180010796914	-4.457100878929715e-05	-1.2128626649668737	0.8492599630485818
-0.057617654651802366	-1.134266554500611	-0.26332746406820573	-0.02997633881810995	1.6150138031948662	-0.4438514664357731	0.4438905309823227	0.25485912398221144	-1.1604988039304072	-0.39870574570298334	0.6822167831279848	0.4368660986951876	0.6780421301766599	0.18576077458374496	0.3916388978551014	0.024434547781387827	-1.2061881816087754	-0.3145418811880202	0.3660590041463603	-2.257059500203333	0.12236857998230215	2.555820433391593	0.15058676011545208	-0.9294303901669911	0.4331047325231053	0.10758592846111363	-2.026789058191487	0.8735896444878335	0.5424136276726752	0.2762164137588477	-1.3322085258368908	0.48956409393330336	0.733680136201998	-1.5461506636121323	-0.3176834977346049	0.5197813602232967	0.4212524971657581	-0.2941180276397072	0.32497634014084614	-1.406503649910825	-0.6145515077279177	0.7979105362257694	-0.45890264671013586	-1.0566391487351874	-1.4585599169585068	-0.1050330389956531	0.4668753835633149	0.32934325996477154	-0.5476395364063309	1.0060845319108855
-0.4318720289188632	0.1434083112993765	-0.5402341105052761	-0.8316022892559577	2.533593306676202	1.281996482066423	0.4330441478227142	0.5397219074608818	-1.406037833521185	1.2863222282671636	0.1837167113042801	1.0299593784095198	1.8869309677403718	0.8375388824131346	-0.02542473517550439	0.776333447089326	-1.218356513297513	-0.4701986649284911	0.4440078839965882	-1.781910041950576	0.6771337799240875	2.125982788762469	0.509676384159941	-1.7542118400958837	0.9214147746883105	1.2919225280150313	-1.6293612125596504	0.9468733578478448	0.7621697979682965	0.5701325533275526	0.08952399742985345	0.18339720759404127	0.5206491651836224	0.24734961154216803	-0.6954860920341109	1.4340029414336661	1.3373498707485845	1.1239186683372882	0.36456189146357026	-0.4161303525356557	-0.8573722328567945	0.9942514518299187	-0.006863838106385387	-1.0143368577465655	-1.0787566157807917	-0.2632737773457465	0.5868171398663315	0.3324931054610119	-0.04818069540643395	0.6712947543624113
-1.40466816134818	0.9575365004933208	-0.8171224617149703	-0.45230951606392567	1.2767891243593381	2.0359883223439756	0.13964689232421934	0.2535775683080128	-1.5279825191932286	3.1481729071662836	-0.2119035323310075	0.7986540288665673	1.906725989959121	1.3777060783063926	-0.9555009407132142	1.1396108692115057	-0.5975232568524739	0.37581064701633105	0.0831801361498619	-1.0529000826074695	0.6519890080904271	0.41300956141023	0.8322821280136802	-1.5947699085373648	0.718323474756925	1.4106061136789425	-0.5648858107302773	0.0024631165932103645	0.6274466552280791	0.18435179138958954	1.2536238056744429	-0.4047495256927451	-0.03655805085802673	1.4558243306757617	-0.5940878007306363	1.018068545881446	1.389853108319592	2.1244647739415568	-0.16558624666477673	0.41616826515244565	-0.8773820165996231	0.13190499466246353	0.11755120388207731	-0.6141502299425429	0.29342907807534807	-0.024501309039459428	0.27898227329205766	0.17445378336847595	-0.12273822263295235	0.2889446607625467
-1.6792089454195682	0.8414157932455298	-0.39039658875627553	0.8911084596233102	-0.7499568662987568	1.0570528557467103	-0.26883774364818147	-0.30551300331809367	-0.920994663147932	3.161727618461887	-0.13350995911282598	-0.24815554116036512	0.689006864367306	1.5213913311964542	-1.7415294867497635	0.7619331227342174	0.4103504221918182	1.4367343889289286	-0.11772259281113384	-0.3991279471023857	0.17894930433039946	-1.3174462524720467	0.8380489830644295	-0.36442016776757524	-0.22101645946127324	0.4105202328369846	0.4087240487104799	-1.3255403223506128	0.25637526455338294	-0.4198677441569749	1.2868462103440181	-0.44959627854815876	-0.3231551718441484	1.091359059285917	0.2629186526111989	-0.0013015626420383143	0.8862479553555376	1.807683703090868	-0.5889047460241437	0.5427465639136116	-0.6375381566505312	-0.7904023695718462	-0.06324847949873802	-0.02436432141908314	1.304348133117491	0.66441031250584	0.35537218153059896	0.22008428298254915	-0.48501835207165866	0.22377586099129487
-0.8033988897065453	0.31237728178344704	0.47650263511377045	2.0180736203639587	-1.8029870394478942	-0.7555814215292865	-0.45542971658315745	-0.7873752866552796	0.2185904540298655	0.8326478835209479	0.16844096394837546	-1.2770227743991092	-0.8091934467238946	1.1059587254610677	-1.9999266978115082	-0.03354691229493612	1.0610877790463473	1.6243357859507264	0.09892023497976545	0.17357135894018305	-0.2167233158954555	-1.9142492357155882	0.2358693368671394	0.873696105140906	-1.3018233717976495	-0.9960165855776747	0.759997184889518	-2.1040634858173526	-0.13987796365359398	-0.5114974323960494	0.45141223634575933	0.059652088535218174	-0.042042823708409414	-0.1779165739661232	1.1794963171437742	-0.5754687363115214	0.7096885169733749	0.6653681842219396	-0.45138588484953035	0.12901665822961014	-0.4158205544354603	-1.005583858432555	-0.3264115757518055	0.33704745560362387	0.8410642045828622	1.180604776383289	0.9728266058363766	0.47916929949549125	-0.5064810516085103	0.36788290481153346
0.3220920947545935	0.04977873520744027	0.7804760433696072	1.99863196176152	-1.5024531959510947	-1.8229091726251325	-0.3258511470029694	-0.9558750821774513	0.909915112415268	-2.2033375556432735	0.08873302162542464	-1.5292532529852332	-1.593167572641227	0.2351887855504158	-1.8580912212593987	-0.605548983229624	0.8699892495371484	0.6888888237374285	0.3808896787450779	0.7609033045044605	-0.18863951920189007	-1.3120828781472904	-0.9099084963366558	1.073693315356906	-1.8233175887719517	-1.911146287381893	0.607389730736559	-1.9921401740406528	-0.36798635086391746	0.007005445995938959	-0.4036236636043125	0.29520209234942535	0.5069704254683515	-0.8836884101523133	1.2410631547657218	-0.5236414068082513	1.3180744281028476	-0.10826190287678637	0.00976356958207705	-0.23958459982073918	-0.47301987043234006	-0.7175403898509137	-0.3462215065700543	0.14576090096217223	-0.7501768243838847	0.8815286330159888	1.3919813453410854	0.4981604460369526	0.06754018646888325	0.3292749060192012
0.6207885630452069	0.13738963962475567	0.04296655764054115	1.0784305352338903	-0.7449242788160925	-1.4020177662093143	-0.13845429220747932	-0.654306773327327	0.4724797630294785	-3.670078675674721	-0.5334324170246862	-1.0506858468984093	-1.4297963799995517	-0.6281585369508373	-1.647279327367328	-0.6263800055276121	0.17717792011032962	-0.4828849038222668	0.294302426458963	1.1815796911936451	0.15396210585961703	-0.33752765021368414	-1.9383033798165477	0.32078799674695857	-1.476894689326296	-1.7878919508859938	0.4573041609853267	-1.3360409220026008	-0.3362045438605536	0.5506485859554566	-0.7700934388655442	-0.3363429297323806	0.7913588385097793	-0.3240019952944039	0.3506866330604364	-0.4718385326623439	2.1796624832578417	0.06103251449215756	0.22654824923560837	-0.229188242189304	-0.6858086122824537	-0.5773353621080672	0.09094860023472992	-0.4362434703190517	-1.932579190156502	-0.048269433573655866	0.8662260258321933	-0.06543309298034995	0.8596109103992238	-0.06568879823548152
0.2014758532295028	0.24366097835908743	-1.003132529545749	0.27213853983501995	-0.3027067387834526	-0.1200302182743297	-0.1886705918926324	0.11844316816283572	-0.6401163603799203	-2.723568269971234	-1.0853816674530925	-0.4584840929151978	-0.7676832172927925	-0.9207175283470423	-1.4451524702919472	-0.280397588940132	-0.17995513271056893	-0.8107790932537786	-0.060102050280041806	1.0797007899485673	0.4705405053814106	0.24074354354682545	-1.9969008349109645	-0.36270689126652755	-0.44067257366346396	-0.7148258214243957	0.6158466931833538	-0.5680558860344358	-0.09017649244900676	0.6446692545523849	-0.732163060205714	-1.342302565064621	0.5823572379389411	0.8730766376955358	-0.6667737676648925	-0.7971443691179553	2.323630500366838	0.6665379220292773	0.030619191975069904	-0.016330180667290632	-0.6272919489057687	-0.7235245171813124	0.8835596046224367	-0.8238778973715849	-1.5118916375887348	-0.7119826317122246	-0.3775933887571672	-0.8878230115545493	1.299230669364785	-0.5808606801949238
0.17506373064544975	0.28112908950790017	-1.238547588749161	0.13956379996096946	-0.011088712313333596	0.8121794518440939	-0.4831860176673999	0.9944536841165285	-1.3038248206939256	-0.5532345380176354	-0.8473960815788193	-0.163632010174913	-0.11827162957019223	-0.5082205703647291	-1.0029765465286333	0.08244449560168281	0.22723586472736726	-0.217663089437806	-0.16825595039966437	0.45294398369367855	0.5446678823520124	0.3051109493535369	-0.9004344547494854	-0.2081759255038603	0.8086969926363876	0.601378047066297	0.9257403893020714	0.18226785247252314	0.1936660046200695	0.45365940537723504	-0.5435423428941483	-1.6090511543117199	0.07535575094649208	1.5919779081786107	-0.9616390272246803	-1.0493681737209783	1.4009202176599003	0.8517708720873095	-0.16953778998507862	0.06463300268076626	-0.05149282377498938	-0.672031937007649	1.6035702973783612	-0.6035004414915199	0.17798448443514187	-0.534086228387225	-1.2555388995567645	-1.2235355110282	1.192610812089017	-0.886178367195939
1.1502729369767075	0.5235151963441156	-0.5192522258259143	0.1985843840529799	0.5992265481471993	0.7410253936136887	-0.787573786390844	1.3111535281798727	-0.9448928283103546	0.960337654332039	0.06865821884596365	-0.026467614629146506	0.31196310016296463	0.08790714109889612	-0.13272017911315723	0.31689159729551714	0.949513201537827	0.2785456319951109	0.1809226785534738	-0.1327824658549241	0.38892950873130333	0.14573104295358338	0.4860662794982392	0.5195605403429152	1.7174048168782432	1.240155773688104	1.0367213694480544	0.8406141887747347	0.27652620098847935	0.3989943815092134	-0.28991893932747365	-0.6800276906345518	-0.42242558974025896	1.351529179599167	-0.48049205732390676	-0.5899721631444588	0.05590759379717473	0.3231000385430422	0.014150121310748887	-0.05308264596093972	0.7729392346466285	-0.12321326378141736	1.7410594962148465	-0.04754590665046568	1.6663817364370441	0.058259914752886326	-0.9589754321804415	-0.7625706628406124	0.7898674883574243	-0.9395362611704811
2.3100771942925684	1.0315385135317312	0.1197590273485922	-0.36906614090166356	1.325160685058854	-0.020594197852073573	-0.9156251924028612	0.6955905276016502	-0.08522718387356779	1.0267676878813117	0.6865049031308837	0.2568064958201222	0.4782464194215879	0.1737727870306191	0.9193744667470731	0.44953104000843425	1.1642728091517174	-0.25311379642514337	0.5278915388098332	-0.06843037064229694	0.12591121056784702	-0.07128541343027954	0.951079706507157	0.9562618402940759	1.8562449278402928	0.7507062875232378	0.8098956727207637	1.07485650686989	0.0014945054862965483	0.5008983393481908	-0.005959010789185064	0.6743027106952135	-0.7660423605332075	0.5382720301274128	0.15423100360410408	0.4477165753877784	-0.7893604401104535	-0.546482632981375	0.35631679342313505	-0.18759157365863513	1.2767120280394493	0.4726493086630997	1.0569737189254695	0.10784685973485415	1.8214655393459946	0.19143126281136394	0.17418586676782763	-0.0833156168481919	0.38453464155838446	-0.9528211242419862
2.2695992210662332	1.2875009723938595	-0.28420348928543576	-1.6235323976363751	1.398386369903879	-0.6842266967607119	-0.8521946694590768	-0.38050752630895474	0.354571952028492	0.3743320297840802	0.2088252097418811	0.6636470312799385	0.28136034208732813	-0.340933580212908	1.598682715215525	0.4300516939333296	0.5695859947297132	-1.5067222025204612	0.2552130239056201	0.5852064343028788	-0.10223851782070013	-0.4082592628323376	0.14224459467387462	0.6418011969571574	1.144087573333612	-0.4048795199214615	0.3956234319960797	0.5683492109604305	-0.554929321096479	0.3958573800280195	0.1464366966416572	1.2896704173489473	-0.9207167701767217	-0.21679501454811567	0.3915898777654147	1.1827770477424533	-0.891896139577222	-1.296275722058498	0.23083362262423016	-0.2338146962993788	1.1123610720932986	0.3972993274503237	-0.21428417886616688	-0.5186296198961847	0.8171835811423024	-0.3378426847254335	1.0375959280092162	-0.07544270859904517	0.007787510815005046	-1.0285139115025748
0.7159343506935637	0.711064293379798	-1.4005748025817835	-2.721235283389419	0.5286820628488064	-0.720171397864547	-0.6140464461786149	-0.872041910826133	0.09166158088098719	0.11908843594863168	-1.0064474607100782	0.8877057368344677	-0.297524186652957	-0.7830073654211411	1.5900530122823255	0.13711128663206296	-0.3486920077015008	-2.164077299640527	-0.6034748141506037	1.1026300774939888	-0.12152062410172897	-0.8394408025218013	-1.0049243872544507	-0.0828715644142635	-0.014553873738054102	-1.183518558211097	0.003763923899557543	-0.4024596555479139	-1.0621562232647335	-0.044255841056063866	0.04597564100469548	0.8735520792702121	-0.8122437401565619	-0.628744491269231	0.18472487567345167	1.0089717394018076	-0.8070500856556758	-1.7931126942257687	-0.5768748650660014	-0.2763038587262991	0.42556438123441265	-0.40639038502695113	-1.4638938708576	-1.4281112937636116	-0.2948511674298277	-0.7985192531127097	0.9416715717793721	-0.9121392515072774	-0.4373828285983856	-0.9757306501236496
-1.1342581896607566	-0.4976506561652803	-1.8796888002402508	-2.8625197179985133	-0.5624902547757706	-0.1821168299098857	-0.16328164650431923	-0.2126306658886869	-0.3248229969233215	0.4996723033259207	-1.6928818613710699	0.7743207255341978	-0.9009570836348335	-0.4771672041044775	1.1897949009207964	-0.3113611830156527	-0.9244659650887961	-1.3063157917113828	-1.256411178456113	0.898961086399309	0.23145813454828024	-1.0818350188699617	-1.1591880416189058	-0.590582046956679	-0.8857184466104654	-0.9035478028841506	-0.2600470947705378	-0.9725684448689892	-1.1203959985078382	-0.430372033598609	-0.11291980649617978	0.24361786271693475	-0.4109291192674539	-0.7631514298160631	-0.23597367968614896	0.3362156449929203	-1.1018851202392015	-2.0742778499414096	-1.4494775839737069	-0.33723118230178256	-0.32916860023181016	-1.1557919202582272	-2.0399782873705754	-1.6516694716291331	-0.7208071100909181	-0.4622045100194923	0.2642698598429001	-1.7381494564301012	-0.8561561918673565	-0.5633507556488887
-1.7959207838956839	-1.3255057520252824	-0.8223432866562048	-2.1504581674306786	-0.8905483791040029	0.4811339491329977	0.4228286211633396	0.9578314515245427	-0.23877406835771786	0.8345742172905514	-0.9440707979339659	0.5319984163839879	-0.874929840577841	0.38478000529340906	1.0381133024411762	-0.4303261605301901	-1.0141204475742671	0.5435147504598493	-0.9392893559513072	0.20176272488115596	0.9277774267934966	-0.8581754402855452	0.06981299771302443	-0.6399118003170595	-0.8688517572792409	0.1056823393237302	-0.3221858373194654	-0.5047197950765688	-0.5521542139661012	-0.34315068782961017	0.055373879831955984	0.3218904906960851	0.05315340209642254	-0.7233644696051122	-0.7110150747113234	0.11842451300574039	-1.6279320634945447	-2.039999983794055	-1.4773675106754887	-0.17864885745178624	-0.7191299923605671	-1.0448849867130607	-1.606879983074658	-0.7118723683134774	-0.4818744602861472	0.4364154501712432	-0.12071096942139942	-1.4862608328156037	-0.9189167354462454	0.10717497214003595
-1.0136369440796227	-0.9513360108191815	1.2157143412971965	-1.3425121009586825	-0.318535193507304	0.8232382499195751	0.7991437248913905	1.351476049397321	0.41050293240928976	0.5346055855406443	0.8472684709912082	0.47681121286800704	0.15131787801480887	0.8393927824256396	1.439733907919379	0.21711806572597656	-0.9720216027606734	1.910152916621587	0.25780564120992977	-0.23513357803981466	1.6060944586633277	-0.2372753455675768	1.7336531636404333	-0.45407384346859586	0.044815345613543084	0.8651640586251592	-0.07291022026807237	0.6695498737984483	0.4198164629154092	0.10307266344970487	0.6433254330142877	1.1032234656849107	0.15512477744839157	-0.5181952929937332	-1.1011508874705773	0.7393981286912289	-1.695567895495832	-1.5254775170257455	-0.3995504071501085	0.4529388744603771	-0.4843464172932291	-0.07155977020392242	-0.34742742683154254	0.8743170878870445	-0.013795761283188131	0.933427110648283	0.08675867511412373	0.009924405294273212	-0.37630751048828104	0.589061927779539
0.1597489931478038	0.3076666039973976	2.752181831314941	-0.8819760204632606	0.3584652611118651	0.7023161726756032	0.5979776299442457	0.4175613572027745	1.1321326277482608	-0.14694474015179254	2.354042408613259	0.684754698977682	1.7458434511625558	0.22267433572911222	1.9996907712375223	1.4152078225650389	-1.0293596612622387	1.8360464534412555	1.4188913774432235	-0.03844789642941158	1.7244580980887902	0.4107462045852414	2.481674023005373	-0.3117667571872489	1.2115050307204562	0.7737567974417512	0.4688657978535425	1.5326573586982026	1.2701085210291951	0.4308074901045745	1.225820634718004	1.7536060222046133	-0.2890944195036985	-0.1672635144896342	-1.0826907729014057	1.5900601206003755	-0.9223366230493292	-0.642810252515221	1.0890278942611826	1.373978301260697	0.43045539771274466	1.0569983919401842	1.0929980147466694	2.0629033886349446	0.43921652341314993	0.48608784469489685	0.29889743511563244	1.7724674932565883	0.6283390508081768	0.48567576651395133
0.6156945641418925	1.256957914803075	2.7881154815506335	-0.4605168340845224	0.4171918524579384	0.35216963076270263	-0.0726793326796137	-0.9837939266191601	1.4377879176117532	-0.46988080609674077	2.541531317155073	0.9693815812039608	2.8682753930580205	-0.975732612697647	2.0142434453963403	2.255550945908735	-0.9392892583323201	0.7254677733188527	1.6373549688702433	0.36971105263885995	0.9846917086695172	0.7878117711579229	1.8467549011757964	-0.26682929638513464	1.776715260057003	0.1974282875582328	0.965314050441123	1.4469066468616765	1.5063303428322028	0.46001907785964485	1.260083918307699	1.612690935533636	-0.8912572834689684	0.2408887117670546	-0.3505218446396452	1.794585424959801	0.22782772524245046	0.1541750668724943	1.9841673967388291	1.9242018925835318	1.7605381624164167	1.702688232962319	1.9372962503558653	2.2035296610181416	0.8838393840037377	-0.3744402577785129	-0.18140219835329036	2.5539258373715543	1.5917245714409218	-0.16741856787457432
0.23522441993265536	1.0718594617906394	1.616488583621773	0.3763280797027639	0.009038210349578087	0.20291219501758154	-0.5126250082168275	-1.4742823325390446	1.2252574317768212	-0.12230562681296228	1.4879142767859102	1.1234830546215904	2.732091270456361	-1.5280497810849643	1.2415779482627471	1.8910654118475372	-0.35541040091322856	-0.257237096560643	0.7989151622941867	0.353115289277458	-0.32227119912849367	0.9033306687539097	0.6035767990138322	-0.24240320805703403	1.3105744438439182	-0.008969911891990418	0.9473308834052668	0.7837635300821781	1.0182524233036372	0.5026034020719267	0.6743210457643665	0.8857438733788208	-0.9523587280115353	0.6443620525841501	0.8560687851286148	1.179769435194688	0.8263342117039326	0.47401190130256715	1.8630493386012554	1.5429230348411676	2.8415152565648922	1.7799507761014668	1.7608664754068926	1.4993808465277327	1.248063470804953	-0.6716404023736342	-1.218912808358485	1.9474654861106695	1.9893807286219154	-0.9145064046850786
-0.32158167310173097	0.13669732009162125	0.36514633667807683	1.431765757898675	-0.179918333474548	0.5347881367843297	-0.02587533813146099	-0.675538416459635	0.7304045759852612	0.45086115368574714	0.11192943936819227	1.0805757389760047	1.5298708812803843	-0.7793620415180178	0.21891269235181857	0.3841274900800435	0.5774530297992712	-0.4236791326849937	-0.388202837338901	-0.10538188157269252	-1.4213444768182073	0.9265934311550484	-0.06267813332829822	-0.18099906141804664	0.14307969391484737	0.5216086364367408	0.3362600860888808	0.39171213223796236	0.17801623825412735	0.8104622602456002	-0.06355188567701195	0.3070978728343097	-0.1501343201678722	1.0637772622704638	1.6733251194629588	0.38354793966912737	0.38505195772898265	0.406030321430114	1.1292741377589084	0.39592387942582946	2.9065088199885207	1.5148399419931702	0.8201141489382718	0.6735686158707497	1.3144272844155147	-0.1135229758653682	-1.8414011428424535	0.6762416649720605	1.6114171356161735	-1.2288006420731885
-0.5407174345890954	-0.4679976852512397	-0.06965706200112115	1.953778812657893	0.14694702690859995	1.1988639223225428	1.298340340199806	0.38545212995925676	0.30022524885653246	0.6320782235234463	-0.7126388610672275	0.8790757413563186	0.2615740976232307	0.5951826778777168	-0.2597085671646966	-1.274929083319705	1.2397428795545036	-0.0535910923811711	-1.023333742545632	-0.3781819625222571	-1.6140372582881408	0.9124117356052434	0.32395378465521746	0.012378378570191102	-0.889052378088874	1.291450792302322	-0.31158013985778626	0.5675362829446453	-0.41779068536563835	1.108624010438771	-0.46601215334420687	0.29424565658766033	1.0634374781983573	1.4934694832375328	1.3691117441158573	0.0864827737971932	-0.6429102449910188	0.4249129379250017	0.488939572490484	-0.6802872028676227	1.720203411111841	1.0230010540414909	-0.10726113288199662	0.30400774449146084	1.0462510600504311	0.6068772111703407	-1.2053866847029182	-0.1339043352716547	0.6583777209825092	-0.853416876316757
-0.4910996649734532	-0.21291798608319934	0.3427502183443627	1.5318756035660661	0.6068972678158134	1.6739778530065184	2.5108369536321584	0.4810311927664568	0.21470291301232994	0.3273554318675598	-0.7389282967677526	0.6035957537262496	-0.2172298006733486	1.2632564345946111	0.020516549316232476	-2.062090296684017	1.201961049869915	0.20597417003215457	-0.6891293334748565	-0.010597172483732839	-0.8585844123619295	0.7629407067947742	1.1793554989116861	0.5207269403698025	-1.112105859535531	1.5243145951256893	-0.29057971785520254	0.7653345574234163	-0.4034114962379682	0.9619595805695081	-0.48463144212728393	0.5840130257212811	1.8094077795866026	1.7922184939872867	0.21495636479582972	0.3204676907318455	-1.2532652382559553	0.8520670229965204	0.2953871326855779	-0.94379864754985	-0.06979848380462111	0.3363911620201765	-0.358670843748107	0.45103337014349476	0.7518082280111535	0.6173337757203206	0.5002915136074664	0.049783121214502714	-0.4121489399077809	0.08999941192498635
-0.44501488584890686	0.34402872386252514	0.9485960580816194	0.6450894087671925	0.7421820797253115	1.48222403277126	2.6331607743980676	-0.3842694311150724	0.5238891599711286	-0.06577054984038293	-0.26846031520780667	0.3914359417208394	0.010354274355583127	0.6207887143215118	0.4487567051294732	-1.8084293279991186	0.7227770726014571	0.12846012187913242	0.31182204217284315	0.6547804948679268	0.1622277648113467	0.41941850681615045	1.4926319468890976	1.37534760123873	-0.5593607892535838	0.986076849052431	0.45250927298328336	0.34201749826513855	0.0642021931744972	0.4910239449032637	-0.38934642967912947	0.6387941757599265	1.538241542755239	1.7659206665109446	-0.6255407879261264	0.5710490365724502	-0.786550117229589	1.4724940180990045	0.37508407955669715	-0.44546717035397604	-1.3882340316941606	-0.28463897660958826	0.0193174735215186	0.7565597579341463	0.7168549129878925	-0.21321126564102438	2.1526565319622275	0.7991698342568209	-1.159353224359494	1.1884369686856897
-0.4136571085696725	0.31180057673532474	1.042580830873218	0.14277940129200722	0.5850334698768656	0.6214381040517087	1.5760261898703838	-0.9786853643865916	0.9213381032648188	-0.26066032977584025	0.24270336744013202	0.3594729416686327	0.10044120709613112	-0.6104177631352143	0.22929799196268416	-1.1647554738475774	0.4386117059589622	-0.028469439520453797	1.2212739167617783	0.8488028401182779	0.6096372226288509	-0.01754202553206242	0.7624560847961299	2.1534005277118724	0.09602460438977664	0.1355386940198573	1.1484583863452424	-0.6144413345738355	0.4585920759302427	0.329233293753681	-0.3231624564762477	0.2320562175657382	0.45835806258441014	1.3533060392887049	-0.2609444963231967	0.4069822871636142	0.4877483579855915	1.736485982300705	0.34455953735867495	0.08408977466231127	-1.6545578873254176	-0.3870735534445767	0.3387514119988124	0.7830696847071795	0.7463238989421013	-1.2160689353376433	2.6628118400447276	1.2274157182895526	-1.3970506687721567	1.9170288147533987
-0.2302943248136648	-0.42618044334393484	0.41684056130100117	0.2978278383110649	0.42156552295275235	-0.4013213674317792	0.1847523687923111	-0.2773654249751294	0.8954544666066987	-0.4011207169823603	0.459454954108863	0.4077904416884995	-0.5787621360081547	-1.1722278345974537	-0.750484182608144	-0.7590270394734994	0.6023527423956397	-0.04202211860981185	1.3660691735068333	0.29776323534426885	0.21857329392025338	-0.38618794785848537	-0.602221108634927	2.1516528648191704	0.1856823795818099	-0.4453915239815495	1.0038782362180105	-1.364568298346529	0.3860940617426951	0.7166886506988036	-0.1609709339893776	-0.41661494874750854	-0.6970524746510989	0.6733453092144271	0.9411068432723079	-0.12087189644933165	1.5883424112261935	1.3297611175712285	-0.0015276293294781199	0.03798990864805767	-1.210237348433384	0.18489753993788507	0.0226073577539761	0.3332161874600917	0.3104772159490092	-1.6172936616354368	1.8383733852102504	0.8317449584731891	-1.2528472987967676	1.8867884710862253
0.08463955272117825	-1.0656639593587018	-0.4939686356156402	0.6024273939169238	0.20351340656249003	-0.986844819140862	-0.6118865721444521	1.3353949677268082	0.2176675830762662	-0.716367199196183	0.25201545326704233	0.18466715169022238	-1.7027371506332956	-0.53838005735161	-1.747828937555524	-0.5507224787259432	0.7966881422383345	-0.014625452359637458	0.6451900311254729	-0.4368501515217094	-0.5000531747749769	-0.6057263021855125	-1.6913011991369562	1.0770659283666808	-0.32691078674984675	-0.6024275968563725	0.13394994954020478	-1.3474057605480496	-0.029150968761873824	0.9601080971960755	0.18425562699455578	-0.941701481827807	-1.2368446689480443	-0.09953895007860962	1.7025492168077005	-0.6368399054632068	1.6273606546083341	0.5102133038106577	-0.5586171819843264	-0.43890500314792247	-0.7852282838729076	0.9873527886062514	-0.7113716039871685	-0.3856974224826849	-0.7621098481205613	-1.1518974695727755	0.3843860846271442	-0.08745435958761903	-0.9957907707289884	1.1052475552960899
0.2983020794968372	-0.845356433867158	-0.9550049338955543	0.5077049903920043	-0.42944437615734576	-0.9177354970055641	-0.6244192027368068	2.4464213708175686	-0.6980867581797184	-1.0711795663615566	-0.2820229583210999	-0.5512382359279597	-2.2829882338700345	0.6635429512219095	-1.8814207517381267	-0.09494913550049003	0.4674391696994686	-0.10286204375248699	-0.3767657113653627	-0.613903710542579	-0.8028341638555323	-0.670783956516281	-1.8875349443077314	-0.4712673706577601	-0.8583013140420921	-0.567096908422046	-0.502619200435347	-0.740995901683758	-0.29115700172591724	0.19973013907375664	0.5026867869753491	-1.1262403538319317	-0.9074802644786353	-0.8288862946878071	1.1921548004725153	-0.8338407926862053	0.5273902191114616	-0.1294917348596649	-1.0397324689546181	-0.6649191266891048	-0.6558209735769712	1.3633252533491655	-1.032759033019489	-0.8624072719278867	-1.8968334481843439	-0.11738882657912734	-0.798551937049191	-0.7684861645013606	-0.7718077821997145	0.05100356591888444
0.3085350777118533	0.033842147377316015	-0.5773333978782427	0.11337851928264936	-1.4665214841914016	-0.4565033960852094	-0.3827749878330043	2.080731750218765	-1.103929406624372	-1.0941410899461155	-0.8492529214932986	-1.4894139449467536	-1.7090957172694485	1.3793561622542356	-0.998450480299167	0.6872875451080652	-0.37809054203263687	-0.1887953578045149	-0.9159301173621626	-0.16128548137276497	-0.4637615346854843	-0.5716244593263415	-1.3438343385175278	-1.4126266066685285	-0.8488791250216563	-0.5335526315183502	-0.20626840595118764	-0.1625691097348483	-0.09611570099129146	-1.3263420218189574	0.48561888619718646	-0.9522099075895019	0.04827874271769601	-1.3759118552834995	-0.1092947459917246	-0.6839872716860063	-0.9222329629509233	-0.2284415503927908	-1.1942044152511195	-0.22453375250696941	-0.5035751447838253	1.1228263024065186	-0.4394375265749973	-0.6817324369433678	-2.263390937960013	0.9097465030729283	-1.2712263535945394	-0.7373660492783783	-0.5085365887634637	-0.6081994315167345
0.30596401312892957	0.6104255702607824	0.24386321732905283	-0.060746215382795316	-2.184907726298954	-0.04041042745660361	-0.43872521796410324	0.5947244918053739	-0.7039776018919474	-0.7199031118639003	-1.1247206475236695	-1.8867458979041787	-0.43192441192040804	1.1159816060340682	0.18246663740659938	1.2415778250501763	-1.1424671232850487	-0.029347854805532415	-0.6524736381726628	0.29102506482027724	0.05159916401105551	-0.32139330284659795	-0.7545041235809729	-1.1909500170281804	-0.35543797142371875	-0.45186001268456666	0.5651220680496305	0.015437144128801612	0.2911410019600881	-2.2361812859569827	0.12580915435948184	-0.5394989190131528	1.0426087660298333	-1.58548885365841	-0.9791292106567889	-0.3968229816883401	-1.6962643296059399	0.0035279537761700695	-0.9690697180889463	0.5332320731589184	-0.07653843791472895	0.6819615786022467	0.57325434771141	0.03722651704162722	-1.6380454692309865	1.352118638388069	-1.1611200079006074	-0.24423519821900355	-0.09374975844805566	-0.5102908709060673
0.49235526934739615	0.23833426139818306	0.6159994036104477	0.155576351536189	-1.8150647837837197	0.0676479428504443	-0.83489098747014	-0.8606217353489354	-0.02338069826369278	-0.34878191956427496	-0.9763080860173368	-1.3348827793720757	0.4589740143421001	0.21938010003719866	0.7546532196934942	0.9917677876893478	-1.2801533963977827	0.3225375287403169	-0.01783503949026209	0.18749425561462899	0.15643424387462743	-0.054070992216424266	-0.6658615591342599	-0.304605561330496	0.05160110377568741	-0.23578316918667305	0.626894030490817	-0.09074986750288065	0.3167264813810299	-1.5222025490839293	-0.23970627258030786	-0.1196546273388303	1.423562466091877	-1.4287161651929432	-0.7607371281612473	-0.27288143218264277	-1.3245006814689093	0.0024235792861807114	-0.5231025494461913	0.858039405677444	0.29599697076143994	0.4869036375254025	0.9564756426916973	0.6403338763070264	-0.6275142917338182	0.8981132235032686	-0.8429308579196966	0.0337012492527045	0.3929163846184246	0.11576664252261402
0.7742796295422888	-0.7040370657043195	0.040359581157130855	0.3469337220949757	-0.506280923521691	-0.1417417390316929	-1.2450452646225736	-1.503041389043461	0.17053294488708	-0.32314029375126746	-0.540205676994916	-0.35847097605045536	0.3227111731049627	-0.6242379749254339	0.4148064789581565	0.10081765865303399	-0.8275822795291761	0.458634898964235	0.2602679275754474	-0.3237518709411083	-0.21365392724012672	0.024447333498398324	-0.9960479771708546	0.2545693212641669	-0.04366968792432957	-0.015836347699693006	-0.5640541643618225	-0.2142181305033999	-0.1813081393209314	0.10406700977580757	-0.32569970875001236	0.030740742631165226	0.8773638524224145	-1.1185494335252422	0.06800362127264038	-0.5190314287400798	-0.19935905492015954	-0.5756865282989021	-0.07973655993667148	0.4364188769744629	0.09310480598905777	0.46519594184128815	0.26728604109585474	0.5274709275770239	0.0018166746046618866	-0.214482896021695	-0.6213895506450546	-0.2834126602970777	0.7034517776672543	0.6567922733565745
0.8915160202968341	-1.2519572665864895	-0.9799282115867426	0.11803772608435197	0.6695217856504065	-0.566864040097436	-1.4568226111165492	-1.3958067251601423	-0.23205533622238317	-0.40946625425627126	-0.08120194818110824	0.0032331573554287155	-0.4450360377222892	-0.9931725782003072	-0.38106771559370617	-0.5822846700122571	-0.2516734438689097	0.06451357486751566	-0.07175231362067551	-0.6207107066239504	-0.6339711740941675	-0.1395988893918171	-1.227803938696572	0.0332408156637315	-0.4488894342014476	-0.060459351222182975	-2.166422796417466	-0.2857078697275627	-0.6761370829999895	0.8257826713507993	-0.2160786525700601	-0.22280974419264926	-0.25740594865147937	-0.9356267012615493	0.5891108360845118	-1.0512309999695937	0.8141069785151376	-1.4689075066074275	0.2552163407727788	-0.21808223848928912	-0.5876009149148298	0.20435832182237676	-0.7656084523541963	-0.20313746411746542	0.06958947229699101	-1.2075197605914048	-0.6293592877326918	-0.8871096906539155	0.6908231746895801	0.6279131415146221
0.7777036292817165	-0.8968203065776382	-1.3927031006919341	-0.32615219592392075	0.8232497056883119	-1.09599916937654	-1.562772762357143	-0.9808194337537635	-0.5846860820501583	-0.07298981930853066	0.1863642281010118	-0.6573551904093125	-0.9331003010004107	-0.9036682715250709	-0.9394500471292878	-0.4075526319575516	0.08663138810851748	-0.6865674113896365	-0.5481344521234123	-0.35205033495921356	-0.8154789793105244	-0.3375721221686266	-1.0401274134372918	-0.5387678157555773	-0.6460477078364698	-0.46516922176230796	-2.7699408188202552	-0.3694781625477934	-0.4765998320222705	-0.22857287379966718	-0.19326124738556041	-0.7264989437560891	-1.1490491584159228	-0.8904406169789828	0.45763564680951535	-1.4604236424309947	1.0765803106062952	-2.0120167699205673	0.508093768049075	-0.28950601413094296	-0.9541080933235165	-0.40110010040100935	-1.0060319978924754	-0.8091853533236247	-0.05322002337786118	-1.3402170419429886	-0.8448219683214083	-1.148609990290223	0.4713418926159406	0.01715316892517279
0.5885185241957301	-0.05612244612693023	-0.7491787098598088	-0.46581629264541213	0.1879006182977868	-1.5648889382893054	-1.7109807231781924	-0.523531217698768	-0.36602401364703724	0.7092287765220191	0.15394563823676474	-1.5474188717412345	-0.7280954596854005	-0.6082501832696247	-0.9439944756754187	0.346212843045223	0.16581461425718538	-1.3019949696633841	-0.5650929045795733	0.19616856581018674	-0.9753566553558919	-0.3253138529984409	-0.659100588813893	-0.8184571524826473	-0.44148904094218006	-1.0056478882001434	-1.914812780605398	-0.42860864116840486	0.4333303888885628	-1.9020297434504536	-0.3362766599119084	-1.1575828763759846	-1.1596398780379016	-0.6874732762427559	0.06489174426495642	-1.3223584345187203	0.5735996315486135	-1.7783944772731521	0.6511893060020985	0.4204574615600022	-0.45522477414810675	-0.9087411002537082	-0.216634442082908	-0.7074334465331681	-0.09006422651865308	-0.6458110536690808	-1.1093749128672927	-0.8387882156428491	0.2452204699141619	-0.8001866970949468
0.346844557759893	0.4776808294895879	0.2342390556022753	-0.2405717226944399	-0.2510660462389992	-1.7336348578317589	-1.8338925660147354	-0.13767231452900108	0.06440336074242319	1.1906239976604382	-0.18268355659168195	-1.4903584710502844	-0.2815383695217427	-0.3567957723063794	-0.6181143961261297	0.7438665076772076	0.06563326715655692	-1.4703353568200537	-0.1255550276250513	0.46458230959800045	-1.4184812042377786	-0.15822141304849258	-0.5179159402924219	-0.7570724040956873	-0.1656302614059397	-1.3235027195012963	-0.5983632950199447	-0.35919264919865973	1.2157844461938887	-2.2853984771605647	-0.44757943238093467	-1.331242630491074	-0.46913616366240873	-0.15283451711187915	-0.15415063229214693	-0.6610138997459216	-0.23597963626983515	-1.0401712996132	0.47575116799964173	1.1714314874932992	0.3857576340575597	-0.8322026029594893	0.5984736237422655	-0.15516567356591737	-0.2027878943308829	0.04562532096011805	-1.195095543029332	-0.3753555811343109	0.014942342064559662	-1.398400639892194
-0.19968308863139747	0.39283758781237765	0.45215432342056283	-0.19616488420659728	0.019371580918964484	-1.4345213201784135	-1.725050199129337	-0.05342200866916601	-0.12464979583300816	0.6661394431522795	-0.6565821574969893	-0.30874066922732557	-0.2605154572289036	-0.27855018440671203	-0.41026883090841676	0.18414701573237158	-0.2534223671099	-1.2638439067299647	0.15061802652189207	0.21070782019045273	-1.8646432767953458	-0.17383336361257687	-0.6390943570683326	-0.8518839553250298	-0.1742824089393317	-1.2181637463241197	-0.17189734660414613	-0.2367550384558122	0.9862996071370376	-0.9200633533183133	-0.3898978058938059	-1.3414799243011113	0.07992741759729455	0.3806410297820139	-0.26181896226839135	-0.03887654180838069	-0.8458190373284584	-0.5303886262435623	-0.20872084249467124	0.9810847974708856	0.4152137294063342	-0.25250609575455724	0.29242773923446963	0.03398954258405976	-0.6017038177303902	0.01996173824650881	-0.9770391198645954	-0.30048438237482694	-0.37525989274715976	-1.5442522240182945
-1.1562322369652045	0.05626591237026819	-0.29495149469170595	-0.7032563341691842	0.47202098815491716	-0.7683755015823461	-1.3249353089569518	-0.47008670455705903	-1.0899549380576048	-0.534577634176693	-0.8977627281423587	0.863464310340971	-0.6796145471410251	-0.34147394115337976	-0.5727572955109642	-0.9752487199944477	-0.7706066566731485	-0.8725504299721062	-0.20630475973597495	-0.3250410153563189	-1.518108271924133	-0.555015193051212	-0.5284063659301289	-1.347674352354621	-0.3047518657384037	-0.7520437600750726	-0.8632562557256546	-0.316691762407355	-0.19962495446653597	0.6881241850487524	-0.32085925481998967	-1.3609379522450862	-0.13495910367048086	0.3345759449257036	-0.5540631180851223	-0.029373665473066614	-0.9807888195330168	-0.6751418280135348	-1.1950386367597248	-0.3162797665017108	-0.7681019429935825	0.2397631284020485	-1.0782503595259472	-0.5145851469403424	-1.0203232274889238	-0.4452943072012569	-0.5785232809800126	-0.6057424955604034	-0.8866064858178573	-1.2244719140579683
-2.028299943803345	-0.0439135024912442	-1.0288497830024919	-1.2829205284093173	0.3056742629740822	-0.08103000036776255	-0.813377215159733	-1.1041180224963343	-1.8972136650156641	-1.1769941337168328	-0.5563144435136076	0.8311567085794028	-0.8388295695054044	-0.3833675340881514	-0.9732776586678884	-1.7981081383182198	-1.1305405702050166	-0.3381856763324763	-0.8853805874086452	-0.7333881407532497	-0.008899016136665194	-0.9868854614453242	0.22248573854288736	-1.7434739351390482	-0.02962476215558392	-0.1398409501737451	-1.5786364795967076	-0.6595271496559936	-1.2968234820983076	0.8649777715865214	-0.4462519838230365	-1.3633901163645212	-0.837000609754989	-0.381625996370391	-0.9777457325528253	-0.563306845088783	-0.6137393607304951	-1.0796045040208426	-1.8246601024243205	-1.7579404778280592	-2.1144449109961574	0.18803567197737067	-2.2121849822037145	-1.1954785615701626	-0.8554318837378827	-0.3792741914196433	-0.27866224838094134	-0.7307517570860067	-1.1347325333107445	-0.5892878809096327
-2.01792622621557	0.1534079698215562	-0.7432443447407283	-1.0751768742411523	-0.4578725591848298	0.32522854956867847	-0.39350791406307006	-1.209924866814058	-1.4916827143117513	-0.42033294053975695	0.30772446652667035	-0.23876175563492302	-0.1402770259614759	-0.26260450948119163	-1.2150751314428638	-1.6757975583183815	-0.8379338743348291	0.3275255389612369	-1.087397001151156	-0.7881935200382327	1.8772276668995178	-0.899842368753222	1.3326530202108404	-1.2937598712524971	0.826451789798946	0.4034270140196605	-1.1681224820224563	-0.8684644119480079	-1.303661283443274	-0.2864622816080971	-0.6159619700470925	-1.1399687559400637	-1.171483581895278	-1.0687876760212072	-1.108381306065697	-0.9289646417134488	0.09415233586728541	-0.8821235373479689	-1.5088483905280954	-2.0934258457493065	-2.0937971332839926	-0.30294641090197316	-1.9301613895237129	-1.048277053217444	0.11493435976334467	0.620451349596872	-0.20922042595032597	-0.261390288806248	-0.7815403254616139	0.08573656951905759
-0.9269180199443189	0.36080006084770644	0.3606259332708686	-0.0007890887178805954	-0.9468320459561236	0.4497798049773481	-0.06429226583928066	-0.3344426009587922	0.029480983923988256	1.1577979263643907	1.1304273447160371	-0.9415512734261943	1.1522944072118226	-0.027711749555850637	-0.9438205675485615	-0.7890201269658463	0.13027094176337123	0.9015325909192433	-0.42893901617147207	-0.5236627234910141	2.726906206996855	-0.09977001301492548	2.015918513462835	0.039962554808002794	1.7019170002035426	0.7410057624844405	0.295541739419962	-0.4145690378661795	-0.3039745245692414	-1.1141096957530923	-0.385007199418039	-0.5894905370471207	-0.6935791884211313	-0.8952415528446506	-0.7460250803692715	-0.5375395641709023	0.8123900522147223	0.3090210949265549	-0.36882207275424855	-0.9931494242465175	-0.3819140601065704	-0.8241890141150412	-0.4396529875872003	0.11475854764928588	1.3231162754276355	1.6874504047964018	-0.16789492627028527	0.5175686096456231	-0.06318708470022873	0.4894648216089856
0.419777365295593	0.4008201298360959	1.0648764421507912	0.9019668789902084	-0.5117918144976755	0.516934176919045	0.32408369205419113	1.0202588009610867	1.4027952788621134	2.0777250115806383	1.318288494997108	-0.26562321834696884	2.066370241234025	0.12588283631327962	-0.14465336133310847	0.22649634796134213	1.0530606046594246	1.0708948662999394	0.593539503866868	-0.12859177614441236	1.8973989422163506	0.9372670819723649	1.8088454780120466	1.3339800323059607	1.7932084918024211	0.8404419046080204	1.617244382815658	0.7072001671187313	0.621300164250374	-0.4894316748489963	0.4151618353396512	0.10516416607905628	0.12903172812031277	0.13830975318216235	-0.29216665059094354	0.3651160790041412	1.1377761811503029	1.8793024070065592	0.755158017611917	0.5946380549817302	1.6347870313126922	-1.1810047319701644	0.9079540153719893	1.3927128327974865	1.8635371325385466	1.570752143599561	0.18445758805760232	0.9102141088194157	0.2915510143315247	0.47079019018169666
0.9137132408103182	0.3629702853279757	0.5641766775423757	0.5989401222414783	0.45636785312799477	0.6440790996110923	0.816715483476169	1.765277320559239	1.5250527053192773	1.518099613305105	0.8682652113098384	1.1405366563248722	1.81883392860308	0.1392565159292859	0.7839159885161044	0.8775533696661213	1.0629939039377863	0.8356370574279188	1.1076053537538972	0.15283435858462252	0.24062002853465356	1.481986203186628	1.069526594189128	1.5340299233603425	0.906286776246774	0.7680360166416778	1.758200803135668	1.7704709470621514	0.5276810996512648	0.8146030750432426	1.2835449419952862	0.6464361924230454	0.5004216332637264	1.0941940885361296	-0.31653599472567784	0.8937392042307499	0.8531415147862049	2.709219870276069	1.0603037141765288	1.3272110876157337	2.1785866130212415	-1.4900163121083494	1.0571900770006883	1.6913910326211705	1.3236420070795016	0.1995332795242722	0.9062943518157552	0.6033688242338731	-0.16615855372344632	0.18473587515365722
0.3294256093192208	0.29195809189926364	-0.5857905895473561	-0.6029769907887171	0.9738157697197577	0.661388600031664	1.235829862504372	1.3597347440904424	0.5749087169278775	0.1581559435652698	0.3858980686435668	1.605041474296737	0.5239154372436123	0.2738958643206529	1.2982040386898976	1.0306594541363345	0.1085305609080729	0.5823646556054856	0.7291190632893202	0.12380890409212757	-0.7522575762585052	1.2251101066966297	0.5274557778241011	0.5304011135995029	-0.32809351223871613	0.6180517033946163	0.8475969602368255	1.9102916153167446	-0.4490037574752902	1.0770028769114979	1.4144742339723404	0.9064366340933444	0.2531539294867941	1.0853783717671734	-0.8028657496242817	0.4686927585440248	0.13417229494379096	2.2441806612202515	0.5387344065176474	0.7112014823817412	0.8308746525698851	-1.8244753550764865	0.25328049702971867	0.817143079022632	0.09986504875676606	-0.9866134404756981	1.6092487359232002	-0.004378811033127535	-1.0023098255288296	-0.02665508559367674
-0.4608386765429413	-0.041248451873045794	-1.1536589944459086	-1.2161633202087947	0.597612712227852	0.33063213350100323	1.3527278436037462	0.3997993974297106	-0.35400495473250854	-0.6534780335485764	0.3789231008186567	0.31910471169629195	-0.9382263683412922	0.8647433084273995	1.1647264939637223	0.7419054259713347	-0.8183649427176113	0.5911003027437127	-0.17886779329436764	-0.19957429096458082	-0.482774048950165	0.46737577029712807	0.42897663633595207	-0.668814074295639	-1.1257224965476935	0.40670452028374243	-0.07876198797644794	0.9486325329761224	-1.3360536047137057	-0.28713177539826523	0.5064692633809947	0.9673027941644818	-0.004479595236990998	0.24724172521356036	-1.057599856927211	-0.5384508143619271	-0.5902806096279588	1.010661275665071	-0.10504434985387835	-0.5363472152412254	-1.1374933117520571	-1.9965533290753996	-0.4324216279831472	-0.44617510046684883	-1.033370023585353	-0.5287971269278107	1.7813103893458346	-0.32981257865528035	-1.285918468534861	0.033766239221309786
-0.52321103256296	-0.8242532856842393	-0.6979842448318285	-0.23192907363050747	-0.14145662305521306	-0.2839924741005039	1.1493929301511063	-0.10344430234124427	-0.5640254025611907	-0.4056471071629851	0.6319635154143769	-1.6709700832445966	-1.650536592133903	1.8251156049607755	0.6901528867080984	0.14541828470984236	-0.6008875403009	0.5927529668291026	-1.0166137093936718	-0.5107484064000094	0.271534371033078	-0.29707267119822917	0.34362139265514013	-0.8705300638697507	-1.3023608707894907	0.0664822458150703	-0.16928105939401103	-0.4149214495714459	-1.4051980666377157	-2.0063463942685376	-0.8804188664558671	0.9286163628536407	0.26987063766137853	-0.4679584402878694	-0.49012380099383274	-1.1876608620420472	-1.0378454419086833	0.0360275458633351	-0.27784918503138684	-1.3087362627810275	-2.0976997954462706	-1.8089621315081454	-0.3616065315688918	-1.2552327138736432	-1.516811818408071	1.357017107496377	1.282136966728433	-0.2954462657576207	-0.6315853473024999	0.22056100080196553
0.08728877544454862	-1.7027684117912933	-0.004840376975840504	1.6073479479390862	-0.4556811861110906	-0.7715437210559055	0.8695067068558386	0.07001232619049819	-0.37421638448429106	0.1455267743251839	0.4827903014218503	-2.515413648017319	-1.2722237838152894	2.50578330606704	0.43372949514179354	-0.43756262396898055	0.8142783069131325	0.0884370402698095	-1.4935616189172136	-0.4315257227226711	0.4283098238117383	-0.8136396761240414	-0.13314809410192088	0.18782941704017708	-1.2418655681528277	-0.403297160314809	0.5251237141216238	-1.2285632720551802	-0.8427300165274132	-2.3683397342851458	-1.831663356167347	0.8143211030783352	0.7942894381917924	-0.4377301943341842	0.6281528839018	-0.9324906208399553	-1.259966243517335	-0.17560896173897272	-0.09230765932695204	-1.1791433610586894	-1.536254369721752	-1.3832913378617073	0.13291530730936302	-1.4630252618254267	-1.2044865761960732	2.8788333165505327	0.47130099780971085	-0.29134746501451997	0.32849878469524924	0.2331018825309958
0.5306443726466602	-1.8821782709606913	0.0068449542141818046	2.4943117899662735	-0.19355890794033198	-0.7744609491005325	0.8004592714242805	0.14625703740549903	-0.40305442403033037	0.039015150670617886	-0.2602759444289379	-1.4761721881251528	-0.13066336422908206	2.2144664341798914	0.6312313396886787	-0.5110077342790815	2.238904428455867	-0.8391937581940838	-1.589942784138308	0.10106976424073687	-0.09877081568831571	-1.0271217644803523	-0.7105004131881205	1.6092775028486659	-1.2108348723496334	-0.8069491931359313	1.2916897932084401	-1.0609170526158265	-0.32036541075592334	-1.0232922224627992	-1.8836914525346027	0.7114676663951438	0.7784142845061154	-0.0634468707214334	1.3593341571129387	-0.08009785243054607	-1.3564910535428447	-0.0026317962889832428	-0.04496351008811537	-0.6064282814721929	-0.20589377955800217	-1.0327244866630516	0.4321848291770837	-1.3964178607293647	-0.25984220860028834	2.525077303508066	-0.16016711559323302	-0.48447728839036625	0.687162055826411	0.0037255542661551425
0.33625604445688156	-0.9525058397235234	-0.5113537868897676	1.506881744528211	0.17296900233000811	-0.3888730607577821	1.0114958049438483	-0.5454297773474126	-0.5998530292042611	-0.6996381244284959	-0.9118616665096273	0.41814110880724786	1.0795662495911784	0.9304771620764839	0.9475998317380199	0.20388775057114317	2.3387790831197965	-1.3106728505714489	-1.1912332585727325	0.7264316934489966	-0.41456544088250885	-0.8063059814638981	-0.688449541135569	2.171248971935022	-0.9539925776599185	-0.869882026585574	1.4871475293154535	-0.19965492080441002	-0.09161867404240126	0.861276565258674	-1.269729325275436	0.8527067613916831	-0.04385561422071957	-0.169508822196469	1.0788858798517116	0.6877496068804939	-1.1054230620633232	-0.0834809822725004	-0.2263793060289584	-0.1967639524942986	0.9007961874315681	-0.8075050106406102	0.535571967344829	-1.1460528253525306	0.8846976147230214	0.5926907650828362	-0.4116276736495388	-0.44291389216701765	0.38162627216915923	-0.157797196535267
0.007030412537278022	0.4630009109233574	-0.5657281879324322	-0.38829522788463844	0.30940432693027087	-0.05345217809167104	1.3050773636726483	-1.5177503581641292	-0.3477266691550417	-1.1686502147464395	-0.6448288574412389	1.6056042799663062	1.6991644715810077	-0.5745883650626878	0.8897899964565655	1.3491596411021012	0.9172096641224607	-0.5387958748256324	-0.079106325196528	1.0367552604265697	0.13117232852896663	0.007209644850501555	0.10629310909849221	1.422637301427129	-0.10664947614919859	-0.532514404717138	0.9991079978767763	0.7514556076899708	0.25817552568632823	2.037249201282147	-0.46168028643411635	1.3773083893121052	-0.9552667766050594	-0.8726457501035214	0.1441775734216357	1.072600617901667	-0.11584271076511268	-0.4982804745448136	-0.10573284383141317	0.0191485096433535	1.439469528498998	-0.36721157381836306	1.009923020296715	-0.42545615336397163	1.5495366717402261	-1.2900580967828184	-0.37019668563003744	0.3363706168461056	0.2984825127892589	0.14627436353899362
0.2999325759853569	1.1523085778826392	0.31899177659836647	-1.4067311163160043	0.44639529874199485	0.0023535968944379234	1.423483432174715	-1.493790053409314	0.5492145938641138	-0.7784004810279966	0.4317431654701751	1.6144095270039092	1.4535342545313097	-1.4034026488949303	0.45472740952146695	2.0871060181010015	-0.9001547597790409	1.1029239644301032	1.6110783641296453	1.0328031058198541	1.0791227307921487	1.2118232578016188	0.9384487868889393	0.06987289365348193	1.1221352503091506	-0.056499570556674136	0.20371812739480605	1.3478581624043	1.13871262772833	2.3596470787544486	0.33249861430560435	2.0120829433130507	-0.985589589747717	-1.3449209017381036	-0.49066491205109025	1.3087974427154534	1.531668895890501	-0.689797840589889	0.7821618585956179	0.4603492736221445	1.6379036053976286	0.5603170183219278	2.091603990326156	0.812130991331827	1.1616317318079923	-1.9595718408351566	-0.06969236492837305	1.6180112833451787	1.152153888736728	0.9729154572540358
1.1406552635502838	0.5578486436366433	1.3638721676634908	-0.8259901262684699	0.9344468708872046	0.09852131877288553	1.312207989872673	0.11067967998566186	1.3996174009881763	0.001981051111575321	1.2121476951073238	1.2768538360361534	0.630246784642892	-1.3072712466108831	0.22766130209780888	1.84348250821224	-1.722256977818816	2.2091737524540713	3.1163881285381394	1.0721334575162373	1.4184350160533223	2.139917836687043	0.9094082980652788	-0.6540590944191954	1.9306492267957944	0.25652721857314326	-0.32758052666221277	1.4578489288204677	2.2323669610868437	2.454464346510257	1.1304703031559202	2.1792315064835335	0.013107525912321123	-0.7755779190098483	-0.2635231289716646	1.649272103052364	2.9663046704805063	-0.15301156527351575	2.082071022261098	1.2698512598493672	1.7054561731723057	1.6974670580503355	3.1335294586939804	1.9202788505978905	-0.14909937084654387	-1.7017643493137158	0.6450680104848238	2.430615137199998	2.4705336653166414	1.9146541375085775
1.619660532259301	-0.539318314704492	1.402833384209633	0.43640024584455517	1.5903533683189905	0.7425561655405702	1.1781863249639437	2.299506102062192	1.3902862793129387	0.2401248117302499	0.767194058660933	1.477691362932629	-0.10400964786755788	-0.7696021216617374	0.7139461725111467	0.8739765561995436	-1.1080687011799568	1.7404606496969421	3.49054592230868	1.32034688229894	0.8242656811735671	2.200285108533662	-0.01512752586141551	-0.08196376771871607	1.697347135259137	0.4270059106850623	-0.15985234292086556	1.167761769501901	2.6510225825101608	2.5869628952188153	1.7880606902567966	1.5705307706056888	1.2167162141814474	0.6473447994739718	0.48637883513115093	1.9262639403360167	3.1497954854037196	0.9300484419338609	2.7850530932169932	1.953255603846059	1.6030603722640495	2.3910736979879372	3.15001075003298	2.040567036509868	-1.4146347571794615	-1.4528434257986322	1.7716519128511587	2.024224714858969	2.9877613260380484	2.3881182019480196
1.1104095014418551	-0.7794839585009706	0.30269521774154456	1.0286986371933236	1.7621517470820485	1.893123595202179	1.2513902866511992	3.3039381999838406	0.6187685879659589	-0.30579290670395226	-0.5753367543952822	2.031374312536725	-0.24974201090181444	-0.38696448139362755	1.6186501763892864	-0.02459914804980138	0.18978459963948235	0.1713810443296985	2.418534832224976	1.3973896233574603	0.01816427587968038	1.5270309344060626	-0.9477637931590767	1.2625943407645315	0.6717122328703805	0.7442316302089792	0.6727072388402413	0.6741971913400299	1.8377626693570754	2.2901413237136734	1.9045755960916861	0.5553283202370379	1.7437216188305382	1.9101961965337109	0.9708703166346578	1.7349312117786857	1.9409047702780493	1.7923922062791209	2.2219480326026164	1.8599466635319202	1.308735474782165	2.3001019018623903	1.8534188258213256	1.0479580491471916	-1.5942568633117646	-1.4526695634647606	2.7515318927618937	0.7040448937050892	2.0677701647496196	2.0391127319463838
0.06961524565732315	0.3088812472911121	-0.8233129436337276	0.5944471148163772	1.0662891805656627	2.728914025918973	1.4541373956153367	2.2665942061409114	0.01544958591766479	-0.8993511607458422	-1.5635831547682477	1.974552992680424	0.055927225746534165	-0.2964003086464285	1.9699648085969308	-0.3742393297784938	1.0338787592452978	-0.9841518617445989	0.5375158938389419	0.751924135736976	-0.15061529512536684	0.869061206047566	-1.0816712474653196	2.0668594845056214	-0.2396801016358151	1.2849051374905733	1.5110450653763776	0.2015318680247166	0.19638488841246005	1.1443294938939101	1.235921939404875	-0.14350747163671151	1.5121784232434958	2.2381623285362395	0.786673003600743	0.9592706257939281	0.385483664266057	1.7575514848252407	0.7772625278862162	0.9305708440490728	0.9957130279355701	1.7559249555114904	-0.009437653832281897	-0.21306866402932867	-0.6014673568250983	-1.0940771654798973	2.6870261796041737	-0.46530284165422753	0.48264759411471847	0.9370209837793197
-0.5296128530435169	1.7712055801639628	-0.8739807170126322	-0.16366485669428746	-0.13240163535264432	2.3547352726775035	1.3504486119389636	0.008508205025364812	0.2050505111576502	-0.7063522132794975	-1.4231099050176463	0.8195928828272593	0.19947863619541448	-0.2481297474751715	1.086375170578408	-0.45881810923465877	0.8812619516844595	-0.7920359392358478	-1.082441478063137	-0.6056293295796408	0.295809057338401	0.7120363757352656	-0.5448581502568406	1.3716713420001507	-0.3697131630200083	1.6111721648737993	1.4328970852549447	-0.1272459368100249	-1.2439153489508086	-0.4196296278367432	0.11580357145721554	-0.21117359968218263	1.0826953258658092	1.7622640802422298	0.23427061930482074	-0.025104800597518514	-0.25893928160354573	0.7950582148661299	-0.48452020713210214	-0.18938035971753397	0.7973970432281426	1.3342385996266122	-1.3659907928177495	-0.7716654161567835	0.5838659590307627	-0.015046269627050812	1.1876944221405579	-0.7574020305444641	-0.41066704112038466	-0.4938093937180186
-0.403912454509318	2.270114379691465	0.04624930266080831	-0.5601079108965052	-1.0819717415486902	0.8121736184141215	0.5482787547885045	-1.8472850622573922	0.7587811551888143	0.26606040130831227	-0.6591797444186774	-0.7515520880593803	-0.17115706049973103	-0.10074627430811477	-0.619817475383308	-0.8306214353023234	0.07912173057959072	0.18274010410968952	-1.73978357030952	-1.913430291103553	0.6062925976739675	0.6688065137616808	-0.10254170479638056	-0.5120497647929281	0.12401071686637209	1.1623420093675934	0.09361322459736487	-0.3791665462234811	-1.7307901519906392	-1.3848218593518147	-0.691310216419495	-0.04239875429080873	0.8441673161255826	1.1223646945173091	-0.10403438116406624	-0.675385117425063	0.21017252389865362	-0.47991161262111326	-0.8442569251701388	-0.7952827168855939	0.559467201019417	1.182626159258437	-1.73798497957952	-0.4950279516519784	0.9807564565678584	1.145318169285092	-0.9956982950597261	-0.40717088022593717	-0.1414815685594363	-1.6690583859332153
-0.23340260856841727	1.5505872058275638	0.89908317214999	-0.6331824571167122	-1.3677828270459922	-0.7309793732635181	-0.7642096930745551	-2.3374105355197816	0.8031738445568672	1.2552213189332349	-0.29574109217327316	-1.5300317269494295	-0.637066618954058	-0.04940374573304548	-1.9287011371883003	-1.491087420933866	-0.5991512374643327	0.6807279740656027	-1.4265559921919093	-2.334995288721175	0.3051194946502877	-0.015512596899379508	-0.1495371434755021	-2.1809790844247665	0.5746355431141026	0.012591623931321405	-1.6984836827400933	-0.6874964801360071	-1.3032679397669715	-1.1786433056801169	-0.6290946511030505	-0.18797415454790395	0.6504925286820509	0.6919378004191399	0.036841420971553226	-0.7164313427949508	0.8014600054120037	-1.2406614205917512	-0.4778012070869798	-0.7622218947469331	0.05074074303727239	0.9641212257339091	-1.430235898235035	-0.0541280181378419	0.684020471185784	1.3974819695470353	-2.3818906113211074	-0.10316821308594201	0.47707102393527445	-2.08305851558237
-0.6484618082105952	0.6519856298428555	1.0066394682855528	-0.7163793991402772	-1.1436842634101285	-0.9861512853621459	-1.7628112759591223	-1.6990078890815596	0.18933389093660136	1.6256340989899483	-0.5163096529744239	-0.9986674962897049	-0.43145130229880946	-0.3171695773256671	-1.9558783193353635	-1.7747362880379582	-0.6224962266926204	0.25455376785501044	-0.565205115144194	-1.7813575374535215	-0.2676652957937474	-1.3613398826890633	-0.28873478379125084	-2.347903168158195	0.5659458988492789	-0.9324189498476705	-2.4781195465198342	-0.9978300572169739	-0.5138204395253888	-0.24658144731611437	0.16945628321549103	-0.6185892335202698	0.29033063792486974	0.41915180810976005	0.4479432567298404	-0.25641174787098187	0.5017541144321656	-0.9688050616603031	-0.04073494732192044	-0.4841829131950784	-0.5977151439520544	0.4628497017943136	-0.9950081674214829	0.0006604869799699247	0.648011446503887	0.6335543351557271	-2.0160965056800375	-0.0895299132668725	0.4250636224663866	-1.5747888080410457
-1.2816724868767286	0.6344950157556586	0.7237126813561423	-0.7113471655471075	-0.7356375580474169	0.17571839476896134	-1.6644446505813275	-0.7121494563671212	-0.3110183608170359	1.4267775017725457	-0.4390095218714305	0.18828780314868365	0.5580461502039514	-0.7588423442575629	-0.9700723172241305	-1.125226475217747	-0.03917928461613557	-0.32941257389649226	0.3564177484029823	-0.9416947385940335	-0.5022736934950223	-2.350813831818702	0.013106540043094358	-1.0162413169204958	0.25224386688970774	-0.7255578998696839	-1.4821954516837472	-1.0341106233333945	0.15185406833835455	0.44309990692064477	1.0332926458107232	-0.7561765551208355	-0.0008901675821950179	0.267102724521795	0.7637995091295341	0.38024693546282784	-0.5815037681486969	0.1851140469933786	0.08380500549273222	-0.3075115637467423	-0.89414181596937	0.005519227991456027	-0.7291739191714065	-0.12898917626867526	1.3761926380429463	-0.17240390411313622	-0.39018989774840207	-0.026595636256583333	-0.3403324277453144	-0.49540419503809313
-1.1831478056062281	1.3213843941046048	0.7406123637261658	-0.20412629071791408	-0.2656230179981993	1.5088558292931236	-0.5788360959930885	0.1390750889577433	-0.04858103690007137	1.0645333070969039	0.646279211908894	0.8794060624499889	1.3920405304651926	-0.9287110333338552	-0.050147728003452546	0.14774465379427035	0.6420079186801534	-0.1883128581620574	0.9064159732949555	-0.5046776693620669	-0.3335686522384439	-1.97639637896297	0.6061020417031139	0.5107530928462041	-0.017642382414327112	0.5805847653732354	0.4467546490954406	-0.6306942945975474	0.49476788405299343	0.32835924826690893	1.341321385767346	-0.27828105246876605	0.18888284415331114	0.40098935182930695	0.8119228627400843	0.8226521380958359	-1.4181353567713588	1.3811410930831218	-0.0012892950674438265	-0.2119721743564333	-0.5647649237926243	0.07415825612052322	-0.6786993665351158	0.09196385298926227	2.111859005116873	-0.09390345028368063	0.9504111345367762	0.30368719143909967	-1.0017385722992256	0.4432034421023381
-0.10889069789563977	1.53051946421148	1.0375712099590513	0.7341959828939262	0.2384950999905063	1.5640740911378637	0.4085944121842645	0.7747360731573887	0.5870549008871453	0.6865233498181711	2.1255108246573906	0.47468593810585463	0.9412698082309632	-0.5557152936760202	0.0020322835497017006	1.0593393734959984	0.8371525547621826	0.5201435498854585	0.7519005781986919	-0.4943424551902257	-0.23524537016332844	-0.5128441884382148	0.7823636625082199	0.845607138494674	-0.1847453046720417	1.8287861958217304	1.5168016221849172	-0.052306402714661575	0.42239941666967373	-0.3804929793602887	0.9663201163108529	0.3245692154360912	0.7169438570769104	0.7724117895113057	0.6533451492332719	0.7619739953764345	-1.3118416823995824	1.571274092701356	-0.1062920038667455	-0.06428905421082098	-0.007729363168956434	0.5701996778841572	-0.8644177766136448	0.6692064443368358	1.6243314169316716	0.6811465466735221	0.8050033515090663	0.49021483601393767	-1.0259938263742625	0.6527959125528855
1.0107501368601437	0.5063125512909116	0.8895066928649166	1.283678238444587	0.5718006744191753	0.11791274315081267	0.20757559812316803	1.1041266839418542	0.6052376410715525	0.13269299426488693	2.5289062527890103	-0.6543064922428743	-0.7953082833070004	0.1509984632165638	-0.6645593058378645	0.9157360582718116	0.28710717456743245	0.8162963541609386	-0.13257013473628299	-0.4527312308290167	-0.48175662457887747	0.5673977750362913	0.2033326569180405	-0.20027358504805792	-0.44733400995418543	1.8473240536351265	0.7225053506204817	0.1944734564496574	-0.15174351362794455	-1.1071573878446663	0.2432265293644153	0.22729436981718482	0.775046314357035	0.8135178312090937	0.39116125786337586	0.1286871817099148	-0.6894426645586355	0.3377376533105552	-0.29513503156853477	0.02220117954439722	0.04730677382705363	0.7281900239665514	-1.262946653602142	0.93873094177775	-0.2356055858186695	1.144722209576906	-0.6203507763242732	-0.05048225630904166	-0.8121627770171537	0.11837458624281925
1.1169068218258855	-1.1378013981262178	-0.10316933596224809	0.71446741748869	0.4737114691312279	-1.5964055087194269	-1.1362057329768158	0.8953687387280241	-0.3136456377870007	-0.5742768860533128	1.1963968444195543	-1.6087015587371136	-2.41603399491808	0.7291709236615854	-1.2955861574436536	-0.015870757221381825	-0.7412711052635856	0.16013861125236634	-1.2746674443688424	-0.13714333111404936	-0.74982142141294	0.12213326292082242	-0.5785097379425869	-1.5151895410384146	-0.8202034203427735	0.639518574043073	-1.1010020493138228	-0.042529585747348025	-1.0864589159713929	-1.4665955447608108	-0.37897848982451693	-0.711722662416984	-0.2391230420946446	-0.039318450950292405	0.036085580959158065	-0.7350295604849236	-0.5062253797537386	-1.5713696282857694	-0.7128181404932645	-0.20936094927782292	-0.626576591631322	-0.07907996618749587	-1.6105596996957143	0.3740398264851209	-2.072915647430724	0.7109406148221667	-2.0008914933285085	-1.2017567826936686	-1.047432033399767	-0.6275011048361842
0.31109445068359737	-2.0482152174908355	-1.3263158036042724	-0.6285479984626071	0.041201966146367494	-2.109626927647215	-2.3816307496291675	0.15328396984717432	-1.3334771301889152	-0.9861960665544505	-0.8175372178671749	-1.7188804412669076	-2.3651875139239507	0.9356222921825342	-1.3734128790498297	-0.8419236421743965	-1.5968454605436213	-0.8567441116650094	-1.926911552150125	0.19271040388574337	-0.6126602433987229	-1.3590137862604112	-0.7148999929937404	-1.8276662842922207	-0.9383826143886174	-0.6303715800850056	-2.087121544369327	-0.28298560170179043	-1.8249753194796756	-1.4066089804234148	-0.6508090380414845	-1.645220216364975	-1.8447486659260992	-1.4683335217004798	-0.43428605756266936	-1.2270646740831888	-1.0486674924842063	-2.6948384203374665	-1.2240583064132506	-0.7140899213797106	-1.4165829955126943	-1.540190438085167	-1.4807103888110373	-0.6657364944851221	-2.255475333439396	-0.1381001718539292	-2.1942899028511182	-2.0363799852981415	-1.6858300548308613	-1.0073671761256233
-0.2712738801928351	-1.564925148822817	-1.7352032910704556	-1.4995408474071903	-0.23026318848177424	-1.1510526267489047	-2.3239636253042004	-0.609938459722134	-1.4119466716949238	-0.6688249914195011	-1.7496814982712063	-0.9702226268318259	-0.49264099984918064	0.9074409285931498	-1.0200025532866919	-0.9406684506687591	-1.6897244810223633	-1.2294120097502017	-1.6609816389255774	0.22349561561907852	-0.2144477406514453	-2.222065271298196	-0.06560705318552211	-0.9057131945259738	-0.44252465987080564	-0.8837066280770389	-1.2324067196241955	0.06676790906119529	-1.688570169223856	-1.0120188855254975	-0.6197214690282106	-1.6160745092201798	-2.7652900731839956	-2.273105538364557	-0.9373112906961922	-1.0209887138389102	-1.610507949306119	-2.125937494821788	-1.4482738850123222	-1.0086106957339702	-1.493382120186216	-2.5860534399214745	-0.7249506360094656	-1.2150402545221848	-0.6063795275315204	-0.5241104441992572	-1.2555518184830607	-1.739327753199011	-1.9373414283396575	-0.8769764647035607
0.09780403974196841	-0.3209501112701744	-1.0229428658875248	-1.0240522962534757	-0.020139020380965617	0.1466548244535197	-1.081725141204164	-0.7478132333515092	-0.5232614803381972	0.19643284214802217	-0.966551317712078	0.10233518218882148	1.7186336088682856	0.8701993676573326	-0.6727966639881057	-0.4263858350200805	-0.9374553342721326	-0.731700229926329	-0.7461881158486398	0.11475520055102188	-0.1492926826062493	-1.4429680259018924	0.6266634054874239	0.35586295459877887	0.4797291997151116	-0.26596276980695666	0.6018661536582385	0.8975952605858891	-0.5077999906470378	-0.3778105335789435	-0.5368018913417986	-0.6602580781501075	-2.2237564887031294	-1.5598916954503055	-1.2528691966958487	-0.47258619805782	-1.3929051494140554	-0.42677481405218215	-1.2053078554542027	-0.6325547127926242	-0.7104664554458535	-2.4129604903207555	0.23094471068994776	-0.7248793574743302	1.3937147915098844	-0.23810436663359313	-0.24455992078548774	-0.5230176572952053	-1.3059188788706373	-0.5158588891495278
0.7845635780913106	0.5615509269086983	0.04043404035663628	0.36917459400555613	0.2993195324334812	0.4309961916771747	-0.00900936111327799	-0.15902021742839303	0.34310625644413506	0.8482608915823634	0.431722444090106	0.8416933393197302	2.5230572836504463	0.7996766546657977	-0.5648723548563415	0.19603736534322855	0.16864340107574574	-0.11283640227709073	0.13632217918307435	0.35215860141806576	-0.6661307172807842	0.2514887431092106	0.6050294073884637	0.9206341715472045	1.0896636847591505	0.06794931912162724	1.6219288253320452	1.3071162826926421	1.0787028271807289	0.32342734724910865	-0.6507345953782206	0.16612370853237085	-0.8171875907924644	0.14420726018612717	-1.1559988225553481	-0.3223539029411436	-0.4784220883058538	0.850770154180557	-0.7903462787162574	0.29674567538294344	0.2510067911832739	-1.2397777233864389	0.6945709847313773	0.3546331702845377	2.09775910551982	0.11095123011296171	-0.140871069396229	0.5573994606978818	-0.31841769197175024	-0.22976820921955318
0.5737795250904789	0.6183445221573742	0.4823732837519702	1.436119372935829	-0.01598084623482454	-0.543331367764648	-0.24162374663496397	0.5480749502655765	0.36442271456430364	0.6624060486928303	0.8862580945379855	0.8974856261427863	1.4807514494987024	0.4595899231676773	-0.5932500696878348	0.6158384424252143	0.9635482899153132	-0.1317650751323061	0.5477021451064549	1.0805563933356686	-1.2724357044864698	1.2059972050085266	-0.044886559426277416	0.5677877895952638	0.7566534251767696	-0.7178352095426043	0.9415648707210718	0.5279246195357233	2.075322966257238	0.8111378785162988	-0.9801167264869992	-0.07789109573401898	0.07339137921106509	1.276775000689868	-0.613518161344612	-0.8706932854185981	0.2940227302129026	0.6813276167909392	-0.6812142209711108	1.1233586568395721	0.6305204623242746	-0.017909679660000455	0.36504765019798957	1.07878253862753	1.2217176762098776	-0.06785126307020885	-0.9712295243908614	0.692260315432773	0.04058470478464194	-0.07689797460255476
-0.7397922886143797	0.23855781202706125	0.15050113687007455	1.4349806487072785	-1.1396694962114031	-1.7581427910430063	-1.432734775471373	0.6621544875889361	-0.23329435884847455	-0.23034796749813777	0.047109278539161206	0.4123043185431662	-0.3049152139576464	-0.25027217203435465	-0.5585445867946055	0.8446855036543199	1.1234500906622575	-0.6811357104183013	0.5919817808834581	1.7870240935123993	-1.303537091118506	0.6656254038683507	-0.5509540848662542	-0.09263321720843169	-0.3592610987666383	-2.1591567532620477	-0.6108969268556119	-1.0804284523034131	1.9541381020876727	0.8674252113935963	-1.2285387634930556	-1.1813057090565309	-0.2731948584340017	0.8625790865236553	0.12536427930096458	-1.5388332811427936	0.3216030242823367	-0.44261338519910765	-0.9975250568303446	1.2794506017226357	0.33741594344406056	0.5056550242598586	-0.3769971901178023	0.9756803462757936	-0.15655969946968834	-0.6536181745456673	-1.896942208277118	0.07434225389796166	-0.4866018119000339	0.005708388791970365
-1.9415835974254823	-0.09072669271706725	-0.2757289069728606	0.756582755375488	-2.231220679182287	-2.0036089102986008	-2.098913955129632	0.08992061994741354	-0.6161049319325506	-1.0902738897211632	-1.002953597310801	-0.13631252375426778	-1.3547853763750308	-1.0696446555705077	-0.36226121846666404	0.9099119528296644	0.8262004583238989	-1.031099165188052	0.5923732739266334	1.7977889844822992	-0.7309308255103156	-0.451112543920836	-0.3728781573467991	-0.3710802736505265	-1.3433616793930019	-2.9262989002758037	-1.464697757664619	-2.1777767943562116	1.054191059245848	0.5483534675400586	-0.9941717842271812	-1.9952363801650528	-1.2114464093973296	-0.441484063830405	0.6544455979307187	-1.4296077453188814	-0.15342709528315937	-1.1346207038647367	-1.3464972718173651	0.7937231429513983	-0.11670781070508092	0.3500862310727735	-0.8608309999587991	0.39367449365710777	-0.8987435512857942	-1.0686713626122173	-2.0252988020589484	-0.4575314925264984	-1.1078675728424712	-0.043437150040883686
-1.7484360116032638	-0.3805698816300494	-0.174511734671829	0.25453546682280365	-2.172278068410589	-1.0288356735031923	-1.2351363131769502	-0.5984924797324492	-0.4350493657502724	-1.282077756338439	-1.0709310533054868	-0.32966041936591484	-1.1013580149922135	-1.5433829959316865	0.018875769063297212	0.6806343117818872	0.4510172959905645	-0.764044331823332	0.6303540818308284	1.0330390455500698	-0.15279139178486664	-0.6568421806860019	0.2293579842536736	-0.12303081050669007	-1.3261507812754205	-2.1969081697358956	-0.9038545774118376	-1.7318873681625189	0.1927191386759134	0.17674585784430294	-0.17979042729715844	-1.633042641496362	-1.5050947439462337	-1.1227044985365524	0.6960454274934741	-0.3549710772985485	-0.477619991547911	-0.6734551499315671	-1.2216620526048818	0.14420351269146436	-0.2978601117510228	0.03452654938739348	-0.7344218473642029	-0.03759464721842422	-0.8474788737673014	-1.0171339250107945	-1.1329258409860745	-0.35461996319223965	-0.922720676627815	-0.35522756746275097
-0.3258900016376015	-0.8702720227379765	0.3431901695639241	0.2124435609102148	-0.779785811170125	0.3266915113515834	0.5744101495226084	-0.8045368605462448	-0.15641387353109532	-0.7994663925232137	-0.12342108310852673	-0.13077301647204187	-0.13108846662309873	-1.3938004995378184	0.5705799012026088	0.09718931704850997	0.17765122581370682	-0.18816655503983626	0.5333957204784628	0.12155137227009083	-0.00017691422451405692	0.43055906709781183	0.5669081678234041	0.3055714609581603	-0.3095687074329979	-0.5080139164175775	0.3813443472163019	-0.11577869948360586	-0.07753760412810344	0.09408857908697546	0.777131354680526	-0.330427800052481	-0.6702595629897656	-0.5357167853535649	0.32413218568861385	0.8500427626340333	-0.38525080449599025	0.2511576954428272	-0.4873728510986037	-0.2846483574227962	-0.26650959639559446	-0.027012567490459632	-0.1448755786069488	-0.09118101822813643	-0.613953679643346	-0.7200427374815445	0.2531643657185578	0.214836581451759	0.045487710731369035	-0.8189059589196076
0.8661604010502665	-1.4247674450632761	0.6833155020586584	0.1897739939384966	0.8757937040413912	1.0042413601801004	1.7750496366010724	-0.4840254485219353	-0.297275679483412	-0.15486910775834062	0.8473192206450181	0.14201030297289777	0.5701680080111227	-0.7244528574124645	1.132985783259224	-0.5723561350199535	-0.09220448930864047	0.18133999451765168	0.24634472406760552	-0.26070951183908464	-0.035949516028466064	1.7182195471573858	0.2825134908189348	0.5436826928701273	0.787898536123407	0.7666387584298012	1.1785455039555954	1.2075884466093758	0.15797203904279106	0.39279367032039214	1.172645452884348	0.894434003789232	0.5886613896586276	0.4275990059721355	-0.09331470147889692	1.1679247900285763	-0.1388712375026869	0.4254851556416737	0.5480352800706064	-0.47128110842718685	-0.30745379577340765	0.2141268378968392	0.5688066477592731	-0.016416782644393578	-0.6650600743254164	-0.4596262422245921	1.328010196896429	0.7689714546696267	0.9737205810949603	-0.9937778422714532
0.7341503011950747	-1.5345885351475592	0.49874013824902325	-0.2078371677454799	1.4810730242177144	0.6476941841914661	1.4889427742104449	-0.08707640236590368	-0.6588257972976506	0.1268904630546049	1.0026221223677616	0.1550137442935318	0.46150918016251913	0.09359133274525072	1.3564435186754655	-0.8986420602597842	-0.46317296242596645	0.2679298829065627	0.010518015268478622	-0.05357176376695345	0.1938697695044255	1.8895030334759464	-0.3867950774049175	0.49094972585933877	0.94703745047154	0.7144956022015208	0.9558850112588431	1.119605861527515	0.4315660435476086	0.838131048584237	0.6495884899217779	1.2908519701187111	1.2258468642946052	0.46831052135094786	-0.2123247587003374	0.4898818701070241	0.02224102639863658	-0.4340485728599495	1.4436659305517525	-0.5318672814691573	-0.449693791463839	0.6112300136718122	1.1807205945788077	-0.08624719668019526	-0.8807631391171272	-0.17879683508660044	1.5746778985887417	1.0683417130584327	1.2843239031342513	-0.5004773382547069
-0.24939356223949777	-0.9551607671246807	0.006779688985822365	-0.7095845145485874	0.7527154453365036	-0.24915157291911774	0.3737961633639727	-0.02410096657871372	-0.5777897186925803	-0.09996939242889989	0.4494457255202954	-0.13259418773538617	-0.295441877081671	0.6867509722762761	0.9744464138239055	-0.7381830282499949	-0.789877136852751	0.3610715624551986	0.07463121922965826	0.24898956834539196	0.6126680543904477	0.7957092463770329	-0.9927264015773286	0.2568824719926223	-0.023075649714380114	-0.3621789436901309	0.15374933470080465	-0.11391015199974293	0.4042543432570358	1.0155635693500438	-0.41600141510620636	0.9831312485143346	0.9555268184225887	-0.5678625544931577	0.00028820602067848697	-0.29129113461506617	0.23995512180731202	-1.3536240201853262	1.9215458734397972	-0.4358500150157521	-0.4399247268729187	1.0166106410460765	1.5565868408279382	-0.27088902826134914	-0.9140625241505123	0.2994443498639644	1.0487693325473224	1.1527347986081697	1.2533252876371583	0.4934722497859233
-0.6970420581434104	-0.10086815117860737	-0.345106542465246	-0.691698608466703	-0.394263292788187	-0.9238988353428181	-0.18797609705120788	-0.2831853447225057	0.17384214333946474	-0.5678205801322895	-0.11262999604199848	-0.488801564065667	-1.1172140728514788	0.8671927149392303	0.1952490173476708	-0.3914071835978855	-0.7597965374723266	0.5499544799652143	0.33615462316740957	0.21964166961800405	0.6458411367918672	-0.5075171709606666	-1.3055786330824273	-0.002245034223311814	-1.3166078984428968	-1.3790683307250236	-0.49106063316051207	-1.2507840834740818	0.11264918482032688	0.610422136029325	-1.185561325515976	0.6294802023378295	0.4353841210596903	-1.538155319964027	0.29324710161698553	-0.3082193612936925	0.6848189327306715	-1.2374160023035816	1.9151890851137088	-0.09378866814595077	-0.1507834914390868	1.2751472194981657	1.53207490970288	-0.3727138020884475	-0.6735681334860854	0.8208073131534521	0.2795150770805026	1.0184828240967236	1.462170543493878	1.3040280933121566
0.01853992364065596	0.3801587849404534	-0.32978893535101306	0.015655569723587382	-0.8954337778540417	-0.9803239476660481	0.414871515714804	-0.5419984574769742	1.049315043691821	-0.8257344474714079	-0.25585753247603416	-0.685281563414211	-1.434449007821876	0.6748027906575055	-0.3168353576671078	-0.24417374088110053	-0.2352995392124517	0.5470787802787169	0.42722029995899163	-0.0953667640337236	0.037018948710893416	-0.956253882005382	-1.3314481923820953	-0.13750552097068083	-1.8817640903156425	-1.510360501644358	-0.6661402713401561	-1.3904026161719218	-0.18626127383077087	-0.32839586852163616	-1.085975122672168	0.6769806146290351	0.4714511706503162	-1.3541850831962685	0.4220584560545835	0.30955225939732584	1.0603932197048451	-0.09741506795438343	1.498786013355824	0.35274398333184265	0.18143604439934546	1.2126877150019537	1.0321539791608343	-0.3180828455110708	-0.3147404363690028	0.9565672794201988	-0.10788039945108083	0.5475513303485099	1.890675432404258	1.339285357865304
1.0613073535633308	0.31903837341851204	-0.013925285129880663	0.841532602674588	-0.5816960348980244	-0.5466449917638777	1.4891409845166201	-0.5481242851141503	1.3777177681232684	-0.5598575921945634	-0.15047413569218662	-0.6969635114003665	-1.042716100502601	0.32296052666605474	-0.03190346854374139	-0.3333831732723259	0.5244154630704823	0.16461326750232275	0.1580382406752021	-0.3869952366275353	-0.670427134640726	-0.4903196839557294	-1.1091161893422365	-0.03685574413805941	-1.3675533933485249	-0.7892297185234004	-0.5398701897134994	-0.7510410789717776	-0.3072063181563361	-1.3253895130955096	-0.3148212954517753	1.0227208687645815	1.1872223474282624	-0.19284631634764487	0.3659158256804784	0.6247077910070006	0.7950817870138767	1.0236341207716524	0.8655933818012443	0.5412684589277149	0.22782893648339325	0.7984345937342185	0.3090056655687296	-0.19652400793035915	0.05282285069778811	0.5694138422582414	0.17626058792134314	-0.18675386330037316	1.8787477335120542	0.6594289658741437
1.1724736317543552	0.10296035777141763	0.43288520662582775	1.0347614531304772	-0.11152539541891177	0.002551812920937711	1.9191311795519423	-0.3415872173083286	1.1250692621289375	0.14541981148453456	-0.1514527601329063	-0.6316853431250625	-0.25538855498008267	0.08026240805549474	0.8476236560220846	-0.37612771672881373	1.0187637655317836	-0.27699345625922006	-0.26159919905602924	-0.5243245595896239	-0.7189267131191645	0.12646037014472525	-0.6830818754775622	0.2595448874857318	-0.35927796072380874	0.1607448834913342	-0.34726509197702204	-0.1848747977771868	-0.267217154616327	-1.7434449596318824	0.3664089647185456	1.2701306709298619	1.9672728291509194	0.7963678231880539	0.2400507016195332	-0.002363912105782656	-0.19788859280841084	1.2417375404081625	0.2953844934213211	0.2865787700455846	-0.020880511044306122	0.27656868336785656	-0.14093212708911687	-0.08438494238809399	0.39802034499935657	0.1028368768310512	0.8823560788677602	-0.760872377809555	1.0142991967834518	-0.1150401346330831
0.16176664309744054	0.05035241262741655	0.8204509181622915	0.40054703149823184	-0.027029405014579726	0.3821779414163651	1.3472349646984774	-0.1578795149496481	0.7838209416971681	0.7931518054431617	-0.3286653977789545	-0.5396939985195744	0.2895828064615552	0.10233757647463229	1.4992102643612288	-0.19301020275033023	0.9091693068826096	-0.27701808537644906	-0.5086628749511491	-0.6346835489434377	-0.08674428501219766	0.25942178535820387	-0.22523985837587746	0.5009902029332634	0.2875330949507982	0.7974086992284304	-0.1331250439798656	-0.1406253653305973	-0.20395253357313406	-1.2602261886595654	0.35428812755535233	1.1429437183536744	2.082802117135817	0.8121662037334275	0.06738400789327809	-1.1657144889041837	-1.1861682749532332	0.6906770063225011	-0.005915245891637089	-0.13694410702399235	-0.24878652695659895	-0.026678984909914955	-0.047238025132634844	0.02012860192466612	0.5350493814230102	0.1033846497043633	1.424128072620994	-0.7602780914564886	-0.21587529513774165	-0.41856447790258344
-0.8924764699005865	-0.03029559313603218	0.8865207728983768	-0.5700675733067573	-0.12423822970405889	0.5267683076103624	0.37146624610140455	-0.17180165857761087	0.6056286645954331	0.8299530439464173	-0.5004893609664939	-0.36675470126017523	0.16711951048638649	0.3062935380208655	1.281664918716216	0.051854450060940326	0.3004398600088995	0.15233331141285178	-0.5452193579075519	-0.7933036256517952	0.46207435484545517	-0.01755284530585601	0.030788097145400317	0.422275776108846	0.297858473548954	1.0275140946637968	0.12210874146713875	-0.27435427924335837	-0.2278391771715551	-0.1759762673355766	-0.24780396135820393	0.6426966574779039	1.311843834615748	0.15988302136998067	-0.24699857942420772	-1.8326832189306719	-1.2677021322629825	0.14805165122133626	-0.07712407997164823	-0.2612874937624932	-0.20698963992239577	-0.08118387341289704	0.30943945878473317	0.07163792817756331	0.13379764617614043	0.5185461982012776	1.3610653743610281	-0.27422148952141834	-0.8785816917730302	-0.19090202783927412
-0.8891918399002526	-0.46856443941093995	0.3997714721262574	-1.2001442295425988	0.16692571715538132	0.5284981845888357	-0.26394847814728667	-0.3144389441408282	0.2644720992141809	0.16564047499255685	-0.5646812366081043	-0.08735434000958404	-0.373468044200585	0.43020540059142726	0.38574072106038093	0.10430912635545951	-0.347364594190222	0.393762220736838	-0.5933051359350074	-0.8204886734021231	0.35957765120354385	-0.2216080663751027	0.07038078277524949	0.05714089858513018	0.13854111775941294	1.0541209143911998	0.3186473713422132	-0.023130120420364397	-0.34587862621112614	0.76865768260221	-0.7601824254723467	-0.042347271279406164	0.06091311251152703	-0.3051553279180522	-0.6847969127169395	-1.3976365014589625	-0.3188667993140608	0.056843912011885954	-0.1347213059266035	0.024097823812614994	0.021638377536967755	-0.22076449080419475	0.39474206241888365	-0.06770212438671011	-0.843971764793692	0.7007130464356139	0.7554475728184815	0.1419201408932635	-0.6147717086595426	0.2584057001840233
0.09757950894656912	-1.0598182410737271	-0.5390230789968445	-1.1581588440207167	0.9483493636363786	0.5157330315740074	-0.4177734574884747	-0.28763230567281955	-0.5730474180995575	-0.6507328870863707	-0.5941467261010801	0.19128163119737693	-0.5783555680916174	0.2846883061159375	-0.39468227163898123	-0.0015467089682089199	-0.5918015725326886	-0.02486796076528883	-0.7445428675003619	-0.5001741296757649	-0.006570902720629947	-0.09453599904126887	0.18355754992212533	-0.23586463012272244	0.38252667397402973	1.044560813971404	0.3094670543256525	0.6565782700272172	-0.48571456785897504	0.9534816427264726	-0.5883177518459868	-0.6621254759466442	-0.9697535402192936	-0.20664308791486002	-0.968874510236823	-0.2064258477867259	0.8804577549292669	0.17361977667558295	-0.281919540420441	0.31466204851295887	0.20267817944090177	-0.717125504245668	0.059058094120252466	-0.4322644244712745	-1.8212816311830515	0.20588256026374763	0.07396590578339367	0.06862416859400017	0.010296289692087934	0.6736480826493034
0.9868915575941624	-1.0898797735989325	-1.387686614528582	-0.5799631248047405	1.618048506089759	0.5572933669488417	-0.4496626457861586	0.21608349271338456	-1.5570192013513684	-0.8866983972732969	-0.6118831509214956	0.3131641678987706	0.03210566630345254	-0.025301246462522357	-0.5197170119175444	0.01927006298300193	-0.35065609808141895	-0.7387320357384017	-0.7740696785845931	0.0684041386657545	0.20808644281136485	0.1930988222008397	0.6160814454024941	-0.1664428252379751	1.0292657041857736	1.011563082949607	0.10874397535424904	1.254101800522899	-0.5740726420808987	0.32728038609122867	0.21818374492433001	-0.9917056801006261	-1.2557213373506637	0.0901478315681921	-0.7945842468017247	0.9019347518392609	1.493379388738183	0.1281073496613627	-0.35034169432215545	0.15886843681830481	0.27905759502218047	-1.3388116839368889	-0.26699226889936556	-0.7717906062091575	-1.9665836504890597	-0.5654891512074347	-0.264585798553825	-0.32220368556613993	0.21100818567713778	1.0025627078410295
0.9115227584585748	-0.17148587479877342	-1.546259353088665	0.1296408159102598	1.5156951821853961	0.6250276772424467	-0.5926731342201331	1.1977905791009924	-1.8501306214387865	-0.33477003451910703	-0.4538445326533563	0.24874658003834893	1.0680499389153422	-0.16755493581306186	-0.22243841514946425	0.2838688316725866	0.05762416258179162	-0.8494756147303518	-0.44666791746746426	0.47765632332057323	1.1309271031362214	0.3576655943243332	1.176318092354015	0.1024222040596499	1.5379924606484987	0.93710842055218	-0.08344855864841055	1.3264092617596481	-0.6024542787108869	-0.6320974275001467	1.019897599273324	-0.9377077777970694	-0.7775231907628216	0.11884197732223735	-0.2337469229321318	1.3958418843749782	1.4271729749029376	0.014002174312949938	-0.12818354189718437	-0.39154526180166377	0.3808587260852244	-1.4982295169705317	-0.11773925927728032	-0.722223196699897	-0.9868582865180625	-0.7307258190907319	-0.23627456269162456	-0.5182586901772102	-0.1597927378559386	1.1790470271430118
0.07025601359404503	1.12610236108742	-0.9297131396342025	0.5322302032740671	0.6815503492713663	0.6356467029506917	-0.6633913107743099	2.1875648388532407	-1.075104902362363	0.4741109431130936	0.02031091679267839	0.1462452444235879	1.6010055328580457	0.073184391530308	-0.1275121762468375	0.5239175841255032	0.19784035773199016	0.039466851388834226	0.09641453779735688	0.4165730401775863	1.8480468579970983	0.3280344000349291	1.3724539330891559	0.09801247634183234	1.482177668604907	0.8860871361383561	-0.0875474603869089	0.9881852733834479	-0.6209487178642804	-1.3300574269801269	1.1835536662553034	-0.6227880238637143	-0.044848217968326685	-0.08700988076978797	0.20849365253418406	1.3410793287659877	1.184071658868148	0.216685117308575	0.2737778777129455	-0.8145765087325906	0.5335327911004663	-0.9107130518969946	0.36465260459700877	-0.21786834157524593	0.5264770598988284	0.052410799116021534	-0.11822467478674684	-0.3049675923259907	-0.6017467776677736	0.977130118728734
-0.6295185927545298	1.7373501276415901	-0.09021127222653667	0.3453518125671245	-0.14438725308685213	0.5480493997360649	-0.3980294185821514	2.4722712902516166	0.14688171240765643	0.824603250020881	0.6433685885642746	0.1973818473076456	1.153863136948673	0.5086912545213035	-0.45870423799978655	0.4134131232553215	-0.10733505795358152	1.269788130780901	0.4326377228420383	0.0036696981367597965	1.441317308849544	0.2141408827262355	1.015570272136489	-0.37556457098733603	1.0216804247572215	0.9397862087919661	0.08849377434204082	0.7261025241397852	-0.655162491497962	-1.4186736662644364	0.6558643681954013	-0.3087469084965484	0.244604663039232	-0.14825740268918958	0.06470427552437906	1.0680611223091265	1.071994425255377	0.7811174405244584	0.4193270606339236	-0.6985766025727898	0.5298318387804944	-0.00952728472922956	0.523551419619959	0.3573176273581624	1.6338923210696914	1.081596663690019	-0.10651829362007546	0.006347787354601746	-0.6937098956847357	0.2514061094612707
-0.5790667921440205	1.2148419315155685	0.3050658934425695	-0.37758626909800946	-0.26985161197883417	0.4198300450298162	0.11948901332719805	1.6531339766365192	0.7884934311677327	0.5511481646023402	1.006676597677237	0.4645429648947834	0.24609116008345164	0.6525014309464411	-0.779186212999161	0.04586954605489572	-0.6208674279229967	1.7539195377283416	0.36263941614668743	-0.34245104255443537	0.16080513459735396	0.08644603674721738	0.5458992831493494	-0.8973023452648561	0.6458815090707793	1.0498452795273063	0.3155240869495049	0.8179630367523284	-0.6319345802470476	-0.8768321787878957	-0.011605958912237944	-0.16816391894323418	-0.25235232210573993	0.08722659878855861	-0.5653779426864625	0.7755786244022452	0.8376701250284807	1.2289961187528733	0.005372324076329045	-0.18086235814967105	0.20539084249695952	0.42827515834933755	-0.026897540114725935	0.5338790363235332	1.8849703943452372	1.2570455197627195	-0.10234516492062817	0.018788481450031144	-0.5739634088633975	-0.7184959337001612
0.01249723248694644	0.20542345190095002	0.0997833356892411	-1.1944025883001888	0.27922801202795694	0.34442665828759916	0.5091050022892969	0.07505437777942649	0.48676966717128084	0.13886405493563647	0.8539152046676134	0.8314643430755114	-0.1757682322262946	0.17267538823959624	-0.546631050516589	-0.0924160503423904	-0.8915457460827348	1.0955781951183732	0.1709885681680675	-0.3369845605951001	-0.7427195792123156	-0.08289302936756036	0.5834240847716433	-0.817925771203051	0.54449750541115	1.0240976102240238	0.5090793357683405	1.0432028407099483	-0.4244667014179655	0.0701176361942343	-0.1950472206045065	-0.13978584676128386	-1.1991880287900158	0.3531037628166403	-1.0515741933522966	0.4949464659721494	0.15112261250051132	1.095982528576233	-0.7266129271661265	0.2498220369071477	-0.23928559188854615	0.07791261310713682	-0.8613611609986003	0.25689260624258214	1.5521604241501283	0.21221292850289902	0.10263880814537528	-0.23260392438045022	-0.6218221031946827	-1.3069841271081022
0.5023465750806477	-0.28370043139147816	-0.2862685157960187	-1.5316925650021644	0.8469670658463992	0.32886705355803586	0.5208491826509216	-1.3415843893245285	-0.14786221585866216	0.1057458847141222	0.3461586599653956	1.0894967749865105	0.20327962796207294	-0.734733766812344	0.20080463056623896	0.3055307283687659	-0.648085529804648	-0.04717758800958973	0.26928360666146567	-0.07749119461332805	-0.3956428993261882	-0.2822393771281355	1.1667446305707434	-0.002402651248441826	0.4082962906186133	0.6977921836556434	0.6562750084293011	0.96795277976188	-0.007828239848280969	1.0181017377007586	0.22277225881901425	-0.04844289201425859	-1.8225414387385195	0.34520026145888694	-0.8582172213729298	0.26347466855601587	-0.7703015864956467	0.489310405895678	-1.1564039742834913	0.30652733578573615	-0.3611873398915752	-0.602528390095398	-1.1477404893194458	-0.06763937973429385	1.1175653919054171	-1.2837104346214052	0.49348087961335274	-0.34606829795514177	-0.8592858043512291	-1.0905494200556605
0.5121584122437661	0.03441944215621853	-0.3711326978010033	-1.1424347823015735	0.8339055561041545	0.2687929118130123	0.27574474175369296	-1.8080391911681741	-0.3025476370971024	0.4143271359003538	-0.1094471488302293	1.0653016008486098	0.7516252848218977	-1.446487295573899	0.838394564795605	0.9332290010566893	-0.04038859707295473	-0.7066447982593715	0.6531217260271192	0.12801017626000424	0.7227011855195367	-0.38757878017855707	1.6141344138756488	0.9307670960909229	-0.09548543882198628	0.12126617972288904	0.7076070580277357	0.43433652185536975	0.44282798488508435	1.4959820326482325	0.7747092310639085	0.1505241234160589	-1.5774047804627636	0.10881559702596294	-0.09302267592655984	0.15488936365219275	-1.271218365303445	-0.04883093115223064	-0.9005686440000149	0.14798722621212612	0.026352284967574347	-0.8747786657646427	-0.5690202675135069	-0.046498909824911304	0.7331837273198861	-2.057934079618343	0.7720843130941186	-0.08863993916849215	-0.897081503244007	-0.29000132968691844
0.18349362983535755	0.5438350874124522	-0.0919585786446229	-0.3294306669314559	0.24245060211080294	0.07675204640464214	0.0608693976888112	-1.283502055049002	0.1378073780541589	0.591184352679906	-0.2526971488342828	0.7180611855808617	0.6814428144827867	-1.433231908527338	0.8186206303600947	1.1467789567597695	0.49629407161986344	-0.5608602954859085	0.8764409474307335	0.10508986285919505	1.3441168954666458	-0.2928781503384488	1.2478555963420745	1.200189671788991	-0.7919475020158483	-0.4394712878128574	0.5529714938432068	-0.2792125574324569	0.6633433247039285	1.2374815293287917	0.8904401116261585	0.3111294682973534	-0.625483437381782	-0.060561943721458136	0.6245776707912428	0.14721713004821585	-0.989690874866645	-0.174491680130656	-0.19769809578056027	0.08674239939270408	0.5797947412536613	-0.47903580430029935	0.3105600893545001	0.26580685363290457	0.2769038677932501	-1.60828413425558	0.6558307638355771	0.30390425353360323	-0.46983225017129476	0.4189322802461987
[truncated: 72 more columns]
