# Supplementary material for: Diagnosis of autism spectrum disorder based on functional brain networks and machine learning
Source: Sci Rep. 2023 May 18;13:8072. doi: 10.1038/s41598-023-34650-6 (PMC10195805; doi:10.1038/s41598-023-34650-6)
Supplement: Supplementary file 1 — Supplementary Information. [file 41598_2023_34650_MOESM1_ESM.zip › matrices-bold-time-series/ASD/ASD114.csv]

-0.29080965238169115	-0.19446149523733777	0.4040995199449239	-0.49028582019323946	-0.0006956038177748895	0.03809890447321199	0.389978679770374	-0.32761980336697494	-0.503415246873676	0.04016028840827595	-0.7957493887569905	-0.9659390034252283	-0.038113690844423044	0.2596423348511369	0.6936660578229111	0.4982365179493433	-1.1149613103570308	-0.3145165809058189	0.7990022879968521	0.2708939212337619	-0.264300245243063	0.36952272016393595	0.32963638913302623	-0.9246813513216051	-0.5148634791687781	0.05377190260642425	-0.5044886837472751	0.5684211568414977	0.9565578005572876	-1.148725834427743	-0.006208303941546724	-0.5318670073209022	0.6600708831460729	-0.540114404063378	-1.5032437196293722	-0.1630492734826248	0.2540008645691308	0.5089627256182838	0.28338263615914855	0.5029992988223104	-0.19033838080038393	-1.0251133409163258	0.9623672388248425	0.2007157374394382	-0.19204388713829348	0.0	0.17877004902825466	-0.1477601260600645	0.7169836022784126	0.27528073536371833
-0.24590303069861655	0.0794851616454896	0.8143138127586794	-0.4293096157735836	-0.3504986609211577	0.21070277238141136	0.5741279427162774	-0.6068263408991338	-0.3459496606268074	0.3046191153982866	-0.6976872148642004	-0.8862929538241469	0.3006688696334757	0.23271021556626778	0.9494794877574119	1.044501741136542	-1.4141929638118798	-0.04254445599450988	1.6198742609831742	0.7928711285456141	0.018640937772049306	0.7099821217581758	0.32874110994973027	-0.7989788988165317	-0.29414207976120504	0.01915752027996616	-0.15998642419096687	0.019455135711376033	2.063754972507799	-0.7598490386095501	-0.05069371265153134	-0.7430253793920615	0.8374613251742313	-0.4970438090912859	-1.631954129710678	0.02494628205975661	0.06921382642236855	0.38046724804350807	1.13457832144223	1.5947771467048037	-0.03593409348160327	-0.3857025108142301	2.2572098031322216	0.5375667235953224	-0.008924897563269626	0.0	0.7090145851917956	0.09156725133162254	1.750480842408715	1.3639767483260723
-0.11464413863426877	0.4639996688226392	1.0244063491283812	-0.16800340081239254	-0.4906732996053342	0.1929240013270019	0.6046528472865338	-0.7882127973490674	-0.0058636462275831625	0.38580237883785	-0.12174759015416606	-0.33077112094927436	0.3630759786628838	0.16761084531852605	1.0193868676512434	1.5356456121645055	-1.0420190661835533	0.2877970205915473	1.939919574664733	1.479485574432955	0.4902240666775612	0.8138079791467981	0.23322897127267242	-0.1950064903804991	-0.07269299352804558	-0.07896697908599147	0.37259052550424915	-0.35336515603298474	2.5744305632964615	0.14695074504333946	-0.19516861080301454	-0.5947736792144753	0.5600414173876682	-0.1756902531408513	-0.8729690775676495	0.3288502234873641	-0.3549863589242302	0.18123290088736357	1.934676216995323	2.4271295763674616	0.43431791810477294	0.6161339053148133	3.0751804703431285	0.9893829336885014	0.03076444114096918	0.0	1.374028307108001	0.6784366997468675	2.4302950242078913	2.1329263099035476
0.054642120713464436	0.6616360532615383	0.9496864210575863	-0.0006645555916284253	-0.3173126510469658	-0.07728761652969998	0.24099890658794157	-0.6481253756329916	0.20348451851973834	0.15567062161284353	0.4202872136804902	0.2535519440978135	0.13669329136432595	0.12371693269155566	1.0658980509081473	1.5894664941628243	-0.2946127902286658	0.5230717598997047	1.4082727094250327	1.8801793949322154	0.9050941310794703	0.42368146022737063	0.025275065542135624	0.3446922711616391	-0.05062153705341609	-0.18940840796316516	0.583024259296901	-0.2443024989855498	2.087137319301882	0.9223110622673101	-0.4475133542293148	-0.1624569708637264	0.023238529689729975	-0.13407592193520512	0.1519196414929215	0.4694147325580304	-0.55619597867932	-0.07388943521777043	1.9274326061172116	2.2717899037779876	0.8873537841759213	1.1592632334371784	2.784126691328049	1.1282419455959614	-0.11014413090099895	0.0	1.7861989551357424	1.2103093438367036	2.263017997559024	2.0465508130884285
0.19793850578432146	0.5689833008446044	0.5979803381426988	-0.1032140482319716	-0.08474789619733668	-0.21892636344617872	-0.38365503373196114	-0.30890280981581614	0.1677131388854652	-0.06340036913217578	0.443323381711796	0.4849372904947307	-0.011080040660706884	0.015523797806486469	1.2670374920310141	1.0558211766153522	0.17946211549773602	0.5593939790145921	0.2550297487307274	1.713738093651468	1.0105602913304426	-0.22558249406608505	-0.10767860709620213	0.32251018568928663	-0.12001808646711698	-0.12454721670398106	0.41270619051003143	0.1853209221528413	0.8660110232686445	1.1707549279610285	-0.6178734973670298	0.18621306607512278	-0.37730697759328036	-0.5591133310998508	0.6102712396450409	0.2918545152810977	-0.3089634410377252	-0.24661886078326462	0.8510973818721398	1.0453976175082598	0.8661503945094028	0.7976086878425755	1.537972824422185	0.6604618066396886	-0.14343410558466402	0.0	1.6492584119872942	1.1961617470123458	1.3511530237330347	1.262197171260258
0.2459867787115058	0.30503482923127884	0.060221971875350576	-0.3459580867042876	-0.17223528997937498	0.09235138033042593	-0.8190578011735539	-0.1785629344620364	0.03914273832788416	0.1421699198914613	-0.020988988021784578	0.31039598045068184	0.17572144330722247	-0.1878802743860386	1.5090378682268237	0.14735600377743957	0.05378458649388918	0.39961074692914594	-0.8821355255734677	1.0348928262995907	0.7303911208228187	-0.6083437879687144	-0.000392014046322121	-0.17090590134536057	-0.05715589608317225	0.16857427412830053	0.3016446569380298	0.4520179221034656	-0.37005979677543127	1.0776355535099564	-0.5383238622294856	0.2117885066968831	-0.4640730428309424	-0.9977860645483128	0.3315271724656364	-0.05560213351709656	-0.015152423782079398	-0.20602741598090532	-0.6589870787250502	-0.5261293822074474	0.29071703476834554	-0.03334702821986301	0.13645824021683337	-0.14298357442028276	0.17005973248910153	0.0	0.991385345923364	0.640542471513465	0.29877192554687954	0.44434297187104843
0.16628166015272186	-0.010581858177159571	-0.4708618513812219	-0.47596901834697114	-0.6812672621701401	0.5900765805949284	-0.7645560923956456	-0.5106453559227276	-0.03620198998594017	0.7012271004116527	-0.4856636764387316	-0.08300155104509026	0.4699546747511629	-0.25711268501346424	1.4001109240042309	-0.7247534700405758	-0.3516889217127714	0.15888040371064868	-1.4795999672256168	0.09466844100059023	0.21425537897279529	-0.484513051516226	0.22056261220704743	-0.559378578234812	0.1512041401649107	0.4419596556640129	0.5528115074112933	0.22870649353096353	-1.0274619522600827	1.0121239699935138	-0.2698277998061051	0.04006173642579974	-0.4220964835533118	-0.9230617146558899	-0.08129217181046174	-0.28103732267142456	-0.32901353193230004	-0.020931843843538012	-1.558457354774569	-1.508509172794233	-0.42646687163012764	-0.43651989152488413	-0.6864613995227145	-0.6602350716817946	0.638829158767955	0.0	0.10976535065086743	0.07651291812113432	-0.3602157603807136	0.09618936370385552
0.008751972448207945	-0.3799027109517488	-0.7476015854519527	-0.4446967224373909	-1.2786828958080922	0.598076989697236	-0.4133109019216747	-1.0470250274452575	-0.11475697474959544	0.9961680216379025	-0.5387804214035203	-0.5010258344625448	0.42522848080828324	0.12892833711310317	0.670675227697162	-1.2407785705180838	-0.4663125711190223	0.0051140115931367644	-1.4942723252644636	-0.8556784985412778	-0.2835041530404501	-0.17833492117058167	0.19473955112479255	-0.42069695992624423	0.2822155868333346	0.35237666304421444	0.8205682867589554	-0.3579688827047729	-1.0559731840232622	0.9836823858542519	-0.01347274530304112	-0.0473118163221963	-0.5266298829229746	-0.4233543732204118	0.0032564008976338705	-0.24336145056638056	-1.3142301585650011	0.05662455892409525	-1.3541135647040068	-1.556176885460532	-0.8006065969903554	0.03442567773331507	-0.8359302068624102	-0.598576377132792	0.7724531172822212	0.0	-0.6827570281240409	-0.05045623294529862	-0.5966848656869823	0.11937105468952654
-0.11890743583018856	-0.7865914936611353	-0.6346944124600862	-0.45267489581391884	-1.463117902109427	-0.20233524513592688	-0.24038856470658637	-1.1854463414404157	-0.2899350072218801	0.4967753969950746	-0.23335102085696222	-0.835889695135151	-0.041425751900214004	0.9435801283349391	-0.4515450725499499	-1.3430299894432638	-0.11724859059792847	0.04456227189035606	-1.2524051612815392	-1.6023020707548041	-0.5845706254566005	-0.20318803342899286	-0.2911129257585723	0.07533204086883151	0.1753150066054482	-0.15932112277579957	0.4293392798098229	-0.8999143714652339	-0.851279250807546	0.6889024029449958	0.1426443028759653	0.061668700050309985	-0.7978971864051966	-0.09831202893630579	0.5523557895576579	-0.03993095489881076	-2.1339518247085167	-0.15825302032726657	-0.5310373087187084	-1.105313638335362	-0.7343722640828996	0.955617879658808	-0.7764256959153374	-0.3152159887965514	0.3260695770445708	0.0	-1.2260382713721436	0.10646625535950134	-0.7369712481213988	0.036279410447546956
-0.1520613208007437	-1.0481220327765473	-0.26731413095246365	-0.6177870202310932	-1.0095330867072931	-1.340314270676671	-0.45342097506336587	-0.5601578854467452	-0.43459314805576327	-0.5849211372102413	0.06971666208937333	-1.010268497253325	-0.5171641793027717	1.655835947863562	-1.3382962829147502	-1.202957382080865	0.3254310914822022	0.22522342821619812	-1.0495938602997739	-1.9403707505374694	-0.6801426248704276	-0.6496149185389795	-1.023164000948054	0.42404482587209286	-0.05252546544784637	-0.7705338911306363	-0.7964583578112416	-1.1101557408201967	-0.8016540824510858	0.06369146624798774	0.2771132906131312	0.3047570103042862	-0.9744557318094631	-0.25278390409447354	1.0150456533791379	0.16282353562020385	-1.807584523989684	-0.5856457557434214	0.01061532215839184	-0.8126319674198141	-0.4969431775705377	1.5205964281375186	-0.9811675526099984	-0.3513694254987515	-0.3827949228228233	0.0	-1.4694904193759104	0.04656753602047264	-0.9761016382988494	-0.42268122380792655
-0.14078323030524517	-0.9522556485858893	0.0057230722997519716	-0.673159885396117	-0.1749453689114407	-2.022638719335379	-0.7430853757967286	0.5601494785171964	-0.30081690924565285	-1.405000905907343	0.14522945042571814	-0.9644480314034073	-0.6140094040353533	1.6649896627623253	-1.4837297442022426	-1.0730661528483671	0.4503934612364338	0.36206464138498795	-0.9216353894412322	-1.774334873675676	-0.6848628692561369	-1.0520892607713395	-1.5336924972222878	0.40491214887353333	-0.16484358282589898	-1.1030685379364473	-2.183145819758969	-1.0153107348311703	-0.9588387275825325	-0.4583568236043819	0.4174952481527771	0.6897522022982353	-0.7912757912691171	-0.43323001343710316	1.0347824021826613	0.2925164552766292	-0.3158510822151624	-0.9720231413057685	-0.12796207231787127	-0.8960105566848355	-0.31932686783396835	1.3466214831374066	-1.5097708290837162	-0.7468490655051196	-0.7846929683675791	0.0	-1.3732381879122815	-0.38770248032876015	-1.1744082216581369	-1.0242391622200309
-0.19361233139288017	-0.5481480484469319	-0.08869573954104125	-0.14333664158686102	0.516187343771021	-1.958753001781502	-0.6343333588231296	1.497077088943667	0.07985474848161248	-1.3129608508789834	0.07552745090470975	-0.7503669456719285	-0.46891716354037394	0.9142911063937842	-0.9346407766999432	-1.1345675110883666	0.3193765947035745	0.3041950293604448	-0.785719128507834	-1.2851867868396714	-0.715353901960804	-0.902502497747544	-1.5632082265558525	0.3136199691233292	-0.12346533219079192	-1.0982506347307814	-2.7939389815581137	-0.810518812130127	-1.1225326334705559	-0.4156492936358839	0.39258608384251265	1.3328146230209572	-0.22350989842431754	0.023722564013708605	0.8093972042932466	0.33845530877283503	1.2255961257750398	-1.1479048322129806	-0.5711558229988537	-1.0724810419716237	-0.15519437346742102	0.7402856974028373	-2.0624450186313394	-1.0037654683020096	-0.6482467492294822	0.0	-0.945150626144405	-0.7916683868356993	-1.150166068499463	-1.3068912871528917
-0.3394027385568532	-0.17176730211554952	-0.47952084947810586	1.0844175523881796	0.7017035205471264	-1.551913578337032	-0.04414067568819713	1.7934602429897377	0.27249719318802806	-0.5070096818637849	0.006466272725575486	-0.5636010947879323	-0.533505438633785	-0.019718988309804016	-0.20020757515147786	-1.3945713172195646	0.35972865317853425	0.10906275062430405	-0.6878226109985749	-0.883436205723394	-0.7930499329036805	-0.2331326142460517	-1.2966268589035268	0.5440899632277287	-0.13088483445670446	-0.9983253946931372	-2.310223436398645	-0.6348743250131064	-1.1573875775702047	0.04611358320587839	0.02770567192344029	2.154715095309961	0.5226444282160116	1.0527234221364803	0.7159973030226376	0.25330694476804066	1.6597077196616463	-1.1383827189160731	-0.7452821741600532	-1.045415771328266	0.12443557924923973	0.25852063416514914	-2.324617607814314	-0.7425416846838998	-0.26709911188969554	0.0	-0.3628256830612152	-0.7461827241123266	-1.0178012264649103	-1.0654658539956146
-0.4632326257937016	-0.08162160562748469	-0.7851258301752703	2.403968781728148	0.45119115366044166	-1.2650682295326392	0.5809409823768176	1.5980849551361176	-0.08922405080309255	0.20574796732670173	-0.10218704126936658	-0.5777627016314718	-0.8857221626066752	-0.4984284778306577	0.23515374864030664	-1.6739092099002295	0.774973982969556	0.03310197852214379	-0.7839977605216296	-0.8661817987433137	-0.8268988777183456	0.37959508929719027	-1.1067719452988114	1.0442948482050776	-0.3205516614228997	-0.9750676260729426	-1.247099455587301	-0.5194620722016542	-1.1351441485418643	0.24273189758322494	-0.5372803706583817	2.685454987208533	1.163624980774811	1.7286467584519771	0.7796772946221081	0.006741330599715675	1.0124738051411724	-1.0351550164353782	-0.5409952183006567	-0.8755679071112206	0.4375576808311678	0.16249827243776305	-2.2071825429187863	-0.19322573418017658	-0.05105754655701596	0.0	0.045529869158330794	-0.3911092003428101	-1.0684787050195192	-0.5171906296363924
-0.3997261745267504	-0.12046712170861655	-0.6448640516369409	2.8423519845298255	0.1668194843207381	-1.0085177252366297	0.6945461390058331	1.4233108759118789	-0.7264236018255908	0.2767930397380948	-0.3589587725538722	-0.7275715180576893	-0.9759406372268519	-0.42146319424389794	0.2844217668121583	-1.726191877604716	1.2159868595407894	0.2990964989209656	-1.0551271101534632	-1.1075396387335736	-0.6761106077764173	0.38365625783906926	-1.1046675896001656	1.3133329052158251	-0.4950523938702145	-0.8827885980488535	-0.3440500728570102	-0.4579755200153549	-1.1496534217567536	-0.25596979974279677	-0.864838886659966	2.403699553467598	1.4461695299527042	1.2138841559059306	0.6982933357288287	-0.26180656621622245	0.4552070225228557	-0.8535147933491007	-0.3039518866855181	-0.8013929051471351	0.5408646596777077	0.32548593869258713	-1.8250241781411523	0.12135041352266168	-0.03574439025064634	0.0	0.03807847703847947	-0.223940755834028	-1.3270162870844422	-0.04239325876452702
-0.09104876757226556	0.13134680916500677	-0.04094982802618774	1.9014272234768292	0.22417735360489435	-0.34185980760908147	0.1851895385471727	1.567861059295128	-0.8249180519785215	-0.04390465423811032	-0.6404637564711262	-0.7243708155580506	-0.2299816759914715	-0.20357970136363618	0.18724644301981108	-1.4374968523164398	1.1485460050969996	0.8389449816047473	-1.1442940049893477	-1.168143751884117	-0.2614184425248921	-0.21794467015125232	-1.015837334181081	0.9553787249029154	-0.2852801855226005	-0.4536906116709254	0.1193489896919171	-0.4132094769650846	-1.0754690889095564	-1.0490529374808508	-0.6363057558315239	1.3308760111418387	1.2119647651736138	-0.26878359668585033	0.32971268950592864	-0.2673010019965334	0.984002631175412	-0.5718513627201421	-0.2928127162042736	-0.8138352259189768	0.3560591541264181	0.5140135363611642	-1.35077268338933	0.08757597580876385	0.1081696683525941	0.0	-0.30322528834592377	-0.36926395191279265	-1.4066554594877791	0.14837057519554134
0.35069443081746965	0.8243764431389402	0.6889503369775418	0.09955807628240913	0.6557981696883753	0.7897434486103657	-0.5144766338172925	1.8255816425216937	0.11595200084138961	-0.060445667655156424	-0.5961551757865737	-0.3496428608603284	1.1621822391787833	-0.22639235282194917	0.16242760004862142	-0.9323436751115519	0.5039442217035793	1.281289415687551	-0.6156434798424831	-0.758661440702329	0.33364477012746074	-0.8881987525750281	-0.5223511032729526	0.1506954102897105	0.40913498191363845	0.3023203245274114	0.37331666506760625	-0.2657012103710621	-0.626291549052649	-1.2959715416440927	0.002029300506501548	0.14079958123359282	0.5156344425578977	-1.5734028276521883	-0.07509055146268817	0.13596525992512845	2.268780691535031	-0.24905531274112483	-0.3661090021015765	-0.5925992262789244	0.10247677447941755	0.5896002800181905	-0.9086177392716097	0.14788137545572222	0.6088008164441212	0.0	-0.606818207969323	-0.33213946951327133	-0.9426638777961261	0.08476163955694564
0.7227059023314321	1.5530435635456397	1.139143656391286	-1.3677807564318827	1.1235365600634295	1.768949692879758	-0.8054349063137479	1.7485088679151994	1.6037836692462608	0.5526785237766645	-0.05102755119517366	0.2757624260206808	2.2548980019381184	-0.4481425709091597	0.1893326550129209	-0.45232906227181885	-0.16651178247873227	1.2427238738452209	0.5628631076831014	-0.05946245850802241	0.8535159317779153	-1.04411677389172	0.31962612192905615	-0.49310331149326797	1.204665078947552	0.9904435746756005	0.682568187068365	0.11049064498555605	0.29362652071189277	-0.6690900102519998	0.5852673961542167	-0.45793975642561247	-0.2897165628357795	-1.739041633674319	-0.22331389004106622	0.7127552320839056	2.96751955253058	0.0034691024622885715	-0.2655256798460469	0.08344557477401054	0.02972497115914769	0.46121095748088653	-0.5338258246366999	0.6805158461605857	1.2470809853126645	0.0	-0.5169283861971847	0.34645530854008055	-0.1158605577244535	-0.11747913137028411
0.8549297667505238	1.70374212696745	1.136805738616126	-1.601410853169695	1.1904418359041204	1.8870087795670125	-0.40806306311620477	1.1296356277786552	2.4986164381050924	1.369119841683051	0.6846044463131964	0.7640406248342393	2.226675023767841	-0.5759180318700994	0.09929054875621231	-0.11276879737666648	-0.24902212651092792	0.6735896594969464	1.8351737776937547	0.45911751692584485	1.0042892915417363	-0.522929153272578	1.0539501794919552	-0.5387371385830791	1.5202767322403206	1.1632101115892857	0.9965450141994158	0.6237477116259421	1.3414485430575718	0.24920519378843145	0.7902501877715823	-0.4046043236815271	-0.7229054620191682	-0.8423921812509889	-0.21032359265111294	0.9910597685011958	2.156844785208045	0.173622936059834	-0.04240088552104935	0.9720857041607658	0.10573746074895701	0.03939082476621381	-0.17489678347457296	1.4231490332045869	1.5330271444181438	0.0	0.010508169884938901	1.3476837617581934	0.41806156908396286	-0.37621337006865235
0.6757293960668942	1.0921700404923729	0.8003870616732164	-0.7283203665071181	0.6713138083163059	1.1106072270953922	0.4330989920629704	0.18789058128815542	2.1090475244404945	1.6376378059942145	1.056528039124258	0.8241083269208446	1.1716816445664435	-0.4794172187982539	-0.2005125861152175	0.1861773565979128	0.27667698004378416	-0.07719393437563468	2.437977816890247	0.5011979817617338	0.6686628288045335	0.3303565980364279	1.2207348671663403	-0.11577968960451113	1.0892930001817653	0.724324525805801	1.076992029308343	0.8769025534829551	1.9290842378029527	0.6016245882819673	0.658469529527818	-0.23267327315565794	-0.5845446125152921	0.25840037637164487	-0.3977500584982572	0.7028210953933878	0.2909713151044482	0.36992277683014957	-0.018619471512150758	1.5305313003128342	0.0882615974825167	-0.6165862226951758	0.23414594460004806	1.7123631051024262	1.186975249979235	0.0	0.6758791740083131	1.782324878335639	0.18941784119825922	-0.6245286699080757
0.22096884361165117	0.18584200009429783	0.367882506789562	0.28211328404702546	-0.21574019208257425	0.12207569087249893	1.1249729967095123	-0.6776054862244307	0.8614319989320092	1.0226956610437428	0.8471329026288072	0.5382585600418822	-0.05411838785266232	-0.2969206275882132	-0.6329682931020026	0.5727315697836464	0.819077378763219	-0.5617956232725123	2.0278071781062788	0.17441096273160026	0.03095521524388103	0.9316164203374031	0.7644486217566452	0.27293094876397495	0.18568769639587668	-0.020741928867746316	0.8343845001959324	0.4608941994669154	1.7235834099663623	0.1836736693259594	0.3741321728684028	-0.3572201639497813	-0.20308218105927128	0.8462326159138627	-0.8738467845101217	0.049566491967048	-1.317079974296671	0.623090698114858	-0.34066620964136807	1.4374553805479893	-0.11843064792778339	-1.170464043630542	0.6418211083948818	1.2523675496471642	0.3972819054944868	0.0	1.0569240494389476	1.2050813326902041	-0.5772476733626158	-0.7866037352878288
-0.36476734744374617	-0.33402463211644207	0.008858102869075863	0.5292291261755283	-1.0090184333384888	-0.38404026052827156	1.1316136329671764	-1.2337649886622368	-0.19252820168480647	-0.1006435061794814	0.416779208148909	0.26782231142452567	-0.6959982844205822	-0.17776728591745783	-1.0416453835506685	0.9642820043874304	0.8112835202249414	-0.6217329292891081	0.9594715398001739	-0.21504256565624724	-0.5271476993216542	0.8508003985174273	0.06266849742996687	0.2754571913203219	-0.6281628235903465	-0.6641831075099595	0.4467687219953098	-0.57371498156037	0.9577681977029501	-0.39200965975159874	-0.021000022271970082	-0.59366942858989	-0.1537000579334134	0.863286158181347	-1.2387421596187187	-0.5061438743248	-1.8193879051112312	0.738887415985069	-0.7433390118421102	0.8769832281516293	-0.31744743472250975	-1.2087735595215685	0.8335908045617014	0.44103258791398037	-0.3722583390726671	0.0	0.8823815227855428	0.19906246585711687	-1.1989605737790408	-0.8463946837677994
-0.8469175172944429	-0.18985168099197633	-0.21872137497412858	-0.04276779321066489	-1.3277787940859278	-0.30670971410458264	0.36543212457761914	-1.4986148791718918	-0.4564722125220436	-1.027233129955486	0.2968939901720044	0.30413585791819864	-0.6912661411334351	-0.09020181382128947	-1.3214376079019998	1.1005306760618172	0.2940317806313557	-0.48735007992825635	-0.03917638766364148	-0.47978738329481213	-0.7059403721396402	0.11182903656510129	-0.41231024082634743	-0.015789872256183623	-0.9491120722746967	-0.9814972503713668	0.19301798758687747	-1.5937279101593387	0.223046171869043	-0.41943459298293506	-0.5609330428492268	-0.4918698020223929	-0.6554649277068282	0.6292750189381607	-1.0573635998797777	-0.6809779915994908	-1.477632424693456	0.4806047317188511	-0.8440910427895594	0.29573284147820733	-0.28933596128646577	-0.6602642174025882	0.6097619120167238	-0.13312994059514707	-0.7679495870181702	0.0	0.1916618658494006	-0.25012678158789997	-1.2270259814583604	-0.8917643506079956
-0.9956793327178239	0.3264908108846162	-0.3033933465754917	-0.7111813289415058	-1.0897083243799155	-0.026057835938312873	-0.6902633015740655	-1.563694892199951	-0.2539493779253084	-1.3361788389569516	0.6037429170622424	0.6286121509425997	-0.4495917317621384	0.04559673183972785	-1.4568125114187886	0.8543143050243617	-0.17818556220103182	-0.49222759882436373	-0.4607731137089584	-0.5953272552563097	-0.5050406477718868	-0.7658752562847603	-0.4540922014528218	-0.24950297570052885	-0.7663146930863031	-0.9511340251122677	0.2385937440343146	-1.8494383626244681	-0.05301850267856853	0.17146677810618693	-1.0757773741604006	-0.016723428849374854	-1.3010115521795025	0.3452840415135141	-0.42418042264811306	-0.5544260811048809	-1.0581533148625397	-0.07934876818792391	-0.568665372561254	-0.03303344415147085	-0.10060266678952748	0.04918112343289315	0.06552829420157363	-0.34091094199134736	-0.7510377548031548	0.0	-0.6710762676385822	0.12604232847633393	-0.7897771001761962	-0.990650552110694
-0.735371488337078	0.7215271012505913	-0.24323551417794936	-0.7657986056953453	-0.47646737331926464	0.1309409192368588	-1.2832079207453975	-1.4349181534044853	-0.24868328716011062	-1.159657464303064	0.9570181444578122	0.9890668469467336	-0.2682517339417336	0.15494725930568812	-1.4702650159269637	0.4512878889771625	-0.1683821457398535	-0.7019076113237006	-0.3245134881832011	-0.5121649508052883	-0.17595847928989178	-1.0804187127693174	-0.20077352180694938	-0.21650683131809353	-0.34875085494247204	-0.6215005315318276	0.5417607593406203	-1.1268993958240554	0.07401942706145094	0.858149698818853	-1.1892486795780302	0.3343481466067045	-1.4704245931826099	0.031194681588359262	0.10644726565304832	-0.35135618774108635	-0.8604537201152657	-0.5087837224904014	-0.1513953528241148	-0.14505263335407853	-0.011549225052775086	0.35991467375799674	-0.3630980828268461	-0.4880942258928957	-0.5233530597238375	0.0	-1.2313131274854812	0.6226822722681378	-0.2530839749140015	-1.0107208722682057
-0.21833738825978366	0.7312835435231482	-0.08559898294412366	-0.21732561481807908	0.24895748074645024	0.14426480638703507	-0.9805610528892684	-1.076978308305784	-0.6088621644297888	-0.9407733315031338	0.9629598739546212	1.1569600401617708	-0.12687923072621898	0.08275837263303404	-1.3596622507587504	0.2936942810031028	0.17976854876395928	-0.855319898543109	0.016403526960211523	-0.09353636483484419	0.042689106393286255	-0.490981058899099	0.0735813988320056	-0.04169657860694711	0.02011014481479935	-0.0676803151977229	0.8638036251825495	0.06913841738973867	0.23322659468987764	1.142241726991431	-0.7119433921370929	0.13775033587918642	-0.9955660238045241	-0.21331734406250175	0.1664553618189304	-0.16099152114797372	-0.5400662111523923	-0.4265912234407447	0.24262066956390513	-0.16740770459852414	-0.10396148093804175	0.1055295282410546	-0.24047676098503798	-0.7370088848594829	-0.33865502760070637	0.0	-1.1842240568326816	0.4631353950074893	0.2848867740588173	-0.66705631929607
0.2756486037014052	0.4004293935610187	0.04314154242337544	0.2691921192897105	0.8648513772745199	0.09476858231583837	-0.07557770584710748	-0.5564912496413899	-0.9046041020400315	-0.9823375819076704	0.6434487147547123	1.0877167566175299	0.02854446028301277	-0.15987588542859182	-1.0829867840929457	0.5545730955791222	0.3227146811832454	-0.6908412600162568	0.2754449835825597	0.6797695575809435	0.13992979524682728	0.6230359633138028	0.22136489626964678	-0.020702511278152612	0.20787148324583613	0.5388971646576339	0.8708535013434346	0.9835014687740914	0.16542372098887098	0.9497009309132466	0.05071430351308062	-0.4254880003848861	-0.31607638964422924	-0.17685567269038077	-0.018212004769733427	0.055796375636618455	0.20473998097694054	0.06404405207348142	0.7078457077307294	-0.11403781798325309	-0.15494007832635534	-0.37431474409433785	0.4435633704032158	-0.8247802734591597	-0.36136550588116484	0.0	-0.6434008502305297	-0.2768560711599418	0.9997017158622791	0.14641080767628303
0.5419009863219809	-0.12112461177639777	0.006759335487190684	0.11308041651525225	1.18771710920805	-0.04942835909469073	0.6214111018619146	-0.0713752668549447	-0.7500004865774528	-1.1994482218100635	0.30812445498074514	0.8699695696959309	0.04517746340690508	-0.37736952520785777	-0.6066978963323449	1.0127146528236637	-0.09514399474510675	-0.2993661653183965	0.4180906660010103	1.5260154361718166	0.28120795390790776	1.39208184170253	0.3077380892034245	-0.3119642002622634	0.21756257842235682	0.9348087510414501	0.36912646676799554	1.2361865343331906	-0.04885666163899879	0.4623930930609867	0.5313249822590645	-0.8183168931061194	0.04764314918698986	0.15466068822481954	0.020705206401571863	0.25039404560954104	1.0518855243918988	0.4600520753364116	1.323127447320725	0.05556284420496665	0.04745366242038241	-0.6446106094233183	1.2416579767122171	-0.47300661488056683	-0.6025325764144458	0.0	-0.0812249440783146	-0.8429434850744834	1.888914881732323	1.0923413224416119
0.5697899052207813	-0.723498916290245	-0.21690224181180423	-0.5516470798751909	1.0725610292954282	-0.3126658806976825	0.505654095354269	0.17852619615489662	-0.3110454494737159	-1.2495096928975955	0.10118950836414545	0.5844333171180736	-0.2616389606677533	-0.4681232065254833	0.0053063729249222605	1.3267925272006573	-0.8793742331311201	-0.08478118603478833	0.5223834906641065	2.019332408131708	0.5589281731284098	1.1895009907291412	0.4757179270913094	-0.7819782145890792	0.08516838348709645	0.9332807995863571	-0.4395945987899919	1.0000479445210906	-0.1534052128228283	-0.20457484960240055	0.4561224731448263	-0.8480079331460781	0.0648811360486747	0.44413009926323066	0.34071629461149605	0.2247562195065853	1.3211837019232675	0.40342005163505157	1.827052456711503	0.27915882495694067	0.37735970885705256	-0.6221587452407912	1.6859349473876306	0.10822956912411538	-0.9226211516009263	0.0	0.08823315540992738	-0.7807106380878562	2.525244009956144	1.578652645169227
0.4840655067468444	-1.290891508278233	-0.4982668218289796	-1.0094062635769183	0.5271826969464846	-0.509134585557347	-0.2492254714587337	0.13229656933400982	-0.06628072124735422	-0.8885189671827249	-0.15180048218717254	0.24599302810837312	-0.7898174722320848	-0.5821187832824676	0.5425724464834829	1.4107472323533155	-1.4842846316610754	-0.3285980144969472	0.5687896412347843	1.968665790242084	0.829505361795412	0.2241745036758515	0.7401366377955985	-1.1120499434556512	-0.1771199082679572	0.5967313705043541	-0.9910992267118036	0.6656936561560358	-0.03619951608009008	-0.9875875215074069	0.06985307541091104	-0.8868092201897426	0.1323152114398062	0.3487625127577451	0.48647464613091396	-0.14488794918267425	0.7377247528993159	0.05813422227056198	1.7818233970220785	0.4149931477914183	0.5056422354098804	-0.5689247771039017	1.7214655200791695	0.37164777423443496	-1.1218466523437376	0.0	-0.06769911277138548	-0.4451907918833876	2.4114147834257675	1.303964878165387
0.40296336773563785	-1.6470088100902853	-0.6713488542665462	-0.7130834229553522	-0.1685413495812739	-0.36993697526833236	-0.8588397487015808	-0.11378785893340995	-0.19815149520472436	-0.23203627619905098	-0.6129153200356094	-0.13071907914842287	-1.173443251143125	-0.8629819604863003	0.7397564374761305	1.4474144940220142	-1.5122872929912103	-0.8261160404571222	0.43527304133939143	1.5778109302249577	0.8313371009620668	-0.6191368228498589	0.9217325608385302	-1.0451891636095183	-0.5411723638199276	0.2053453963269539	-0.8093433082344867	0.4526148302248875	0.15334579511703614	-1.6365091970840928	-0.21612115812631363	-1.3150759083419878	0.5002738528096786	-0.01899919743562098	0.08538315181124985	-0.6852834467311251	-0.23068103260399433	-0.11608722008961317	1.1045453805373773	0.4164978932514234	0.33537018317192047	-0.7054011997132967	1.6481767717350577	0.08675752943478728	-1.0934887394418673	0.0	-0.04774747192256893	-0.4485412915024993	1.542095921647089	0.5948587294670683
0.3668475668779568	-1.6610460713805562	-0.6945606986079863	0.14209321462706975	-0.5632230678787304	0.09554857551028556	-0.694168531274869	-0.39043259755174853	-0.4159958328858882	0.31685362831988767	-1.1022705406724365	-0.4429696871988535	-1.158618544745635	-1.111054549983774	0.49690726881236685	1.541827278823974	-1.0084365161196414	-1.0415021510064155	0.08294656916277264	1.1874130697138816	0.46954733809922766	-0.5934794853679689	0.8076065576161048	-0.5720653553230612	-0.8907734503988446	0.034726047782023	0.0007551291391032245	0.35416132394381594	0.17976198190978906	-1.74290054517045	-0.27303496674066724	-1.9304191577350291	0.9385355768074101	-0.1606421151771138	-0.6095103327017762	-1.0250657957538067	-0.827757696871801	0.1017241829476837	0.28309564452046754	0.3827622508912596	0.1358621251421652	-0.9392994695968656	1.66554787998227	-0.3727295921732563	-0.9144438424973014	0.0	0.5234256095635464	-0.8481242490166725	0.48963631034800476	0.12209923423165563
0.3691352754548608	-1.4067445516163124	-0.6800839253304118	0.8223084318783672	-0.37583970100000785	0.5147460608229621	0.125708687086883	-0.5436236629016483	-0.38560495910747716	0.424028472170701	-1.2575612375979188	-0.5073471040467052	-0.8643738993044335	-0.9266397283632928	0.031457198002651926	1.4897235809465377	-0.3351475967251161	-0.6747702849739018	-0.32156750452718885	0.9119918987165285	-0.04041054872499654	0.22289035953247144	0.3970996240657227	0.06567782448327923	-1.036211924509228	0.15663408541631135	0.7841973500417886	0.3268898581798625	-0.036835043138623784	-1.1349033181490231	-0.24595963092380188	-2.130445713085642	1.0573232794628653	0.20772840573020906	-0.9220622419397111	-0.9392549572753595	-0.708040904213881	0.490583754719519	-0.07465091618919241	0.3922352874360592	0.16509835423583943	-1.0024667983785123	1.5970321091322983	-0.5096679127657069	-0.7654539123117868	0.0	1.3860261480380929	-1.151103265444935	-0.0999442234169665	0.25210593707464396
0.3973335383906674	-1.14152507905038	-0.7490737154564907	0.8071221407681173	0.22556814955319998	0.5348423388849016	0.90001061424427	-0.4875353450208502	-0.14888747010551154	0.14098534015049052	-1.0020089280039373	-0.18978751582398318	-0.614062077405822	-0.27064752300536177	-0.2489305691353796	1.0026897544450069	0.15566761597764087	-0.030292406707006485	-0.5235094758956009	0.6053269859887863	-0.3404239314630843	1.0407788465967847	-0.02975720971374543	0.5371674161119057	-0.8596126100556868	0.42569745583370616	0.9444842839463219	0.39116687656501964	-0.3647645933033707	-0.15368050747206088	-0.19517746230006275	-1.6604779041507134	0.8385335359155714	0.7532248702036698	-0.4704525442534709	-0.5534445830553378	-0.14791405580505215	0.6987473664640799	0.13228862706240904	0.3658609572523606	0.29123841573090986	-0.7749924380375885	1.1424985907919787	-0.3215929409432411	-0.7460657743387832	0.0	1.7968946171108797	-1.059816012153888	-0.029542558425630586	0.7162424467198816
0.42417125187862764	-1.074411950311753	-0.8690472331469107	0.28276635990203275	0.7413627127757173	0.22466193981386942	1.0503833904147881	-0.2409961502473932	0.008343656360395293	-0.13809738719639428	-0.6953393970764852	0.4316467632282632	-0.5661470341438263	0.29948685271813824	-0.09290379792580092	0.1372583334235433	0.3214454205944522	0.267441535165818	-0.4283023348054007	0.1594622542994301	-0.250536232921002	1.1388504000415594	-0.13752742873125082	0.6288814870110856	-0.46519830734351486	0.6185565020091522	0.49847857598900913	0.5442612225521535	-0.605894647935333	0.6083573163657012	0.028902619484750362	-0.9551306893146674	0.6656316285857009	0.8680626447314607	0.44326593932970376	-0.18868986197868645	0.33749953222082135	0.6211798610311194	0.44392851807281	0.1853728442853841	0.1666896275730838	-0.39614430445488413	0.3356924541283274	-0.23468726665961265	-0.7726570896302583	0.0	1.2684259154719684	-0.886238899982635	0.4345749472223945	0.9430207427054643
0.40153553306354056	-1.15165001700572	-0.8623187964862702	-0.12800817633428296	0.8011561905583119	-0.014960296811910035	0.6157594053435426	0.06900934986740664	0.0009420951058431046	-0.05860998010604574	-0.7278838230506199	1.022765585119411	-0.5809012124345231	0.1756094547778161	0.37676059562427455	-0.6263307281626865	0.20375004183619325	-0.05052833686286657	-0.20946715669026197	-0.2771679152005944	0.08210852526569122	0.5147321083085035	0.14310670021099872	0.36098226663608707	-0.13017895133435037	0.5943877820530665	-0.0332207327478112	0.6942775709728181	-0.6589909358832229	0.8586189559943235	0.47527164828643	-0.6108103090345185	0.8123824844879262	0.37920594735015956	1.1802568490965029	-0.04154920723897037	0.47274947810927537	0.4017306486516369	0.4172664243104347	-0.08507706710547941	-0.2410877563533924	-0.07607136748903472	-0.38802831921596564	-0.4570261258556012	-0.6549715328659481	0.0	0.1254938544518937	-1.052209848462516	0.9372935046470794	0.6687052632479493
0.3160623852735086	-1.083618667691585	-0.5879470690523081	-0.06253065563063412	0.514459318131225	0.08661524947075874	0.09782003086818261	0.28845150023884636	0.05145355989135039	0.3553096190637968	-1.043143416435838	1.1647778854531983	-0.4167426442677937	-0.5403650600841581	0.8339988232038682	-0.8147336221837472	-0.07025740184905727	-0.5784104253821727	-0.14493646117174183	-0.45106165811829124	0.35404623377259725	-0.19910674193305436	0.5393910994641563	-0.04939151182090762	-0.02737757358216111	0.390882030663813	-0.23541602634696954	0.762249539469474	-0.5537362757912235	0.8082446507168729	0.8407815787862906	-0.6538134518945123	1.0725876053316936	-0.2364933629640561	1.3810696241441214	-0.04146251210868773	0.34642767395858315	0.17953734378272412	0.12320244452280586	-0.21701237680941948	-0.4975333382525705	0.12240049371865548	-0.6279473862133006	-0.6463811784858178	-0.25453410295914625	0.0	-0.7565957771397273	-1.377619454325196	1.290916830779627	0.16189361987124465
0.24656753979865453	-0.5925084477099926	-0.10027049023614172	0.23880038805533052	0.32874375496965275	0.42226624763892207	-0.06537393479122192	0.3733727665076686	0.30808726531796005	0.7610675324962807	-1.1888679970831417	0.6639453400239844	0.030523813392265897	-1.0464537277802832	1.1233477698456278	-0.44139050403905594	-0.3225689888642216	-0.6677463613777933	-0.33989519448056255	-0.3217279610892394	0.409559037599067	-0.3863219039713448	0.7121323511645687	-0.3355813513228238	0.008162342479975132	0.21700963927341543	-0.16324206859504647	0.7995254345357021	-0.3782848657506	0.8126528842600284	0.7585039248631482	-0.5417965762150982	1.0271758400067856	-0.40013267129424884	1.159840837708923	0.019590001627057117	0.20022718889515853	-0.001745905605189501	-0.02474874342141545	-0.10796891445568704	-0.20908827580132244	0.2886487192961202	-0.44057278436719854	-0.36412636359615735	0.4219494213581479	0.0	-0.7889146080225289	-1.186818398552672	1.4056702628189508	-0.12747837419286873
0.30775199830148287	0.3358897633948238	0.39101614509658894	0.2865620074493023	0.5301692641875975	0.7369204604122128	0.17757290965420083	0.4401175792578101	0.5296760582526154	0.8833653995866627	-0.8398177629863595	-0.24742573170858448	0.6807902664369402	-0.7265058196125382	1.3731665551559504	0.003373583485282725	-0.3396691824680815	-0.15073928872423759	-0.6213454584398082	-0.13217655024039385	0.3578797533782799	0.021143967559012364	0.5953047767555247	-0.3356155691445517	0.3456568230139832	0.3099785827575771	-0.08341315297401326	0.9059142286522378	-0.210995850224878	0.9217682163864831	0.3303442453378536	0.10598906193738919	0.5947341971818486	-0.07550637901973457	0.7962982558883798	0.2750269807731012	0.17904820683818246	-0.051419107613269	0.1526712330919358	0.035982931641339	0.4258922953520037	0.5078084810940092	-0.24537494740619775	0.2891226875990676	1.2234339270240056	0.0	-0.19326952938896733	-0.17457285977932996	1.1691069189011578	-0.0415141985497159
0.49377837465823454	1.3916709611535494	0.7111246535125837	-0.05788967456604388	0.9214779183845375	0.9508079621519663	0.5870383217434346	0.6312155897052976	0.33389219860911507	0.7882304204345495	-0.15158517815521938	-1.0354430726327368	1.3492620469251495	0.13192283602231428	1.6854341893399551	0.03494765710792781	0.020110512207105972	0.47739410328746795	-0.7155746107050275	-0.14384818577578987	0.3931383674291855	0.5896012172134409	0.4215267905870921	-0.06503799158365259	1.1082751132552209	0.7022621705113488	-0.037494076065076404	1.0296911917679623	-0.10492593805935056	0.8863045577603397	0.14269685855068165	0.9864941343108274	0.131946130684102	0.2538863340897178	0.4259551907376713	0.6829949701608143	0.23694459348398247	0.19385556632477793	0.3641981798233387	-0.07781371679392438	0.7718701212366909	0.7532201495642352	-0.34665417640832596	0.7299876269554461	1.8959863365747431	0.0	0.32325210735521415	1.0823120606152425	0.5404085332996753	0.2065906541107115
0.6027799494447422	2.112132505334372	0.8496893403707878	-0.428516247619187	1.0254595585524457	1.127793113381878	0.8902515260029976	0.912950874398641	-0.261300076751838	0.747625335239125	0.45928990886211435	-1.2580414589136122	1.8050300398642831	0.7130462708886495	1.8126868014388726	-0.3983114108551361	0.6624619013523453	0.6469277902313669	-0.5233917708951235	-0.36735743080825606	0.531592994806396	0.8450985361400846	0.41311589641136776	0.318102201476964	1.8893466045233929	1.1004578502725804	0.14549401213971494	0.9549260161335495	-0.08408511929179643	0.556199594508928	0.595670797789707	1.454441210228446	-0.04176869270860317	0.1978206182786646	0.07570462889449121	1.0561729433340983	0.19979548837012615	0.7105219858680717	0.22709377723129093	-0.4339660445499957	0.48567965532215107	0.9178428607947321	-0.6512393187144957	0.5999635894089703	2.1660196297516725	0.0	0.33578136724136726	1.6810130885257917	-0.28958168019446734	0.3410603729660136
0.38430708713803624	2.1796960864827937	0.9055954380223749	-0.38331632387041903	0.5857868585762516	1.2148460187689778	0.9125519231837655	1.0479818180112506	-0.723614209980616	0.8860602177092638	0.7819057671261187	-0.8938845818855679	1.8375914458745566	0.7067818670138651	1.3327582050305509	-0.9489260124895665	1.2288022152389222	0.38567488053893595	-0.2031475360863165	-0.5964379641127187	0.5666196230247983	0.6491636784983541	0.5182282482775761	0.6240995216463874	2.044308484434321	1.0811660853195117	0.45399831717575234	0.5654981160945782	-0.11613313727534091	0.1235099953729748	1.3289575315800626	1.2741204731658868	-0.03804692717854101	-0.11899032365064516	-0.16201154225671255	1.1636035065733519	-0.0784923031300248	1.1116648347823874	-0.246934913435308	-0.6543369165651902	-0.07802480302839306	0.9065547966157387	-0.8712326524402744	0.20742344070970167	1.902190118267523	0.0	0.056749871643782826	1.373994683409646	-0.9839021831258954	0.2884038987812948
-0.19748695149612394	1.6528684897597858	0.9439189381132299	0.11111567539177462	-0.17871053703428152	1.0275197980374993	0.5912509848885551	0.8210861499326267	-0.546659107135292	1.0470018132461258	0.9265975003649943	-0.3072327780701746	1.4117197211239514	0.6782225676661761	0.22572094177943708	-1.2305054565211426	1.321842991796443	0.25821137923466186	0.02157293928425753	-0.6557101034286174	0.2948167026507218	0.1960517162610264	0.5133238309733836	0.7487526296897958	1.3450247164762728	0.5102419713005829	0.5672096438369278	0.06805868471814502	-0.09980231550609321	-0.0929991761321982	1.5362217005987566	0.8343418223797715	-0.1673595303013325	-0.30901264567323566	-0.171969457059732	0.8846919187072982	-0.5506326680701149	0.9561259280058934	-0.6641284062866274	-0.4091326156829698	-0.30638264759738804	0.7034196753394744	-0.8841623487229866	0.1268306626238333	1.268962657654866	0.0	-0.0395158474963938	0.7831042872961165	-1.3551912294062016	0.128501229231774
-0.8654983836040693	0.9375954997477219	0.9407405369616628	0.670139738773073	-0.8144773043336122	0.5518014877903508	0.014209725811842497	0.29121279371846026	0.16111584915886257	1.0181006983377616	1.009544716466415	0.09728670768343922	0.780024143648526	1.2585630092103497	-0.8550178191306246	-1.090437752542578	0.8336232856924813	0.6269874567136156	0.10814252444720884	-0.5431661442489806	-0.24020468706709866	-0.24392433275647332	0.32493138159753643	0.7166451019257868	0.29094968940513843	-0.23810774563616502	0.26715428419701237	-0.16890470756120177	0.07254414333187668	-0.019530900713775636	0.8853230481195358	0.6074742900549703	-0.4167798738288293	-0.26056758336248487	-0.025559225957302107	0.3581820643951117	-0.9478373089653734	0.28934538803324933	-0.7080023807197303	0.17641511364821794	-0.06419706428602616	0.4020556779521942	-0.7860094103321748	0.4779917511353064	0.666028717566933	0.0	0.19699393714592206	0.614197796334858	-1.4962333782251815	-0.08572540700953811
-1.2386546508918177	0.4684578550578571	0.8475911105260538	0.8938262683919675	-1.0676284330943544	0.07815409806685178	-0.5506324425748336	-0.22750789517406098	0.7492381758059182	0.7953882630951589	0.9125616271553274	0.1732361625950494	0.3210902010948352	2.1859698170067055	-1.0995582857517943	-0.6185829354244341	0.06327991184474113	1.141714437582226	0.20851963248151292	-0.35077090501209	-0.7627057002445808	-0.5309057409801103	0.1317704479360116	0.6127677504267831	-0.3368602807224909	-0.5839783130883652	-0.17617324463620304	-0.03918391198669545	0.39523462949901167	0.11274979472736198	-0.05933236381388072	0.5941999406638427	-0.41800935186481264	-0.2545513895188173	0.006630641711370061	-0.04398335206104116	-0.9890497203563982	-0.30189951645651925	-0.4655826674364127	0.6196172839505594	0.1955548744440881	0.1852676093912842	-0.6504341114926696	0.8044589151541696	0.403018433136729	0.0	0.4698264830458106	0.8618341606557449	-1.5657207490242266	-0.3395487904002349
-1.1657629752846381	0.34476364826363914	0.6526722369520395	0.6861782630124011	-1.0423235931202535	-0.1405640909835124	-0.7927830355838552	-0.46260130102405633	0.6966199416461122	0.5397104819193415	0.48668845454690235	0.018485340147181503	0.17039072780049389	2.4867196497929545	-0.3980873629879519	-0.046812851907484396	-0.5204414416682679	1.1264254418270767	0.429620328988589	-0.14883262418164994	-1.0245622430968937	-0.6581328145180642	0.0912548307124265	0.4637019529527745	-0.25359596831346415	-0.33394341461272087	-0.2822782303473503	0.11865361652208962	0.685696062408741	0.04919337136578338	-0.4663427462822892	0.44771654843685066	-0.02740444312861982	-0.539317754872185	-0.2544542325633583	-0.017777216954236223	-0.6769471826443094	-0.3330003099032902	-0.2743869469707671	0.5775412050929799	0.05115526896526432	0.20946801439539017	-0.41121616850562803	0.6628050590122965	0.40001100949563395	0.0	0.42712935398458246	0.936793777325043	-1.5323129042862846	-0.5264902752392728
-0.8518367826806447	0.2821302685998636	0.36125047349438866	0.20634345744721574	-0.9803654916653453	-0.2812217255489828	-0.6254777732131125	-0.43584474043045185	0.12089862717943656	0.3127120446155658	-0.09365729351074749	-0.24335925875510678	0.0664695731244731	1.6421035955888204	0.4462860850935578	0.32190640045652735	-0.6642008146023762	0.43412901671669535	0.6304487617973293	0.0011188681311613369	-1.0199722010930745	-0.6371916426875609	0.05477601335912202	0.20154880992627577	0.06904745330506017	0.07273517000378349	-0.032160385214047564	-0.1433112901184702	0.6807710065020514	-0.2507944102652113	-0.17914297841928217	0.040749140583549004	0.2806584376245277	-0.9406541710361807	-0.6549720028142647	0.32228635850115045	-0.3420106111481104	-0.030563644822334923	-0.3513765897921083	0.15987973996410437	-0.36675731907203074	0.4363568425101942	-0.05795235845800531	0.13119953957631972	0.28094494873693476	0.0	0.036837765721920365	0.4618139117574253	-1.2513698253614285	-0.46414685150904444
-0.6482447055660671	-0.032738272653763334	-0.024670638559741487	-0.3396854768861276	-0.9865034699639601	-0.7550017818421324	-0.28871497980387056	-0.38672307030667835	-0.41394207794641713	-0.009753830209836225	-0.38364052299643225	-0.5759259706572533	-0.32651202617339425	0.2689718130802623	0.5095247120791704	0.23390354144579933	-0.49590535282508996	-0.28970510463126153	0.5315441358958098	0.0023686571271379965	-0.9224445631582928	-0.4403038965037516	-0.2959495797760286	-0.22314619834919838	-0.03846553055434258	-0.0026558340078688845	-0.005242257218299492	-0.8672255048305608	0.2597598767833742	-0.6710896484178251	0.16692212516278113	-0.31325018120458376	-0.11203668134653799	-1.0104972212361605	-0.8574707637984446	0.46587424907536135	-0.31135086965438014	-0.07621011241140573	-0.6461093347025747	-0.2745700851372698	-0.60673468514474	0.5939249830684785	0.18067605374172802	-0.369672367307176	-0.1782665578876475	0.0	-0.4487148460822947	-0.28347301524075597	-0.7696711733485182	-0.13243937144049328
-0.7197064742967615	-0.5498411539654043	-0.4383295959059993	-0.7544051845553075	-1.0092724671289723	-1.5487845161651124	-0.11038466849023366	-0.4622355174149342	-0.5042324070982123	-0.49265248711446913	-0.15744536174056648	-0.9306876463348691	-0.9557287784362554	-0.586238942996433	-0.25896324343584753	-0.2908240192766148	-0.3290943333340483	-0.3212698290730256	0.0520345873394923	-0.18596181339385687	-0.8404272902131804	-0.07229944968575205	-0.9913592159819341	-0.6930346527689123	-0.6918901716568836	-0.7069006392364057	-0.6550653444478932	-1.583959297340155	-0.3893542674424992	-1.1147726784150525	-0.040852617922991635	-0.2570615091343343	-1.0851264264498044	-0.5253170330170938	-0.7241507649621355	0.007594736370063541	-0.5423778359420581	-0.7007133834666188	-0.9802426617648651	-0.5271739038184613	-0.513440714644478	0.3935122713230509	0.030854970636429183	-0.6038956975593265	-0.7450109178646734	0.0	-0.7746849973344468	-0.7347717660032876	-0.3914387197349861	0.17819882674674897
-0.9164876624236425	-0.8898269761625368	-0.6828940601062838	-0.7975909725286034	-1.0088909021477255	-1.9930076007982278	-0.15882054511690813	-0.5427564482680394	-0.22873724301735224	-0.8970787293957134	0.2687821030344796	-1.149111578284767	-1.370138426273624	-0.6552011463861208	-0.9661785205468387	-0.8539787646049164	-0.33645635787688294	0.27304057467018766	-0.5153916898934382	-0.40694613349832814	-0.7018885118403695	0.3221624307894849	-1.5758921936760295	-0.9429242358986374	-1.3486340973186977	-1.5044949895618924	-1.5861004956596398	-1.7590984643249516	-0.848408512982954	-1.517922166021368	-0.6874832870814707	0.1556604799823844	-1.6538078900293824	0.26177027607310716	-0.46348417502309847	-0.8555319426849839	-0.6767043273241318	-1.2627975450366136	-1.19946333437016	-0.6636119676543657	-0.37877573049258134	-0.15794403936141954	-0.43387369468504666	-0.6691478660276052	-0.9633013976522908	0.0	-0.827231133497638	-0.6660262573393675	-0.3455612078961421	0.1000563989081987
-0.9588105390749279	-0.7977536070935638	-0.5477999511493931	-0.3089704719806246	-1.019581470468635	-1.4503733559392888	-0.19538907022101423	-0.4072207427460118	0.07755054502989327	-0.8303290881793256	0.34677261767379824	-1.0771992918709237	-1.2344853792317507	-0.603881178989514	-0.7591720100510773	-0.960719218415503	-0.4341133755907655	0.6872577447584719	-0.7434758893838651	-0.3748865881889883	-0.4121160415065471	0.48299577374797975	-1.5156633826843315	-0.7897493016227577	-1.4270193646545832	-1.7169738404611528	-1.851544543553882	-1.307334055629542	-0.7869739350480021	-1.7368970747654997	-1.174308956099354	0.5411978417578704	-0.9775336627027975	0.8687550982810167	-0.36772568385890875	-1.4324735323156774	-0.4853222583567575	-0.9558444535283315	-1.193339340580198	-0.7671045341280082	-0.4631182646048527	-0.6959726797797268	-0.7550523475864294	-0.6772039817676707	-0.6852520061184807	0.0	-0.57462393461011	-0.31550184753175825	-0.48136820555087756	-0.3865470236897387
-0.7269015382364616	-0.47587769816170106	-0.0717025213798928	0.5010810815750097	-1.0192284207965	-0.20060359967843705	0.004919127004908237	-0.03194940415066087	0.21125240751136629	-0.19282641286044358	-0.07838363835372217	-0.7749123166069728	-0.7389338612013433	-0.964629370449861	0.22437827567222782	-0.5233334207137879	-0.45195983518149146	0.3343522237663069	-0.50351147432759	0.013838788083802718	-0.07162267961122515	0.24404433778048568	-0.8186944001685347	-0.3471618842072977	-0.9020196624025404	-1.203020183705014	-1.0481952606831844	-0.6315733412029899	-0.26661870738895205	-1.570002402086469	-1.197491135880923	0.647478466792871	0.5651367470920411	0.9991745296361273	-0.47980545191311985	-1.224583992968323	-0.15158207703145943	0.13517308478663642	-0.9176159424709075	-0.7619354291038377	-0.6060174488701678	-0.8114179502875689	-0.5713546735705013	-0.5507045680620786	-0.25767771080237095	0.0	-0.05303355653603258	-0.015589004303497864	-0.4457113220817615	-0.8468905391104147
-0.3628357327018053	-0.34932093174302875	0.3661598275774342	1.0084956314205964	-0.8438461626999124	0.6521756038051925	0.35036003016148276	0.3401808328292504	0.19855669867054723	0.6071096004551114	-0.5752834106303321	-0.5089584891481247	-0.35646542496387473	-1.3179417051866338	1.0180803906336413	-0.01788684336108285	-0.3413190485591758	-0.4282940309529058	-0.10624628645922382	0.4770365096600125	0.06409787163819872	-0.24766474094461086	-0.1303798807057333	0.047298503419666085	-0.22580812251685398	-0.446450192607663	0.12245107194103001	-0.1971498156202502	0.27390643268425136	-0.9633142410656551	-1.006452083324636	0.5707768593660446	1.5820362608827494	0.6888357253167691	-0.5827123710635089	-0.45399471977040323	-0.0016164050209927262	0.9620841069523829	-0.4947738335771039	-0.566644520108178	-0.49084250979051386	-0.4331180889025476	-0.07225718107572573	-0.25550220780097055	-0.11052753719999354	0.0	0.5184250621170873	0.10562938047483218	-0.151972084353691	-0.7979110557349597
-0.09800291751728309	-0.5135972474595991	0.35660536574406004	0.656497217716013	-0.3575481742519764	0.33131256602538023	0.5132741135880245	0.44469635854290074	0.1292576145586162	0.9838458371158758	-0.6112933048335975	-0.4646441651742505	-0.24117100224017096	-0.8900621154531709	0.9109930820789087	0.004075746309470294	-0.16912617345526185	-0.7062286132691802	0.04191132784504744	0.5702010441337104	-0.10989053775318354	-0.5808299643088185	-0.1096881135126249	0.16498201147157637	0.22830449832200442	-0.015353388385730334	0.6074313466899486	-0.1406152385146432	0.3989785706595244	-0.1283764464983576	-0.8799742770493362	0.5106509654964183	1.092212877056528	0.1552826944497977	-0.469261995837249	0.1862486372405449	-0.018603415021678477	0.6326049808590851	-0.19709350575791812	-0.30797244078178637	-0.16004360426802355	0.13623510833208555	0.19180290068345812	-0.02880484283942627	-0.2445593127920545	0.0	0.7526621761334368	0.0736656209710224	0.09582043864238977	-0.2057511076075723
-0.0008639096254245026	-0.5672560036918249	-0.07569495013882065	-0.419267589331501	0.28242629152144927	-0.6985942697566312	0.28532715988712726	0.2678712680004375	0.05583161568993412	0.7245163712672045	-0.14022704277387815	-0.507026753845239	-0.07326906088879734	0.20114519327146113	0.20455944672590798	-0.4271373911229092	0.04925750157658275	-0.13968113209219063	-0.09944992708593331	0.15707097628552852	-0.34272473647826596	-0.45646713770045816	-0.7344244382716341	0.12318864909751871	0.47571739201686536	-0.04670757103983795	0.21984489543124353	-0.28693810076208176	0.09577369416333846	0.6268110328262789	-0.6614291629421236	0.4945212776173171	-0.3855381618463106	-0.36994872414115576	-0.13248957116182844	0.2883004466880208	0.17537516873520517	-0.5640700711338046	-0.16933064696550473	-0.21061349680116578	0.013452355620722271	0.5606155189534008	-0.015468214670058556	-0.11182287989480584	-0.2692833759434948	0.0	0.4219360738856545	-0.0550948805829611	0.03608632177965036	0.4835621503583072
0.08350654553224807	-0.10510304565623715	-0.40946816111001316	-1.3509316690853963	0.6434642914814512	-1.2107064435826824	-0.22349320326950434	0.038311640612610325	0.053506673159880905	0.1532049830972298	0.3881545207571312	-0.3206773215831707	0.40991198547977953	0.8140038673491393	-0.20721434192059351	-0.6723374504711781	0.41120883151258775	0.6548470163330005	-0.16080824977922414	-0.41437804544831025	-0.23922649657167128	-0.05647998018886087	-1.3173983844559527	0.23580320682769268	0.6776585894561145	-0.28543306070179403	-0.1721565167208193	-0.43646269801953264	-0.19381880632318693	1.1587048338305226	-0.0743735474965442	0.4650243247110649	-1.3623290720054944	-0.6832675504369844	0.2962758988358595	0.10954015733840726	0.7652344553902328	-1.4657256695576397	-0.17502464118413008	-0.2650535941658548	-0.09448238694160033	0.7831315942185575	-0.2836323367730955	-0.30069272684192855	0.04886328768552358	0.0	-0.20347050029558877	-0.14462181654617945	-0.1330942100707495	0.7974509886404691
0.33264515829878033	0.7043467358912009	-0.158463166035291	-1.2800673267666425	0.4155848680059478	-0.5995229960937081	-0.7387959431540063	-0.03585119094038293	0.21137616807162504	-0.2582916920812768	0.5498758940075525	0.19750108797666835	0.9178926003937092	0.13994823207296364	0.0972057176374897	-0.2160935345868049	0.9651243672527526	0.8094097627323059	0.19151469207162963	-0.6752832343508304	0.27635991022439343	0.049591188227350765	-1.2354094487464105	0.6258442185075034	0.7881020002150159	-0.4865275962366806	0.26402043306051964	-0.5349822037265535	-0.009985714688588571	1.5063440324787156	0.643084703259062	0.5083360725613284	-0.9770761039708995	-0.650075869569542	0.6774832931890332	0.15153003871296408	1.332296026830825	-1.324775508493763	0.19493861498402043	-0.1704616131988808	-0.09286261448346125	0.9645644844765912	-0.040060610966847286	-0.07703456524836613	0.4436633079463746	0.0	-0.5001690912196276	0.030242789726829408	0.022832122989159577	0.6378080976195118
0.7029104230675627	1.2206949271278051	0.5298290704967843	-0.18157089006659	-0.19867150431128947	0.4636590470194413	-1.0752040703120422	0.022128150786596548	0.44826523680332603	-0.3716192923206928	0.33583058529442655	0.7662158906735279	0.9026125778066145	-1.1250896065047085	0.6129811540200473	0.6657622031240192	1.531443200311265	0.20747082286312038	0.8300975459809603	-0.5345536163674518	0.7766129582284343	-0.5095712472758664	-0.5677910830308284	1.051319624089488	0.6193637247544075	-0.6086602421979496	1.3012509584840042	-0.592753531132063	0.6326451649073219	1.6777487054963325	0.8142462472005199	0.7648707560670448	0.13902136338680252	-0.32926774130191766	0.8709818956434467	0.5021927107100335	1.236018296977348	-0.5399378747246433	0.9449091892254555	0.27062306958770427	0.3719214311009718	1.1771842197500382	0.6952993637505972	0.6561363631926487	0.484446484851837	0.0	-0.10877145341252135	0.5174948037739122	0.5392347319917846	0.2171711130046268
0.938090454711173	1.0665619675054427	0.938841526404288	1.1036848334147613	-0.5746701912111966	0.8872708961499507	-1.1742808203602193	0.01891996071281609	0.4381566528654423	-0.42640753595619946	0.004399214476858629	1.0063081975242085	0.34940462257724253	-1.4284663077805027	0.5578071784512008	1.1547039298406243	1.7774932688007496	-0.4459461851417938	1.2719723611349738	-0.31941287479305	0.7240797590106662	-1.3963857384616611	0.050325050637244816	1.1620788963017956	0.20991715095728988	-0.6227499602848019	1.9488832286763946	-0.5616246058222957	1.2189114318131098	1.5598368518438988	0.19824794454278544	1.0897699897638706	0.6863601274685953	-0.011286283146801928	0.7210082412604921	0.7805792266996434	0.4346080518115777	-0.015147793896980859	1.4472524132878903	0.7913296821225391	0.943824875762135	1.266778116749513	1.241545173721334	1.2081166622771315	0.16831769912611455	0.0	0.6372759876611573	0.945116262029226	0.8788099400879585	-0.269748258849593
0.8724073360052442	0.6056601833888369	0.5482553005786062	1.6625062359670748	-0.223347446766048	0.4629741649641785	-0.9818493617842795	-0.16836216742040278	-0.07267252005317563	-0.6632881667980206	-0.2726387110273852	0.8606710186427432	-0.018242920783256678	-0.1979888565390113	-0.19019920784775002	0.8396197421922177	1.5145915015560403	-0.517674420005356	1.2077805968739432	-0.3148336029149727	0.08854219154101363	-1.756143411059897	0.1621373050347282	0.8835539727705158	-0.08222627773758029	-0.3357811576685787	1.6474025814872595	-0.3667537715886796	1.236169826540377	1.121343667038799	-0.48192452910030403	1.0323871023587174	0.19765861503173981	0.007742182288729249	0.19447762575809704	0.7182549698750939	-0.2952448404623593	-0.03348520190927	1.049068623361316	0.8888193417500317	0.8196298069925311	1.0395101254589092	1.0345949311306364	0.8144661031916737	-0.03408550135272865	0.0	1.031451822003654	0.811711600130098	0.5741180131027304	-0.7565594109058305
0.7083042433977056	0.5139996957423412	-0.32615114743694923	1.2648125589499533	0.7275810834407905	0.014893122183014333	-0.45968952733423035	-0.43580379984391965	-0.814323944094591	-1.0114465318000654	-0.44156080685468535	0.639951521632965	0.4366534553285717	1.3932106820545849	-0.9708946801889649	0.24095383770039805	0.8874063718915981	-0.14617996994533605	0.8336551549745056	-0.3867134817876523	-0.4992187636436349	-1.042857565163469	-0.02774252602278551	0.45843313698836424	0.03269241962445483	0.40868793154519273	0.838562710655647	-0.01509169210235989	0.6931971568730189	0.5952398253991729	-0.25356770386921684	0.34621276378102894	-0.5449811722015215	-0.24999669801936433	-0.44988116613124446	0.5612400053585723	-0.15485946447296653	-0.06572138423452782	-0.03861185278321063	0.4646487486747147	-0.17794614822824795	0.4978890256229944	0.3365357933621644	-0.29301632430787633	0.20287964178119705	0.0	0.7625691316133182	0.15542243293100635	-0.0773265170796494	-1.1171368126522392
0.8878110494921916	0.9162692679885969	-0.8057760518595648	0.32798842882007456	1.6288902599607018	0.26300068037871543	0.2241905466840981	-0.5231368758698226	-1.0368559693700057	-1.1843911678340364	-0.3223037516436666	0.6379759452224475	1.3464773989714833	1.7774000175004598	-1.1259977841547149	0.21065035796517853	0.22660054834147164	0.10230645821870608	0.5880916383620642	-0.17851121055185656	-0.3153563144315504	0.34708766355469634	0.06427900266805424	0.10528595327118684	0.39421397030556243	1.377651060939327	0.2667898413993318	0.40228590968146705	0.09588597623264503	0.27461213288806585	0.855577029452868	-0.574616537027629	-0.5895679345817179	-0.4181557459700239	-0.7801626328239746	0.7120739323750715	0.7265131571089708	0.3441329743475284	-0.6950121186808583	0.07321878565894929	-1.0905505869388	-0.18024980290211615	-0.02857396779268096	-0.9088018108683379	0.565110467754377	0.0	0.23749597222287042	-0.27746089122573725	-0.24793093926509183	-1.0893734597758173
1.5789382981261628	1.1749225140928274	-0.403037525390868	-0.6906103300766167	1.8875554929507108	0.8863374598678749	0.6542742119318958	-0.23020383533629324	-0.2305220485017629	-1.012485793005852	0.3705015561572539	0.7908329938950731	1.5783259078649214	0.8456799854797077	-0.7177402480340176	0.8656618919229965	-0.2651715194743137	0.08357583803823673	0.6114435530190618	0.3551363120045895	0.697427900924417	1.3683088171647906	0.7087991824269819	-0.2464403197309428	0.5506134086198103	1.9737733528310968	0.03362669610572982	0.8034513203384609	-0.09496273675237459	0.10604109005312158	1.6330868577840374	-1.017831611506458	-0.0035701799436591085	-0.17462394040325052	-0.6023235610029859	1.077140157227772	1.3653454438792019	0.8691555684213081	0.004294408463554528	0.350725681605238	-0.7668055547139955	-0.8428554796860631	0.34324788572175585	-0.21297005236467184	0.4310474647769394	0.0	0.04751328816493597	0.16813442232490036	0.3977189951101975	-0.5685185475657656
2.3020091323492298	0.6717586869918317	0.42514509412248325	-1.635429395390661	1.4440450393188908	0.9777806903326222	0.5014121388640841	0.3975702610156677	1.1708006820875065	-0.6034796926532999	1.5611458923294397	0.7913069464925537	0.5419649575239075	-0.012880542341373848	-0.355923944313507	1.35758414757958	-0.6237415372579185	0.24076800605420767	0.59053624031372	0.767613211108287	1.7854023469821598	1.3203229332657502	1.5343421934110102	-0.7697012203155682	0.29489702920840105	1.7375667512070827	-0.32914358005301264	1.1321540526493448	0.08416665770691618	-0.3223502840879962	1.0090110186805559	-0.7764264963135176	0.29348492943455345	0.35465715773977746	-0.1967776972209975	1.055273019670373	1.0280736999404476	0.8268697324066545	1.649491264609786	1.2185111188965092	0.6998441726582171	-1.426637430318989	0.9103043293095823	1.0948672207589984	-0.3128712175241945	0.0	0.2163799717107433	1.110741960375805	1.1491338116964134	0.09304098423514162
2.2202643333516296	-0.3391778956897861	0.8099488447170478	-2.378654371946814	0.712668749316466	0.2668396597229688	-0.06573673656222206	1.042501335818176	1.9958976398112704	-0.19194648215779853	2.502256433271268	0.49684412775853826	-0.9497017429691478	0.254113689194257	-0.4113675696454933	0.8436192053363801	-0.9248186844312186	0.8446342084186194	0.18741166385821645	0.5746569505763331	2.065391661845938	0.5155378083866979	1.8869518196689414	-1.3305339538033567	-0.10149428442731757	0.7993150654965078	-0.9654207752107351	1.2662286190093444	0.2447383908665046	-1.2130719564577228	-0.5853619421531143	-0.4340956636985208	-0.18791312599281754	0.6680636345238785	0.001611080704536729	0.30595363752641663	0.08879047462083088	0.1517282971780523	2.723747766505707	1.8461432183344286	1.8618635124681173	-1.804961261466961	0.7989695358676121	1.4479259537271518	-1.0063562725603148	0.0	0.18143295739730833	1.3439117871882547	0.9982444590670478	0.3239172785800982
0.9630189304942091	-0.9115845513387903	0.5068053600107095	-2.4946841250175753	0.1326088205168158	-0.5023203072413515	-0.43160845722399616	1.2847138585061602	1.434972152221398	0.0906959931029966	2.2754820025836215	0.11831731388826477	-1.4306000581918608	1.001684011568886	-0.5973991572661673	-0.438991656713876	-1.073730597123898	1.375880399114237	-0.47295252091241763	-0.1595093385192132	1.374116899003237	-0.09672258767512765	1.4666039327503102	-1.4445654843227285	-0.25691511684578117	-0.23906006889418335	-1.3309372895091653	1.0169896006278143	0.1952369804091435	-2.054023920853473	-1.5451373594950581	-0.6214474211802323	-0.7501245942231454	0.4143740561001827	-0.018180326750688154	-0.6528246437832503	-0.4074396331576582	-0.4236191721149754	2.152804745500698	1.529305094820204	1.508327586066774	-1.7129148458942147	-0.12448422668942001	0.3001804924780625	-0.9181264777542877	0.0	-0.4251539635839762	0.24775400052254604	-0.08078659011418717	0.0032242728762549144
-0.830891357493738	-0.5048127261566568	0.19804945960523337	-1.5463264069755793	-0.16730272924179587	-0.5390980343192604	-0.12462011563222922	0.9036529805254335	-0.06745188647591752	0.26916698477368733	0.7969779795372203	-0.018494897487345834	-0.42844518995160263	0.7813372737182891	-0.40244537651974094	-1.3022619190414195	-0.8991838053288201	1.012010645169717	-0.8775271511187368	-0.8054752584593118	0.4189848602212301	0.0577591686213716	0.600757228517784	-0.7844123756926454	-0.16445377663556532	-0.8579250923980537	-0.9578118117267624	0.3426276856437456	0.2059009875703861	-1.9419782812282342	-0.8882259426883824	-1.091447446694888	-0.293264773515343	-0.1929373815372085	0.259708068245729	-0.890798087173259	0.01824728853080567	-0.2696422367543302	0.5300038275706864	0.5167950796326568	0.16652494233349652	-0.9829349448392931	-1.0020569679376374	-1.0062280756116564	-0.12629274495237583	0.0	-1.1651040460803965	-1.2004466511030696	-0.9037337643177714	-0.24602443394851983
-1.937142268939204	0.2856528367326797	0.6329734063868	0.24299981460545547	-0.31148644710183265	-0.05924157301345142	0.64473229587002	0.11206150011078526	-1.1633279538371513	0.40642023467668487	-0.8253591019067998	0.18833129412644423	0.8732830679685171	-0.6382167778082333	0.18228801033413466	-0.8788628735328429	-0.4563427458187542	-0.28691783122930725	-0.714132978762172	-0.780016221855631	0.060870177669989686	0.6209047086650494	-0.0627973288761892	0.303155172629391	-0.1693246940238334	-0.9975781794601881	-0.2992586794447507	-0.44810376152274967	0.621417069156456	-0.5724266101020341	0.5324983919418992	-0.863637924877635	1.2367639164726763	-0.554157256724078	1.2515162187097995	-0.16580124021765497	0.7167965617302152	0.3108900972015678	-0.43986507678888187	-0.21030603298023465	-0.3926873759603333	0.1251469776072942	-0.9062267144674864	-0.6470465970433799	0.4951437748489513	0.0	-1.1946373646990842	-1.2581709650431643	-0.34956281200322586	0.325334439837741
-1.6608059285201935	0.2919396876278662	1.5650108471213953	1.8537085204332489	-0.4208233872172317	-0.03759054851363132	1.121234375552087	-0.5285572321082435	-0.9465478092376021	0.4888749861839509	-1.2457416868923745	0.5699749603731279	0.80332356561207	-1.7879909111552978	0.5295893860379612	0.38138339350439177	-0.12647205671026948	-1.5263041854359702	-0.2899667936532475	-0.12694789472492501	0.4390113104443781	0.7577293639818781	-0.12068386040402307	0.9447430207653472	-0.5074138278346569	-0.9220455383254582	-0.3595416196700768	-0.8486872729321198	1.2515244205271354	1.1950955251765758	0.8867209381594005	0.5429396648342117	2.4961429849858052	-0.2949348350982489	2.5793080145958966	0.6195198749143526	0.691305887704661	0.4160276778006527	0.20532414616576194	-0.029647127022814794	0.7519224605674026	0.9432982587742151	0.08380554588195356	1.475869818817341	0.20328088362808044	0.0	-0.2994148439919291	0.5711561125747903	1.2509539641518115	1.6229172373122396
-0.5420461637585057	-0.9600537762368074	1.7751987130562772	2.2782400072873275	-0.5009463829169827	-0.9538736287527745	0.7215539772803197	-0.5555534631431499	0.09011413521758736	0.4098958564684418	-0.3208916884542722	0.8852796438353051	-1.04167150736707	-1.3141468347237342	0.015210179305325757	1.1307391005958323	-0.3092454347510341	-1.7541074397914633	-0.2665676772688849	0.5463179900975474	0.8044629724137545	0.06336223610095007	0.24546316160349105	0.517742853491822	-1.0497539817464472	-0.8546509669161759	-1.4153872510921792	-0.6316051296018073	1.3098217489247777	1.9782062335913664	-0.6130620125364808	2.2124982758487275	2.0311686267840443	0.32469601291367267	3.1815997194863095	0.25449365072344354	-0.2350053275550821	-0.3609612480379087	1.54099776316652	0.5678547319648285	2.403366418835431	0.8578902726534973	0.8773502650149352	3.337693870187667	-0.8523969946397393	0.0	0.6644267459586235	2.632901219669695	2.2826789022043625	2.542702998772053
0.14050054455228386	-2.7218988971346043	0.2903215562400723	1.4895887679342352	-0.538526871846139	-2.12837187579389	-0.40980712917965	-0.07186493210959966	0.5371020110064599	0.025733917203142137	0.5608871048200278	0.929378563043969	-3.367548780545366	0.15550868591355574	-1.2721658396384234	0.5037432571094935	-1.0114058458815978	-1.2333864519921849	-0.977413669604177	0.6726544896542149	0.22756364758740585	-1.0627820504488779	0.40261790660371705	-0.734262799114939	-1.5641340040701102	-0.8374268818557973	-2.4785040281743456	-0.1436521830507685	0.11064535279434157	1.1639978640713773	-2.8097173812713834	2.488943049519818	-0.1504853866721126	0.6312526891359177	2.2476287586597197	-1.4969091821133622	-1.2542564175224706	-1.4432326863518166	1.6362565188239633	0.4329910877652477	2.4116613250213503	-0.20527859588145145	0.4672928634026115	2.826995704083249	-1.8891783345365731	0.0	0.5467642881932397	2.59649145179377	1.5069999981314102	1.980256346893968
-0.3725912187668734	-3.8036034637900875	-2.4662108699896934	0.43855746653034056	-0.5738509775727157	-2.491085031488174	-1.556125772553083	0.267672545707488	-0.46456873494029166	-0.7357967646656349	-0.16865052347716195	0.4818333593173935	-4.470706133338757	0.5772904449947038	-2.5106291669661323	-1.0450694956396709	-1.8060743609810412	-1.1844342201400049	-2.059165859331885	0.22422071968724866	-1.4839328875749709	-1.8734530298019236	-0.2151022268550158	-1.924179289101633	-2.0360332233158567	-0.8460209805534866	-2.340373202263986	0.002897837334311135	-2.130444884067583	-0.5145658488558692	-3.805497437287637	0.6365327649520905	-2.4574040730601867	0.17598289338227313	0.03335379348061672	-3.5666088012245387	-1.5452247879364802	-1.9566413992162561	-0.42244577892176166	-1.0288135875495614	0.06022850096723032	-1.7292007148881352	-1.0493177556505886	-0.009803553971496423	-2.3690779199257017	0.0	-0.8834800515630644	-0.10854185465447277	-0.6012572496296069	0.013293389678390728
-1.5893781905857192	-3.7090820751352553	-4.843984360519698	0.01068994789214871	-0.596292524309177	-1.8015698869622925	-2.0654784437760325	-0.13979350351162695	-2.276544765100995	-1.7196155014592855	-2.5084740559408716	-0.6022113918173208	-3.7569380066415548	-1.0157044364559102	-2.8265114336059094	-2.2739538338022203	-2.226690129785281	-2.248961687451497	-2.7567522659728514	-0.3425077640478712	-3.48586466481832	-1.9459762047822948	-1.5490098925793647	-2.3534093701299357	-2.500288011052632	-0.8441739077147463	-1.005939384884792	-0.39589736258828756	-4.2414926969620215	-1.7383146767320696	-2.8571261140772717	-2.2935531821441795	-3.1961025467025928	-0.812469323566382	-2.29807656130268	-4.5410885168613815	-1.1509619785694907	-1.6728497614074862	-3.4910673214595738	-3.1516804134298297	-3.023517520112106	-2.9724904819914024	-2.5644263032914365	-3.0204665304689886	-2.3940598224854472	0.0	-2.6196543524093165	-3.5543215622508657	-2.3324747877448946	-2.0634206293274584
-2.3163339491682993	-2.8417135556664954	-5.328362952281507	0.1290682881814945	-0.42438096468846104	-0.7932739319006616	-1.7879918323538462	-1.1843441351222694	-3.303812757437228	-2.461943321879545	-4.623146086227813	-2.0308455200528375	-1.9423459981667353	-3.123083361296713	-2.0017196858822266	-2.3576810675291764	-2.151492564973309	-3.4878625977706577	-2.538870740318613	-0.5365285936413452	-4.470330797293025	-1.3669290788351371	-2.764034971470989	-2.061765017620246	-2.6079566298187045	-0.6703462487404821	0.28763303009320823	-0.8310258865830039	-4.920324376202966	-1.8391841022164215	-0.8790972323053516	-4.36941813467489	-2.0899604106554652	-1.5585462239312127	-3.6228975675376267	-3.844516446058871	-0.7398315213224005	-1.0510415801632773	-5.370948758269245	-4.513842833553295	-4.470575286891693	-3.3716717062460972	-2.9796545394692626	-4.157083838610557	-2.2291122484898795	0.0	-3.3510551827525203	-5.142334166851372	-2.4793561715284276	-2.9466938409303065
-1.8774084570353933	-1.718342155581068	-3.7602531923659868	0.06000557312147323	0.17412707032532226	-0.12971625402361997	-0.9746279112400016	-2.036010716734074	-2.463658263478949	-2.384365712409137	-4.486968269313961	-2.8961091738025786	-0.038746570870304586	-3.3281618103206867	-0.5820291938965999	-1.467544857635864	-1.7572175963086238	-3.2402190561529967	-1.4276813912412367	-0.20464996351163886	-3.6330661769741788	-0.42426543088971624	-2.7623026386378773	-1.5502204277377953	-1.7017104474056113	-0.04181583201749882	0.5561432144589848	-0.5555660344654539	-3.7185400676135862	-1.1873944558140042	0.7849608367273179	-4.47886457351313	-0.31025849024331115	-1.3268491403738485	-3.6167182399654134	-1.9789078802338678	-0.6661352036609813	-0.4682199012687275	-4.777865483931008	-4.120052256009171	-3.4795403912600973	-2.7290419674122046	-2.08009982526313	-3.312212435836978	-1.7243401168148627	0.0	-2.6387324924696633	-4.045652368281141	-1.4070973652314518	-2.4781382125746108
-0.7019553493878793	-0.333740973815343	-1.3130566276508453	-0.4712465676003214	1.1629306496016758	0.42232369347870924	0.07128201452944205	-1.8906621338788334	-0.14078673002658149	-1.2499243913693996	-1.8461864324446846	-2.2196352799727417	1.5079046890481866	-1.0736386179530448	0.6221779076842955	-0.317120751836568	-1.1574451799785923	-0.991250786110514	0.12707773061676275	0.43332279750893715	-1.2867041741596488	0.6651865983092101	-1.1060729678685888	-1.0780395071219302	0.40392400559224406	1.1260821704118174	0.23558604282695927	0.6053364308164138	-1.3393842628637096	-0.46970875648209975	1.7102341271316979	-3.051087045436939	0.8423191400071142	0.006664425405778481	-2.689345707774357	0.16399237951787304	-0.5684762952608506	0.24026323433904156	-2.3282052621317253	-2.158057483969712	-1.341363999609837	-1.2582131306835118	-0.5193069129421168	-1.8982550464199828	-0.4974108778889552	0.0	-1.1293316160178757	-1.7133161059288156	-0.39663945583275056	-1.5279186391521924
0.2633762406616245	1.497550892728878	0.5789629861432336	-0.7783976529449296	2.084455307771245	1.526546217589176	1.1460014697509626	-0.7520939167064143	2.2045527509958798	0.5074711685730356	1.479769583001101	0.030120776053746037	2.683893242018899	1.6152066451051732	1.1442765384220683	0.5825111173152631	-0.2299909367877057	1.8833044723692431	1.5383077656610231	0.9911878231856622	1.3202966576790633	1.700959676133031	1.412506999010182	-0.3851810681101177	2.810788352822915	2.4060862053971954	0.569505446277825	1.9768177661893065	0.9242258020396562	0.12523723858719024	2.3667893472755424	-1.2556735323507824	1.0975821892522304	1.817799604659214	-1.4056983575650575	1.9626882295007682	0.03275077353017114	1.3330503057432304	0.23250938236022764	0.2304495462198002	0.15454447456071993	0.43220687892768866	0.8412311565191748	-1.018954192517496	1.3414894596956495	0.0	0.2611389832086509	-0.12465264785779519	-0.1840298828861987	-0.8706356495838997
0.5598179836624804	3.371740092359881	1.2482777031757042	-0.03988347044524246	2.3449114519655234	3.1557093130221525	2.053415560847688	0.5633883960305023	3.2701808626818267	2.002857417490649	3.251704169863251	2.526524403958256	3.340070950076356	2.336063505642802	1.0952693316077449	1.1349184502664675	1.1131873268074979	3.4084032493485292	2.28456034792011	1.1627704730187824	2.840590606887215	2.3790464596772973	3.216401339185647	0.8526021866584241	4.050167116614274	3.0562197116819823	1.9756873413820915	2.623591620031538	2.0673834626529053	0.8486083461260752	3.063617512986295	0.18213310635037167	1.0809913798900017	3.1243037504179445	-0.11588790017356569	3.095237772129923	0.9781790612399556	2.510965031385063	1.5734535471587292	1.81360456561808	0.4493927764737934	1.5618064355797185	1.5080241864295123	-0.5157539739128958	2.9464114996166533	0.0	1.1744965065218573	0.1180855283236255	-0.37306004463280135	-0.4243061677827709
0.5221731707637489	4.279792088368895	0.9890093898440808	1.4958148138114502	1.7369532198396023	4.319475962936105	2.5603866113794402	1.2104525202873289	2.8151852306366294	2.578091261988135	2.7509877243863015	3.5121408869708297	3.165648679866362	0.8610982854082525	0.9297059315607659	1.377411852292636	2.5514703264934817	2.9267056128992146	2.0883140879536013	0.8996263509631702	2.7316626579646193	2.4420682979890995	3.2013081821230336	2.4058142361268446	3.427613757515792	2.6841531864417543	3.4271886054148566	2.2153090001613944	1.9070314189920492	1.7080377659739427	3.3773712192193415	1.252339852151956	1.2840982589400596	3.240423999461445	0.9651890329909315	3.31269756469026	1.549483306292696	3.051454659483033	1.612149862782547	2.04323424000185	0.277709320930286	1.6884337343175218	1.4749268255299504	0.24546297136657938	3.438932032501226	0.0	1.8059087856053548	-0.09573499110500225	-0.18628626381221736	0.332391101493484
0.6873805649154807	3.5723930325404196	0.5507092352124187	2.4625645276699464	0.6789015489955776	4.064249858475093	2.547827533491165	1.0590330930686471	1.5789845495141352	2.299740017041126	1.1511497534875674	2.3791860031018635	2.2222319110451294	-0.8760800039478156	1.0165999421628311	1.3107995333173459	3.4095983503802314	1.5499436269077913	1.14829654357802	0.45648344379171824	1.5763686142408995	1.9702274100477168	1.7112444383065573	3.4791390798992357	1.7685640422549138	1.6784974907125263	3.604862849213966	1.2821355434880293	1.025924513439012	2.194182223347098	2.7626564687890234	2.057847634160721	1.4475417815438865	2.2414867413895045	1.6037736878870663	2.5605600367519235	1.2746352799943301	2.625381347029382	1.1463063756873808	1.2859482712035528	0.42383368520019066	1.1391718502015136	1.0563098839921539	1.2150511939180428	2.7934085218813065	0.0	2.3125618267919004	0.21664661340435226	0.5430378117515674	1.43276719120405
1.1323189673284615	1.7992833795157324	0.5445119861035995	1.7319299217000756	-0.11726210098935602	2.5481411542221406	2.1564237827027	0.6500655175977786	0.5291023745834795	1.7599487454440927	0.14623689554956318	0.29262447106078104	1.167058354097182	-1.1448802544149845	1.376082861544991	1.0612913579543872	3.202227343749482	0.7814096756521642	0.1879953430990032	0.229524125558742	0.5615188990726714	1.3867701948271334	0.23277880449620275	3.3919173673856817	0.6277140157653138	0.8515214302686918	2.3891850485967496	0.6290245096433239	0.303582968848315	1.8399867564237453	1.4401526615768894	2.3941120410998455	1.016815663293831	0.8843109833252489	1.6577481968181806	1.3171051545694799	0.45001996714628084	1.7265463236669654	0.956283367115512	0.48480081871039193	0.888613128140392	0.8059926431264735	0.6869356511446725	1.7144860409705558	1.8353066795366126	0.0	2.5051807082082362	1.0521767182759465	1.3015918197578715	2.224151841550934
1.4993430193160788	0.32665064486624795	1.1418021831025742	-0.28544400758813265	-0.26173764954326995	0.8933549741061233	1.6888845863621373	0.5115539166985784	0.1782443437315496	1.4113511176869755	0.35936121583358255	-0.9243624229491587	0.6955021132942624	-0.21148333181398282	1.752854769112735	0.9663282459657242	2.1316937013295365	0.985930132665659	0.01610903487816424	0.4312495668048529	0.4957499033163061	1.0761448873955577	0.0010406466853092615	2.2600003085921427	0.7355682039119532	0.6256069496137783	0.9113354510607121	0.5492982017627389	0.34897088094423734	0.8785125402874336	0.3378237527230015	2.064844073621132	0.010909958857737921	0.01645463784599741	1.2844881071790462	0.47143638800689347	-0.21247375446957004	1.1228384386969297	1.2494790690255597	0.4846938930021134	1.2727201056241622	1.312265314299554	0.7066694726045594	1.4630784172093911	1.331019644156648	0.0	2.1776089209059255	1.7260832911419421	1.6212197751734474	2.141182215699305
1.522280527565145	0.04452565559485596	2.0566669136142717	-1.9151014170615623	0.003934516338104663	0.016636600296731058	1.344503218605617	0.6522713034878331	0.40279380731655207	1.1850152432064514	1.056269653688432	-0.5662755331721734	0.8288576649842705	0.434916277390328	1.9007123099042695	1.2602373620028329	0.9842835003997211	1.3601732603188985	0.8009415967322091	0.8653467109844754	1.168523765840173	1.0303904105807444	0.8524429771060366	0.9601729205146504	1.374379064002992	0.6627117835541788	0.22354464195896911	0.6333805171947465	1.1190540536623301	0.09297262190646016	0.11891412488078094	1.338980457686787	-0.8024017408375843	-0.06785627680369054	0.8763968851052609	0.5796845582312561	-0.3141850470122722	1.0114221325978672	1.7092303596238734	1.4101711460630442	1.4982857073376055	2.3516780102363515	1.1163925361985423	1.0286344234965001	1.2406104583143067	0.0	1.5394398327792718	1.8249674211798264	1.5599649885608742	1.4329222132232935
1.2973620907995767	0.5760503404135688	2.7238545073077556	-1.8636298251227068	0.09251571303236045	-0.17706539161171886	1.0791456631207335	0.7368986931783756	0.695999285457659	0.7769939001071731	1.1908736547726322	0.3896494584965546	0.9434997151064914	0.18343605037246888	1.7826491247558625	1.7016217554137325	0.47780825935253163	1.1611866023694069	1.7872115211149315	1.0711341337884506	1.6205147742944794	0.9356329834607564	1.4811180923756437	0.37985726879221804	1.3372006417669435	0.33921807049298597	0.2734973449478403	0.2964044233508233	1.9507863854428003	-0.015594270336740419	0.4875394666356506	0.7723510884606418	-0.6663828078403377	0.2115484123603574	0.7213647783752267	1.2664167985324142	-0.02538204689677003	0.9230418070535357	1.8692665520060527	2.545826312319404	1.7718966380932675	2.9775638295473823	1.509655635697654	1.048323430921208	0.9741118829516786	0.0	1.0997881164172691	1.5301291520169396	1.4126354410481836	0.8966909283494747
1.0116734018825406	0.8415416526781617	2.6469166960683976	-0.47406741108738915	-0.35033635839151656	-0.3982968145021362	0.7204556804424987	0.5937633330062237	0.580021222781761	0.16816177821257752	0.5129077124588279	0.5140504312377508	0.5144727910173353	-0.0012706607407895535	1.5058375907690553	1.7231060957414526	0.6794709427231034	0.5661381070254605	1.921312204305043	0.7571864912098524	1.0966256807986081	0.571417223863626	0.8360808719746661	0.6575781366491869	0.31631991872965476	-0.5170995868424628	0.29719747342061453	-0.5824130706039319	2.0578610161503117	0.2690693984358347	0.5924081185327194	0.5773347959275592	0.33507288257285966	0.1728969802525152	0.7731657838159942	1.5625476407352465	0.2685056105601078	0.41910115012078053	1.4795027967892571	2.908893077560929	1.9954632627403566	2.6020487381248047	1.3877749529051053	1.3197918881289805	0.24760292943226725	0.0	1.1002723147814581	1.1337244046585777	1.206815520112626	0.9462509677714018
0.6228308007580597	0.2815735916456385	1.770494713914555	0.7418850072686468	-1.1388937558805308	-1.009005831559998	0.16971058074744444	0.3771953892073797	-0.057779532402446765	-0.3118832285929915	-0.35815218929596093	-0.453134203727819	-0.3330179748440673	0.941535823960096	1.117420148598803	1.057302283995655	1.0342681422816409	0.23197248006544158	0.8836396319188449	0.0897011601311929	-0.21279884149406947	0.028477604127866114	-0.7901009872566394	1.1189192757510555	-0.8592671348313119	-1.477688227057209	-0.10379754760568775	-1.5527766577625177	1.1845935563491818	0.3096481846473159	0.00827313548860209	0.418570093401086	1.3225337823231775	-0.4856408773748914	0.7845777020772773	0.9148790758251422	0.3507983466280145	-0.3691679992471062	0.6862048737340765	2.107977617956796	1.6819650706381308	1.595355540078398	0.6584881278850593	1.0557995769795359	-0.5510173498166681	0.0	1.2105030685704061	0.6288958147172898	0.7296225261237447	1.1790700704020631
0.0029667248002712724	-0.6474084716230145	0.5589679281454566	0.7171450245768064	-1.7651404001390905	-1.6715905482307105	-0.5220641623710673	0.2527916659293679	-0.8828354444237503	-0.43040161750041284	-0.7526379766819108	-1.4068046600201387	-1.0686900541262678	2.5347954983536476	0.5552973192181303	0.10193047287294736	0.9347165235351156	0.3314011530290448	-0.5563642947267498	-0.4863635046623925	-1.3650489414278557	-0.4741143404922395	-2.0891514314636406	0.9533939627830628	-1.2851356420086415	-2.0403698573714695	-0.6228086573314409	-2.052588940826711	-0.14111687806192164	-0.08710973690446346	-0.8518595660248511	-0.05307890486720167	1.4926229163475513	-1.438028705139151	0.6082811912380296	-0.2458009789587661	0.18498278784191052	-0.9969041174338863	-0.067700365865184	0.6940818174532658	0.6420820373189569	0.7906579557503006	-0.21315434042308995	-0.004395430080766302	-0.8836501422588391	0.0	0.8961708573125847	-0.06733813660832322	-0.01274390415425375	0.9569002540561465
-0.6684239519201919	-1.1552885922077523	-0.3693539310622348	-0.19503980272549748	-1.870178064735375	-1.877978707248851	-1.2091308164577912	0.12693142097813687	-1.3823393637391872	-0.36645726731872114	-0.6497803912277806	-1.2592628726115345	-1.3788926761527966	3.1257723840804985	-0.15301611018973832	-0.4834723262438207	0.2709873107747387	0.3722867221808266	-1.3198686380279911	-0.6981666787491093	-1.5938219470551398	-0.8660920050135608	-2.078820454618005	-0.00013814896100873366	-0.9744707866879349	-2.11824256469485	-0.8756612138687069	-1.9079332465764607	-1.055977958999093	-0.5045089879151363	-1.2827134586231441	-0.6562884879684707	0.8603188978303699	-2.0639784462886483	0.3155774877598889	-1.0192990549757925	-0.21068287802847177	-1.2841143108646895	-0.4039596948335958	-0.39443078502260476	-0.5363779822790364	0.5000621500549108	-0.6434919798287045	-1.1286874985267523	-0.7335986235138842	0.0	0.04571031403094269	-0.7291132685983549	-0.6364984527079379	0.2338666573662981
-0.9071097761514729	-1.053045415136228	-0.7413488882382818	-0.8418087141033057	-1.501830040064167	-1.555906672137791	-1.715131361260351	-0.16397883648711367	-1.3328650950654093	-0.4320276415698695	-0.5545562571882172	-0.24333460869096157	-1.3656799176665355	1.82322324293672	-0.7168253564327038	-0.5116556505315771	-0.5184836884220082	-0.06162495873972556	-1.1322734101613723	-0.6581226245001489	-1.021826105987738	-1.2200632603460193	-1.0202364017938195	-1.0853618309777695	-0.6362114426864891	-1.9285329060725012	-0.9325008110823247	-1.3904040062431624	-1.1399169965762117	-0.5393952352312923	-1.0710360634328913	-0.8987800874149652	0.09996705272596945	-2.0047866127319867	0.07195551677617408	-1.015414579661501	-0.6892940667470052	-1.3876494653490543	-0.36209518272612956	-0.7583641537589717	-1.0472730353084954	0.2496314799143569	-0.5202822040359938	-1.435111463617836	-0.5593404165957212	0.0	-0.8736758167152213	-0.9552261013391149	-0.8134409039264623	-0.40974243830492985
-0.4600054904379646	-0.832142955773002	-0.7532508990500955	-0.6300893992797468	-0.9728975246092197	-1.0358581176796313	-1.878950712555394	-0.4847085105731665	-1.0427745019386025	-0.5691745389906546	-0.8241224036727387	0.37622950312640874	-1.2065102358935367	-0.3809694875044235	-0.7605849066522464	-0.4383218320310535	-0.8802446363946721	-0.7266031141892516	-0.7322129057744935	-0.6254008940339534	-0.4360727966384022	-1.5266781308337163	-0.010537014306380101	-1.4440925656507784	-0.6713790739376372	-1.5615820175066912	-1.0231795922691544	-0.8625553740440901	-0.7524694085205508	-0.36394273599384275	-0.6453079866556385	-0.6806778514569254	-0.2637554874207312	-1.4259468207105894	-0.012286712946658541	-0.6700343362787938	-0.879763178525921	-1.3665235246273757	-0.3607014552740268	-0.8428635981063344	-0.862366408977203	-0.4558740174387311	-0.2694353884915226	-0.9589784086721111	-0.641539904764441	0.0	-1.2980252965112684	-0.6723519741492382	-0.7120698182491668	-0.5249317514651616
0.26962268377695264	-0.9063637746797059	-0.7107964012990206	-0.05849141482030476	-0.5439033555901688	-0.5934530074156914	-1.6479373879665669	-0.44647706059612247	-1.0475591270252296	-0.3589590006464627	-1.2430997198521758	-0.19981811867202562	-0.8814680545234432	-1.6614937065068274	-0.2628966368490145	-0.7459144065568694	-0.6415758937952037	-1.0653500038759234	-0.9236388093521944	-0.655492025882094	-0.40365936469452074	-1.6270871206089685	0.1947579271705658	-0.8553488261605654	-0.7336337223187863	-0.895706847310498	-1.006289127402922	-0.44680907822835714	-0.5581192253770654	-0.4879988641443509	-0.5395092727014565	-0.48875668782015397	-0.372741642756259	-0.8085322794274198	0.0782411402376198	-0.6104349129901253	-0.46283791890595316	-1.0068113385629116	-0.7206636865778494	-1.2729799232914716	-0.8169913641983447	-1.3407302840911897	-0.3062287399868588	-0.5423822657443507	-0.7146096828033908	0.0	-1.1206505462468628	-0.26276436566112243	-0.792620702312519	-0.3419828637385426
0.524346048397263	-1.0343553483805443	-0.6363652149575968	0.04441676143732725	-0.2658777255714794	-0.24234816728597078	-1.1799473442492283	0.08094827384973795	-1.4875789599965106	0.3768287833056979	-1.2702111781044034	-1.3740487069283212	-0.35704295673805353	-1.29650729793702	0.2585285569571243	-1.3028100837193068	-0.15000707420005288	-0.9518992105302471	-1.5545711811759235	-0.5879716768140456	-0.6995207648434252	-1.4262041318544179	-0.17259079144013867	0.008388194277695818	-0.35623488932688835	0.035503714498150894	-0.5345687697728242	-0.055138440946538296	-0.7394499599064563	-1.0436342536807481	-0.8382598887151594	-0.7452150777230053	-0.7112112295541968	-0.5285682996924587	0.25212077663348775	-0.904171024253696	0.3409180601754077	-0.25119417342829464	-1.2354075402483524	-1.9795017731833553	-1.5212632901978373	-1.5957010392632849	-0.5234773890303791	-0.6922267232379734	-0.3638363849093765	0.0	-0.7143066699648024	-0.08676586720394709	-1.1638240526682009	-0.4217283714880995
-0.0350804044089885	-0.643786237683335	-0.3122838289095091	-0.45962494219759276	-0.07783303669196184	0.05391202851898597	-0.7873456220367391	0.6392547593080592	-1.846962679870834	1.157144991449377	-0.6360435861976976	-1.845950478008981	0.1437770449749606	-0.2401434620321172	0.1665772274016254	-1.5020541468960165	0.03426199304500812	-0.7929467880567528	-1.6255806043870182	-0.34787598142137083	-0.6474759636999337	-1.0689958221578668	-0.37307382298354863	0.20537840414752773	0.2789969696177558	0.8159267341279243	0.26396415951181923	0.3246892524103431	-0.7733105719326208	-1.5383313073946732	-1.1449163808725094	-1.1634637123025646	-1.3804430454157024	-0.6043204926373286	0.28196903169697274	-1.069917597466383	0.768954000068095	0.4180072257581717	-1.326726945436173	-2.1621461643220536	-2.4215244859245852	-0.8861113475906002	-0.444632122270286	-0.9168373070129733	0.3529956484162933	0.0	-0.46380403180007884	-0.04839379344237651	-1.3474684088784632	-0.8976887338309537
-0.9618792642862154	0.3644822152001299	0.33320905767818465	-0.9348210826591266	0.027916109203966928	0.20253632996091442	-0.6822550129719466	0.5668539781386761	-1.4548036140174525	1.2621008798099371	0.3355238206498957	-1.0773024264780213	0.30440307760373797	0.1661465794419597	-0.605821812841834	-1.0062690095164377	-0.37231022268434183	-0.8779684860706549	-0.4447604086608443	-0.10489587213032461	0.04065684331203807	-0.7837143963153274	-0.08787282111958775	-0.5312508962382322	0.5027620211145076	0.9987564746989842	0.6747655813696916	0.4811763943550463	-0.04881554802379956	-1.4204198635449476	-0.9913091785700001	-1.0482358558935283	-1.8585195830338406	-0.7686150221139538	-0.09515209047904148	-0.7345812324029491	0.2647593597142696	0.3670067844820292	-0.6948224374833379	-1.198426055053863	-2.2987053931517742	0.1520466280303463	0.14000565288752836	-0.42529193429447104	0.8900391238846221	0.0	-0.3797037366984818	0.18255731244172196	-0.8230313062531394	-1.2978168629645264
-1.483947796686775	1.3291128768036164	1.0188253028171026	-0.795442098358856	-0.015274406488494215	0.13986305025032122	-0.7666650495188903	-0.24828904503002835	-0.2983809125157994	0.5909230197564561	0.9677656593638673	0.16004035041149958	0.1404089564307083	-0.3370142464235429	-1.3589339463082581	-0.16360354034550031	-1.1082446928400587	-0.9312375921015779	1.4745650034162372	-0.03497490892716573	0.8756445628380974	-0.5775179246340097	0.2783825075467224	-1.4760144680973053	0.04385908776304675	0.6519713106667301	0.22705879757112277	0.1936917721507439	1.3399067710686623	-0.7594724948351549	-0.25308996052202565	-0.2446555896994885	-1.5440401583368464	-0.7398401008529523	-0.8792351258200659	-0.08176490887914585	-0.7899316579803811	-0.3787792349639365	0.2600770880140646	0.5139468998776903	-0.7329678660044984	0.5994900004035224	0.8474520748154827	0.7238347127341722	0.836299875889484	0.0	-0.19291749600551947	0.6051828201995945	0.28352153765995464	-1.1469370967748345
-1.2507215218095216	1.4266477390761674	1.3527012957573887	-0.16288418708140354	-0.22168275509710766	0.029971967978967295	-0.7432717696090428	-1.144426389060154	0.7847088651904695	-0.11387247238113471	0.7803166340732562	0.7000014374661527	0.025322240261048005	-0.9401914473261298	-1.2528919256539182	0.41488478107372	-1.557823638699664	-0.5389187171388194	2.8084068241888978	-0.010279188720400437	1.0780816434363993	-0.2315122546290901	0.1780450599919755	-1.608152055802122	-0.5591796936762531	0.34906698680196374	-0.5777028321865858	-0.41368002400046616	2.520388112198621	-0.19286417908171447	0.7304245132069817	0.5124353748810259	-0.4604883521819598	-0.4544702755006145	-1.6040902876552132	0.39451750282738723	-1.3468803133338796	-0.9984831847870862	0.7865443580489107	1.7798439279479765	1.2272685962197538	0.2938451030150643	1.1140829042882647	1.5509825513872737	0.3802658459622749	0.0	0.25439181271507	0.8044273883801624	1.238050325791149	-0.5420618709160064
-0.546022010769286	0.5012109665350225	1.2120051230460016	0.38607731247021687	-0.4552558999713341	0.10034802577926813	-0.46862503274588113	-1.3379122506206895	0.8983025868618204	-0.07952334738491089	-0.12092931657097251	0.2297098703161573	0.16242282788357396	-0.965022571924633	-0.18342824478557346	0.5591632510909041	-1.2727757301324423	0.12434059174826603	2.693592831784003	0.2895420036136382	0.405940456452908	0.3305894197026804	-0.36868209413909936	-0.6732852875029018	-0.6142996948138777	0.5118674973549026	-0.753253613257711	-0.8301711231620703	2.6114333492597073	-0.20060476712604805	1.3575286067043624	0.42801215272628823	0.6926338113341913	-0.09681142601532253	-1.6155023524009113	0.4317957944449042	-0.8374179860934376	-0.7691931726953902	0.5703348356968214	1.723804045717508	2.0819256677857525	-0.07599667794372485	0.8553685644091743	1.3114429479254914	0.026932521414859953	0.0	0.7919084119409788	0.5214142139160614	1.4618551870506131	0.023011209903297556
0.14327539878010007	-0.76174574995753	0.8000974956471303	0.548702185219796	-0.4985065225239561	0.27745510442036303	-0.14539755267927998	-0.7530803937695628	0.10537293895137576	0.5276736190613832	-1.0862069621602999	-0.518282174283606	0.20719912124743764	-0.6110381729602573	1.0200967056572356	0.6272196915631436	-0.39329269876087136	0.3439960046159045	1.5020380852390973	0.8863768955240003	-0.5567848502111795	0.7688449045386815	-0.7608262499090322	0.4884429495983037	-0.18054362381946154	0.8735478665002648	-0.08525315120873135	-0.591516650392688	1.5457691552229893	-0.5842526899221586	1.1625554930199886	-0.3026920048104006	1.2068648547116794	0.08039676336237592	-0.7153686524128349	0.1785985451871397	0.11247672962224113	0.03069896949489282	0.07818112882825239	0.629197807621465	1.4478476912765574	0.07529238693646584	0.5514227166662911	0.43943744970123216	-0.0643996645596018	0.0	1.073206348540422	0.10448322074670285	1.1202921752357684	0.2872497347157992
0.5712109654149113	-1.465176829362164	0.37150369611907424	0.5497301425485748	-0.2374140951670254	0.17136301393866635	-0.10930527207741475	-0.07198339444944574	-0.4858958357946303	0.6641804531883176	-1.340568056489553	-0.6926821293874951	-0.3200416322767889	-0.4264437173559933	1.3309296692655819	0.8923016684140687	0.4205070146521149	-0.2349825230301627	0.34356751351539727	1.2509790673449686	-0.9307696422431495	0.5767534908647458	-0.48672728964797163	0.7413675526648154	-0.03264753623483449	0.7521927077857941	0.4485704267682786	0.1955043450868374	0.11026851235611426	-0.7480627881589468	0.19006136008551971	-0.597168557951945	1.0048094786154855	-0.006362708952826071	0.5050485929870284	-0.07724347250456812	0.3492095565120526	0.3834444049686763	0.0386587187673014	-0.37706188929078727	0.365881048145228	0.4615280055820281	0.6267182239891311	0.07766824598070186	-0.2775782288707258	0.0	0.8690815178835242	0.15924866753122865	0.8391122857903213	0.4342783706319998
0.7045029292406406	-1.265377072765788	0.021310574247727	0.6678568057754914	0.21533979079725704	-0.46141730230272143	-0.45328533306897134	0.061081850711097514	0.18618533042494567	-0.45830699079492726	-0.5109296554600197	-0.20377505109012248	-1.2512192687055452	-0.40330099493913324	0.4631512298192908	1.0616155285637974	0.5206020199815625	-0.9994909367667362	-0.0699951436810717	0.7280099762555732	-0.33855629351432187	-0.3549157573798735	0.28716676093299637	-0.21360643469906843	-0.6788123434168435	-0.15021358574816374	-0.21577015196454616	0.8261403041788526	-0.7926389171521797	-0.40338391614854496	-0.9587597714037234	0.2443667993636482	0.5696028237847215	-0.19070035975376393	1.1275040810390728	-0.1841285150816974	-0.44373984148920076	-0.27366354348783084	0.6200925211470647	-0.4376922672869376	0.040952456241439325	0.33056554069939087	0.8715201493468516	0.7390107463922315	-1.021422109708264	0.0	0.19904964788228058	0.7755473506453674	0.9053237087964774	0.6367584220105276
0.4676105781124378	-0.5608223011969397	-0.2409058143629562	0.7435264057170918	0.5805076439168454	-1.333952095304463	-0.9303888661869896	-0.24931642599773085	1.9406266531200898	-2.411516290305877	1.0582252471955222	0.3663132389208885	-1.6975313405359636	0.015674046676248842	-0.9240880524581182	0.5900493707483407	-0.19545748451208755	-0.9617000250128863	0.03125405580937914	-0.7292085773313612	0.7823506042026254	-1.5079593225697454	0.8363740569597076	-1.5528240363248722	-1.6531081479075638	-1.3637879066449676	-1.8573560666230216	0.6125014589531512	-0.8874449468989698	0.1430449016377486	-1.5617800459005535	1.5958944030253945	0.31662704159911964	-0.22687817031196944	0.7658399966314017	-0.12058815380576812	-1.3073949403371308	-1.3673750981950927	1.217283490269929	0.27099989721977796	0.5439784731346256	-0.49944880553170157	0.6320007078166641	1.6997255376237186	-2.1357536175544114	0.0	-0.740432088932624	1.326478325694217	0.9169384322920529	0.6352633580160055
-0.22514878607460204	-0.03482454730105632	-0.36704660638873426	0.3686767725832346	0.6119365108700974	-1.8534876070458908	-1.2212576927250733	-0.3445817318480386	3.3639657629285304	-3.863511307409812	2.4394471511947255	0.5204226586203531	-0.9944861471350047	1.0465157648493395	-1.8924123506074844	-0.5807296499484221	-1.2280185456080512	0.03741956695962575	-0.034068446816687824	-2.345324794644666	1.5662078340457506	-2.144183840417907	0.5603439800200161	-2.1768036356021554	-1.9950677721918189	-2.1221742400739347	-3.05127795869763	-0.41069229610078306	-0.5933972101760353	0.39646129354880105	-1.3979824272791166	2.104845523813256	0.17547888204191578	-0.051223344064243864	-0.10839648485279985	0.09731434235765965	-1.0936939435745816	-1.870694818913802	1.0762536063320296	0.8200691689410436	0.9452193251440024	-1.3445253579596388	-0.41942714406339915	1.8085402248390763	-2.9422948173931247	0.0	-1.686926572880813	1.1485352630248407	0.2856649415302842	0.024750303261621982
-1.163693860433699	-0.057533530862778445	-0.37051799201391394	-0.4676900212266384	0.27895354283943635	-1.7156835550779126	-1.2073436136085716	0.1493767432140932	3.1205003416889467	-3.8370038223148213	2.7082371485974046	0.30648503609718364	0.38688627346657667	2.0255720083459177	-2.010362207357064	-1.797640771069829	-1.9205136562321947	0.9914400838981484	-0.5763649640125849	-3.1504327597066117	1.3966901458958392	-1.928919633063226	-0.4580279108653785	-1.7636845834985129	-1.352919910608953	-2.102891874130681	-2.6884023400194286	-1.424003576582408	-0.4895549906634461	0.2347256924870801	-0.9430946364625921	1.2218757393961357	-0.1620060352642304	0.1592714633960106	-0.7389023609695575	0.3561960649531303	0.16345965067477694	-1.4943964814409403	0.06982703782536472	0.4583521257325387	0.5606061755024089	-1.5080752509853232	-1.8275300355436248	0.7172942598598545	-2.874064783690588	0.0	-2.366751699634149	0.2922352700578793	-1.0180647718907938	-1.072096353482889
-1.7902825007923244	-0.4538522333178239	-0.4867120261336397	-1.1437412240399645	-0.19925103599449062	-1.1376700445033125	-0.9410519185183311	0.8527621807227123	1.255274176950763	-2.540810498339736	1.6321452245243535	0.07650776429497	1.1760659886826623	2.0106203534110936	-1.5037895189696142	-2.3019946941479734	-1.9598502237933357	0.7895512585695665	-1.2867400657080168	-2.8243975562257075	0.32917948484477344	-1.1244273899176724	-1.5070224512601431	-0.9226751878825494	-0.36165046337881673	-1.5802437591332594	-1.1453902522797574	-1.5292966053659363	-0.7849211265015038	-0.016959709652691862	-0.8507612131278085	-0.12174118317583714	-0.7004863679319838	0.22838794525845785	-0.8731671419058057	0.3893853853498785	1.2327287712756132	-0.9024535339306421	-1.1796516395589012	-0.7446602642662471	-0.2732832811438951	-1.174172777937378	-2.747566702243861	-0.8498606604352078	-1.9600324618397549	0.0	-2.553525932398239	-0.5595203700789962	-2.3378731485296007	-1.8821653216693761
-1.6454797454941357	-0.7296036340954833	-1.0052980500966722	-0.9732114151377631	-0.4801882827470328	-0.4699475173892878	-0.45274297120084656	1.0727417779011474	-0.8499788334623767	-0.9523825191752117	-0.08273049774364968	0.03305564826602222	0.6720821708256759	0.8407293928644014	-0.7966092057782833	-1.9594063436335416	-1.484789924039765	-0.49182869689847464	-1.6675772294384665	-1.8681151960839864	-0.976797841426723	-0.2269911378312424	-1.8006879561988454	-0.38608763734038826	0.15724985988279147	-0.9192185974098139	0.24827067743263173	-0.5452841390605132	-1.237238346704868	0.004340113518568895	-1.2032079983556692	-0.5168632593093817	-1.0150665170121975	0.2542968566242016	-0.8498195252726876	0.00567999917374764	1.0782557060744173	-0.7312946167432784	-1.8875519770932632	-2.0406454601299044	-0.7457118368348707	-1.1458695711128437	-2.739969684681277	-1.9335764282114303	-0.6798116624775178	0.0	-2.174721371390401	-0.8593234852160007	-2.9290266807026533	-1.7073907139347404
-0.8367194160341667	-0.4883942306580026	-1.8163273432542804	0.029498388773720265	-0.29680918588581784	0.2519200830357822	0.26324566121955434	0.6018013851412575	-1.7996154742912163	0.23466754512405089	-1.28133962241567	0.15065091508898118	-0.40642322471507997	-0.622644459527444	-0.07999759100526246	-1.275882627382873	-0.8003361618331728	-1.5903212637740236	-1.518066124720008	-0.9609713719897828	-1.6962908530869258	0.483319587792967	-1.0373017600730783	-0.23121727344188278	0.17282567227954232	-0.1416788227824771	0.7104679064883667	0.8957117657067984	-1.4432825435327967	0.3335965207419914	-1.364405743977103	0.38211915830126075	-0.7101796934733082	0.5514410011631146	-0.9686285576609464	-0.5615686122457432	0.03760307818798259	-0.7222532669945996	-1.7491518097941274	-2.639662065582792	-0.6104942969601831	-1.725691688515826	-2.086097582771281	-2.1971425412517918	0.5354343832627092	0.0	-1.3704998138669096	-0.6863366186351131	-2.5859893047529745	-0.6881871011456232
0.07368674315737513	0.28413305842022085	-2.2630648627005443	1.0833471928294571	0.3825842972039694	1.193505920684502	1.0695302278455812	-0.07181611325211391	-1.3984574007815955	1.0744972440569187	-1.2550707112261412	0.41002795966194655	-0.6618586662829462	-1.3604004049075729	0.653165206186982	-0.758893521813612	-0.0782134639195235	-1.3928583206338532	-0.9873701167391888	-0.26530581979028645	-1.3711796478349776	1.0314613075820862	0.4282516566680505	0.01574364947662093	0.39407450505781716	0.8883991508544955	0.6447292171427107	1.996592957139536	-1.1600082998088812	0.7176931986775078	-0.6705864072541354	1.5407983492127124	0.09327504129825764	1.2584960936221503	-1.0264894997583858	-0.7198679655302243	-0.5766718296577699	-0.09594944624198531	-1.0498465319605392	-2.23708828261928	-0.386545259252197	-2.19138931393196	-1.3497389954974972	-1.923718110508786	1.54739862866296	0.0	-0.39844596339678345	-0.44151997273284194	-1.6724129341838856	0.3253997885199288
0.6559783694200613	1.225910167253801	-1.7040932729015081	1.380500313176368	1.3047630768556124	2.2196419771337013	1.659644765368269	-0.3498932236444562	-0.5679615365799506	1.8698697152719244	-0.273925482849836	0.8687537394704646	0.41967764948278025	-1.1522204668663536	1.31408459052135	-0.4486472881005913	0.6571023618832138	-0.08654390572542715	-0.34043422523367217	0.5505469489254926	-0.23722407526179592	1.5254548201728084	1.83505490283998	0.6409985820992018	1.2720083103886066	1.984481351950346	0.8039924909918239	2.4573648734222764	-0.45445630080684746	0.9001602081091983	0.761164187777182	1.7594892893320828	0.8265538226477258	2.0488348596630943	-0.6406067700811175	-0.13883054364684322	0.046933481311509165	1.335305966821508	-0.2913814140309148	-1.1071212258832621	-0.5716925452263535	-1.6185874767282564	-0.7813076063346768	-1.435561031000395	2.3185086415358223	0.0	0.5420667916063744	-0.2813344168423785	-0.6709592986110561	0.6555894824814473
0.9556229828857997	1.8463045563895588	-0.31198252156414386	0.8223482036053364	2.01566056320585	2.7582635654833525	1.8461700759765396	-0.18226377818509648	-0.21512189488645936	2.509932606910961	0.7432886303869358	1.4360003790893103	1.8609376671909248	-0.5802499282698825	1.6338889936540613	-0.13401762089641614	1.343109295436036	1.15610110989869	0.17220989506558912	1.668461255030075	0.889886200796507	1.9701725489275492	2.472245028267268	1.3290281868782141	2.3037147065479298	2.5822917683966184	1.2311228587343468	2.4801601476842587	0.3163650841566981	0.7956641256502397	2.0210749369033345	0.9582553272570163	1.0093471707415909	2.3377767810330425	0.10045382870651116	0.7211145334036111	1.3689915671693011	2.7701616378324316	0.19362482688453556	0.15034893590726692	-0.9727189740971648	-0.09318725924307805	-0.2553672904042981	-0.7934405436695204	2.670093082731861	0.0	1.366463756191383	-0.07501031780808896	0.15786212610532493	0.386243545056513
1.2022440761803883	1.8347189980219347	0.8468602978645956	-0.015852947142230064	2.0657580118138172	2.335486172122885	1.8101148903663014	-0.04848523483506333	-0.36039814678660814	2.5243955415313892	1.1007254484541682	1.747074429597867	2.2431856849860856	-0.22123551572422998	1.4050163495201116	0.1605861938793324	1.7904940446422202	1.5097826923508249	0.29542756708853257	2.67255624597354	1.1753450352402064	2.267899723851666	2.0728159352494693	1.5455648123895038	2.5135341214198212	2.260676831317621	1.3447365003505836	2.258078358515755	0.6727104535826396	0.4651835442037881	2.252010178046056	0.0854553816474249	0.64133874210096	1.8333640751190323	0.5855862979943726	0.9214775735485287	2.153743029523716	3.247071745516761	0.33079860976696107	0.9691133701201995	-1.0086246520599706	1.19837674515499	0.30248494617125044	-0.04198523570098185	2.3793069148009964	0.0	1.9825974152142452	0.15431012067741476	0.7156275218036381	0.028807732509375267
1.3499101899090473	1.2320426925516192	0.7380043831872567	-0.5500966597871203	1.2763787395507704	1.1729095441443125	1.8885211462218752	-0.3486014702080125	-0.3852480269840787	1.734468374834551	0.8706631628113227	1.4505811223182377	1.2152474062112828	-0.06559313363590477	0.7251199591961588	0.14910777405636483	1.8113236435037066	1.266895088037761	-0.13297381286745077	2.8614147054856716	0.4122009062496326	2.273745205824118	0.9448486040316804	1.1804626995308347	1.5571235987052514	1.2254800011299591	0.8979655418225866	1.670632477949815	0.3193432478935959	0.06115976885110979	1.4606902530861623	-0.10404050524975453	0.07315256517177039	0.8460087412480745	0.3735876933361972	0.02860896074719426	1.7605812318761678	2.64726212080532	0.1920546640015229	1.1001981341859783	-0.5292097144144665	1.1872317678082893	0.6507814900770429	0.533701215450064	1.5037351940969865	0.0	2.1840736133086085	0.05761697620239774	0.8856590033079924	-0.1857385935968565
1.126479655636972	0.3743297618973369	-0.5877593845632416	-0.6779370138450302	-0.0670231260206951	0.07183711666904753	2.0734409524202535	-0.9358966009403941	0.06680221475749848	0.6194946057651044	0.5963774255606312	0.6281335222440868	-0.21393834945560508	0.21929032172266258	-0.05677021461298772	-0.23164588527213914	1.3986006634936765	1.2397816257402237	-0.9233191436005601	1.9889898661681265	-0.7869218479177689	1.8215520046883482	-0.23485263363473186	0.6447145732705161	0.1562319642973462	0.16850091665227768	0.40139848975653547	0.5731462899085309	-0.5580399292371467	-0.17649084894936926	0.4488790519686396	0.12860823401072713	-0.3831728153559405	0.001976590482467883	-0.2403312989416385	-1.302852929838523	0.6344020334545051	1.6638387346871586	-0.08796543754012215	0.7085403146525298	-0.04780627594517906	0.05831271575778276	0.5161643265715472	0.6132672531396405	0.49250100113635326	0.0	1.7737937241167903	-0.5855018331556792	0.6015478325984878	-0.4373662902974175
0.5297578136618056	-0.3238722020152909	-1.96000623723614	-0.6224905960760618	-1.266969069293181	-0.3499293699325484	1.893631369493924	-1.2721061516014334	0.6553909017618847	-0.09288009349312686	0.5582509730798257	-0.20072648191743775	-0.8240846581685968	0.6645936995772356	-0.6136611207644702	-0.5271621896930115	0.7517551472322469	1.6505781424017314	-1.478002419140265	0.6061195715360779	-1.4830779075442917	0.8350642353102258	-0.8558523270203358	0.35765056808191226	-0.6244063006020488	-0.3405435294798785	0.432497307105699	-0.7438659810851359	-1.308966542501793	-0.0008088400902257773	-0.007335248141960004	-0.0005165382031081307	-0.6246456077088122	-0.3363712519232983	-0.5395405268654203	-1.8972020616275906	-0.3384162008385134	0.904966029118057	-0.32131787959613256	0.23079891849603051	-0.0896166731689251	-0.9840355155731718	0.049468392588535914	0.25564868245242756	-0.11915245843548501	0.0	0.8380227704754006	-1.3812176108862313	0.08033497522979637	-0.7915371200611919
0.028255856007534295	-0.595381319303742	-2.172955492114608	-0.49127864463149334	-1.5848966685127077	-0.209787724911896	0.9714108823262225	-0.948993813235003	0.8110116628364826	-0.1316837005227792	0.4760219954721486	-0.5672304253739052	-0.3996012465964135	0.8818630099907234	-0.8367130523841929	-0.16450410972664456	0.14415781749885168	1.8882831473469062	-1.2181586971781044	-0.38568262646014795	-1.1970562113413048	-0.44585790613187853	-0.7573764963804259	0.3141508130647759	-0.41755943488853514	-0.2656604334748703	0.8263154714879062	-1.6062334399928582	-1.279730451938774	0.6175189190456082	0.16992807876399568	-0.721738463739866	-0.6325924623507874	-0.32438756068584335	-0.2144229837640974	-1.2346156297275692	-0.6778968364845412	0.3432035814365924	-0.31700150656898624	0.0680839536708756	-0.5055644222358342	-0.9947815149526326	-0.19525271345592932	-0.07031362243605298	-0.14733017751649344	0.0	-0.1685726265320958	-1.566227587784192	-0.19771745881125757	-0.8783383534069824
0.0801328355558955	-0.4428398347163891	-1.0815640226188403	-0.1825587223682316	-0.75881401824539	-0.09842729987358298	-0.3521190156160198	-0.004872632216459334	0.4379118091571341	0.12822461096682503	-0.026672765088478514	-0.49528358022023683	0.27014659471814284	0.5833475538400619	-0.81563183270431	0.8594953125183931	-0.22128349979937706	1.3504699450631208	-0.17678274755795698	-0.5120346355803113	-0.2793688279681217	-1.4048930436823732	-0.2812381279989261	0.24601400176278826	0.21641709226862385	0.03296373740390029	0.8929648331726293	-1.567251991926899	-0.3969596645299355	1.328117025010803	0.4728841626639341	-1.425807641097867	-0.3839097100727757	-0.34053418847092276	0.33086233924325814	0.05028948547403927	-0.4760162477853151	-0.2867144783205529	-0.011599661539797404	0.3222314164724586	-0.6262107269417715	-0.1388501422968579	0.16929347109055384	0.05200316518194422	0.11143015560767554	0.0	-0.7238642482947666	-0.8290297823761315	0.0933764917040291	-0.3419851316841546
0.5407169606260016	-0.12376200091002788	0.384157029152848	0.29770298507939486	0.7170720790794592	-0.37155152654219903	-1.1725553015259786	1.1728279666857437	-0.01749132846383201	0.149598759000181	-0.8108238242957821	-0.3922874766432466	0.3893080746806485	0.018325470748758114	-0.713273295608176	1.850461407082231	-0.2777226378137232	0.2505473513352844	0.9103068259297531	-0.05962787283700623	0.46890619004357653	-1.4304101230647457	0.043662002816263396	0.08377834173690997	0.5029937647848345	0.19730515381023428	0.37288583853639784	-0.893298078815639	0.6958166216975261	1.5726626093184697	0.4440243966802855	-1.470340350026543	0.020025575896174166	-0.5405633923270532	0.5541396303608854	0.8902480066381192	-0.010433465591487143	-0.8700593687186792	0.4423183474157655	0.7647677581376439	-0.05761594650915253	0.7294996648532733	0.8868969945558008	0.5554008383837508	0.17710265192295982	0.0	-0.6811282959521819	0.26046276057803486	0.7271560840252281	0.5215315538807943
0.7720483746284	8.812753557528816e-05	1.191013796937146	0.645453874897754	1.8592827149101523	-0.8309316624354282	-0.9310354005762815	2.1080415784950417	-0.1506757015871376	-0.2190394902377478	-1.278534977161653	-0.5413456195158506	-0.09289480872115363	-0.2860751812487026	-0.6674596313939722	2.07436211782643	-0.1005734145882524	-0.6099690318588952	1.2367304535189205	0.31317363170324614	0.5341414445914415	-0.5028357761533311	-0.0784045732864134	0.06700671241328796	0.2204641540101621	0.07978733234054218	-0.18276576765212896	-0.3316496928679792	1.165458760242376	1.0355605587070045	0.09631622093482126	-1.0062214697735075	0.26512745493050777	-0.7622368826652032	0.4590622796034251	0.881299692217097	0.5109154677022913	-1.0185775675469455	0.7592004285630759	1.0369558103600507	0.8571547170735745	1.090703163166702	1.2715010042883546	0.9768666063009227	-0.18744796043841808	0.0	-0.38285621920056995	0.7891648561963392	1.0722888449161887	0.9239808145052774
0.39260098504172675	-0.28735978374246735	1.083496583254204	0.5504353629452486	1.9026514858773795	-1.0734692129029548	-0.06046322046202339	2.4043143555040536	-0.056566406776943925	-0.7085030546728736	-1.083431154587209	-0.8016424709960935	-0.6858325736083908	-0.18118531007105967	-0.7242953910101064	1.4869804359344692	0.13169234589190373	-0.7689723647741709	0.6893232723463211	0.24106131900296035	0.07624996137976738	0.6602151370094557	-0.5283055526740982	0.3739196293137138	-0.2717676367327392	-0.3005524628872791	-0.1350159017610366	-0.390422693148981	0.728582750317625	-0.03774101935075917	-0.239278036006321	-0.7723982490404855	0.0670347179627209	-0.8006205905784226	0.5060351882741464	0.5276679323543125	0.8636570106954229	-0.719751922559778	0.7412594867134928	0.9073691594287464	1.4337349235246055	1.1661636940055362	0.926865292258468	0.9438599317183136	-0.8013639021190626	0.0	-0.28259288143731015	0.4303780359660144	0.74492431661555	0.5215417299332399
-0.26079155515370145	-0.8451816267033612	0.5657357408770646	0.11534560837314962	0.9057712018852659	-0.9789382227021509	0.4495705311485655	1.856610804556792	-0.10176274917235659	-1.0131791247251098	-0.6132719042732488	-0.8314482858267158	-1.0115791446915119	-0.10787854310884405	-0.7876653851324581	0.7239529514519686	0.2535169732365141	-0.5546645684092459	-0.06260281971464063	-0.06759962009421679	-0.34262958366782154	1.1976836734063356	-0.9428778354876085	0.8043795756625033	-0.5875396703316302	-0.8104915479067126	0.3930607598989808	-0.9112075318395391	-0.11234227657809183	-0.9966941194451235	-0.331305762869825	-1.1337996180528505	-0.456012356391263	-0.6497900233030799	0.9161228269732838	0.4667518038590753	0.7796489243353283	-0.5127811146760816	0.4579707579267701	0.41628064496722983	1.376441832435559	1.3948704035641533	0.18670120636217963	0.5238841133541284	-1.254408913358092	0.0	-0.4553797721919395	-0.2867303934879461	0.09228440314768808	-0.03908908063941724
-0.5558938466836926	-1.2159885568397373	0.2309321090360268	-0.2072343466201296	-0.29510296403186015	-0.7501847951123599	0.12646164106020752	0.6095239167011892	-0.3560500962562846	-1.0713105046062505	-0.5725176607393342	-0.5123730583909534	-1.055634711026352	-0.5436690152543678	-0.6644885174460478	0.3988627027210342	0.2609632513600342	-0.5469517080376798	-0.2615613018170105	-0.14843450296556976	-0.32575411686593697	0.8887056841720856	-1.0370392097269103	0.9676763537338724	-0.6975290890596992	-1.1808214076508514	0.6849454141241458	-1.3427814657904753	-0.5708880099309321	-1.298300417411736	-0.24209915774082114	-1.5852566672632118	-0.7997706602483878	-0.44273876136550566	1.3323873055435274	0.6878918769368811	0.21404524970432795	-0.826763704722643	0.2187690830259536	-0.1487314131978812	0.9879917911757985	1.7737101636624952	-0.2189360368243821	0.11625201670671849	-1.25576221153049	0.0	-0.5338067377517042	-0.6283217414231869	-0.09034599126291812	0.18774523580258246
-0.32845891647014636	-0.9881820112179174	0.25762380630125264	-0.16478722712830754	-0.7970779541323952	-0.5716991985579287	-0.5179097089701776	-0.7763773980411754	-0.45796833362532036	-0.9795594155053107	-1.1047780154545281	-0.06354613605319542	-0.904985133205793	-1.3334150061635184	-0.25375691296505065	0.5236159632980127	0.32700096561929365	-0.8037165701455272	0.19655537469398196	0.1827648555495455	0.07444934095175	0.27074341591656	-0.7808394905719268	0.7388235463209097	-0.7609925283801879	-1.0946669569787346	0.3795199163862797	-1.320598308701016	-0.3080198323457975	-0.9065570264692158	-0.17718992542434406	-1.356553596100957	-0.5955451371080208	-0.2573000506386371	1.2978209781247803	0.6598794010970849	-0.4594363426412109	-1.3473282855673037	0.32606692981305374	-0.4198710183201831	0.7109620994804025	1.8565317355418223	0.08818280979845482	0.05882624594562835	-0.8447986992671922	0.0	-0.15448872579392495	-0.4233450160731562	0.5935397933679235	1.2252561672673032
0.001654773509407011	-0.2137878685516286	0.47691001348825557	-0.045467498745723645	-0.39155434081632273	-0.3981040145218566	-0.6672355076892528	-1.5880085641474557	-0.11729166201357057	-0.7739709131773127	-1.5501489744333736	0.23586325334363337	-0.5410131000986181	-1.763392611577345	0.28244131256786187	0.6505565657075348	0.5946551006164988	-0.863461220007546	0.7452184465202188	0.6257435969803918	0.5462259742845167	-0.04049403820277612	-0.32667264645336336	0.3920711598108307	-0.76427519166233	-0.45613626678118113	-0.08101341649129941	-0.9002383617196289	0.32822608264267084	-0.2338011594798941	-0.2399987159890854	-0.3871351307415908	-0.05955404588633733	-0.08047049973098612	0.8952295935009441	0.11054501387293766	-0.7349398856701972	-1.336140819624425	0.7791684005310916	-0.1942996377415004	0.6406835900342392	1.3086481381939696	0.775737525477392	0.33733076148237995	-0.31576035338376063	0.0	0.5795142487057332	-0.08927228682394742	1.618174307682904	1.9668424229000596
0.07764941094891181	0.5543800783212756	0.707808800601142	-0.29185249567391436	0.3236740668459794	-0.10207684685246772	-0.18161259360850276	-1.4685602538562363	0.3867722522789207	-0.3921961376651251	-1.2276768653107457	0.33780259440739585	0.002061957846452028	-1.379385612897336	0.6144458672781694	0.4682908615887077	0.9422278384394914	-0.489331986007902	0.8202010091979992	0.7130006491086899	0.8720063037440954	-0.01834989265993353	0.16751069981233555	0.2575449236870972	-0.493428620554029	0.4363414985082513	-0.08152969144382971	-0.3171024659890057	0.7398017196082833	0.2755308835174518	-0.3396227308865006	0.5214172620892302	0.23867502779234914	0.07948096404934221	0.6734094760891742	-0.5576764222797358	-0.49919728425104926	-0.5630081808145554	1.1897447606959253	0.37881503766002445	0.5705650152645281	0.31830410340283216	1.1888993886028814	0.6116400531014013	0.0526616768190759	0.0	1.154743722032274	-0.0029549559005416833	1.9784653673383918	1.4225833811850261
0.0991852889019718	0.7384796183949607	0.9109632862351684	-0.8034110143113571	0.5695717420158576	0.3062793855520505	0.3150230255993862	-0.7086112334587411	0.4036945977599789	0.19320643823874986	-0.33867623525601287	0.40552810038794646	0.46965479395197823	-0.604121195083379	0.5883420726551645	0.12695732408038785	1.039901270793102	-0.12762368501424706	0.45933421301150784	0.3207635126256232	1.0573936650846798	-0.08987035438061787	0.6208293645644335	0.36374011504887355	0.14537626670708179	1.0942177673592348	0.3451055346241244	0.2901484891391136	0.6863946170584408	0.5110056683926045	-0.27743117111029925	0.5775804013465081	0.08860268362869204	0.17783534240697396	0.9436997530538778	-0.7039818359809066	-0.14240770931257388	0.3674756722974844	1.0560991584059491	0.8541220085647078	0.3938893122951919	-0.5331785979724127	1.0322756544262799	0.5003537701080796	0.2224845983527845	0.0	1.1804234293522335	-0.04194640864879795	1.2281354996493126	0.02661456467043853
0.45992163472738773	0.2990434487176361	1.1018213918594448	-0.8583525457446501	0.11242666556599151	0.7030651601736858	0.2929082189077582	0.02171688716924193	-0.3338762118333659	0.8935944296976367	0.17907557504529803	0.5693821197348697	0.6052005721110916	-0.33974452689035994	0.44107106667851576	-0.008440108093041812	0.7148303819021408	-0.39584783098483833	0.2028600224500926	-0.1503658463280689	1.1778422665918036	-0.42398285522081536	0.9787149134260358	0.49921310298841515	0.9072906162200316	1.2575444967811127	0.6168219407835945	0.8466985704208144	0.4415598962000496	0.6943615435365741	0.08760598978649385	-0.12377254092188436	-0.04961433508623896	0.2644695384230184	1.3707500515663669	-0.1630921304472269	-0.09009397644772234	0.7573161918006099	0.23399853126668296	0.8326237512569531	0.2722902799384889	-0.7186195020990985	0.6163151447657816	-0.08875611756412684	0.3797035830418692	0.0	0.8043021635407089	0.1880799226389126	0.01998313569024085	-0.6549811285843876
1.0288639670478148	-0.22007296277124255	1.2504770325105257	0.07869974069292	-0.6250873383374229	1.0131868535070079	-0.019308410999919774	0.26303886430181095	-1.2611771696776597	1.5466619947515565	-0.20801762160655213	0.7652328266277524	0.5108786382249156	-0.8950508378432545	0.5650166209303668	0.2079580139883286	0.20871240386133796	-1.1842004757217082	0.4601668652451562	-0.14470671089614942	1.1893940057273977	-0.617833287069271	1.1482438853243042	0.5296581791191567	1.382630972927699	1.0541821127662638	0.4338983598971549	1.1753120413860798	0.405152379467485	1.0437529443594444	0.6860707837218868	-0.7346728848599048	0.3820971217062076	0.4998874028689277	1.378230100632252	0.604634097073848	-0.34919212201109	0.663038106297634	-0.8228615195715703	0.33280413247446566	0.3621470640931948	-0.11891371922779381	0.45317441097675165	-0.8255714050646797	0.6904877473119679	0.0	0.5299630216954095	0.7924495033276105	-0.5125902946680264	0.33065236252005703
1.1262358395729506	-0.2658551545998537	1.2806555365308088	1.5321492947656004	-1.1147175218054874	1.2136025148837988	-0.02377380869350099	0.08031430023306974	-1.431051086133959	1.9515906646539949	-0.848878764297276	0.7918630270016811	0.5721034303883106	-1.4597872358993667	1.0124149923027674	0.5852145876528223	-0.05849691387274457	-1.5535016814473879	1.0528113903796565	0.4532476967023772	0.9280598739160989	-0.24717901697821373	1.0260046840059085	0.48654691687488194	1.3433876741149529	0.7285106941106106	0.1503208355264088	1.058839615785416	0.6439120960226091	1.4337250443800194	1.1924871040637235	-0.6149884229579405	1.207432596591236	0.9019637039177509	0.8105548884037128	1.0142575174675106	-0.6322175064444339	0.7193773540904996	-1.3674218472141406	-0.1968689684843218	0.5047869206550609	0.8901162752332291	0.6825031698461221	-1.1716158483275836	1.0604847358780063	0.0	0.6282661866724206	1.3909774228393714	0.040771004095686604	2.080756111540795
0.33738159016869085	0.12883744139592912	1.0954025562309393	2.2351484346096857	-1.2743500839127222	1.1886894232703435	0.3384594366284714	-0.18157582407011463	-0.4697006286628053	1.853188972358166	-0.5545095172278588	0.4754355625688799	0.914208428611329	-0.8637700048042617	1.3162917885986727	0.8267208515255066	-0.020532120383890667	-0.7300980957497906	1.3926536707646047	1.0987820336191796	0.287662404235726	0.4173634947460406	0.5928781625425309	0.3325521434455397	0.8606197929003001	0.3278053067439002	0.16954535201946647	0.5115092293577029	0.8447019689687506	1.3969688641211522	1.188510613139279	0.003998016768272566	1.501005783618431	1.1204768345446585	0.001781611333294644	0.8574302727095066	-0.8202526055708668	1.1690789165287816	-1.0147062046618704	-0.30771339295182387	0.3345781698641587	1.6125920613420859	0.9392263788016664	-0.8318274128061738	1.1474090839327677	0.0	0.8094772527193796	1.4850448845842865	0.8738609834472715	2.6322040743732313
-0.8738750900982214	0.4017985600191105	0.6093366499997965	1.3347648339708769	-1.4006152443925406	0.7561243978442472	0.40164857248429964	-0.3457239757895004	0.9520457079406686	1.0386024123783446	0.9473982457093096	-0.19355089217642793	1.08576920351572	1.070421838849531	0.9269843620984909	0.7620706175390971	-0.13304519282229815	0.8644667218514667	1.0618896430361076	1.0381947571415733	-0.6002306381514882	0.5416436842839886	-0.02457211491450788	-0.16716803067437744	0.13001797052760744	-0.21680263883825218	0.25922457216844497	-0.12589530571887497	0.6800897695893773	0.5331516423739476	0.49881275557558363	0.3802496832645139	0.5806359111821942	0.6672854947323731	-0.7367515985465692	0.30721218745655726	-1.0653222663877568	1.4206881657381636	-0.12514692878540837	-0.01638155643957677	-0.28983066447731437	1.4484871855934753	0.7645452442936926	-0.05898839426690374	0.6556497083769486	0.0	0.5425562078837374	0.9421555817929065	0.8001343943756105	1.0405056740225158
-1.6116312556205334	0.12989604925974857	-0.13583751193539814	-0.6628690564401153	-1.6135011231171394	-0.0382493671529775	-0.36664601230232874	-0.5108029837890775	1.6623065114143094	-0.37571842881970446	2.4683532944555577	-0.9835460268136349	0.507122622470889	3.0641530768999434	-0.13942647713455372	0.3707221421724988	-0.851221186917794	1.8058826529076892	0.19286410778369223	0.06298203898822678	-1.3477957632372404	-0.30288433294962586	-0.5759202423742913	-1.1537951451692832	-0.6884642405818399	-0.7485856113854223	-0.16586543857069774	-0.4538475665866596	0.16380116637867428	-1.0000158727691546	-0.5676624641156321	0.1605656176731037	-1.0609118657045105	-0.48984141251091456	-1.4115861539284544	-0.374416024160131	-1.3829771440180212	0.789114495806192	0.5208811805625584	0.20399622970676445	-1.0557975422706154	0.3824506835918638	0.10057501438498881	0.527054938662442	-0.3331701302719228	0.0	-0.3216557556293648	0.09666627702055859	-0.4129107019674334	-1.5314200918311707
-1.5308138484780616	-0.4473203305093584	-0.8394210309016338	-2.271215013772154	-1.5445665886744333	-0.7339431529804095	-1.530969048758786	-0.747215916944104	1.0512919876964935	-1.749008264667649	2.516702126383316	-1.448809394524718	-0.7411850151074904	3.456828753348727	-1.1595297363747843	-0.27067461294354533	-1.942005406558322	1.041072986397979	-0.6802529461644471	-1.1808521319373255	-1.5036394090450762	-1.4716158924296023	-0.7682171642690571	-2.2819774332407463	-1.4028670256849958	-0.8395629263748557	-1.1081150848317445	-0.34356166047287906	-0.36428582789101965	-2.408929018546244	-1.3584747964389527	-0.2448097598104448	-2.0332054745070383	-1.645453126987179	-2.0153029242592337	-0.9633010825750423	-1.3852169944594956	-0.5074762071931769	0.4770315914451079	-0.06739758094763167	-1.4692766720349861	-0.8827183972998177	-0.6320069272975021	0.48730060757596816	-1.3065548283464354	0.0	-1.316262198192382	-0.5636217669050767	-1.681942779495545	-2.935311413713602
-1.087142273493789	-0.6706091363876115	-1.0474442104409896	-2.3713120322904593	-0.7295943321988526	-0.7610055652006293	-2.003784518434303	-0.8419871591925205	-0.3588632384745625	-2.204124812671238	0.9567313064116021	-1.1622911195104728	-1.7675710853083348	1.8133520544296295	-1.2932002119509676	-0.9593795194918492	-2.49534147139949	-0.9565725091502284	-1.0843692887130134	-1.7136830222931105	-0.8698807958398391	-1.7925083943399063	-0.38536236453466344	-2.8108171170715477	-1.6794345765841883	-0.2422131453928309	-1.723620191762758	0.052925774769403695	-0.567324349254296	-2.8037200249190235	-1.3543105666021458	-0.19320332282291297	-1.371994568602901	-1.875524241749114	-2.1567697910454067	-1.191322686731977	-0.6811885086241495	-1.4208225399671646	0.03890406106330584	-0.7283156216345166	-1.336003633834834	-1.452821846568521	-0.9200780250993301	-0.056370862732424594	-1.639848243406807	0.0	-1.7742689636226594	-0.7673890532608676	-1.7028591129431054	-2.1537753492515384
-0.7454574552235596	-0.21733841141366597	-0.5574053767770393	-1.1316775675874402	0.6971724662350486	-0.025767840162680945	-1.2387272917368795	-0.48033272554664025	-1.3636455296001209	-1.3338502277502988	-0.7337145324952331	-0.11005393376480162	-1.6744963180052173	-0.5944504491131127	-0.3483561160311203	-1.3603371275465437	-1.785084825564545	-2.5141234379102593	-0.9291325502241153	-1.1316706083604533	0.2694437254909026	-0.8251568433509934	0.5542011969366828	-2.2304774086090937	-1.2081963847013777	0.6797159493440086	-1.247339081264051	0.5466991504753442	-0.39665713952054343	-1.965762824085797	-0.5679511823786777	0.43925704327455656	0.4768332051022065	-0.9505917116320183	-1.3879474043027848	-0.8026068279171825	0.4853776735396674	-1.1972756341423056	-0.13182920880637763	-1.2337071064071434	-0.9110235396515329	-1.0663840607583868	-0.6103240047217214	-0.5946975041760353	-1.0664326620770483	0.0	-1.4387288689838058	-0.57563303367973	-0.3689531922915834	-0.15918781018078138
-0.27321210029869325	0.49078486949953753	0.2787553579027983	0.3710160153955438	1.8601677142081108	0.886874643770796	0.09572792012975624	0.3230699878581933	-1.11371105970189	0.31457593058297273	-0.9876613935856531	1.0954830018214001	-0.4925861993546069	-1.9569413866576622	1.0353792816200686	-1.2018851180445862	-0.10738551670510746	-2.299249740616636	-0.4532582240949591	-0.008757339660563268	1.2423993376031803	0.5817686379984903	1.670851782509334	-0.7868025116504668	-0.09428430346332506	1.164065493129989	-0.0034820556906768447	1.019671261458419	-0.07168595962565566	-0.6217153032214312	0.5005980565536815	1.1551400910223204	2.082500335562285	0.33317993488248643	0.044805881511258784	0.14544771681555577	1.2685738902892505	-0.18663146424454974	0.24792357377162105	-1.1294885749999064	-0.5631139998867832	-0.3573322928877961	-0.012253161605963596	-0.7391964427899664	0.06897314878014128	0.0	-0.6269847572384579	-0.22722611274394913	1.0554851157804181	1.2560807669798022
0.8204937109991144	0.7065967962220713	0.81446000638806	1.2574270052884373	1.858026477076593	1.2101614638563647	0.7865085511674614	1.0845405446522303	0.18768383263013116	1.563243307379073	0.20439276124504538	1.5419637791123295	0.807836670202767	-1.5435181542500915	1.9388684371899525	-0.5597433442736013	1.3684852834809995	-0.536452484259363	0.05727770857500661	0.6460412421536651	1.4353093194485322	1.1184814385540054	2.304386987037996	0.6783895993513347	0.9899040988351816	0.7850977721207804	0.8411468790228552	1.285127216208368	0.16835697305721478	0.12433591584652826	1.2728076215057234	1.4135446628662935	2.4025193681453723	0.8494979255326252	1.0839047778698878	1.1271167205983883	1.0585826963672926	0.6287870844626826	0.7923766718114078	-0.45663179737159604	-0.35997261686705	-0.1688590561265793	0.4016995973237091	-0.4988034038753939	1.0017973629388335	0.0	0.1558921377498056	0.09347858965890533	1.244660715013734	1.2456576523029712
2.2332165095546044	0.14093011117576382	0.7672403161689053	1.4381026904083194	0.6649440926334078	0.7073121392201505	0.3324352786283251	1.2370851162659378	1.493245301504827	1.5505683495566405	1.3488938887120558	0.7572198786022462	1.2608869833193725	-0.1452835843314042	1.8876651021280355	0.128159560075465	1.6543640817370284	1.2806060187591015	0.4712361978261085	0.3540872843268583	0.7792739718108185	0.3498350279178331	1.908173540603114	1.3978978836755664	1.2323524588023216	-0.10211228243963774	0.5667412601362223	1.0565428860934265	0.25791144580809633	-0.26441726776157576	1.449918774099288	1.1395955193477623	1.6472058003794174	0.19763597623884235	0.7991217067413439	1.4959100688505897	0.17608340436505696	0.7354077390058703	0.9091138199334188	0.3607602379540985	-0.06149679249801191	-0.6200038629285406	0.39272120880691996	-0.09687185859938185	1.0832147544836361	0.0	0.6562995883397534	0.3616059609027156	0.18538088627197205	0.404543370443936
2.74424061168265	-0.7529244322583742	0.5125402312927155	1.2531754921483613	-0.751828004318835	-0.15809562531863341	-0.6312236766449828	0.6718438732913248	1.7866916344376702	0.4296576302677941	1.0965776111742958	-0.7939670449160342	0.7723808777516897	0.945846193778075	1.1027226695342467	0.43982721940633446	0.8082418331057203	1.8044856459625735	0.7808572106743594	-0.41898560598400875	-0.16945324370502282	-0.8871599946175815	0.5481696172196079	1.1715778916199473	0.4030775906302493	-0.7423579262021923	-0.3332133622027902	0.2790069489674634	0.2732698540685264	-1.3216228829091428	1.0562513743248112	0.6165396902562732	0.8229552211120428	-0.9624795133456098	-0.5698684839198391	1.072149646929073	-0.4586825055835348	0.4548267269215558	0.457596061182011	0.9291845838540457	0.4813662101434221	-1.0139033369348254	0.09808969704858725	0.32542670172824617	0.27390241217855377	0.0	0.8959397591603694	0.6092916898466774	-0.8923200822835335	-0.24147480351686726
1.4811003802389	-1.2686617532011015	0.5687759738818885	0.8839575868839937	-1.289406440892377	-0.7378170370699869	-1.1308663344810124	-0.1262522928071375	0.8662728829981833	-0.8515758387858688	-0.393870109940191	-2.0090962265548122	0.018916931353747547	1.1661479438258442	0.17846014358069753	0.3725040651583693	-0.2651532553959343	0.9324126188634015	0.9483820734874431	-0.8041335385123428	-0.6867860263289158	-1.4001610932405393	-0.9672024811373715	0.3135321834193534	-0.8482308808564111	-0.7616439147508866	-0.8286418417030594	-0.5466025157649173	0.2710675873939592	-2.0540110136592102	0.296071297236839	0.04874139389758155	0.611863688317834	-1.595354629945224	-1.72995580339057	0.31727756560878434	-0.3260063099867442	0.26962841407742266	-0.13787136359747454	1.1233862766162568	1.0215779094660074	-0.728866469460597	-0.16778319105996625	0.7185903763135922	-0.8079008671171056	0.0	0.8891116523469882	0.7333542215496937	-0.9119501028631162	-0.35146430758964736
-0.8623535212121886	-1.1222138499205316	0.844350336274387	0.34383961440256716	-0.7002678907946943	-0.7886725259889917	-0.8560314560718462	-0.489662087322779	-0.5723812704717758	-1.4371955644483638	-1.8143733483795108	-2.0367069944261833	-0.3775617716190297	0.839933937530725	-0.39736060337013734	0.29824884471251883	-0.7578972088204806	-0.37315854773651974	0.8510975617790433	-0.4264446012925348	-0.4848219669610179	-0.8138847836484034	-1.6136869860449643	-0.6607742960238957	-1.5069828981926532	-0.4609405165882358	-0.5668390723574486	-0.652617646064641	0.21140232303042378	-1.8203640763124171	-0.5280330419427128	-0.5517613815034728	0.8401839038039405	-1.2201914227504032	-1.5910729309622826	-0.1385169704754685	0.22332661899998837	0.1608548813705664	-0.38962074938641833	0.9986764963597821	1.1204203200007259	-0.012736243169244236	-0.23318737099696152	0.9448805447748759	-1.3680470008242802	0.0	0.537290914045987	0.4709039398673376	-0.07271457417378042	-0.2798987782562277
-2.497898143604042	-0.5894318554794095	0.644809816744765	-0.12012085783563736	0.2721544169325146	-0.528540061824572	-0.2481019443000314	-0.12620044546024337	-1.5507003439421738	-1.2215121130371536	-2.1854746111863284	-0.9339419753669962	-0.4034266586434032	0.3974190426443254	-0.4763569040634008	0.49060101804032796	-0.5734069188776783	-1.1245402391011665	0.4108828939996667	0.28297538634897157	0.09887588957228347	0.22839965951194444	-1.0074236304792739	-1.2117473438060724	-1.0884839809183082	-0.3440406736136054	-0.09638210054303428	0.16843176291834497	0.04122708000520783	-0.7535121294751884	-1.0375866162088452	-1.0523172064108366	0.9426271053742545	-0.162700025486787	-0.29813029684426895	-0.09770585027460561	0.5538011124934333	-0.14513593947540082	-0.23755928525274927	0.6409747784950832	0.673158648900114	0.3269009152408958	-0.20460950776398043	0.8111816362280061	-1.074865869740522	0.0	-0.11479425722456882	-0.3222735246170565	0.5303316402499136	-0.29833357711815095
-2.3651674768066964	-0.0692256133242732	-0.4334282966867182	-0.02518431141727907	0.6974763302539667	-0.24864786912422338	0.22529192273730964	0.6717728569724422	-1.5682191921083972	-0.7024893414248117	-1.6754810828617277	0.4875670043326645	-0.4024653956602179	-0.15862606619457656	-0.19188957234622392	0.7630004763035935	-0.07765951559544201	-1.0511917657152894	-0.23798996833283306	0.6236806365282835	0.4733151877505404	0.8813338528814437	0.18549368542386094	-0.8806614291450605	-0.04608480866900144	-0.5178279363591461	0.052786787684979034	1.1171725374943515	-0.19773986587456233	0.557256228957019	-0.9330115915376679	-1.0389533481986506	0.6770305587437854	0.9384475285650722	1.05619327191801	0.12655895273325315	0.5670316753942102	-0.503398969663766	-0.00413385638656843	0.17279994463185036	0.12491925239413798	-0.03643946909498353	-0.30909851037511255	0.3579399999800734	-0.2910814336447474	0.0	-0.6510564378993008	-1.3368647093449804	0.23786181282092791	-0.21915876963561562
-1.2043091711267813	0.3278030486060305	-1.7932140699507335	0.7295637902295763	0.3270747880273743	-0.050504940273114265	0.5733823844699316	1.2900568054476986	-0.8950525688424865	-0.33520973506180407	-0.986564036485993	1.376951090929262	-0.49752614909951376	-0.8831339710598463	0.19429080576675625	0.6517573627768136	0.46892403933627125	-0.45567621165425265	-0.7698074777025797	0.35012261821099105	0.3095270518946367	0.9027839743486497	0.766485837915943	0.3959496796813882	0.7065252042699387	-0.6880599820194896	0.07509706688310896	1.0403198547529735	-0.39812083663183856	1.6125437406706176	-0.27611216308088543	-0.22815506584276768	0.23661258218865067	1.664003787658804	1.585351336547201	0.1570163221121893	0.6785965102531505	-0.3811055702772298	0.019916427328613016	-0.21418431618122868	0.028145680526826315	-0.5197338785577771	-0.6234859566672265	-0.05018008375898119	0.3280369705344382	0.0	-0.5415708687172193	-1.8868019476773816	-0.5033726100336209	0.1280597506055184
-0.5611316042578733	0.7120328103575357	-2.316474271208347	1.426296930634788	-0.32824017856552046	0.026588732732502653	0.9782599797462741	1.251543155274767	-0.21351599696876122	-0.13941763085915293	-0.33911720938409795	1.3909049290290105	-0.46241586738714896	-1.3112061719575518	0.4104449129193133	-0.05924556263761562	1.005800179849859	0.3494912310672423	-0.9212999584129016	-0.2085606050670815	-0.29927325306636327	0.6257979828180604	0.05310028077107969	1.9292876783452213	0.6558066825812547	-0.6631873305928511	0.3997057974744778	-0.3405644210082666	-0.5242205348275913	2.180852342369791	0.4171702135632023	0.9780032480883034	-0.19396722797342056	1.857765973188869	1.2772166072213724	-0.07412141403144588	1.0406465147009707	0.301127690031881	-0.1898429108549382	-0.4016955485879826	0.3645052983771441	-0.40963554819337256	-0.9769514805612624	-0.11399911025737636	0.4790101408741947	0.0	0.255463747214211	-1.5093707439238915	-0.8510688370851673	0.3567487416702148
-0.9040857141400659	1.0764075786490395	-1.6101166092358963	1.0634555424648386	-0.6561750597835712	-0.17799154176126272	1.2408150942457934	0.5198328662112007	0.020591583762943233	0.10221293592492905	0.5741908937703399	0.6926787176046358	-0.13528748296828053	-0.7185806279751984	0.2691611298535968	-1.0722639873962072	1.3140855187817277	1.25072031110499	-0.7451803379226553	-0.6601479699612579	-1.0657537889707926	0.35030211068949324	-1.5151913543494604	2.492192439532158	0.06282325730936868	-0.6390885890230927	0.7626848845342921	-1.9879547539857316	-0.6635223608027461	2.1325043373794936	0.5166052691813334	1.6184545496273934	-0.7158287201144029	1.406962925774734	0.6059006668104286	-0.42484784255265995	1.1481057100799896	0.7047236452144439	-0.5334552920824689	-0.5297911650746737	0.4430397456594776	0.13840074691709056	-1.12775841924365	-0.03648367175144687	0.43269797225828377	0.0	1.0386012106731177	-0.5209861848990462	-0.666257188427168	-0.1909153983681309
-1.1542675527470962	1.204604852417855	-0.5290932912852387	-0.5323208482564985	-0.536924375413404	-0.7904679428281247	0.8510788853423396	-0.5108872832552752	-0.0785575531156856	0.43127620322610816	1.7332380148763316	-0.331470375885587	0.25451446097457947	0.8904349370391799	-0.2491790473529488	-1.850586156647988	0.9371493423620552	2.068548228758583	-0.5730781825965809	-0.9915535960757355	-1.741358423048459	0.0030574791089812694	-2.7957626319848257	1.295908534839665	-0.4534973331952222	-0.8761953302034114	0.30296210765686216	-2.520878150786352	-0.8870524248051765	1.3995124932867982	-0.1792973590539342	1.084909457130711	-1.4507990653337839	0.2743180424745039	-0.1501368752664571	-0.8429344877219103	0.46420948434299525	-0.1307270719480534	-0.9714062465331459	-0.8856302326336097	-0.3626731792526278	0.22936134420902507	-1.0190344971976335	-0.33661028029387163	0.6054601255663284	0.0	0.9001446736342055	0.19139464198804046	-0.5920583329406781	-1.57087535705148
-0.2020075022542007	0.9523599440294751	-0.2428646246769142	-2.3036616828506293	-0.2851279363552454	-1.5610598421661592	-0.32074757949716215	-1.284484209033871	-0.04726790640617355	0.6323615734848588	2.3688933703873176	-1.2386019508987693	0.31710842863273137	2.3448504251005025	-0.9809939549298928	-2.091748610088844	-0.28580966948582054	2.3759757131432147	-0.6782421130553911	-1.4050863490603496	-2.105281424864026	-0.5795459260039393	-2.9564899470402373	-1.0853739400645044	-0.5796793373498981	-1.2221471218230489	-1.2264723011344525	-1.6197598530272757	-1.0750132264079781	0.21663538398673263	-1.2305475135933597	-0.13053884041567962	-2.164887392281234	-1.20443995836512	-0.9620311496569144	-1.3703030417180484	-0.7189283912345158	-2.004590837949388	-1.4429369128162193	-1.496320071545394	-1.7646141469906371	-0.5893071192939743	-0.8282185116206352	-1.118822820180374	0.9806732081810655	0.0	-0.36700122895572407	0.08383837164370217	-1.0645782256560044	-2.8835612452220154
1.4943163205045138	0.497505967511547	-0.89142961882176	-2.8992073898763016	-0.16751878843260073	-1.8721507550526215	-1.6098348869260326	-1.4397981019713364	0.3996538631784245	0.5359114575424295	1.7327308959069154	-1.5871473831987541	-0.00811421741117285	2.251350702665401	-1.666530677234319	-1.8848025949245544	-1.7211339783069146	1.8032869322353906	-0.9758926795862962	-1.8298229438313272	-1.9052779638514343	-1.2303452609852898	-2.0913045984070844	-2.9522935640979324	-0.4884957960548567	-1.1663425788664454	-2.704228802079275	-0.3086856299203912	-0.9675667876508354	-0.7819973623073555	-1.91868420269656	-0.8172275269057419	-2.3801374142737424	-2.2777747099293992	-1.6226076150364863	-1.8635413790850401	-1.4019599671676959	-3.4146496217032656	-1.6995398873418386	-1.9184433286224118	-2.617519249383619	-1.5958601787125641	-0.7550142553003222	-1.7211505513566496	1.0786654280459973	0.0	-1.9299194141566334	-0.40944263644173495	-1.601049779069169	-3.020365461472123
2.2592959281455878	0.18813749683338238	-1.4633057524519215	-2.0269733170512216	-0.14483040228048547	-1.2721540626572125	-2.0540985425242684	-1.042331790005338	1.046264537220605	0.26703429953255914	0.15685648114743134	-1.144361381909356	-0.3558135827764676	0.4835073973324387	-2.075032132266083	-1.478070713179513	-2.3033985019390135	0.5126276776002088	-1.1050613339877706	-1.827752853317476	-1.0412533957150032	-1.5064914852949571	-0.929061181176265	-2.918373078670412	-0.45020236028055227	-0.4332844693543581	-2.5686745908472317	0.19904948453730925	-0.46251673482316	-0.9875800346486908	-1.843850024127886	-0.29530747928055345	-1.9092556493108286	-2.2880175211955787	-1.6956908418211674	-1.9332327856790397	-0.9850869727668313	-2.975177041577794	-1.4380799470595844	-1.6174182629343625	-2.0085008275952005	-1.645098631119405	-0.7973902880379883	-1.3707000071226805	0.5447055655399615	0.0	-2.5850518862813803	-0.35646668221989186	-1.357323603629845	-1.786095636211734
1.1253381069246424	0.15709153591236852	-1.074778791459174	-0.7223648416519348	-0.07934223307165462	-0.016388677627842126	-1.3351536003767928	-0.5163822664846853	1.3451982023127247	0.10780885519632637	-1.0379092484759995	-0.18525815664744857	-0.37316445682484173	-1.4790008198149356	-2.0808781315113944	-1.0307973253304399	-1.572394420962377	-0.7858827169501849	-0.8345189205695944	-1.1095681479885298	0.14142562842772238	-1.1754595262895977	-0.0890501898066095	-1.2006141773247994	-0.45131153813767316	0.5955675933311412	-0.5656266031535505	-0.23478383616263798	0.1585089354971733	-0.4271618834532179	-1.1936560572823771	0.8200196168988065	-1.1454930230915858	-1.2947127241569714	-1.0700120710953105	-1.3446329397600962	-0.02823835442931945	-0.906420113783452	-0.6899582450579493	-0.6112160652588124	-0.2963498776950861	-0.5612700596626945	-0.7846935503195037	-0.20288669712776417	-0.33509359802681327	0.0	-1.8389975348930823	0.5116410959653648	-0.28594011003576014	-0.16406495100181087
-0.9916370041508186	0.19570914112006765	-0.07618344045472199	-0.20920846584745742	-0.01231037072518356	1.0414938072238034	-0.11366734707296647	-0.28797947966822873	0.9080569318579258	0.16083733194639924	-0.8645829696093587	0.560592739363321	-0.1365704217140468	-1.9141912294462398	-1.6835010477281054	-0.6245712233435626	-0.2277550549298662	-1.387561656611376	-0.34906345143826206	-0.03919928562402432	0.9250628044650054	-0.5157270236765505	0.3069167838505599	0.6120654201781612	-0.2931819238585318	1.181128888937293	1.7526107850677628	-0.7077140209598421	0.4038422301282201	0.19448447731748067	-0.48942149210792524	1.2641515397851368	-0.6947399988976942	-0.08873943190801319	-0.3187258140142335	-0.4211654446219057	0.3479338023808556	1.1170909132664015	0.04940677713387795	0.40174232787219455	1.0987965362672212	0.5691206548257466	-0.6242231295114199	0.659483486825614	-0.84379134731511	0.0	-0.341425319494749	1.340279546999534	0.6216915218095149	0.6077391970202184
-2.262914249708922	0.05850538708379795	0.41237490533049537	-0.6294010998395284	-0.07533525530862739	1.2008064744698674	0.638515531335126	-0.4075112949987472	-0.11370810413201085	0.2559586014247757	0.27931844150365265	0.5139613766428547	-0.007979935746008287	-0.5620661685723223	-1.009993446001229	-0.3760203275698244	0.5504008314200591	-1.138944649501735	-0.0679821416941472	0.5934680307022598	0.8129760570026736	-0.03129899770860853	0.42740423294172836	1.13373979336283	0.04459370899159705	0.9542096487489649	2.5212316341272984	-0.44857848467179307	0.05806020799288364	0.2159496609777626	-0.1177687489323518	0.5216994200332459	-0.7330240867071287	0.5207364359594385	-0.17961851390764147	0.16456653089192777	-0.2254363265532829	1.649701551474814	0.254724838594443	0.7060122109732664	1.0770238364541909	0.6455181157439668	-0.4376227362330837	0.28709089449448827	-0.5755078087450866	0.0	0.7510982036719096	1.0903253482394466	0.4339970180688801	0.20313322753490404
-1.8596167252829796	-0.18690333565424871	-0.03128401104647353	-1.0405225050945726	-0.16958276440075148	0.5718365440803116	0.5953758327851678	-0.5013742618375138	-1.0633861880448765	0.2160677492904889	1.1003498711219843	-0.11614772056693659	-0.10883380979695721	1.1412605665062174	-0.2858008755653915	-0.36081714552892563	0.3379115854628484	-0.4154956307586632	-0.1677296218447728	0.408938621947635	0.09859147717389542	0.11037953381488083	0.40518357050798226	0.46366032895516146	0.3432223272147532	0.2794523062569733	1.4526718055226737	0.3363212702766969	-0.515854173735753	-0.24754132895594988	-0.06695468745135842	-0.594125724788407	-0.8225812125123474	0.44515021203639393	-0.6673952364980392	0.11329969536114029	-0.9121995655257268	0.8507636782137643	-0.04727059803798206	0.33726481049573304	-0.009151150059000657	-0.14688095102050702	-0.3826846926956417	-0.8846265310609447	0.14268491258679197	0.0	0.8305854235326919	-0.11694392664540577	-0.5604968074887805	-0.5616022963914693
-0.5703190626143887	-0.22373739397949943	-0.5315750132655173	-0.5920169311376511	0.0635928159355622	-0.04565723998012919	0.3133981898788523	-0.14090166158061546	-1.2063383136059738	0.12125438579639379	0.8750539817444425	-0.4324091320948155	-0.09699991829908582	1.5288318705443862	0.2720885979767543	-0.409644685368318	-0.14589413966790385	0.3397754612228278	-0.3482403006383572	-0.05253934863803923	-0.30191241913573397	0.26201495498415944	0.34588933545424816	-0.13991526297529935	0.5016235471948752	-0.12007378644717422	0.013067922683260173	0.8851146411617777	-0.6474756987475023	-0.4280376048666197	-0.010864187190861673	-0.8621445398189882	-0.40493938398040996	0.315222830390773	-0.9698154456308695	-0.09364485285499302	-0.6460717299974696	0.11004926392389305	-0.25849307369551044	0.045019401747684866	-0.7314851118422491	-0.5874408795112585	-0.36831298443122745	-1.3556516003380448	0.640173430050758	0.0	0.2824375606749222	-0.9089674694252587	-1.0799066801147548	-0.6040799937708468
0.39485629172810016	0.09439748306389614	-0.001992814083074792	0.5282818134143373	0.8080541040328755	0.045432503049205826	0.5474058054116926	0.692025284489476	-0.2683308597994784	0.2027098827992722	0.15868550386240038	0.25589718879827494	0.421810880348368	0.29222596521161404	0.5907850790267027	-0.14021774143224225	0.03694138894442094	0.9152825934847283	-0.14443918886866022	0.16561322640046075	0.2644871866146997	0.8644459080061568	0.4999096111455484	0.2577024873240954	0.780632396481971	0.14779350752924209	-0.2593621707279464	0.8954055631350599	-0.004649427059228784	0.20769623778869734	0.39377483992663426	-0.034764204440828526	0.5649396134062614	0.755344631358989	-0.38040333333561754	0.316200593090901	0.6140346550539237	0.4694031341300338	0.14082667929428255	0.4347680122922827	-0.11861474204979154	0.0764313198118848	-0.06597322642190001	-0.1616243133127404	0.6266699375632415	0.0	-0.0396706685399021	-0.13081303562352006	-0.2753940806200888	0.37344585772481087
0.7472440940845158	0.49063624156528585	1.4036549469341832	1.4054496834952341	1.6745914749083886	0.7690905646543179	1.4145168241657498	1.5020591661380343	1.2703636037974793	0.48478604630498445	-0.05103500128573741	1.635797253352446	1.3149477667424045	-1.3913426328809868	0.7615118092725647	0.6532449913056422	0.8896100600030825	1.1965690989364544	0.5285902912033102	1.3673905352628395	1.466110421719907	1.8622223152139916	1.126979870275662	1.294216279012134	1.4799482932255659	0.8403304099155282	0.6518656991702627	0.799409695488778	1.0312646498466749	1.3167580387669773	1.2003602304535688	0.8960911516132251	1.5115455841002634	1.7019820812941746	0.8257084947866091	1.4789093775016364	1.8147418417503036	1.620780129715113	0.9872357294216038	1.263917317009938	1.3087562200183744	1.2186041441257256	0.7030638807749843	1.9853073583291465	0.39192575940279867	0.0	0.30435146400442503	1.7271867447185	1.2900542199476315	1.666598934365654
1.0184512787534474	0.524189188122781	2.325704399565189	1.4658644847054585	1.9339794252629487	1.3820254820681268	2.2731319110804664	1.6790278028956862	2.3779731472568097	0.660276758276615	0.4087324854313834	2.6009031054227734	1.9074890272332554	-2.119315672730248	0.893451931765855	1.658504003094186	1.4668687942201077	0.9786994623312052	1.2061856663254942	2.7500385732750416	2.2506776441006107	2.630523730042737	2.0671413889613266	1.8360770619406108	2.375940228028494	1.3895061461655382	1.4562557145249608	1.0317206047333092	1.6810494295367762	2.021633569055556	2.038467449991932	0.8304433161529078	1.7459989674681151	2.451164568328249	1.6739422645132902	2.588556672465735	1.9551151838038443	2.429437927196187	1.591070443524922	1.7231254985308915	2.129740102349654	1.6188851216770532	1.630350755549915	3.349296507029043	0.30914182787165323	0.0	0.9885856191870935	2.8733717111904915	2.250621592698002	2.291717530383959
1.461714351448523	0.09135292265565285	1.7630203992923446	1.0009596963141627	1.2663573855576211	1.228343753050621	2.3907258510182485	1.0469848471745604	2.1483428129268938	0.43269372155580166	0.7400885901314254	2.32151936147249	1.6402440250752164	-1.4777356645298918	0.9662904522201169	2.237517238550635	1.015993328786008	0.1648869944100403	1.3083568198026485	3.153082297618595	1.8852906817316335	2.5490015215743242	2.6253720633315574	1.287022323040598	2.713565958925584	1.4427858765250197	1.1498434653542815	1.3575927520095075	1.4915700429649932	1.819488122825313	2.3071645865481756	-0.23440592211662842	1.0699960771319363	2.347227801690135	1.6125387380081269	2.646582390395225	1.0819957110348182	2.1933470574190443	1.4963742692088482	1.3789268387034268	1.5678990282451863	0.9482518979453762	2.1034294024713898	2.9256139075603023	0.34769016713498857	0.0	1.35964517014076	2.089109259266227	1.9116598865665493	1.8792202617274794
1.627962119248322	-0.4148655526571224	0.29584078521081925	0.6464965734422028	0.20969036140485847	0.39538987411470095	1.6764862746583755	0.04609797264351332	0.5438367088671912	-0.04609845419081385	0.3081232079512897	1.064096416154478	0.7066377238122791	-0.1206040585851563	0.8818658618623615	2.0534894706582674	-0.08829256189308905	-0.8481883752846342	0.7463303810208467	2.2601131493741273	0.6923113491249637	1.6503933824075254	2.1554065012215267	0.19402220633622463	1.9612253187639759	1.1228777134994792	0.08510869956638834	1.191623044939498	0.751186761417813	1.0169415982498502	1.6701155973647426	-1.2784462478681298	-0.06425882891425386	1.4088595782989504	1.105768033199633	1.5082713728735633	0.06321409168517897	1.2300016891587535	0.9689526256569256	0.6663148435234328	0.2741937998926214	0.13135209237283366	1.8139393007507822	1.3612840522823015	0.23387240527021042	0.0	1.1290033652773632	0.07170747602144714	0.8939718168209083	0.9219823825356672
1.1653373856828642	-0.4977877120936816	-0.531130174975605	0.6074551649321104	-0.2929654903293841	-0.3538477381400413	0.7404134386369106	-0.6331334866325019	-1.4164585534459055	-0.22356799809376368	-0.4648083120817567	-0.09621311615833116	-0.06996619092244102	1.013887085853526	0.6615627381775661	1.453720925811857	-0.7218990352895991	-1.2464058865875518	0.06085101555320656	0.9312372957941055	-0.2946142921184154	0.6378016753183262	0.8258751680988788	-0.4071171443469828	0.5218924611633372	0.8404797538579868	-0.5776794796886777	0.458742991433468	0.19101274102324325	0.2818042827633771	0.47832738387950813	-1.433045501442612	-0.9144633861812033	0.31183894771405063	0.9992651583651422	0.08893041597841365	-0.4317008639861689	0.3575345331809801	0.6555122974636713	0.36062919482125094	-0.46195813635206096	0.19330947289448921	1.136110935179118	0.1078493510452629	-0.02117331721237687	0.0	0.6139278645513542	-1.2857727487416855	0.29447572620131035	0.24571474671825566
0.5774768685502774	-0.08858258842634195	0.05369214354016261	0.5933859443382049	0.1475689694665437	-0.2970993516109311	0.2525122251852222	-0.6284874174585146	-2.3389875336482433	0.25689109767912793	-0.5958689903046481	-0.33184749124202706	-0.053643262465107526	1.379418528710622	0.5046945558411964	1.1207543544353094	-0.24819268689157553	-0.5203033683582177	-0.07148782319226415	0.2652344036305258	-0.36843607003461193	0.1910432156121325	-0.372592177001663	-0.05206483935691108	-0.5343184728782983	0.8842137681352575	-0.2158848186076235	-0.20319465734303574	0.2903569494386302	-0.0471553254795388	-0.3822538187767398	-0.8397820360084732	-0.983297380544701	-0.20776861994807544	1.488333302609364	-0.5141411741799751	-0.4959866979487733	0.04850670365697047	0.8299976690286456	0.6716008021423685	-0.10806147703423036	1.0459838026397914	0.783904628537068	-0.11218990942110732	-0.04132649345788088	0.0	0.35758819887588933	-0.880970110805634	0.44313363125954663	0.25969418288237595
0.7039343891117104	0.35925256284356205	1.2393660787512575	0.3999552410967586	0.9428583361021496	0.5563843982998605	0.27575951218514333	-0.1681285208117873	-1.5728699028484123	1.0387084675048683	0.19403992882524032	0.22846096736679686	0.5326887402918785	0.9353134912136689	0.5695462992862593	1.3291137284357708	0.8253669094694589	0.8742598197488123	0.5217659072049174	0.4254168032127276	0.2229323303868659	0.26203110909683847	-0.5613614730136269	0.8270233363591333	-0.5623881382576826	1.141775862627812	0.6724889154355311	-0.21550292223203163	0.8731238100663751	-0.09400428770640515	-0.25809055418772964	-0.27741260811345964	-0.32971897022316726	0.03726103681810917	1.9575404904043634	-0.06151788090000103	-0.5835808296864026	0.1463679593884858	1.1074177116942772	1.024871504072725	0.6704331590532622	1.6537696324914273	1.0512155540331125	0.1958353932295158	0.3443356631652061	0.0	0.5767695935541367	0.5534031174845149	0.6934327527188001	0.6670333439019851
1.5219106277642218	0.3158897776865783	1.6418264273538414	0.2535373811581194	1.158185213662695	1.4402324568108407	0.260953016094732	0.20644582663099248	0.2078020298760468	1.2670880637309185	1.056731742073968	0.7882498533024647	0.8097375183113446	-0.006452330813014138	0.729495668127371	1.6433085290914127	1.473717355085351	1.7706085782977274	1.3472135809086843	0.5654544167897856	0.6582102403318438	0.1509957417101336	0.11612617821557157	1.4761748589645864	-0.04250467114633965	1.1798389329480916	1.1271463820217866	0.2110510938936564	1.3399456606125273	-0.05132736719432438	0.5784065284438309	-0.16447277404714702	0.5196693843567689	0.58127298649051	1.8011502972376625	0.6925849757596753	-0.8269657658588013	0.21858223697540025	0.9311005188270995	0.7519344053961275	0.8911446064259135	1.2729488503189372	1.474126021534291	0.1899838602563649	0.6533000547541294	0.0	0.9841520585122068	1.4160053621568724	0.3571465644352448	0.8496894206673112
1.960935454991315	-0.3006684897045262	0.8575666295726297	0.4514613793513728	0.5413708965583572	1.4947075682684436	-0.28710624452433525	0.17078424073232132	1.570870011796986	0.42141383859822623	0.987539729090176	0.7285103102170387	0.14469496089327483	-0.8957126408259495	0.6630093570617713	1.4262111092876246	1.255964624269954	1.3614655583863244	1.6971452169693673	-0.05415233146525538	0.43162714277179026	-0.638789764453349	0.6688672461345829	1.506200402677956	-0.012769971752093892	0.6410736693925634	0.7080711784091673	0.3771580834481412	1.2388724090218826	0.07171003490679907	1.1138348652640877	-0.19920856304671772	0.9707130683285664	0.7502933024661599	1.1257508019627411	0.8387211254690732	-0.9310513671397626	0.0015288506618654349	0.24069723676151586	-0.14581165966360457	0.33255144447148216	0.22736047255746974	1.3402166148854358	-0.267577426765614	0.174270010115995	0.0	1.1013661649745001	0.9861867641911131	-0.42317936572599135	0.5303040317404606
1.1710443256884884	-1.0414966908916983	-0.24498153355405566	0.8403034017775614	-0.20581848441644968	0.512870666562929	-1.177338403895536	-0.11289250905235675	1.58282121374969	-1.0863549714662835	-0.008063193094141753	0.09950798101784201	-1.1605223689543005	-1.1561835644236629	0.23831976256333737	0.5946134659743141	0.6172497209157234	-0.013395192843192235	1.259690790144786	-1.0750187904709745	-0.21522044010499503	-1.6799107665486201	0.36745379919195575	1.0086064110564235	-0.8350102117390347	-0.36664548542875613	-0.24224876868242098	0.032847002292113306	0.6073691870181848	0.25029278140913014	0.6080772092947218	0.033473618868571565	0.7979966824202941	0.24023258007819703	0.5015498121205529	0.1937807803003883	-0.624958306490775	-0.4646575438919568	-0.44406516316391087	-1.0147840806858175	-0.38344360771981034	-0.5954228609297596	0.506619220325761	-0.6150997002530872	-1.104900342605915	0.0	0.7055517687819912	-0.026950966565604566	-0.8578722886824094	0.06313981668589992
-0.3200717152979524	-1.3396085855365802	-0.6795393487757453	0.9027314542128153	-0.25590992464953255	-0.905064260962154	-1.6531452795420436	-0.23419877134658182	0.5585955828303073	-2.229503849459539	-0.9898722538985764	-0.6059660908013647	-2.1114385566711764	-0.6245725152710282	-0.27548977671807545	-0.2500354949002924	0.1669398911142217	-1.2510987332918477	0.3238204318125411	-1.3976435058764585	-0.677696816524427	-1.9309705604059733	-0.4828459240293602	0.22307139214017505	-1.7521524638942898	-1.2869165053243385	-1.1028386964017833	-0.32826107279919303	-0.1738081527700975	0.24122048721380404	-0.5957721885202473	0.39927230891619553	0.2954324137483133	-0.6666299579335158	0.2078905084565977	-0.6534834003118675	0.002537777180073849	-0.9612727113100094	-0.5928973812072379	-1.2563670943653598	-0.6167925184940957	-0.7513533865225223	-0.4131598516911721	-0.42738856299284017	-2.236778632111954	0.0	-0.019043256252824242	-0.5700449102210713	-0.42836015887563245	0.04753666501194429
-1.1494949683944145	-1.006121133176298	-0.4470005546774943	0.38890276556055914	0.33138749089485253	-1.8978821023149939	-1.207851482826084	-0.018779054773098953	-0.42525040174970613	-2.320552404397834	-1.2723734098362713	-0.9819609897411343	-1.9708340432777056	0.16589436741549482	-0.48951327349681434	-0.4852573926496485	-0.07696079890093328	-1.645312673992569	-0.5574747870146035	-0.5360225558671731	-0.6588458247078183	-0.8899427585584434	-1.0024411005075418	-0.6928198503219171	-1.8052951886677668	-1.6072639269158617	-1.520385577925533	-0.24570351384707412	-0.7841884201069707	-0.1634196054427164	-1.4033489901714236	0.3845650740149608	-0.003553233542542193	-1.4000589012321314	-0.011904496149374126	-1.062122793983245	0.6365163245586609	-1.2640404025782377	-0.24013585350953162	-0.8975779796508504	-0.3682697394243963	-0.5382257072048664	-0.7428816648564484	0.04672165913651605	-2.2190664487298593	0.0	-0.7154481508956981	-0.5145011518063585	0.5505174384935653	0.627447688487569
-0.797281398559253	-0.36851898228497326	-0.34799027919225234	-0.32956722724760706	0.5933492862339748	-2.0396604624491377	-0.22617495556341283	0.26025325207029726	-0.703972317122792	-1.6139921564942048	-1.2087131897097512	-0.9793913472258822	-0.9750289163006602	0.36740716142576846	-0.3636426311445122	-0.1785844233635412	-0.5605677231423836	-1.535539150988695	-1.0733005806627258	0.6370030879155597	-0.4039764759692058	0.6505379710216319	-0.8435683120287668	-1.5821219685410173	-1.0270400205021024	-1.3698834219001632	-1.4922749533227209	-0.0658654608608808	-1.211757154191473	-0.7306179912377558	-1.1444579417379934	-0.1766585683114275	0.17695463640915268	-1.600844909697057	-0.46942768701434784	-0.9862842374083152	1.0201990681930464	-1.2670183655726714	0.04258721119050456	-0.4721872068047129	-0.1010226249076512	-0.4424015078425191	-0.5322008173837013	0.20663244477347265	-1.1176820958444003	0.0	-1.1869660721482371	-0.6345883530342552	1.258767904998485	1.2181322864891442
-0.2625225627022902	0.031075364078295014	-0.9174809813770142	-0.6698973339909887	-0.26053815537111846	-1.538253857706308	0.33365176145243036	0.1867616879271997	-0.6116508375289192	-0.9350713387945648	-1.5823207375721984	-0.8071991386203531	-0.10284317123290118	-0.3335491811185353	-0.2548885095729935	-0.029679455365073593	-1.431226271291911	-1.741049305185098	-1.340786581918637	0.7585144949196476	-0.35544125784132174	1.2328836567422012	-0.5615679439476331	-2.1785441039362423	-0.43254139227488553	-1.1081465480793566	-1.1415961495364135	-0.5413860736108436	-1.6510984871496448	-0.9238802433988383	-0.28834319295218586	-0.8284438355426719	0.5957160984417055	-1.3424422134773115	-1.0816739896600471	-0.8954358739885911	1.012725682441784	-1.0229036575231563	-0.2760180051604177	-0.4644009078570769	-0.14610449328382918	-0.6036644127523658	-0.49633082596304495	-0.2599840197226596	-0.05557327329753228	0.0	-1.4840810246327403	-1.4876522169763609	1.1103908562809288	1.0360781446694616
-0.7647170445607481	-0.10497096471759064	-1.8243492275105795	-0.5140554563178162	-1.8485342215409821	-0.8462605637152166	-0.025092137709496736	-0.2952165406968038	-0.88478415829269	-0.7701150457938926	-2.4016005974080303	-0.7209716330344986	-0.12272387497014457	-1.3149761358498253	-0.4279274181939874	-0.5911163021272217	-2.1570227684746484	-2.475433072039214	-1.6268802103388138	-0.4208774200140746	-0.6797909981532987	0.24860957669809974	-0.788272645502193	-2.2313674258764498	-0.7611363270087537	-1.19185587281886	-0.5706433418648423	-1.6520731661960393	-2.1942995167600055	-0.5966876449220817	0.1310868581088449	-1.0447083940535957	0.7447152745127928	-0.9146794506426282	-1.5468091594845992	-1.1422938205795978	0.5311679269447456	-0.6497099184468967	-1.141104548180813	-0.9207037079965313	-0.4688833106663611	-0.8800083648229211	-1.1284630836071656	-1.1726611941735754	0.018752470517980162	0.0	-1.6943986827380786	-2.632044288219169	0.15783743732054992	-0.03705055697064065
-2.045116484000094	-0.5829577670432833	-2.3041394416260332	-0.30944936494701303	-2.853873347766869	-0.2006245650973889	-0.7277949563777252	-0.7571752168243633	-1.6358821309221654	-0.8228028419999313	-2.6823889068493587	-0.8808173577640778	-0.8553635670037516	-1.6288849343394955	-0.6376484866255067	-1.6273660111376238	-2.029776600598141	-3.019236524481256	-1.9265896188591478	-1.574638248208906	-1.1295728191958756	-1.296867336830801	-1.2749689454233561	-1.731690347226102	-1.4911615164434708	-1.3110746522804975	0.10754699414494329	-2.2538788501636384	-2.6207449468295807	-0.356124970784948	-0.27840395144821545	-0.8637783605589443	0.3789859181445379	-0.4898726386579149	-1.7809178828968653	-1.5102656947881516	-0.33293580547865387	-0.1691757755237336	-1.9019538014049961	-1.4868333679179073	-0.9024756739011255	-1.1497331155651849	-2.0073762338977037	-2.1202805018252566	-0.608993463950408	0.0	-1.7176979489862418	-3.0613011529748433	-1.0344575600309527	-1.1858967349091358
-2.498624279417358	-0.8693397361772864	-1.9296910421760407	-0.49114364344057837	-2.335382786761339	0.4066756632829672	-0.7427370519650778	-0.7426229087984227	-2.1328892978973037	-0.48222126325938486	-1.5948659117057955	-1.2582173659910663	-1.373438795672287	-1.0115399343587872	-0.3891500252462509	-2.317573012451377	-0.9616625551820902	-2.5189480467094847	-1.8688649157287478	-1.1823275568768037	-1.2825617416767592	-1.757809200273571	-1.093793446584454	-0.9421680837602964	-1.4018477633875865	-0.8021223921878015	0.7214216150478052	-1.2859964131337345	-2.501466161649149	-0.9363396547872531	-0.8442353128102715	-0.7600687617565246	-0.21464926624358546	-0.09047507917366152	-1.9193801173567884	-1.4285169833056413	-1.1492087035598677	0.49176562399767004	-1.842745946420799	-1.6819758580897815	-1.3250994093302875	-1.303140974036509	-2.1614536862115408	-2.7104391995882855	-0.7846310725539158	0.0	-1.3278131892955227	-2.259337327640719	-1.7536491338416256	-1.392342418808762
-1.145658088978183	-0.538295081572122	-0.8566812669308608	-0.9688617739774453	-0.738437262232542	0.9129311162479089	0.15644188263419395	-0.3347771878159878	-1.657081624042594	0.3863232289632847	0.3724765433337639	-1.6006955163898013	-0.9387084493354835	-0.12978071700256544	0.3603058749675474	-2.078961178445389	0.3457853881281036	-0.9738719433497324	-1.1020998608617294	0.6726183324220507	-0.8873314627256249	-0.6408187688898818	0.14637343553695153	-0.19700379115959318	-0.09940404260986166	0.43800901117218516	1.0776691207342664	0.7657882873657574	-1.5773257483014564	-2.186867959800925	-0.6852761127653515	-0.9405613086711814	-0.4943105645839841	0.15286353344882872	-1.922519530169915	-0.621812949570296	-1.35485603125232	1.2368872793207653	-0.8166366234789605	-1.183270258534056	-1.523050198674115	-1.081623401499415	-1.1514589267674329	-2.62880727592995	0.12762027898035588	0.0	-0.49179458713950946	-0.6938292345192149	-1.5034331068431261	-0.49556135307377114
0.942059390822705	0.3154774698138311	0.45945600395593844	-1.2939832670642282	0.5023271228400092	1.0442447788973255	0.9372461102418809	-0.14883383399078715	-0.4172717750587593	1.2413506070467772	1.6908092891173987	-1.5757022809884622	0.24251493071368818	0.23767313543996516	0.9490713250003804	-1.129077024262978	1.0331652512382468	0.7043366955091934	0.20422814929046898	2.1565311933942577	-0.06029197249607397	0.7610215031378416	1.5606896947194142	0.2860210706360457	1.3199530764047902	1.5358200187494946	1.0347774283176108	2.0467740037362185	-0.1091842136402942	-2.9729972108565987	0.18144186738653487	-1.0289837405045734	-0.19606324363851502	-0.09258460928847755	-1.4897377778458887	0.48912809964500426	-0.8125200010741304	1.588367204933837	0.5416964236192883	-0.05756492025588943	-1.1292835256231766	-0.28901931603409586	0.33817327494665755	-1.7668577791386777	1.4489754815970441	0.0	0.4190346699975665	0.6468018820124363	-0.3284388330772784	0.5545876114119986
1.6478647572477174	1.0583363182628305	1.5280793254317129	-1.2276755833950337	0.3886307572644631	0.6084557218216999	0.34916112989050035	-0.6432193411690706	0.5941557813163706	1.4453166027803537	1.3069557920451789	-1.0739563737020246	1.1841996261259762	0.0960067251506883	0.6570686350602013	-0.21958707264331617	0.8192778277499229	1.5770078989803629	1.308517917686456	1.528794308031827	0.7644109920056812	0.7205473097946868	1.7609496066318595	0.4263844722440235	1.364924015937845	1.3969087922819021	0.5733405415853866	1.237832079000758	1.1621093868668022	-2.3234612952016183	0.811479410770717	-0.5771677627297832	0.4266144977442351	-0.9963708007284249	-0.5393917646285994	1.081622481167544	-0.06676965727917734	0.9652112141468316	1.2608260067471206	1.1547258496307602	0.0019177794507745517	0.7379165522370145	1.115657971466945	-0.46935277035216066	1.8974864700165515	0.0	0.8377986144594496	1.0547414944152917	1.0658033673759424	0.6192829146688311
0.21674544586598057	0.9945971700739719	1.8975721340518745	-0.9554218513029692	-0.6711844282724497	-0.1448000285736864	-1.5718288590346563	-1.4635649680800795	0.6765816903805283	0.9233724686010263	-0.2618894338224268	-0.3672743311266625	1.049466978456398	0.12168537803343711	-0.4125818325188215	0.12891111744348852	0.13079545953048244	1.4950780312229808	1.4749966365217182	-0.939621516152517	1.1142329027711662	-0.9790897568475545	0.3807410019930159	0.2414954564227978	-0.1698358751166511	-0.05871388267467278	-0.13082428274539362	-0.8841837003817201	1.5295031302066664	-0.5823485920742101	0.41792474805423163	0.28037317834554587	0.8712904653364029	-2.102484530163372	0.4300830241890419	0.6833872017625926	0.1746509476540892	-0.6416991466150174	0.8553681889577176	1.7081124079361818	1.3617669365045764	1.1834807890785826	0.6815897297960952	0.527259835749567	0.971343976282461	0.0	0.5017911730217159	0.5118970166917136	1.6973742217494463	-0.4336254435623095
-1.762006107010022	0.0051739579165254145	1.3459624987998742	-0.7227455051403374	-1.3469138772302007	-0.630299955357752	-3.2597434806150964	-1.6358592233258227	0.18694705951060123	0.17368233858474247	-1.4514942344832453	0.13818278354014932	-0.04930043808138993	0.7120522089782235	-1.290776310223593	0.07301183263439448	-0.3704459416344295	1.030160824206555	0.6870984657542247	-3.0958055265316227	0.8461837571517717	-2.6779191603241435	-1.3887037752172269	-0.12047469391171804	-1.8587228186905815	-1.6010563151519497	-0.7052931122784954	-2.115535372931089	0.9247567354491844	0.8559870280218925	-0.7121795864594155	0.9272060278178008	0.8437740643465017	-2.4552772070008957	0.7782154603278579	-0.3277491313242066	-0.1529125924071187	-2.3393943710443095	-0.16242138582151136	1.2464132054307828	2.015941215057723	0.6085177343418698	-0.28221488077138374	0.7090479724452521	-0.552948562910967	0.0	-0.2535324449911414	-0.4259323077303002	1.114236855660149	-1.536785939675624
-2.0337412675245354	-1.2300442165812782	0.2222111887081667	-0.452903753565475	-0.7814771376704619	-0.48043921132335865	-3.0777126481009947	-0.5573258729087478	0.09851099839294628	-0.2957628779502618	-1.1884333216303957	0.3413261505598364	-1.1418019808166155	1.4121450926416625	-1.1106421834142843	0.15727041139134082	-0.3094557507917318	0.7672861573219326	-0.25085079039911545	-3.0318864513491377	0.31979013182780786	-2.5418501526006008	-1.9340686304762402	-0.3630084880077892	-2.0724059518747753	-1.8257727747277757	-0.777406740405986	-1.1235120503291454	0.030288899613774935	1.0292752349385037	-1.5234752506620524	1.0198519584875732	0.4480755281765649	-1.4326731107824295	0.536982385408002	-0.9959094175158557	-0.3752773663346808	-2.925651937020748	-0.6484007154892352	0.21893595056888082	1.4938192883087316	-0.3235912358587519	-0.6575074685897465	0.38264624834293276	-1.470335433557356	0.0	-0.7540397415634857	-0.9986716904316186	-0.09673044748866234	-1.492756887252168
-0.1441026277457815	-1.725710997745085	-0.5862985099794586	0.10238831841472226	0.5812170594903813	0.07236644613855324	-0.9995434400978395	1.2235616123321176	0.861169172275519	-0.4019900453696623	0.20254654578297926	0.5461708581293737	-1.2847385944736458	1.4439359052111647	-0.04614824578915687	0.6686976944872808	0.25154856741175896	0.822951949366514	-0.42682543124871947	-0.9747138376028661	0.13852228407648973	-0.5105170278808997	-0.8188756099884235	-0.20215885203948913	-0.6165239508654792	-0.5694091618990059	-0.2947163970353764	1.1439369411668436	-0.2983999989733857	0.4002929587502049	-1.3182284779379987	0.9032995673380492	0.005327891837562564	0.504406658241085	0.48429484419892094	-0.6330679888920965	0.07890657976030005	-1.9775497339506778	0.11530382350235291	-0.4290286207192086	0.38160986353504195	-0.35851222474347616	-0.044587136831671224	0.4194638341634942	-1.2924794064781515	0.0	-0.5829401333127687	-0.6735023844334043	-0.7773050109021308	-0.2098267212777476
2.1039731309302687	-1.035986195190179	-0.3661586795049639	0.8919741715914785	1.552724513860601	0.4601557000401641	1.3111011711395846	2.3638893185723564	1.8802337210254816	-0.35350806966772125	1.5455743975286331	1.0404188859135461	-0.3897967551448454	0.6637140854079431	0.8627325031878964	1.339405534308532	0.9883223934906566	0.998145529147874	0.3145879035871538	1.045383418357873	0.5945569347809115	1.6393337688033278	0.8720490699361827	0.37352200229752724	1.1775613056465473	0.9642505377282575	0.3666510008572972	2.5034095266325576	0.2009305478915312	0.18314890683105214	-0.39510621670513546	1.1146981707965335	-0.2261538210082365	2.0554082660533077	1.1949334801006084	0.5427133816802995	0.8817676835776279	-0.30009038514202263	1.6312448632089211	-0.1346146039450715	-0.1883569357361514	0.9168837050495112	0.9083587155484908	1.2314262827925837	-0.47191869214202065	0.0	0.08187723085576526	0.47116945644104713	-0.3359954384893975	1.1912922547514928
2.6559021976898847	0.33302980641661434	0.6574831494896386	1.4554757001256002	1.4655919783464464	0.40897157501805065	2.1318283966217435	1.9766401311955941	2.1939635447391255	-0.24707836502920805	2.0340923249337224	1.6458431416206714	0.776516121012382	-0.2533990685515573	0.8293267576329953	1.6659416249844892	1.5527987055900718	1.1671887747781584	1.2604234895789708	1.3178844790076052	1.3358440538368213	2.152710384169605	1.726505405409369	1.0458296072257602	1.9011385142736286	1.5231339884120132	0.7256397000518874	1.8507024951828115	1.0077165314979941	0.8335351075951012	0.43531316388488445	1.6110644111913002	-0.1661109841601626	2.228999074827265	2.1906459788292985	1.6096914367333723	1.1039803681707434	0.8316372085442906	2.542226913459122	0.7261486749446792	0.29438457577101884	2.3873715263215955	1.287441799391772	2.1488202040336604	0.3075443666528222	0.0	0.7270332246059474	1.6860366710839745	0.6300168598105097	1.4953666341190126
1.3402452953559365	1.384264983942892	1.4725269001867551	1.3905096165926611	0.7752800743153434	0.20317678438321574	1.2704844616039879	0.5096105977296442	1.5368041208771708	0.03980098466841095	1.7934380539243078	1.8483754385338684	1.3718578345555328	-0.6035820499540552	0.1228465057552349	1.4444813209409235	1.7348907692581823	1.3560227024003353	1.6144797517397678	0.0580914463008187	1.6578458857747553	1.0085633107893985	1.3546523705778548	1.439741130863798	1.4029518566518209	1.079004874404607	0.6719740380169182	0.1901799355211531	1.4134771565729436	1.5550976577338067	0.760390358200157	1.7583550307830655	0.12604161998210586	1.2530216942395505	2.363557519521787	1.8133743863740075	0.34292270289086224	0.8809386581844123	1.9184498491329751	1.2666648363122082	1.1959205094391097	2.493326985666826	0.884909413987266	2.090506358165523	0.792264304164973	0.0	1.0554336457291293	2.069560174242332	0.9901373718018763	0.5448012812372458
-0.19712277452940902	1.5450076001861521	1.3427447614893524	0.8313141309308772	0.42636022919924743	0.2876385179917403	-0.022484443558554133	-0.6952632443475928	0.5697918018523365	0.5729910306303834	1.4010820589961577	1.4163519950557608	1.2385493936284169	-0.3996267042784169	-0.33185028427734103	0.9365682436868923	1.5404947528398916	1.5207512992011682	1.3274967740035393	-1.1135935512390585	1.1874535100593853	-0.3152262509131441	0.5010232717614543	1.4495189370830872	0.6575804525734428	0.6342941109355674	0.5411044228495401	-0.6353303788269671	1.259750460278768	1.4014958541281333	0.8304970689258578	1.1487675059919327	0.4951200921847813	0.2648152973047371	1.2892627349616324	1.2466545039623462	-0.6882853441707186	0.4208770238785699	0.21281748789629637	1.0689191443502792	1.4783947889276818	0.9969299119803188	0.31137528847181234	0.876998978191845	1.1078257151457842	0.0	1.2151980281583326	1.3762794879768057	0.3420477037908188	-0.7364087398921713
-0.46581540707248076	1.1231841380419552	0.5890289405485227	0.32027432748559925	0.7673910087340947	0.7038173699195694	-0.534782769082921	-0.7191246245681596	0.0791309216538203	1.1453766350057388	1.1469100611258518	0.7422608530327762	0.9099340277340471	-0.1685614388014741	-0.041878250199983834	0.5282716537111178	1.155631246205121	1.4582961419266727	1.0358868963825296	-1.0401142556689273	0.24902864612950354	-0.5713719925580487	0.029579016984277652	1.2464943108666033	0.540332811444911	0.879913365292646	0.6500810044557782	0.048685872819195515	1.0033765422202574	0.5478239077625019	1.023347405850949	0.2094502821083723	0.7166413243956834	0.1094015316947356	-0.1781037496533617	0.6523732334046967	-0.9120278166086797	0.3258649991033443	-1.1595652902874232	0.5879248381858445	0.8475820732676828	-0.6608274242734777	0.21813284300275004	-0.3913976990857262	1.3310080996002274	0.0	1.4757208158063517	0.316011432412037	-0.5609051639198743	-1.354482746623752
0.34500578858901	0.8516403903611238	0.11802305555510169	0.21232131202422638	1.2215987438162588	1.0338404698652783	-0.2195136110252614	0.1286289002143611	0.13569421952634614	1.4472824308587657	0.8871544469444106	0.41924088862239384	0.9240596426706712	-0.15737461985018208	0.555357537683475	0.3022184634534394	0.7717775740389644	1.030481557525451	1.1846414386328763	-0.11349366050705079	-0.4945828837026373	0.06748783068298309	0.06290795667919907	0.9830149409639942	0.9717333313493294	1.3509060788203109	0.8370247184876006	1.220200760961379	1.061019995289305	0.09135803850234134	1.30699302230784	-0.22013859143233752	0.6008692792479479	0.5570208471583451	-0.8437966973252914	0.5767278578579971	-0.1372164477591318	0.7721358196054827	-1.238989914229349	0.49933070790172107	-0.018042028647790295	-0.9547685118471846	0.5630270949273302	-0.4723785826623423	1.3596687243519727	0.0	1.7701204260636552	-0.10371458948047767	-0.7338582259916117	-1.14908607662932
0.8699158229199406	1.0434983214297162	0.2564650558928625	0.33870125745646923	1.0129108581094812	0.8885760646028943	0.1562822336289216	0.8290581907986931	0.17134269434810193	1.3918354747329684	0.46179216927634004	0.531669370993205	1.2166183098325398	-0.04071998060568944	0.704339741824988	0.007867843355729463	0.4019777235455974	0.3866618905345417	1.3930047930080687	0.46167181145877895	-0.7212086785973282	0.5582604728575488	0.1346930324709917	0.5949697363780022	1.2429767260501339	1.0675103410002371	0.6127857450878931	1.4809167616368653	1.2409239359427455	0.6158275824312702	1.3516564181211717	0.1302801784506184	0.1589770846292022	0.7510030990537893	-0.5391940484150439	0.803684421373036	0.7107313790084133	1.1755648989351417	-0.44122918451152393	0.7927027457549046	-0.36093880022664904	-0.0011075624586277108	0.7156389861573038	0.6221300438737418	1.157536822125782	0.0	1.681687830406119	0.4020762358374749	-0.14922304207041656	-0.7086339859072744
0.24250238397608195	1.3005411410537016	0.37312838796143444	0.316846536116342	0.07534446277034894	0.33282207214504256	0.15139170626754211	0.843170636933254	-0.22041214079770166	1.1489086711352556	0.004439377640865089	0.5708609176610759	1.248040029593815	0.5014178764106959	0.25349409576024845	-0.5541287635849291	-0.09412256672667768	-0.1536023003128772	0.8780288291896643	0.155742306826407	-0.6743216730499473	0.376707678531774	-0.07653819516258005	-0.02710837352539713	0.9244067046860728	-0.1741696142503639	-0.19714094155540215	0.5531670562803135	0.9788252603453707	1.357900980185898	1.026335167817726	0.6246225704023063	-0.3569725959445227	0.2832294487927255	-0.22095699456746445	0.6901846662019621	0.7000830271727588	1.018277055608205	0.007834378509233832	0.7567578038258783	-0.2320195415837422	0.6538226350742363	0.2104162485990457	1.6284972511464257	0.8888292722237516	0.0	0.9249683671183976	1.1215064381495057	0.24055918298049472	-0.5769635113522467
-1.0638921358004756	1.0750624010179293	-0.19891969921087804	0.07823415080515432	-0.8732967036879661	-0.22860149072869176	0.10047668556675105	0.6188569492199992	-0.785320399738609	0.8584964776938048	-0.23213918501610672	0.14080819855992568	0.6957207962485817	1.1667554868884098	-0.21775193769183349	-1.1930476184664476	-0.7631868908035705	-0.43096339782912924	-0.5146732881413477	-0.40145019881150706	-0.7160352122427013	0.02118069217119333	-0.40949193493869457	-0.7328442309344319	0.26567597710929874	-1.4627819104719706	-1.0996871881643646	-0.6618723016296159	0.11218467144286372	1.0947028991763743	0.5720845857584973	0.4544628223725186	-0.6574255915687222	-0.37386058079929196	-0.6802728987389266	-0.0008846835955657598	0.011961249665881944	0.48726580867071007	-0.5291736727455351	-0.08693304567498807	-0.3224462414173286	-0.05127272946762945	-0.7247065195680437	1.45866885516406	0.6985046716629055	0.0	-0.2301552859033498	1.152419074186456	-0.31443180033056933	-0.719394015706734
-1.9845162544656776	0.3918491841755214	-1.1355106070365049	-0.056134142989324114	-1.1364075632464568	-0.499135299810083	0.4565249669320042	0.9006611130553647	-0.9843377143638596	0.4495283006818904	-0.21993865765697698	-0.4294932260483065	-0.09941613616211939	1.2769371512425771	-0.15840093520100415	-1.4504709774387636	-1.3828402183589958	-0.5692458896142711	-1.9266689959700973	-0.3345531278751115	-0.8196250888563502	0.18195222475015524	-0.5631582172107912	-1.1231010620292603	-0.21570676506266429	-1.7925189665176957	-1.3657612240058365	-1.2577756357865943	-0.7783230350519547	-0.3008843055532989	0.26086313445446896	-0.43752284276933406	-0.6907985525351058	-0.51387958440211	-1.5118199414364544	-0.7601875129049208	-0.30554147355333283	0.18529094320771936	-1.4428128570885055	-1.2573631681652357	-1.0256424089511489	-1.39297879252084	-1.4095121456808681	0.3730858767270379	0.4880186431723057	0.0	-1.1115126179280892	0.38339942481001954	-1.401204480739608	-0.7485830497191605
-2.0668117923882097	-0.14948287735796367	-1.4006596775726818	0.18742525512011166	-0.7938442334907387	-0.5189225778454554	1.0440755757852564	1.7114527807848186	-0.7054664584297874	-0.16348395666343857	-0.18204169187036778	-0.42803338111413153	-0.4778414369442245	0.6334859068983161	0.2699831742027683	-1.0803142070006198	-1.6275140015280738	-0.7484065050333802	-2.3096869157666804	0.40451741125564467	-0.6751209279448352	0.7808650678999832	-0.5266725003624991	-0.9428675880626652	-0.3223522343061055	-1.197436653900157	-0.8047764891511483	-1.218719402014578	-0.9554346582461145	-1.5806243360429761	0.04603239659995844	-1.3287634315181143	-0.6843067752470251	-0.06392697993554819	-1.665964001937513	-0.9149111369778625	0.336763492446438	0.3646927856018198	-1.6573136696595574	-1.7487589028018908	-1.916941916298678	-1.7712052578445177	-1.3988133829919778	-0.45109171556451383	0.06782869270837029	0.0	-1.2542417455941728	-0.45944076705808257	-1.8785741320687794	-0.4790665132293547
-1.709902125580839	-0.10418731870477457	-0.57731116955646	0.6719751470756768	-0.570359423602071	-0.48298304895497746	1.2491470119316095	2.21269979765046	-0.39027996879316346	-0.7920839182714132	-0.28993008117015456	0.2645198406690332	-0.23160327341826653	-0.12893708335580747	0.3956979933388591	-0.3594581950337074	-1.4334988078171775	-0.9425313069892794	-1.5701166974290528	1.0588902968130667	-0.26619663963432244	1.1003576401080861	-0.5288916885873673	-0.40745355564406527	-0.28091544808306623	-0.6462847320685163	0.003317018870269851	-1.125558065789716	-0.3956477457513774	-1.5192152336829214	-0.3268871528082259	-1.5466295690105023	-0.8804613843108808	0.379323871094149	-0.8647912494713459	-0.4660350535482277	1.2794153024085377	0.6645323209704226	-0.8899174787416101	-1.1613227637751795	-2.2400652127270857	-0.7184385866116535	-0.869759647459034	-0.35220581021449876	-0.5038772489593057	0.0	-0.8279762382466044	-0.6877884376748571	-1.1991781706738096	-0.10494321182695894
-1.398062430189302	0.24861288188567135	0.4502512182878565	1.007920542360977	-0.9820703632894884	-0.48092671701506773	0.8607909859610502	1.5995483798287284	-0.4360737721868001	-1.0542970014877342	-0.4496490823747597	0.7892805236545436	0.10451364921929114	-0.21684291820046633	-0.1534002321867817	0.1411438622643808	-1.1190723746511846	-0.9586313704703143	-0.682931010068668	1.0096840635155044	-0.10767597792155593	0.742628825755351	-0.6700203544339386	-0.038610957293984956	-0.39038883535527275	-0.8622583417178421	0.2894713569115149	-1.2714119350987525	0.11899960892524276	-0.3235113179331074	-0.9209727644650308	-1.1191799727765737	-1.24976165561938	0.32274830756175654	-0.03191416146760844	-0.15907262371642783	1.3347622168821764	0.6161353810025216	0.0737640076218893	-0.17351148341078987	-1.7369255855992354	0.45813288750566994	-0.36688906485124095	0.1411203909837698	-0.9013584700053191	0.0	-0.43347652348207305	-0.3620627940368309	-0.048292064190367516	0.11759043240759678
-1.0590368447312724	0.22538357806155004	0.44831965065858675	0.9864862512294907	-1.7126314516064165	-0.4875181365113501	0.4099874555267792	0.004593202902716213	-0.6662396862322473	-0.7927797759975149	-0.44144539207658984	0.14707085291939467	-0.1547453664041716	0.3984747437957511	-0.9964190027033086	0.10641933223738607	-1.0601582506040323	-0.6963294735451864	-0.5802681278985217	0.42845433957356943	-0.7088685281493912	0.13943735717000227	-0.7829036925540436	-0.15244881545423097	-0.700442478444115	-1.4916109477821797	-0.1651749902015749	-1.335447254254812	-0.1277014466518893	0.6362091643623206	-1.4477991166080453	-0.5461891419601608	-1.494603768428191	-0.037564684700957966	-0.15112158776958998	-0.6326606847251056	0.1634014433843595	0.2186193966884434	0.34056054898574467	0.2284049651569501	-0.8326693942717056	0.20900489940258923	-0.24976357160625307	0.11814684216657986	-0.9035041062060792	0.0	-0.49485054564565883	-0.04074086304429984	0.43735250347595234	0.18479437490958614
-0.3174750463966065	-0.4051918226473519	-0.6623227266263559	0.7203925713463005	-1.906909436273922	-0.5033497624976809	0.5222707703072255	-1.586976154808871	-0.5719941261175879	-0.29430274901207987	-0.20738226321196018	-1.587499292173594	-0.99783179725432	0.9363105839992689	-1.3899470867906918	-0.24161169116043082	-1.2666053496183767	-0.276702715907232	-1.0842807973236004	-0.05571027162341091	-1.840140638650942	-0.00996082162694949	-0.675334118140351	-0.5609690390594142	-1.0094622519063954	-1.563494617548662	-0.9114948990495079	-0.8926395465690629	-0.9352076370509664	0.41786497727786664	-1.5301045412646932	-0.13833387967082267	-1.3311767666675385	-0.11596023097274445	-1.0100014366113153	-1.601588905583392	-1.3247258851859967	-0.1163984435973351	-0.08665581054994204	-0.15216439676226998	-0.08570802951473643	-1.3900547700699086	-0.41465921624568125	-0.5451970105426924	-0.6582204658397957	0.0	-0.8780895675995855	-0.009905973234688384	-0.07843119511491622	0.25939797742401394
0.8032497865668701	-1.077352856048723	-1.6263217227823532	0.3616497380141534	-1.0791526972642294	-0.5525349375362081	1.0939269349384815	-2.2766931533987127	-0.03805114888440894	0.021089509566571893	0.07790806371194894	-3.10392472457927	-1.6192569698964419	0.7076604467900942	-0.9760610808208632	-0.4378313630645214	-1.366214718951319	0.09666137812258065	-1.1555326670551507	-0.11451202388348214	-2.5520810724989746	0.38705995508195323	-0.3730380279420068	-0.809146660060704	-1.0654745273498256	-0.6334789456488664	-1.3500648309027048	-0.010141448352615351	-1.3764027024532401	-0.5024875253891294	-1.0539474692263702	0.17781915744782303	-0.7428068919512835	0.3073315641663979	-1.4530634623399437	-2.0651075398983587	-1.9818189038080332	-0.09721658231523256	-0.4258835408887944	-0.5944633791885312	0.3181427858219934	-2.6722223833794403	-0.49194815096687466	-1.1186819571163316	-0.4651709658114231	0.0	-1.0881167592073786	-0.02465536252851898	-0.8540280963514063	0.3713824151021007
1.681076545314759	-1.0694346445740925	-1.2981517537689151	-0.15752790789104895	0.3160001184369453	-0.5446308432431181	1.3440455610558368	-2.0164484214329677	0.38363898083569675	0.0775860596900651	0.20852076843301912	-3.0622611637554473	-1.2784788409462926	-0.11524775679313298	-0.08000902166048565	-0.3062429307082799	-1.037104680941833	0.31879320594321875	-0.19645631571910277	0.052811279276065465	-2.0762827716476333	0.7268529481832224	-0.04714726155468883	-0.6629991790356263	-0.7516790493805723	0.7265766155154451	-1.2335563266791745	0.7844982851563793	-0.853965509962415	-0.9580007746306823	-0.2473114424905831	0.4468054687700114	0.027068126039574692	0.829203335752719	-0.831541926260748	-1.3827019652775274	-1.6126323695844627	0.1445907202826916	-0.12256524721761693	-0.40382592214171903	0.47933711223951236	-2.2560436850157024	-0.24123379016594826	-1.0214787770231175	-0.3803532408982365	0.0	-0.7880801931244925	0.17468104401374887	-0.9918536807299727	0.3550852024250829
1.655509825202368	-0.40188628482677025	0.008891514377715409	-0.9717569474780785	1.2513645415954069	-0.2985921117921584	0.7052493104414987	-1.462246487190146	0.06984857553109407	0.16506173470549823	0.14348996189601254	-1.4247099539232466	-0.18990745898226724	-0.7516613046363944	0.6622766023958598	-0.12102376931979746	-0.3862523005784654	0.3770591218058626	1.1239006604801285	0.1613519089390848	-0.6572843148845278	0.4610360111027908	0.20432075928381058	-0.31166790428819174	-0.17984942083777164	1.5675999323091916	-0.6925517190323834	1.0311382461562604	0.18425783550431155	-0.537834603302169	0.49584177476910885	0.3883586832518949	0.6688623860979019	0.9395942859006416	0.20362137918324097	-0.031006021579991754	-0.9796823759230301	0.29136789476313185	0.5114675131364124	0.25202267863034195	0.4309722045538499	-0.5446253541303059	0.24481006526109442	-0.534412523578471	-0.2128971653929859	0.0	-0.10780201637893962	0.3649101180108356	-0.39900869051264104	0.1064337596822464
0.70156992376879	0.10775528936782788	0.9045516803807879	-1.920170715031401	1.0843225591625774	0.18814046975182475	-0.5059212351560598	-1.211569371469501	-0.8658967238080829	0.457579906637033	-0.02142044856045427	0.5100954778105942	0.6135332892890464	-0.7302913153762807	0.863816048106485	-0.21919791453400286	0.16863649806054068	0.24411459338581176	1.532207803757374	0.23275550544915133	0.6453735171948228	-0.2733791253948551	0.38151593288276375	-0.10936664816505426	0.3327995029621606	1.5093600821829645	0.023993318092777036	0.7158263112428224	0.7078357503590148	0.03058861780588833	0.8109334796416314	-0.25691638301529923	0.9685008126351156	0.6193617961728037	0.5693219227052305	0.8354913636290496	-0.7433822771323629	0.21562374622089867	0.7460705858188732	0.5971819994052591	0.1191470054875681	0.8275622019604894	0.6575994316476004	-0.3481163178739748	0.07456475778595499	0.0	0.5087293140744995	0.09493212339885584	0.28089738350577814	-0.21009294730067762
-0.49453167857801406	-0.23531408001340068	0.5565013215217061	-2.4994587167994955	0.17450789119977184	0.5827959558797857	-1.4041249121054749	-1.2782030510099296	-1.536179400054829	0.6713706399116941	-0.20973470260062227	1.3726560339731662	0.3804584602916021	-0.36357442336252205	0.5962020816045327	-0.5382777390705025	0.3601454530769659	-0.09890820734739185	0.5713427209471046	0.41729819804445434	1.0086284450285852	-0.8635384239172845	0.43277247070183217	-0.18988826490375185	0.46461293632041495	0.9658777703069611	0.682453110430144	0.18098884568794585	0.22647960878314732	-0.07634407355716974	0.49894057366194855	-1.1820352481310543	0.8544745297151142	0.2863227805152554	0.14510193678916541	0.5671058022543193	-0.6903190763299986	0.013173885247406644	0.337770353808025	0.21120194177661597	-0.3010233190399993	0.8160543404418181	0.7468242158161492	-0.6308586015136188	0.16926603168598897	0.0	0.7010642188551457	-0.6324207526732082	0.5175489115399565	-0.3017616896812426
-1.080569791923488	-1.15932935074504	-0.40794704672635834	-2.2791301199588667	-0.4277788835194752	0.5029856011596519	-1.4254347383316903	-1.2427992988891396	-1.1457135689328197	0.371782609566253	-0.4138202942157641	0.9186464717676585	-0.5003821189399386	-0.2810192262345796	0.19172613830929183	-0.6502655932488108	0.3256498922838796	-0.5186115285159916	-0.8510510780920487	0.5998577412417752	0.6075729932531845	-0.9140091277656276	0.25162874280798836	-0.36080208343438414	0.20103354346617847	0.575443616416075	1.043175912407793	-0.18721852651377463	-0.6959464269489054	-0.7122701860094901	-0.32777701428669614	-1.5962539292437479	0.4087482734783366	0.21889487842333843	-0.10081990123618041	-0.3425159307504737	-0.13557361288914674	-0.2343992845377866	-0.22234413612880077	-0.4932576877026436	-0.415875367815651	-0.08357153931087272	0.5096486085837123	-0.8561131621620153	-0.21059560892162077	0.0	0.45248101994132456	-1.1936343815825492	0.4276763416787955	-0.0547188787018117
-0.6585907938867163	-1.668365699960537	-0.7627001969128574	-1.3403199825761145	0.07277961351524946	-0.0014606486194395103	-0.7856820638420721	-0.7581632677629124	0.15849327176810596	-0.40636485020555824	-0.5936726855315748	-0.008861843686733269	-0.8910197668823193	-0.6638729470975114	-0.0581242982187418	-0.2707960496279858	0.3867502331507661	-0.7244166572292713	-1.4149039280014164	0.4579881516469877	0.2882095490024128	-0.5653631061841946	-0.09536002889334322	-0.32446738022819693	-0.0521947741385162	0.6015519452661793	0.952918893072078	-0.15957690033340438	-1.08771644707471	-0.9895633437218172	-1.1712858696452155	-1.0008223448910611	-0.12682738996366863	0.2202017594995607	0.5982245852114756	-0.8317360558652293	1.096242115855683	-0.5439826714233342	-0.341436856978259	-0.7923597159979001	0.03263871602558217	-0.6624795781323882	0.16972410876592892	-0.5458535632319638	-0.8148079561545082	0.0	0.038891394660195186	-0.9800152294855473	0.4546132967598501	0.39071521549271904
0.4982381663666275	-1.125472737896931	-0.1612621297463773	-0.2506422108845344	1.5057541199682323	-0.3902912761301037	-0.1107697822649173	0.1481592761916354	1.395004736040593	-1.0363216320756121	-0.6083433045415874	-0.49340809077320213	-0.1580949671000018	-1.0917016837564015	-0.06874787838770213	0.3639420895197112	0.6617152714488758	-0.5134178832062496	-0.7541963117467323	-0.02627949586035485	0.5918752642372007	-0.17561553248998021	-0.2607946622100924	0.04463660603697736	0.19722247933849718	0.8854629219947917	0.562585062928618	0.2779488929708608	-0.6099462686375509	-0.42668253096337694	-1.3794221147353618	0.21327835920472207	-0.4433973248173755	-0.07617919122388166	1.7662045723251438	-0.380487606225095	2.351841700811668	-0.850426157237251	0.007493222112720664	-0.4567507743288007	0.7844665950606023	-0.3916413486339272	-0.014523014603066896	0.11335889566884033	-0.9798894899720307	0.0	-0.2189866257354397	-0.07420004545749675	0.7573939163182406	0.8620193623783358
1.686492038158754	0.05452726625646706	0.5782315861425503	0.38711481512904955	2.883376082917982	-0.1880781650516729	0.20582026274940193	1.1500238957255242	1.7098769438959889	-0.9248809128845437	-0.32253301733218365	-0.3369760054785452	1.107925523364496	-1.0871277543944793	0.028541102746478583	0.721271853430858	0.9682930871034596	-0.006614164221343399	0.2736583630189955	-0.3191199693925607	1.2466559763995446	0.10043465716417653	0.08228332887324018	0.59999269903242	0.9835670717966111	1.171614867486123	0.3097465562157766	0.9008810536156185	0.16132712066822008	0.46741261238313575	-0.6649168749538781	1.0887604805826812	-0.3880410005355451	-0.6876537693249922	2.2132285630856234	0.5600815653519814	2.839369834752616	-0.9101241321673602	0.3685571877288329	0.11224102671612186	1.2948070428140064	0.25444720487264577	0.040183116917328815	0.5663591856662942	-0.3606435843353091	0.0	-0.18242088291935685	0.8495681993515858	1.102050555917034	1.3244543821408261
2.2346189971852284	0.8711283956073459	0.6049431174161423	0.3432403048993916	3.240715119719162	0.4406938951640237	0.2081583943297207	1.8527451144984028	1.1612961415767666	-0.195440698871066	0.20982563023915393	0.07171801785433289	1.7251933159181687	-0.6334786066170252	-0.003758565488359052	0.5493081787929934	1.0621935411236645	0.4361886184345683	0.622741839085971	0.17309444665804682	1.6093478006973154	0.31419641485509375	0.806444520414677	1.0114752061082073	1.7309972163952818	1.3137008196296938	0.4958112452418094	1.3145578906113689	0.44147208154855866	0.8487607710882817	0.5516435429078751	1.022651035766489	-0.12356226562987126	-1.2145953366516842	1.4450422429349312	1.1883823404206852	2.4428312354999515	-0.5430674243737288	0.4218150424137889	0.438156423113734	1.3236794996664951	0.647048317155306	0.18453319568108842	0.6130420355558652	0.5829834488240894	0.0	0.039334917535305186	1.2337370863289443	1.259568344102927	1.7411672849430242
1.90685027108657	0.7859367097720954	0.06248536969503321	-0.19987616310468376	2.402486924322521	0.8134766291569767	0.09338396404651039	1.9598633349547403	0.5239165452252404	0.3919921528367174	0.7061745706761544	0.37789042834173514	1.1844879124856644	-0.09488831798674452	-0.29783390855791064	0.13149640612246974	0.8647090663587289	0.5521552789254366	0.15869808504563065	1.3491909492564442	1.4285224822838047	0.4504967849530954	1.3393976149408113	0.9499265531039277	1.7666396861456457	1.23759686285982	0.88582592858955	1.2231505260100737	0.07026239665696023	0.5380462216290626	1.425508406203689	0.2776821361354347	0.012396649316041976	-1.2866425679899947	0.19211412478055698	1.2121044671874304	1.7073869358925347	0.057493821549120104	0.31022905453380983	0.4276911255582	1.1227370194256834	0.7484374407528628	0.19754385531955948	0.5523619439730749	0.9986521629654795	0.0	0.20307415849415086	1.075214714374764	1.267287934354488	1.8532979264247538
1.0247565022084606	0.1599361133990987	-0.2370238346995179	-0.862463892294118	1.0268253236606684	0.4765020854447817	-0.07688648991990754	1.3782991517706051	0.4033393912696487	0.22381466302799852	0.8387361792701971	0.5531266484496631	0.11836514767445754	0.24023370722191986	-0.6834694984128283	-0.06505460414016004	0.447819644586928	0.37231171285537745	-0.3533745053829581	2.3143386230646885	1.0309617619346767	0.3579346357508304	1.223847991272519	0.3065849108496417	1.0033237450434271	0.9125792953464095	0.8993150256133161	0.7307724422360011	-0.416744040114107	0.131727765506881	1.4154412125814677	-0.40216047987317327	-0.1155435164332343	-0.9617401952881683	-0.5186014621911135	0.981690935217791	1.111851243471708	0.40798014230452273	0.33304746333395086	0.24143455097616984	0.9775049479343777	0.8871865417829172	0.0409984390073923	0.6179664724810215	0.5311175462409703	0.0	0.14710722339138405	0.668386902578051	1.2273852230271356	1.3060652333745086
0.2076076011965861	-0.3084573495893615	0.06616058779442847	-1.258822844592019	-0.04032044702451692	-0.26929981929395574	-0.35245397493377073	0.30292263176008366	0.6624368695797179	-0.5628203764598405	0.4887146841170583	0.6804053617110718	-0.49797973973233334	0.3876612585631969	-0.7366959602247847	0.10242586769372156	-0.07362960420738565	0.0785466630375687	-0.19387511438133365	2.168152592261324	0.829391880488094	-0.023019589626053168	0.6238923671848484	-0.6408402776863534	0.02312958636783045	0.44590292159866773	0.2927872817737115	0.2991463993817884	-0.428316439919402	0.19516883959350165	0.7265714052255656	-0.5326388419736997	-0.22434741305187697	-0.6253107901008593	-0.49457355853726703	0.8902715028662832	0.5679992457737204	0.20547102208707493	0.511449679245033	-0.05011317179907819	0.7553330980164525	1.1083137911113052	-0.04056546862027824	0.579787196318831	-0.3362864895486917	0.0	-0.046710269082005394	0.1596303878252952	1.0422189331334308	0.11097373513926484
-0.11015438180198361	-0.35689422229548057	0.47250084841198065	-1.1060331984147604	-0.4613284074290331	-0.6883952247665723	-0.719407222670101	-0.8167671545639426	0.7290235676750819	-1.2994367759799226	-0.14773330001489696	0.7199193884656814	-0.41587264643405747	0.4747629598725507	-0.15077896270564103	0.39786983437748197	-0.5226453888373305	-0.23532476176023778	0.5872731815398383	0.8815671143666578	0.8497555272271559	-0.5094200349011448	0.15780103364069578	-1.2921189754862812	-0.5534749475518509	0.08772255441911231	-0.4557488130721958	0.2870778814033641	0.11183263143316252	0.6180520732358035	0.00860894537433332	-0.17247024110972756	0.13498530154151936	-0.564874062775245	-0.3296936784499525	0.8810246392642928	-0.29234603000412535	-0.3418460627145769	0.6194019642704698	-0.4500471871246294	0.13132152397651212	1.1093109663418121	0.27956227938260464	0.11499789688197683	-0.8567586389132673	0.0	-0.1007601812190552	-0.4478669285919078	0.5569942085083768	-1.1099523075492144
0.008632646660459096	-0.23937594353925595	0.3870315556870184	-0.3600175435387773	-0.5339433531776817	-0.41492320452130943	-1.0539047830456285	-1.5220108493319955	0.33557372837567595	-1.5011733711293163	-0.6843399218945968	0.6111529352159067	-0.21308022921254036	0.49336522818931183	0.873597285480862	0.6062787430741169	-0.6069401859092421	-0.567472939403828	1.3695741785159021	-0.6760222963019334	0.8294363690178049	-0.8496117331907304	0.21432427021242015	-1.1098747196415744	-0.682732913010848	-0.0038485412137534234	-0.5996143216101363	0.5360760584406415	0.8031783392382859	0.871160015565593	-0.32020459908855853	0.3732025353425768	1.0480749463583965	-0.7279261932071995	-0.4176343785281841	0.6475072782437019	-1.4857790313607457	-0.7281080863411924	0.5669528565011737	-0.7488864021774313	-0.7821063531443895	0.8044324564583826	1.0489260060139582	-0.5881660814411009	-0.7885662135486726	0.0	0.1930528980504077	-0.9706285375806692	-0.07954794420058726	-1.5413901050801355
0.1540349964490066	-0.18793286474336385	-0.05234849378904324	0.662127066573423	-0.7202214680261735	0.18383852880319834	-1.2107923863689558	-1.6587869320004032	-0.1870802568444831	-1.2423194630733019	-0.8016898906499473	0.47801126171701375	-0.41831347388121154	0.34672676580265394	1.6683443711060804	0.8028827624148288	-0.09115621315384011	-0.8300482743614195	1.647753488926388	-1.5747708517014665	0.6450698068627176	-0.9718587502972976	0.5423908235513476	-0.09087614625745102	-0.7865370640822972	0.00808796812039152	0.04379094292307977	0.5168746587082341	1.201515365288551	0.70512184846531	-0.3596133272430647	0.882093027281179	1.98865791719644	-0.8642686325617398	-0.4351527522420806	0.1668141010010828	-2.512361236516435	-0.6709162528658765	0.538385598575895	-0.5580177581802734	-1.319854814582277	0.611958347353763	1.8583622288514368	-0.9164385247675771	-0.47422480041359394	0.0	0.7095535429848312	-1.0470299743206892	-0.4303779017386525	-0.9442048176059128
0.029724723006987305	-0.08150832724345515	-0.19928502687834768	1.4024147312871762	-1.117692431537383	0.4736273797426937	-1.0802790344673325	-1.4584982153939154	-0.3467053938097444	-0.8726433001228937	-0.4569789613114108	0.5499068852444088	-0.8195276965737889	0.065438448653185	1.6370039948799051	1.1165008095934092	0.8657149198150492	-0.8327739992259845	1.3683689392092895	-1.6272421315492578	0.4538404420536146	-0.9493289324192955	0.5875589681177098	1.136352849719837	-1.1027134831332743	-0.22665995971182967	0.856687505019352	-0.071405429005437	1.1183745953579016	0.3745520719670869	-0.3851543692279288	1.2003299887145198	2.183848636761087	-0.7869940425906072	0.06077249205547025	-0.19823717556457185	-2.831901510351269	-0.3513543237930487	0.6734010484326917	0.1959092635723664	-0.968445285034581	0.9510424987753171	2.077381807704089	-0.5849612283084963	-0.2666528594718439	0.0	1.0156383540479474	-0.6005068255253061	-0.26958166188341565	0.04956177885992737
-0.2596304148091601	0.2607676162333283	0.17656544420872658	1.480177855144483	-1.407839928134779	0.27036179519909476	-0.5910046486386812	-1.278608072210853	-0.0815355299846155	-0.55738078969595	0.09162642127277328	0.8662843249526859	-0.8004153962001436	-0.1684721964299325	0.8053734530276986	1.3486802310965536	1.6542366564707605	-0.5249909512789879	0.730386292793352	-1.364266552392633	0.4018574819315393	-0.7635988140508196	0.15623269715573723	1.7884637654170825	-1.3445912639879858	-0.8173066507955535	1.0873910201915438	-0.9302135282365229	0.61217459517986	0.22283438729222896	-0.4068409789373547	1.1286440731622376	1.3035298345614597	-0.4458148884979484	0.8423642592760294	-0.1723171319404939	-2.3832976322837554	-0.13940113994508807	0.7671377661917261	0.9592316701908378	-0.05801235951436593	1.5885244265012755	1.359395677491795	-0.05116641568905876	-0.11374101001348504	0.0	0.7362289547976338	-0.10302447953550142	0.06277258951690712	0.5222501336487965
-0.38344604593868536	0.6725956255714904	0.5543434734449075	1.058342803648372	-1.274739682705687	-0.011756986709485192	0.22191223926992856	-1.257457317875872	0.1927230471349669	-0.2114522908231326	0.46644439411612487	1.1876607126923184	-0.20878099964561286	-0.25247945167221075	-0.18375026881794354	1.0720351405543957	1.6957797814807285	-0.1518896655848364	-0.057923517080043695	-1.327782245492938	0.36823539486678636	-0.27630208340890827	-0.3824023065065741	1.5929850248929043	-1.0985380772776459	-1.4132112844916358	0.6445251604536297	-1.465928744595426	-0.1038451111849939	0.2883276881262782	-0.20526595833048852	0.578259382632819	-0.17905238315676858	0.1568260311248128	1.1823159775933207	0.036129480740512816	-1.5680023796450713	-0.16521980152675209	0.47699121808241873	1.0076042254769775	0.5130542260729116	1.7737280670139532	-0.012917545823541945	0.038959896166469964	0.21413004122587745	0.0	-0.04743950002373043	-0.10948197946420712	0.0034063771795865465	0.17501236234360376
-0.18779615891491672	0.7791404435680882	0.37788995125532937	0.7268020733033967	-0.7936246125961709	0.10976947176349378	1.1067064771700426	-1.2275521289605438	0.08708924316525396	0.2196376446767169	0.4373731155830863	1.2637013625698539	0.39162502145534717	-0.32895116480133785	-0.652351713884616	0.20137640560609715	1.0432584115606203	-0.021025076280330995	-0.7359410891699367	-1.5013541999658084	0.136773881899147	0.48283113142475176	-0.558200082210678	0.9854995407859403	-0.4248321428292886	-1.5175622443424994	0.09120461048902163	-1.4119482513054722	-0.6889427091346731	0.4124222131980819	0.2628665194576862	-0.15686421819383808	-1.319831054873559	0.9782405579822865	0.7845390888344762	-0.015683682081912634	-0.8066701994547467	-0.21691922559548538	-0.18096594801153798	0.2805313511817814	0.298033396460072	1.0963198979287831	-1.2789938127755014	-0.3000392256757279	0.6704985676901744	0.0	-0.7779567566933637	-0.5351887084103722	-0.5301976623901417	-0.41740454035214203
0.14425754967401674	0.5208164637521981	-0.15641111060425655	0.9389514034523831	-0.36138094274026306	0.6279276520947022	1.6522014258752278	-0.9367248064353672	-0.3360284754081722	0.6071699537539514	0.0748557168636971	1.103722538920762	0.4011590312391965	-0.6255180319661747	-0.47497718029709707	-0.6984797129128497	0.3830509983179219	-0.11659677403027217	-0.9404804553933077	-1.4358068333904774	-0.2458429443046034	1.1262037172770012	-0.3334051601097405	0.6170185384083712	0.13590318086108483	-1.0248532598478268	-0.10689028944795148	-1.0296216294841543	-0.786311645063111	0.5425845849270329	0.6845504867690992	-0.5075370196194615	-1.4462175715462782	1.8304468467813637	0.20611874246895218	-0.4042435491297626	-0.23431755786035838	-0.021182981281073144	-0.7245673033188149	-0.431621189113331	-0.16955052666682982	0.01822437654233101	-1.7660441680474979	-0.3900842833359537	0.9174655722063267	0.0	-0.8686130418324088	-0.6563871058047585	-0.9652712688012614	-0.4889227067761463
0.3191024025128165	0.2852986142979018	-0.32866310735987136	1.5597018833261223	-0.27216965494179374	1.059732096486366	1.5816856642848554	-0.30667686395641724	-0.6881918577320734	0.8051193830423101	-0.3370607342049261	0.8898459331393612	-0.0976271875360604	-1.1312913887651435	-0.11289783909131555	-0.9032086753752381	0.32002904341664795	-0.09267803115860782	-0.4936977978925702	-0.8346159244230996	-0.46411841910557733	1.1939360623342585	-0.08464258489514799	0.6830378325343712	0.17290185433772562	-0.3698803238695729	-0.12350111470846403	-0.686016048953748	-0.3206507910255401	0.711289016776811	0.699215089254292	-0.17937810290130052	-0.6589783522110637	2.362428936313976	0.17299557137431465	-0.6901236141491942	0.18250846556678837	0.44395284571936955	-0.7136853999895372	-0.3127444097867316	-0.04913695593676298	-0.6165644735321519	-1.4066938999150522	0.19420106302255977	0.7435644813537543	0.0	-0.23849542763474232	0.004166607068946331	-0.7338402678144144	0.05135093656434424
0.230815073906152	0.3750120864076772	0.13379160567933457	2.0124835644821673	-0.42795806919306273	0.9470591662466613	1.0091583680788616	0.5209690649337404	-0.7055495493825333	0.8297186309116972	-0.5472231684128098	0.6817501818434563	-0.4996628684345272	-1.5016641658784908	-0.11053204825718596	-0.34897553076476145	0.7083695892820958	0.2720012528397473	0.23279743881641418	0.06329888922678893	-0.3510368704441886	0.6636017761727814	-0.11982864109155408	0.7932137707103039	-0.1445531537605642	-0.10128185333228591	-0.44087890319777534	-0.3891277862074698	0.2947921407263555	0.781476351469014	0.2985221373232754	0.46638304622748333	0.31919966612909206	2.2718727447609277	0.6754476616307474	-0.4718893022964275	0.39606062800996245	0.9166591616184823	-0.28338958742863524	0.5308152673895182	0.7184527452776517	-0.5254522737382652	-0.7568990733597252	0.9645887254140975	0.3110174645286491	0.0	0.5769079644001116	0.9409884443963871	-0.011936775251894783	0.5354748278900558
-0.010476771637105713	0.5152832821212471	0.6331333982155379	1.873112460117888	-0.49450259771972416	0.2910587974260475	0.34118200440535684	1.3208119464405097	-0.45604636055737346	0.7739399908086287	-0.5122294172299588	0.3548694481801294	-0.465631946305983	-1.3405356857013484	-0.5724804077504758	0.2329816961077406	0.8356377372116903	0.7299581661478337	0.489403293032081	0.6685932391193437	-0.18577619759520236	0.047330435882322164	-0.3474302009223223	0.5048282355101752	-0.33498888659347853	-0.3453346823563739	-1.0921027571968016	0.11026483178921948	0.421083184102921	0.4912378939886198	-0.1792468810677724	0.7493284136696369	0.7802013999134407	1.5840638942883745	1.0193466848250747	0.03926842477850494	0.30174762751984596	1.084077348735139	-0.010287984419357762	1.1491194869531127	1.274589477210268	-0.2478780654978358	-0.4818529467851755	1.0372973880214127	-0.08262311497718268	0.0	0.8796197607607686	1.0884294669769103	0.3984550565472735	0.32470108463867986
-0.2760805354937117	0.1686852338333236	0.4230653120264674	1.2690385957495829	-0.2984909067005155	-0.45978667096536263	-0.09536133241865306	1.9075599251286195	-0.12982622582887465	0.6340532070786424	-0.3500932301860448	-0.14132725018127382	-0.28209782648875503	-0.5890679365326285	-1.08840429544532	0.14839362365580366	0.29423162050218293	0.8377936639170254	-0.10224697934489282	0.5694448358142753	-0.41972160916433426	-0.121114621196401	-0.45538388426600723	-0.10874702471844389	-0.21369628102227137	-0.7335833226540508	-1.4639403490617493	0.8038538373793462	-0.1819674792423581	-0.12664662204259514	-0.40649830420327954	0.41931881021917283	0.5855195753266714	0.6917473264815386	0.72963850616853	0.2035838161139501	0.0023287737582191412	0.8468952683046752	-0.22725420789825956	0.8322479663142216	0.8818823397182232	-0.43169151275200207	-0.7576475501555078	0.24785259743515312	-0.3368647739011181	0.0	0.42660208003494515	0.039365203821216235	-0.023810708256452044	-0.42728262857357924
-0.5404314297276845	-0.6473331962848419	-0.4254312885947224	0.6708242465558215	-0.00994411318196487	-0.7855342045594247	-0.2820964687593462	2.1647340770207437	0.19730904893710796	0.37519170383353967	-0.16721800785319532	-0.6190001072745034	-0.3447449224833094	0.3697435565066969	-1.119544811354889	-0.4051998802263129	-0.49404003249997597	0.5458180434407163	-1.028640079719929	-0.09902272320167363	-1.1084220811630314	0.1517242016210977	-0.3155947318601038	-0.5270129228932602	-0.051522289705339334	-0.8337664465739921	-0.9624454284085768	1.2192699781257552	-1.0200761909252776	-0.5786827576832557	-0.3089730229029483	-0.0688137303177825	0.17199519692505988	0.06265236814184513	0.08960089665934315	-0.2620495127198143	-0.1077852258252249	0.40697066822116645	-0.6219510832664392	-0.05899673247621529	-0.12495521626973177	-1.0385148217524678	-1.1412981656068242	-0.5551568966647792	-0.4964589945597407	0.0	-0.36736452806115727	-1.3651644833406584	-0.8811202744838931	-0.9055361241459824
-0.8063363756784977	-1.1504403107836005	-1.061836791078602	0.3454523104881149	0.06893301577242297	-0.509852991850761	-0.36924392313426707	2.0589628535300415	0.4683764499491288	0.14973732921212873	0.02072084924759404	-0.8932141348755419	-0.5180782327742615	0.9999311741442333	-0.4900403331378367	-0.563779601713208	-0.7799243711880349	0.3053241320405918	-1.3325916804287408	-0.745374434167286	-1.759566532912041	0.3690477077045081	-0.12050390997263843	-0.422239237411905	-0.12669215999311592	-0.5930513129321117	0.2156415953099929	0.8705633819885633	-1.294448796230633	-0.44004209277783396	0.017399503424241188	-0.1362869502723112	0.031180034662220857	-0.1430379873625377	-0.3594143578394345	-0.8706026587840727	0.3305051909567583	0.10740112518511145	-0.6468669808396742	-0.5269207767502909	-0.6862226219380794	-1.4212862120966208	-1.0513150125392423	-0.48805263496688595	-0.47264735236084465	0.0	-0.8381970248525579	-1.8565187929479015	-1.2741986306464468	-0.5204090914685353
-1.01787953169611	-0.6491320831785641	-0.8768762722509625	0.09912362304130856	-0.1615463701154012	0.027034088165620376	-0.41623967866497646	1.6920240267229625	0.4253969305491851	0.24717986932722372	0.20257273308559118	-1.124288046620961	-0.30004451233303736	1.0366313117794734	0.40367540623225984	0.05995056463171335	-0.45157626580563187	0.46453872979131405	-0.6711358686583732	-0.776877606839976	-1.8399843542494208	0.14552689552310386	-0.15127406381469063	-0.11777730780294791	-0.32209456438561634	-0.34577795140552653	1.1211536713478398	-0.13464743165652285	-0.7362763633276991	-0.028145095693269104	0.4471054581990012	0.15390613418834195	0.1652868274129138	-0.19786224878637232	-0.5972720254334859	-0.9062005778329066	1.2131289025926157	0.11870847990611993	-0.26319259221492264	-0.14721596139387536	-0.2860549080674206	-1.136469709887802	-0.4078949514636353	0.27260408766646205	-0.07699478791233623	0.0	-0.7018770759724381	-1.0903439565694453	-0.8124560836040564	0.43735797908777635
-1.120983175164529	0.4951266987846793	-0.2309318968811745	-0.41558968610570995	-0.5072230524385765	0.1851244547435899	-0.3693024275150214	1.3019790758525194	-0.2430070331264608	0.6957488427169771	0.28470411914647625	-1.6988348483562412	0.39391024324551244	0.6758706840705967	0.8350811540534512	0.7045797356955016	-0.2622192142449322	0.7128312258749779	0.2216804187182863	-0.05967648038239308	-1.3630238547793152	-0.3511763588325233	-0.49387462929842724	-0.2823561919943709	-0.31541096082421627	-0.4246784552288061	0.9147499991480857	-1.0773353923649127	0.06662976317546584	-0.23448906731372254	0.7774086334743882	0.10805255554517076	0.07660515563167083	-0.5418104575088847	-1.0557552074184071	-0.3135534633740446	1.9687704490202105	0.23310839776953074	-0.07427641535832746	0.39466835963059965	0.40278699933551454	-0.4861460870299945	0.22565355817478955	0.6486154068898979	0.5836220143755081	0.0	-0.2918055431550237	0.02054226052194333	-0.03350823208682726	1.0965218493614926
-1.1472742429769938	1.0874192962546594	0.026039987317306234	-1.1947608112124224	-0.6803957475223773	-0.4272935343008852	-0.23875864504683597	1.126140709269487	-1.3781748418409367	1.044016036785752	0.1728809214941662	-2.6496271431971747	0.9301510172065077	0.370008568324495	0.3159487191063788	0.2379214278220448	-0.9450018710347506	0.4002271745028984	0.3140304725101686	0.965491639614417	-0.8399565724734236	-0.6104701376114738	-0.9775061701331986	-1.1434899891405617	-0.05807728202057212	-0.7843908504735998	-0.3262440062191394	-1.2689379440628743	0.28767117672130277	-1.45906187488291	0.6936301594223546	-0.74759723808517	-0.6363251603824812	-1.3268697586737181	-1.7812310577621029	0.18261270790464768	2.078154878142956	0.03961784035577309	-0.5990652249479542	0.12498166154928013	0.32242646571722466	-0.16180705189906883	0.20688387393224134	-0.04853621114079349	0.9703469089494204	0.0	-0.1696287521285674	0.3757308199778337	0.2615973278918549	0.9203646544476276
-1.126227880326661	0.42428191355979666	-0.35198263158295934	-1.764218041411854	-0.5320379594041145	-1.461643869093138	-0.1358591793714585	1.2137586836061038	-2.1178445658152865	0.7833037559592599	-0.058747807070106906	-3.3249339889800487	0.6758769657674756	0.40785974181179585	-0.9038271943792171	-1.3692139359925612	-2.2087490154982587	-0.5365791273432663	-0.4978071391431902	1.610401185960275	-0.6393619251578423	-0.3463667311992455	-1.3005574993749038	-2.096279620779495	0.16769864660044118	-0.9860215923242325	-1.6512897189482845	-0.6635985534238046	-0.19764725844254816	-2.852438001079087	0.048634153415909584	-1.955884904873721	-1.6496894077215867	-2.162478519227486	-2.0489002723231575	-0.041040804198176885	1.6012747206452353	-0.5785618962287207	-1.5018672931172967	-0.9709237418813056	-0.6519088948314192	-0.44713362877361046	-0.44671253625956553	-1.2072127787253135	0.6351976718564463	0.0	-0.5028468415913516	-0.08455743930574174	-0.033699825474507256	0.2304306872980409
-0.9248793705827913	-0.8064346067154706	-0.6578312389628067	-1.6121219108635219	-0.1067129536415997	-1.946943780341993	-0.07964020340366608	1.3786383949848964	-1.5067013039219181	0.03445676973919406	-0.16733334520921403	-2.8781164444733998	-0.10862186500835937	0.6584339803640926	-1.8725541893538085	-2.6431181735385176	-2.8599258026696286	-1.2264717830991643	-1.1408824005635807	1.4655152045566104	-0.538316091942007	0.2367969383831445	-1.1918515398293015	-2.21130611542769	0.20947337591127702	-0.5604772486489057	-2.049946295869074	0.17903447277181006	-0.6044665140396395	-2.95842991850211	-0.7641380850416517	-2.448543985564007	-1.9891439697481523	-2.34756296785802	-1.1287526417150335	-0.6603919906938024	1.1118139245066874	-1.1381741434541697	-1.7474392031289283	-1.7572951120140146	-1.4642286083461808	-0.9087893374403974	-0.9425268059117646	-1.492013424124473	-0.14236965227676943	0.0	-0.8558237656271186	-0.39299360156735946	-0.21597323198313303	-0.21148160332062313
-0.32811514755411375	-1.223823028497721	-0.0708714277889121	-0.7495961546932624	0.4275733683347026	-1.1443020949567768	0.08651830502123808	1.3481933156219061	0.46250553080674855	-0.4079101935182719	0.009366900452933195	-1.1875642660436765	-0.41995251387427956	0.7348899205201694	-1.6424672033075194	-1.9845293016057477	-2.03973797140899	-0.7234435386957776	-0.4882539041517131	0.6990495404933713	-0.0390203357004579	0.6982048023125003	-0.5714240469739197	-1.1786287979270236	0.334743393009929	0.5287428660778097	-1.2630727865729108	0.6455461155623432	-0.06708026774296628	-1.2606890184145119	-0.9576344600903809	-1.6272718404058903	-0.9171751111197123	-1.4909880178995352	0.652466394655614	-0.6901130099852195	1.0482242858725153	-0.9334943544640258	-0.6460667908098051	-1.1131825893234244	-1.0355097182047908	-0.8843326190953126	-0.44848442774488384	-0.2935213061225496	-0.5129501279638297	0.0	-0.6358929155637286	0.25433762751817796	0.36331549799291146	-0.0700262324837717
0.6049787813300651	-0.3343355546585751	1.3037787721266487	0.1794718540281585	0.8346398252557701	0.5731708310372389	0.4241143831619863	0.9601385873718519	2.5107669357679727	0.06884998648653844	0.31532822220060175	0.817592340573758	0.3248270998234471	0.4420937168365215	-0.1474447435873668	0.5388447861847383	-0.23210534422554413	0.8001624067166415	1.3288758984502387	-0.12286218461208889	0.9100397413338851	0.7462384178299856	0.30545772411447725	0.2892376836629171	0.8450430568373101	1.7054599909005659	0.07452127970807546	0.5106456244635543	1.3490798706623335	1.0751799782235176	-0.13782767454813982	-0.04545275306794141	1.1657365851784975	-0.007989579024631583	1.9470891656954556	0.32605219255496326	1.16933866252311	0.1312114860414496	1.2933377489840028	0.7963849406810238	0.4859098180647884	-0.1872946480711476	1.001615489339363	1.5564665647591702	-0.01464139182990362	0.0	0.24703032928942237	1.5247925909853648	1.4635226224273956	0.21119239969110506
1.3445632445359739	0.8624382846866193	2.409340253917925	0.40098850614960013	0.8680544545186359	1.829568330690872	0.6052964373170032	0.24207234762755472	3.0307516740121656	1.0592504941089138	0.37241241455531754	1.8964097947581111	1.4829238274844787	0.045871697483189144	1.5809169946810768	3.002800120405098	1.1209875979707693	1.9900006476712784	2.8942765272068867	-0.5204329709769908	1.6769023974710449	0.35022996171659676	0.8930232159093673	1.0546475654647773	1.4785189240310228	2.1194060256149783	0.9883439215432069	-0.06551815729305155	2.5648306024453693	2.216723320266872	1.0731747154091384	1.0607300990602107	2.8123589263112834	1.0551238060978523	1.6506638835604457	1.609521250265095	0.7700435142716431	1.181576415249533	2.670581016830343	2.5409107367301718	1.79343245946727	0.702280255661057	2.392296850044793	2.5667382569295114	0.7764091549942749	0.0	1.2041199171584895	2.2691998145249968	2.121227165690809	-0.05967600513580273
1.2557301778471452	1.0058429829630682	2.252938561315299	-0.29804737392530956	0.4345862594871472	1.4861632785895265	0.13421388617589017	-0.6283231797759684	1.5523411974709675	1.4172392939378422	-0.02727485326562117	1.5925849123760556	1.7953049628856415	0.026177549162365903	2.2104168200356025	3.4050003925616137	1.0259151799038895	1.6314809240206085	2.860341331588312	-0.4390634970677327	1.5408912671160706	-0.36827122481207736	0.7373168898150537	0.58919251433081	1.4935680826435895	1.3462904911799471	0.9178488424293285	-0.7575695238582528	2.4851941168444993	1.4212284717547297	1.4639079631361658	0.9094788511922722	2.7228871810541126	0.8721699122662717	0.010130710732759347	1.8537724853894941	-0.48700586802132884	1.1020155108836638	2.4380281183664856	2.738110956488241	1.7146441716776428	1.0763877792047811	2.6124465519791267	1.994099086985732	0.8039371675286119	0.0	1.4925544170225666	1.7185230764149704	1.6367095330459767	-1.0118671964646289
0.27136604299733985	-0.06936903662897614	0.852196983885045	-1.3257908882897835	-0.22348257606346547	-0.15543178321359935	-0.9982894956068206	-1.391711636511196	-0.7600362884526497	0.494032163032988	-0.6491005872639513	0.5559534330841246	0.7806405699625732	0.5221301933123935	1.2733907388030594	1.5983293217725927	-0.1378573579500172	-0.05065699402581277	1.2643277615139246	-0.16653111707006152	0.4834889667193947	-1.182587916410234	-0.04280613696531872	-0.5705104014164147	0.5148995912807842	-0.12375982895048898	0.10300059371649466	-1.2000923624839337	1.0742530620971822	-0.35240518494034634	0.4672810199288512	-0.17646687319469262	0.962170570924428	-0.356495660980728	-1.6669966210602354	0.6428892025431865	-2.01354203742149	-0.2550642184752594	0.8623627686922429	1.3052292112412374	0.3133352340149234	0.5851086731496946	1.4986760974806514	0.43125433871399	-0.24404099730179496	0.0	0.917547981294639	0.23455167562702015	0.28958833531907485	-2.0099920110835
-0.8911591097151609	-1.1910766130324757	-0.8291796731144181	-1.7585300664378933	-0.6079578353637226	-1.5450102922553712	-2.0272944833800057	-1.7924916376834679	-2.152831184438612	-1.0551995822735027	-0.996135140726606	-0.1974662548827732	-0.711115970834092	1.0846535736762841	-0.42148454514393996	-0.6558360803803425	-1.118531778724226	-1.6062051234607788	-0.5622081275490527	0.007586749401949016	-0.7205956986445747	-1.7304783638629104	-0.7231035962864629	-1.3697841530440074	-0.8511247046963313	-1.1660500688584476	-0.6516053805622476	-1.068741045338846	-0.5940134826961835	-1.5700550850710526	-1.1252991586564025	-1.1874441313113095	-1.0512937012266246	-1.4853557740857377	-2.320544474535505	-1.0126311335103453	-2.720374781741798	-1.7419144755300142	-0.7479856387194862	-0.5745140993858635	-1.2916396381071968	-0.5178495232625181	-0.02916534699687754	-0.8879223585960406	-1.4960270409204088	0.0	-0.01730107735350851	-1.1016647756234772	-0.9657968002973678	-2.2713008936951193
-1.3456131108354066	-1.259139893020064	-1.7695994612833381	-1.1494346753494462	-0.3926476943588689	-1.4158706277317732	-2.03909015856649	-1.7279216359869902	-1.850798111355391	-1.9081399022990975	-0.7806744341782038	-0.23717142232306926	-1.4419771230846	1.0855775918452377	-1.563323457404938	-1.5245950777791257	-1.0859148709615205	-1.879461188511142	-1.3342394509300972	0.01042851868884077	-1.2316056707267433	-1.6464578133579966	-0.6015189560152675	-1.202354348629882	-1.5042192386736712	-0.9730108132598965	-0.6392486467991908	-0.3098748532214919	-1.3501308916959092	-1.6443245105773328	-1.8874566073458185	-1.384960828630134	-1.84751347824331	-1.4392184059367745	-1.9772234891462908	-1.6731847553944408	-2.0995527108956424	-2.009847733551752	-1.2623240687909774	-1.6210265997444113	-2.0456298721788113	-1.5664482805323592	-0.882730174766146	-1.2229872746991057	-1.827982362523899	0.0	-0.651074702318029	-1.506449704962951	-1.4350748731377019	-1.634698446585916
-0.9045498529210411	-0.4841843040825794	-1.6608404077333139	0.061867421607210274	0.18356297159785198	-0.05424519729416015	-0.9439061511698267	-1.383114382754054	-0.5889339991729767	-1.4893355626655944	-0.1884008056087459	0.09836783677656992	-1.1070581161273223	0.3883591107189949	-1.5148285922296039	-0.8352188429323756	-0.3031999947289996	-1.1269141548098704	-0.9624526195057943	-0.0729926332092117	-0.9035834467749408	-0.8776282785532761	0.2721250515735229	-0.3406332034590677	-1.0053163842231445	0.18172355906716983	0.18539109220853947	0.6392886230808893	-0.9711723612905422	-1.198505008556617	-1.2282550671919301	-0.8329101384875751	-1.204667387550776	-0.2094121213381351	-1.335594712637473	-0.9261478343068171	-0.8291473846333187	-0.9157559232913542	-0.6870451132525577	-1.529454728017304	-1.7988173514069887	-1.9082950584938698	-0.8070074295916768	-0.800636301272594	-1.0915341610560367	0.0	-0.7847982197595974	-1.0563659661616418	-1.228820429881015	-0.6767725190111514
-0.23246745054238346	0.007436728536108521	-0.9347795159619617	0.9536121784775952	0.4741784579075269	1.109414678251172	0.35860372278195696	-1.145565782153137	0.322903064832339	-0.5265279273021177	0.33778528124962465	0.3192483756621281	-0.5016552715833035	-0.483561112171245	-0.6996316545614698	0.06308992615905151	0.41415682118293956	-0.515238033813556	-0.3890690836318696	-0.14907413127276176	-0.2847391559208485	0.18255456456707406	1.0950092017850948	0.5084905558675689	-0.06460226093375582	1.202667583631176	1.2171649997109746	1.066076085695244	-0.2364472031777475	-1.0045719000736628	0.015159865623318499	-0.11065022315831104	-0.1388761795223482	1.1966176454763167	-0.8250461691407414	0.2826819327133941	-0.15285274751284744	0.3749095472321133	0.024883003395265973	-0.9742814391873889	-1.1617267579092843	-1.3127055769728952	-0.4361044562195634	-0.3590830950443905	-0.18490258438244375	0.0	-0.7039585172924034	-0.3831712166345863	-0.9191488528139024	-0.08535369632756908
-0.0681878486571066	-0.36178512030414406	-0.2331852687504258	0.9858505748922168	0.11073597665160669	1.1325655910636645	0.9341033902907573	-1.2545502291154018	0.3093347202051976	-0.10382376313444623	0.5358596183008684	0.377142504702664	-0.432900738702421	-0.9151012295280994	0.0907974989371325	-0.04222377658520618	0.668531383664047	-0.6771932935067181	-0.44652343327736915	-0.1441487675499463	0.05999413808654102	1.0118526116762603	1.1449203634533187	0.9510539322337185	0.26344367571910104	1.2875280223550467	1.7769150370486035	0.6589197945544875	-0.031045330673114657	-1.0254569514990435	0.5423523871076731	0.33695838957184776	0.3114340948102937	1.8069226287039628	-0.31212118078791823	0.7419088599828921	-0.5867210287653633	0.7684550929561779	0.02848017757349075	-0.7359325846934108	-0.7600135951128588	-0.14252895015346137	-0.4279699770375005	-0.3744486623567114	0.07648505809028196	0.0	-0.648170794255126	0.010760204552844913	-0.8070912196364642	0.020669911634036742
-0.3795615515720745	-0.9233870457865025	0.09220513270762468	0.4794857126686799	-0.492257043638168	0.5418473294938522	0.8259207643982425	-1.5024654439606162	-0.13221422123004	-0.365626810313379	0.5086320966024078	0.5883593879865646	-0.7600929262818591	-0.8603335996341559	0.576398934131618	-0.9652155130830388	0.7575911175131204	-1.04059081005871	-1.025074223523535	0.031892334248375315	0.10706737591841689	1.4297432406655524	0.5682556451426233	1.153839734557718	-0.225619819554989	0.7418027175129279	1.7028080431460655	-0.027713438533877276	-0.47172931379457494	-0.658000692174948	0.012806940326029855	0.5249991976362276	0.11697319671629862	1.5990433417960332	0.3861958542332854	0.22406402223603916	-1.3321481872925665	0.49867232372961895	-0.5958888787583481	-0.9300737836607372	-0.7118755770331636	0.8638244588445496	-0.7056836954703766	-0.6958351667676905	-0.12118180720670894	0.0	-0.4357012726529998	0.11237897996604279	-0.6497279128714939	0.11253977166744962
-0.4309359068600673	-0.6490427436623774	0.09842826641196419	0.21065827542423143	-0.4786031922432551	0.5511751851608969	0.8925228343886313	-1.3845572501881256	-0.21854931637042058	-0.4349224727556445	0.5071890484611091	1.11127857941422	-0.6879580192381457	-0.7986661567784868	1.0576689481507517	-1.5297086109399123	1.0917467361132367	-0.6402991174913913	-1.3421282673455057	0.40515726985841505	0.23810438305109624	1.6487446536416226	0.2063119595768034	1.426996058547664	-0.6919433131533625	0.5629477963736325	1.3766968445929437	-0.0010428871262787508	-0.9140264327506654	0.31342975858866234	-0.6771907574509909	0.7175988639605653	0.011670887814716953	1.299142398466076	1.0502628340000653	-0.4420487042064407	-1.116483436214753	0.7258111175114053	-1.0355772115011024	-1.0433358626067624	-0.6954742164958773	1.1309998575437301	-0.6508939873204102	-0.7979610996527734	0.02779537285381673	0.0	0.2502005302782374	0.21683035639042028	-0.09093165728006107	0.6243979760037901
0.3000869251310538	0.5427882085496807	0.049689855290338966	0.5310929346568697	0.4946937544708322	1.4959915371851569	1.6247794498077814	-0.6466927312863551	0.240407631409311	0.38971735861682627	0.6240049394654962	1.6702196403486615	0.1572897035242319	-1.0300619676204148	1.737998999261779	-0.9815016159177251	1.5857605481456682	0.6420569635322654	-0.8680109322553372	0.7837294535591818	0.665124236731223	1.82685722890933	0.6192645097509931	1.7213266447604634	-0.2677042391668012	1.2142482466551592	1.1986593107031884	1.1113203297514067	-0.7292539928668275	1.3465542892910338	-0.5035227564748297	1.0301974795626962	0.39601235255052847	1.3779942771749263	1.292901736233667	-0.40204430220234477	0.36329730689505557	1.9360338336880327	-0.6578349934777575	-0.5930881395395218	-0.35657841353134684	0.7122202870980823	0.04076898723106694	-0.3311268106322822	0.8326114806626406	0.0	1.2598851171437013	0.5198612692298993	0.7665297584851363	1.3762080041597295
1.422794062886525	1.6811302952570886	0.13694890955681235	0.9588110097876891	1.7172449794094562	2.379656423787679	2.3936647640985567	0.3418441207709464	0.7948738692374935	1.6579515012570543	0.7497412351308289	1.8176037098195228	1.2436707447044941	-1.1995802640845472	2.262467133427774	0.23984486196089544	1.7556191333458226	1.8787850376218154	0.1343827446995582	0.806600627494627	1.1280488728426954	1.7230282213486812	1.4247686409092832	1.6459178371731678	0.9262451066465873	1.9900102860403646	1.1234168356149188	2.500257341761245	0.025367950892641124	1.7733301949178912	0.5342013545545329	1.2854202369748433	0.7723782305641155	1.4764729579280207	1.0809944524420858	0.33971926258978674	1.964632728740254	3.1247461660726716	0.3377199720343831	0.32460773106496454	0.3505851043928508	0.23002805558628858	0.8933815046435806	0.5133063434909768	1.696765325700722	0.0	1.873751830792611	0.898772606346365	1.3284869829082875	1.6832311991132058
1.983391460551647	1.8993088736257582	0.32235527686894483	0.7069699414775169	2.013265325021081	2.0554768462259263	2.1185736524875933	0.8731450057106129	0.9776351342660402	2.2149208036029724	0.7762242285733417	1.3699284338167395	1.7740993658221522	-0.7035723068965691	2.087013947145093	1.0856766175036145	1.314309488306946	2.087611687381183	0.939690405182887	0.2920873662877906	1.1869998184370787	0.9850652937972403	1.7264170252572855	0.9495336141498504	1.9257903569874806	1.7636552313759934	0.7802800989951867	2.867645898512297	0.7184245653029445	1.5519415757703408	1.4971930009012706	1.2174191762660225	0.3809238268863826	0.9359034194059542	0.7762761050127093	1.0832180522189008	2.1900117124105414	2.858466578732706	1.1572523975205502	1.1110163586797952	1.09440548456113	0.2768632118010769	1.1370454461250126	1.1179088694569583	1.8766115884425185	0.0	1.4617659781815437	1.0409280529861298	1.066862228830442	1.0606178589952657
1.4863218741040196	1.3680694494268992	0.40704487365301595	-0.4095612897631571	0.9525557079810408	0.586870978735299	0.6077598995915612	0.6041828977922551	0.7523144373600256	1.5105895131436728	0.7377076886690569	0.5378183843741273	1.5660365780363799	0.472744269926627	1.184318953448676	1.0002148408208764	0.5000127835979131	1.2037123870475144	1.0900799308120148	-0.45784444033504895	0.7269481599977333	-0.23511454188591424	1.1289850561188235	-0.13077503746669333	1.9850462507131934	0.312484941073307	-0.0007752942915497676	1.7556669812549397	0.8378407423402777	1.1933100036539264	1.583378857071568	0.7684327727596498	-0.7829723679049964	-0.26085537126042835	0.6507751005364788	1.2593247656873074	0.7395278004942866	1.0003800680981736	1.220143348115343	1.2246008960550878	1.385133329781338	0.8314366103114036	0.5737713111170331	0.9608014821869753	1.3630850681605564	0.0	0.2167058358004077	0.7738322015490717	0.07376972606567762	-0.1967715665902931
0.43616048249155565	0.9030080950279424	0.26752440623098084	-1.69146222619275	-0.6055410527617421	-0.8418761761272244	-1.059819016495072	-0.09562891256038013	0.3674451876133004	0.18140520766992016	0.7182136584348107	-0.2939407100748874	1.0885717447080774	1.5434322835453032	0.1566929126971429	0.3132519669542379	-0.20440403145981625	-0.0032066452928993993	0.7430371692714096	-0.8300167160547256	0.09350110868193327	-1.1787320794305394	0.15261649428252025	-1.0531780387627798	1.281951733099985	-1.3138072139815846	-0.9075724789446263	0.07564649732370705	0.48352972255345394	1.0544234346290753	0.8772984396579794	0.1804613187078868	-1.8397049811552861	-1.3346740342471597	0.573985701316552	0.9039054160255775	-1.13001832677175	-1.0031476566456976	0.6720469841362801	0.6601119105216774	0.9775363409445009	1.297489988436263	-0.189232465234089	0.11809976124442817	0.7625120885733919	0.0	-0.9188272079056354	0.2926184666372468	-0.9635200038636311	-1.1672808822213776
-0.1932229185235809	0.8675986648581142	0.03388137441563907	-2.2176739742189913	-1.3026179555695279	-1.287017325266307	-1.6278679457091065	-0.5715186813111528	7.166601258056238e-05	-0.738172765878674	0.6915303314871911	-0.8272352412606022	0.7404273554117644	1.6824608584661254	-0.3985187057153745	-0.30153861614647337	-0.5393207354855362	-0.78607474830283	0.37766074891896717	-0.47782544853193926	-0.25539342243569724	-1.1801712535527902	-0.40332127042318683	-1.4407823959230903	0.538749901737289	-1.8500781962631978	-1.436933272669154	-0.807145473700546	0.16753621225788454	0.9709422506700037	0.038730278115294454	-0.18790456055165003	-1.9490762749255823	-1.5518129650977177	0.3036121731277207	0.3927994392041621	-1.8345119359989461	-1.6763150956968795	0.12782337863476684	-0.08030507882643972	0.1773876248375044	1.1459752463881197	-0.39815419503636584	-0.7331024396036053	0.4304720055511116	0.0	-1.1337568209813822	0.04401362995567425	-1.3380852991415342	-1.0714356071213147
0.05348022409956037	0.8132232299985549	-0.014601250096196413	-1.7239271157025737	-0.6384214068269035	-0.9901132718692756	-0.9739395424108506	-0.6030097655704465	-0.30117951127843945	-0.9365000617377944	0.5408321132432724	-0.9456382241743655	0.39156987770877055	0.9005089766440152	-0.4673794325440762	-0.5031981808490701	-0.570176013534444	-0.9941854394874821	0.2733680762854313	0.30356147187228544	-0.1678565704521792	-0.42750648987810225	-0.3441529396625241	-1.3000169495233924	0.15979058943285818	-1.118310224098502	-1.3877261628193618	-0.4735827836335658	0.21211561554091343	0.6529219970763726	-0.47417079537400164	-0.14451472902897128	-1.1738541061585948	-1.0276422244192884	-0.05456030685989581	-0.027957214291213364	-0.9766325047507743	-1.0712492330513836	0.004468400438396389	-0.4521902664204632	-0.301153420415256	0.4814765450096072	0.06471665517964814	-0.8877181160807966	0.07801807585651087	0.0	-0.49666899785967306	0.31210696374236846	-0.8895154465097027	0.05916322884188694
0.7414367742514522	0.23853637733385646	0.22604762324798283	-0.7539950697030581	0.5358770148065715	-0.8367739262753963	-0.12714474404119683	-0.5651192123555562	-0.4338458302068473	-0.9290261293064136	0.23902689084769696	-0.7088623470192749	-0.25170399292448786	-0.005788257917048497	-0.44371324397888573	-0.38592411652618647	-0.43030513999103803	-0.8715172475262812	0.3056812257389315	0.8626761032422963	0.13472557554821954	0.15685076636705403	-0.1698968019133934	-0.8293964500869021	-0.05226888002088233	-0.11266431020361337	-0.9855343290842521	0.19742162922826526	0.43479082008167846	0.21295395072392173	-0.6719390543003726	0.19406724893690266	-0.2852413699148644	-0.5154358151206202	-0.09833175018851331	-0.3250043985462079	0.41759868405509365	-0.49398275873653896	0.17541115914407254	-0.31546398525717856	0.04638834035162314	-0.08352860873871351	0.6395957392131736	-0.2608244536840132	-0.6392724244652063	0.0	0.23914898161449424	0.8784412203249276	-0.05680629950112226	1.4199085147180186
1.1053318942307155	-0.6209925236653058	0.5034384124664517	-0.002311658274665125	0.9253776532667207	-1.1442050102091548	-0.04437751107279186	-0.8399364938598641	-0.2419745363350032	-1.1616106150690546	-0.06399410595925031	-0.3392639429421174	-1.0491193359148174	-0.36557445320211246	-0.5092559570174209	-0.1424762481945659	-0.15420290795302494	-0.5805001163448211	0.18295961611503475	0.8503413072544124	0.33121658024180495	-0.12655998848769281	-0.35159424561765307	-0.17597789944288386	-0.40220372889050354	0.17011867893586488	-0.5747567841529688	0.09324528164761363	0.42709125444198837	0.06317643266655693	-0.6873651942682233	0.5082976721789035	0.16912712750288747	-0.479454789408764	0.3400144324747554	-0.47001353506043086	1.0723684605525845	-0.8164029665452417	0.24184941499277232	0.031430216559542666	0.9569883328764325	-0.10657878142626309	0.7608311037082056	0.5357539818440855	-1.4207332342913692	0.0	0.5018367762003269	1.148096829478906	0.5639096308257435	2.1095169568610337
0.8327907238504637	-1.0333869104414461	0.43666051337843464	0.33398102297902055	0.1393958337808044	-1.342923112420072	-0.6317762885810686	-1.212234276173465	0.22972449463450573	-1.3691765963577074	-0.1847961381309227	-0.13445770048100625	-1.466437565856929	-0.2961101200722715	-0.4404655214031873	0.1403695551920108	0.18340948236134175	-0.10675051709221138	-0.19805894602626406	0.5100522819475326	0.28016534588818004	-1.0116695594851424	-0.7498904733599274	0.5245164330533117	-0.8038293391075676	-0.23920261352742508	-0.32226343270453345	-0.8734405531142568	0.05099499446159427	0.33084763748949403	-0.5129620142504863	0.5315207194863399	0.35875344335800885	-0.6234931983042141	0.900064566035014	-0.4094167023027745	0.7020502175051108	-1.489979775895125	0.028002953907465617	0.20765491257567437	1.5566911543247508	0.21000339132669937	0.42500839783474775	0.7942655180129415	-1.5482741142771406	0.0	0.41812097638353685	0.703806738787916	0.7036385669028273	1.8157599463110847
0.24000043777035907	-0.6921426352115969	-0.05343860330458108	0.4979087986096277	-0.9388316711246313	-0.8673179073370914	-1.078012671602179	-1.030556205482605	0.64396265810312	-1.0119283262533514	-0.11147067303286555	-0.25286302714946085	-1.2122555280665814	-0.3460331338126286	-0.08122679932212823	0.3746203599379514	0.3214981425481667	0.48482597087751267	-0.6453772633087326	0.2914745870653421	0.06723019851305599	-1.5766569094155007	-0.8696232855258256	0.9787272692901673	-0.9246884384153456	-0.5323557551513137	-0.24294782380352126	-1.7172296520516217	-0.42679030052801503	0.6237252890013377	-0.2017501919556165	0.24735795930646995	0.694095753119454	-0.42011063553257594	1.0635801471000095	-0.26270601422567846	0.06266671628002023	-1.4186207942625548	-0.26319939022355	0.11139731481727777	1.2088933473661931	0.27723059717483733	0.05461512781076794	0.3862124799768438	-0.8064117396559133	0.0	0.4391633092583838	-0.24425116838870525	0.5360265420969065	0.9472144613545749
-0.1987729901821314	-0.08794930909376673	-0.6093698907235507	0.6452369610475925	-1.11012083125451	-0.008121393900562148	-0.9188526986636796	0.012435947848389178	0.6980176679136877	-0.14815139003946848	-0.01657242436176511	-0.5454950637043847	-0.606536678821135	-0.6513266822687578	0.24168494361206028	0.3873372942410609	2.9908606779816526e-05	0.9420970824986836	-0.8753184405085549	0.2946482605614181	-0.12196724702341019	-1.2341226741594804	-0.5474110395738032	0.840553171151848	-0.6913132634176383	-0.2237384021326703	-0.3509687962072189	-1.536525697016129	-0.6750686947368055	0.5039836461764715	-0.0738706200064918	-0.11573370224697957	1.11670149493098	0.10809737977196625	0.7361801106815317	-0.31766155827364245	-0.027350808990405404	-0.4819978047752432	-0.3340283660599326	-0.059392863084201546	0.20167522409554223	-0.18105008009421936	-0.06886560335453279	-0.17622159196329898	0.13187122684538885	0.0	0.634893273353524	-1.014967431838313	0.4119168410150305	0.19807020238433276
-0.31740768796306984	0.12969628668602323	-0.7918076586345194	0.6208901808716049	-0.09542135666419403	0.39709333355834764	-0.4733056765932403	1.4112446972953145	0.4953494172225978	0.46417496359908533	-0.06899059614260583	-0.6752532460256477	-0.18644089758336424	-0.7380809006652369	0.04338111430867918	0.10060344145410292	-0.6792183987591763	1.0427455094700369	-0.7873120606631923	0.2340915705522044	-0.13073023865294012	-0.28049626973788805	-0.1598571594099283	0.1069356267568481	-0.4229864238024312	0.2835795276007129	-0.6180706302518919	-0.514729121583049	-0.668538567501759	0.058191338183376136	-0.4124589957305484	-0.26753333162618326	1.1442972503411601	0.393989928172286	0.30213283506899524	-0.6494354307985222	0.5043027471605875	0.27067518539073326	-0.12270172407977918	-0.09133380038924903	-0.5283952908719233	-0.7764296533530364	-0.08061747669320174	-0.3173020833712371	0.4258017932441818	0.0	0.5827576281885392	-1.101297883965115	0.5237585213320561	-0.005410029382116996
-0.2410417970947826	-0.07918932762124757	-0.5393776878381047	0.3072811965428248	1.2223119138110443	0.0017344090492593025	-0.24963904870882633	2.284062775273707	0.4134142014677865	0.21863536942592926	-0.2795546489681883	-0.4644686148772541	-0.0862310388568599	-0.23249506014772367	-0.6119981937708355	-0.27218390338691384	-1.216572716158105	0.7920011287103446	-0.5404206951835636	-0.07825371005250634	0.09730371747310333	0.5320961964462486	-0.1193750679015643	-0.6954685006741309	-0.42641167599037405	0.28741385304777445	-0.8281879537937586	0.34044091154684486	-0.649374552758676	-0.19961890168420557	-0.9642665887080791	-0.06882355193536777	0.6018729262253667	0.093669553937541	0.10401348495290828	-0.8584241792745898	1.1268910343803784	-0.022602018143221412	0.17882438166858072	0.0018676908702396976	-0.40123358802573894	-0.8593706314128383	-0.24958589476400692	0.03077104698617065	0.013948656984697598	0.0	-0.024464874401132854	-0.6386419145442831	0.7852191150659853	0.25781881186425326
-0.08232150346527205	-0.24293068906916845	-0.2074901059237565	-0.02115337449500374	1.7136742595175376	-0.6379464978900334	-0.24859215593725897	2.2365059113059353	0.5591641441425136	-0.5999462063823345	-0.54381775493645	-0.08792748479353843	-0.009784863482551198	0.483079743742252	-1.0210867337232605	-0.373143999054874	-1.1607380367318212	0.3245984812005999	-0.3772658249475967	-0.41053471190350543	0.47194322266177385	0.7911323520966345	-0.3531569344913405	-0.9144847925668186	-0.6233635958743421	-0.2939652571883357	-0.6848997480052248	0.336268064031214	-0.7663352337225942	0.020457760306781234	-1.0377874225039148	0.3661393524235833	0.011662348575190046	-0.4147314332881602	0.04241693748531896	-0.4495057863041376	1.3939984488184358	-0.9063408708657368	0.3540271199787037	0.03887060825279131	0.18793171705764034	-0.24755478124226998	-0.5777859786110653	0.4360433766958437	-0.4086801363999231	0.0	-0.8645011950320933	-0.2123687467383293	0.9530949819747774	0.5631480260269438
0.1679748974591997	-0.12764426886032035	-0.1535665143358174	0.07295849300498485	1.0669921664715498	-0.7664286018669051	-0.07847363731505048	1.668546353423354	0.536792619102606	-1.1137506313228966	-0.7783634576740516	0.14196567249088657	0.2190681615581597	0.5996742168995662	-0.6525271154662965	-0.08884145136113669	-0.5697294619583009	-0.27355350667023653	-0.3775492442746548	-0.4067282845265442	0.7658242624705109	0.6672661347359176	-0.4354300802956316	-0.42694645504084416	-0.6997660909194336	-0.8275076259409302	-0.17310647400671073	-0.2235172847816297	-0.8641901336942284	0.42123859316088985	-0.29056796309989974	0.728406948930308	0.0341473859112382	-0.46850886870504244	-0.19383691040449771	0.4641529778801068	1.285877405303326	-1.164680010663425	0.32578827724513815	-0.07237316150652905	0.36809155974894836	0.5232761827101367	-0.799946367025703	0.4548331280473311	-0.3241906495996707	0.0	-1.2612068088525688	-0.24839083544133797	0.8282666287790126	0.4861113321750997
0.4588211406405152	-0.058688875483450455	-0.3610290673913905	0.6172173332945701	-0.033996704347313014	-0.2972178193609573	0.397878901319971	1.2136590557267102	-0.061251180147464904	-0.8143637524419689	-0.9553475194968098	0.15789705670737475	0.336693885295103	-0.14608918500515813	0.08740959810537637	0.30456002367565593	0.06933638009928408	-0.8968228917313484	-0.3776707261034329	-0.11369270223446501	0.7572991048999643	0.490135908407976	-0.15590830903607517	0.22135201624499243	-0.532807429415763	-0.7467610411096595	0.3159453057724862	-0.518882983165507	-0.6822254880498637	0.5041451187490348	0.7234582308127014	0.7030052655941907	0.6231695129174408	0.07524147555133703	-0.6079867176457266	1.0684908083926796	0.9631812647995749	-0.344768238923933	0.12900799724311726	-0.20050262276847422	-0.15017382133154847	0.7274264003271756	-0.7303771318137426	0.03260080786425896	-0.005481378438289173	0.0	-0.9327323057672764	-0.6576701076132395	0.3880104537462679	-0.10445036900191741
0.560990267833311	-0.3781969545380728	-0.5103488814874558	1.1051259606527253	-0.6579902446311066	0.2320486019084458	0.8520502307120572	1.0214527456039597	-0.9975821900190737	-0.037373141818355306	-1.0293351272711033	0.2105956730394336	0.022039779478308832	-1.0810090378637158	0.18851377377843037	0.4584559785306175	0.39486991028832535	-1.2414980599191217	-0.1347289940439556	-0.0011275743264075324	0.44558815717301853	0.3418203020351127	0.2386037063841716	0.4351178574233721	-0.3058511260613272	-0.1879702286958585	0.4049645117619973	-0.1885223437711248	-0.19753461710711592	0.18324951264093017	1.0565374489395716	0.19591745390793291	1.0109975048404323	0.7074252111368948	-0.8090919174865954	0.6987146755968061	0.4662435987846407	0.6966456001590052	-0.15651140842323352	-0.1321279449064494	-0.7090403458885646	0.2180335541506286	-0.47278261218708517	-0.53442667406901	-0.04140215373635817	0.0	-0.2854438693141959	-1.0481329673725963	-0.19188482883940558	-0.937761332924445
0.269231929042018	-0.8458083403337867	-0.3533805928160128	1.0793829921203715	-0.46729100414718383	0.43153115337762415	0.9783271915127222	0.7265455504194801	-1.4753215182865524	0.5259347667976589	-0.9249279936323912	0.5217266146997316	-0.5522904366923956	-1.3276083104042407	-0.7826950068016124	0.34856305510466024	0.544971286444525	-0.9543578254556484	0.4104291524149584	-0.38043556760771713	0.10075486399305082	0.16030629829502638	0.40470069911004736	0.2638544052345212	-0.2033098482303751	0.2605354011952478	0.24838707037985114	0.34388383703995073	0.31961153189619607	-0.16902628690945168	0.4467252335571432	-0.5478150567497297	0.6255186725106758	0.9403310418227537	-0.4985272004778881	-0.2820378318365428	-0.19474443747206827	0.88548769398526	-0.39411026991698933	0.18618100965596165	-0.490178466458021	-0.38577693425102333	-0.24961251216595662	-0.9065525078124492	-0.47194916181946783	0.0	0.09812619253698619	-1.1545628276637705	-0.6201209356453035	-1.4761952920199157
-0.306916515253522	-0.8991630368018958	0.06103368549192417	0.7126331102323807	0.10368689748208586	0.4612444246033889	0.9132922692457558	0.06462004689398157	-1.0151444034360226	0.5772880917651881	-0.64760613460798	0.9465486567812327	-0.8168702236848451	-0.791342792370356	-2.049547961972173	0.24194856169282203	0.8915870297239431	-0.10947965430170645	1.010139154193342	-0.9553138724136158	0.005832263226895042	0.041938511012572205	0.32435241757500183	0.31088354041122146	-0.1699636751941641	0.2734331231053573	0.40746427619457093	0.4622633711638946	0.5884879973535319	-0.26337701223351556	-0.3334864912580333	-1.0735479001223347	-0.17871996266111653	0.8610388573549523	0.09971057736990366	-0.7505325163851748	-0.8040653598031652	0.23326833430810925	-0.41528951528805935	0.5761960781160635	0.4604487360813062	-0.3310635133669126	-0.13838083594962797	-0.9226197023098331	-0.7348303992702366	0.0	0.11073391523588641	-0.9840193995944582	-0.6680173513620972	-1.2798501222006036
-0.7824910957487485	-0.48008285957230773	0.4916855422953831	0.5846461804684623	0.3437460217333065	0.5888098383639387	0.9393138324917486	-0.6840313911899447	-0.10677586527061626	0.34114545363981513	-0.3501460119200729	1.0907611306697393	-0.5016481272612223	-0.19433802344341297	-2.3959395055334203	0.27834915235716773	1.4515141234819873	0.6120907438910599	1.2515805453564635	-1.135219950560347	0.10992854446972945	0.17488736578415057	0.21499113526306998	0.904099578692966	-0.08117415036838539	0.03692968554588177	1.0870982538086333	0.06592338982569224	0.5659264941190634	-0.2615311061916564	-0.3670872830478746	-1.0684224142593213	-0.5287886035377228	0.8451087522892449	0.4383193279785013	-0.12261304743463387	-1.0509165215965581	-0.2864145183600422	-0.2019202996010552	0.7802459109176708	1.2002496517019487	0.4423211619571849	-0.08926644490369592	-0.6276291901909853	-0.48803085264175644	0.0	0.09573170660830778	-0.6413620971755193	-0.3651307575745239	-0.40987833699042153
-0.8911547106108767	-0.2528498519156502	0.7112178939557444	0.8700869370217366	-0.1140973826010578	0.6518485256766205	0.9205389535348619	-0.9790836355377524	0.2450238662901392	0.11469478594958667	-0.19852839430358837	0.7643435229471724	-0.019241383362350272	-0.13455914362859664	-1.5174741183518865	0.23588134634673363	1.7117777510452141	0.4938987776245554	0.8686189573055991	-0.7747417850059325	0.01369404396460629	0.45886444221386585	0.1158343414158234	1.526740200288556	-0.022621541148212486	-0.1735706978024096	1.6680411710508058	-0.42110585329528144	0.37204545346241896	-0.46999606026085	0.3144793414461479	-0.6619313316196378	-0.12003921146973465	0.8932914841382841	0.25121082407171647	0.8154923937541328	-0.9299232697568081	-0.041839054382327795	-0.043632818303537574	0.6556448937810267	0.9281721387268419	1.1530148149805046	-0.14785315601845708	-0.21996182482835705	-0.13665819236871912	0.0	0.23953676684476805	-0.20013922778201482	-0.03742398072781225	0.48330499432534557
-0.7804777746785055	-0.7674937984087087	0.584068391021271	1.000346196140002	-1.0355202278833844	0.2826407977553775	0.4006024096502265	-0.6574665167659628	-0.347144936406288	-0.023089754952070596	-0.16834873936494232	0.21746904738909612	0.03584815097792353	-0.36956502317983836	-0.35213030801273065	-0.16032102992833053	1.141221565943347	-0.3868644579423945	-0.011360938925679485	-0.3951365219246023	-0.5934991391479196	0.44452248406986994	-0.1884717990794441	1.2906429680827574	-0.18291710191243568	-0.3869203854570513	1.2774179705053474	-0.6199079126166177	0.06670295018604504	-0.8013459149058699	0.7987848289742027	-0.3479735294177989	0.3803276287624698	0.5929349415560997	-0.16814515128079108	0.6964410830633192	-0.8444572372731994	0.5107390900481232	-0.3442766487572238	0.24440794829646426	-0.0947040775513043	0.9241850087953465	-0.47337993461753236	0.037273759947442434	-0.2608250811107777	0.0	0.25109261972127483	0.20401476826042925	-0.06677079444840875	0.6038044215833616
-0.8258135191183827	-1.5768875145383878	0.08907845071838323	0.3612554652615811	-1.7818591659924485	-0.39469580685176126	-0.6177048063891506	-0.12593550772593348	-1.168939757431256	-0.012519918589461767	-0.06723786904876525	-0.14341136267992405	-0.3187333772403414	-0.22547879762002646	0.046429972330263025	-0.7447541043588689	-0.1578162657131072	-1.0873628942869056	-0.8820691683469214	-0.5381872481662633	-1.4773212251364336	-0.132211561292554	-0.7427646154362477	0.003363411103983361	-0.4487601903839499	-0.735275910779054	-0.13110704179202837	-0.5730443555823337	-0.3550915208850197	-0.7933811307675247	0.4818241032740666	-0.5141325501633117	0.17452006135302991	-0.1709863936117207	-0.3329108690419669	-0.759281865379348	-1.1339560689061012	0.568724814906804	-1.1199481357691203	-0.269706526985946	-0.8055276583303796	-0.285944502873827	-1.0268792868415006	0.0024973126473487	-0.6723640414650369	0.0	-0.19065388962543955	0.31624409454810065	-0.5140083953902038	-0.276270867881677
-1.149386365065724	-1.5507874465200937	-0.5738708188032616	-0.7533064033737222	-1.7607489734077404	-0.6662890058733358	-1.289016614477755	0.11138025478132757	-1.198621475655933	0.3826709759479589	0.17427188051243933	-0.2224757874526917	-0.41584476697582695	0.4124026413616377	-0.23243631522957395	-0.9018527749682391	-1.4085641790532544	-0.7461586050446029	-1.1572779534015558	-1.0139166048733408	-1.9560559247659004	-0.8293588369238084	-1.1205085513636217	-1.419568706822842	-0.34091281618761216	-1.0195816130304707	-1.5109080433948188	-0.5263429995837097	-0.7360016824336213	-0.2396394913208717	-0.09683496658502769	-1.004381058913505	-0.5845045604965068	-0.7613764476632464	-0.11193888592483878	-2.159762327960528	-1.552638571004327	0.15076472556233547	-1.7413824001884712	-0.6316569305335167	-0.4823904745071088	-1.5306525620441422	-1.3476899158520992	-0.14677168161810913	-0.46070752238871043	0.0	-0.8096914175129144	-0.006665295408906822	-0.973743955003336	-1.4851065758005109
-1.4123321930352564	-0.19645885559523557	-0.9417751915996337	-1.1998844795219363	-0.8591699355485962	-0.06096117625765614	-0.6988183995313586	-0.0036612024769817632	-0.2877179343849771	1.2699270451767057	0.29755745344395035	-0.32212869294736485	0.2053921810495787	0.8295462940595978	-0.09863263082810321	-0.1748847705777453	-1.8242146525326044	0.4382984132914149	-0.5852659551184412	-1.0224866204436682	-1.5733040251398696	-0.7836123921431283	-0.8158541296408565	-1.7856679437985437	0.42167632409182376	-0.7938557002011353	-1.7550388516215631	-0.5247140685242202	-0.7027533148780246	0.37799320595760516	0.11475231150232146	-1.20586075464645	-0.8565509313699144	-0.3943143643910906	0.1738812746186757	-1.828367267949429	-1.4289611824252886	0.08412931940965633	-1.391522769774072	-0.6157526620353697	0.5164942044218889	-1.7267570788546918	-0.8673556971663632	0.014350831665590126	0.8293421713488836	0.0	-0.852959074809866	-0.5067799247501885	-0.8943902446791917	-1.936088916338897
-1.1603762890475575	1.5568750485252751	-0.5824528963825963	-0.20338167997659007	0.3958477947565286	0.8871880458235365	0.9462648349633854	-0.10816745151868704	0.659671462360212	2.1634934286690055	-0.06113942591011004	-0.7535275372358557	1.0853246083643906	0.3391507236836571	1.1234877933979366	1.1363279354339244	-1.3052752364432891	1.3580976917588148	0.4988369477623066	-0.10443561396966662	-0.6693308656850118	0.32144744179071794	0.03404956259309574	-0.8617007811236413	1.342895851410273	0.004607564393997979	-0.9189742004850304	-0.4100115975737914	-0.037393962441072626	0.29387406885009515	1.2723458574587603	-0.6570853876718908	0.042943324487410194	0.7889116703888908	0.15631297525596624	0.25328657612305044	-0.45204038082084064	0.8033724633538376	0.06445254778448549	-0.19320373924428522	1.1889006410534908	-0.7159713789485133	0.4266317911167181	0.7218986221155866	2.3132959604781744	0.0	0.02474245905167252	-0.6485734172100983	-0.1357066153665185	-1.100931854548904
-0.36519476565020653	2.1580859809120674	0.4042954195956773	1.5892998802428289	1.1170797849555636	1.0430949909843368	2.2083479279814435	0.07520297291001173	0.7206064809953648	2.1562061766248286	-0.8836020264487188	-1.438822716184474	1.2224361131072616	-0.7616568954282906	2.693788719568329	2.0890649709308895	-0.47363968082630914	1.1764512427254612	1.313523589389415	1.1806505542623476	-0.16109242359257064	1.6734537788309667	0.5527587845691171	0.3510229068852669	1.4072896706389422	0.7190817127197797	-0.16058948240699858	-0.18554519641702635	0.8900886000761234	-0.6928810564574963	2.181961184585504	0.4110296081817142	1.4682292592599075	1.5676940761368634	-0.19373296469857693	2.179955566999377	0.8094412925062623	1.573292395714154	1.717846921959377	0.3389753920212309	0.9253170272890896	0.529747390437877	1.7210338498926874	1.6136294473594825	2.440710703487983	0.0	1.1464254163294831	-0.1751612648620054	0.7858496294225064	0.43105251794393445
0.4471249077681843	1.0286484293217961	1.2639815746675402	2.5355392345587995	0.686053006492345	-0.06183052660710737	1.7598363926857248	0.39730574028134863	-0.02378931351323344	0.8139692973926657	-1.5934593050313077	-1.9522676907739391	0.19587164431867832	-1.346075828555435	3.1178275321641147	1.8856822124506643	-0.0535120984018434	0.20712904546911154	1.1601918945561518	1.7104126179323311	-0.6418001348633927	1.9401659798207591	-0.022063128139314707	0.6374158550097353	0.12218488327231224	0.5421749846096766	-0.3841576319278359	-0.1649088099493207	1.2569629666419329	-1.9138618761875315	1.4862665158479718	1.197196972042507	1.970674050877868	0.8255687848700799	-0.6027693006932945	2.0010983697607103	1.348604197886229	1.2540823314426908	2.3024240621886354	0.4835349591767359	-0.014405579765854253	0.8093189949255589	1.9612692987990732	1.8885584838392533	0.6561835422248363	0.0	1.330040483692612	0.5117280061739281	1.0823984788777679	1.4134149030487915
0.6574488231473294	-0.8106055607450127	1.1919842334443451	1.5999092638055639	-0.7003738623715221	-1.5639611935614612	-0.20974476930367053	0.49019829958980665	-0.6535532115825142	-1.1567500073511512	-1.5061458457267365	-1.9097230758184267	-1.2545417047795833	-0.6280727979472397	1.7747252837366374	0.5817088838042062	-0.24342835367021645	-0.512237511637117	0.008114113448613132	0.9550603519621552	-1.6985875617706758	0.5726343683775326	-1.3982917098944592	-0.2086011034901387	-1.7470170585917981	-0.5381350493260765	-1.1591089382573725	-0.5972948522824538	0.5566598446934552	-2.4499116916924915	-0.7624447837133148	1.0517818490231767	0.8378732541973473	-1.1574161820436284	-0.8107339919384248	-0.21640592263832517	0.726598511073783	-0.26353536176639425	1.359270134989875	-0.04744043772144498	-0.9748343334943572	-0.16049499158437966	0.8362356179941346	1.0353636490789626	-1.8139442304308437	0.0	0.10483321124091649	0.6868195568827663	0.40685204332430097	1.053893403776901
0.1480323041577792	-1.7626749740348384	0.16808568190128506	-0.5597039150020267	-2.0631468754090854	-2.062883721761475	-2.1202098304829367	0.2151927880054707	-0.49590164802818687	-2.368693910782956	-0.504618043824721	-1.2562903032978276	-1.8913198185105307	0.9523651662632392	-0.33747824520359393	-0.9549291499374374	-0.6453586145609456	-0.4177837282810672	-1.3584287422713812	-0.4335260788993365	-2.2114024960074623	-1.5482380670503608	-2.3263937908305614	-1.2516072377129823	-2.683516874405965	-1.547212600654553	-1.2179976319875234	-1.2033538857377	-0.7518889515684644	-1.9843606342552356	-2.924922639850175	0.09175578085843808	-1.065196922188885	-2.8177954486669723	-0.7640775358453703	-2.3880276968557106	-0.44462353130904547	-1.7475381406035035	-0.294042606221813	-0.9735850122830156	-1.617254722696303	-1.4796570739912724	-0.8211573766089697	-0.5689010553931723	-3.0218309420978113	0.0	-1.6920880167765184	0.08205953817130873	-0.7841808907084923	-0.2714996596267119
-0.5711771702031336	-1.1727402958716824	-0.9132550993032232	-2.219786305861609	-2.333625903062972	-1.0431869776283653	-2.5663651854374443	-0.20183361581660092	0.19133470744538605	-2.0060364954871726	0.7931195600155276	-0.2186124698908509	-1.174292635272715	2.113894479587061	-1.5910926060285784	-1.7547227615209675	-0.7127783133362299	0.037870082158795115	-1.8687196328633293	-1.2407708443169099	-1.4051427759993804	-2.8465211104217367	-1.7658853634410216	-1.4401091095485932	-1.7915506530822394	-1.436036849975847	0.03011099423286308	-1.2809691965239798	-1.5138552767535065	-0.9759454535990254	-3.2604581355366324	-0.9092340321477964	-2.12700450045032	-2.811113727070394	-0.5504384782051354	-2.4919543836537974	-1.0830733276790785	-1.893056991543333	-1.3063735489875024	-1.5598634772172153	-2.032082144339304	-1.9319791109875313	-1.693758566263882	-1.8700138887170397	-2.116444493870522	0.0	-2.641874101447288	-0.746992813262268	-1.587081431806919	-1.3901498696412435
-0.8255321900695238	0.2535726830075482	-1.0834860292853872	-2.270150882943466	-1.188731897532644	0.63907859769072	-1.6133184306782755	-0.46105337888887565	0.6774159989579026	-0.5674774639696469	1.6003027209065628	0.8850007545652434	0.2878242229092052	1.957553491837685	-1.3442506230823297	-1.4592631370878586	-0.23460553299080397	0.08222603409262326	-1.0308758579147606	-0.8273296380072466	0.37914638322700916	-2.4509252874372365	0.06658804449547945	-0.6363150355245903	0.34076721822664285	-0.15574471317131378	1.7535505731671392	-0.40336174131807045	-0.9364817770753806	-0.0756205375235869	-1.5379900786673335	-1.230035295061947	-1.611086586225337	-1.3093246380789114	-0.27492259008389897	-0.5135138586104161	-0.6613640675938235	-0.7058240678028639	-1.0098326315527635	-1.212330817133908	-2.28467814744634	-1.1104944773910044	-1.1183787912329441	-2.015638461967448	-0.018307170033821527	0.0	-2.0566870441135165	-0.9268087721253214	-1.4031200075500734	-1.4132628241554235
-0.37149949784411473	1.374001566423946	-0.26591976808084217	-1.1708746237441843	0.6750826338228586	1.6704295491510106	-0.48131427881469463	-0.5084874662256568	0.6754535209214119	0.6866030827701008	1.6742090465609225	1.722936024742478	1.4175803275533496	0.7455242517177108	-0.4256005164458237	-0.47640815008491433	0.5369732975328176	-0.3737126744113016	0.6020561811554549	0.39818420696069085	1.9665081480898647	-0.8792031490552534	1.8705950600419505	0.38488214880598925	2.174687964370503	1.2842018439721143	2.581483955088607	1.020745667217859	0.6086430184652039	0.45818971200029396	0.8382392723529938	-0.7945568198488002	-0.33229799709913044	0.2695399366179605	-0.044220981548324906	1.7210943783297605	0.38210024860265274	0.5822081715790894	0.09427987913587219	-0.03542236234098396	-2.129586984097095	0.2876768952386657	0.3703301168486693	-1.0422068646212523	1.624616628010021	0.0	-0.5298580044477132	-0.12971646741154783	-0.39442740534493126	-0.4722676269386316
0.42530971415611807	1.684477593927938	0.6928273219686361	-0.27502802060636306	2.074049418055923	1.5092262912926577	-0.14064542877216069	-0.523392363607711	0.5627501200144365	0.9485102851011172	1.4185964485590181	1.9697143082371986	1.6497987814769906	-0.46330031936897703	-0.0703738732675299	0.4227834306846644	1.1197465986881991	-0.6754309283404916	1.8457054364855	1.5261696844555492	2.3936313994622505	0.5756317189599442	2.4581609909771434	0.8074185905834949	2.587512922199388	1.8297881944313938	2.0501016159100427	1.9968068166139248	1.8972584420541636	0.7427151821767629	2.1787674362458223	-0.11240399454089504	0.2754747486063155	0.7174869299852288	0.026239297464864194	2.458903449749558	1.1762684009761726	0.8809752079329513	0.9667028681005249	1.2070085618341873	-1.317669314109152	1.19989404891955	1.574797764900862	0.2702880884406537	1.9433889286780277	0.0	0.7541278445026528	1.1164557465719187	0.7253960511309745	0.5424923451298103
0.9508978233878975	1.4576771229416754	0.9554809610610204	-0.386796932490565	2.22937422274867	0.6603977684958632	-0.4556620233266261	-0.6583705677219548	0.7307505412059585	0.44802722720368743	1.3136957043296176	1.4698764736599164	1.2213477861118887	-0.807048987074422	-0.5897784495473476	0.6630304067878131	1.152460929737955	-0.32610845496636476	1.8739521301671003	1.976971799061203	1.6920408234082451	1.02510207141926	1.7410857274613796	0.503852668265197	1.7115514195200303	1.3601981442140654	0.9512406989355624	1.8286906264291902	1.9865857013519468	0.8706510247341902	1.893781185140183	0.27141284148479145	-0.3660673171490027	0.08224370294765992	-0.09451577846856592	1.5696891582451928	1.2387628156694608	0.27477828079523836	1.0165436425302605	1.7214781244706838	-0.07755705164833025	1.1543848443135325	1.6943431446614179	1.126853596618513	1.298821440309134	0.0	1.1243392688096097	1.9533013118422966	1.2974485270522575	0.8784391942165517
0.8761474934350495	1.1219839069448647	0.5290828519829824	-1.1112666330690206	1.2939705933124097	-0.04883684521183663	-0.6756012706496352	-0.8694252143135865	0.9983628950796479	-0.0627264957644906	1.3663069034451834	0.48106466094014405	0.6893169056072038	-0.24877933598692836	-1.1974532797768662	0.19764333447613408	0.6366903587512515	0.3342644201060571	0.8991450911917499	1.767509214596992	0.7172151537558615	0.5735883239461022	0.6157673589687164	-0.04156891115171311	0.5508187322143161	0.6436338886320688	0.3141748758387073	0.7710299199791509	1.0255392939041004	0.7463420533609632	0.6824900284518536	0.2251647984991106	-1.4985544882416801	-0.6691178323899273	-0.2563194925365835	0.2805390001279093	0.7714250681886685	-0.3343596149771299	0.45968820867815363	1.3159632189451476	0.914709862615884	0.5269697532856146	0.9204489695439019	1.2586302069253996	0.5341193859029959	0.0	0.8306419297581495	1.9410280369029371	1.1556280835421107	0.5311843430681734
0.396326896012318	0.8143354018995403	0.09738356099705392	-1.5104465308958002	0.1403486580143822	-0.20934518997838192	-0.4485052237998364	-0.9766855328437033	0.8591272842242288	-0.16160021891807763	1.2029863062771315	-0.358443129632169	0.3819733676544882	0.5870346908187529	-1.000740359888024	-0.5238080649487215	-0.046140374888316106	0.5322719243061526	-0.0894405612607736	1.180406955046614	0.30992338387765617	-0.07236245879084621	0.050399851621367425	-0.32490812319467355	-0.03881779871615516	0.4591044258645621	0.34041548834360164	-0.192716140337132	-0.02428791463957057	0.3274992916859107	-0.35030256861467224	0.011838176657928965	-1.9000383566431056	-0.7661855497636485	-0.22253913733700217	-0.2810850108572096	0.30676586249934695	-0.32953252956288503	-0.11654579225138818	0.4642528287487773	1.1327404442626285	0.0008499125875646036	0.10979287079872148	0.8745584287650798	0.11492815529777217	0.0	0.5387304278175794	1.2908192595963823	0.600696542133685	0.06025295322252677
0.01709719195088681	0.5170153134646982	0.1506090257921494	-1.1488672362434715	-0.3509384632302762	0.1009026416282778	-0.10367777288071645	-0.8040192387096755	0.19558861000584188	0.010455257003089188	0.6352091792053053	-0.4952379249400674	0.3104116625367134	1.0115760588442302	0.06701248711996972	-0.8874665133933669	-0.3682195385848255	0.018372857520037218	-0.26485006112438986	0.4334456992224033	0.643903662231306	-0.37037004466149737	0.3533892234981261	-0.21829563220201711	0.05576471034059772	0.8913379115843554	0.4827800290474487	-0.2177518918322968	-0.36345698482818684	-0.15819542507221654	-0.6172905582821734	-0.04276410421213295	-1.0756073111930657	-0.25582857799140657	0.0818264914171234	-0.04233209351103336	0.21411649710555655	0.11549604243349318	-0.33910889330191213	-0.18014504051851785	0.7036605144789664	-0.08613582418665207	-0.042032202444886105	0.3127277973722103	0.008172633300035086	0.0	0.6304956701678892	0.5073535372699642	0.0716945515051378	-0.05246907580978141
0.11224919063034632	0.31454304228567365	0.4888947000318487	-0.3894656161465774	0.07809614661203468	0.6406974624741254	-0.0414806491245194	-0.24864562327735742	-0.500479254408616	0.1784689740578704	-0.03040293514086845	0.023569512698221388	0.37967511395492	0.744477667441179	1.3187451185817136	-0.55360624957983	-0.037564013201835306	-0.6306850966685357	0.33124193256279616	-0.2987673921165132	1.2707076107426436	-0.2938027614032665	1.1624201965851295	0.11103942860153015	0.42173795377298284	1.4320601676234066	0.3356232959366312	0.7066487901280759	0.007995700845751545	-0.38429942859436095	-0.27468240444566305	0.18134900492310002	0.41293262743091613	0.34060606227510093	0.46206488643008387	0.35243328123781237	0.5104080072324302	0.5059862390732263	-0.20456831225350122	-0.30280346097435784	0.24837298882350672	0.12511967270129007	0.46126982039734826	-0.15428021645293652	0.06726563275472582	0.0	1.0067700787911895	-0.04276056917998004	-0.1493316565595203	0.1997702536860606
0.6270059764558482	0.2851738855889616	0.6147427724536786	0.17633663070325414	0.9575168609809404	1.1453093941201953	-0.1642957237450194	0.6707527488171044	-0.6828703927297638	0.30331035439840015	-0.3227213049473888	0.5602786619467497	0.48817425538643694	0.016342070729744956	2.090395691772046	0.2780188853028066	0.7370539861662386	-0.719626962483263	0.9556129021410459	-0.7707126034195702	1.6284434399436347	-0.09353940136183356	1.8755605673768836	0.46367597768486124	0.6563672866338578	1.5732467455795778	0.09188478008429013	1.8153700624269369	0.5190258167071581	-0.2646483601967915	0.14740028664362329	0.5715714146562378	1.6073043545433565	0.6880000271817851	0.6580049032073482	0.43732595835188637	0.958211047373354	0.6466261619184974	0.12659458793984216	-0.03915858311057039	0.25122278722126334	0.3563925360887894	1.0612313663064408	-0.31568150401012546	0.22939982522551516	0.0	1.3714123416627235	-0.24080466043786727	-0.029690758803533918	0.499463087495309
1.1485607686693804	0.2469184344201572	0.4051836550418453	0.3520226815632112	1.5301010872210568	1.2758587519935891	-0.061655449598428815	1.7165255328710962	-0.3531486112795898	0.4509118600952352	-0.1627610582193977	0.49839941587998826	0.47418788256228245	-0.6472999804535106	2.2517508948644984	1.0036593843159345	1.3674359683636366	-0.24467110001943385	0.9513735813674618	-0.8040489142003703	1.4566410074896983	0.09634267941511405	2.0140429012587333	0.7190624837479286	0.6178236362790139	1.1998995688993903	0.0840919806523392	2.2412019951049187	0.6912033772120836	0.010681324950559243	0.21398019925123682	0.9096104825125804	1.9811892547464123	0.8406940857712913	0.6404938110830697	0.28450450850266995	1.2243508900622944	0.6454683264927428	0.4894103034295569	0.2875061469954361	0.6559987629190787	0.5054778731213776	1.2124730185135593	-0.07380817082649253	0.3778306814395232	0.0	1.524652248469234	-0.1077395659918879	0.2801801405763351	0.6044037671049749
1.2663003077934543	-0.11623738088355941	0.19164370818123622	0.3579246181563483	1.3708134011179343	0.784427825801716	0.40393674939668284	2.4114484507226086	0.0352739948435851	0.5090525431870659	0.04469895889935983	-0.14074924730003374	0.1797259889774438	-0.8136878613711039	2.022493477242872	1.0970386887871846	1.3622702031353586	0.18450388396775994	0.3309840194963054	-0.530846709773575	0.8523012541737136	0.3668952323594325	1.3855428006307406	0.8117661709135975	0.33546001494783845	0.5361315979546634	0.2037418290516599	1.6902293082480315	0.4873654043654657	0.2838046751890899	-0.14624705105796337	1.0137401772721168	1.6848077388552798	0.9628221434062058	0.6305933301663224	0.1570986795795247	1.033001545585727	0.536284416789834	0.7037548723389808	0.453075556155117	1.0635028970116611	0.6277460619337856	0.8211396873996627	0.4102162152490262	0.29985287215765216	0.0	1.4158144189938546	0.24422718425070092	0.5755882447807179	0.5421748740333722
0.9170156538860762	-0.7898312636275325	0.22946488999491937	0.42318663826867686	0.6994116104832573	-0.10805066378675134	0.9246111563802449	2.280267903206202	0.1777822161425122	0.2767872124441452	-0.09941921240176695	-0.7222245766701196	-0.3236405529795185	-0.4805961039450506	1.553610857364425	0.5492696249997966	0.7494625689094984	0.1545518348412807	-0.3635320206576868	-0.31433923472692443	0.11218188447297199	0.8358460733219265	0.19022019734499268	0.7454404653719772	-0.09334662669481378	-0.07973333464932676	0.0648816373173414	0.6117391135333609	0.12919836816806293	0.6279506142759397	-0.6152259407362928	0.8383128646795406	1.2033610413860287	1.077227101985883	0.7988081375610789	0.12325697315942578	0.3565856369065444	0.22139456327885773	0.61336471385758	0.4127268564381836	1.205209480635746	0.7505449713825033	0.2302237411485493	0.7478807218410628	-0.05137718265319189	0.0	1.0995842330310928	0.5890520687308164	0.7300163528354696	0.4838503438860134
0.41747952010590933	-1.2740996647900973	0.3317764424704963	0.5327776105350456	0.13062040181227505	-0.6898535303990945	1.1602472144852176	1.2542537135005107	0.20861394574774714	-0.1690859555313918	-0.5126464861647745	-0.6364983510626068	-0.6793682353325712	-0.07719509686164198	0.8613504917476763	-0.13809692609214422	0.01942229632879403	-0.057149719326947596	-0.6578974784594553	-0.32147876617107757	-0.4322964967230298	1.429821933546064	-0.9702341534834009	0.6267109168340219	-0.48224813033936015	-0.3409140677488237	-0.3571249757737353	-0.19438544467225763	-0.2192283026891982	1.1332455927707752	-0.7086417546495384	0.4918901177431916	0.9191934605909099	1.1142968353750147	1.0106962379436433	0.09574496722262364	-0.47280363988103535	-0.1899377120285114	0.26382775030650757	0.22901578498548789	1.132365998971669	0.8137396713051335	-0.13892305162960242	0.6510666053204833	-0.37630255586271577	0.0	0.7426173913061942	0.6768823640394379	0.7644165543272264	0.5286890056681858
0.14555318626417516	-1.0894089075044129	0.1532180134686229	0.5522022671937356	0.0670165383850308	-0.3947878715495928	1.1312470972547233	-0.1642629323280326	0.3518172341137274	-0.41313728478097667	-0.7429420567689992	0.11336351995401492	-0.5793275366032792	-0.04211672508267464	0.07286091170521163	-0.4109496942830707	-0.3761570126546734	0.10448631124614606	-0.5396040196695756	-0.27232006410503407	-0.5646366495650164	1.876013310037375	-1.40650556195243	0.5706276091986751	-0.6005159388838102	-0.10229489254541584	-0.5941847420668493	-0.20405933108410998	-0.5163123075716392	1.5836438212382506	-0.1943960629712513	0.1297631750498309	0.9240156996581768	1.0483648650564152	0.9477688537493476	0.04685466821186034	-0.9549385100509545	-0.27505721017860746	-0.042688705379018844	-0.00126330359721176	0.9980001207505149	0.7587200081303412	-0.13660012832725874	0.22514553103702678	-0.3168929045660147	0.0	0.5737435136873849	0.4300691283299432	0.7811949337132785	0.630250039131442
0.1593479444038052	-0.40367131532778705	-0.30771288504918787	0.44297538412828447	0.29130550743191946	0.4999685740316273	1.0916343684085636	-1.2401541088126822	0.49315764945344076	-0.15745711894616282	-0.527521995795602	0.9463638659818935	-0.16934936909432383	-0.3465385702790756	-0.5012584525561383	-0.13292802499269205	-0.45302921752978537	0.7191539514534813	-0.3263484239486085	0.2273886133745655	-0.3370387191134039	1.8886501841767962	-0.9126286994575981	0.5246478545095942	-0.3937641377665743	0.43631115040939955	-0.3357315016799963	0.4215682506152218	-0.7236926138979859	1.5467989602231182	0.5920051490170247	-0.212942309824826	1.0610343328240217	0.8835727390698366	0.47819493208105357	-0.014249359096334199	-0.8652464517480236	0.2378628845571784	-0.030007213863565196	-0.18477359150099748	0.8118118128730676	0.5744625680150512	0.04553312308056618	-0.1666365133675869	0.05807865008896694	0.0	0.671125071234554	-0.0023413780623730584	0.8004251475095118	0.6693573798971307
0.141746213486872	0.03857934877477722	-0.7003953811201898	0.2749370508671535	0.1906937561296821	1.0107685264920239	1.127171676667457	-1.5861854975795062	0.3134285914872293	0.34046131380512873	-0.12255644384887217	1.2524120156168599	0.009224674116606525	-0.5122945198136428	-0.6499766108676575	0.37202641155607424	-0.5890410469777055	1.2520337889057718	-0.27778463994035174	1.0987750664950424	-0.09403201783105111	1.3804969638241904	-0.05683067061173986	0.2740526968797577	-0.13469677698288263	0.7194080811357995	0.015945493609094814	0.9512563213090718	-0.7854586779168468	0.8748953643064775	0.9281719964422818	-0.6442981378927238	1.0594951624388271	0.586901475312602	-0.15723957418341195	-0.2110451887529805	-0.5126507545982032	0.9816615929235873	0.19365237790641446	-0.2770006155495877	0.5027454215365647	0.23881943295487765	0.09232169214378741	-0.3427211668276455	0.22562135875490227	0.0	0.786612458499746	-0.43682408857765054	0.6817545755238834	0.5542057487979491
-0.2300378260918501	-0.2874033203487909	-0.8086632972429193	0.10473409423224266	-0.5490568519433062	0.43647139703888516	1.0535427832951758	-1.418318824807259	-0.19007407464858808	0.46747259809996183	-0.009948674953748406	0.8712658859814696	-0.4105437529466577	-0.19161757062797458	-0.5236285544048936	0.6906859045516722	-1.0060193433428086	1.1710583916445925	-0.39687079594982916	1.691295504761797	-0.21557066042687995	0.5404046949191016	0.2587184812312801	-0.2801600140376989	-0.20699461629500351	0.23685193262503745	-0.2607162023185868	0.6811540141474398	-0.737515993507195	0.009979880523955055	0.3689615341084385	-1.1920525893643734	0.7137114413556872	0.16096106942510288	-0.5622241835649067	-0.7122678928222677	-0.4498778884961167	1.1793865705467301	0.1918636964441097	-0.31556502787674645	0.15488555983978097	-0.2872872373581138	-0.14485975638363147	-0.48597031373261707	-0.21298018757219442	0.0	0.5165203110348955	-0.8397907839490968	0.27115323486342546	0.2833666478255758
-0.8432570197998732	-1.0570936353224694	-0.8308868580576972	-0.05251324412442867	-1.4770490242815626	-0.8503077873707725	0.7159786574944383	-1.2346551954430574	-0.5490499735902333	-0.05296296534856593	-0.3301546472854617	0.10544242459468874	-1.1433996820719197	0.33225014727942354	-0.4796134673177474	0.6804901185837835	-1.434099570507117	0.5360001698361648	-0.5404674309033389	1.3998519449523583	-0.7250182582075224	-0.27753855070472816	-0.3313050492860299	-0.8825667076491805	-0.6570811282155024	-0.9108889259152345	-1.2521235970723281	-0.4254578692521629	-0.7153705632698312	-0.3689441779699202	-0.712927470926893	-1.5645206811836685	0.05640233814565013	-0.23778929897548515	-0.5573001410871551	-1.3778060109346872	-0.8690279049829164	0.4664858788090296	-0.287942518635431	-0.3716981828810326	0.02861206198309436	-0.9218225185784856	-0.5336969143981631	-0.8048708556828924	-0.9963100988485595	0.0	-0.25176509567445815	-1.2281492887049845	-0.35427100683556567	-0.03127571831566873
-1.1404946133295224	-1.3944998312119614	-1.0384845122712574	-0.14854360418459536	-1.7002856726459594	-1.7414023173125526	0.2335926411400012	-1.2789849502344133	-0.3342757406149414	-0.7825755499291028	-0.7036823134461504	-0.604531665918118	-1.4516463496762895	0.39084267743753537	-0.6662117053424758	0.47009414355242196	-1.3640562473838718	-0.12502925876572193	-0.6077191964394073	0.3424597271541638	-1.179028322398923	-0.7813499523716575	-1.2407916975841065	-1.0916225191709763	-1.0298943463590644	-1.9225512127881628	-2.1140804731619354	-1.6243536400753726	-0.7730455000290758	-0.03847331676406224	-1.3512006549116227	-1.275086205663811	-0.6282510039902262	-0.39370052336106254	-0.30804593708251676	-1.6537159902126408	-1.3483745987098907	-0.641266379510799	-0.9299774248217373	-0.4454752058572815	0.2643327458860428	-1.365836263858993	-0.8070710801618074	-1.117528110877019	-1.3895854836443908	0.0	-1.1174386626324644	-1.4297212581879128	-0.854304518567028	-0.21364138684759232
-0.6532455462620675	-0.7907440249551916	-1.2859423779737875	-0.10880758615264229	-0.773474815525016	-1.5296196317401942	-0.14826251536483215	-1.3561329054735318	0.27400200123999147	-0.9975823266129404	-0.6402677213681601	-0.9698393796288317	-0.8741343508068071	-0.25638103464996476	-0.8676071487946575	0.19060132367894522	-0.6307775134688661	-0.4233731922740957	-0.589998861034788	-0.706159596296903	-1.0608839913101136	-0.9211715300941758	-1.4871855514002057	-0.751389738217074	-0.7768138448157754	-1.9588509892498616	-1.9202636454956055	-1.9917897256525035	-0.7581195012445187	0.5164226651190498	-0.8766311134916153	-0.15266455536891083	-1.0428837391347854	-0.3068267204534369	-0.11878751482152446	-1.0500792589379182	-1.2886178210834969	-1.241682397449068	-1.1251459397397054	-0.4442573019194763	0.6137637276910674	-1.2860796045653937	-0.8273325488793492	-0.9743197949310184	-0.9390259462557594	0.0	-1.5137116637350427	-1.125925320766994	-0.9292618707457792	-0.17300421075169758
0.41396782736621207	0.3781214647001515	-1.1031676436663869	0.037751582099737994	0.7274524513890279	-0.5939936402291144	-0.36101140397485837	-1.1406245112687596	0.6022517890485171	-0.47326995111347137	-0.06646001762405987	-0.929297752108585	0.2741389370654808	-0.9886903616622653	-0.8158275148445662	-0.1945415908623883	0.3192552756377396	-0.43841589963331945	-0.5155621999452852	-1.099817234685476	-0.341942928897601	-0.8779956242478103	-0.7001146764456082	-0.2236819550497804	0.12829223906447842	-0.9848398974694058	-0.7132356066469279	-1.2656711234038114	-0.4807895912027163	0.6055262232317237	0.38942059194871065	1.2779194895361314	-1.1734666374229232	-0.27052677198098896	-0.16061213837055693	0.23013768917522506	-0.592147355853795	-0.9751935770175836	-0.6643503048458219	-0.31020880980999427	0.5747565399570398	-0.6760942462687098	-0.721057723331016	-0.2583604600456886	0.04545925219430079	0.0	-1.30854451232627	-0.26229364129932786	-0.6725081974374615	-0.051928163402284865
1.2024636547549612	1.270338264588498	-0.33140538028644456	0.11148149242074532	1.6050879610296769	0.08476228555202578	-0.5352111808600447	-0.5778511135509705	0.2015985600182814	0.2623521753125074	0.5999317755154181	-0.5986526504371728	1.1624726505993552	-0.8913645773259079	-0.5740504810409817	-0.7688654173182805	0.7939569281569195	-0.45115156932616923	-0.42712089705371303	-0.9536700099575918	0.40080580351949424	-0.872215941692318	0.46893915576375594	-0.04552910487506715	1.040701880456333	0.11543386331819322	0.49159337264383707	-0.13534272062030422	-0.015796203252850072	0.04959194417258345	1.3837595764156594	2.081914772740354	-1.2985816957698302	-0.5477899302367368	-0.39912394091768655	1.2899730999327554	0.18112004005621135	-0.33963296277799154	-0.040460721166876	-0.1530013186797303	-0.13977038386977875	0.018521191092296857	-0.7528378956275674	0.4895403797146802	0.8091460433165686	0.0	-0.9706213865808692	0.6626426966711378	-0.5460694399087173	-0.17168284057303873
0.9255547033186514	1.4052323022704052	0.5224235488791483	-0.03880856567916409	1.1025289730596834	-0.033145718289737086	-0.7339649739982412	0.06434576494869046	-0.6657883314434319	0.4882943657032885	0.8688172824122162	-0.19990438179868547	1.1917367313363596	0.21583968944023005	-0.4902540958723049	-1.4350844116626513	0.48975161287834496	-0.5282911485956862	-0.3985104575960235	-0.9132257964837537	0.5084429168073358	-0.9694649052459814	0.9796099859753404	-0.3525092338293822	1.1914193075785655	0.36007409376202265	0.7715096932120799	0.35675978504326844	0.2740825349851263	-0.6679363131158478	1.2825844270400955	1.7248931250355035	-1.6379776294068442	-0.9910333850310263	-0.7022330008302636	1.3146003942444024	0.38126999548099544	-0.07436678236145972	0.05282929943899091	-0.18511290042653036	-1.2690156391363374	0.24889691548119658	-1.0510852729810822	0.5354976932315821	0.8884536020310045	0.0	-1.0585987361026623	0.9204269964304068	-0.9234546595452672	-0.7268550121148267
-0.3516341523805128	0.9922706977514065	0.7543526670115278	-0.3140070563414694	-0.39679870343160084	-0.6072825375102043	-0.8089851760648036	0.48747169621032	-1.3224323928668118	0.02997858404076662	0.6142061752234059	0.04265080379501389	0.4785255121312236	1.4591474000306128	-0.7571941426630769	-1.8848602424165317	-0.25032549663701326	-0.5003357761241054	-0.4883973097982	-1.342491539243733	-0.10372130946901117	-1.0596923838173848	0.41662284195185	-0.7287561531673498	0.4108045784164092	-0.384735728270748	0.20312892723779505	-0.22681261324761706	0.10610504013014142	-0.9386516488519749	0.23944759244937458	0.6039123530879452	-2.013337623877916	-1.1230789039534146	-0.9380258878704848	0.35736132612498367	-0.05900667938781862	-0.3685742113427902	-0.5078953000678673	-0.4798514215691755	-2.165259109027844	-0.11323705318279449	-1.4467506662520402	-0.23894368501557833	0.4609194616868722	0.0	-1.581173221328399	0.2707160059482725	-1.6496445798245585	-1.495145962153548
-1.6799971108727458	0.5286321389451114	0.2525241386644682	-0.4103098616124482	-1.7241608146243212	-0.9434646389959079	-0.6063540538037472	0.6238738313319963	-1.366563388886591	-0.6169849081719818	0.10657047282883979	0.04556157794069937	-0.3430291466559616	1.7378079050638988	-1.1213639296167572	-1.8260520545397816	-0.7870958741736638	-0.2813631892250167	-0.6340525636237303	-1.8738566279588345	-0.8540387014215656	-1.0025099776904267	-0.6567140534115466	-0.6733729019283642	-0.7004712271112558	-1.3147597040621088	-0.37549037539056784	-1.3249042208433965	-0.3637710634102301	-0.6297175029725348	-0.8300545054305383	-0.3109105194633656	-1.9533550213538502	-0.6681594571261888	-0.9867856724551161	-0.7135892451670753	-0.5810222907210945	-0.771340166528908	-1.119337904503807	-0.824248591950937	-2.306323083558365	-0.6362590732812267	-1.588920305001341	-1.125933792505328	0.021515008209960936	0.0	-1.9594091994947227	-0.7159442594226456	-2.1125616672620664	-1.9182669080029695
-2.041966018399702	0.2528881952490543	-0.35486498369037367	-0.13869424006918196	-1.9725026553374607	-0.7540572296463016	-0.2338726762592809	0.6074886928102948	-0.9596002749919202	-0.8471186863928492	-0.30139010419034623	-0.06989494724047468	-0.717294041675131	0.8326539186416094	-1.121790287471271	-1.234483876133541	-0.754934611625623	-0.03764913245768522	-0.6407948311635965	-1.82327892057709	-1.0738526556805936	-0.7679083076193975	-1.3095727346400792	-0.15293089865480805	-1.3201013647218671	-1.5247419096719668	-0.3570055134940557	-1.9336014812374078	-0.6480007892435036	-0.12513492711121718	-1.1360169985254536	-0.3993654342791223	-1.1956024257503401	0.07909623189664584	-0.7595301038963931	-1.0578026113196823	-0.6051627361663231	-0.7923487747970712	-1.0988348147779126	-0.8786595565624185	-1.6792427906205853	-0.7542936048715932	-1.2433855940433276	-1.2794000636054903	-0.1468155548361346	0.0	-1.6482275299220888	-1.1699696817138256	-1.7999489004636338	-1.5710593732281486
-1.2488451943481276	0.05980568657255098	-0.40095170599223406	0.3416113718411389	-1.2074574385577292	-0.31015237659197437	0.006941851696654744	0.5705512894383413	-0.4826688219743001	-0.530639105863295	-0.45804075471833117	-0.103003666051982	-0.564449149473873	-0.4104600145908282	-0.6028608060506478	-0.3841587302140842	-0.29681612469993535	0.023654383068247548	-0.354120344145555	-0.9744805041347592	-0.6434598469691566	-0.43875373524687306	-1.1219953786785968	0.3861783696233109	-1.1157647462837699	-0.8689508889675679	0.0789704964172471	-1.5468598143226904	-0.42667256871581166	0.13715566790933786	-0.661065076182432	0.08188314852019973	-0.0471657925865989	0.5238748090601609	-0.2819102813646511	-0.5995442584000475	-0.09915492393299262	-0.4221270070399378	-0.40129124785174436	-0.5099424660337627	-0.7169957477177064	-0.3207436934733628	-0.5062262012389691	-0.5612506062795871	-0.12883428504588798	0.0	-0.7241930032648332	-0.7666104335178315	-0.7892555566753083	-0.5874303892107825
[truncated: 72 more columns]
