# Supplementary material for: Diagnosis of autism spectrum disorder based on functional brain networks and machine learning
Source: Sci Rep. 2023 May 18;13:8072. doi: 10.1038/s41598-023-34650-6 (PMC10195805; doi:10.1038/s41598-023-34650-6)
Supplement: Supplementary file 1 — Supplementary Information. [file 41598_2023_34650_MOESM1_ESM.zip › matrices-bold-time-series/ASD/ASD115.csv]

-0.19919716337435883	0.1752685563047244	0.09630208647047268	-0.4479108000775519	-0.29875711885673756	-0.1086888925483071	-0.9835553157992296	-0.04784486831850852	0.13458881189888086	0.4915293933249438	0.42435843271709583	0.16599547575941354	0.44391881373121145	-0.15735114273195533	0.48258683243377376	0.2644602687832554	-0.15942190826302785	0.1671445906223978	0.12432200887990671	-0.41167621168648405	0.2538977170122312	-0.21877432032826166	0.5641100359012131	-0.09174564908124563	0.6148265103755648	-0.24880025944152503	-0.23148039532749562	-0.09546181083655421	0.2960647147408835	-0.31285507283972386	-0.1808570166672249	0.20057859159801325	-0.4604711577337723	-0.7504251359946021	0.04831920762275708	-0.08391180967090583	-0.34268737323126014	-0.3015868465801988	0.2573158419840075	0.15955536626603412	-0.03300046447101861	0.0010858626178708924	0.33647098761140176	0.36408281908181656	-0.14930359790943715	0.03361980841242436	0.022950007594157516	0.8491188035755505	-0.13921816445406573	0.05260583422793471
0.04153947994204278	0.03012422583557791	-0.8873854761193491	-1.642440406614392	-0.5038461637896344	-0.5680169935333426	-2.326332007108934	-0.2816798306603081	-0.8380126019904466	0.8567039787390972	-0.2417979834485279	0.2525787455904471	0.9415343235331461	0.056720881709893096	1.081787875028942	-0.05053910020660161	-1.0368016004679217	-0.6306441073511844	-0.19479634782933664	-0.3860407647724969	0.441509075600565	-0.46112046872764895	1.0910967502215	-0.8613231114491049	1.2688399936418202	-0.5701513208922859	-0.8673203221810535	-0.07867746458273932	-0.7444643555527599	-0.5087811983481044	-0.45682702423854676	0.2796609375571944	-1.4140130436486817	-1.2605899293796003	-0.6778849488511985	-0.04121226450722039	-0.45139394733762717	-0.7187058408870682	-0.40721353971634944	-0.5339942995451765	-0.5961718646636052	-0.858525219617888	0.2012834949899705	-0.3343979231588062	-0.8615959945398826	-0.6441924741275029	-0.4729042036553143	0.2892092865403221	-0.49650036206280185	-0.5816401685052703
0.33225427658616885	0.32103400428594764	-1.520168079137708	-2.2771374761256937	-0.24417492066124652	-0.8425118054144273	-2.7676773183825154	-0.3620727325305476	-1.3087280934310257	1.1382938019775417	-0.34877465870831564	0.4266226278804365	1.2942964921975157	0.24101037924102942	1.4035435656798934	-0.4090354229968774	-1.2260384505762811	-0.8074323476790031	-0.26254946310920724	0.10014355477021829	0.6735072495901555	-0.5374899588223886	1.2114524939833633	-1.0591521591258348	1.7019069379389404	-0.4103726301036961	-1.0170549861255676	0.08114142345441379	-1.303863240120143	-0.32066010169528497	-0.2703664010468672	0.26078988330370445	-1.787503390988136	-1.0104667303327184	-1.0232863514778519	0.2967431788246505	-0.35803849017042993	-1.0553808340769553	-0.9671515808520061	-1.0217384810811816	-0.9154661760552361	-0.943791277804882	0.301369133816723	-0.7597306674578815	-1.0689558573980074	-0.917420208005613	-0.4813043934488342	-0.646568083787309	-0.8201508349552992	-1.132164018512744
0.12856659171428136	1.0058071602661787	-1.3519949931740067	-1.9170315733040357	0.18071605096133855	-0.8000684820445799	-2.0146431118484096	-0.31494673211261615	-1.0585822338354551	0.9513634038534624	0.17511343799926712	0.5727659319018775	1.1114024097737214	0.16766389428756528	1.0758047789164373	-0.5705304218183076	-0.5528641560975694	-0.2442138588877828	0.01672849560392413	0.6209330241411616	0.6821573062373824	-0.5363704153077217	0.7488013847046431	-0.4186578161550935	1.5083183822525448	-0.04253872193723679	-0.5585931366334281	0.26100471160322036	-0.8507199260191444	0.30120187586393654	0.26585350225988025	-0.2624725388143314	-1.43635825536069	-0.17026306557084495	-0.625276786410906	0.7188880609164047	-0.3023736958739161	-1.1893525969303644	-1.0537060893914245	-0.9300799264456387	-0.9245905631492568	-0.024813216459465624	0.5962912962320982	-0.7073174938782976	-0.5362693632740256	-0.6053816046222725	-0.1753063302958569	-1.2470474382128975	-0.9924417617042044	-1.4976688246779912
-0.6146238095856678	1.5255857264384927	-0.733279376639727	-0.9666554041023339	0.3345643697456485	-0.5148264896194384	-0.7279377702313067	-0.20891779130743154	-0.6135069511009315	0.23053205585786896	0.4704432433915633	0.5166259605674083	0.4734378015918723	-0.1444833403008589	0.32301841314794505	-0.5159807877023858	0.29383772351494664	0.4157773694463208	0.2917701225199772	0.8664848098361905	0.37425011524806473	-0.49863820758159894	0.020510247236452547	0.5368927227067372	0.7435670792198099	0.031641926085337266	0.12159256034864661	0.3593501927830545	0.08015313934246383	0.9769567102108493	0.6874857118467662	-1.2122151205147207	-0.798914968373867	0.5634548298609876	0.03884793422199368	0.8297782591951128	-0.47082871999258474	-0.9627511167002708	-0.7445386936791974	-0.42587680992793014	-0.8651271819731733	1.0848582312529813	0.671751018007301	-0.4386140101234123	0.2959430092866899	-0.07648493997267931	0.03391355574363525	-1.059864443132218	-0.8062575586579106	-1.4718002783882405
-1.2910231311228288	1.3253457659013483	-0.44889277683674284	-0.20004346077552573	0.14806820821567224	-0.2022424463269858	0.12656205474908458	-0.06258487150143713	-0.5871085217772087	-0.5266556337413333	-0.24219261612970158	0.2113739616936322	-0.12539892047539475	-0.4289072696287176	-0.16391626907359652	-0.46462854655416164	0.5088009291173915	0.4964490702965718	0.07292934658305571	0.9554124692147193	-0.0016775052323180796	-0.3669828748751272	-0.41572591370730466	1.002821926207868	-0.05598548384967022	-0.3089111129455663	0.5284307583741295	0.35953571845023546	0.3968389280835229	1.2016204875560743	0.5967302100552608	-1.8886401360634053	-0.3936236333659404	0.6626383232604875	0.20300873874385628	0.4216608851962777	-0.772203454184462	-0.3852922913115234	-0.4059421501371593	-0.07190987301900359	-0.9239716248497182	1.3085137153856348	0.1972354723686418	-0.349192796292287	0.7163735523874244	0.14077165815353432	-0.009875133364557476	-0.3741212138772069	-0.16784065602809803	-0.8611754844990906
-1.3038658529007416	0.41791651630693855	-0.8656534260347502	0.017872041152721316	-0.04853221537936513	-0.03735102054493383	0.13140115409384628	0.08313840901286182	-0.9774951646803264	-0.7277114222446466	-1.6277182878451029	-0.14218122051899315	-0.35603542701043006	-0.42218288420800454	0.058307116267343424	-0.5773901416420267	0.07801922421434151	-0.028973526386806104	-0.6679782126025179	1.1373495343292042	-0.11436908093178168	-0.11322989496892198	-0.25551141855640064	0.7139899982503263	-0.3633125731704037	-0.6368458049309921	0.5492457362202655	0.2869769898144714	-0.3218338512096272	0.851323502577375	-0.01660996213438032	-1.6426137710485422	-0.33405258785127834	0.2601817648788243	-0.23882167639406554	-0.2908635801149561	-0.955601222487794	0.21371617974051682	-0.23383495400550666	-0.21531546278504815	-0.9725195474501018	0.4010687156481863	-0.5948163666758477	-0.5258326442243091	0.4012951968859499	-0.15294319027873365	-0.09086658284581707	0.06433943335102506	0.6392667306418531	0.1298281602418494
-0.7653933420503232	-0.5851270589137594	-1.5237864382257427	-0.019081814077884167	0.029543847857883943	0.017242600232131988	-0.3619495213828019	0.0637205598328322	-1.2304930438810813	-0.3982107264257895	-2.4479209724872133	-0.21405774534738997	-0.4289530461451597	-0.11138459366589316	0.6810538751714277	-0.6951035293448142	-0.19266059989239961	-0.6282202450931531	-1.2768351735874397	1.3144671340705147	0.056851622561554	0.1379555893037594	0.30944426597226127	0.19580895021895786	-0.1745242883058135	-0.45374013900300736	0.5243669503337242	0.16773214835498115	-1.2636358446861824	0.34588330411746265	-0.8075681726115426	-0.6181854690404817	-0.32101839455592585	-0.05938055081971719	-0.5308000864468502	-0.8151027747896817	-0.9049312143373915	0.41533588256698867	-0.05615672059835251	-0.5755442024972174	-0.732437673479301	-0.8371115972686158	-1.0348591497269761	-0.6826076035885844	-0.31970119687197907	-0.7293015389451176	0.038691682029936336	-0.16047536584603111	1.0180707291016906	0.8051398660587432
-0.3391568204730501	-0.9866573638352262	-1.6221136339961677	0.18114668523266064	0.2892637166895276	0.2087193638155566	-0.7279851559916348	-0.2924628267618719	-0.9468926116149508	-0.20807370057788777	-1.8403312434667551	0.15257423693716793	-0.7404479933609379	0.267286784951394	0.9760232427476633	-0.48440579168759507	0.4058255632734419	-0.8391229502280794	-0.9670248405869454	1.072461507722749	0.20257278196284523	0.19109621734006718	0.8136165373881945	0.17421340137203478	0.013769285417296457	0.25872305725660144	0.8356878915601521	0.06149235260227998	-1.2218556231877025	0.2322780906592469	-1.3418826631976997	0.3748632896830345	-0.021985928192770073	0.10717604444238195	0.09512793609684354	-0.7744250619887075	-0.7246860780835309	0.18017708471032456	0.35971214976624194	-0.5487260783218835	-0.16557948905146902	-1.4352235827636417	-0.707179298374042	-0.5325670244647485	-0.7981516563901699	-1.2173782830418751	0.33131568058138944	-0.7032732787509639	0.5411922146626231	0.5335079742192048
-0.37047417244827063	-0.5483747913140299	-0.8605112418346348	0.7442451311977892	0.4613136790822121	0.7669215899787681	-0.6361650071420157	-0.86278185105148	-0.36792984465788997	-0.6443282090294832	-0.23335438163830458	0.7511246861589406	-1.204431858187799	0.4668528558841167	0.6166472126178852	0.12099000098948294	1.6415030037786962	-0.6507621924382809	0.3156795603025258	0.24411779404681908	0.10424605410974479	0.029062959156390674	0.9482400633043297	0.7933703970080428	-0.2340467560746102	1.060034248203424	1.4603452532611283	0.10063735018902777	0.03515772715303139	0.5983365158913168	-1.3349178227485012	0.7745113315862635	0.5944536697732601	0.6270647730595856	1.468530104887276	-0.19439957860261606	-0.5269256116962848	-0.007172138874131812	0.8835626510559511	0.06716674823182522	0.39535012161014826	-1.2037759148006228	0.05857607498138326	-0.15583331624614064	-0.6211046847050696	-1.3841902653515983	0.5291500771770508	-0.8671378457562448	-0.5791027199335554	-0.5129530590634261
-0.3931213816506601	0.4001307417460167	0.2744957594246297	1.3836346291406758	0.5431738706505639	1.6299113870854633	-0.14251522376550127	-1.1208437249261014	-0.07851529329808392	-1.3039520636941155	1.1052531199551523	1.1792916332242391	-1.166999996959639	0.45871138646247506	0.026411223040108938	0.7299693812132403	2.5247940893851544	-0.29354941017248715	1.6577171529227912	-0.7172537092933217	-0.019015840948285862	-0.04774578130736713	0.7843521203911408	1.4874740870471403	-0.7830403164570247	1.5779701955762007	1.9623579835079819	0.4289698879973308	1.4363255905245285	0.9755700203593292	-0.7504879444636917	0.8734494001446625	1.2574115788259044	1.0847611969897983	2.5418097304773486	0.5543268727460323	-0.24648480557964653	0.3982246696205013	1.0462376711911807	0.7757346727983204	0.5648771983547456	-0.7174011575317425	0.5153252060020677	0.07719679656683087	0.1262652124767588	-1.1672748386676584	0.5162516740175674	-0.3915696788012705	-1.567069853837542	-1.3246088912380634
0.29103595361714213	1.2800725571503477	1.0505002770598288	1.809595500310645	0.8552586946423953	2.4031033163272633	0.5856035849330283	-0.5071554793407547	-0.30337495762472605	-1.27573907828396	1.3325165754095976	1.2383741237590322	-0.1373482324921923	0.42752768504914657	-0.16611034613157305	0.8758693730547207	2.32220148324502	0.14124919093423063	1.962648778645739	-1.1087668150884784	0.2776696733799189	0.3777821643018168	0.6315173095344404	1.6105090697061892	-1.0280256625338058	1.8620103782130792	1.9182025023764824	1.0548618760526836	1.7600066744623304	0.8818114424676741	0.20433046811955413	1.350838116915352	1.6532380755433187	1.2749930696763498	2.4256858500044505	1.0685560581969895	0.22370542849543676	1.3811086920875646	0.5485885060393388	0.9241779384397548	0.3362233596045218	-0.4561267557204672	0.32609018992600347	-0.0417818267365773	1.0308891993486209	-0.5930645902878164	0.4776518251057332	0.27734862112326325	-1.7126798242742807	-0.9528055742705968
1.596690391883978	1.6495884315980809	1.212880538269517	2.01932054694112	1.572821972000898	2.6367547899859973	1.4308577086139662	0.9632138590498439	-0.6201674082026823	-0.2661548018563516	0.7171275709813795	1.1274328853606483	1.4783310880011025	0.5519742812354811	0.09291776483164206	0.580439426182027	1.2770885716235465	0.7194144148971894	1.0297976922539367	-0.7299436352011917	1.077255714642854	1.4029734711038648	0.7180415214920787	1.0937634623308314	-0.5218639427136635	2.1319462067583532	1.3135184574440515	1.756384512700778	0.9733090213996118	0.40370843050809624	1.163270211657069	2.2856177757320033	1.677347853631198	1.3427973595422964	1.2504732798517126	1.1868376903955065	0.7504329739079638	2.3017614031978373	-0.3189982700020309	0.4879795999053449	0.133744066851956	-0.20915003275811808	-0.06526348022076633	-0.2593964921643314	1.6873251645818246	0.2041799276745576	0.6698426325821193	0.5300729008206071	-0.96146860470218	0.5088503169105857
2.486668775903635	1.3686482213605435	1.102978318588871	2.140256552537176	2.309348208918572	2.1734195678629167	2.2027818068784786	2.4919344890550352	-0.4046680344684566	0.9041414597516954	0.13283729468515934	1.1636565428097572	2.563909461638114	0.8078731101942573	0.21996235015665616	0.38288321148108895	0.26818801520811897	1.3628031020129436	-0.22592978453800366	-0.13395264430613513	1.8347495147161277	2.545276736324164	0.9781435264338771	0.41657254150456036	0.5139526221857149	2.28539540956431	0.5023212834000038	2.1514679174492564	0.19713623126093854	0.11208155549041075	1.7718224132938025	2.893915430714966	1.479787058728098	1.4441913345311255	-0.06339375786307731	1.012031037826994	0.9718220166358047	2.4907998852511524	-0.8709296799086146	0.1348792623842025	0.38502650743382133	0.5286207014666827	0.014608495826279756	-0.10619107363642905	1.8834558297034065	0.9168547043991406	1.0810860242457485	0.3028866880014794	0.10884240953606579	1.926741957377876
2.01114183016522	0.5520360455976205	1.1278602030769824	2.11709793048218	2.3473603653283073	1.2272748215495457	2.544193889595821	3.0441004695486633	0.4943198149511997	1.1482865049528947	0.08884992950836484	1.3082739136597688	2.2965785420856744	0.998533430512007	-0.27145001934805646	0.6898156728113798	-0.15719487751503994	1.7168095262095984	-0.7040532858154683	-0.05477004342294662	1.8277046800720023	3.001144202085302	1.0907956598500033	-0.005247108293836892	1.3328624961942155	1.8639166834771317	-0.1844639597373819	1.9103742044727448	0.330794522464133	0.34887480085748807	1.870617694511557	2.3807945221830358	1.2994738375353447	1.38816982886048	-0.7785559028984115	0.7259808432312752	0.6994179560014212	1.8419898234031975	-0.6728194061930152	0.4162072898146597	1.034342086903952	1.6920251056451128	0.6253963477121546	0.5432836648395135	1.5783492343136862	1.180617375864052	1.373089150518628	0.12507864231015825	0.8621244663007325	2.183580122139893
0.4499678779724008	-0.5228396227053237	1.271549494399782	1.7173627273433336	1.3631201282708514	0.14713911392732262	2.161005961749025	2.2428147923261617	1.5599428735905896	0.3668921899851881	0.37580531480100837	1.0847917700812268	0.9084044287020544	0.9708533915413788	-1.1352143935195897	1.176101180488355	-0.27133606009313976	1.431265829395358	-0.22339265198162234	-0.6537274217739236	0.8976340799028013	2.2982548804239804	0.7287679133767773	-0.2552221237214376	1.3359362838638913	0.60998711249001	-0.7183069163796526	0.9795471934291873	0.9765980991713997	0.7069732173082344	1.539699492636307	0.9208905896297505	1.2427242908005973	0.7506087999305631	-0.9303163177910202	0.41914561975900166	0.24701219114948075	0.7777099892382401	0.048895957308265174	1.024248555224733	1.519537901568862	2.4483409605151265	1.0919667570253009	1.2402185773463925	0.8310548057513298	0.8854392004153124	1.166747771151524	0.4634232521398981	1.1165957093405126	1.2248003495647215
-0.7952360103302286	-1.477406348153575	1.2132736344568513	0.8754362312802603	-0.14424779194833667	-0.8432213654966904	1.1785832397163385	0.751401703611193	2.055443803445111	-0.4200213192319348	0.5257363873852671	0.09255850187619565	-0.5874424773667206	0.7736433884164997	-1.632400679557469	1.038158563478951	-0.6795423016519498	0.544888081187873	0.39363744292362896	-1.4216287816304662	-0.33035518901613026	0.7632162024509812	-0.14740903976856823	-0.682141455859411	0.6194612734942654	-1.038471327038533	-1.2433665238641243	-0.3279508838180337	0.9690052127181616	0.38551833425867815	0.9628521191812762	-0.4216299064348173	1.2004204101144642	-0.6056309082667557	-0.97885993073498	0.0956984500020311	0.19769339629674698	-0.26103926233563485	0.6672980039539649	1.0691878715199938	1.2902997794428586	2.0156107527064524	0.7793181820108448	1.386549613087839	-0.19391829986883802	0.35830652567674776	0.380995403307723	1.1459293151827377	1.117299792478809	0.03401230368118128
-0.5679143897933939	-1.931058984097903	0.836033246639114	-0.0868501600864495	-1.2461802290202644	-1.6567037744131954	0.14873776210517736	-0.3012981035036969	1.6459692219467672	-0.2778505555267626	0.373610590248586	-1.4073604769350299	-1.3522735906825103	0.578146598917844	-1.3615018529804577	-0.05989664640355837	-1.499287848724501	-0.482098626063491	0.31535067423157526	-1.7764843079810944	-1.031550323060552	-0.7026832629516533	-1.1727538159705062	-1.3398536028705916	-0.13128823849934446	-2.184367082141495	-1.7469725066196984	-1.462065569539435	-0.12168203611599052	-0.8897348018388987	0.2760501256052497	-0.7862912110798276	0.977077431256472	-2.181083827897189	-1.1144148241700644	-0.2099632478715418	0.7616627038421995	-1.1331041491674059	0.7751704107822619	0.13920048543823574	0.38509770906367813	0.5895942067525604	-0.14612037059326546	0.8878241642141017	-1.1947409457797171	0.12736362880658678	-0.6821833969331466	1.5404031066106514	1.1100292196667212	-0.38604785523477103
0.8422441596365421	-1.6935962530414093	0.43919441551294086	-0.7039773928897567	-1.4318674269190124	-2.1889692991721885	-0.4110888902957725	-0.35579337639317077	0.6377444164299008	0.5369304792291558	0.09302639829870596	-2.563582392769704	-1.3380645976292955	0.45103043660635905	-0.6973833455029752	-1.4227218415314076	-2.188638788645952	-1.1383416839543226	-0.38292322829603725	-1.6119966889088047	-0.9743434276444316	-1.4083527756707592	-1.794572055927327	-1.8364145404161754	-0.2963176977294829	-2.2797939564820546	-1.9809335994676707	-1.9570123458081523	-1.3556754870540242	-2.4174577547674025	-0.4258378238455474	-0.3867312388613248	0.49695939099839825	-3.1177422306540907	-1.113914229359508	-0.404084850790694	1.4432448570302872	-1.8299542521247756	0.4874803137370277	-1.1021348492237482	-0.5284683111206039	-0.7390235219124736	-0.887238511179809	0.281200806082418	-1.8057930231000763	0.4209888981116724	-1.5523722020182256	1.2704472036788625	1.0522005745490943	0.0578490855338336
1.962989041058539	-0.9483215501431228	0.3707323790513186	-0.8351712969289881	-1.0284292792895728	-2.297116022316127	-0.477989124981226	0.09087218203958633	-0.29937848544198115	0.9191132760490753	-0.15077497912145657	-2.719334625902487	-1.0554043215347646	0.2502481013651941	-0.3523700561741231	-1.912698401578317	-2.199679010656383	-1.2584688689039532	-0.9116103939146891	-1.2149365768355986	-0.687160027558956	-1.4733716195993405	-1.7245861121977717	-1.801754984302136	0.10065491481094697	-1.6438922789167498	-1.761819292789151	-1.7578069759663246	-1.4860537125750264	-3.130249823052596	-0.9870129298550256	-0.19364011766565875	-0.13517851510347567	-2.9123596305562915	-0.8283201080642177	-0.46665360194310407	1.482904190559222	-2.2199681416134625	0.1617850860659302	-1.570160735667782	-0.7542376037792443	-1.0683638155879422	-0.9310250705378285	0.13493611383428672	-1.8000217029213834	0.9092546614997932	-1.9132884140547266	0.631581509647871	0.7613869955052939	0.6117319062782131
1.6071434014620494	-0.21866253020746784	0.5506107885575345	-0.8034784505469478	-0.7712308702930606	-1.9898170720388584	-0.4482207724837144	0.05386532632954572	-0.6274077048966117	0.2839902593800816	-0.3802472170110635	-2.1049961410470974	-0.9407017292464622	-0.21320543087887908	-0.6123980221537801	-1.153467878645858	-1.654194079404599	-1.0856030034838904	-0.776604338125028	-0.7992333279763083	-0.833947780478318	-1.6072039340463948	-1.2392130128798158	-1.3876952116701406	0.43374099466868943	-1.10427334304067	-1.2753025398108997	-1.2793580127233088	-0.4758877592687327	-2.6584371785315386	-1.217205288618643	-0.8329593289024462	-0.7703161933918731	-1.8768406123549262	-0.543458128577817	-0.5678992308110518	0.6755730286572804	-2.148915364584973	-0.05260865568378756	-0.9775911414679788	-0.25711868726290343	-0.5895506975274631	-0.6217752035688086	0.3736955636448359	-1.2688178967530572	1.0069768803599952	-1.7996232800863197	0.23632112564822075	0.266259676537236	0.5427550107978317
0.020682389674199813	-0.029926889031515587	0.519273582419649	-1.0085086934228562	-1.0148090406791328	-1.5471005444430992	-0.5897715204705033	-0.8664434705949509	-0.26562394002634926	-0.7203423076969354	-0.6300341600057628	-1.6185859489175909	-1.0343035088511319	-0.9147550201120105	-1.1179587649719704	-0.0012524195064713402	-1.228420435200987	-0.9907971253621103	-0.36306677568819884	-0.32019366242804664	-1.4723581758099842	-2.259445906156727	-0.9674936725041254	-1.1390182710124073	0.0953899277087169	-1.143801280265548	-0.9568775988329892	-1.075766150529761	0.37871331714206813	-1.6734781107812677	-1.087981806991898	-1.9381123956835848	-1.3442395559889133	-0.8611913467402927	-0.6642267982791105	-0.9347052460433537	-0.3237727485241386	-1.7225433366596337	-0.2871545149842888	-0.18678087630241083	0.2707063290656933	-0.2923093657740673	-0.7068605420252957	0.34138354800476617	-0.5858203074542411	0.4810032438742777	-1.5427817960668497	0.31549737257441757	-0.09358181612133182	-0.1430614491724489
-1.4250892663650916	-0.470322322637994	0.002364514418217418	-1.4339222786670864	-1.429819707958155	-1.30646320816708	-0.6637875828898452	-2.003997040167225	0.43800233280681156	-1.0112084333131792	-0.7532879683660267	-1.8437253645182068	-1.124240542906849	-1.5624811447128684	-1.3436543363923965	0.3330316589086759	-1.371945115550991	-1.1213410932552286	-0.399759885544769	0.24478845454568107	-1.9744965897878621	-3.0422500547265208	-1.272965771487139	-1.3385019406866299	-0.8882281494423264	-1.479095636062254	-1.0240762633970768	-1.3512994827062161	-0.0659077703536816	-1.1038042743330754	-0.8328783128664043	-2.5959730597849444	-1.801478866092792	-0.4789866520605145	-1.1105757982975628	-1.5199109520079463	-0.596653707630102	-1.25221525677711	-0.6201626369463753	-0.2204206268446973	0.10765061525119297	-0.7925330069504587	-1.3903193936222284	-0.3984856655040657	-0.12801354233221196	-0.24815249069679138	-1.4998163510866642	0.4818088158569725	0.032155862443192046	-0.8044373215164305
-1.5947759860306363	-1.0495737960378717	-0.6788689104727346	-1.6191856969441298	-1.4612268717564554	-1.2860631138909773	-0.19895065384690885	-2.264988747351727	1.0094168028871813	-0.35519409482559905	-0.5333977852622499	-2.357328527092641	-0.9919017594315968	-1.840263782877941	-1.1325780902730878	-0.394609139101113	-1.762728122105626	-1.2587842209470952	-0.9822980467246722	0.6393080422341896	-1.6786005477182484	-3.086259477698186	-1.8259581785090533	-1.6093023870982264	-1.8335822198642355	-1.4888969162341483	-1.1994886263979252	-1.7666858427084418	-1.428047927859378	-1.0923968755655502	-0.7203186472633404	-2.2980137156183487	-1.9331816666763249	-0.5836448237008232	-1.248263952398504	-1.8588061770386475	0.12496565367518639	-0.8301909786444275	-0.823814932254012	-1.0386317610796065	-0.6935596306374255	-1.5974178972179145	-2.0110851131494343	-1.4209979064465095	0.029017005221929067	-0.4522161634572691	-1.7485146762301937	0.2083490387054792	0.6089988125314658	-0.8612243412472883
-0.5942902282423388	-1.0815149927479264	-0.8786783574018688	-1.158905566641971	-0.9888833091968399	-1.1095198579587433	0.8546077905021933	-1.262481833468226	1.1821463031229824	0.4480391544438586	0.028841202813400257	-2.1370296030608413	-0.5100424245244647	-1.6965372093353048	-0.7077419217109652	-1.1635085437053956	-1.6289155301815403	-0.9989559417410065	-1.366102662267375	0.5484401842371168	-0.5913222948628568	-1.9811157729174151	-1.8748651703243748	-1.2977343114271076	-2.0068171709974405	-0.9472878658715996	-0.9913397750444493	-1.7685170614932306	-2.1624888129827755	-0.8809911586976373	-0.6958077609367174	-1.3672114860375137	-1.4586522624904927	-0.500507532032085	-0.5402808982070347	-1.4133362861186447	1.1750990536081163	-0.14503237479835016	-0.5633534772921691	-1.5153933947545284	-1.2503206682531907	-1.6363391103575087	-1.7282569719619196	-1.7567636129743602	0.14947468735577896	0.20653198048672092	-1.9871975229526215	-0.5409005633968623	1.15030817383731	-0.3311585927630836
0.4892664344789014	-0.33085652197035453	-0.3105643525207504	-0.2007164483058432	-0.45160080059117796	-0.4064606081721908	1.85677692553215	0.22046901004098787	1.0191800613210436	0.6312094004735189	0.6332879788511001	-0.6848314843077832	0.29253552177628067	-1.3593441379651183	-0.3018544001405752	-0.7793446219445046	-0.5870980171163888	-0.1450073307306428	-0.8028277796229729	0.06226007081855466	0.5613907680874372	-0.27546630135887407	-1.0203890409080056	-0.2326465679727593	-1.298688239571056	-0.2174213458403624	-0.24715279557945138	-1.1419535831950463	-1.2536405662468404	0.23597162593496385	-0.36939124786688715	-0.5310608835404343	-0.4069097775558541	0.23740542145452315	0.8022231799462034	-0.17079364236504774	1.5881639478190028	1.0537866629445682	0.16549973995149828	-0.6833905738264442	-0.692187778950583	-0.4683954927144821	-0.43956946361455235	-0.904505694619455	0.5349987400178706	1.2899406855269173	-1.7511560366609635	-1.2382928468780774	1.0896039224196945	0.259646191957922
0.6950369157852965	0.6894442250573889	0.622058778455592	0.6056553363362303	-0.32983062038028743	0.7166734673671712	1.982739965061182	0.9480844600325159	0.753025285712862	0.3535272276171448	0.9303531285190676	1.3367161753910402	1.1127261046763166	-1.063014217195636	0.05396212705793197	0.8236431467603978	0.9176940744265496	0.9965158202237906	0.561650777144804	-0.25968820669410975	0.9661440181645727	1.0243125193918283	0.3012532117902895	1.0235178607210322	-0.32060608744104363	0.2522979084784651	0.6563793093460534	-0.21940667259835336	0.6957803933266884	1.9670592315272437	0.5076146836787272	-0.21300677704259635	0.6418900761545738	1.3942845840790181	1.9326170426693543	1.149118805108749	0.9851423232812746	2.3456921310540264	0.9041935468903505	1.1505036861988445	0.8997923984269628	1.1686530099997547	1.073067623657141	0.5632935805995224	1.1516962682982148	1.9071164608082443	-0.798407580039352	-1.3380796343793604	0.285110700465679	0.40197312603868307
-0.00851153952709453	1.1505356270728013	1.2154367523559988	0.6851423682427863	-0.5966143732772501	1.6878089563599616	1.030411620833278	0.4196248594116238	0.520085026645453	0.30175686962403137	0.8334997412026197	2.657906260980444	1.4314091070741728	-0.8045396579136721	0.39210807628153943	2.474247553594118	2.0245515216015226	1.747100919972942	1.776057771907926	0.07835492865946912	0.42071487948698094	1.4018568728000995	1.1842087617078774	1.7430650750917305	0.18022926320067	0.45776228337282787	1.2171413646219835	0.47572682644996384	2.16186789482708	3.169716903332942	1.5705105893576379	-0.2531007485937592	0.9189927405671926	2.2467603765379884	2.1381424339407853	1.637620703385274	-0.16978394156153284	2.7767545957028394	1.1188289658744264	2.666813780807762	2.437804161331339	2.058846565508159	1.8844878107199732	1.5128733049736995	1.5757380191058168	1.4806923283364841	0.6481607982935926	-0.8231602285695074	-0.7943860125079893	0.030915229285485433
-0.8967628306308698	0.7284282815767359	1.1284145186536036	0.07480177588659104	-0.7564864734544527	1.9926875994398534	-0.3232024843979094	-0.6866905116010834	0.26497781254480857	0.6130788936931357	0.5703239170260341	2.5705203012428357	0.9332846928367585	-0.4112276969172189	0.643620013058979	2.9270762300800395	2.2512859982108004	1.6201352679583534	2.043446234619503	0.9372636107299586	-0.5284389438991366	1.1883012244647038	1.1288648807245856	1.7668055258564852	0.017919736049888436	0.7397969866063167	1.3302532595660226	0.7524119564582343	2.2904960262976948	2.9486900564193506	2.0041885316838473	-0.19726082804646183	0.23496585939686132	2.2480261098523093	1.4398420843987898	1.0435198587665595	-1.1151429712233885	1.8146237259283533	0.722095909380589	2.851033217688733	2.7762989656238704	1.6812820106883106	1.7359137817870864	1.3623488309757361	1.361299757188085	0.2629656248347271	2.0051360070274544	-0.1742873693970956	-1.402077019769426	-0.48357442753786983
-1.2860115966793417	-0.02115779763279204	0.6048897156732986	-0.6009580133757364	-0.4171722298495994	1.6476923603679372	-1.1214642712984533	-1.2576536453450216	-0.09434524682947809	0.6236031569524133	0.446286247078882	1.509598690600618	-0.05319444072275828	0.17289208479017543	0.7322587957179141	2.020598969442879	1.8438287802292777	0.8323481011573434	1.4602970260050856	1.6081191111875017	-1.0793855974690645	1.0106116352099168	0.5096430734477241	1.5554564971091913	-0.3157873048853897	1.2193464866934975	1.3131547378631148	0.8617403572956375	1.5761214552787608	1.527598429780732	1.311311498893395	0.2323988798297494	-0.6722920264686686	1.470608237932323	0.4554589422215885	0.04020966707156981	-1.4982170680436784	0.07895624865182337	0.16840891894662996	1.9062458029273532	1.7433583669130732	0.6177754876490283	1.132960783766668	0.603594750730407	0.4924435937071717	-0.8773333689853532	2.691397125300558	0.15716280810176217	-1.1210868135690617	-0.6961212833840512
-1.1024313434632487	-0.2026516745365258	0.09831683626931785	-0.6889069467810356	0.25252316892694154	1.1141028006737452	-0.992365729394927	-0.8725830150600793	-0.45346589021006284	-0.17510881504481948	0.5699566828713053	0.5266559442111864	-0.7041575836110955	0.7431975326182169	0.7542155600284	0.6650915629348753	1.3973266360204468	0.17672579291181467	0.7739130713307307	1.4878960947909494	-0.8189696101300947	1.0624087281335646	0.1401538319612384	1.5355583344383177	-0.22617643837277193	1.5299808399158505	1.431168453137919	1.099766140732108	1.0357238030027829	0.0050452865799136895	-0.09942745641224732	0.8971870764147594	-0.7519223303728094	0.462975293259638	-0.19756726851572914	-0.4342205008558131	-1.5351812455099516	-1.1158904540030061	0.004607564682179397	0.856945810101308	0.23232654000003772	-0.14660358171868063	0.7670241143704876	0.19785669874616332	-0.5451844206698779	-1.2081796931986675	2.4730234025972426	0.1717196586006893	-0.23377875990462432	-0.4533467486214426
-0.7602137535255069	0.46019578229566915	-0.19183519887513795	-0.07960530859846099	0.6844717974175966	0.7898289854365859	-0.4172358505984643	-0.1249287129508547	-0.5479545202098245	-1.247235951541509	0.7798486763488088	0.29799197412176465	-0.478081922052358	1.026976952574461	0.9029154935856059	-0.16914699616837114	1.2392928965368928	0.25709827724427764	0.5447167743512347	0.6533880250396122	0.021904375564408964	1.0464719279104044	0.42025963266038535	1.565261967881621	0.32436217355057667	1.2398245011474927	1.5410859561955919	1.4016424906403693	1.0283689948384616	-0.6658895665949067	-1.2060695132140968	1.3542120143512264	0.2854638189285545	-0.2268188034804056	-0.2882121596225798	-0.10348581483638772	-1.583736086602474	-1.0301748832165023	0.3250078872988474	0.43219553293217217	-0.6936110508393125	-0.18919984685232963	0.9052139425806704	0.543823482532242	-1.1672564445448093	-0.7362188210849362	1.575790125367917	0.20458445216951154	0.4995972965599319	0.015032692039674032
-0.6248071923559122	1.2735326182204856	-0.37077041708674635	0.7056993801104698	0.5040019736497247	0.6714218164134729	-0.1811470582097105	0.1474232470318465	-0.23333065362158692	-1.465482781284433	0.8062884977817377	0.672599150584208	0.27205077675580874	0.9919392376928748	1.1794616392368147	-0.30204705062430076	1.2219881528161824	0.8377505517676208	0.6747733716324985	-0.2539306778152142	0.8414574834374455	0.7241870957622472	0.9835885363437965	1.1795382743859884	0.7702414186454275	0.4609580196900371	1.3117802347633316	1.4135128151734615	1.0727462168531958	-0.38844108967091173	-1.320315726986597	1.201308919483161	1.5657187172923133	-0.36936673607854237	0.09801990441703468	0.4469069982640448	-1.6913245358777989	-0.18873655365531314	0.6696044549651204	0.4822830958209547	-0.7327870322306234	0.11954263598945436	1.2529499853746922	1.127865668311653	-1.169023588383376	-0.1152579858048311	0.5372090449418448	0.45086121876551355	0.490175638291469	0.31468703352960653
-0.6717052577939934	1.2725314587536152	-0.5704936762726386	0.9591257577940112	-0.09790029945574565	0.5172351435554883	-0.615771015475852	-0.18943075116480446	0.2884399897810518	-0.4640025014674773	0.5172257387389043	1.0476061720122285	0.6264228003771332	0.887026030342281	1.2987743779551288	-0.24109085917039672	1.0318458762459284	1.0661153676328852	0.6963668779744905	-0.6592368558055463	1.1625549815819476	0.25698827728415136	1.173591483580001	0.29247620050631634	0.5576650990646173	-0.15342484232747325	0.7286860357236236	0.9351326112567856	0.6412939842984674	0.27179871003436445	-0.7150112961266815	0.42115324063198545	1.8298464887049504	-0.04091553442806182	0.7550016658712665	0.49453546286035943	-1.6038359114230218	0.28698418060397535	0.4576404190595089	0.39496803296119465	-0.41172188810973753	0.1965141331569925	1.269048062143065	1.144341006014389	-0.8084712685416574	0.012786142336679516	-0.10468945926477749	0.6891239568304263	-0.1905776412603015	0.2099840408074156
-0.6435886522383137	0.2600189320062223	-0.792715769578485	0.36516916426019047	-0.5917247704271906	0.2234872892051673	-1.3837421130429373	-0.5055119604821354	0.579827211549363	0.7870684757559199	0.04618363827067961	0.9993073050245803	0.09908127055406073	0.9319873996071601	0.9916832797535786	-0.45715467885560995	0.5710950164638484	0.40867242423159233	0.329936323029011	-0.5203154615986414	0.9288486185994789	-0.10197899226347042	0.7600578786261089	-0.5523419360364076	-0.24322689079847382	-0.10779951699882685	0.19835098454663028	0.1852141062501288	-0.20034216615773	0.7539193238812678	-0.2739144772236994	-0.5370425346674649	0.6357883363362712	0.5067963468489113	1.3673105082551897	-0.020551174561973598	-1.1424598569805957	-0.08108640741217896	-0.4557892109598249	-0.15953079816592963	-0.3708722950550486	-0.1466490769321714	0.6135669921904409	0.3253676057354471	-0.4636950344486755	-0.4173765682058397	-0.1391123690807011	0.5098355926630381	-0.9547678967731003	-0.21608125650727042
-0.4510736328245759	-0.951397705038635	-1.034663733181738	-0.7492508219660425	-0.6408975098911772	-0.07764281703885774	-1.9108017541150655	-0.2472802736402945	0.33680795277191333	0.9924317578873462	-0.3124155250953745	0.5265514805369694	-0.8117020847595549	0.9988990326322124	0.36264244081452657	-0.9151257958998605	-0.0013437710560083938	-0.7189874929802124	-0.3231403575863518	-0.21239509317842975	0.42496083275487256	-0.44335148555237236	0.10856938806881512	-0.7443336174859401	-0.9867494225243959	0.34442739296363317	0.06635381963153353	-0.41474769519233395	-1.0058466689346575	0.8594181336616368	-0.5552908409522072	-1.0639447926977763	-1.2437098213842053	0.9046833710182717	1.49127066698699	-0.5357799682780534	-0.4678110225431135	-0.7314933763615274	-1.601065338954873	-0.9860265740478054	-0.7316861492045563	-0.70134515611471	-0.5552424848679354	-0.8815179472898673	-0.28230287268533666	-0.9507181858846576	0.1660821454440493	-0.2101345538593486	-1.325643881180436	-0.6795197402889056
-0.32555205191150477	-1.3782947973474968	-1.3905612081716174	-1.6593019735189647	-0.3438301179244803	-0.26702585156775904	-1.9125608366086169	0.35564447754782885	-0.35003860528928804	-0.005663366443299532	-0.36749045827947124	-0.13634601706970664	-1.188532635576692	0.6808259981043977	-0.16386575135227724	-1.245800762289885	-0.505617861697433	-1.3729829214369629	-0.9945619108978891	-0.06756475063402596	-0.021247477741774965	-1.0285238675573225	-0.2984006326796622	-0.3202772804070429	-1.0966478414132663	0.4645569931428144	0.14220846991690972	-0.64664410640139	-1.5176746654909314	0.6054024416558034	-1.265561171323765	-0.8764050567051903	-2.5740895364134286	0.760910994333327	0.8127947077647604	-0.6348839600072532	0.060259722405411664	-0.8692273200222511	-2.238990569099985	-1.6784303535864546	-1.1577813421341032	-1.2599236126723425	-1.6069863077714854	-1.821090678063308	-0.18407087270485362	-1.1545622389795325	0.261379074941525	-1.1089824054408033	-1.3808090660174557	-0.9544639046948573
-0.5311050544210231	-0.8659671399832483	-1.8660479476716327	-1.7651067301938224	0.013999338848285177	-0.4416651585074813	-1.4923715214920625	0.5699313786956821	-1.0902536351293344	-1.0406638006422908	-0.21405273409396047	-0.7460960424987539	-0.7289922882805797	-0.263507553690616	-0.27714214768532347	-1.189538812314458	-0.8879511565902226	-1.1031467877722725	-1.4633012774557228	-0.09351365783999516	-0.26453265245708474	-1.6627341648099265	-0.3687016243505547	0.05918768422990002	-0.6050715471444462	-0.106716364705614	-0.11876516074102882	-0.6098743962745001	-1.7708978260920667	0.02721716859918031	-1.6412575764230783	-0.23135854671166917	-2.704340313743088	-0.053933498456269685	-0.4440623608576235	-0.5506846449176911	0.23661978216122065	-0.4119292264414775	-1.931948339759073	-1.953239410957119	-1.3574550344791474	-1.7807056849360217	-1.8461221912221923	-2.1596077804971414	-0.1122589631527851	-1.03027978169938	-0.19450132792010943	-1.6370484127362563	-1.5252381469837328	-1.0158646765075654
-0.9563296960613388	-0.1582332740878121	-2.1471601153302644	-0.9971492467952771	0.3149552109611807	-0.7694883644701044	-0.8678064502040671	0.08312099985469076	-1.5199789152934282	-0.9369492990315563	-0.1346445321242567	-1.0945933489421842	-0.03176025873432806	-1.5302383703295463	-0.079730895611564	-0.7981290619153711	-1.114611466724809	-0.4030506127363468	-1.5672521266044936	-0.09212731347981508	-0.3447121700485026	-1.5681608257666115	-0.37645641940093816	-0.1140361548227588	-0.031077170779607526	-0.8982063799363523	-0.9203760636352214	-0.48157930610793054	-1.7369845178110215	-0.7184856627147291	-1.2469756505805065	0.37107668916585806	-1.8809005064248379	-1.1236206819226613	-1.4895282502459783	-0.760288023176418	0.17535419332832922	0.04065221876827878	-0.8776250032697894	-1.7014297787839452	-1.3559002465669427	-2.144162958319849	-1.094957270333558	-1.9474637365776686	-0.14470644269882296	-0.8848931128575019	-0.9414174904300884	-1.5426544540048197	-1.8626464275798411	-0.9426120201504666
-1.0885824270736921	-0.0207218650843806	-1.7763076602906056	0.17209045327748476	0.621789227980347	-1.1867700584432086	-0.17064976876928054	-0.5557289664201228	-1.5384253749702173	0.2055949452697245	-0.30309554757421714	-1.0178083283329675	0.17214349321012024	-2.38083943542622	0.09097317871808927	-0.31514545571975205	-1.0356810309211393	-0.0788226443071625	-1.2116403676056733	0.055635556861496134	-0.3467710471876339	-0.2120641636853879	-0.531226365647442	-0.5786299447556706	0.20917020142439524	-1.1400824023169338	-1.7422291201070608	-0.30450084947403083	-1.2116675946113566	-1.1986068217395596	-0.3345860672329549	0.6837471757673858	-0.7496389123983591	-1.635965301609147	-1.5654682898633967	-1.2090293597615607	0.1357698852009752	0.043701550524223864	0.25181992553473515	-0.967002941727454	-1.2990644872446886	-1.9812555462387405	0.04755105669555343	-1.3788791790581891	-0.31994288740193194	-0.8930561756448755	-1.2614574539433079	-1.051147314191462	-1.9326874586888159	-0.7220815709141815
-0.4919114440972864	-0.4570255651795035	-0.698906214699443	1.0817564941144542	0.8997480763146618	-1.363783142848463	0.4652771021741377	-0.5395829246713014	-1.2884908067282372	1.193437028249277	-0.6174118430427203	-0.525663864323519	-0.13295388059256585	-2.2053741972697414	0.06104099102384916	0.00966235190830137	-0.4967829683259409	-0.31739085628119384	-0.5267526377223174	0.27287468881753935	-0.3012226777444456	1.771380163051984	-0.7132871107786405	-0.6009298563113546	0.17917026475613868	-0.6739547587384516	-1.7892772322530308	-0.07137855949007253	-0.22484677476740006	-0.9381346912810653	0.5036664780826727	0.8443379983213657	0.2052357045383863	-1.047988766926616	-0.6690878541108303	-1.2269553233425097	0.24589334539154747	-0.1770182053902526	0.8260885533791716	-0.046053381282978534	-1.1759793614641745	-0.9964590320485012	0.6482260479361973	-0.6615923105910442	-0.4653869743933671	-0.9052185075923692	-0.6451420785178998	-0.5787254626001939	-1.1981576678548918	-0.2104403509975049
0.6665161096428717	-0.8631372475818164	0.46012058872524453	1.312258930298623	0.9033448575896255	-1.0385991012279387	0.784259293212614	0.24659883144215705	-0.9844876812434767	1.071279974698538	-0.861153305052941	0.08561214661237357	-0.3524229080083415	-1.0514901243316443	-0.061707301255281455	0.01721355164145521	0.3711431159845639	-0.5741340837252691	0.05617905782672941	0.40696683188621874	-0.21229166685355425	2.837979438902607	-0.6706390204479473	0.1335480257938548	0.20627087544113376	-0.14839739879061617	-0.8317013446199446	0.0944517123382801	0.6442929741715385	0.04203984771505474	0.888118923669586	1.007079624334319	0.7455658571206001	0.30303044757293257	0.3735805303132897	-0.36070635563343295	0.43420131378524757	-0.1339772454051032	0.7085081620145721	0.5184770127696302	-0.8627945288357133	0.5132037536481789	0.29351218553119857	-0.05906874917660473	-0.34168571399857633	-0.7048056269480971	0.6197110116719989	-0.3134764119805957	0.22847095617545166	0.6688822212340635
1.6320814407430078	-0.8067680118299592	0.875490222857285	0.8789159226062504	0.45070843153151785	-0.35536951158726543	0.568908714929438	1.062609000724718	-0.7670144386124627	0.03879158455730736	-0.9851110590114002	0.3723567524038024	-0.13903419044250262	0.3674486260031402	-0.13605669452891125	-0.29446623196046373	1.0581933444844773	-0.35872797531514244	0.09517593688963523	0.3952416003171745	-0.13956009406336342	1.989324303477119	-0.3818510098504714	1.0644953415035237	0.3984164678065724	-0.24544231013997994	0.48263206968936584	0.005882052043059505	0.6815227948488317	1.0201438701857908	0.8282860728966538	0.9787280727274338	0.7214788418731708	1.3499009644560045	0.6383491750408216	0.8705388522625678	0.5959716445862355	0.2142501006285357	0.28137412174147525	0.31471561426903666	-0.37391240554074806	1.6603906067904346	-0.49433374674044334	0.16113489264313846	0.023348420437917464	-0.3395253152836788	1.5754144411280246	-0.11257801999736182	1.4968761203330134	1.6887386046273474
1.6906373364996579	-0.43169819951408156	0.3633855113438456	0.10369241899692616	-0.26002985084713237	0.18338775789774672	-0.04082275177729535	1.143258711277054	-0.6510198187132149	-0.9581114035612041	-1.1214535934584353	0.08131632913387667	0.14316596121248637	1.2190553192770848	-0.20197924005228074	-0.7147154778289411	1.0044503607145336	0.12197865591176346	-0.3963917757541217	0.29201386815201047	-0.2020865286632539	-0.09162709169313762	-0.114403631952229	1.2743021380531991	0.4992329214395531	-0.8678361526654298	1.1824861920014536	-0.3209519886082703	-0.1639811029599286	1.1091393552039017	0.5018162174708612	0.3933815171118508	0.13719305112629596	1.2086285046051743	-0.07194400626017636	1.3324196394532506	0.740582254663875	0.4074182838744911	0.050486011071574986	-0.45726329937238286	0.08654610407978708	1.6910425546719714	-0.7973627908708588	-0.04316506721985819	0.26525278794907564	-0.07184982700588638	1.4015093477435214	0.2094225959227548	1.7802056392409575	2.331067365888576
0.8187950111378548	-0.0732855352364915	-0.36121020981647933	-0.6497395390063836	-0.7654740787908656	0.12247801890085494	-0.5159016427139519	0.5458039097658661	-0.5436731588834193	-1.2813955629193192	-1.2858203500651897	-0.6392500117803691	-0.04547914923193584	1.192788148938041	-0.35558408101424477	-0.9046564958828834	0.10975051895896094	0.28671562034801523	-0.8665585980838925	0.16561869175019828	-0.4666580023972332	-1.6083258292216065	-0.11054313215682192	0.4140985251121878	0.2480928205188684	-1.2844161356935424	0.800373139639794	-0.601941400337204	-1.094584500665368	0.1052802842186806	0.04818666623853552	-0.7255989524260439	-0.6290526616516955	0.005485424040942187	-1.1246730013007422	0.49740015592891823	0.9231186840953423	0.11313990279496133	0.2042488498320585	-1.029560224489846	0.3633763357830232	0.7366423478908081	-0.2830589642126777	-0.3745870767831002	0.06449271391107608	-0.007915852781609504	0.14594664706508814	0.5693225134203762	1.1044261202201036	2.1187794721675877
-0.2979696457380144	0.2829636073062682	-0.3992788824345997	-1.129303115462812	-0.812175973102227	-0.5640008779946247	-0.3680021217138392	0.025716063551047514	-0.3246350380234711	-1.048523800885853	-1.1920978751599778	-1.356018124088707	-0.5981719276942054	0.6796408000603822	-0.49558272730560604	-0.6592506236728959	-1.0790232665919606	0.01583427283390379	-0.7409341675807135	0.011860788132040372	-0.818024652976343	-1.4413740114679168	-0.28226675062249323	-0.9521421020259566	-0.20065182876248397	-1.051308187658098	-0.3321429563868418	-0.591222905705455	-1.2412745961404983	-1.2324480163543845	-0.3850988888576431	-1.7298260879216099	-0.9357879773573817	-1.230981847858187	-1.7160957565359714	-0.8307388160775576	1.0725555867115797	-0.41681901239842833	0.525999091376541	-0.7775078999127115	0.5284864016627002	-0.25481482519439647	0.45796906793953485	-0.44272752942095717	-0.41612988797079536	0.08909838199704634	-1.3265362726670449	0.6645387284123968	0.31531994928874185	1.0193449413920683
-0.8898000243676231	0.919291348365973	0.37831034442496503	-1.179896087718479	-0.5941446489076783	-1.426301972958425	0.36484963876996684	0.12375355787877687	0.026329682406407633	-0.669624734813165	-0.5376104652308826	-1.6434022678984979	-0.758223247207857	0.33709843761836794	-0.35513942738421483	-0.11238537090147846	-1.7424382068676412	-0.13545052351322825	-0.030441170658205337	-0.20564226172680594	-0.9547435785795649	-0.21837522322397304	-0.2726457377358513	-1.8898276192171215	-0.31914394042933214	-0.5394050226439732	-1.4649818036972218	-0.3827981205874381	-0.556823411644014	-1.826065636370726	-0.5427455506107536	-1.830613296877806	-0.41819227607682896	-1.5253553131313478	-1.561965587875972	-1.203761984065032	0.9929730109389043	-0.6425897394878202	0.6958374306005136	0.10890821045438741	0.7245329391678356	-0.4036840144206504	0.6206321621454334	-0.14810700872929686	-0.5897762557566807	0.5081833536966197	-2.079371897896766	0.3391896723740632	0.19000361894915602	-0.43590148243054005
-0.7204113278669498	1.804001665144721	1.2151474002678666	-0.7197427744489759	-0.3991691715759539	-1.8190194762037217	1.1317122826075443	0.5772662950727605	0.3624112086839009	-0.271025705231546	0.506276521889911	-1.2864861908588325	0.0012800397345349272	0.4473474765220943	0.16788306221141047	0.37600467986921143	-1.4274481855585897	0.3265843737031	0.6637408528118298	-0.4239393352988749	-0.5674830851925059	0.531447647655721	0.1795705282971709	-1.889484038974482	0.2924455434101327	-0.3731878606033632	-1.9689763141019043	-0.2602213968659644	0.21424869449323602	-1.2365737692509764	-0.18242277718235986	-0.839590376342745	0.616493766409138	-0.8013663448316842	-0.9708131867725692	0.024684078230990104	0.6053624580263153	-0.36345573630153793	0.6317599533735957	0.7929940951754674	0.8897052637043091	0.31388218650651795	0.11686319363490971	0.2564140681646684	-0.019802479450974242	1.156997656022804	-1.786572301026801	-0.15755017857274817	0.6748347675189734	-1.459884262162747
-0.10723687176468964	2.3647881957334693	1.3441695345953706	0.1613662638605535	-0.10385980858167433	-1.296664268382142	1.406019740391977	0.7323944758656071	0.48750985526707746	0.2759753745593837	1.2573291687158346	-0.3385246535500849	1.2864385896195674	0.6874585927712015	0.8150022453381385	0.5574635067919133	-0.39214098285462534	1.0907192256245657	0.7813040440607898	-0.41279224245626084	0.3969423560092481	0.15145565992712617	0.9506385211216423	-1.1446812255521084	1.4503603968080656	-0.49002582310086934	-1.5811885969518633	-0.23979567294560128	0.4233659218556689	-0.002895665038244809	0.6627720019429136	0.6393986870981457	1.4700321781424142	0.1803012355739393	-0.39403905063749367	2.024123348994928	0.1528231757895395	0.12127888121931711	0.5171879254184524	0.6769244543227575	0.7791999090096563	1.177658118792539	-0.38237689114628604	0.5087470586107773	1.0887218261108542	1.5589174784734268	-0.7742089794217986	-0.3403090752927267	1.0925380078440683	-1.533096112919172
0.558730701766089	2.0356054929798955	0.8505344890181785	1.0951918000048328	0.735245986109707	0.08054236213593902	1.1666647524713083	0.3884519562584689	0.3901885596224438	0.9374323990435129	1.143110067823206	0.8637778072723364	2.1349691559020436	0.5487725466351198	1.1960730243627704	0.46888578253945057	0.6302876409342886	1.3009328277567185	0.3629022952304463	0.09429044790733566	1.5888775434633362	-0.4861880627545533	1.596793813245297	-0.21462647588528666	2.436617114903605	-0.09623825805514796	-0.4093684125768073	0.05247782417639825	0.17764164219558667	0.9088882481577054	1.616259450596716	1.7581695556649397	1.7402069623447511	0.6116995552719697	-0.04455937421121167	3.2791269906828453	0.057092800564978834	0.44103984311588534	0.5369893844472049	0.015755797964514675	0.297298500029261	1.5254579933808667	-0.3341980120387858	0.6423638059950583	2.0274682400787345	1.3566098583664732	0.4200379227361009	0.06926895183268153	1.0361438048034992	-0.7379790849564115
1.185300834533394	0.948080458627167	0.5167873767480177	1.5652537856345645	2.1557785681503607	1.6901912987568601	0.8048898922622467	-0.0010957206939907164	0.3163253214502217	1.3912822501415145	0.3356074478664703	1.7541662425321245	1.9894721559703306	-0.019508427368506706	1.178308460803111	0.2541471395283891	1.0126645179131115	0.5654587190019867	-0.07808186654489777	1.112847462225038	2.393099960351664	-0.1550295703973327	1.702027715545908	0.4317912245773423	2.518081130437253	1.2829473767328199	1.073649705467787	0.8821561308691968	0.03125859591136406	0.9261442516592875	2.212363528815708	2.092270166486003	1.621106080713093	0.2878164422217793	0.07618205319165687	2.9629154061819083	0.49597047343440015	0.5456824213898701	0.6615859106228978	-0.44023609060169083	-0.3073309330232508	1.3128590118277972	-0.021771996991766088	0.8537229549344546	2.2094533812466803	0.7505180838070301	1.4033876254734206	0.8775979375283721	0.864192282291931	0.3540646728073304
1.8670901123954673	-0.12884591720108723	0.8343157044108647	1.3003930628348295	3.320595343192588	2.6542972182458064	0.6143509950472101	0.002940458277190365	0.5113154396593647	1.358499278003975	-0.3917481946590511	1.8187174299220707	1.156001289202265	-0.45144688805164024	0.9549094117646871	-0.08534284549066286	0.6558107034393846	-0.5309713046860247	-0.1743809289670735	2.2167989723081267	2.32215133404635	1.1612576311711755	1.2010620582147558	0.5940547262857002	1.4962763717056826	2.922172721766594	2.1173261062991107	1.852483652865362	0.20209102701691092	0.18074246563245705	2.207135873323093	1.7776838626088294	1.5096655356324822	-0.4381759597229384	-0.0324701451989616	1.481972574802037	1.1491923826304589	0.5903809652178944	0.7168482555858781	-0.3313273581903932	-0.6865404728716453	0.8863650633797219	-0.16288365161014928	1.1207125817740544	1.615162033959334	0.32104287424192474	1.945086840206425	1.582050026537995	1.1912929746699292	1.128431758795974
2.542480294188919	-0.585541392457228	1.3523107233398548	0.5855030871433403	3.099119494286526	2.4272125645889284	0.4961863422405012	0.18756743413541396	0.8658793449190177	0.8990011509758776	-0.5045658133323095	1.0390028863692398	0.31824464289552973	-0.13631623599785192	0.7358983887575314	-0.6304122612532564	-0.05302748391785354	-1.077541387109269	-0.07094279013373977	2.709017650430147	1.401289567792803	2.17643364899928	0.42241829113491475	0.30666860744875624	-0.12400339625064288	3.4144040850231914	2.094842290075538	2.09829338266138	0.34029580675193	-0.8210157920704872	1.6321543614233003	1.1653459376353696	1.4875222868152544	-1.1242335669256167	-0.39248420867367745	-0.18070682892916445	1.4463888224659573	0.5953642640378624	0.6050367730871383	-0.04803976664118465	-0.7845836779713982	0.40589662536091664	-0.9013093009922569	1.1163716477627237	0.6503723077387892	0.3931726725426124	1.8978703928475045	1.7617715673207848	1.983509762202406	1.3148270551778483
2.910757626775276	-0.5494622416797548	1.1469759555333534	0.09234761575299613	1.2814625512260318	1.2649055791086221	0.206884052762326	-0.04714551597028706	0.9180250101931035	0.2892953970366022	-0.2790198875798638	0.06059736434164186	-0.1691966854528391	0.8402088258234335	0.49371745225434965	-1.239091603406145	-0.6229606921091416	-0.869485270758443	-0.15410843246725567	2.1255158647504726	0.2138713182382098	1.766874210150598	-0.1629516463643102	-0.19053382727884083	-1.4343332216139255	2.180735868263971	1.0588419169336072	1.1963496572621437	0.07917839393088576	-1.6541783929379617	0.6333417110604811	0.53004392481443	1.3495036304682926	-1.5223757828941233	-0.8763910550297688	-1.3970082112554545	1.1037784976839515	0.4262738979927715	0.37499398443987914	-0.17661527968656232	-0.8447837595513762	-0.28542640674532854	-1.4733137521027437	0.5885187213388777	-0.30329707748580353	0.6631787697265276	1.2832752431012298	1.3171533838664318	2.3820837284988583	1.011532589596865
2.7035515049873915	-0.5499143904773631	-0.11041736080107031	0.2804033057780503	-0.9256502543000925	0.10538458735720624	-0.2198957212954055	-0.811610936321267	0.32860389338634	-0.2782783950421169	-0.3936187550197829	-0.2608626751801181	-0.35921690742997525	1.6278903093126496	0.09017943628897086	-1.4629553771707426	-0.8141031706745937	-0.5591605946471525	-0.5327273229091597	0.6718393510641121	-0.49270859946239814	0.2561013578162582	-0.27691500723864176	-0.5098590778520012	-1.6783965621603614	0.2517114762514242	-0.1511941306376295	-0.20620919373859928	-0.42416188499901886	-2.0889479906059623	-0.6011122006938167	0.0853909712580275	1.0519724508060744	-1.497463011071258	-1.1568692202856312	-2.0937628159636046	0.37249641955932267	0.09788028896342868	0.0792148383524633	-0.7471546480127923	-0.9908853725192003	-1.2098540821988124	-1.0398428753623041	-0.25573083040097394	-1.0867517157008366	0.5309751481227701	0.40670587969096494	0.42376273444700097	1.559057651901402	0.42168038818268033
1.9397491243203708	-0.7320947974498081	-1.6925904369732276	0.930811194077505	-1.8678511142345624	-0.16175782488686916	-0.4582056850487591	-1.3729577506261499	-0.6386334574381868	-0.734006257257944	-1.0132637400430113	0.36678838291963445	-0.2746186358232387	1.4035319909229895	-0.4337437599514764	-0.9207610146365675	-0.7021370081825469	-0.7657336234989368	-0.896320082856207	-0.8538060473811669	-0.35589126216750533	-0.9496359548066438	0.012783951174073929	-0.3550295877934595	-0.7326765119572327	-0.6960450888534496	-0.5759344851046269	-0.8844449827296731	-0.6699386676690868	-1.9483867723375432	-1.7215704563785055	0.026386789810822698	0.8628349041334504	-0.9309701807161743	-0.9301542681966377	-2.277152831333543	-0.28529098889395227	-0.11073404665120636	-0.33312945770704155	-1.189200232011055	-0.9444365250968221	-1.9000675198231696	0.28447576747162995	-0.8717728005236999	-1.583831154194214	-0.22204790580849612	-0.28869033330231	-0.6199076659658036	-0.3098666507356774	-0.3388207185000658
0.8602027400983704	-0.6569425244451673	-2.4621687680121997	1.3347002622563904	-1.0024180471887028	0.5684298513201221	-0.3212132984830726	-0.8860116158450635	-1.2237627066959755	-0.9378953037987722	-1.5030687266426583	1.3667666594060233	0.2448346492821683	0.24442407157582213	-0.8468350601070682	0.24835328962023542	-0.48664561771747766	-1.2760919472589025	-0.8584666607392265	-1.66511820409713	0.36029915431726484	-0.8873727828139027	0.4283740948958339	0.17795935587255454	0.7809912951965322	-0.05675652502326868	-0.032486091594090105	-0.24474997374499605	-0.42866686958607936	-1.1082027740720382	-2.189764448867187	0.3463896555460847	0.9424638686568213	0.1154835989126251	-0.18191638982127586	-1.7364416181192355	-0.7139959671159828	0.030228587790310707	-0.8887016363621225	-0.9932374305473691	-0.3198095712380981	-1.7307843385676451	1.4623313605603137	-0.8962546878121083	-1.5695534504671778	-1.1614844651657337	-0.5736098109517794	-1.4680565807275634	-2.066219925027505	-1.1408655568336556
-0.3071003219855215	0.03766792283433749	-1.8996546940574344	1.0005054805383846	0.6023539129227773	1.5752283888529193	-0.0735361484806362	0.5609570495125723	-0.8621523935909297	-0.681424572396421	-1.1668538336022083	1.849682141543788	1.1180337302669663	-0.8805505881780998	-1.0264771767769667	1.4151153348075411	-0.2736084916538929	-1.3241304472967819	-0.3331871147178892	-1.6067563315170708	1.0379951392164868	0.04044063000185348	0.7492950137389467	0.6148811245101651	1.8648140305049659	1.1576512281618148	0.7196065321735252	1.0496947497316478	0.046986701927212236	0.25467665518543786	-1.6151454726075813	0.675265515605736	0.957543182712377	1.203837310367685	0.8085398873771231	-0.3860946367824291	-1.1498721391202462	0.3751620698074147	-1.3901780514839968	-0.24693803785332688	0.8114789742461402	-0.6342759851061925	1.613263208330844	-0.45932726864868473	-0.91730642166631	-1.620803993692594	-0.5854650188735551	-1.7752437759639557	-2.621541638026606	-1.6511989024136773
-1.4088453040117552	0.9739622115953617	-0.457895572699859	0.1542816989869823	1.3944340484372617	2.0092487541696573	-0.17177652295087284	1.8264210044479032	0.22819020634257256	-0.006491098968361893	-0.12162033718216224	1.4778963206542441	1.689550757205931	-1.0632373035003817	-1.1335332382935508	1.996955448677627	-0.023535398611739037	-0.5615132763324563	0.4481896371902195	-1.2139645585136032	1.2226496350091456	0.6869858841000678	0.9282165028139676	0.551233777884192	1.801435347210292	1.5402839055401605	0.7961744169277815	1.7566708726813145	0.43839786671538883	1.525165366318316	-0.2348839522739675	0.5329355968802287	0.37928226226021733	1.6992093029075819	1.7044259536170543	1.2635449005821526	-1.7628135566771155	0.5504784933983236	-1.4807205718775556	0.543210213364405	1.814788276197156	0.6731300445472481	0.876005015737689	0.04300961656986654	0.07426568458965749	-1.337881561210614	-0.5776308675357243	-1.3503784689430132	-1.9487215577404395	-1.4399574915167919
-2.2309936554664493	1.2783104621951067	0.974989700172176	-0.5148717342390156	0.8751675387573838	1.619947931052138	-0.6939659038856538	1.7624584047708605	1.2104863189038526	0.6082387251962565	0.7909259678485409	0.7002541397026714	1.1848920194945538	-0.3633013884074479	-1.379592439716868	1.9196085661308757	0.3291841945911434	0.5114325727090675	1.1821153094867465	-1.1602818726202178	0.9003978597875733	0.4576598394372506	0.953940204875702	0.09943652808693816	0.6384953755352013	0.8306168347128409	0.12679041350063347	1.306673164069697	0.7639381441391735	1.979278043974091	1.0457131400163855	-0.14636765157906503	-0.8030838910513266	1.2989003958504421	2.2942355122372002	2.268855344296475	-2.241583017049927	0.4094593523081065	-1.0088517691125665	1.0217554751923041	2.065011589918828	1.3206840827066533	0.09684578045085931	0.3796356340524104	0.7538394746722303	-0.6389648870520956	-0.5860671955031078	-0.3532990074741202	-0.9945194041799227	-0.4257176862084479
-2.4841353138445226	0.5172349228047771	1.794544521227116	-0.5943205099371948	-0.09785328762368264	0.8100004376959387	-1.146123871752703	0.35019598235601224	1.404769003320175	0.6027818439304863	0.9767060489638515	0.13515675865867305	-0.38897413844203016	0.30806064613632844	-1.6832355963864647	1.527858984228413	0.7313084384314571	1.156173611860604	1.6619261132543508	-1.628431900770543	0.3376266361945673	-0.21315338368393522	0.6856321976149807	-0.20954902981476822	-0.8888093866304266	-0.00010076218721528776	-0.5354220736344415	0.26769033793432195	1.19999694302975	1.4011383842075582	1.304655283675746	-0.8625180479888471	-1.8828276959045547	0.3804249063532771	2.4611155311041433	2.031235245099529	-2.017617287870939	0.17433352837631563	-0.2964778662437291	1.2257814800693183	1.5747403241372113	1.1262369418394114	-0.16710541083570746	0.5861425400065509	0.668747339263567	-0.043598155495906246	-0.45680534278093116	0.7112032557636789	-0.6654748254750911	0.8253635852151763
-2.06739477659925	-0.7774862973811887	1.8873604617441306	-0.34803282804644664	-0.45091448857436683	0.07690420339999149	-0.9253851500616641	-1.264537671075093	0.8767639424878272	-0.06078742498770235	0.7527686381842482	-0.122458562218075	-1.9923939912343607	0.18654787288928332	-1.710004736858338	1.1463805802523814	0.9912626834859923	1.2252643793515596	1.7731142644610642	-2.1873343083542	-0.24543939649460422	-0.5702087761523361	-0.0429574485284849	-0.020396504319203645	-1.936524311033234	-0.10275051150692265	-0.530487541532742	-0.4100631905095129	1.6296782777582108	0.3718630441083419	0.428067216729779	-1.0689961386198978	-2.113912542556753	-0.26092882563900405	2.103365993759477	0.8636865528320096	-0.9556701508220701	0.0659231905297851	0.07486878067472369	1.315803879782575	0.9430874997557059	0.7136741646619924	-0.09083867518290087	0.7074601240392878	0.03294921356477276	0.22811880156281467	-0.1814928399332338	1.3011761419939285	-0.98508089257662	1.4360583077855733
-1.304082486511567	-1.6300574251143298	1.385137555722315	-0.3287782203110337	-0.0771307041049853	-0.4600747728278647	0.046883278079860896	-1.8303452039973886	0.2630569262528897	-0.7754548689496582	0.880190770935663	-0.44344725820097086	-2.427608746714274	-0.5788353904091731	-1.2909615595856847	0.8556865410482536	0.9160122535159493	1.1716843527585783	1.4929497387706716	-2.237447666216168	-0.7772429709484475	-0.4246949931516816	-1.0933901194013864	0.4311444236553844	-2.1250538840885853	0.19350201696025063	-0.05300589647418776	-0.4229172997270673	1.6514460670754374	-0.15983394166902926	-0.7374734044718216	-0.8022134311705528	-1.5056601777860579	-0.0820683652365515	1.220685375904684	-0.30340204791500247	0.30667625247875924	-0.04326532537585581	-0.17748615670425225	1.2828223483489498	0.6861849172530355	0.766638917283846	-0.0629261820245329	0.6393322727514705	-0.45690688546467645	0.34883365651804704	-0.0323199774306155	1.210293752251106	-1.240836625030657	1.0140788993903527
-0.7529274187903615	-1.5820766108172974	0.48272251272166905	-0.6667018137370532	0.2485261260577637	-0.9605818975710401	1.2126546376833724	-1.0314380725640593	0.09276387509426315	-0.8784689950958647	1.5606511626708206	-1.0038662566459748	-1.4875256694334706	-1.2027129894232773	-0.6749155675158965	0.654596812582789	0.4940884710414481	1.3171919349763563	0.9748258944588655	-1.5587435943747294	-1.175529709113138	-0.20430101363388223	-1.896591483113358	0.5962251261265076	-1.6334496336271696	-0.08442372182479818	0.1298480292219736	-0.25632733445005484	1.125242923746835	0.3011004838777603	-1.1491021589307395	-0.6276027934539647	-0.7709821727901616	0.7688819934711818	0.08867447379254287	-0.774609374200427	0.8746094836810766	-0.4168675438464041	-0.7109829146006953	1.0433347324282976	0.7403233425451108	1.2552437135982182	-0.053557859541758485	0.3360353790899417	-0.31545210671023005	0.578301402828085	-0.23553131120169102	0.6700428123218717	-0.8333047787157218	0.10100272496401025
-0.6949674853770701	-1.0036538142050244	-0.48086248412306476	-0.8905581079815615	-0.06135797998739854	-1.449436481877452	1.8867677803763345	0.4365038653782716	0.3552784459576463	-0.3187850056147037	2.1670536518359427	-1.440253351406359	-0.12172187793526343	-1.1750100448779683	-0.2509339707184703	0.618251419902605	-0.03860853429695332	1.4130629608020904	0.5355348779978657	-0.471611422772471	-1.2503720727721839	-0.2957865214802545	-1.8474489863695631	0.2786397744898394	-0.8491362381114892	-1.164915130585558	-0.3585306066587934	-0.4158505502778861	0.5036099306745864	1.3581184183671313	-0.5318562571032727	-0.9217556001089284	-0.5030131262124328	1.6351974997051402	-0.7703392264340327	-0.6071917322745347	0.4839158942737126	-0.9393877107497037	-0.8469848090369502	0.71156227105886	0.688596654697449	1.4912082965544515	0.24532753132464002	0.06580009010273903	0.2712152583173915	0.9550019692141547	-0.5895112716407791	0.1254418782452391	0.13851470750133127	-0.30473679857509905
-0.8630523259466097	-0.49380156127742136	-0.9959358620224554	-0.518382729665332	-0.7534776847069319	-1.6876596732063007	1.822593316503935	1.6072781357044732	0.6905474775573265	0.3560704702312716	2.0445900238889365	-1.309860660212359	0.5653649730384356	-0.7139775974331913	-0.08131184608768005	0.732975617467471	-0.333385953354352	1.078269863093432	0.4109649120637618	0.4619544652953771	-0.891381007951119	-0.5895513095930276	-0.9300888729410726	-0.10928712318292362	-0.034620289242761886	-2.1006279704771424	-1.0251268899154917	-0.7800412378956313	0.38831047521951556	2.107138024874669	0.42991834216667607	-1.3789723568127306	-0.6045462849299132	1.9251308346615894	-0.9203396964240226	-0.3299850146663638	-0.22282887752880312	-1.0544209049080302	-0.21236354514832032	0.5784871128661061	0.3629720524540329	0.9230726398550255	0.7798521228831466	0.2538722366590723	0.7160731813668054	1.287968151912248	-0.6007777865743054	-0.061331604790552025	1.0997642941298928	0.24614957082563751
-0.7613984460703916	-0.18441838613211795	-0.6841859273111276	0.274634274801765	-1.2275994792534473	-1.484881631074523	1.284574095269071	1.9376148363435342	0.8516915512814189	0.6404560481383138	1.3509610070981275	-0.7559558274814095	0.3677655995088964	-0.3139299523267128	0.13154050655690422	0.6810384683551781	-0.1839459014425316	0.47567827765980625	0.49722042013465684	0.8816798977208625	-0.32129059633460594	-0.70452628902519	0.12145126795964847	-0.02565389197414883	0.6581693936040579	-1.8890102386642136	-1.0736305696706498	-0.8453588767067929	0.7860604137416454	1.9711323527199114	0.8539055209453119	-1.3909341325418074	-0.6186572574929377	1.5301397404290198	-0.36906980954130686	-0.2895989312833105	-0.3761634624720877	-0.3701898440015789	0.9051493609671867	0.7721300575621112	0.04448576957271151	-0.22805930195589286	1.0041065115566916	0.9926385285596634	0.6993047949716934	1.3799622599632984	-0.069780100582646	0.24613897535391224	1.6410550723949644	1.1714820608494867
-0.22827256091537673	0.22399830542488197	0.31444531407448045	0.7350399029401644	-1.3954071483573522	-1.0055837919113904	0.6794032147600396	1.4195101108095376	0.8721619210269222	0.5477838665036766	0.847339395349549	-0.45360521338553217	-0.035404409328226284	-0.07973918168657383	0.5788985877227661	0.05968345008427475	0.29764474837783295	0.2319369753943804	0.43048252271549314	0.8604495268555321	-0.018410912875101042	-0.4708012630308923	0.4316891325584322	0.5497338556618784	0.9972625788301632	-0.7596728307865805	-0.3214440912368291	-0.4681197717579378	1.0290666706691982	1.1660190896714318	0.5437415620477767	-0.8387291721556053	-0.41937032013637404	0.7862656575925541	0.41239599873528676	-0.37230046336805456	0.2205785846500767	0.7741440824901975	1.8153303684345674	1.0622926845754013	0.03924857876186227	-1.1734039921646204	0.5629466902469767	1.8058594019102447	0.46072462440404705	1.2080901044837558	0.5912604464137465	0.9351772087882639	1.8155924079633494	1.4571575026013506
0.40692942610940463	0.8445912627255086	1.3516122086945255	0.32399966719309364	-1.7151194175542446	-0.641488902486576	0.22323456380583084	0.33026877219901646	0.835305326980903	0.3972074193638713	0.8905376314011564	-0.8168643420538746	-0.02121782056164015	0.26277868291010026	0.9996539705323372	-1.0601878484152882	0.7472952879309086	0.6148254182195388	-0.0045942931762116826	0.7873051456714489	-0.2859319296467963	-0.051806119058491966	-0.19263933072304043	1.0707110389489949	0.7055211014661987	0.005599290586052516	0.6118855690485412	-0.12205043427266929	0.5462107734923344	0.36983467137039383	0.05749906633430694	-0.28017927979913915	-0.3083746830996558	0.12396767741216924	0.8391583587668058	-0.3187942236670659	0.9585750634597318	1.5383178861924907	1.9973000088380528	1.1023384614794105	0.21506463599937908	-1.3408459890216522	-0.10967860984994912	2.018222937746857	0.40839956110740083	0.9025621519536623	0.7776094619760805	1.6272988772152763	1.8454616569941336	0.7188173034486495
0.7253461487405914	1.2585984463914552	1.7531962045426286	-0.6617326491697687	-2.3815112376782053	-0.6035896549027222	-0.06896777276855273	-0.937664339528826	0.6459893449556852	0.28675697202124767	0.915540534674121	-1.44228887361605	0.25497027009333745	0.7576553111818811	0.9526036797134095	-1.9517600292847488	0.8305863436318269	1.0360579588066092	-0.590809296089791	1.0063165767521751	-0.9341712551891979	0.31175511615590784	-1.104989145382314	1.03888815409374	-0.21616841505104967	-0.45162766235489255	1.0156039211527712	-0.35389122382546506	-0.4250158987836669	-0.006654365664254461	-0.048641829900663354	-0.2739814766952592	-0.4556091591470926	-0.2522176339048816	0.6110416401688643	-0.15910250927947034	1.1526260290101378	1.4048809540071445	1.4331098061963023	0.8074705716418713	0.11961415657394188	-0.8909012182322958	-0.19479044170291554	1.364376972643739	0.5474883173696546	0.5911938968487174	0.40093829812801984	1.7523783896038374	1.7061494563030366	-0.427450897684544
0.6563749526590005	0.9010924562002706	1.3128164760194918	-1.3584752872101908	-2.826500060473116	-0.7428550201648756	-0.23308773647215003	-1.914131385317205	0.13651131438616848	-0.0007898190735959629	0.1105549252598672	-1.5353822981264498	0.13910591415873053	0.9357252139585658	0.39345634256172174	-1.851390795269479	0.5173959389528316	0.6305309241768549	-0.8844328129313809	1.4680894037534047	-1.481979325201041	0.48732858744895247	-1.522400813437503	0.5471413155420095	-1.2814399499805367	-1.5767635508346083	0.8178370934020976	-1.128878324631984	-1.074462253279909	-0.15990802720635375	0.11369211356694377	-0.7002366136120979	-0.5626899192762089	-0.43715455412149035	-0.14412479609510906	-0.22346824410117674	0.7499088432083667	0.6438692447192007	0.4842229978463483	0.38489356238940037	-0.45257589872979986	-0.47604875803821545	0.4772174010848851	0.18431009351157399	0.4339314935516248	0.27849619463027186	0.015841457919954647	0.8868123767686681	1.1409593670648763	-1.0749445724265112
0.4330008015640169	-0.2815961031941464	0.34622208839201934	-1.2026745821642704	-2.306467594382338	-0.7869684760732331	-0.31121843669337657	-2.1967536355226382	-0.6386400859756868	-0.5405102603267686	-1.4985827205884295	-0.849363191830487	-0.656933630733175	0.3675903968059236	-0.19655550258367038	-0.8076700627220941	0.10872182372885186	-0.6850865266743351	-0.7032719864448325	1.6889725388580787	-1.672122216744665	0.3716580279038787	-1.3115111944749385	0.13208254429441016	-1.7910577575599	-2.084121530181614	0.5173672620639059	-1.8502516971190306	-0.9347624471211397	-0.5140260863804147	-0.027864902163567188	-0.9474884233068044	-0.2945688371305428	-0.6539929831794381	-0.995262040950082	-0.7267451012913072	0.2339104645467108	-0.09256032294119755	-0.44089046760867623	0.01419221027670288	-1.1483960981610348	-0.5701145532185871	1.0692982126037551	-0.9446511164012327	-0.2747653638346929	-0.13169252496702877	0.16481518162828876	-0.7773121987959967	0.07729625075739231	-0.9930118659146273
0.20737716951750498	-1.66156972317665	-0.6307066683294984	-0.43702312105080965	-0.8944228546146212	-0.6427182584617889	-0.4005601228335146	-1.7210309926539613	-1.3146877811156528	-0.9198434384091452	-2.868545032482035	0.00926652374152218	-1.6277159217036374	-0.612176065799527	-0.3351552257009935	0.2543454902847296	-0.022703838103504542	-1.9526767891849963	-0.32888109145104705	1.1490439593930883	-1.6755983286694263	-0.15952990955021024	-0.9763737586410629	0.15258443484656592	-1.4003003633914004	-1.445957796716499	0.5121503368207044	-1.9736474747232926	-0.3719575757191575	-1.0960583193760105	-0.6857838046275713	-0.7034145400260412	0.13046238102698332	-0.9900712466067918	-1.4328989689377327	-1.413333501719792	-0.04388386443787113	-0.4862605676959309	-1.085578648562783	-0.3490849478923357	-1.3869138824262928	-1.060765665082374	0.6369235978481733	-1.6535902396233118	-1.3100625391394112	-0.6880772332729882	0.7172819323846868	-2.3296001322994995	-1.0952562525258402	-0.7616374140637526
-0.09894540148092311	-2.411089964797228	-1.1984527154220714	0.2557029785193782	0.4305240604292407	-0.38330940243413025	-0.6033649172952267	-0.8398045514263129	-1.4722716238216516	-0.5663796399311446	-2.909560039856056	0.30018575134933123	-1.924746294781948	-1.0489205876916503	-0.07097670659866606	0.4536572048358097	0.2408867762038404	-2.1019690922499334	-0.18001342516271732	-0.12476572957974219	-1.7156787655631545	-1.0338181498534897	-0.9100201730058822	0.43917244483449447	-0.40582175835796996	-0.3773738506017413	0.6897392135331092	-1.4594438487614876	-0.08909571384047366	-1.4089225016865237	-1.2852172087345317	-0.296935141282469	0.12820615258495294	-1.2550374073200976	-1.0988529349561067	-1.6765739413542684	-0.2100624712870296	-0.7060789130875503	-1.3364088012558355	-0.7729674453118954	-0.9435667476353481	-1.4251462451255366	-0.7085476325003651	-1.8473858852418374	-1.9302576054546015	-1.248220258868866	1.017563672682647	-2.7252517538738736	-1.7711530798841881	-0.9708399181691041
-0.5100340555940072	-2.117967386542509	-1.11257642700926	0.49340393000168287	0.8216378328362425	-0.023798907046494167	-0.8765565057948355	-0.03399852533948257	-0.9772149951674747	0.5601248304935562	-1.5228593864886484	0.021225016449155396	-1.1582929416926135	-0.3946296295527149	0.15285448437554328	-0.12868146570277622	0.6576647807839161	-1.054225793123475	-0.34117005870405637	-1.354823369544747	-1.5976730377819583	-1.7740810871305428	-0.8556913154627528	0.569255328903305	0.5449475820460153	0.1865887581598023	0.7054613535353517	-0.6217281775352445	-0.29766475011559884	-0.9765434861820494	-1.0064623940610657	-0.15399793947603055	-0.4113624912063984	-1.122333886631558	-0.012140775194514617	-1.0732522199081138	-0.49527281596778316	-0.9346056561154829	-1.163669948424345	-1.0737226248308236	-0.13143569911767314	-1.216151571581942	-1.7951661194157935	-1.5105756279932299	-1.5949168812963495	-1.5002397458602184	0.6712989785024543	-1.662488017540979	-1.6687077599662632	-1.4595023038269557
-0.7396918713668608	-1.0033954988520102	-0.33991614062850045	0.44485536330078396	0.49978950021931834	0.5110271730400406	-1.0205996432901971	0.45201727400369507	-0.08676382733626438	1.7429236759156772	0.3803479722169836	-0.13154877484935237	0.24681735005921082	0.7625523386426037	0.11839980563988278	-0.6008682810641554	0.8343317225285727	0.229121161441565	-0.49369404033523184	-1.5503359998352715	-0.8292351098291693	-1.7523357857438018	-0.26388379533502343	0.357578557632337	0.987193553276549	0.24422079187521278	0.4788196928503855	0.269031549570273	-0.5667148446624567	0.04068257215438039	0.2585937413639533	-0.14368074405674872	-0.7895241539434354	-0.4879168794883001	1.3146236642675946	0.23128739436790033	-0.726110687759023	-1.0242527904816763	-0.6240081313022365	-0.9337854945853095	0.5559023577411567	-0.3964617356874885	-1.6348199715995544	-0.6804274777248324	-0.48822532423516807	-1.1962541720918738	0.007253852350438727	0.09510979101575469	-1.0796959025596973	-1.4892025269308877
-0.4459464155651382	0.2963667070699301	0.8044402247889898	0.3935819096100162	0.40428992637886696	1.1331935201422443	-0.9151722392060433	0.6308818473902185	0.720368618923686	2.078118456167695	1.7427306700176652	0.3450788051223773	1.3838735283348413	1.2388216936409848	0.11260919517497613	-0.3251186071191746	0.5499152813762782	0.7580762453606869	-0.31203405580916177	-0.4330128906644907	0.6848062244761038	-0.8187513538744097	0.8848740011624942	-0.035432137267236465	0.8596214832009444	0.5447304542408684	0.23897801231621804	1.0626592320573958	-0.458398025644042	0.8737237345296439	1.6195688627354543	0.23433948074780464	-0.30548909287392567	0.28880402016237045	2.073009000702948	1.4924689674340696	-0.4524683562909164	-0.7766770296518792	0.1178500096678984	-0.3401502799753432	0.8650954595291768	0.6737311620010231	-0.5027325829328856	0.3476136012329542	0.617566171196253	-0.4251820379948253	-0.3488078382934576	1.3412437491875087	-0.5571422449726402	-0.639941947408644
0.2357798176749923	1.1025411285273432	1.6278512610075457	0.2639290831675842	0.9490356748649525	1.4435571105670602	-0.7350129082367098	0.48957170052804866	1.0078110756610446	1.2531915482286753	2.084677062222424	1.1174595731041124	1.5005063917136698	0.5500469897413041	0.48312121403356134	0.3462926854386748	-0.09797613181461581	0.4142434006910381	0.14113324840008218	1.147510874115977	2.193816671378906	0.37994461588103834	1.8348935209510902	-0.41854290112801246	0.298642180501055	1.3742533142832325	0.12400468689713166	1.5022914115471535	-0.0989411421570417	0.8363333364855319	1.946381080357202	1.0192997151507082	0.7083433201155092	0.5842662088188558	1.6823273326983277	1.8938766715876558	0.3880493538547916	-0.39992929466740107	0.8176548236436243	0.23149533374477277	0.8244011450118968	1.4704958749038517	0.3899328483034469	0.9839551527943197	0.9866926696336162	0.35811911831679133	-0.25332853033924213	1.4117078871193174	-0.38497180548377	0.6113982152548261
0.6142531444344714	1.0256801610895958	1.4198725105515133	-0.2552085727637795	1.4288857326193818	1.0257485577861511	-0.8105386153879252	-0.11415878503880622	0.5868288849048106	-0.26327780875408324	1.485725000682373	1.3893536643291218	0.4508487172017491	-0.5350795437511656	1.0529053095642127	0.5200359472356755	-0.8269306948059667	-0.1913429087063275	0.44736279539601836	1.8601435371789492	2.5887710477553787	0.8843914459862972	1.765286812769609	-0.8177893697844464	-0.5892528508745031	1.9588566836956014	-0.05724900571131074	1.2129133083810768	-0.003661524684114444	-0.03218467613416512	0.8996639436200288	1.4732776273828556	1.0490661458344244	0.0584221935854416	0.2677317223986199	1.145356392755527	1.1578635636649142	-0.40407842472789207	1.2146181434357628	0.20932187698425206	0.5023350781893949	1.5697101670070306	0.22335732947732354	0.7365256232913795	0.4342313049295192	0.6455670262463371	-0.21529445429988478	0.5659871638689399	-0.39770059417279185	1.2868419627699503
0.0933380388011354	0.1949574088671804	0.0403516972388925	-1.163012944170148	0.8757402593361754	-0.06521615717526989	-1.220610589690044	-1.1317506542089075	-0.37894690510869833	-1.7150857487452416	0.21319402048791733	0.8157505427277556	-1.238702751968439	-0.8801163851715688	1.202910464328844	-0.15896117654280825	-1.4092400703703913	-0.5602139895576829	0.22245878910885514	1.0929672682872151	1.4728977472009603	0.321151112809939	0.6749790416590162	-1.3278083776078895	-1.6404399385945514	1.3367575470371729	-0.5433030429301452	0.11470983411265556	-0.4540921020454475	-1.0382441241990155	-0.8275516614148747	0.8626943929020896	0.03490876127798498	-0.974062070811983	-1.373224249933246	-0.29846253358994496	1.0891083479680843	-0.973650743623507	1.094280030810521	-0.5037755362412689	-0.10867862352209161	0.8476319292352458	-0.6392388741933149	-0.31625289821014424	-0.65508727094217	0.275270892770961	-0.7579593418103977	-0.5123215711369387	-0.31010833851953634	0.8442201773401138
-1.105537993147858	-0.7490886551703656	-1.84509336123395	-1.915605302123718	-0.6240523356021017	-1.2135657032478449	-1.6065156381640358	-2.0054690646994655	-1.4154671287326102	-2.6099295754019636	-1.3738434837919045	-0.13492332425631143	-2.6519271143580467	-0.30056332795238677	0.5896816095476578	-1.0807296353615126	-1.770643402738077	-0.775498733199202	-0.54452852943488	-0.4745825579939737	-0.31470053609545195	-0.7145279594598756	-0.5777469916001936	-1.817462766509122	-2.4315290709395754	-0.3597312380267395	-1.1976101343669094	-1.2331363466664615	-1.2146364101126033	-1.5141934191602213	-2.231518614955387	-0.5314121672676958	-1.4977985737491464	-1.7811226185837459	-2.35109641644999	-1.5796272364620931	0.1466406024009325	-1.6369408011421807	0.38085654609699204	-1.433873412318731	-0.9431116956871417	-0.4276057206363027	-1.218181039687296	-1.5433955165338198	-1.6738739717251994	-0.4689548658984336	-1.7562401608455513	-1.4133099585541027	-0.14266186544601467	-0.32468993649117966
-2.028831105798904	-1.0433494789178117	-3.228267187139035	-1.8694986916698773	-1.7796225214849604	-1.7415753795463926	-1.5008157662130566	-1.9532127544973112	-1.989467403370732	-2.803547214318662	-2.685406330720718	-0.7334502212188283	-2.984294043631111	0.23794601909744756	-0.37674621303238115	-1.3619670286392904	-1.8977110582352084	-1.1367988942321277	-1.47399778549584	-1.5531784779899942	-1.3826225128623084	-1.2307092194903984	-1.125119146803296	-1.9472526458365824	-2.409208031891787	-1.8532634693157801	-1.5514072372769998	-1.939642359564984	-1.8360127100999315	-1.373985450840618	-2.835763455800143	-1.4860616028084292	-1.9377423331586137	-1.8664133067198878	-2.30025642212552	-2.0627790490095634	-0.8656856894987239	-1.7313729723299232	-0.7300436440710116	-2.010248933307094	-1.7227542828829754	-1.682543019070437	-1.0498826892279118	-2.3132748883058487	-2.130799704965268	-1.1510659175216562	-2.531115021256554	-2.116505766103811	-0.230818606621434	-1.2868865720000904
-1.8977646002250048	-0.3912591014073597	-3.5389895164714384	-0.9211317959238962	-1.4029700998812717	-1.486156397494007	-0.8393952844306432	-0.7610402054200971	-1.8736803870889807	-2.2685755276751243	-3.053409949803242	-0.7280706328659123	-2.0262536000555986	-0.20779466434994642	-0.9129683348619752	-0.7942915960714237	-1.730307566874917	-1.5777700240325856	-2.0381868834482475	-1.4989363402374185	-1.0530243785086835	-0.7885380977222451	-0.8594287108587907	-1.526810353981334	-1.3776159559728844	-2.0390554274844277	-1.325071777598121	-1.5664119300409547	-2.0544112226226092	-1.0090953561925546	-2.793115403939497	-1.0629455946428958	-0.6690162246259239	-1.3625721046199861	-1.4848286353748203	-1.7217837141043373	-1.1560888975256167	-1.1259346052579349	-1.728151491423122	-2.0462816126559185	-2.09541285004189	-2.319194025381999	-0.5390246729553416	-2.481789159898088	-1.7886020857317955	-1.5418106761179622	-2.548029950966581	-2.5762426367998463	-0.7895533988810067	-1.388498186025973
-0.8791776798992612	0.779322362835157	-2.9873158136418216	0.3855418946227468	0.27931216879097787	-0.8288482086064972	-0.047116493393028126	0.7884915784841993	-1.3192450281161119	-1.037326858895612	-2.272138015714362	-0.42600668897110433	-0.2936066452398806	-1.393923217486793	-0.668782370935388	0.03945445647883483	-1.2078395344590123	-1.6727978507463874	-1.8667232467971429	-0.8298971642164428	0.08425964713806328	0.1470625129581801	-0.3089351488618577	-0.7639289098450871	0.19455292722036047	-1.10925721768069	-0.794277894632048	-0.5440150503411261	-1.8291766458070873	-0.7468641972357899	-2.3393826381530585	0.37716728432661867	1.1881479882701658	-0.7539539856577461	-0.399200610571065	-0.9793131147526435	-0.7861430532431881	-0.29724772341502065	-2.007108755185715	-1.7272066157120716	-1.932246833861774	-2.049749934907473	-0.25533770467545147	-2.3029509555193073	-0.6837868004754116	-1.6655990459134624	-1.8873684864217637	-2.498735708380018	-1.5273290443846645	-0.7205424540755788
0.131587925218409	1.7195627155240825	-2.1752962974092322	1.3842611998735301	1.8227757489079832	-0.19508994368506616	0.4369664890060048	1.5159736220867672	-0.8070582208880683	0.5781672974527755	-0.9091191120996495	-0.17112947786308763	1.3579779325172323	-2.1093214524190644	-0.013561770656840343	0.49983159994557275	-0.41493293595125685	-1.1942525385090363	-0.9816554329207213	-0.49170287913438976	0.8847101300025072	0.773886982616703	0.10250666875039059	-0.07056122278061139	1.4995540132657745	-0.16136517648462698	-0.510480901046652	0.2980954896440445	-1.1790021263855424	-0.5302322929301886	-1.4100738161057644	1.5602240755313255	1.995968284382548	-0.28057794761299043	0.6293105864800377	-0.2151708366846259	-0.5026417172307014	0.3140167030362307	-1.2894370429219002	-1.258852566503845	-1.4347147851682962	-1.0545122052004563	-0.1770511151168444	-1.965354753294112	0.857934311051285	-1.5554081941884974	-1.018858236052067	-1.6910345783838971	-1.7830649358915351	0.08661894142791744
0.4670238395964598	2.053663423977755	-1.4688018447450177	1.8315063095368977	2.0708969271336555	0.3498165715775702	0.6417946399569426	1.0065884376144076	-0.5674643316672701	1.900534545415479	0.13343500983332118	0.03301740581783571	2.3503050213385435	-1.5248369754689675	0.48058422623542746	0.5167830659369183	0.3814072153216626	-0.44958496720607044	0.14657576847908585	-0.7418290649439168	0.8333498430525361	0.7838931522375182	0.46005479268990684	0.34954272460753977	2.08000627280654	0.1636203406384368	-0.6664783971521889	0.5934375157124538	-0.21382779079028055	-0.13553399732909024	0.09358816320211208	1.6495033928238776	1.3865354618868064	0.2564329577755556	1.4466689734926308	0.5224739946040536	-0.7578400671400416	0.798737073796907	0.09276892530186646	-0.6949413549641905	-0.9260303247860625	0.1518821689440657	0.1777616177249001	-1.387102020794171	2.2609881656334516	-1.09762760091877	-0.2711392720125294	-0.4962134390567062	-1.1101802324491252	0.431630950162254
0.31740226381485315	2.0074285143656487	-0.8088889138448893	1.9107917002043857	1.290844286869039	0.9507481058646593	0.9628789887571378	0.09505916208692299	-0.3658648039208704	2.258810427681773	0.43271091667489636	0.33365236057938297	2.679862199339048	-0.10415420700897628	0.6617849714236826	0.4259287741451678	0.8933423576080405	0.06628893403175751	0.8445913710095999	-0.9216526493248071	0.43883872801484247	0.5820092355763867	0.9968767009347059	0.6273817934410643	2.133652531353495	0.3123810195904483	-0.8594088024299742	0.715801254593985	0.6934753177303662	0.4139951506763465	1.8062836445053032	1.0239672764021632	0.5385855713523064	1.0626841624942707	1.849640902113202	1.3207928182959907	-1.108308419775297	1.4692230956715384	1.379143724515423	-0.0996606697834526	-0.569432781857527	1.0339949911823725	0.9853508599277148	-0.49919055290106806	2.9122377220406555	-0.2115764249586461	0.3480941235781431	0.3749784893347195	0.25684292473259823	0.1728315251184382
0.37975885018816197	1.9242422544829718	-0.0504966789630715	1.8264071610415415	0.715443646646893	1.525104865587636	1.5870730281952505	0.040444792248321065	0.18490751740284003	1.5440779768978785	0.33364301609755515	0.6534089400259235	2.647939757340769	0.9467118230520575	0.7760669481941934	0.39260941981459624	1.0142770119226006	0.2613333034905347	0.7326059418319104	-0.3373494311378159	0.4932122300780801	0.7269050963300447	1.5411447575303132	0.9263288432950014	2.0997909319541224	0.9965985082312933	-0.5661436031222268	1.1707447560025352	1.033264873245719	0.771554707249239	2.91820978093893	0.6786616596341644	0.6742219871876007	1.853535402610954	1.5693593211120425	2.018205491611399	-0.7445964651883288	2.1880685781507205	1.9215865804458467	0.3188797228034863	-0.3045241933032433	1.3037434268351664	1.7437224256307895	0.43657490213421746	2.50498294226681	0.8647628270634037	0.8911170175588173	0.5374000590626835	1.5265546299912394	-0.3391675805895626
0.999347783081487	1.6962389652348737	0.7020748983079933	1.5590494118186675	1.0833837890148494	1.6664383543840902	2.1516558030116526	1.1853486093638916	1.1119799690344525	0.3513949142661575	0.40309688008752725	0.701165078096489	2.3884328762540075	1.0057911455434039	0.9413813842132457	0.24258299131283437	0.8425278684555865	0.5125176785520058	0.09188574670514223	0.8185668236876766	1.0991533461545335	1.260544575126245	1.5634652990911242	1.1123344747676776	2.0513910654352583	2.0416700300256343	0.19001599181808973	1.8541451430320657	0.655863314933138	0.6091850065193724	2.824523339865578	1.0597376638396443	1.6161299715796604	1.9723115696803506	0.5596705285624367	2.1754073184979634	0.46139234477278745	2.310619833479685	1.6109384283221966	0.40249781325133815	-0.00623206861716355	1.005013821196964	1.7720900649171316	0.9819153882109716	1.2734820154953925	1.6086475427669644	1.249991022822253	0.33213975018604047	1.968717732755472	-0.5669630345817501
1.7992972716152713	0.8819379340604316	1.1980526388171573	1.0451390803328202	1.8432583596132222	1.0735648278310415	2.089606597710109	2.540220974077273	1.9532014967091036	-0.49719330031883957	0.7434500138921951	0.3478861466703384	1.7660112021271457	0.6107625780996541	0.9051704773160171	-0.14314422656229217	0.5238445211359616	1.1065085169252746	-0.3315170075078087	1.6078175778461847	1.5597057579165081	1.664227806671458	0.8159374428362541	0.8420922529165494	1.6581354250418423	2.4285921198944496	0.7598073605833084	2.097185984081431	0.06334399500182807	-0.038878246652270944	1.7135445729432233	1.6888458132906592	2.1006256656284026	1.0763678792825335	-0.7891366278760601	1.525775487833961	1.6544341577146593	1.436171511753536	0.833105239733431	0.3191615173278393	0.360799160386399	0.4326520342092616	0.968100016132931	1.0095010141800718	-0.10736135625997568	1.6296552405616658	1.3084491144324413	0.41483807661356786	1.4709173306886596	-0.18702599687945853
2.1582052168052233	-0.5728082764662411	1.3895685776278628	0.4470896427026344	1.8585836623306895	0.0034295973124097694	1.2862288670107371	2.786483721124318	2.176321417622129	-0.59738479568822	0.9900257530674291	-0.16183747604783677	0.7399950494832689	0.704383104503616	0.4375370317853614	-0.5070192641941751	0.13020185357732858	1.757962568443421	-0.029919957262847175	1.3976807526564774	1.208511644344325	1.4669447735250287	-0.23057224290718462	0.0010827440026264924	0.7685961703151437	1.5249698273662675	0.5218101348568903	1.4769299625262728	-0.011905274503849556	-0.8118158434456549	0.425282988175672	1.8587360815025489	1.3759314055317944	-0.3738227324255736	-1.8629504503834133	0.4020423573240096	1.8458713350507632	0.06148563481260525	0.08013371094029069	0.46139892083955125	0.741283494270659	-0.029818578378223343	-0.06856938502056335	0.8996656349052293	-0.931814027055002	1.0431333058045242	1.209675451115601	1.0070482262562286	0.5684708799724406	0.6915607067011371
1.9142204367419917	-1.928347502039092	1.5095624114244888	0.08412230879570201	0.7543989387998373	-0.8289396648537203	0.2724546236241094	1.6475394092450688	1.6839713124469362	-0.17150448244091004	0.9097114598974877	-0.4449688499077342	-0.312210500611618	1.5021952880157543	-0.196354469089695	-0.47012172969502214	-0.2790762076948456	1.8364616791591897	0.7193767356955014	0.5986022849517644	0.21529908746973517	0.8242863519400889	-0.735549478345747	-1.0236431588726969	-0.15296430548110404	-0.017436055770746278	-0.4082441267131975	0.4345050938557498	0.6081375983319764	-1.34851937417822	-0.27856463128445463	1.4292366398706957	0.10857618845178035	-1.425231699352264	-2.297784788313489	-0.429384462853624	0.9744107865423871	-0.7503048780814094	-0.36316524371263675	0.9812423134740964	1.0710364681284106	-0.09284648616357964	-0.6477334485558506	1.1477121261651992	-0.9018376239803028	0.37464459950020923	1.2918805287277304	1.6999950695251755	-0.018362374712614787	1.6468505699687181
1.4878027131701963	-2.1988093928541805	1.7424829407370734	0.07980285687195679	-0.6007041309371789	-0.8566517318571677	-0.29582003704743753	0.15879870628037676	0.8518483782094025	0.26851504168563256	0.7541963597427435	-0.34099827004660827	-0.7941617921036753	2.2659398143952627	-0.39582878229270335	-0.03908815286960644	-0.5472388736778839	1.0723763671209772	1.089824508399093	0.22109121708757026	-0.5278701839224335	0.4175541999722256	-0.2818854552181205	-1.5971374121532391	-0.37240681939144993	-0.8456173376634861	-1.1959124945578736	-0.07238795709778938	1.3098906167555544	-1.519301597257562	-0.2713945305940279	0.8177583557007956	-0.4446413762360162	-1.468477125777442	-2.2063449318909067	-0.4457483650230502	-0.011908862980266218	-0.40853681329357205	-0.43361975423319	1.5214104597057678	1.3085040079972243	0.2890737096226394	-0.6126669889948979	1.8089890239702104	-0.28167943304516296	0.08382265204405415	1.693635711986775	1.9905945176298	0.09029227774417287	2.28993861862055
1.3528265552882113	-1.1520456824135465	1.923447331797721	0.18484708469597547	-0.9647050122641598	-0.1538904935586796	-0.2905392173106615	-0.4357143627156071	0.10292141465857513	0.3814120982489974	0.8880905704447859	0.04150402779875885	-0.4508744973136971	2.138016834123118	0.0947434679553772	0.3308276959212807	-0.4961163357371893	-0.07884154754890899	0.5552175949954139	0.74755721434844	-0.2993546634753701	0.7434402959770002	0.7437772738013099	-1.399411879671416	0.3116127766277307	-0.329397456988149	-1.0746885899304952	0.4480063446827519	1.3427545546898454	-1.3697496649137424	0.05339990696854834	0.3920593721483892	0.08413122148638914	-0.7397515753652966	-1.926575132137464	0.1580860444992787	-0.12807673176531048	0.6086921405749808	-0.16576371602572798	1.54110802850705	1.4066428028640983	0.8856839754764091	-0.33861129771834986	2.41585629014499	0.3348023586363605	0.2082176303552843	2.1027333644281683	1.821577661781519	0.740988865088233	2.5061623027438062
1.5156847603395756	0.36844420135111333	1.7029569711013681	0.027112878684100058	0.01957699604582029	0.6741211134112984	-0.16074526180345328	0.05296285768247522	-0.45559204801539344	0.159566490211299	1.2099728800347258	0.5570228879833184	0.34575006670879344	1.0262162930491023	0.8190553732692616	0.2338445085820864	-0.16558515807066487	-0.8415925114302485	-0.5275634411896314	1.5993115054423626	0.7379381829034631	1.5271122271869244	1.558391227084558	-0.726807487508393	1.2576367225179548	0.812579371954906	-0.12227456182928365	1.4776262481635523	0.639649186322989	-0.9529718562771254	0.30726632360510875	0.1272859220358145	0.8249320796552827	0.008388532873319726	-1.6164349372724514	0.7413620815479038	0.696268760752764	1.2634083834532326	0.3305367789136147	0.9101769434819266	1.3098064118324013	1.3402415679334934	-0.23083706396886342	2.4459350312118655	0.4695089041199514	0.4571096124449428	1.9925398966965262	1.4723972509951992	1.4444926449834232	2.3714093690930804
1.5687421170783087	1.2229277101684164	1.023429839251853	-0.49315852797314536	1.4663973532347712	1.0526485121092015	-0.34388395317583215	0.6796399197176759	-0.9390423432512467	-0.2071423074614027	1.1857514848249475	1.138638686492604	0.9325208951908123	-0.38184004341370403	1.0510314274455264	-0.24385335744645184	0.10786884623665668	-0.8335171073201448	-1.246153451397978	1.7942849909499423	1.7089569699541538	1.9067690458402475	1.6902965613323646	-0.20989846619855437	1.5868279002339392	1.3591466295376973	0.7889992722219469	1.984862623617075	-0.14498263871008957	-0.2986878310881412	0.42875831134105064	-0.1435813772456484	0.7652402476280469	0.28297345848768113	-1.1610815546332396	0.9311202415671518	1.652752239115226	0.9948497458024139	0.8132393872160212	0.07922763236955037	1.0055901209503266	1.4260307478698888	-0.33357273446512686	1.8106203023948308	0.09590322038757652	0.5699006107613631	1.1306169125562073	1.0706247188988087	1.7388707909396004	1.9114626765183491
1.1792095398334015	1.0299082320278186	0.3151079088863622	-1.1182061103818202	2.0713040129685916	0.8790738728557931	-0.7323908646770493	0.48144926051000053	-1.3358648622255855	-0.49693834637220025	0.5107943385041027	1.6503120977617352	0.9439434249579888	-1.334468109383225	0.5493240034048589	-0.6681145702968131	-0.006614623115195628	-0.3077953644447057	-1.0278220144605217	1.0437869734036878	1.8382160082816246	1.2626313611826334	1.253263678533593	-0.20457987386203613	1.0452276778122358	0.8728117185128799	0.8683597342304037	1.424097062622798	-0.38631695601341204	0.48610157402799914	0.5594820710494532	-0.40206365326127375	-0.11542006249337235	0.2641634552106702	-0.437283386089161	0.9381156424284212	1.90778288986905	0.1843107962285325	0.9740949756676479	-0.37942899612626807	0.5699254317738661	1.2014411437389187	-0.404976461788347	0.8803024809429847	-0.37953799381429765	0.5197720206552462	-0.1561374707282806	0.4902681516302615	1.4571127500061078	1.0741689942558097
0.42455225869781316	0.3615732012428228	0.10696813852487504	-1.5250005970834963	1.2408408114022187	0.4738172305223504	-0.8051150101117733	-0.48547757979205036	-1.40104446960727	-0.5193544275831985	-0.4380321679534978	1.7813546587899065	0.5165399766358821	-1.6083413790408523	-0.2581885285148841	-0.7569716950969566	-0.40838825224501074	0.25941309039247323	-0.14130147023758582	0.06188892404571951	1.0572327321669084	-0.12963187310783353	0.6177096031428568	-0.43787037484436847	0.14568966965000657	-0.014833247701709138	0.24255071447022145	0.1849491075976826	-0.10576452587043675	1.182809353871898	0.7573475144868058	-0.5515210744183797	-0.9785252813979224	0.48535877814803546	0.4464258389150305	1.0959264041697114	1.3025244468861092	-0.3416728407052482	0.6568928446031509	-0.32372200654675465	0.14875246494687333	0.9040155934022293	-0.2589989827337616	0.11946820490497681	-0.47829959802010324	0.41476895760280774	-1.2032607647151687	-0.21339483098514367	0.7724119370327579	-0.018412824023225714
-0.35143510126423977	-0.05095948758526453	0.44591439561424306	-1.622700641759228	-0.5106276680968909	0.1849891856462939	-0.2605862137878597	-1.2971932286365397	-0.9426898030745559	-0.1828466022247033	-0.9712049984490101	1.2590871848685807	-0.040328576575564226	-1.456825862015188	-0.8344038326763621	-0.5965635197916472	-0.5451577368501223	0.6679110843450274	0.6855984161886493	-0.23708523376693297	-0.10854998030474387	-1.3137604745539921	-0.03923958308637582	-0.2603753997908174	-0.5268061246280515	-0.4911880997375044	-0.1400921106047352	-0.9131231768511714	0.22810248160561464	1.5790199090290045	0.8984766374151198	-0.7304355389709103	-1.2057378340911027	1.17350106574641	1.2238555240199873	1.2101345546018154	0.2842719705145784	-0.1458444940964351	-0.006269655446206297	-0.07770445084980451	-0.11255688477286371	0.6685699447938244	0.02729487562550889	-0.24430248921629444	-0.07151211592248302	0.31954023668201975	-1.488967456046088	-0.547414014858627	0.042369893831417926	-0.9292546379375476
-0.9144472541634522	-0.12006796965712029	0.7925937859132303	-1.5298274787454864	-2.1151779766851697	0.06723141219391511	0.5738203222933861	-1.2447891936536502	-0.12654350466535638	0.37019095383694095	-0.8474358895514864	0.17594203471359113	-0.6248694695151217	-1.1799569057103805	-1.112260608297572	-0.3799751250444295	0.0423450298828897	1.00350024357338	1.027271907918684	0.25410894936956413	-1.1039406513214276	-1.5564703596094709	-0.7973110760039984	0.7028728144409699	-0.9595698080870096	-0.46617653485222804	0.4847416026697773	-1.4467252095669603	0.3394188249408045	1.605841622676529	0.7933777742601896	-1.2464159701891988	-1.0354286133433808	1.9371819135112023	1.7151652205252153	0.611637918256208	-0.6256014087385734	0.47374703183896594	-0.7211737064734195	0.0045909955183558405	-0.15216321655544623	0.36292542453620813	0.19907010130663158	-0.27435118179523044	0.4928811923300291	0.23376293713974586	-0.976200097425232	-0.06342645921800028	-0.4306707894834683	-1.219819044725382
-1.2964870125812975	-0.31090829089701216	0.5651011414677886	-1.3342771425190052	-2.815926065441533	-0.09927731620443954	1.0182951199839765	-0.5937127843825514	0.606250732013576	0.7374487940519295	-0.4851549295276716	-1.0018784441623643	-1.294031574626413	-0.8656124325499978	-1.400629141670741	-0.11936108101917518	1.1339109128215183	1.271740693845572	1.0422980048118926	0.7285677680925874	-1.7191311183314846	-1.0275782149475423	-1.6806982889043312	2.0986825791340973	-1.5147432179545754	-0.47916338459392305	1.7856335910432655	-1.6344629870707001	0.36736274843739564	1.3518247660736245	0.3320349071953263	-2.0987010099396524	-1.0729222486026364	2.0969788066851085	1.9141399929322735	-0.9975453427598009	-1.1646588368195931	0.8236967949343333	-1.2736286538346353	-0.12185438132271262	-0.05218411284596358	-0.24567852124672618	0.05992154779914341	-0.19733235413841288	0.6889824876631544	0.18334517958170496	-0.10762908278917016	0.9263770698561578	-0.5676992317326803	-0.9488277029531692
-1.609660416217993	-0.8782773950916323	-0.22038548733573873	-0.9862415150344453	-2.5835500200124915	-0.5219703751830873	0.7047180704967054	-0.2067455477156841	0.9283791030268659	0.5303490345887302	-0.37111810688411784	-1.7979575682586766	-1.9116494365052754	-0.4736906210079522	-1.8113556491988603	0.26001904883368127	1.9021114714062382	1.247670721135692	1.0703526615204462	0.3586238999094128	-1.9902349982035725	-0.5559499558996076	-2.399624697168787	3.0470487293750663	-2.1899821206114756	-0.8818832459948925	2.5303676276825464	-1.8402629281688998	0.4785341170399848	0.9879878982236157	-0.42899749880486554	-2.7316846071996324	-1.4267259181881708	1.3334423307069743	1.8661282138647899	-2.853684247960007	-1.2713720002788416	0.41813967569493943	-1.5971593842941245	-0.28952144906507965	-0.019454751350776123	-1.1237135496282409	-0.3529784784701536	-0.2491393260073136	0.29317725602311595	0.2325261844895151	0.5031054593493577	1.4284959046510137	-0.5007673016457003	-0.6938432852338965
-1.8031039474129722	-1.4327360695823022	-0.9011574492135032	-0.4538903507475198	-1.8825021877636194	-1.120751425772853	-0.074173739829451	-0.5280677615752079	0.873052073074416	-0.2084269897895461	-0.43212501309309287	-2.0407417759834883	-2.0485347181993294	-0.016985345539641383	-1.9980205714594061	0.6515012998662582	1.6892237186635266	0.7963391673792672	1.1470030980512527	-0.7832088520160023	-1.9181793998444012	-0.7353110049602664	-2.479960757352006	2.8783069732963824	-2.366631030814093	-1.3667346406500822	1.8104726284418475	-2.0163411513789695	0.528602326166166	0.7179012570689005	-1.2119671124881701	-2.472679578622253	-1.5837217439144808	0.05562615228805127	1.5843862519068113	-3.547648492893989	-0.9734920648989588	-0.6430492253778785	-1.6357987371960756	-0.3885027283328363	-0.23024867367468313	-1.8036390977470813	-0.7691950949451313	-0.5175461832504956	-0.3946147162849131	0.38342295008375876	0.4970860708732778	0.7871957626637787	-0.4095762380496555	-0.9108208863380286
-1.6787995195500116	-1.37243458260574	-0.795907100123626	0.09648672316962408	-1.1688288591982046	-1.511509000841892	-0.6752447275164227	-1.105119776937452	0.6859986535500134	-0.8980033601529154	-0.18340951802496994	-1.8030035661228192	-1.3841257558066564	0.3937461165720499	-1.5655024843442895	0.8091209369884391	0.7124680103455064	0.21700606562693345	1.0334179887361834	-1.7507650625761417	-1.43258521721743	-1.3452621519947399	-1.6848441965384573	1.7563392100556532	-1.4926845258597694	-1.3566396693015457	0.08262301469851267	-1.7658381607908678	0.30245657081879695	0.7445966881568351	-1.5637052831571272	-1.2434273948514447	-1.1108009330137978	-0.8553518489369056	1.1456370883929687	-2.3295112525117965	-0.46381546107053606	-1.724944473798323	-1.2775011288247422	-0.4015962986500642	-0.609580937980817	-1.6852645299772138	-0.8621616880692323	-0.8192305827214813	-0.8170249381549728	0.5205418322470119	0.04926125090611253	-0.4901699013546651	-0.3650624801836918	-1.3280855842347346
-1.1507856728078112	-0.6306989765574477	0.10829402932330494	0.3757861979006258	-0.6078269079392342	-1.2872896988970426	-0.7259320580382022	-1.1578840993249817	0.513654065535491	-0.8662644161954508	0.5277436605670762	-1.163527545624558	-0.18430662834756267	0.6175577653158745	-0.6320974373465057	0.7080031410206341	-0.09866587077059621	0.04249042136218485	0.6318331332797474	-1.6610116881905095	-0.6271183140550871	-1.6820329125729592	-0.3264957020623144	0.5722716429002521	0.07225517865796043	-0.6953821684523824	-1.1242428464557173	-0.9165022896558005	-0.03408501489443213	1.1563227931448556	-1.1325052859483284	0.2740925359724325	-0.24962605175535652	-0.7450389954506718	0.7697576020997852	0.00698828639890548	-0.1470190349673918	-2.0889381443561703	-0.5299380387571658	-0.23811058576621355	-0.7827956908552637	-0.6072548135571564	-0.49751651002711555	-0.7832050698937875	-0.6749539520766112	0.49653645379300787	-0.2478432572363245	-1.195917531048565	-0.31879879882982853	-1.1954109845394552
-0.44125652588374925	0.18722401719239404	1.0946111512556138	0.2623357448431631	-0.16196376029245557	-0.3847240857125093	-0.4167153733594708	-0.506155358615914	0.31164442947833676	0.0013735370432002261	1.1465118230381293	-0.19214420360959208	0.7688828402836699	0.5534099451427915	0.17967686203602343	0.6857438206227685	-0.028133141412828154	0.4094254551780292	0.17972334927429498	-0.5768677613526719	0.11017686146541872	-1.36886742224352	0.85846736343692	0.147435352583528	1.1589722236701006	0.1944608971300718	-0.6567306572016385	0.12639418542374015	-0.012759750240634329	1.7714111856491301	-0.05857213817993608	1.2298630047384698	0.3205594136215231	0.24758143365938562	0.65416596043573	1.6896035630080481	-0.37153926155549266	-1.4624990047479192	0.2903173974519313	0.257728210005945	-0.372389090668921	0.8621237782647495	0.14228721283872922	-0.21097982850310745	-0.18821508915298948	0.2529605257098559	0.10342906641291322	-0.7685483445371628	-0.21389944062841476	-0.2320533505925164
0.034916082257397285	0.45421908408398604	1.3460747936623196	-0.012255724954833154	0.17724977804148848	0.7917530408216947	-0.20528714486083263	0.20703947163078157	0.027264443993376554	1.0779699275322887	0.9407063817975305	0.8485845349734438	0.8467610333156972	0.20604389748098845	0.3455840083923647	1.0473881410433268	0.6975226736209746	0.7655530678549554	-0.035979100191902126	0.5377782490881436	0.35010324488231986	-0.7107776985264895	1.230512914265835	0.4841635957301715	0.8967515800742645	0.7859132182156362	1.09941843442223	0.7153462459992269	0.5077907291518293	2.161352950959338	0.9518221961105912	1.2981903658344014	0.22665923735236732	1.2676229190766566	0.7046235333171128	1.5451890272037263	-1.028418907713498	-0.3186926223761679	0.7056648507634357	1.0234439341391766	0.5558900417474923	1.7831843789702853	0.6996040044004317	0.5911676404643083	0.16418003036584466	-0.16384417200203305	0.9971578317856236	0.0447881130782718	-0.06885938040058738	0.8448255385851309
0.017089451685354595	0.19387535428008312	0.6638501391995367	-0.014834285634712474	0.310799021836784	1.6447345641242657	-0.28916359935048624	0.23108230043396485	-0.24030492146035914	1.534323893724504	-0.14384469282812207	1.4983687938416317	0.1816703253781101	-0.2397791091131936	-0.055785754360049476	1.5777454645202296	1.1586073672339094	0.4022482361408513	-0.03983629836662942	0.7152476779350997	0.04679208671599212	-0.2477806235773473	0.7584167003345113	0.8167544667205536	-0.35010446722605154	0.9256482083585613	2.5661438512674004	0.6245528731876155	0.992208366901174	1.9581526536120524	1.1328401255240603	0.7572624197916565	-0.2326642223478192	1.452847254412024	0.5596489469420597	0.04510191529645351	-1.5368127185025469	0.48399906361774125	0.5109113404129936	1.6178657195459767	1.3864455964241404	1.6018352857221532	0.9483762583400973	0.9577581701308492	0.15119375974881644	-0.661917593082122	1.7393222222047804	0.06428528776840382	0.052737396687414034	0.9797481100359804
-0.3591216993706644	-0.005460411654787216	-0.39336394492322685	0.506685996494633	0.168150241223326	1.8421118297956545	-0.4184110848591278	-0.4565604191026391	-0.3256335345372374	1.099354338032007	-1.3164172403551726	1.4651803908290442	-0.4601369925908229	-0.4450867908495771	-0.48940380922140103	1.6578504801097738	0.7028478151157972	-0.6869669120926929	-0.1039024824004805	-0.15794026348600593	-0.366312489204366	-0.11962171053313675	0.049810755756201155	0.43566170530592235	-1.3125487481011142	0.8095253744175467	2.4999815841868993	0.2700776481102783	0.7486247110779654	1.1951938823812736	0.3641769491962817	0.01949539489342567	-0.46857817015352904	0.6682611682393883	0.0063407698812637464	-1.2356743361051148	-1.3807060876804746	0.49759578322455494	0.007593780783467707	1.5414564363047192	1.4368756499173372	0.6050207417465202	0.9595251981068382	0.48597935637127826	-0.0014019501792216988	-1.1157136967971237	1.6574239023598354	-0.8935050155122628	0.11452127912106601	-0.0156930060342378
-0.682699657722204	0.2737681249670312	-1.0458747149738323	1.3490311976139724	-0.1395933911593526	1.5274965315334106	-0.23332533228375923	-1.1212401498500113	-0.19777451925258221	0.26573646100590814	-1.6924938698856182	0.9454446928451353	-0.45683142042790487	-0.1461214757535166	-0.5444028677247068	0.9755924259537119	-0.4061707231127118	-1.638987308264981	-0.33587119253847103	-1.3162983882684063	-0.40015190027968234	-0.021462811024884284	-0.1997878130577715	-0.5560858131863801	-1.1202581154770959	0.6275608052925792	1.1203110336982727	0.2104588100604272	-0.2073966676486281	0.29245267391805163	-0.6801989034457335	-0.7299740965280347	-0.24144770948147773	-0.4224832498057797	-0.6573620107470823	-1.181271378398578	-0.6728041105762516	0.135457020022205	-0.2912530596830455	0.7785806839521808	0.6340869498116838	-0.3895143514668192	0.9429221129793733	-0.4856374011733332	0.07074074086918263	-1.3420726599737083	0.7317229975064774	-1.7440292832684285	0.10946199890366479	-1.1352028096709736
-0.6574274486649683	0.7437215352884443	-0.9707266254454548	1.946047917566692	-0.35535123278323416	1.0794532315724612	0.2621506468381727	-1.059948061849098	0.0004897220745342251	-0.2658619674222465	-1.1365641296441742	0.417576769953502	0.03920154070141368	0.5592522832786994	-0.28371307301851084	0.0010408915077697307	-1.3007027947804166	-1.5722523773471324	-0.4723048176482276	-1.874398478858788	-0.04060508324431296	0.2691657277418233	0.12357633269635439	-1.351172570208564	-0.16862749528052118	0.3820858263668348	-0.2900866317343357	0.4949794750638887	-1.0195707481970493	-0.3507814422992625	-1.1879848417022947	-1.4189532287506632	0.13631278135781974	-1.0295798833562784	-0.8151000406650137	-0.12207746623061831	-0.08065149376448995	0.19809742597075072	-0.19144760621703377	-0.08715950539539799	-0.34203661911188527	-0.8171689128414757	0.9578637503122704	-1.1313444625863371	0.388117839898987	-1.1793998190429302	-0.4082105504356915	-1.3823886566090682	0.008007578769718379	-1.2230725666782918
-0.3804522005392328	0.6928234970464924	-0.49350919156842527	1.7892510520657119	-0.2775174207308437	0.6979176905075393	0.6381429565458304	-0.32924224169301564	0.11699357572069145	-0.29196492828824316	-0.2899219601334095	0.09280874778627275	0.2965642166147714	1.1999871926440147	-0.04743211466604329	-0.42878908401415183	-1.3768346878236037	-0.5842971991057098	-0.17998727839874676	-1.5970406800390844	0.22422153767626687	0.5451175993219105	0.4418407128897678	-1.2931128332241664	0.39497616021683585	0.04281896777074336	-0.7758685858188696	0.6310593582607921	-0.8526803838835607	-0.7178345609607142	-0.9970396990954509	-1.8292275534096114	0.1788284886293082	-0.9770023063565866	-0.17095762413450133	0.7002251345143002	-0.12555019449299268	0.8989458477684765	0.028684904231370295	-0.4084211178390341	-0.6858936142071318	-0.8266174027426993	0.8564013923108429	-0.9299614002735411	0.5505413831865834	-0.6751919785962811	-1.1117867380927957	0.014463558835153502	-0.23088891641876394	-0.25326755615243995
-0.21310946496329325	-0.21065766437744607	-0.17323020663709432	0.8647654508536329	0.08977613364059923	0.2865972499540154	0.49357366047255324	0.3634955360524814	0.13108980422368072	-0.19944897247880483	0.1748338501077031	-0.26906244575252375	-0.1627600458903262	1.30705957078024	-0.03200093960295919	-0.015857027150751987	-0.7818706755459717	0.2636342193881184	0.4853779873184366	-0.980304052760684	-0.022277117861124393	0.48087798578596685	0.12786671931502258	-0.5521247495706134	-0.025872815076177037	-0.2632574620048479	-0.53995058218771	0.2375850215085327	0.19913725630521137	-1.0707808725087011	-0.6323105938410077	-1.68215269275227	-0.2574797680207923	-0.7492955407819617	0.8517098853028952	0.5199832226364208	-0.6044113968038415	1.513015618678464	0.018301138247672627	-0.10552438229541558	-0.24952079847310293	-0.9457391444300265	0.536597458450167	-0.14977121513478414	0.18936946646721525	-0.14717267189271663	-1.2649086299805048	1.1694127282122242	-0.5622954377937963	0.6489771951794479
-0.3610701759318274	-1.457335692388812	-0.24627206284357692	-0.25807217378082853	0.5878637012740773	-0.26193977985264905	-0.056240098849498175	0.44646098329383316	0.10362082816078971	-0.3926092610015756	0.19685209035924373	-0.8878202373494251	-0.9762277253851009	0.8393606078552939	-0.12694283396499453	0.6536113495301257	-0.1073601190177231	0.05493712546915918	1.0385552606463198	-0.6664640701115176	-0.5596434148707814	0.1697630593990392	-0.7165283118024808	0.09542734980744223	-0.8346180474455073	-0.3209555117886524	-0.4145476024430683	-0.37513800268662845	1.2030965142349601	-1.5169019313529601	-0.5681246928981284	-1.0091402486350893	-0.8145850618024887	-0.8391434379223615	1.439964991368176	-0.21969785588797044	-0.7929177455071025	1.1638970796032095	-0.18880514690151132	0.31885716553382465	0.3621431900685184	-1.3461407425001872	0.16980124662279947	0.4991209593888811	-0.5520769887828568	0.06353420421348512	-1.200373262423904	1.1304144271061378	-0.8131884957160094	0.4919375182094858
-0.6108224597835774	-2.085852451087459	-0.4846102834477776	-0.8177975481779826	1.0659667103925843	-0.7764530673241747	-0.432200310989164	0.07430443339573028	0.04809683981102057	-0.7623015704855447	0.20543078986826066	-1.4466053080691865	-1.2513361555707534	0.20479963408929527	-0.09358554820470931	0.7640051811501105	0.23882314483843137	-0.974565499351554	1.0304219528117666	-0.8329056917910923	-0.6605939314078162	0.11195083116585496	-1.2279471029593634	0.09948134276001971	-0.9354382281987327	-0.06188919886283491	-0.7593370355096507	-0.43343394723490625	1.3613419377180858	-1.8084274718834652	-0.634431974039706	-0.27379189904299295	-0.9308481452635838	-1.1742599268857408	1.137133945847641	-0.4948135238709633	-0.22729856500552023	-0.10020961584510435	-0.2177278305070736	0.39085915890407097	0.48978781729487597	-1.5624498426430184	0.07197647830812605	0.6163776655061142	-1.0878804403067683	-0.05299853825366248	-1.1736919424335008	0.24079345449160716	-0.812666830305262	-0.48341030101790555
-0.5333149454373376	-1.559149304518519	-0.5489635826392204	-0.4645693791232292	1.4496387183086585	-0.9246394677722679	-0.19208967948014039	-0.09031858830599145	-0.06900790257256942	-0.8330327990013408	0.4933539439688485	-1.3098311789172736	-0.48843821265733606	-0.15696717912402322	0.20391774574947852	0.18375128099773055	0.28207724130326844	-1.681211351579618	0.5080520884122863	-1.1235663745882862	0.12716131299719594	0.5866202521965164	-0.6517019912879524	-0.35805225942521407	0.05306151482559281	0.33922187912712226	-1.1288701558812761	0.43341798847673824	0.7519408771316596	-1.6624221351019193	-0.31257265566518044	0.028707075107444663	-0.31402730304421356	-1.2910722169323978	0.22291405265101133	0.10587667568043288	0.7887012764603187	-1.2506507991975075	0.1799456418479581	0.18287255407657513	0.12336304837313042	-1.0281952895882924	0.34081157469416645	0.4035609486673649	-0.9817556724641205	-0.13974048477554266	-1.098561691970621	-0.42589531994020824	-0.580722125994351	-1.1496779398299353
0.03939840468882623	-0.2769396779011427	-0.3937738557937887	0.4369210315040976	1.66200066695452	-0.6240354522318372	0.4522079515546124	0.3757319822003673	-0.20615723459272348	-0.39447843189946524	0.8639566589518894	-0.335700688127836	0.8367761107110466	-0.17350948526337684	0.7383198578222205	-0.42364583129678185	0.2296587295783287	-1.268724074914279	-0.04028411937008901	-1.0836804308964139	1.3702543043226285	1.195989258174745	0.7590970490415885	-0.6942245549759586	1.3978300513396753	0.6098450341677013	-0.9972506832747061	1.640184229301309	0.0712012732276498	-1.2086633636949577	0.46542081258957657	-0.10055245802418335	0.7923642908117908	-1.0076903550937681	-0.6337994482183265	0.9610248627753065	1.4967176878191746	-1.3937747892265087	0.8290448122443187	0.14705148123084838	-0.1723723597071842	0.15586412603641633	0.7027958178283712	0.24528380973617034	-0.415984969348212	0.12994020221428546	-0.8229386089828958	-0.3710150364078329	-0.3321938208497986	-0.8179328967450455
0.7875160168727527	0.7708426093284626	-0.26756906437901695	1.117111082732164	1.559813572124874	-0.21950869857356012	0.806261508202722	1.1952936454683492	-0.21614195675047185	0.174505146703268	0.9120266225246393	0.7310660221413016	1.6616062590443523	-0.10302266105158671	1.3663932719384801	-0.4081693662573112	0.17086132897350398	-0.14701068894574248	-0.1867664666515179	-0.5865910338596181	2.043224798845866	1.2259823759509219	1.8459246998644618	-0.6273890382045728	2.030476421614159	0.5782634112982091	-0.5235648532728998	2.092832898600709	-0.1934365817812062	-0.9528021471591563	1.0764528165110459	-0.1275589748509338	1.7594465905565804	-0.7214940763234872	-1.0100524395118176	1.1654823335337077	1.453407116001705	-0.757479023172025	1.344454844349062	0.4970086414954278	0.020964534275667922	1.1319030988140475	0.7715195976578729	0.196443569392522	0.006718685697504462	0.6458210934262827	-0.48674890143796823	-0.11146624318372614	-0.2507656477211466	0.04351716674710844
1.198278638390459	0.8834456061348489	-0.3486021875903982	1.0739503771630028	1.0323276476722503	-0.15512426208786664	0.4198086965241329	1.672817078376489	-0.006401819321834799	0.3134745603312286	0.5320537409803917	0.9178648358411081	1.3300697850931265	-0.16846466752194242	1.8533821789765728	0.09588256313566856	0.08479899671620887	0.5675205704345184	0.02713518340815179	0.14043548538986375	1.5089256325097817	0.45335931291948267	1.6484234999939942	-0.4201491189416228	1.5889571527961444	0.2328902381489283	-0.3751196532759667	1.2447223804733059	-0.1690302052718038	-1.2151222210643673	0.9032088631864736	0.4628730016475762	2.0378193091261583	-0.9145924948956193	-0.9738689677843132	0.5351054140285715	0.9200350123693607	-0.3464164515632568	1.529107185936839	0.8890362516705692	0.47552257831643296	1.0685375008516749	0.41205265636012944	0.02222531883725305	-0.07715881565041302	0.9412054396648427	-0.41976497821143743	-0.33138437455538994	-0.2986483683210057	0.4672650149939529
1.0700737423105928	0.2414343606205015	-0.48784747274221274	0.47005917348627174	0.17455805213162554	-0.5024688864899668	-0.41965307365324417	1.3751646043802193	0.2995600420052801	-0.06211323361083001	0.04493320531698615	0.07901284680660951	0.19588175164169028	-0.3291016808860303	1.921253677060149	0.3228080642784109	0.004401517942006689	0.3049214149686242	0.17588663867468962	0.7961556747437354	0.1767643369854975	-0.5725673216944167	0.3723829625073135	-0.4577397274206221	0.6336394145114291	-0.3319533342189031	-0.8732114242560476	-0.3360955541266536	-0.24235537375914515	-1.6954583219705235	0.12549294714595446	1.588248343675781	1.568358741993331	-1.4642018265819456	-0.8027709005990894	-0.2520575706504402	0.5014840416526962	-0.6877921224676172	1.4415598287318099	0.7729249528676376	0.5970754954338847	0.01970113783361339	-0.20452818268037454	-0.35523133761727105	-0.418367873909491	0.6999592278463685	-0.7060214544009492	-0.9276173464334225	-0.3204974685623236	0.12063650094437879
0.6700818584874502	-0.32280277290889736	-0.39279717593324315	-0.13010152322621749	-0.6974348662919497	-0.9151685076865822	-0.9963406108616528	0.5034589114442908	0.44203882855282806	-0.46740072980046005	-0.15173107067006428	-0.8978613220854865	-0.7577063118424632	-0.4259171012554155	1.4270427273846003	-0.25847063110022245	0.006425730247075465	-0.40973968353097534	-0.10466755557079548	1.2228731127970967	-0.8804472618153537	-1.1319990947126688	-0.8328314932133232	-0.755672732479714	-0.047658715585478684	-0.9554134939826779	-1.573905409875913	-1.5047916678801498	-0.5334678161370741	-1.7372414235337692	-0.42224332572795753	2.5715487011460256	0.7826708012936915	-1.658312373197883	-0.6368117861645985	-0.45236460140013673	0.4976529299105503	-1.232437433572699	1.1318392395377344	-0.004705309190957637	0.09824694506950056	-1.0780247754719452	-0.8537163208226265	-0.6812538214714687	-0.49404187827887275	0.10562256803417183	-1.0330755743244755	-1.1616812390088869	-0.31897191919019463	-0.4479502039666827
0.39243295581962845	-0.13174518257435472	-0.03370236434371352	-0.37362697207169426	-1.2617357190974365	-1.0666206379852141	-0.939805776689424	-0.3542536723477171	0.2958595997793117	-0.4514571507265009	0.03971919851966732	-1.0429175214117756	-0.8608488299850975	-0.44497039604188127	0.5650298952741984	-1.373333548547053	0.042074729653606285	-0.6979694656316818	-0.7792688379530512	1.3914121448147498	-0.9649691841577563	-1.0965250152997186	-1.0577190873597289	-0.9944921939584491	-0.18557012317271426	-1.4264138666047355	-1.8037123878657297	-1.6293302425505307	-0.8477993767593446	-1.052669680971147	-0.2086235873538296	2.7412142692132826	0.19559575610262966	-0.9816073069666464	-0.47148759679806485	-0.025709602143100977	0.6869004074064085	-1.146592247506864	0.5194985621100047	-1.0230056899893094	-0.7391328033503467	-1.2979506325614645	-1.4418825386701468	-0.717091864099976	-0.1509260473758223	-0.369849931388839	-1.0690610538895529	-0.6484369994951711	-0.5002381895069158	-0.6009535343226532
0.34499763818079543	0.7258820579496733	0.24830493214794244	-0.4003662537166938	-1.4303390594889744	-1.0271662331778533	-0.5657883153938998	-0.7499284861612177	0.013414135583906889	-0.15377911242563452	0.41206367419745493	-0.3455958453194399	-0.2968913688187288	-0.5265944384358038	-0.1849866915202298	-2.2704368876193426	-0.07220313376660256	-0.3998655057634051	-1.4845025302987227	1.3186887210334723	-0.35831551190392663	-0.9432906093809147	-0.4951774187226561	-0.9599703406785436	-0.08528896395378774	-1.5721368360363226	-1.4487252099658219	-1.104547749148093	-1.0311284169787607	-0.09135707263503941	0.3889682304533337	2.0521054780883317	-0.008778111731581729	0.2359742857726999	-0.36446482898213095	0.45483844994152706	0.7086937075533029	-0.4416567324891626	-0.35544622171324014	-1.7002038474119312	-1.446990724593008	-0.5785490162651572	-1.9155071482009751	-0.5997750046724821	0.21998192538509329	-0.4591352567510489	-0.8707945397640066	0.13454152736136377	-0.9391294232353876	-0.335218315939158
0.346836180940306	1.5300947535576659	0.11573918345058877	-0.5195132503477976	-1.3655225427937587	-1.117418431341276	-0.3849610608638815	-0.6442080101337821	-0.15106766511519912	-0.10339677664423495	0.7257021353264244	0.3016431826484827	0.2426894836651831	-0.726375631576684	-0.4357488587964532	-2.504961843932582	-0.40270309367449614	-0.161452008062994	-1.8879437418031724	1.1018288661359952	0.10525005819989215	-1.062035695143238	-0.08915781658900121	-0.7805309586354374	-0.1249232625320466	-1.4071238894842513	-1.014355795418448	-0.8113909832383779	-1.171593269190876	0.3908770591510913	0.5859398499183944	1.1391520885665702	-0.003192287125840715	1.1046567043816578	-0.4709932372640101	0.5287996170495082	0.5348682169574982	0.05246534056080935	-1.0996918230438266	-1.8223546593863489	-1.8505334365061301	0.32404167467544714	-2.127045173251255	-0.6684817121229947	0.18854166735745148	-0.2776478341473995	-0.7552613820763149	0.4506902408767469	-1.2549171321392432	-0.08300052002743483
0.27908943718457846	1.6234444353946749	-0.3207787806895387	-0.7426950568017185	-1.2772534022908706	-1.4416628295655154	-0.39250296882235713	-0.25683631937398876	-0.13668703197700124	-0.4941825422798241	0.8784682699566467	0.14608155664146058	0.3190921390072511	-0.8789662683299767	-0.2596009380636823	-2.2820644924714086	-0.7228333905936217	-0.473248611350965	-1.9659839504238852	0.9750580493814379	-0.03763540376982133	-1.263608771056691	-0.44524885100156203	-0.6874598412169244	-0.3639855539409667	-1.1677549254276798	-0.940963122712319	-1.1708111769904308	-1.4122642444781666	0.10223653612463642	0.16852398908496677	0.7454255852183114	-0.0063140124499408345	1.0964688185334073	-0.8361881056633428	0.29780532290915807	0.4773239840835116	-0.15496789644769857	-1.2252610554002514	-1.6516341495600426	-2.074290974554287	0.6639601058946948	-1.9457588514584148	-0.9682193765015368	-0.14791990144370565	-0.035433442055615536	-0.8016323452441221	0.2038899980821336	-0.8158672093046608	-0.02458537656165507
0.28328649215677243	0.9648195988891327	-0.5366768516265082	-0.7922668091708291	-1.2348015836727853	-1.7045900337650661	-0.05367501152493687	0.2111138578760249	-0.12850615302168483	-0.859724943261647	0.8233567919319597	-0.6333807447764892	0.08656062059624796	-0.7731864610661973	-0.11950091630676675	-2.0612115165776754	-0.7353267026781006	-0.9076844264142192	-1.9482414543358322	1.1681295985933873	-0.47964101330416536	-1.0895762734078291	-1.2374982042266858	-0.6762934338382913	-0.6157465399240682	-1.1154049879586618	-1.0864010855315316	-1.8002183136605598	-1.7003270558644223	-0.5074174703378984	-0.2804826006743329	1.0338967655426028	-0.051499720417996823	0.5554255612596448	-1.2601712462647603	0.13287782297660003	0.7599502057232644	-0.4777598842399787	-0.7114908774628264	-1.5733871714102825	-2.1866862324213847	0.3986889790552357	-1.4849701758277623	-1.1324513976313284	-0.2431145609636484	0.25906530124139154	-0.6950802695937094	-0.018982978909802814	0.5771320029894944	0.08695949230964879
0.52299907891122	0.05888261720764607	-0.13021010810719658	-0.5641605798158961	-1.1589301101126106	-1.5368002512296	0.9366846669217417	0.6604649524778614	-0.29400332272002677	-0.6042624678264479	0.4643052604010502	-1.230093732187181	-0.054606128366282716	-0.4244089920935849	-0.37089750555199325	-1.9708296851768485	-0.4776577575735638	-0.5589563564080581	-2.0075921260755107	1.6103500847227317	-0.6200596564665843	-0.46618971306755286	-1.6721995011613333	-0.5429122413381767	-0.7257111370036912	-1.2585315883402877	-0.9960613960937467	-2.0311038519251094	-1.8271788128406452	-0.7200154160762762	-0.17009626551135668	1.4153588743987484	-0.0814959620363117	0.2506622012205152	-1.4576891908796283	0.12142830208057015	1.1813341217759403	0.015863198967575463	-0.15163378053753598	-1.6920067138577222	-2.037838483695586	0.07672170148579893	-1.056144668589738	-0.8572938639894092	0.24855950663031467	0.6843367563959845	-0.18584060510385408	0.23580252677228405	2.23709044596491	0.4184526044815659
0.835325554184711	-0.5573359449728377	0.7052296935644911	-0.3910452156169514	-0.9266173798356103	-0.9026770695492508	2.045765384522995	0.9863226790490176	-0.5255701830357057	0.23786580088162995	-0.23301413226731849	-1.1148480418610793	0.028357611843168175	-0.09453539571880863	-0.8424303106134572	-1.709739234824822	-0.3564632445114291	0.8084990149037108	-2.020685179374005	1.8436085361338692	-0.2776011935225705	0.17556037393196944	-1.3499491609827203	-0.21779430948026107	-0.6693819962268082	-1.2928128493764448	-0.5237272340674711	-1.6067285350827196	-1.6649006593213271	-0.2239890204916714	0.3285797240592583	1.0951800954474824	-0.14140294144231078	0.5429150942380705	-1.3146978452564129	-0.002821280828210154	1.2646655714082173	1.293535715935219	-0.17320426095150876	-1.7616154665001371	-1.500437861693702	0.16516530051776385	-0.8060983588874495	-0.34903968634572924	1.0300764759667178	1.0815055085508585	0.43949550866465154	0.7044882388344047	2.9873866961527793	0.6923082931634141
0.7901823130117197	-0.7075971056095578	1.3012526232512711	-0.6751391189145088	-0.44567235409501593	-0.09068663706501173	2.280200032131849	1.0198913917271557	-0.523161367952144	0.9747051267364166	-1.0400596652450327	-0.45172669296649953	0.13281556966916525	-0.028324374036974066	-0.9738139576480905	-0.978814917862024	-0.6626197104168887	2.2997897237061222	-1.668653460371116	1.3820952053966171	0.17369377700437796	0.4522623571602119	-0.5487384620644129	0.09463251565683095	-0.4632951238536286	-0.8684136221653171	0.03904144260191618	-0.8059214411192503	-1.2673451629059305	0.6823341523350291	0.51382564466206	-0.11689954478081552	-0.32273911292764407	1.1059675567906677	-0.9175916525314768	-0.4013975100258997	0.728624265520963	2.2084532853383183	-0.7444782278194458	-1.4680759240239267	-0.7264580597052642	0.5864148368768519	-0.5064415089562296	-0.10896323877736211	1.460092503068326	1.0566268528901255	0.5834313048042462	0.7827833634392104	2.1631471213741125	0.5595070775370401
0.16259957273620826	-0.5493511770587811	1.1192507562962857	-1.3079096243360901	0.3012859313517215	0.6366397825913689	1.2261950323612174	0.6447159663024759	-0.15060434073094287	1.031706800483805	-1.5158712636761564	0.29119889660012455	0.0764387024425469	-0.2192077472849834	-0.4094300584236133	0.1021978483731326	-1.1278325789160875	2.7129428110671414	-0.8139282084095346	0.2331833262462851	0.29386206029720774	0.49256284716427373	0.22172196069628272	0.1798692210262259	-0.14895410845331727	0.050284375169731756	0.4309184380114842	-0.008993671527872863	-0.762639242734811	1.4351847380550007	0.05219338166890482	-1.5099106547095678	-0.5284332996757921	1.3964251223362067	-0.3751339125760283	-0.8144633335964521	-0.23002570924093177	1.8158395290704483	-1.2138623453331607	-0.7689318696007283	-0.02089891766849239	0.8712757711679298	0.1367218819528352	-0.2941680675074473	1.2210719181282366	0.4072400720308638	0.07483613452810664	0.31672046934616566	0.25999533955379917	0.19314798606296996
-0.7486880677212054	-0.32940336930665837	0.22526794235144837	-1.6637719681140426	1.1644117927669482	1.2249007992152072	-0.42535763698811896	-0.05329129541228986	0.3409767559048519	0.5779882748140515	-1.380313391663578	0.8479640145057461	-0.06320547231032383	-0.4554407719343429	0.5621299328470646	1.0550545815613546	-1.1456240188127131	1.7241804802652814	0.2350197888845092	-0.9967422099646118	0.03143619734965973	0.6894324384343816	0.7099266812924067	0.1109494320075628	0.09860813769477011	1.0836079241786722	0.7647191580252097	0.6586068975527579	-0.2566548045845907	1.6444287181818076	-0.644418572811044	-2.063834626190035	-0.4786614966383074	1.2075942606746746	0.2510552833485149	-0.8580975668797293	-1.1230013479481895	0.5459020136895124	-1.0724679687695355	0.020913486358104614	0.5028909829337234	0.6408566300011932	0.9835594626469524	-0.49725423036308863	0.5543056818920464	-0.5579014088407861	-0.5122425553122856	-0.24034364592314061	-1.4446061013693607	0.18339776559232096
-1.3874247602110612	-0.2427367032200043	-0.8040319421747862	-1.2831122148688041	1.7592694153253823	1.6325650893570396	-1.5172442560265476	-0.8029619041025713	0.5051856686181633	0.2203574224769505	-0.8266376433560887	1.153211051082267	-0.12928468340428945	-0.5471394562957045	1.2019238796273477	1.4859209580836406	-0.49480245814231905	0.12422406843542286	0.9171373679103186	-1.6052133538733195	-0.34804920220146807	1.092145762293099	0.9226724657920652	0.15064968652277036	-0.00457965470276142	1.7048539679257964	1.243434104314711	1.2103950082595838	0.14586507715933902	1.263765296643968	-1.0240793298649082	-1.4392658475586309	-0.08471881365065202	0.7101591352054573	0.8028087731461284	-0.5607764330965178	-1.6032585677954603	-0.2738817219783769	-0.5153700334445296	0.48562421815102125	0.9972312734013368	-0.09264449066196112	1.472249714158659	-0.26606484748877735	-0.15577987997892867	-1.2694111189288717	-0.44078010462352973	-0.4639931584649063	-1.9499303890108775	0.7458986859184589
-1.5057611391039007	-0.4016764554720988	-1.376622042412584	-0.44065764987453226	1.6370910698878618	1.6420907926459407	-1.5404388377351388	-1.3312640998137941	0.14024054654037904	0.1758596671133538	-0.35813760680309903	1.084440643438709	-0.16680169620669966	-0.46157155859971244	0.9843820324906922	1.4365360102158102	0.2962705874304955	-1.0481280209033068	0.9591617555640378	-1.4175708431716811	-0.6288901543659119	1.2909295558463214	0.8667540333355868	0.380480122371687	-0.5527776752433853	1.6460500028364482	1.6839461556272668	1.512592288659309	0.36536607931385207	0.5379486617013125	-1.1118930532364018	-0.3722926938464311	0.28379322485063785	0.1356548470027428	0.9762180205267827	-0.39114723386088257	-1.6976562771964265	0.010533598386174577	-0.10434014712723799	0.502181998554427	1.574864166862319	-0.9710918628387799	1.26316516733487	0.3072400128056169	-0.8188059644184671	-1.454508990225354	0.36269576632777295	-0.49107441543578595	-1.2618415297406393	1.2820979804368866
-1.352286425557352	-0.7270726955890758	-1.2784728895396285	0.15385561847851872	0.7039158012776291	1.0834228169156848	-0.9885537345730995	-1.5238182619405511	-0.46717762556654824	0.031526938547727375	-0.25638313885423497	0.5493365121092921	-0.33982016618220445	-0.2743359806631467	0.08704009067378661	1.3088811920746468	0.4731302822682575	-1.3957216924742084	0.7110022353658323	-0.8715857699405342	-0.773493428578035	0.989445752361332	0.5394242976649553	0.5772402930203886	-1.1792332797497258	1.099006838619399	1.611945205503305	1.3403691576807133	0.5012892998720326	-0.10155693645266141	-1.3305495782631103	0.014812713597111747	0.13248790844232428	-0.37243491037366405	0.619229506806455	-0.6595300709067435	-1.6488380035326717	0.6719170819537595	0.0214407217470653	0.4058105713814276	2.0646292508002944	-1.5012200157117186	0.7555199504467626	0.7212549529948195	-1.4800780463121588	-1.3145797337232712	1.2511096034880278	-0.7248270705190363	-0.1787302695910151	0.9969814272850925
-1.2640365239662423	-0.8236066453539882	-0.6952255694644097	0.2129737714921383	-0.49859395760095154	0.24237679695160894	-0.6248802110765106	-1.4259900772449796	-0.7529124625693187	-0.5551607268533334	-0.27721110035257795	-0.14477652668775454	-0.566975784590003	-0.07675984035930081	-0.7656887015344912	1.4606465014844596	-0.07044050403572029	-1.1581981096773688	0.8395888664581171	-0.49084168213722595	-0.7259432221651434	0.5092284751803883	0.15298829806560826	0.5309209425026057	-1.245644326479491	0.5610549366972605	0.904898175173168	0.7582347376635873	0.8638629848293401	-0.22107384183737874	-1.680014371526551	-0.6486671824882928	-0.48956376209134583	-0.6417246169253055	0.0771771799026103	-1.0311581746042227	-1.5895486927688485	0.6220225389530883	0.33228121100359675	0.7038193440341041	2.1964690751730207	-1.2818373480833942	0.7289522240486099	0.7573378192082484	-1.8351973522116234	-1.1224855171703054	1.6399801578339233	-1.1348579721197407	0.5160486722238878	-0.08162427080872277
-1.1961749432101731	-0.1813635300743079	-0.004355362402065719	0.21358570850833802	-1.08240542643064	-0.18454314447570122	-0.6014317197370279	-1.1428578363321793	-0.36365425410168856	-1.1524574570382191	0.019950119693413284	-0.3344232577597592	-0.44258273582866814	0.04579030281453574	-0.9460224358457751	1.8589584250975661	-0.6095897836827363	-0.6082800126580098	1.611807272062203	-0.35692465759533704	-0.3141772544801194	0.5021626432180273	0.10694938240206667	0.3727926023045369	-0.4475510102187626	0.46228672602200344	0.11710370141575677	0.2699710632076283	1.6456649513260941	0.28350959861923986	-1.4914697008796656	-1.5887362367981654	-0.8496417636981448	-0.4719612450851034	0.01819279892047168	-0.840858270513481	-1.4064786423468192	-0.17473297323272258	1.1975973919982712	1.5333757871780647	1.9700769628084125	-0.25241443956373905	1.4118155053789836	0.7823819686227876	-1.2586024740036479	-0.8154379707702294	1.6397748892395974	-1.1495249150643865	0.6216685927863983	-0.9657009312021022
-0.8046892187669573	1.235825476981698	0.42520513421527334	0.7320942412634378	-0.5618417036715607	0.2538116841507319	-0.4623215417905398	-0.7727544338858764	0.5084826601201579	-0.9029505932842699	0.6453371315795124	0.3080619303940294	0.29483964933438706	0.02848522868256384	-0.4431058099306885	2.1100166209017357	-0.38315813993184483	0.20715987993977703	2.5247487954258947	-0.15906013799808932	0.48899606263146306	1.156728530905708	0.551142324896596	0.4319823063351022	0.7772626179351327	0.8593429370473685	-0.06565889217149366	0.39863413815196636	2.514732880821104	0.9489834823175687	-0.2600332372249049	-1.7004179935121577	-0.28923096695283806	0.08270577474577614	0.7238152479269425	0.07606377451398393	-0.9116650004498565	-0.7067165507988841	2.1847874166701224	2.397248849321419	1.670150284813306	1.1240109210135945	2.097745688102788	1.20434380326292	0.42619269317245473	-0.16836006460170252	1.7520080575858237	-0.36736824235863197	0.430917936035095	-0.7344308547433351
0.016403095060109212	2.604280419123323	0.386244422206245	1.570485868827009	0.6417690515147302	1.1860117451597072	0.08916503552935787	-0.4001184768648084	1.2385002088659158	0.354139177995787	1.0250120049598288	1.2188605980356038	1.2622739887894456	-0.08716633874151547	0.20178844962321066	1.846099681952984	0.5246087120742796	1.1186139599876532	2.7607751681689545	0.3021871717359316	1.2895511207771808	1.8729448542646174	1.0728351746352023	0.7773611371886985	1.5616277164317303	1.412882056625541	0.35472547394040277	1.0968936760344998	2.7357546939113813	1.0083840211502653	1.457035992798332	-0.7191901801555945	0.8944332424677005	0.5649999448755155	1.6223934191952036	1.0380367203663494	-0.11806179249301514	-0.29404743555979934	2.354584594145399	2.5413494281370035	1.4702771187419157	2.0172681303518223	1.8865706863202416	1.78441927143142	2.3235712249458773	0.6839011833704477	2.0734735109102123	0.7993698799088162	0.28979450053319344	0.4244814122104948
0.8491240225812797	2.738582805253329	-0.015693225027586383	1.8354621701484657	1.5268624393186678	1.687861180998606	0.7143833440620103	-0.07216953079343613	1.248595300734603	1.6038065561365267	0.6137109851718624	1.3936224751398283	1.6255130719045743	-0.09566203724432026	0.43820136544098026	1.1201170420581532	1.2676448582646866	1.592480689798288	2.0543395471993313	0.8019486996382862	1.4840744691763275	1.8465232151026054	1.0470948498034838	1.076800871410663	1.4139077696801294	1.6560555603488414	0.6595961251477683	1.7026148694498087	1.9158787644028863	0.12290428245748686	2.368741201395206	0.5187409974546087	1.5675848155614098	0.49831350173856787	1.7711094133076102	1.167737492204281	0.6669416089956445	0.4842877952381162	1.317498377973802	1.6955246729141829	1.1781718323807915	1.8207037118059695	0.7576593126695369	1.7885568943514665	2.9922947064031367	1.1602683480469893	2.1052753223323686	1.426454910862471	0.33039258615604494	1.3799823067812294
1.1335731208764863	1.2609618856374971	-0.33296062701585905	1.0039561956308227	1.4242840259478395	1.2305206978997978	0.8690363951286313	0.2513215290819728	0.4790638598427313	1.6157774888578107	-0.36269637782799546	0.516171176530097	0.9444093693539404	0.24065610102892557	0.19127597117248085	0.41249195125045074	1.223349449695526	1.1911438925997013	1.0317502526436138	0.9394490064437243	0.8683060066152503	0.9084349773141743	0.3640213281671914	1.0249566389697102	0.6973749376233596	1.35010214959561	0.30805709010810817	1.5806053824088193	0.602643454685778	-1.115916156681363	1.817560592687973	0.9891112236984971	0.9328396251103817	-0.031226828492755387	0.918659247114841	0.3680136005814682	1.0245478842511262	0.5335036370666866	-0.20212874253122443	0.42650403717181334	0.5342419020206374	0.7406835513936341	-0.3202643246687613	0.9029237369136219	1.8468956345403307	0.8480344806565724	1.4598933847049052	1.048231843847313	0.5264756399788351	1.2458755678170017
0.7938106671591667	-0.7562236724382299	-0.06129725017579334	-0.2832616711706063	0.5915279682814681	0.2709723379954887	0.5429849359012465	0.6685924027038899	-0.5357618889065003	0.36737988403972677	-0.9571296691157907	-0.5700220134542756	-0.2480584571692901	0.9289502145747331	-0.1490550148179966	0.1921822632648239	0.7257936437416699	0.25129429947737975	0.5930079546923074	0.6174484504765438	-0.05182762386379884	-0.32251165204787374	-0.3499602805018195	0.8024947719318121	0.2574910169812706	0.6545857610804333	-0.31965270009166186	0.7789482571620956	-0.09611710531347072	-1.594738355963162	0.5817745507996966	0.5199461238713521	-0.5117906430478074	-0.3706534641403825	-0.06528336655818866	-0.5049816777865521	0.7329681427073587	-0.3157982403988391	-1.0382669187811127	-0.3420986021681582	-0.29474817539885334	-0.2723280782444455	-0.45094302818195797	-0.22427726233158	-0.0707936536591723	0.10370807966903481	0.5317429077697127	0.1725838142126009	0.8267534077071126	0.24467496906341388
0.3493812159919682	-1.609615287231522	0.8652437028127179	-0.7596495986557334	-0.11189288628615303	-0.22746432129045235	0.3043040162179227	1.1743783009111706	-1.0818030988787515	-0.7890427530426656	-0.4470252252960215	-0.7484267951532888	-0.8915049795272985	1.6419472183518544	-0.17216551103289968	0.43884774769967083	0.6569261313219108	-0.22917075103575874	0.9563882965093768	0.1644794457540418	-0.4990821822186435	-1.079648260671517	-0.3812669168215513	0.8985972407612366	0.5662332138765557	-0.016329961425980005	-0.31148262380949376	-0.030488038398361724	0.36003671829558187	-0.7569203970382626	0.04959960302297049	-0.174518980593597	-1.4015958488576292	-0.034404270984242064	-0.05086507400875378	-0.527202852794402	-0.036504808817514355	-1.0517095959881577	-0.7681233872453074	-0.21593229299349803	-0.7419614017484161	-0.34932597553082606	0.1734154413068224	-0.5881246387447714	-1.0041905382539857	-0.20254885928265437	0.17331251621600738	-0.26267574455330467	1.153008872853206	-0.6510789706815179
0.35804855387111145	-0.644343289328325	1.8520217576545392	0.09718164236494851	-0.09742136285079006	0.15980267907994644	0.5571324172528609	1.5251037777405478	-0.8601284245597031	-0.5700381293800078	0.7969173226099705	0.08225423601203151	-0.4859566399359593	1.947070928522901	0.14360173318145888	0.6451855478249346	1.3483444663553947	0.3732312251542772	1.404092850273159	-0.021716826988938884	-0.1891979490167241	-1.1065421393923927	0.2635942147662179	1.4197378293361875	1.2679903254153175	-0.31956028468562725	0.6446407192249263	-0.25807869637746855	1.293338535593129	0.7485038427479611	0.6572623487827641	-0.3879448372966852	-0.945214587338271	0.661507854374598	1.0364960057186077	0.3106817144172827	-0.7764585075012795	-0.745479678321372	-0.059024941004443644	0.3007225561416881	-0.47672006103902653	0.4669510523050427	0.5173414071047592	0.06038157144725434	-0.28079769992708153	0.36380787357093997	0.6860199118881206	0.14259916875932785	1.337620989354836	-0.7689366927897389
0.8324576713575509	0.9605907092175363	2.061827568340118	1.422983652856075	0.45181374822947884	0.8833856045735263	0.9719097029068985	1.364531446942286	-0.24764797121741552	0.770237721529238	1.5485924864517677	0.8757952411931572	0.3680224516848092	1.6673630122778638	0.4502144859483018	0.3581571144906995	2.081814990114508	1.4741565314135938	1.0337468041231292	0.13849963638823495	0.433763004078377	-0.6815405334909185	0.8644423984003038	1.7490298630986025	1.5753910308981502	-0.21101522133094333	1.7442998773794893	0.042341323194033165	1.4666202417019507	1.6347072095901458	1.4386797911266056	-0.1260140549808212	0.21822789357985004	0.9224908706324397	1.9602616533905661	1.116390349628576	-0.9270942747126274	0.3010238664620183	0.1787606053351001	0.3689409780058707	0.11042943736894474	1.2657268257176975	-0.06795181986235818	0.9192199978124906	0.9530445769083629	1.2462288729606041	1.3741666814792068	0.9365343068144638	1.1802624676875488	-0.280240696712759
1.2864556153344024	1.3082400677679564	1.1904912299135628	1.8340421055170202	0.8982580424042635	1.0656704251929847	0.8581573270377185	0.5906207740433976	0.05694686888771619	1.6793621754125119	0.941790753346518	0.6779936862507276	0.6167870942535676	1.0031677579691654	0.4146298543459861	-0.2995342960441785	1.8042131996533057	1.7433235502397575	-0.27506445054205386	0.4111781172820317	0.7451699383994632	-0.1926293778825475	0.8163666959092757	1.1024677658838111	1.066862512539756	0.08970668246323862	1.8436181104073002	0.3450783184069556	0.406205485857689	1.2515622100577304	1.2311965430587295	0.13706186299172432	0.7255559103941698	0.4549963048023985	1.4044758842680312	1.0755289207920224	-0.22911949051051567	0.9851804670111434	-0.20857855772895095	-0.28230524215899183	0.25476789683387147	1.1852708550962334	-1.0951212930654084	1.0288247397184809	0.9693477592196039	1.4529342663381377	1.2754109682674384	1.4035967193629408	0.6222731818584902	0.2022730704193916
1.3064150056692965	-0.24331021019084903	-0.1730949100374397	0.8523700794893354	0.824253101454783	0.4494368192054323	0.04612843009061705	-0.40160102255741187	-0.277441835682525	1.0413956750122695	-0.597496119499748	-0.2454629674527775	-0.10619048188295858	0.31314199455091646	0.04026427919480848	-0.743590301274338	0.2778303483726987	0.505714997525073	-1.7048330454935523	0.546695152987964	0.6030868134273947	0.13132928821198975	0.2792286411147977	-0.5528108420909357	0.060483068988388726	0.30558384317123655	0.6750707792887651	0.28203193626815454	-1.0890929810943286	0.21222163484625775	0.07754193353652132	0.17558915621549964	-0.034845374056464706	-0.11462571029579285	-0.5878923349554876	0.29339328757851313	1.0645824412262577	0.8016734085836267	-0.6134312630312813	-1.0921668541335028	-0.33474622560276357	0.24905593646123617	-1.5596405790536592	0.2945297172734174	-0.6268951051598204	0.6464776067489915	0.23372397415599963	1.2840722950227335	-0.14339531343864248	0.3182004943148206
0.9600446406091276	-2.3634530289528835	-1.0484235318708464	-0.6871798255501437	0.3171180839352691	-0.43001925024725396	-0.8337203557878684	-0.9529204275135851	-0.8542269958352204	-0.5756856342128986	-1.7390068062481667	-0.7793388977793235	-1.1087239985363422	-0.17073588676432405	-0.3994341644795103	-0.6125587481865137	-1.6017254084743127	-1.4463107260691372	-2.298457640548464	0.46201706735652354	0.3590922094444247	0.15247810413907875	-0.1209893968093018	-2.279635343578283	-0.7544733890019718	0.26449116397418576	-0.8741971865781548	-0.026956271063943778	-1.8399972539109324	-0.32697199215077877	-0.8623586035822626	0.2102245141355838	-1.3244082918912365	0.0009809314950726497	-2.5751263330023706	-0.40344294498098465	2.27915547476217	0.3671016202038891	-0.5449445881781888	-1.3127576638457241	-1.1408936139873422	-0.7479460302185275	-1.1623045305340929	-0.5464495004224813	-2.435566592388561	-0.47053766326101376	-0.9557865100003319	0.8471181871005713	-0.7560664850074452	0.16329826956009358
0.6250581784155632	-3.1219026332131348	-0.9762490480046693	-1.6095522172082946	-0.30253128738522445	-0.9532353341489285	-1.0508425632587561	-0.7263510832386663	-0.9349518350009994	-1.5975478112937058	-1.5809795254651346	-0.36757960053679994	-1.4173598195041974	-0.4061786743024152	-0.6943286224693933	-0.25280562455495215	-2.6345613827958747	-2.5844208621547775	-1.850875783760334	0.15641733454622622	0.2924473834280049	-0.22694328150558468	-0.10735442089181385	-2.975968766362803	-0.9666150608659998	-0.07194654536464698	-1.68957837873426	-0.2596243789823996	-1.5481511326663284	0.05803071068629152	-0.7356399832572783	0.3979659901066358	-1.9258087556845596	0.6881882077502117	-3.1536182781813853	-0.40641513563943493	2.704096040577899	0.4351523533972611	-0.2494801444721206	-0.8274193447021045	-1.4545528168374957	-1.1128861425984502	-0.6527902245571899	-0.8796057547173345	-2.7878923210604354	-0.9125621400330094	-1.4701141570378748	0.4172699076269204	-0.9081052536163117	-0.012357217124610931
0.5346936517187517	-1.9831543803873242	-0.40829383252677476	-1.551129207627314	-0.8294593808586257	-1.0779074657646748	-0.6042128332898921	-0.06887361851288584	-0.24397196762275394	-1.235940285445701	-0.5110892911371705	0.3057488241438477	-0.7886691276212621	-0.42347395197491605	-0.8927933062289731	-0.37887870726049866	-2.3590851990465085	-2.1572871384519847	-0.9958310518368303	-0.387637396265523	0.25602460780211395	-0.8829047596265243	-0.01865145768177943	-2.362528630953081	-0.7020098087692697	-0.6232498461744542	-1.4632024648006403	-0.34001281700383595	-0.9826149399995571	0.6498029251808317	0.020435620673226462	0.4305592792689026	-1.4120022679537598	0.9378860701586533	-2.2976576830219018	0.08536992229364582	2.051573429724064	0.7866764195891909	-0.3552439652058445	-0.24311016182341402	-1.207043897634777	-0.8873590137434436	-0.8890239929049774	-0.8651481467728322	-1.5432571586990942	-0.44157500748274	-1.312122327496441	0.04489675401355084	-0.5480159386638862	-0.0865974046750284
0.5957496780511321	-0.24686411159665883	-0.16211779891867012	-1.033422383434795	-1.1824613997627453	-1.1795914301730523	-0.16614644731552625	0.29536992426247616	0.6378806524293748	-0.30376707691419363	0.29856139130745374	0.22536784285978	0.159018992514745	-0.2731001715750258	-1.1502352371529099	-1.2208199996216875	-1.2505155716952132	-0.8583786116308837	-0.49162062696851394	-1.0978989498172067	-0.005278879407415939	-1.3718146610843658	-0.21633239880369837	-1.1064931612053275	-0.33262154729746635	-1.1713868980723374	-0.7347499970051459	-0.45743218542927633	-0.9454287335310557	0.4879495585660947	0.31790554417211186	-0.09590955652769219	-0.41562189099438684	0.039112520524785935	-1.1719551952905671	0.4289083902256872	0.6595576637878083	0.5269047054792988	-1.0690711607644219	-0.19725376002426234	-0.9941554434631673	-0.6004588606232675	-1.7520983167586255	-1.0388383597844228	-0.13643401678005038	0.26564616163552784	-1.1138404928045036	-0.3437798980342868	0.05481460377223719	-0.06083314699686891
0.5993153581425741	0.4890880429468725	-0.5278354680667456	-0.6033180830275018	-1.2292696860438383	-1.3806357474820177	-0.232711220719442	-0.0002789612950820828	0.7762990160873144	-0.15391821583214352	0.1508275677858175	-0.6028371601812015	0.7272201461106769	-0.09726566293378718	-1.4557964450678091	-2.1404233055322806	-0.05035266453595327	0.0018026834843708388	-0.5155373572586512	-1.6710951361418225	-0.3381028414711708	-1.2681909319819404	-0.4797605322370989	-0.034544315679654054	-0.06215243812116699	-1.3929026607279813	-0.09235285890674415	-0.6825684137201711	-1.3078701973849478	-0.4663936039623649	-0.1759140350244013	-0.9855428315117176	0.2249005650070325	-1.4403466461929297	-0.7469294019700831	0.3365035605208887	-0.7362799503962467	-0.5948281685785755	-1.933159032528313	-0.6784628756689577	-1.2667099762271175	-0.561756688395635	-2.2111601979604476	-1.4804896487974208	0.11932186829633837	0.413958183044687	-1.2462692947631235	-0.6770461938804578	0.4384657952790456	0.02074236208495462
0.4597289689828733	0.04715244239878834	-0.9859150891933695	-0.23981108406520918	-0.8337164534154398	-1.302637821437852	-0.5517462398316644	-0.5603573064777932	-0.15919031331290637	-1.053014780001207	-0.5552253449701184	-1.0838526144005216	0.8391164905056742	-0.11998703213515158	-1.6005401770805852	-2.2426135844571746	0.8915649954441671	-0.1733996646685785	-0.6585464689998402	-1.715017460153324	-0.24816275971032828	-0.6674806171543478	-0.26873362342154705	0.6113244193861019	0.14880051397386218	-1.0552922674458232	0.4022276016617226	-0.7585865145816767	-1.2603410016825871	-1.2310202515530881	-0.6460641100720705	-1.4225687653064683	0.3222519890792173	-2.1432586637354634	-0.8505788739024218	0.15421439238026471	-1.5043314930328258	-1.6498005157323017	-2.3507457374147873	-1.0846021721543395	-1.7122190639520707	-0.5824240572548179	-1.461503233607795	-1.664523450491912	-0.527582713739347	-0.10642364396225508	-1.3998076710296505	-0.7937846370223267	0.24604253294837017	0.0432635804625474
0.19417250720191231	-0.35376150292782643	-0.8211468308142114	0.3094160896606625	-0.13178414459843754	-0.5871906564033341	-0.5216443118167734	-0.6279371311901789	-1.46803471187489	-1.8968604216341887	-0.9344608790439224	-0.37709758088046935	0.8893677314973527	-0.4364091354705707	-1.420637834927583	-1.3653845789061332	1.5985104085447595	-0.8513742865659917	-0.5091185953029299	-1.1271865285862184	0.42877914688403224	-0.1822130680287577	0.4418181088818996	1.090246854800351	0.33113571813929255	-0.2731074735569616	0.967275386189866	-0.4085889742662752	-0.41116770921822804	-0.8794096856515717	-0.22204942569908392	-0.8212740034500462	0.2875862493012025	-1.4035479634776604	-0.651132389530047	0.3484487592305709	-1.500050275187158	-1.5910614466640596	-2.13488895886989	-0.8900096976144222	-1.6172085377556586	-0.38343084268329675	0.16596094222008664	-1.155676118674103	-0.7231395309187457	-0.7411526034662895	-1.1091524929094208	-0.7155322467827583	-0.4720557724391825	-0.15355653480456438
-0.2097959978524241	0.2836677231516449	0.05723025653655884	0.9002687464043434	0.4035431714055987	0.4938122175581627	-0.018614678294764	0.0901306441304591	-2.0157952141852613	-1.5245942239730665	-0.6468707850320461	1.0040067069443528	1.0734130205664743	-0.8261741857192615	-0.9738443444217714	-0.32640051070855924	2.0336117570304797	-1.135056330096765	-0.13965800881441912	-0.2684560479312997	1.1057992915121595	-0.2770509026053837	0.9000302729728007	1.5263634247634972	0.3276853475083646	0.47418285965463175	1.5430679621225978	0.21582993132447437	0.6376625838885818	0.4133287227534887	0.8403844184867532	0.42825583069705925	0.4604152421476969	-0.008138682559985946	0.16920713201362522	0.8667571028251345	-1.039101726108028	-0.5900179858181563	-1.4383000948419016	-0.16950206492036676	-0.7617284713794723	-0.06894738639940848	1.5063319588298616	-0.20765577420255704	0.26042935916149024	-0.9334299361555229	-0.4667143333106571	-0.6710336480050538	-1.223129637345492	-0.546175382622258
-0.7537768160178403	1.4886746219493299	0.984840415848142	1.0432113448985607	0.3574695933637779	1.1687121884299905	0.4122045536372651	1.0580250893773084	-1.2877170990237914	-0.037478347153402966	-0.15734030412807515	1.714925291910281	1.1151063534042118	-0.8976939811753009	-0.3922975979478915	-0.09022861633680229	1.9569898870353268	-0.6973082280319034	-0.0009190681834687918	0.3453555375482826	0.9407068645819635	-0.6705323185202321	0.3850420289467456	1.6185810012475377	-0.0465039695023951	0.6981357047655465	1.7403440912291535	0.5743811554134033	0.9324647492559492	1.5018354672368228	1.3791169407967216	1.2789781590824814	0.7448121577570873	0.658480831107206	1.0194735455373698	1.1438605155033295	-0.5362670624519345	0.11809257590575478	-0.3362053196784445	0.5294248034811332	0.27870296572728215	-0.013569258310170992	1.680276696009677	0.5120395105029127	1.6074274141661802	-0.6095021043630997	-0.07743576470105806	-0.7689631206670889	-1.4332557697635462	-0.7599296410226334
-1.26088892723655	1.8820737989795653	1.2297567844263475	0.5872491506514212	-0.15651177286438914	0.9590210960885498	0.23538551641322417	1.4322320337164531	0.16505362585263297	1.358444732634746	-0.0332761129981197	1.1106669684666688	0.708483596395406	-0.4876420028866828	0.37971062101304537	-0.7392310686720885	1.2715637069179155	0.09657406422739197	-0.3812481419020926	0.5275743565343961	-0.19352015825725966	-0.5943640958841012	-0.8162469628078642	1.0616416854839406	-0.6891091448007653	0.3446816713769804	1.338606661200033	0.3153709529145215	0.2501545401501711	1.4145080499437843	0.6895123809858014	1.1124994700926163	0.8859149728219522	0.09184584778237455	1.1871841742939537	0.7415907349006662	-0.1724021353142197	-0.24419898733316409	1.2249604356639228	0.7462648310375737	0.8016398068788279	-0.3198832658568963	0.8375832962133485	0.6884375135608471	1.917452415716127	-0.062499000743780515	-0.33024766573082964	-0.7721174262170426	-0.9496037945698332	-0.3484694603895208
-1.4033935672254625	0.8140352505774696	0.7464421084626405	0.04891414645042862	-0.5562906215396152	0.22028611359330308	-0.39768860672524564	0.9279496732012388	1.3162806471359663	1.6706258013410986	-0.2154306598408838	-0.05537980186027787	0.031680998151029933	0.13615785755489024	1.5259349875495254	-1.374942587877442	0.34035174534692547	0.769604149420303	-1.0080128270753208	0.5195684073445508	-1.395468061528287	0.2825676806527877	-1.524759611989028	0.08808470179776394	-1.1560934419450477	-0.14546520262618257	0.625727498338701	-0.2746129895308529	-0.6387217267783183	0.2851094072541252	-0.6233108981416496	0.3455424533876217	0.8516327419068328	-0.9136055866671959	0.744589918418037	-0.11607287399498407	0.12096767796389651	-1.0305921326406264	3.0023628808141574	0.4998677948644981	0.7717517383345319	-0.5861754272609183	-0.11508831920167976	0.6247091968556618	0.854822143082833	0.4319178403624854	-0.9294758178094082	-0.3657713076134761	-0.19982327556272514	0.6331501275478161
-1.0229747889826606	-0.8562719727557174	0.19408673381080335	0.02882039876865249	-0.410634060580049	-0.21869710578684048	-0.8248981512748566	0.08764234805405187	1.635479672777129	1.0289843221208939	-0.1333045379930117	-0.5646149070535763	-0.3907135192166328	0.5417443497954124	2.9252817593012885	-1.0505940449831277	-0.23451452892090832	1.175406461681454	-1.2068626329422858	0.5931927630761843	-1.564418005263958	1.331609454661478	-0.9037528992763636	-0.6252477741650914	-1.020210728021867	-0.2759976226844719	0.10847554721550776	-0.5402840433655711	-0.7843085194159359	-0.8467155321459554	-1.3157448052323415	-0.1255063671969781	0.7769948145497322	-1.2763414422471044	0.43955165517692946	-0.7219050741438899	0.41825506160793313	-1.0226820690131604	4.221782464204434	0.19266958197810474	0.7495008259006838	-0.34175678724607234	-0.35684569896449664	0.7173698597471607	-0.4732973498700447	0.7630120839733944	-1.2565752239823296	0.34749784062886196	0.1930760974415609	1.4486675935294093
-0.39503637969455363	-1.6872796300457644	0.21550631584088736	0.410512050743199	0.06045719873388119	0.07175960888060227	-0.6644315344614263	-0.339548349341318	1.4301018363037417	0.2856490785817243	0.5407830978368569	-0.12642557896633003	-0.3334329900021326	0.5707779418331687	3.8730593056716307	0.28255209677708737	-0.19069425489930528	1.358835765335412	-0.504165326661149	0.663949438467188	-0.5550049072641908	1.534290218414535	0.5438182584036263	-0.6385769464359131	-0.32307187149446	0.0010825803182735602	-0.038000744595863584	-0.20051087947666144	0.0007291587312208392	-1.0650897186227295	-0.8832013171292603	0.05738328234377807	0.6478192713255029	-0.7874417420580798	0.7567810453772482	-0.5982144079680634	0.613582773160675	-0.038748067481636075	4.054072036869321	0.21305819770019888	1.075122810047084	0.34601918132077913	0.2715792466823114	0.8908277712685004	-0.8105186784537253	0.8592634374240234	-1.070519909424906	0.7852749961400516	-0.030690323540627402	1.2730788749687874
-0.05780362566552414	-1.154831141672385	0.7462697645582289	0.42699134676624956	0.21806263568499587	0.7016942377735761	-0.22268005766979876	-0.20177108805218716	1.296515703224905	-0.00652378439896747	1.444975972109599	0.41529461428274966	-0.19581049946382686	0.41663989787607353	3.47691757062902	1.7849019900873027	0.11799838124734625	1.231123477957467	0.8631357949136591	0.4150389297727063	0.603428906075079	0.5768593311704768	1.396549237836257	-0.22190954235763544	0.36135481246032464	0.25884368142893577	-0.10044814985280483	0.29089751504062483	1.0517506376834844	-0.36703829235037605	-0.047926656064162645	0.427027618463284	0.27226276388923504	-0.11633746654049597	1.3477814995776547	0.002838339529940027	0.5109226194979339	0.7685939395235922	2.4076476113281147	0.6237178945875345	1.378486920738346	0.8404426126159968	1.305134917693611	0.747939077130919	-0.14594420981072884	0.6219776257450841	-0.6857117646995168	0.4550801216579591	-0.6100936873935476	0.01985718460121686
-0.318521968574954	-0.05248524857271783	1.0739839863736216	-0.3798870017705978	-0.24939338123264013	0.919665445253909	-0.034986390667996387	-0.023185082044148094	1.3937706155282827	0.0008794739776411076	1.9002588825586495	0.19260870111654038	-0.5509669308964399	0.267983803849253	1.5159747720409553	2.575516449115789	0.0837072898248886	0.6227618916785272	2.03044138250812	-0.21856221713622365	0.711898185720226	-0.751029086257298	0.7511992880541822	-0.05003171065560075	0.38820540923697	0.07960781811603324	-0.42318670966068256	0.2294348555478016	1.5711252906424749	0.4712656256237688	0.12070835924359499	0.3730109735436942	-0.3725376562461552	0.14092694070048523	1.5079206824669238	0.3302214699224904	0.07955890592852777	0.35752990854272654	0.1484785107263193	1.1487987810228246	1.0649165665888392	0.5687988771101241	2.0612025339560804	0.2016414280949471	0.4026512331213729	0.0670861591274182	-0.4927928801973287	-0.4426640671239922	-1.122435941246641	-1.514693733134302
-0.959091533176371	0.4984755502173112	0.5822425265892855	-1.4690644373925466	-0.9122161510544934	0.4019011635243969	-0.15701023159633262	-0.29352213243964936	1.3665084147394932	-0.06217831485614479	1.6253527856210566	-0.6819261569696544	-1.4249957334640226	0.020496966514603872	-1.1086389938685601	2.457114869145278	-0.5393934480650805	-0.3444584230861444	2.189880817797531	-0.8360746496875286	-0.3986726937528068	-1.3191764851335055	-0.8753233317001047	-0.4586046085437942	-0.3613246536485904	-0.48287137329189783	-1.0049302958580446	-0.5271372855596399	1.3165031411679653	0.6697645697292312	-0.6338784643184475	-0.128514428810016	-0.9227616398722265	0.09748825382564266	1.0542504558690065	-0.1247552117098705	-0.4323781334041466	-0.8121528899557487	-1.5500982287541225	1.4086078852481938	0.17089915615775575	-0.35857928642548403	2.067650873446951	-0.2967575065051609	-0.01467791450761937	-0.5498451976165899	-0.5006220359270752	-1.114839773988812	-1.3812447457660284	-2.3835310917996084
-1.460315918399222	0.1846308741671847	-0.5825263006528806	-1.7967295869962037	-1.01800359331023	-0.4710896022100504	-0.11198088517123424	-0.828278835657328	0.9202863759516843	-0.22074978542133125	0.9806237878170316	-1.3639265059833607	-2.1651981453676896	-0.5216073485544624	-2.93765465347625	1.8554087758990732	-1.4099896086908286	-1.133858721423764	1.3105808087799142	-0.9423823202154842	-1.7085494420817893	-0.7597295846565656	-2.1129116709030384	-1.0928894389363917	-1.3127541920653272	-0.9646204493502978	-1.5487008990413476	-1.348545232253032	0.6491830240420559	0.07753171066994956	-1.581129694448672	-0.5967422349550475	-0.9153543002710853	0.21311285967145677	0.5070485903611679	-1.0964477597061095	-0.6821015042588598	-1.2263333380773687	-2.072888685813667	1.2108935708517916	-0.5161177347306651	-1.2058924037394836	1.3400255828520486	-0.2745179369010008	-0.9994529090761557	-0.8594616710030158	-0.4510545746815351	-0.9535383212853953	-1.4116116487970747	-2.300792931683946
-1.486276350177978	-0.4104728938128566	-1.596384716960076	-0.9773981893517028	-0.3019088311948068	-1.0580606430823054	0.46015242847512866	-0.9735039560285571	0.29142108361281094	-0.218787063755247	0.5484754097278979	-1.3207662370981776	-2.072929736164222	-1.2124557882923435	-3.109728809028028	1.2492322340744322	-1.9499999145205746	-1.2048814525996407	0.20414186174179197	-0.4894817847181084	-2.0195351697736084	0.2484863225926241	-2.08737264651091	-1.3084606203218774	-1.651070886610279	-0.9811831783708682	-1.8054508065037798	-1.4869135766666741	0.09775821504636086	-0.8121610694706889	-1.841610845566469	-0.7034522179392402	-0.28444313100593627	0.5844485487448964	0.4064795340216159	-1.7406997288332104	-0.5390282288741293	-0.11777613790324747	-1.6227888704915585	0.6957373212557489	-0.28728908368340444	-1.2720356916294349	0.3903879887185345	0.15748749734076595	-1.4280628438195595	-0.6598912523397119	-0.2552081060497077	-0.16845574892208484	-1.1535248659957917	-1.6965736911146998
-1.1167587279233748	-0.6120954691282584	-1.711876519832252	0.26584806037768977	0.7016588106079548	-1.0635389434482074	1.2945869398325038	-0.4179689923385024	0.029591836555976976	0.04030888725879803	0.5919902481109098	-0.8433743160721263	-1.0964962553309532	-1.5410100236912092	-2.0070682271968483	0.8072121298794611	-1.8538127819875192	-0.5539306637294128	-0.2034606063101081	0.06095706672108332	-1.0770550197136972	0.7343747569169764	-1.1097796310872232	-0.8454885508766888	-1.0027375518095418	-0.5854898879505939	-1.7548635811178215	-0.8650707263883692	-0.044678830532608196	-1.3270533245172498	-1.2001332328256078	-0.5961009512173444	0.5306403495155123	0.8656133191765073	0.6713483721741877	-1.3950110484162574	-0.19199024465854939	1.5584612583154596	-0.7953316734268062	0.21856602079483212	0.6711740958143563	-0.4834681384043104	-0.1340131471689446	0.4080224225143891	-0.7458392237808906	-0.06930676659515758	-0.11908460338175084	0.43572386681922215	-0.43078300503478717	-1.1070581510730904
-0.6532260026049728	-0.29520064764027276	-0.9348868636300567	0.9121572169588015	1.183851276526435	-0.6904642650967939	1.780534466898208	0.36714851643234675	0.3673672047600044	0.3714059706771255	0.9368694776569774	-0.5301836185299108	0.1556239923453031	-1.1722318303319925	-0.7649533945719051	0.4992074174979449	-1.2616765692506797	0.23615918765082758	0.261625528565636	0.23964187086169386	0.2816801236512873	0.3665763698965408	-0.1321856563639006	-0.0554477247186553	0.2643096913125509	-0.128692515801386	-1.4940405389534004	-0.11160778651308124	0.17488779558670162	-1.118169945766368	-0.11118694658246611	-0.5303379549746807	0.9987517593059183	0.8239183100899954	0.7851987794688917	-0.21015622180271404	0.06388702807429406	2.172886467672593	-0.06553201126174249	0.04919110706128441	1.4456354601755796	0.6046659454154811	-0.011012721528109207	0.11935212299946167	0.5081531362846543	0.5677857875958525	-0.21328293530978512	0.3205442274658883	0.6760353895734083	-0.6989181100369495
-0.29204629219846573	0.23342161304999276	0.03279063815842731	0.7529017858476407	0.8497394759806625	-0.30913035362154745	1.6710495138688584	0.6144408317909229	0.9434588606366492	0.6279765250367271	1.2442072502060695	-0.5533014410843162	1.0219606861217867	-0.422016214806252	-0.18084255292397622	0.32837863600378825	-0.5370378313377178	0.5350115255048641	0.8886294766722592	0.05312848979426199	0.9852944185948693	-0.35277195317887716	0.24701856732293914	0.49090742823056477	1.3700384134415176	0.14743623941920123	-1.105597904984537	0.16872466522616203	0.4813048284994898	-0.36695834227116797	0.8610429064479649	-0.41106035691818643	0.956243074222431	0.6725910951790423	0.501746360439991	0.9385107506139566	0.13938323764311647	1.2549185086881796	0.3528826397074415	0.15332260436414466	1.3600597992315686	1.3068764410099003	0.3145405519118896	-0.37705465942422056	1.424261762146757	0.8996282445059507	-0.3733743180473049	-0.2054507847068912	1.5892902782188534	-0.3786441919793151
-0.010056558172481354	0.6959043647238561	0.4994486908571123	0.4942080268335869	0.14527350381102466	-0.1019960063287129	1.3354734185782902	0.12010476589110262	1.2049405381913885	0.9106049321088461	1.2743828736498224	-0.6302343032857324	1.3044358112559593	0.001397675901816823	-0.13754192919433236	0.31558198604438953	0.029317263101726526	0.24858484996339222	0.8528039334033393	-0.09748100698243937	0.6637955305544639	-0.6788493959721449	0.1438217583249921	0.5357728021645815	1.740281732791791	0.28374168161678226	-0.6973943478990997	0.020237471167723932	0.5677438204960176	0.3763059898416621	1.4387112374650122	0.07971659714751023	0.6431848302632283	0.7081161781162505	0.12848008662438773	1.2008854649964285	0.22266516017248528	-0.03541218748448503	0.4050342386564095	0.2789237293673074	0.6389054409934992	1.3113055336141086	0.17228135984083193	-0.41545816885905124	1.676677200937899	0.765456059713832	-0.24984889452721384	-0.30693545908665465	1.6391344092971647	-0.11682364781291568
0.3154366079866476	0.9907043462622755	0.40632914569458395	0.7823709299411364	-0.2635657082520761	-0.03889145358969412	1.2508498640849601	-0.5348800869219752	0.9970276243524523	1.2942489157980939	0.9407068876214522	-0.5693311701638167	1.200659680717159	-0.20918835208062433	-0.030337131984834495	0.342501029228926	0.32060048814173076	-0.13541667727109802	0.09484059769609271	0.06735703545237096	-0.19894020668970527	-0.31221344393916856	-0.05916811608607378	0.2752947635305614	1.3480797653319305	0.3839374014685753	-0.4528653369637864	-0.06049986340074296	0.31680484574363277	0.5915274952335577	1.5797618498353483	0.9359583847107501	0.3823890924550204	0.8014898264810567	0.05074624749693446	0.4843835001314773	0.5142917854292285	-0.28510176499941126	0.1733317691929151	0.25430169489546156	0.06396898713181201	0.8121153323065056	-0.5650646829972825	0.25878377921834433	1.584009890659247	0.3103556778675572	0.29192651063794156	0.49298494537112897	0.7992837106530334	0.04435768834934247
0.7550582200042777	1.0114279209278094	0.24652125916868053	1.3755404986488058	-0.16564098280836298	-0.08378168342331366	1.3755199186269758	-0.6615509397945626	0.6442048079380638	1.4641654541040212	0.2892011355157212	-0.5394119792246154	0.889974093173305	-0.5582077117839408	0.40690928234470164	0.19014271851125497	0.33866721213633394	-0.06222082223220805	-0.6397389955539657	0.37136446602201223	-0.8829996440472507	0.41576446659475835	-0.24437640442054911	0.06683262490502422	0.5549277528815872	0.34741198059790007	-0.4914706811899804	0.13880253045301053	-0.07682734785450024	0.16197789463206438	1.2962397997859156	1.6292534813757453	0.3104869773708111	0.5094854972899584	0.16815209996136685	-0.5098987409509651	0.899423524506029	0.6079223549504701	-0.08476151650979104	0.1476069669764816	0.09017091979488202	0.2652471910390149	-1.2426402525375302	1.1962658373524346	1.406010969888921	-0.06108083827032234	1.0310950811251818	1.7745557094508737	-0.1436895349989027	0.21321213040723705
1.256179828411845	0.6133481241654051	0.4148362746810122	1.4663322206682399	0.0551052871397478	-0.3046129494915788	1.186259775378584	-0.23020648372319563	0.45972628509574326	0.8829694703422872	-0.4732007882908302	-0.7283858539402185	0.34737868412080275	-0.28417217680532136	0.8219090679255662	-0.20848810601991719	0.1650292140821197	0.534795131042089	-0.6439774175340507	0.39203341554259924	-1.0988323662755686	0.8774426165192246	-0.5581761306007886	0.08176072597280717	-0.2619886050608365	-0.0601580677965757	-0.6804867534088054	0.20571774852539484	-0.2563634983203609	-0.5594798561353717	0.6542747860655761	1.5859906398936654	0.37086847490344566	-0.30171326938004717	0.013514086434938868	-0.970472435664709	0.9402191134494756	1.4435525080510447	-0.09498875181282466	0.09154997349112884	0.4301993969061108	0.016632091219004247	-1.1004477715740468	1.6731454188247612	0.9398510803581333	0.023125752717217524	1.6440223917608239	2.560070934223319	-0.3391278415353419	0.6033334675412247
1.6186467059057124	-0.11740704875431	0.7276058937279881	0.7323107206121735	-0.10718107263629172	-0.7554033906516353	0.34672013092005943	0.16782369337804345	0.3099598800065531	-0.5610958910588729	-1.0197758960827406	-0.9719473044335692	-0.4340712560241489	0.7284143180848509	0.7323680665360038	-0.6519931025295301	-0.03016828165922056	1.159925741458106	-0.029928902430095786	-0.06040560162581526	-1.0799745262066003	0.6394425394630532	-1.0404138615056395	0.2317051723738101	-0.886797543681957	-0.8637674721917036	-0.7126278626747667	-0.38634039139901577	-0.07513725515251572	-1.072006606031454	-0.13906696356824466	0.7902942867728222	0.4291173570593667	-1.1708096206091587	-0.5937075912880463	-0.7070505724108048	0.27445674145676574	1.1421152387231779	0.1204891773234741	0.009708272305097148	0.48344884905720753	0.07723519667922879	-0.19566198380719813	1.3206390168823805	-0.04643912860123681	0.5064020741283174	1.9836312208131608	2.173752193299507	0.24073307096274654	1.1619243683786882
1.5358848786578203	-0.7187369408455844	0.6471381799822549	-0.1894085213908754	-0.7277383875841144	-1.312115864038587	-0.7862715786684807	0.06714402437463768	-0.22246549179605146	-2.1827285006352106	-1.1314312720444213	-0.9477095875126307	-1.1884339266269968	1.7273658834098575	0.12385825528487535	-0.9027702371373868	-0.0471044623697355	1.210169873447754	0.42355442503115825	-0.727297815087088	-1.1456744621858685	-0.22318006401142246	-1.4531098630459673	0.3444515130171622	-1.1814377521361443	-1.6953581543407115	-0.43901529011048673	-1.5106436714713574	0.18247979226687708	-1.1700150428800986	-0.8004087259348004	-0.2014300491259229	0.3450325110672084	-1.522009415319317	-1.2325710523437372	-0.22818018780695404	-0.9316725440145711	-0.12852889789882563	0.18725529278145553	-0.3560473693948145	0.02035729648565166	0.19032386993366948	0.502786503370121	0.336478085445767	-1.2023077708827372	0.8239279954400464	2.0601779207571824	0.7990632187380158	0.8382255089190933	1.4401452227411264
0.8017725296286197	-0.6969889458439247	-0.05427173051248011	-0.3972924801944296	-1.3668333072498127	-1.6927669907050298	-1.4286441058020727	-0.359016847336761	-1.2711828923284902	-2.946805126531523	-0.9299264242087742	-0.6662094825511552	-1.4902995525157314	1.859485214540245	-0.5362553690315607	-1.00103136025435	0.1792945277936858	0.5306104279998232	0.147445264454748	-1.1323113318940576	-1.2790495982991639	-1.1462467531011684	-1.5061741492925618	0.3412664082031943	-1.022128387004748	-2.0337319379661056	-0.050605908789262015	-2.3146971493233583	0.04308544549251152	-1.0811974525620778	-1.155947730098035	-0.8216734534052481	0.031330940734067655	-1.3154482224827269	-1.3604737567856575	-0.14387728582208087	-1.9601884611489904	-1.2918111691626113	-0.21562367631052437	-1.092069202230143	-0.6430165229524082	0.12067076149599508	0.06698912766746329	-0.7810794860093335	-1.7332247060591086	0.3937671940434166	1.8563607692839232	-0.732662250188224	0.87438423611478	1.075513345026347
-0.38735831089058587	-0.05784299051817365	-0.9627631611628957	0.22204566647302637	-1.4919247281112646	-1.6627033193846759	-1.1430424522299591	-0.6200289319893886	-2.405389228379037	-2.35288036476965	-0.8029260032797906	-0.5081452657565708	-1.1474721027643053	1.068568057625076	-0.8067611608681541	-1.2361586247678622	0.4634932481299831	-0.4350818983427435	-0.6430506188531233	-0.9708467271908894	-1.1581540521922935	-1.442980751457253	-1.137330428829074	0.24904453585897676	-0.4429651683213238	-1.6427411279539306	0.16187565158130485	-2.00997387696798	-0.6490912182672145	-1.147571635820051	-1.2133224842069998	-0.9594933239227884	-0.45140056672289114	-1.0283694474654383	-1.011707197762053	-0.5544735446785578	-2.067372323977959	-1.5763961663712267	-0.9050571490910373	-1.8790644006526458	-1.0619655747635581	-0.10685045379737312	-1.376288433577299	-1.5948780125546231	-1.2280475205490424	-0.7121698606306276	1.309790917208114	-1.6467597467854556	0.6683799313549312	0.3791621979004898
-1.379658702959863	0.630941419258744	-1.4235159589653053	0.8131659092978747	-0.9692304013133142	-1.2130254015772275	-0.30640456237008	-0.5797938153449932	-2.992325189254465	-0.8617178608575549	-1.0238518185661478	-0.6703009006776401	-0.4160125830799383	0.10733121805365627	-0.654131528050441	-1.763434380168104	0.4772919176140914	-1.0388035661768844	-1.2959366524844158	-0.297102444285982	-0.5537608239768893	-0.8310085887420782	-0.49299083373177005	0.0957658995369667	0.21394781388436113	-0.7555525964752103	0.18485012253693886	-0.6738338265711181	-1.5241507002434342	-1.3855489560977998	-1.0561935237813813	-0.8733995533595602	-0.8862576998479169	-1.0012633654912602	-0.8147589250013899	-1.0417506403439392	-1.1269319631076726	-1.1746969005969723	-1.2944483831942553	-2.2443793176300346	-1.1137821566857036	-0.27859125040394805	-2.6953098609839645	-1.9070860847513424	-0.17323135268814477	-1.6935600135795827	0.4872446246063519	-1.7621558908831805	0.9716748014265191	0.1888759482046836
-1.5077341146864318	0.7969698887229433	-1.230526344798508	0.45159721020819493	-0.1706502016493242	-0.5356270519896896	0.20208299648036823	-0.5627602071825037	-2.804758369099088	0.5347040297314589	-1.4719497393045278	-0.7578687601006164	0.22610968570646825	-0.3217903797877776	-0.30460563308672256	-2.3214104474726525	0.03767912324568634	-1.0088390805961898	-1.4947124461796544	0.5694041933516324	0.3733888242764377	0.2882741857355748	0.30397184535534	-0.15788181194343923	0.4709418447865003	0.1643713799971537	0.2879637127418348	0.8314617292499354	-2.040762122850436	-1.4222458573304513	-0.7519920046226295	-0.7978296284379938	-1.090357078299835	-1.0100843109696325	-1.247814221461169	-1.179806646858115	0.22780358305640902	-0.7814280312116171	-1.0162346067650203	-2.0627710181215817	-1.0196870554766677	-0.31437031775965746	-2.8411268028417593	-1.7826272678509776	0.5138540815671662	-1.7819400886750731	-0.3513457670993994	-1.4594837702458467	1.8462896343827935	0.9765672684374203
-0.7163769669932413	0.4370586305821165	-0.8194379048542816	-0.8837470684947187	0.37246149682596147	0.16177330403504153	-0.22482179993007986	-0.757799248199757	-2.1972898771947276	1.1122484104573584	-1.786956165738849	-0.15843028481081228	0.5118295140176939	-0.2890953321954961	0.14577888726214736	-2.41816422063411	-0.6877489974026778	-0.6643687047265522	-1.5017433948347532	1.2632324573612883	1.2134532452909237	1.1276287599407622	1.254610475871558	-0.5680568474732106	0.16580879942911422	0.813107246222476	0.6201981677051034	1.7238379524643104	-2.00882811300995	-0.9069403556258052	-0.39510183085753986	-0.7638662584603816	-1.1250692812857523	-0.6125228012225806	-2.0100445262792057	-0.9370265414615379	1.1484716667898252	-0.753877789494113	-0.34369877202602467	-1.6945597832125034	-1.0383040628044067	-0.44390130385155957	-1.8137677629244922	-1.4995600841653112	0.41080122274809705	-1.0694621999521594	-0.9523355839789802	-1.2323845017038872	2.3323954874179074	2.2121641638244576
0.3032761371380836	0.059084989999528104	-0.744493068897807	-2.299887371409723	0.43516495427737306	0.8001772467947206	-1.4063749503127578	-0.7682943935112606	-1.6823173199054806	0.8282017612732429	-1.7808418633572685	1.1801802737319822	0.573017354586942	-0.4239196948057624	0.8189344068528417	-1.8058729991100897	-1.2750901932634977	-0.5388043021742313	-1.6472345702888291	1.5705927496196532	1.733455459863291	1.2085814418117033	2.331199118100439	-1.092867769706302	-0.3013151561374048	1.2055175419370976	0.9310424926940989	1.978202394502295	-1.6866589346123428	0.04830444450781988	-0.13995959809447006	-0.7365371673968634	-1.210834889118268	0.20824838296374792	-2.2907217807818654	-0.552708627355138	1.311414745200876	-0.8562379873340429	0.13534112254717134	-1.5463750212304437	-1.2303485819377546	-0.9346037776389303	-0.5215815504367648	-1.3811741583448591	-0.09301060350946695	-0.4122100947558676	-1.2786556061884324	-1.2772566435382449	1.4768564759076077	2.813086009507828
0.7526466740285033	0.08266798650440672	-1.0448884895199677	-2.874332482348137	0.26990105323541197	1.3957730193359732	-2.534810709028941	-0.02802444703869262	-1.4100825991826456	0.12502316941797756	-1.6120274891916382	2.5411171716655674	0.7170194104729067	-1.0795553509834723	1.7446521383262676	-0.725967666247503	-1.3724099572258406	-0.7820447495020164	-1.794039699896425	1.53518943399136	2.1005464247909265	0.7942113300041166	3.303555708721798	-1.5396130005340083	-0.30226278417630875	1.513706754653904	0.83883339548582	2.1039276886830334	-1.385696708823126	0.9080464856930227	-0.06442254585651462	-0.7314912493464893	-1.375628265135007	0.9558208624992822	-1.6645633980903645	-0.1403309106723842	1.128024686412621	-0.6856989357824358	0.22936521455178252	-1.5647948124303235	-1.4764043269455305	-1.6104693756643165	0.20982290014718336	-1.520194384066176	-0.394573904820195	-0.4298806984504599	-1.425240245813697	-1.428159729292503	-0.4069888088009057	2.2425155984218423
0.5449338123434652	0.40312514300094526	-1.222599164903483	-2.448536097966202	0.34531692741095804	1.9146545877938326	-2.822031000812957	1.3436434884835893	-1.1179421117748678	-0.5009528491994648	-1.5220989232454085	3.120645509853826	1.0585371622928	-1.8694892015224314	2.597329054148053	0.3204423884609519	-0.9642556645464458	-0.9793018865451673	-1.487075331811888	1.4051543843656513	2.614729185792433	0.5817554176366493	3.7966917571909296	-1.6524646186318268	0.3604843414093325	1.81715732997985	0.35732836051181194	2.3783909285695204	-1.1074782677748884	1.2209983067494794	-0.00785828370501201	-0.7054512448708585	-1.2980359247987883	1.1953949207837358	-0.5913751803655031	0.4323378250966884	1.2100481030554742	-0.142073216876789	0.35775802770703147	-1.2993695787032222	-1.6010832816133278	-1.7830423719889232	0.36030522210158744	-1.6336781903351962	-0.4002049905079782	-0.760646332465222	-1.3474585981652716	-1.3863421963334073	-1.8143948949054813	1.0160857525107856
0.3910180243228203	0.5817032164382121	-0.8330285010545648	-1.5722169494923057	0.8980434121250267	2.2074337165627798	-2.0855122074779358	2.3726674937589434	-0.5375428016635176	-0.7542658249051994	-1.477780518029884	2.82253324271236	1.388314066046723	-2.0654401104840514	2.8729247992510465	0.9943241191427546	-0.33485862506302294	-0.615479578180143	-0.5742075383763127	1.3972708622234005	3.22340696616314	0.9474268214481687	3.541619945334925	-1.2904248087353658	1.1727037661705508	2.021225577131944	-0.0005840901855481311	2.492684758108368	-0.646836228035688	1.056073746627461	0.31894412667717154	-0.4446628650331367	-0.6575466443329059	1.038581266505686	0.05709224603453327	1.2437366600560384	1.6475004076747304	0.53540302869415	0.9675654025034945	-0.4843903008905957	-1.437480453128158	-0.8631048382489533	0.484679623076985	-1.2833133301136646	-0.5030836052011716	-0.5216803602405973	-0.8181234909383114	-0.9869742817874473	-1.5479412356468243	0.07382301548748375
0.9773384587533327	0.3709999446820637	0.007919830749203329	-0.8203215188186876	1.6997263227206936	2.1252376042254633	-0.8369240210719623	2.1370199340160707	0.2552824293209951	-0.5687154010676039	-1.16986441791375	2.2419797633341365	1.3830435521786508	-1.3493274102869428	2.346752140699326	1.293590248610648	0.21324445319175328	0.30075556178942525	0.5183974008275161	1.4450624955528018	3.4023821962917262	1.5525974388543136	2.575381617671039	-0.5477562095618872	1.374878471503416	1.9770874094290256	0.2583129310828838	2.010349217859025	0.0322755506264516	0.8970916325083365	0.9690884773509085	0.26881271115184924	0.36662671680222964	0.9376520150930426	-0.08703362717316071	2.023067861838707	1.8763286652129194	1.032380263735992	1.851034812231061	0.5715828455850316	-0.8667559160883622	0.8931737145150983	0.9518870497686931	-0.3171509118553371	-0.9233314992806083	0.521725052244783	0.24044019526730406	-0.30860678500377153	-0.027629486050110362	-0.18617611320913968
2.10356136075433	-0.05261063126305283	0.75967455733125	-0.29133037575691595	2.2386689039646863	1.7038628251021688	0.15903413973437075	0.793115651994221	0.9294086585487438	-0.06560939157807087	-0.3739481866499761	1.9151021073939825	0.9241716796435726	-0.09922011226177423	1.300514451956946	1.3835718757967372	0.5960711480773072	1.1642760003072576	1.2014471872582642	1.225943803722086	2.6425475328478143	1.7356490158519322	1.2369789092075645	0.2958555951732887	0.737319756319915	1.6485505617897276	1.0478591605780148	1.0295865997663913	0.6728903297505419	1.119844109885655	1.566911307649387	1.3417356211112053	1.1275956895835326	1.1073749854639685	-0.5396292113254052	2.287565002397113	1.2972747459833385	1.1628016689511962	2.2332171038778057	1.2800770358999323	0.0752014419796503	2.3726894100305085	1.5570998870344934	0.9247418730528619	-1.298773831438865	1.520295487232966	1.4371627124229223	0.3926941068798219	1.0808863726008746	-0.10473501356372683
2.766501329568664	-0.3523384613267565	1.028366940479041	0.2572106470128663	2.1401569778009972	1.2002806615896364	0.4920334503098908	-0.4996501924842067	1.26028909880998	0.5097372164913097	0.7506825623681842	1.7799949156074593	0.22594528462553798	0.9894564452025413	0.2737059276030516	1.3616652763426973	0.9159111415897366	1.3750992095416694	1.2885751405438954	0.5384251635158931	1.085151615420573	1.2317654686991488	0.007160262766321569	0.9571604859352167	-0.1724499697015304	1.1761545161582667	1.769335685467884	0.20030119352906062	1.003947591532543	1.6226204908377602	1.6127441685630053	2.309831309884275	1.1692775256463712	1.339211557805162	-0.529002334797686	1.7979679114546727	-0.016424525781320778	0.9084604767405874	1.5910862095972333	1.3969764246853442	1.102387039360882	2.5127821465376634	1.8371220991426844	1.8864381660229352	-1.0542727966941257	1.4587141213262753	2.0781182285636235	0.8423565034579996	0.5576877057164586	-0.12659333922271832
2.1555576666000236	-0.4015847178917164	0.9056960389762647	0.9345682988786986	1.4519489927009637	0.9063473025709763	0.3853056114228835	-0.7393251999595432	1.315703614383158	0.9257464515949531	1.7466153272733702	1.4550852938129821	-0.3176289384198429	1.4455517914966618	-0.3736370728448225	1.2198802068674972	1.2306150864537129	0.9581355642128787	1.0402968089868803	-0.3405113117650099	-0.4203015983573651	0.4136651260771744	-0.6963010519392302	1.305882854752317	-0.5296371683874911	0.8032849517367744	1.932107797525475	0.048306296867527125	1.032970694924592	1.987930585273836	1.0232310478829738	2.6667043639025723	0.763458444768716	1.389211205662578	0.18782600537118302	0.8223777978052931	-1.3095534526578667	0.4157713434612979	0.27283087191678995	1.2204314308933435	1.780561042441586	1.2884383873979297	1.6028958216683469	2.2632704385280698	-0.08763986503469749	0.37538504233869	1.7537954693814615	0.9145712783802445	-1.1748415786709165	-0.26906233856504297
0.5001225527050918	-0.33151808455588455	0.7568226725586472	1.4962434981413313	0.5751098100151274	0.9083858014358729	0.4054271825077037	-0.030069568893409383	1.2887352673391979	1.1145036174018712	2.2007299080942144	0.8734302648109252	-0.4161139652935765	1.230794177867499	-0.642987955552976	0.9677867777375679	1.4110204433276694	0.4948717615435407	0.7477517273693332	-0.7954639668889986	-1.0143000844741425	-0.16642651602637676	-0.7088774814274509	1.378997026477265	-0.04311199013704107	0.7165902899960179	1.6058617714248886	0.4075522309580648	0.9812039318939069	1.9564364878367755	0.29089387509094833	2.2487516439855892	0.6059859553792553	1.3395060700965318	1.1310605936727345	-0.07364513278899562	-1.8697436036886492	-0.027413007707214308	-0.8042437127302824	1.1586185217599105	1.8362307140684886	-0.2429729289715942	1.079682147535919	2.166179323753591	1.0599494107480503	-0.6132453484203214	0.7557762260575694	0.7260213392957514	-2.566811994901887	-0.327862081100301
-1.1355053223865856	-0.2918073524430168	0.7968449892236246	1.5838383608388182	-0.05214083088751247	1.0311985002024893	0.8551477068460168	0.7184259217932404	1.2348576185433633	1.1625690152699641	1.9889719225739928	0.40126807080484495	-0.07820473133666941	0.6298356925469984	-0.7318636814295855	0.7029684042737142	1.2692254792257178	0.4462151000595601	0.482863604473754	-0.4876734098964246	-0.627837735683396	-0.35318011590229004	-0.23590547477789478	1.2847701400204499	0.8042225943535636	0.8903007792708615	1.2185172727333524	0.6288930910654865	0.9946174404377255	1.6711206125711586	0.026590520504353933	1.2959588635857335	0.95287143604887	1.4120674615277644	1.6568442246585078	-0.4639780512080037	-1.7042977185857167	-0.14282567543412347	-1.0434690298222418	1.2506515067789237	1.404561457791566	-0.9158848558289161	0.6023986281513887	1.8718585630417923	1.722844051189069	-0.5673592934640866	-0.1421623018572013	0.5673741997451686	-2.4974439763322844	-0.371200390063363
-1.8563670405944548	-0.2892908010480189	0.9507019376072219	1.1014361537883839	-0.23690591816933101	1.0090912447811964	1.4235415204593733	0.8794791516743813	1.0341050277715447	1.1236668249916144	1.2706935306722567	0.3032486332097702	0.39485189261615056	0.09730521375145194	-0.8065318479775235	0.5366207840384503	0.8167783443718136	0.657231081876966	0.2889314998190444	0.1904455970090764	-0.048754258628736453	-0.43760616362169474	0.21644341138777962	1.1114651123596697	1.2542010370886334	1.0430336716035498	1.0103069764485635	0.30214674828814786	1.0321923362437302	1.442017523284274	0.35247206381967855	0.20801369156545108	1.2371728523562264	1.5125651744146649	1.5976726580741158	-0.29975353766885393	-1.4268461460900987	0.09430164202229259	-0.6726214318495104	1.230484949381761	0.9320179767218695	-0.469522052346509	0.2896344446482497	1.5163511043851425	1.6812446475986291	0.2255579413764133	-0.352777199580312	0.6616717841087999	-1.2041876260124629	-0.7238473856189221
-1.6565142299429492	-0.28241538166891067	1.0468976413969961	0.31114039701093205	-0.102588994070688	0.6894559300507977	1.461042650798292	0.6375921055794829	0.579924964580261	0.8857570925711665	0.3601360477478855	0.29953280307850383	0.592244747033148	0.11347717929611707	-0.9579538991098111	0.48001462896553315	0.33202813011067106	0.6101559439090631	0.3754113864626645	0.4040873630010284	-0.1537960548061671	-0.7151582572147887	0.14180193089163612	0.8971675162438114	0.9458670545004974	0.7858349139291105	0.814184332966397	-0.35983745119373345	1.021156267314613	1.3334672612918865	0.7959938146651699	-0.6921253805285661	0.6983631133472304	1.189874105711275	1.3196435984410422	0.1699582704471949	-1.4932423375211517	0.37662143645012774	-0.37725102343603567	0.9725415079711647	0.7720727367928799	0.37617977283345283	0.02496370480220751	1.0661791344910863	1.1717467660878031	0.6495439340891546	0.03882948514456207	0.9211258480527558	0.20286146749348713	-1.4532940925245856
-1.1749495845872495	-0.32669634150362215	1.0041296105636532	-0.4072913489090251	0.02983514447753165	0.07895573128189115	0.6400500492611878	0.42111572415310744	-0.059065924577266435	0.2972887305668093	-0.38780664753077176	-0.1567123919809471	0.24763116175096397	0.9015273165236646	-1.2613632277529354	0.4236764461048189	0.11390896734241303	0.09186251814421337	0.8731041949697266	-0.2982904196812386	-1.0842736482220312	-1.1361084632352125	-0.6046372127009009	0.6330765194281894	0.11749667449703122	-0.08770683291998772	0.36376825097763665	-0.876935120815754	0.9755641286043538	1.064599614504888	0.7770177935268598	-1.2242340285665905	-0.6724610865137869	0.15226084705503612	1.237075965292772	0.5911834596854304	-1.6641836577340956	0.3184098635160205	-0.5528657245801019	0.6701178055486142	0.8460859708875516	0.7345849070506119	-0.3275121207308275	0.48885241448429856	0.47381613392413835	0.09145623328269209	0.39833175773298257	0.973906180452397	0.8702492847324093	-2.1408208091610437
-0.9026102715946805	-0.5138004922048643	0.8095609941335533	-0.8301612114379754	-0.1543929118533704	-0.7315204336119027	-0.6496515133407602	0.14887719844384978	-0.6603506938237916	-0.5704133939105767	-0.6932102594728479	-1.1943605833857056	-0.5634641135087256	2.100012122043286	-1.7298959289366584	0.22138423317216335	0.1784338213688386	-0.5391384929006398	1.4428607078604936	-1.4902159164587367	-2.185493019360411	-1.420807704831503	-1.6839696360050367	0.28654082602397013	-0.7218357700564938	-1.374739160305909	-0.31506605667729326	-1.0969370464998907	0.8880330014008474	0.3480406976658819	0.1523474494046517	-1.361202785018845	-1.9928552676516038	-1.2810403913296304	1.383527392948806	0.6515382445383138	-1.31569679067069	-0.1650492388746276	-0.9888995554251927	0.5185454502328332	0.718647960026882	0.3434190124715147	-0.7402147810982882	-0.16115684923446974	-0.3173719866226799	-0.9051009904607512	0.12232202277286248	0.5384404658681899	0.7520830958825016	-2.3352995752520145
-0.7614887491767811	-0.7661466465491208	0.4561384135861867	-0.9218313186740822	-0.7548012679410232	-1.5906406217449074	-1.5769512581726681	-0.6033986767263119	-0.9648034149081155	-1.3542670202643228	-0.48920951798220225	-2.2849238130558716	-1.4050898656249287	2.8150946529186505	-2.181701944846562	-0.1935357598922511	0.263131129160498	-0.7828977593083386	1.4264045363488103	-2.275411951132609	-2.693881636266508	-1.4060137586841606	-2.5217405629537355	-0.12190735404804709	-1.1999652568206256	-2.516454202149642	-0.900383624830203	-1.2859494851563342	0.6299424788285598	-0.7063373504011063	-0.705494724302269	-1.2702873828782641	-2.3346468379431093	-2.373939681260254	1.476343019822201	0.22279977888059477	-0.24269834430148757	-0.747083796730009	-1.2093720351467927	0.40195167124689807	0.051737444548504444	-0.3870564701941681	-1.0139002264411405	-0.793805777909431	-1.0830537601978865	-1.362501244555004	-0.8355166326011824	-0.16895194373958966	0.2777693005285355	-2.087961073024914
-0.412228240913471	-0.7929092726444529	0.02490405171024795	-0.6793576171677476	-1.5301889108740536	-2.231426235553613	-1.550847030846341	-1.7273531635338912	-0.7664225221492994	-1.6437481035265804	0.03404062698107529	-2.7608928750103168	-1.707300231363725	2.265955335924433	-2.2708175655113307	-0.7261090291204695	0.1645747139018104	-0.5664038324171777	0.5856917457015974	-2.178582849591554	-2.3957094036818396	-1.1759479087642692	-2.719069706183578	-0.41798123583753427	-1.2059972420560883	-2.942270496475275	-1.1012975013758608	-1.6488467195399572	0.13783612102302054	-1.5803893507184088	-1.2695338905402775	-1.247403217105448	-1.5836059067948238	-2.6092906748144813	1.3091174661695866	-0.49133498844150353	0.9810756609317381	-0.9741162416935311	-0.9888687480456063	0.08618806810839057	-0.9807671938234027	-0.9076208968193648	-0.9125008203374817	-1.2843431058526809	-1.4478447022685126	-0.9638743161304839	-1.8963446882463668	-0.4708838551356424	-0.19171770139218525	-1.7975460663812135
0.20900432648563733	-0.35106718324827235	-0.2328456939320718	-0.06949316675683945	-1.9869882097233833	-2.321205116502968	-0.6538695787311385	-2.295584142098142	-0.0055595536165754566	-1.2892854889591299	0.5835247476841727	-2.485605350640498	-1.1583231950347668	0.5463650725889697	-1.7870919593824859	-1.1243185821109023	0.011676393785247036	-0.26343573164978695	-0.4320853439679993	-1.5433132457294414	-1.630040582046964	-0.8947078471815275	-2.276164561155755	-0.3084741066926129	-0.8022037967575761	-2.457369411211569	-0.9039824871277775	-1.9404733155152751	-0.314108241797108	-1.7762756639717499	-1.2425426291360289	-1.444878548565889	-0.3962194250752935	-2.0583775681742265	0.9761820454244386	-0.9998043766690207	1.5325431462326466	-0.6533243000484449	-0.5125372267062421	-0.3286916298188479	-1.7415501474954218	-0.9807301968405377	-0.3577942730369688	-1.389165719200222	-0.9965672337304429	-0.18344017809679494	-2.280219409013888	0.1775510296202175	-0.500547900550056	-1.5571074480250873
0.7729265548253053	0.423586532743077	-0.07401329353354605	0.8091798372739248	-1.7207386586413715	-1.726410521316669	0.5267598868609731	-1.504420003854286	1.0807096674814496	-0.47173456305915384	0.9854052733314168	-1.9140604101618508	-0.006612767487932579	-1.3070042841121823	-0.9487867897688448	-1.1163063569891314	0.10546269613832594	-0.20159739904518145	-0.6404248436539324	-1.0222763217595705	-0.8104465390099553	-0.6310122112817237	-1.4858717801600387	0.34408932085709887	-0.17324874274354957	-1.370038240784568	-0.5273624978445579	-1.6995655620220218	-0.24608614039837098	-1.2686593521062757	-0.682158525197367	-1.6370056275138254	0.5365739786825185	-1.1633806693172242	0.6961997836986998	-0.8990691994925016	1.1906512664708515	0.025800374182751228	-0.14022399479211697	-0.3943050794376067	-1.6574460995811868	-0.6984326273298408	0.4195236289978233	-0.8267392581167907	0.20120304543090925	0.5178565656427221	-1.617877523659233	1.5449369400021356	-0.5357858925601615	-0.95686005082753
0.9111177682241636	0.993986934142192	0.4019140505606901	1.5568911109277734	-0.7940321811150457	-0.7646265618056957	1.4064781542809321	0.17974558529548254	1.9052008025438694	0.4638742803906328	1.2199160491136276	-1.5354483762107953	1.0142247047787496	-2.155400117801672	-0.30426844324662106	-0.6390168085894539	0.47220615470447685	-0.3140617489376549	0.18927977033370802	-0.7904773234235709	-0.10853014798176026	-0.37894155639652644	-0.6713668303611308	1.2102937066129116	0.362006051510817	-0.26819123129242556	-0.24981205254085656	-0.8378942660613691	0.45642329669382287	-0.5316879344001836	0.08114011791491542	-1.389821159576431	0.9775975925131952	-0.3173980390442739	0.4944567414005233	-0.30161547275193	0.5636137830087945	0.6919040731862359	-0.09855838491267098	0.11139637442100944	-0.7733942408875458	-0.2750490324612889	0.9247189214330446	0.36010631596710824	1.3997599660708762	1.2103637003893712	-0.29798900496333686	2.629549831421569	-0.20457063961060115	0.2759995561751201
0.5672337617425366	0.8159008918103561	0.7151181104317988	1.6307763338490688	0.21663829139257768	-0.07092105618964259	1.7367879183651942	1.2029373022212464	1.8237318577125528	1.1726733321853162	1.247673190117161	-1.3827576345331911	1.182156935066848	-1.7483096672379461	-0.24597577167090437	0.031482113821896196	0.6900936326426497	-0.3384986190041223	1.1488894813130426	-0.4146404378142032	0.418677100875081	-0.15096699247198975	-0.025189895600655945	1.5644770283421683	0.4605959294425513	0.3644990942920745	-0.29377022308068923	0.14533466222140357	1.1960498939292643	-0.11425276147493395	0.6002164415842494	-0.5726211182531753	0.9668002966295564	0.2696488216314994	0.15382242464449639	0.1927001547572453	0.43531296127853586	1.068229735348641	-0.3455095070408475	0.7401900931154434	0.20654322966880534	0.07943731426350359	0.7222105357679902	1.5375297179519252	1.6791543578605337	2.0450589032967783	0.7709450610490483	2.450967305542704	0.38794787249937884	1.6277710980295983
-0.008207678512287498	-0.15934038432701741	0.4561426167639525	0.833253013174265	0.6415504108171733	-0.061244516438072244	1.5723945472164909	0.48913188916069805	0.7031100389076367	1.3641121219916785	0.919676704760941	-1.1267020508878602	0.36493825302123506	-0.8680080640450571	-0.6127158509372134	0.4418785075320872	0.30208062906375827	-0.2219418151304082	1.0910941993026766	0.48869500832693996	0.6091610052060484	0.04077699858709843	0.3802756553154061	0.8759005079780305	0.02195117417826047	0.4059224963632071	-0.7259400685870646	0.6135680999942248	1.1305315738108543	-0.17812073878297163	0.5341171235432391	0.35978601980910435	0.5099113823571988	0.456055132417542	-0.4895239708881275	0.08303827274592772	0.9464894852931961	1.097228080866259	-0.6174521304422825	0.7528533057241943	0.497944255526002	0.2020816602982971	-0.15191579561780924	1.813778756684459	0.7373262800024922	2.608579259538881	0.87829588751536	0.9410592428722421	0.8941613214956414	2.1300623487957013
-0.4988699121628578	-1.3349569161349266	-0.22769635080667422	-0.33057902362390734	0.2739694322105255	-0.49793777547759477	1.0996817721279948	-1.3130694720411962	-0.7644597314115815	0.8787116188853502	0.17958959566719926	-0.5442274412031654	-0.8246312141346139	-0.48860572869236657	-0.8330196239728767	0.3478480282666151	-0.5777482197676151	-0.15857551023949906	-0.1315430014456239	1.6240376691308198	0.30255556781377674	0.25269288378266214	0.530673133385456	-0.5603792963901999	-0.6505926947536221	0.07940572428528271	-1.3119670619742618	0.40854861699773903	0.09246119050826625	-0.4327444063882877	-0.09168199061555761	0.7372125708297094	-0.2919579269778658	0.17790139838710195	-1.2480970851235365	-0.47178860171131504	1.4888010439327697	0.8989638947766169	-0.6000636490512673	-0.0073756388873942695	-0.05696209679520486	0.07201829803064677	-1.0910556025972897	0.8522630296334492	-0.7968878867903432	2.1868129877018836	0.13320400790392867	-0.9424295550067431	0.9749929855800505	1.4286028637228336
-0.691878128287045	-1.868183630034599	-0.7310360319916384	-0.9134521567748457	-0.4670035612488952	-0.6836516447003914	0.5733199274108285	-2.416057359878184	-1.4815629071968544	-0.1341534069430586	-0.6756026656301201	0.21611180729159868	-1.4969483093110543	-0.8410392208692857	-0.5038857901532429	-0.03697975285382994	-1.1951771829325006	-0.2418798307354807	-1.485852356484927	2.203489708959413	-0.34754620525393903	0.5469349318651572	0.46011995304283637	-1.678818624567933	-1.0396404367529772	-0.266944893127032	-1.514251229259915	-0.048819934786728546	-1.0902672421321349	-0.49320004116070754	-0.810780848955338	0.36305239996192235	-0.9389323680710673	-0.3584501258648498	-1.6552180466398834	-0.7862104829779145	1.386867746264875	0.663689910026758	-0.17731568553377067	-0.813172550113771	-0.8284750691858179	-0.11131817826953207	-1.3432297508457087	-0.6654557763756296	-1.8538058972894345	0.7492741142319631	-0.6158657475361338	-2.0291841830508854	0.5762097133269416	0.28546101426479686
-0.5007871417072177	-1.341431420297879	-0.6436251645735624	-0.31413426698522623	-0.9362430495674835	-0.1740682197127222	0.30726713201974154	-1.7607076147257776	-0.8767013444988129	-1.1450491182127827	-1.106120095416738	0.8039192273055562	-1.2106146127134831	-1.3299587422327073	0.19058293455239156	-0.22893093468477413	-0.8368815025258194	-0.26308035958715914	-1.8460357245547112	1.7663122420240622	-0.8482360351704045	0.8392053577871337	0.2632001022612914	-1.5233430669244843	-0.8300746981639078	-0.40185919543169873	-0.8608670064637558	-0.2422863441315464	-1.367001201105813	-0.27511673397843156	-1.0335571775960566	-0.26264742846539135	-0.7537934970382754	-0.6783516472435579	-1.3833886361165069	-0.39111018615100235	0.6003204865560997	0.5389087862221434	0.39277318971165737	-0.8013924773088982	-0.9784802995414366	-0.0666459841222439	-0.6527101095915211	-1.5636030709057755	-1.7726998384888655	-0.6821553902077603	-0.5656921652384348	-1.9004165334290009	-0.0772036658449345	-0.19982280671554942
0.01408817559339995	-0.14099558242495944	-0.2095065163787334	1.1246317824057546	-0.8253477172223765	0.7229908469276962	0.5301951688077737	-0.08953579331582916	0.5296345259760592	-1.5295198228346134	-0.8261053881292292	0.9852651658997873	-0.3054588782963524	-1.2852081287009374	0.6690765820711697	0.04551469647775738	0.38970993563477324	0.024846650541170006	-1.1147739220460726	0.6954700232785386	-0.7912321010227155	0.9102646204098107	0.0550751589724021	-0.17461578808071493	-0.15277084963502388	-0.3186981098288106	0.5142951404796482	-0.05753841904804629	-0.5522293445725377	-0.03525313569949315	-0.5706021312723082	-0.47728034606501357	0.3778169049370714	-0.44371846854151875	-0.5900607844198683	0.4366266466167604	-0.28360971001387997	0.538577414009797	0.6157140917414987	0.03574051761955271	-0.24550100612651318	0.2679607503469165	0.484417768719546	-1.2600660385303109	-0.7672834225647683	-0.972870734922111	0.2819382936430371	-1.0910024209992524	-0.6921293723595647	0.22041927226025684
0.5916971968173936	0.835635551949907	-0.015827222059997915	2.357948390878675	-0.33957023099422784	1.2350927719554914	1.1453164283926538	0.9721309732440263	1.5649471858245203	-1.0717098379170504	-0.14769340508197273	0.7620879178522818	0.4623877267392	-0.6596897419912394	0.5542145847197907	0.5729063253204422	1.5371307874120035	0.5285903887657423	-0.16200882109013606	-0.1611413099309756	-0.27472470912679864	0.6540035821800074	-0.10165842879701881	1.2484183462438485	0.5663455879716098	-0.16410955261250243	1.7607112814975718	0.2164511010241817	0.49399351079078235	-0.05547780454963941	0.1592104247939822	-0.14219492571122483	1.6531453735214878	0.1360444248536241	0.18668616288726128	0.9712355112466122	-0.6831432549025526	0.5354649803466316	0.2259942106032009	0.8015166270821815	0.8308014192268873	0.6267466635131467	1.2317048105840218	-0.2795874133478998	0.33642738190532484	-0.11864167366431531	1.1556846892835222	-0.42063734170388345	-1.030743344256025	0.7677603977836304
0.8456527604068841	0.9501399832454193	-0.2672159425124945	2.551454083531228	0.12091073755537558	0.9266611447162411	1.686073500947733	0.7363450952990154	1.4783350242168654	-0.1877154773623064	0.2928841655082987	0.2845825123953832	0.6178991139859598	0.04231975098523192	0.05205073653995448	0.8850633297286399	1.6547936233119804	0.8595787771223032	0.21986099868945766	-0.3385446537544576	0.20081855250263234	0.2677899167922265	-0.21394559023844395	1.5980996837836619	0.9594875844247966	-0.06214810602394449	1.9410353896067705	0.28163858061781505	0.8093419035982642	-0.33459026262673264	0.5170260759338968	0.3095222024161774	2.0246622831766703	0.44879603909397375	0.5042335730791601	0.8101698203775187	-0.5539850592245382	0.37294359123446824	-0.43285198065790115	0.6941096799909314	1.460011518633837	0.6946382274204526	1.121295965611498	0.3744205917531484	0.7931682873357643	0.733342111910035	1.310604861220521	-0.21379134407998493	-0.8958002221274853	0.6646413040445909
0.5431781752454173	0.39183882792438557	-0.5405061172372223	1.7671484442933039	0.3685665918151818	0.15098743321397828	1.6307974267727736	0.08646159357299714	0.5692346983889697	0.4307706978718415	0.18073710396129972	-0.23972630830710742	0.3177674241241018	0.39438320689003575	-0.27047806331641616	0.7454576843933055	0.6533707080636619	0.7722923120816416	0.07501061260047219	-0.1417144980203552	0.2792269152289875	0.08556154311212187	-0.2923872780418863	0.7276540286985275	0.9248282021509632	0.015863083139885686	0.8930377604861804	0.12631285591718586	0.31628420040448585	-0.615542203317339	0.2647298179384214	0.4733045518879482	1.279846583051015	0.12175327747584874	0.3874884986985516	0.22275498106401306	-0.2945049351606307	0.005676080822100564	-0.602962050839612	-0.09838028126781191	1.3492197831791712	0.46589615418018215	0.4014661157881283	0.28401914979590226	0.4718420843580906	0.5772375558153549	0.7351803835831963	-0.17930869753853607	-0.19964405230993196	0.06622388980616421
-0.14627135388113538	-0.024762968486548617	-0.33502525627231206	0.7381016759762029	0.5022450205328456	-0.3394794011804627	0.8383249334397512	0.2860667020994395	-0.25387048544466184	0.4373241874111739	-0.18912286931838454	-0.5756819994502889	0.06025903525564441	0.4516048650381388	-0.04325569185214435	0.35155682997593607	-0.6720166461291102	0.42211526025666607	-0.01602160766551998	-0.19890516074892278	0.11474641039458044	0.1989735526294437	-0.2873100260014246	-0.4946216243096829	0.5817379964782999	0.212689290297202	-0.5741758785201772	-0.04960841929212735	-0.24559803285730136	-0.6910231498778897	-0.2367407408108014	0.4508126307147936	0.27139017031234114	-0.5530602451561845	0.21754542440660918	-0.26967780669739366	-0.2303975444048205	-0.4788449943404671	0.1752045068827553	-0.6475723836600107	0.8885710882556341	0.22152979805589543	-0.26062605456008914	-0.06304527741344595	-0.14651462795467834	-0.36836094890160237	0.0361528407321453	0.067290638624258	0.8304756689881712	-0.23509211220687487
-0.7457160254313147	0.3109019571107135	0.2691264767462353	0.033241494707638805	0.6674607400759743	-0.18208513415440228	-0.3130787966053312	1.4529832254957558	-0.44892791347276195	0.09126169046199069	-0.30573771305272057	-0.541541588996405	0.13149646457290887	0.5280306656500006	0.6034804353835389	0.05741911399858243	-1.4283213544607873	0.1127466217603106	0.2512156204701502	-0.7360205083993939	0.1456349258841068	0.3325274795344732	-0.1184184892944306	-1.1328687938415196	0.1414306577598518	0.6004541317777358	-1.4187572504406987	-0.08688249531166149	-0.2651647161866716	-0.6264901430216172	-0.4441078664841842	0.6325514985633375	-0.0280122463801706	-0.9249674751837454	0.2680005201944635	-0.4807572739651718	-0.2961197780991556	-0.9653904902617175	1.525264964066591	-0.35729456837109874	0.643016835865886	0.14175232136142807	-0.3834613357712586	0.020450727105219817	-0.42876892481790696	-1.045635396040897	-0.29154493822087113	0.515655942915347	1.6242264543610503	0.11767351758059626
-0.8825739641654154	1.1578265047678031	0.6788809138076224	-0.43097998971648743	0.8559979526898758	0.2783557200042277	-1.2188008979739242	2.478609129914694	-0.2617101490011085	-0.07713460965240947	-0.023414783398649955	-0.16046987561241846	0.3906169067366662	0.7257094201182717	1.250679947084617	-0.01764193297029609	-1.3660837137956419	-0.09218231289097419	0.6163777239753718	-1.3682434856078785	0.5658264702795118	0.1597157851346027	0.22168466062711717	-1.0314703943126213	-0.16460317952426584	1.032198545657217	-1.296583720937041	0.02061052826489159	0.09392825285861633	-0.6484848047674853	-0.1691305031189238	1.1142312697557135	0.44439488489043155	-0.6729488493424177	0.40230506874716954	-0.579924787593192	-0.2209017329487715	-1.3812960554771476	2.4905346914161535	0.4124103162273758	0.7590710078157411	0.07887078852188092	-0.017598619660176604	0.5875617318124581	-0.1031586505000802	-0.8568751587209551	-0.3342685445633808	0.8178594913326721	1.6594229446579265	0.5998320273764778
-0.6137882808219676	1.6466414595921608	0.4966941743469386	-1.0271208297692678	0.9548781685582869	0.45131020489918094	-1.4866901176087086	2.3771361915218696	-0.2053006677165813	0.20303852597768202	0.3629466785408473	0.3005205472259393	0.5529252057481983	0.8205379215263789	1.6116151124369111	-0.029094466618099522	-0.8772797423354572	-0.3389938495668134	0.7121148320453198	-1.5612832428463401	1.1153661957342351	-0.3102660481780503	0.6043450457559475	-0.7127388707639132	-0.15343065080536164	1.2118509539353624	-0.7264741015502104	0.20217802413854294	0.2554232985418548	-0.8371912550514065	0.3413486113213603	1.51672436750077	0.920049660225897	-0.07748824682934206	0.2683719026001271	-0.6345793963902747	0.0695235546179929	-1.6368617755207462	2.382277538220959	0.8445155186924258	0.9212559154587734	-0.172993686139491	0.40963369571529806	1.0512958251499591	0.5779590142932971	-0.264759023000066	-0.4778220008481439	0.7095660326108003	0.9661229329308514	0.5167506338665054
-0.3253056884795043	1.182915917832668	-0.02914382610581145	-1.736274227545032	0.8998610323656526	0.16967763990038073	-1.1456399092846146	1.3925318239857283	-0.3297239306600116	0.7556045890644209	0.5622978023239315	0.5343558362395067	0.5585303126776182	0.5935195397854103	1.6956026602988967	-0.10160055129988381	-0.43121224982659206	-0.6002232900737859	0.5467348989579588	-1.186811628677973	1.3910769747901892	-0.7464056933310914	0.8264672996096678	-0.6114182368500515	0.1727939714574925	0.9564446676139603	-0.39640421468630976	0.3932264222384272	0.029201175812807813	-0.9900485905577912	0.7663230243199481	1.4220948788221914	0.8042516767366634	0.3848499583916086	-0.23513358202029896	-0.4136119024493677	0.3230782415946345	-1.5780657423273177	1.3612822058024927	0.6050705646840482	0.8145176248534547	-0.4716617582519711	0.5267010885819612	0.9022586563942001	1.1242738132694658	-0.06575544338314408	-0.8191640596049695	0.2493025218892352	0.14535217337884437	-0.10442950373491054
-0.3267902032114387	0.09191552187247394	-0.3656950553869734	-2.057926939461325	0.7053457355296552	-0.18705210285792276	-0.5339802522203418	0.6047252093273605	-0.21005109484478698	1.1937833142186225	0.6079872229480544	0.47127796506315134	0.5762682160203146	0.14229662728537013	1.6209155565330968	-0.11990590421569115	-0.17437004271763187	-0.5577146927510832	0.39631582259052356	-0.5841205313145637	1.2659663854908825	-0.8721183251578951	0.7631481574096826	-0.6303928414697382	0.5488927045864535	0.39892577336470325	-0.44986835004890174	0.5254981036235686	-0.1975046809019036	-0.8292835821165487	0.9968206062221953	0.8466581081975583	0.3141827873839253	0.557509586694915	-0.7688604935376342	0.21306524314176997	0.23247580377141677	-1.1327993644366494	0.18647094833090438	0.09883871663344819	0.488102122495086	-0.4001439723746393	0.3276374477011715	0.2293180938121572	1.254715093606796	-0.3893811331742085	-1.0404196503662433	-0.3418727958323251	-0.21356881917687076	-0.5962863564673975
-0.5795260434467359	-0.6966533032839067	-0.36744829307494814	-1.6516463369146273	0.3846286904319325	-0.19180942542882562	-0.0587297861677578	0.6234720693338581	0.3696551606721479	1.2285769271001488	0.6459922710894541	0.32082068329138186	0.691250970138559	-0.21626283189255752	1.4009525705539352	0.09238256303343874	-0.056369204378408165	-0.034247118932058604	0.3578498167389267	-0.1524377784715073	0.9449384634692309	-0.7153150338546711	0.48704686173975587	-0.47725179419037694	0.6147752524818737	-0.10086785834891886	-0.5137045793700509	0.5173104616284585	-0.0582276370976166	-0.33112383757102115	1.0383263170031611	0.1745185018096258	0.014043926607129376	0.6042083371673767	-0.8867170412082697	0.8549207967808212	-0.21756869013464403	-0.5342474159451027	-0.5160623171791616	-0.1499588319077462	0.21428737798092037	0.1801835859013975	0.13199717294971738	-0.4983759527649443	1.0779851262573088	-0.6897434153681768	-0.8620826104320419	-0.9366095220433875	-0.09687831164044385	-0.5330353374509108
-0.8098081743724871	-0.5990189091944994	-0.3782965646784689	-0.8863997135320673	-0.05511319000351466	0.1314643315149414	-0.010415975535748787	0.9604012654835191	0.9672810200025629	0.7773053944799204	0.5710343874034779	0.3213967033431752	0.7218199914054257	-0.30179055947758476	0.994378891289166	0.4486797919048707	-0.129672827188026	0.5758314055100634	0.2224239137086696	0.02190079439008505	0.6785884704647702	-0.4514256502531721	0.24116624221477823	-0.22085626312197285	0.25113814793225514	-0.2813640301998819	-0.2982571178805259	0.34297747505382775	0.2459051983670642	0.19413786638029937	0.7959572162200933	-0.2887386851920991	-0.025693743704172444	0.606909034013884	-0.536037769661482	0.8701424227671729	-0.7063122238846433	-0.26194092338561337	-0.6494285560121167	-0.12178203958976148	0.09326337667357139	0.8119880951896264	0.2600790088407737	-0.9657927294166971	0.8518009047420094	-0.5880420757875681	-0.43856423680959566	-1.5006790747240109	0.03229825422927804	-0.21098996206346957
-0.8204861902169007	0.05836769919440472	-0.6705989921206139	-0.5351965799668728	-0.511547609330279	0.3606268147008166	-0.457124200474356	0.7291813834420265	0.9157029135544519	-0.04779283739077782	0.12254376407050789	0.4877665385537648	0.42475343760142953	-0.23710905040798347	0.5118538758000933	0.5910853069339681	-0.52581657359858	0.5783751150023614	-0.1937941631163281	0.1399538119558716	0.5341687180855965	-0.1268079828137106	0.256616116935455	-0.2792892447118417	-0.27449756496584116	-0.21926275120243383	0.024477767099624015	0.0887197913651589	0.17328209908597741	0.3774036587526054	0.14854317173878714	-0.5305262001410034	-0.27833912776596176	0.401054060681022	-0.1478013145914287	0.12289162088534084	-0.8690995902685315	-0.5937593878724129	-0.40642898337516614	-0.18119310675685424	-0.060525730765694875	0.8734732924152129	0.6941212874736651	-1.1653743754319519	0.619278021414974	-0.34544292929069936	-0.17008416907462545	-1.9040213291617152	-0.15635492396990402	-0.1309164809393125
-0.6419228263065516	0.4502779943335192	-1.0251360106093992	-0.9116856026677235	-0.7719458321740688	0.1556446415042736	-1.2007259361097449	-0.2737399177402999	0.14567101599710755	-0.9199327025614651	-0.6290029985181639	0.6409531317034348	-0.1665122813712074	-0.2564435251983231	0.23721920509401048	0.26746230492682604	-1.1521957376076473	-0.2126652183525755	-0.7619309500568775	0.39116194836885637	0.44700727263538215	0.31518810530430785	0.5414182480246857	-0.8501642917564843	-0.5684996596573142	-0.2270306084942037	0.07829605663489828	-0.12379618318341562	-0.467361111182026	0.1457222305918661	-0.7549560770765377	-0.6097098992621631	-0.9845486091658652	-0.09632057223582843	-0.18335132332494117	-0.7358633118605337	-0.6212046170317634	-1.2095934842370162	0.11157930205413572	-0.4926403097895565	-0.4253646176947405	0.3048448246680179	1.0242480257146567	-1.1318420553229778	0.16746710072051676	-0.382393225798147	-0.19647234735209584	-1.8978831167726016	-0.513626302817714	-0.25306272959031345
-0.41333886978071716	0.14742863082789887	-1.0477396511175705	-1.4917190179553148	-0.6971179672870627	-0.40105063546519365	-1.8583241395256818	-1.3791384029098221	-0.6519481803344944	-1.3496748327318588	-1.1304819186674282	0.6503361963393219	-0.7097916393123945	-0.430960807494467	0.35455440119813963	-0.34516080497886154	-1.6025648471557215	-1.1094597667491983	-1.1798141500751211	0.7490611367469305	0.36994420892892066	0.7671188940813193	0.829948070959803	-1.5506329161113837	-0.5236351836062637	-0.5038654303998557	-0.22689930153013413	-0.2726511584992186	-1.2488169729906442	-0.20193758162104786	-1.4436031468708315	-0.437859870579658	-1.6682602703997076	-0.5570140857901414	-0.6224059430600013	-0.9422556897230272	-0.21051141660849995	-1.4005736675412876	0.8539987934079184	-0.8050207980915697	-0.8869632820182182	-0.30330867305409126	0.7833942236943211	-0.8038227210131161	-0.6195067500831054	-0.6290055603440117	-0.2496540753230045	-1.375162054904363	-0.727999848016964	-0.07045147257349153
-0.20225204332618554	-0.49710160975903445	-0.7772359925672596	-1.5214443680221699	-0.4099765690024549	-0.9257719178787278	-2.101946723912907	-1.839287997777579	-0.8017948660760413	-0.9891602061744653	-0.9024041908054474	0.5713524868090407	-0.8921176797740507	-0.6367829518449664	0.6826447401535818	-0.7818480229802133	-1.5116938313691826	-1.2094109922442826	-1.2971667065883723	1.0331359953287638	0.27452911500626315	0.9124593327767623	0.7852028363578927	-1.772175929540472	-0.4061136663866776	-0.9039675505084686	-0.5933227119370517	-0.43424492346165133	-1.5887651812939165	-0.2672395589970075	-1.5138356679236897	0.043074722179720484	-1.6750763394569805	-0.46894919302469773	-0.9628872361335987	-0.5091487739589193	0.021368108110741236	-0.8039464371607027	1.4914514657893476	-0.8507490737999214	-1.148275515717157	-0.44878652238399735	-0.076704501201653	-0.2557530453815743	-1.442334461218562	-0.6716263778993912	-0.04482890153086458	-0.5971721513051228	-0.8130293515567599	0.6080777700325498
0.02066058992090243	-0.8270513406645915	-0.6897594347918	-0.9067583957409486	-0.20975060504856888	-1.0975743515814254	-1.8970943007263308	-1.5787193817814216	-0.45011100627171935	-0.02262275564637247	-0.1938816063707235	0.5292076942545462	-0.7429687724078844	-0.7403266740620867	0.7793841349684425	-0.7606704176157372	-0.9620660161840304	-0.4148461969455322	-1.1763188860714624	1.0984466345223378	0.06469913915847508	0.57413626182269	0.3171183405895911	-1.3344829194365448	-0.5026648429435635	-1.0678701631329302	-0.683089230927777	-0.6201615798370053	-1.3407825335551193	0.09694054504379428	-1.0461507492985165	0.5509578293051447	-1.048207809145014	0.2609960273153906	-0.7452017197645441	-0.21572461194342324	-0.06733979384902523	0.12660526121160773	1.4253140795654886	-0.7470200468169471	-1.0904631870005372	-0.3739676685562783	-1.0361480654091926	0.13487076294176675	-1.7512800812764755	-0.45245103619114596	0.3290238389883564	-0.03745666447152582	-1.049566488865684	1.2623727205909299
0.2777696527570702	-0.5959592846274038	-1.0103333422176577	-0.30508969707405015	-0.25511309592714226	-0.8660235209233195	-1.4920955301339904	-1.0972073853006674	-0.3903584933508296	0.8335526877187319	0.15565802242227775	0.5366715060535855	-0.5574463432194534	-0.722194918031803	0.37835115232832933	-0.45433345001782094	-0.41560385996193894	0.40204955851162244	-0.893548833047281	0.9483569167028666	-0.362653298296031	0.017840225820320427	-0.2801950729929906	-0.6417007470745997	-0.7533348469516001	-0.7795758211691423	-0.43667631220415304	-0.6794565323407117	-0.8345661609261753	0.67577913132189	-0.5219609691792589	0.583537340640101	-0.5371495168617629	1.0786405031191428	-0.03870979563757939	-0.6340225036191374	-0.3214815803947082	0.5485395144671467	0.3533351983777739	-0.8202798128467751	-0.9133608704406456	-0.7359821338205647	-1.4217810250836311	0.012977519379146969	-1.2878397125542502	-0.43677887860880116	0.5386852727569491	0.056838836929054094	-1.442491360226543	1.2329037749476324
0.5282364207705235	-0.10070963314559693	-1.2548403266902366	-0.30183818941166474	-0.3900590011524958	-0.38942500563933885	-1.1340500326881193	-0.8185579504843061	-1.0690773246880407	0.9053662168929935	-0.3784556856009535	0.4937740179877382	-0.5371015968925099	-0.6112693372087374	-0.2907925028304692	-0.2702370733927234	-0.21139505847855491	0.36548591031222116	-0.47163994535789716	0.719547291546833	-0.9174711968443082	-0.26991828884375924	-0.5515343390187255	-0.17969270518184854	-0.8291666590343646	-0.18017104068781084	-0.0245089778118025	-0.44959826034012346	-0.444924226129914	1.0897148313919274	-0.3039033228511817	-0.027588941773357467	-0.6556111866258414	1.2882433249098397	0.6196330376014704	-1.3550759487436197	-0.44554861920414357	0.18671448283482603	-1.2095256781993438	-1.107962758312284	-0.8770530422093696	-1.6219726740629372	-1.047269783893974	-0.45978576993610576	-0.4026161404200865	-0.9177566884479373	0.4629083462009223	-0.09370401468713209	-1.4894120265803281	0.5305599555392003
0.7252645228457929	0.3006308359264397	-0.7317328672407637	-0.6830627859594888	-0.35151814074978693	0.11319030060025007	-0.8102376171467351	-0.7286849272129192	-1.9690834216965445	0.20847240828428676	-1.3715479028488347	0.34534568888692246	-0.5844950478953723	-0.3934023922754212	-0.6769931825468012	-0.41389021252266356	-0.22398718769213566	-0.393844588066946	-0.058718782130660216	0.602806297455398	-1.2806807927573993	-0.1341759112635526	-0.2974546635896557	-0.005666028332404593	-0.5653409031535428	0.3671279347137739	0.3839313804691211	-0.005189025882969438	-0.29381178252460194	1.1009712037953594	-0.29485920676881205	-0.8096258813093232	-1.0025234995794854	0.7600218951439496	0.7427224716013862	-1.4040959305739842	-0.26047411081865346	-0.2613355918302274	-2.1902285583872256	-1.2561480300205974	-0.9802541796570748	-2.1805017009168477	-0.41412687528318354	-0.67298167349224	0.2524756609844634	-1.4348412285551009	0.34887095456573614	-0.051776615983029906	-0.7151487528655768	-0.1720143142876597
0.8752412247682633	0.5899431340820875	0.5186335403386134	-0.703103546907938	-0.11977567446894216	0.44635023675818614	-0.31663170786799133	-0.6134861565370066	-2.160275145582127	-0.553591480574498	-1.881243752306576	0.15886179565827535	-0.4806627833632043	-0.06651608852922693	-0.450619506798369	-0.7245788828033235	-0.09118105441917071	-0.880655208011228	0.022946853285653202	0.7369770275138313	-1.198661573316547	0.06730548736599096	0.2135161882039375	0.16651962490863986	-0.2056318687854652	0.5989267332038655	0.6923007083172334	0.33154260158637167	-0.35131531503954805	0.7802892025279794	-0.17390423772661556	-1.0823077306004396	-0.7779820150961683	0.038616860470440585	0.3129470986032331	-0.4030449910979288	0.15590461733610228	0.17215373766369305	-1.903460326708598	-0.9890841359791959	-0.9782287232420976	-1.4938778083319653	-0.20414293345757992	-0.2798068500401633	0.3458052310903509	-1.2437525967271217	0.46553050193524687	0.3550081623309996	0.6182180943547583	-0.33993511592061926
0.9949619746204001	0.9114675744044761	1.5586093066765236	-0.013681299754184306	0.03468091104137749	0.49807832893709564	0.42260069532957684	-0.43847403548840214	-1.3999521920449751	-0.7105184717933543	-1.466246413641802	0.01612991014614897	-0.20585027932812672	0.2544826976751278	0.11859850666726862	-0.9134440229573163	0.2872481777993769	-0.385646890108443	-0.3802890266061707	1.087707260559059	-0.815165005455893	-0.05813342727732298	0.4674007917469404	0.48416858538480434	-0.1387471636473469	0.5313317030934535	0.7969590759083673	0.2968845228082844	-0.596931101052379	0.4320286124109856	0.11974084718707526	-0.7059337164019389	0.12555744188275705	-0.2510662025988754	-0.2837501647197273	0.9013066954976404	0.5476539349731837	1.6208662115841932	-0.7416993225927555	-0.5222177297756676	-0.6997463549538395	0.23740996251763752	-0.5748799570133071	0.29437196628174905	0.10873114955538175	-0.32898342366689076	0.739245755578398	0.8566211645299421	1.5794994568283762	-0.11878443163488471
1.0298243338510977	1.1357862298728072	1.5044146487858214	0.8997386657588323	-0.11245805193718894	0.3227240488686505	1.1757476663459552	-0.37214896380864304	-0.46136900654968294	-0.30512287701616736	-0.5949027036189054	-0.11296801433910185	-0.004664824307919999	0.4029579969265555	0.35026208266800324	-0.8769988990019055	0.6127487470610352	0.6921327511999567	-0.9046360192414327	1.3946608024982434	-0.5938965015962164	-0.38246856849024374	0.1598227244299601	0.7583485591807682	-0.4415890567770359	0.35526497204980273	0.6195897444490301	-0.023827109397233717	-0.9218160926936442	0.3538240510174438	0.2882339470857564	-0.24242750388025677	0.8772444512003708	-0.008129959074466814	-0.6523479755861558	1.3936338582177972	0.6945969651906303	3.119046256140903	0.16056586052440236	-0.33232606037159795	-0.2600552739010032	1.657479207579273	-1.0413799529182848	0.2915389743234355	-0.048751365088307	0.4317008305790841	0.868664687101539	1.0612666172507883	1.4801168230039186	0.025127921434749474
0.8767155549322989	0.8445401672547451	0.5244368242045672	1.3089766376522145	-0.4352232942688597	0.14076413909618868	1.5980605673251915	-0.5241800731759649	-0.26247161770830746	0.020986330148546947	-0.010955602211146647	-0.32106455328046474	-0.11503691302146336	0.37538022837220675	-0.23218287817919372	-0.7405420782247474	0.5805623435522171	1.2958355693218795	-0.9103357414967279	1.3078842537000543	-0.8284404932543573	-0.37530698226041365	-0.5547412417973273	0.7882229788086187	-0.787197978738051	0.2088490819388216	0.28270442160365106	-0.2801075565313875	-0.9996243120394454	0.6020494097970948	0.08434914082042164	-0.2887641074786711	0.6867225370369856	0.36410522308172544	-0.6689164694153161	0.7600659762767261	0.5714972667154126	3.522682282478858	-0.003188965533418949	-0.5524114516816897	0.06825856975749903	1.5603470482926913	-1.0857847385085517	-0.4180536321066802	-0.04610091580563721	0.3219213375676815	0.7428870769000961	0.9033656883854734	0.6170261659561114	-0.022815457324059495
0.5271326699116416	-0.14748483609343474	-0.3305701534391641	1.1113208228953215	-0.5790713528186461	0.15135364722416916	1.5767810191727931	-0.8007166674153776	-0.8049919324720972	-0.20962660848647213	0.09897115254150539	-0.6024822375699218	-0.4742689273078205	0.3980644408359116	-1.4181431157670643	-0.6568091754841894	0.2965924014756592	0.8830848010305243	-0.20877154180236548	0.6800986643781367	-1.2734443520423393	0.18733250264190163	-1.2325918424004842	0.7101251918326231	-0.817359730572995	0.0762205505944088	0.11311280834498202	-0.23988064082612665	-0.5250455610344804	0.9313958332499925	-0.31283282985594835	-0.7638141744379294	-0.1911946728065117	0.4675022531289515	-0.436850200354669	-0.2557072106537089	0.32704160151151346	2.627788732049178	-0.9772465281855062	-0.7840574297408444	0.13162333490172315	0.1302124195747673	-0.7762581504378504	-1.0522941826488754	-0.13253694415064407	-0.24035805977358532	0.5647512553354864	0.7086023340699392	-0.04577296006698776	0.0027541590139811426
0.16727368116021665	-1.371280323010022	-0.29470911714078024	0.888314111973247	-0.36826704533864557	0.29894099144733344	1.316515605444506	-1.0146955799310293	-1.1757673262381128	-0.7826791066179445	0.13004075832661496	-0.8176259021803773	-0.7332958118599437	0.6753872474475883	-2.4108759772149053	-0.6447701691514601	0.1875175729605847	-0.03212170441446784	0.5945376491048893	-0.24360906598825316	-1.3588501987292898	0.8134224084643908	-1.5129992357823647	0.8522362581979096	-0.5084933767559361	-0.11901454706136234	0.3083170807634378	-0.027686201344768468	0.3343815306680672	0.9791866730202101	-0.45561086643648335	-1.015366153915136	-0.7055523354176678	0.27516523192943304	-0.09868996248520107	-0.7181532525014144	0.12936013285106118	1.2744690553186202	-1.7569225137857871	-0.5936961870504237	-0.006780863867878395	-1.2753215099985171	-0.6451628336376966	-0.7757145171890462	-0.4163613691144043	-0.15355459372033287	0.5027462212060105	0.8066011944572444	0.0825517113014424	0.1528501156490993
0.07678506321141622	-1.9861341463712994	0.3369085546857749	1.1010035161174467	0.008662791370233602	0.2928261131708359	1.0806741224483878	-1.027408705735356	-0.603509548833151	-1.0776303107703606	0.3833327799102446	-0.8524639696760615	-0.5689967156381609	1.084082630349054	-2.451786066624231	-0.6209586381609743	0.5174689534900184	-0.5175298283967367	0.7071395381205667	-0.9819255586485145	-0.7889350945206403	0.7727825013053129	-1.3246368743817596	1.2804999604995055	-0.10103814369297288	-0.3673698027888004	0.624525745329618	0.06259768639521829	0.9200696507710521	0.5855053227884207	-0.13332765831479815	-0.6185300616718308	-0.2409587153266241	0.027310965813527446	0.24266016862249998	-0.4159771760247158	0.039342591040846704	0.38907394912813176	-1.5847158530212264	-0.057281219292976325	-0.1894111574523355	-1.53160714400165	-0.9704367151841747	0.2710935373686645	-0.5840888132669334	0.9555778594657464	0.38349737118169885	1.1364846834820428	0.644516900674795	0.00031246402772182406
0.3761745639905107	-1.5507157956423248	0.7204131057429667	1.462107214045438	0.26372306271235096	-0.05324591803587229	0.9294611677992202	-0.7566741737041525	0.6763769525110778	-0.7765179323725848	0.6784998025264299	-0.75987116198747	0.014764743578383218	1.2367436668483935	-1.4490421362037638	-0.5018376630343694	1.1112722484687676	-0.22051333791167993	0.10324927847960358	-1.224910298704408	0.14003152462226026	-0.043056299536078604	-0.8117111972421328	1.673923089331002	0.2566361758670731	-0.5338566837624484	0.5772240561573869	-0.04874433668359482	0.7384414436204422	-0.015400419457264045	0.3997830754280995	0.10942925456548405	0.6648835027008562	-0.07175063866483135	0.4838669909354443	0.1572550074634603	0.020262129639644074	0.09913234493588877	-0.6276992756235146	0.3643162866960517	-0.28798406865718423	-0.7508289324716519	-1.3558363231973642	1.0583293670213785	-0.23772479484070264	2.159234885828129	-0.08041796475851645	1.2982826331953243	0.8382865589032478	-0.788862066586242
0.8633566875709368	-0.4595806626177316	0.5627724329744973	1.2985431589152092	0.3775413531138303	-0.506430663993895	0.7710609983656967	-0.17341266782620343	1.7299295676461728	-0.15589976969982086	0.7405271284822593	-0.6714810813443066	0.6725480402384342	0.9186524486888221	-0.07792058646656397	-0.22091525887559807	1.601586432470767	0.39841405357917775	-0.3471946404057505	-1.086713875435237	0.8597182473133028	-0.9042565282741706	-0.16969370945834142	1.730062560975214	0.6483158910362353	-0.4460730838143001	0.05292446980634249	-0.10846256796567638	0.11466143022201604	-0.3505082690249497	0.7396842581060475	0.4936932545841852	0.976751048269818	0.02903335526604881	0.5272359691802857	0.5320369366107794	0.036822770205431746	-0.11977471684903192	0.26315539066656934	0.46651890277359936	-0.20870195106241315	0.138526039382605	-1.1593455667224266	0.8453261433915309	0.5388648138876837	2.3132215898974398	-0.7789325360483768	1.00012437940512	0.3455849853156304	-1.7849854501081146
1.1350054376368623	0.4335269780983673	0.412937784533248	0.4566704332974003	0.5916592623801871	-0.5373966543438875	0.6057031326320879	0.5926497180043205	1.9692256054735193	0.30681349639639915	0.703637754583052	-0.5788585095419684	0.988870524277864	0.3800624589585305	0.7445906139574767	0.2981197708984246	1.847724059028418	0.7152096391062809	0.15490650140150927	-0.9194646507707718	1.1102022306273414	-0.9622004133433317	0.4229194054856312	1.5581757321815912	1.1429929505076528	-0.022972343661819675	-0.39534843068366493	0.18270159118212606	-0.02493821186523778	-0.13421997116214862	0.7762451244880134	0.29516244343127973	0.3716518863225635	0.2920963012207682	0.3788525372789288	0.7142227154620249	0.11004568161694393	-0.5819561376142192	0.3867007643901138	0.6103851342237057	0.10241039955098033	0.5547274138016631	-0.26411910889749296	0.05682457302144868	1.1281494956980658	1.473215785798084	-1.1319827935995113	0.4021984498161229	-0.3912998591337597	-2.0507519528566007
0.9258789469901904	0.5944101156152878	0.8233142347878422	-0.3988269419883307	1.030088829447689	0.15298824509439626	0.5779423450491267	1.2043833017742893	1.6702811201288457	0.45144227790215047	0.9132309423824617	-0.2919387376285358	0.803414218730212	0.061107347637179225	0.5808703966980756	1.0748871342898139	1.9855831381987978	0.597049024695959	1.367454836360169	-0.8906453822934485	1.122511484784605	-0.10585046639033527	0.8124284107751994	1.4990805386285975	1.5422183516454937	0.6359797684652668	-0.06059440573151489	0.8061023138242773	0.8495771120625867	0.41404287122380606	0.7245147535442408	-0.05205254135478259	-0.43825002316101	0.5923341124730983	0.188994013572206	0.9154683136517058	0.26463701055875644	-0.9503457534750348	-0.2012362054150064	1.2550914771459398	0.5610565943894483	0.7383396728675473	0.7634245806407198	-0.22247724354872625	0.9855326868691167	0.8089495862729159	-0.6794617864739781	-0.0351384828868819	-0.7556685683086862	-1.1831374805786492
0.36228592157212247	0.1809721814193279	1.5173848975921769	-0.49708618163639595	1.4384443005329695	1.2268791591783248	0.729274027951866	1.3452590335382708	1.4355698575478584	0.45585960843792994	1.2746995693254122	0.31393786054151046	0.3337352139245831	0.03211001016001859	-0.2211174285684816	1.9368740693559252	2.08833936522598	0.35137756043153134	2.2231730902241833	-0.8231721463975327	1.2385861871612776	0.9672447722970264	0.9305270527758877	1.5870123937191167	1.5242129370486468	1.242055477532151	1.0642962138288175	1.380584410535382	2.1965762914198956	0.7100611894323435	0.7606070405424202	-0.00675641097193967	-0.5710870452390262	0.644909240625528	0.12672192817510997	1.1083452492296493	0.4425444171088437	-0.752623158330723	-0.8104629619857555	2.2762636371086042	0.9044255080084531	1.1294218732251	1.3317834045404322	0.4575862701964069	0.22207298445051651	1.0820686465757408	0.32196051999630865	-0.04238288231226627	-0.6152252877545931	0.12262005079891758
-0.1388940538675228	-0.28761790496811485	1.6742881486120582	0.16678143878181892	1.3973202316572433	1.8973322318579655	0.8037477056534705	1.0636615978542414	1.3928545584622791	0.44565393881635457	1.178998267207119	1.0326132202974863	-0.0035107393228950706	-0.1147430082541169	-0.8995768929395227	2.513759035049266	1.9480222450443183	0.21729404164441687	2.025659984870841	-0.5045662632124607	1.4605026594871386	1.4507588716313298	0.8573874888373865	1.4067372978545478	1.039155980139578	1.4269996629140649	2.090693510380999	1.4671111673713517	2.8920531400213054	0.33510648496134665	0.7764185832185835	0.4377820227055744	0.07682624937556995	0.12643237427203088	0.21453005300261194	1.0687627385782723	0.5019323369006415	-0.15095145310926394	-0.7736454136310142	2.949774402215927	0.8885486743442378	1.626311336324891	1.4709669529027964	1.3950107153772953	-0.5214223349743821	1.6588808403716753	1.056631210655334	0.17356140419275237	-0.3173207454827941	0.7789388853022353
-0.27435766940011114	-0.49407456336939076	0.9787620141062815	0.8481203099503567	0.7871703583764527	1.5971739063673804	0.46251631415382743	0.7815436827352241	1.1657351593412821	0.2915005272012018	0.3192626690012532	1.394449864965448	0.05587748233990191	-0.6698316895216055	-0.9817122729215078	2.459094479952795	1.3230153255419934	0.1282667812458428	1.207456609263589	-0.08382331088332644	1.4600510537496196	1.0848812577546076	0.7357912060737295	0.6253682436850054	0.43129095172826365	0.9770693355884073	2.0451553107662033	0.9148774301117437	2.3901776848544043	-0.5314222733173327	0.5723422292866457	0.7995907853154954	0.8689536388382096	-0.9466699316020167	0.3339718424335624	0.7767054054229537	0.3284153827922241	0.08023027644234294	-0.024892834153508306	2.6772385093526445	0.5731119934878494	1.7194432922332787	1.6461525788417382	1.6066279200623692	-0.7475397756629557	1.4024717600885768	0.9538620863019897	0.18005296170202642	-0.1797534589883283	0.5109170210414126
-0.1811386214369938	-0.49924239779820223	0.07430756732128782	0.9128739389290124	-0.027157229168734524	0.5038872618904175	-0.26121386061160695	0.8401863466256322	0.5646944981274746	-0.13046223090268377	-0.6310457929976154	1.0643086336507834	0.38995960462086954	-1.201571128025318	-0.6497658254793326	1.7174106083487222	0.3480558410009795	-0.02913036864959085	0.7378905854003088	-0.006815710014472628	0.9980130938082739	0.18880532151086882	0.5739700045477614	-0.4436243463616319	0.08675092160011985	0.06561846424830431	0.8733136208315571	-0.028042210887346805	1.2431667640342783	-1.2249621793636774	0.20620942252835217	0.7207958738758273	1.2323667399141676	-1.9865415942228175	0.400674999344373	0.5191036998447526	-0.039273103379103155	-0.5639397647779474	0.8745695143922767	1.6061295128393511	0.3074986726288771	1.2363297152586807	1.9883115655176307	0.9921194492742753	-0.5229993939914975	0.3269557515523096	0.24146376011363427	-0.16401114805353426	-0.17100026604223098	0.11746278995290098
-0.31562297081368623	-0.4597976838647524	-0.19647257129093956	0.48670583580905985	-0.5030775493800766	-0.5908766415913884	-0.8359549944229868	1.081196575022029	-0.02113728292118804	-0.6142178068077548	-0.5754338870497624	0.18162864834892573	0.6115413555950329	-0.8413109243960633	-0.42281051327210484	0.5670589955792245	-0.468229268740983	-0.13756173296391697	0.9110063961186347	-0.47090621319955367	0.23073852613141055	-0.710800965390037	0.20916009028063723	-1.0334851610750075	0.02990819221985364	-0.7552358870257082	-0.4728215353179242	-0.8614362027678313	0.4018740697500006	-1.1850166809960476	0.005856468018628677	0.3660171906969224	1.1663406196299964	-2.1784400681904703	0.47156605281446445	0.4969309592615241	-0.39481623613623607	-1.6116185194231838	1.2486939232718202	0.41915286881268743	0.32801961444969235	0.6236660737816819	1.9777734220442555	0.3621218533665697	-0.21213228106061194	-0.22351677176898854	-0.3655213800380527	-0.5184568285834881	-0.0753824193687846	0.46570218650703715
-0.9345335343324769	-0.3400773308632845	0.1721563012681722	0.15105009996940436	-0.38987387272291457	-0.9547484176562517	-0.7075657751584823	1.0298778555106807	-0.1261826953203578	-0.7371394867362688	0.6536526061500255	-0.7129995895397773	0.4750338774047408	0.6343101394621264	-0.5082712732126464	-0.5896746778523217	-0.7398359438578855	0.008422965211104467	1.0018000316262323	-1.0276550707925178	-0.4379455246712183	-1.1545683781533649	-0.42617973857408226	-0.7578492668154717	-0.013664102320773678	-0.9202175136545448	-0.9897001670961236	-1.1057374727204465	0.15188364295174947	-0.4650437817682081	0.19543387033405824	0.16176412027430176	0.9573017662514712	-1.2187506153487238	0.6246480765306338	0.49589705907459813	-0.49602943039875286	-1.9885306695318143	0.9068290740384657	-0.41498443305372784	0.4209232648453572	0.36945014876212867	1.079435507527762	0.3490004258195285	0.0348933733982723	0.6961418867662675	-0.44398385948550373	-0.4495834354383507	0.20967316417860024	1.4333050886154346
-1.6892274433093046	0.0172309072266975	0.34849017116348036	0.14579368029832968	0.09966352487700426	-0.5133303383324638	0.06745988139378013	0.5354267851421046	0.06416629194650766	-0.3156359766772409	1.8189599356643105	-1.103318166748989	0.1781778780982818	2.139771025434457	-0.5453151887462271	-1.4474957501824393	-0.6250621382761528	0.34812011907513757	0.209988585982655	-0.9102068155184906	-0.7452135364734012	-0.8550785233258132	-1.0226574686864889	-0.1136590731888626	-0.1631557987239443	-0.3357789891644923	-0.5894845821397197	-0.577727389518105	-0.0585093709337549	0.3295693896407595	0.5972234239976267	0.26347579337699123	0.6724754108339674	0.2920727048941872	0.7664916942525751	0.141639609104163	-0.25312994191019	-1.141460637953127	0.31349111511441935	-0.9993787124456238	0.1483639100319677	0.36968757305924416	-0.40669261018990066	0.6162180502523061	0.34780612317211457	2.107535177231149	-0.2096702154871778	0.021503188195456394	0.6250293178032685	2.0559970763228863
-1.8326465694628518	0.5986888009016345	-0.27737987783564294	0.10987108719812716	0.519604733420253	0.15409759401754203	0.7565336428354714	0.07634957140749797	-0.16197818326082328	0.37612671685669896	1.5044676212697206	-0.8756844844253528	0.1977442902278127	2.0520824083189777	-0.05158733362664276	-1.8340691775282336	-0.6404417943887035	0.5265295207229763	-1.2639235924624157	0.14157340974487512	-0.7430659878476865	0.12351877154364997	-1.0387736411907793	0.004283437317554343	-0.14353641915999338	0.48317460267637324	-0.05763329317260302	0.4514585600611818	-0.7518630704040592	0.601031589269084	0.7947853077255574	0.4127094891611121	0.1645966015024847	1.2915051425394846	0.656470402915447	-0.54761839401705	0.1753923223903878	0.3225893139843114	0.16612308068389317	-1.580202733355651	-0.5273998382973402	0.1322863704590756	-1.3941484438529606	0.37091865484042097	0.7404593010648208	1.8918667674178087	-0.11283394363298141	0.36150092986001503	1.0563014050352593	1.6586247326200227
-0.9515595450824091	1.112776552542048	-1.2796538366178365	-0.3486829346673996	0.5473067007841055	0.3844460245406481	0.6171106818279739	0.25677522614005766	-1.0667422564424691	0.9173868295406842	-0.2249941023134294	-0.33379494065973125	0.7564200592153953	-0.12069467419683846	0.9172449929742956	-1.6488638649539138	-1.052291232780037	0.2939324021346289	-2.315517914494585	1.450230014660723	-0.6193456629840596	1.1809390984060812	-0.2619887275312762	-0.727918501830127	0.37241154215869315	0.8456461178772477	-0.123604544463784	1.3625637184207613	-1.6280336805287903	0.2566144187775686	0.5813594823381777	0.30235345390902874	-0.5103395569864594	1.1595465140772458	0.17957314151460818	-1.0629583156018585	0.4757491097418212	1.2141006763793503	0.7417081937272701	-1.960747679982184	-0.9884077018516889	-0.4418272449980525	-1.0552522723873772	-0.5016512152915784	0.9024926985956019	-0.7697304638893314	-0.26131171038784295	0.08884387267292326	1.32065675083821	0.5993685783084218
0.47975710542948397	1.2252300791424502	-1.6419376554930492	-1.03489189034373	0.16697079789874741	0.02631841509492301	-0.3584047398134143	1.0150544645099693	-1.8643216994166072	1.1881369973918114	-1.736942058649984	0.10080516222392276	1.4662428488081805	-2.931379939764156	1.6828686484364128	-0.9123027342853687	-1.5574315802779903	-0.16568389318066504	-2.0911283933139546	1.9392353668569977	-0.4552366251589693	1.4316539815232903	0.8122921958504837	-1.7160322315448933	1.2196900405459647	0.5281464628647053	-0.7135361577403537	1.5798893295105088	-1.838499252785386	-0.316427662894715	0.17044136693415532	-0.04606539022257263	-0.9601331059874807	0.20583055255929536	-0.4433501525171039	-0.9636318815884495	0.4150612754830797	0.9452202654712846	1.6101040217287927	-1.6022753103282397	-0.5352486403530067	-0.7996514785950769	0.260291882130105	-1.17639097150965	0.5589250994731039	-4.125690792274762	-0.36910364376135485	-0.6468542437797566	1.1102587837946318	-0.19721320953757496
1.3711791870717194	0.8768782332146063	-0.9384123708881703	-1.3281935565904106	-0.38645727344783876	-0.47814349654932037	-1.4061480833195907	1.515579543472301	-1.447168229062203	1.377592102310486	-1.5906032249533468	0.2034434240564496	1.5902939681697557	-4.128393013026857	1.608604840292026	0.08941172705555026	-1.636626485658096	-0.4276891406261628	-0.8572531293234318	1.1698024628531256	-0.22283229043281483	0.4662044431372977	1.3190241831124498	-2.1106231922617047	1.691572720491694	-0.026505880774219195	-1.152975893663886	0.9823600765332003	-1.0053253600679923	-0.7000425015494232	-0.07355205323896322	-0.33516787582199664	-0.8759664183908561	-0.7050377766803194	-0.7957017950384806	-0.4286165911257675	0.0365906519025179	0.04865753337428791	1.9974321809263322	-0.37191686433656646	0.7374951029378861	-0.45184608265862786	1.2960137081996288	-0.891100179811484	-0.07196864138299636	-5.412411832703275	-0.20740397589980034	-1.1647295604272072	0.20392133481379557	-0.2746248396861669
0.9677053069136134	0.3343913763739849	0.15120800217824426	-0.9375987115045764	-0.8158979192214688	-0.579166323322389	-1.7142716626581118	0.9602461248370813	0.2346684983883668	1.5531427867264893	-0.17800833037064434	0.043019325420464	0.7315437531230311	-2.7651133733946875	0.8033338850551879	0.8303131929147026	-1.1647640328136801	-0.34125119448080526	0.3509116656305928	-0.20663437584027133	0.0341872817374606	-1.0941453847164877	0.8363389369102439	-1.6948948213450736	1.1490286384016148	-0.2062155119970747	-0.9742544987157201	-0.0463511163969815	0.24456576490267765	-0.8095214432951205	-0.07003595606817738	-0.3547303035081812	-0.45881364588394163	-0.9516903378253663	-0.6452192963835296	-0.09693205642880877	-0.3738471104174778	-0.4872790080205425	1.4679012515129037	0.9951753226230363	1.7948639388014898	0.22332549883270825	1.107155752658307	0.028681793480522664	-0.4333902644952716	-3.6547814957985527	0.0681523511145175	-0.9864824772361471	-1.1213703503837824	-0.030330419017788084
-0.41752411176888193	-0.07107591293020338	0.5761695128216747	-0.29573731597624076	-0.9552401180741104	-0.19148131006595745	-1.1573113331717193	-0.5365979570415655	1.8029358585351685	1.3848026426119162	0.7006974100380614	-0.1412778975391117	-0.7340062193034854	-0.1266971160867874	0.04101288650985605	0.8905198677971738	-0.5569357313107455	-0.240377971524243	0.7955915060198413	-1.084282178323777	0.13809468042163947	-2.027447339287093	-0.18166720270015452	-0.9944369109262734	-0.3121349237680279	0.0855989681119431	-0.3735571837336921	-0.9891707774488276	0.8838379132636521	-0.8228628694543414	-0.1251004826104186	-0.19835886194521632	-0.2440797147405194	-0.5847498229238028	-0.15682920663781239	-0.35219968041495925	-0.5510887822655377	-0.28662404523167356	0.2831461103255867	1.4209321764801441	1.569538741573754	0.23263822483028382	-0.050046515202430204	0.45780333549516466	-0.32076624155808436	-0.6342234604930171	0.11295616986884652	-0.3923892435094027	-2.0405374798240645	-0.129439105806654
-1.6495312409713427	-0.23529843508016832	0.017662469906756816	-0.07788706196512775	-0.857678751750278	0.2234775556605451	-0.3094892123495568	-1.9915699387024965	1.7474535489474678	0.46197225457504876	-0.1037885015739389	-0.13613244761240623	-1.930385779248726	1.5510028391578898	-0.06458864631593615	0.35875044952549545	-0.286029736022472	-0.5669306126183035	0.6031707529769157	-0.9564986213357425	-0.036843820703292215	-1.6650259683337276	-0.854029943708459	-0.5720188196164079	-1.8344526685951823	0.33085690512862104	0.12047007041175965	-1.585745847019291	0.5507511097283323	-0.8405487355260103	-0.5772186917764445	-0.11502157007129635	-0.4868430052587304	-0.08007361092186091	0.29080589952979985	-0.8785813761741653	-0.5034187590874126	0.11725047101657853	-0.868178041597549	0.5575646702766196	0.05322088505973228	-0.8472031695939071	-1.0392355334045107	-0.1958447332905313	-0.21868101954857025	1.0092010812499541	-0.17194266712891887	-0.12358146041689229	-1.8127007298020645	-0.7473623321164041
-1.7946294374755807	-0.31378435764696055	-0.8702192428804846	-0.41824299815161475	-0.7029754820249049	0.16929563800678696	0.2020214488349125	-2.4745317157579967	0.08089128576405669	-1.0995155387430917	-1.7665032758549986	0.11424349497780538	-2.182921757739173	1.2610835851684101	0.2905252561425027	-0.16382855829470883	-0.35083868188609624	-1.3147549458720158	0.3599145719466858	-0.27115429053299966	-0.3475028505136826	-0.543166914074282	-0.727174600319843	-0.4133100291789583	-2.4466607272914183	0.03887534804502791	0.27370897483434165	-1.8235061849451846	-0.11275304177241847	-0.7220617685806837	-1.3530418010156875	-0.21493759786988803	-0.8486894482358782	0.18998708652715232	0.4669320488467065	-0.9790329127375328	-0.4804109468050507	0.016669440442893133	-1.447146004923519	-0.751170972496587	-1.5954781810596508	-2.138878724589959	-0.9506414561712566	-1.210212103837424	-0.7170376417577349	0.40380743915541106	-0.5085593762688733	-0.5206638841632634	-0.5544204482948524	-1.4704736200981505
-0.9200423708581963	-0.48909325590320174	-1.2365114113888562	-0.7698588139752346	-0.5835781669016548	-0.30125346500928313	0.27079760583686135	-1.9084989313137217	-1.5446304277189367	-2.479783568557578	-2.4265367751572007	0.4962920097922269	-1.4624062030867206	0.028121275929906774	0.38302512539050126	-0.0686332231487508	-0.31779210948421627	-1.926294514837653	0.39019011866118153	0.2218594196555158	-0.43387707941394726	0.2357774896208344	-0.10574501021371306	-0.10753408950234312	-1.7733245095289336	-0.5901075386556757	0.32322441486229786	-1.6403794712985116	-0.19387445309047283	-0.29484852775964654	-1.9016486571879332	-0.36592933181802983	-0.7717395309560108	0.21310075491048536	0.4310811300061045	-0.27091503319389904	-0.6563809669186975	-0.599351713867317	-1.3758493419232134	-1.2033995390553065	-2.0823014114365903	-2.1985118779740516	0.15304471337686365	-1.3108386931130789	-1.621640250281727	-0.9930704978130512	-0.5417905953634151	-1.0893934761408077	0.7570635109530823	-1.7918771476230557
0.09281809649691053	-0.7283357406046566	-0.8643834956395644	-0.567815838379175	-0.3990486928579151	-0.5868787215953795	0.24370111682223447	-0.9565732435610662	-1.5227623313916039	-2.708549112369568	-1.2797292488062217	0.8172811288647602	-0.23986392532849146	-0.42501786752685006	-0.14295853238997244	0.6898919211771434	0.127852918500346	-1.780909466480027	0.5350929058544703	0.31186307989298806	-0.05071523376914423	0.232907677982955	0.43299244844285134	0.4956263360097121	-0.23278765440902222	-0.8054378099509782	0.572763062508152	-0.8637419901404344	0.5141757260169566	0.3370986090034537	-1.619103683471238	-0.3603845935451367	-0.11118366929330675	0.1824016834328187	0.34893388773205636	0.9675782962483868	-0.8661035094215459	-1.041304742439328	-0.883770772711101	-0.28013127960633405	-1.1017742836468873	-0.5514929149565315	1.4546592837166181	-0.13583625649392408	-1.917452839898472	-1.2535453882296945	-0.199583408554857	-1.0420237284856517	1.1872722490586438	-1.5441615768685313
0.45810179213629143	-0.7840947828426265	-0.20699384015261868	0.10824795875448856	-0.028807519130527853	-0.1983132010050044	0.39619596814290176	-0.2675450296231354	0.017001231942614405	-1.4750793700629543	0.5758780140002487	0.9283080668750393	0.9345483101339853	0.4162174476398848	-0.8239611339442039	1.5284708026829008	0.7727124052812196	-0.7841028685294706	0.4774247848757828	0.39603001202482535	0.6390305493333895	0.05017856068089531	0.6799089568756257	1.0195825390899738	1.3017937586194621	-0.1870015147505543	0.9502286266872932	0.40648151599076743	1.3105118941186704	0.7916990094326644	-0.4203360024973572	-0.15438825259603622	0.6723190811574719	0.21524172548180998	0.25915369009549316	2.0391779354940214	-0.7298089851809966	-0.7601368483044235	-0.20603415442050177	1.255545178124319	0.536922230557536	1.6432815180497722	2.141123071636387	1.2901638349651625	-0.8207559503816749	-0.019889289175341877	0.25475054810009834	-0.2236921073489968	0.7072763656841526	-0.9055635136268536
0.15373655601641026	-0.446966010231914	0.20426653564997563	0.6485475713003853	0.3892429581113593	0.6038180671492908	0.5999376004461446	0.02707319602925228	1.3892307802506498	0.5538565278040668	1.4204165385122558	0.7934014804596259	1.6528635938030238	1.4680770409681692	-0.913606067287334	1.7548635063956308	1.0697162591913434	0.5205735891478431	0.07322312106150318	0.7948322454650352	1.1290443421461518	0.4223452094640635	0.8252776276717376	0.9970682007275234	2.0151794787759743	0.7212857999024306	1.0436633126460968	1.4804405832331335	1.2960094452160118	0.7627802880522524	1.0445488481058185	0.05843901411609021	0.932299819991741	0.24311115449132872	0.0790929456787821	2.3067572728037504	-0.09215088887578413	-0.037370660702299975	0.4941399016444131	2.0900204755459675	1.7640566650543121	2.594200334287537	1.9201466956106135	1.62607247985938	1.2092209601378643	1.3964724911233661	0.459330435778307	0.6645426301238795	0.05459448445048779	-0.18589941477869565
-0.260934544883022	0.19563960736620145	0.2037726204918321	0.6341684755726961	0.47532808433503854	0.956044187618406	0.5307929438008027	0.13967962475589404	1.2057964211722596	2.1784638990093685	0.7496854614035015	0.4662323649138241	1.6249474612276051	1.460560695484763	-0.27144055337826645	1.163523632616987	0.6953369029283551	1.3983353293297962	-0.6156968368020627	1.2353546708593792	0.9803354099550124	1.1750704017455216	0.9606267377219811	0.4280030705969018	1.5373916915958699	0.8516800930500558	0.5378063802786149	1.466111905414776	0.22353109720386985	0.3438823242170972	1.775527643272861	0.015138202260698676	0.4129268868833446	0.10869122027277435	-0.20479632387623017	1.530898629688375	0.7020830742297042	0.29265242460353846	1.0079536606574298	1.5595815908186188	2.0998609791272433	1.5443458424455718	1.0014018418245807	0.612041617045931	2.7302426095760315	1.6294674069646116	0.2135190181436544	0.8409716992301526	-0.19791903914803008	0.32224409026855166
-0.335071674780044	0.7647906122455488	-0.08476947518445102	0.29585032488402935	0.031390340324814074	0.27947730103262935	0.11173304846317332	0.1996267842075834	-0.16523202267368076	2.4733394099378865	-0.3895580608486495	0.02627797815074483	0.7272286177819668	0.41862591458159504	0.46722047712742026	0.14614294174975695	-0.15058870481059694	1.4838967242187915	-1.393105553938721	1.1617570731390092	0.22552692726171483	1.380221325578328	0.8177854470965614	-0.231971312047486	0.11614005505693809	-0.23115109144403745	-0.45212467039502685	0.18657604140855502	-1.3016635594541657	-0.06142924766951844	1.170184746205407	-0.3320451808100402	-0.5313512420318538	-0.2717698896558966	-0.45188453956284136	0.00273710471921959	1.0662956566873754	-0.20889054663200698	1.0845479792619064	0.14389989349357898	1.727596363284146	-0.5819970411377781	-0.18135386055805802	-0.7467671296961346	2.672951051812073	0.6297048927372554	-0.4103164296724422	0.32285032736594504	-0.2190465113276084	0.4419783940879632
-0.11549528006423113	0.8868149983049809	-0.5127227138145394	0.19918035348015745	-0.5855920885583503	-1.0127043059910503	-0.3533785515338845	0.1631649844105751	-1.1223028692001333	1.3424862297334632	-0.7448292448403989	-0.44077099895353905	-0.7690440856646975	-0.4630831723826325	0.6515779367907805	-0.7185912164275763	-0.9801687358434062	0.9621140674019406	-1.910236804809898	0.46114571374461377	-0.6094243493213415	0.5427772422901328	0.14986562145983012	-0.5960126152287427	-1.4788572722143745	-1.7162697259107578	-1.479023358904385	-1.3863773575127822	-2.345446289283206	-0.16915394854305438	-0.4518221930461827	-0.6714437929777918	-1.1812434297044156	-0.8038311842129546	-0.5144449029346404	-1.5091042540450688	0.7607807810382122	-1.0423114742649273	0.6635682687822683	-1.1232146847842954	0.9969964316527568	-2.1184734257141797	-1.1885460617883838	-1.318991446438769	1.3339888883298254	-0.5276101661529121	-1.099733833349557	-0.13259409677049638	-0.4840280229916633	0.2453815672378115
0.1023776164886736	0.5138485794567307	-0.941533572940576	0.569712274331543	-0.6978380790647615	-1.820462342172939	-0.49480247571217195	0.062258288516811956	-0.659108326802784	-0.49027482734030337	-0.17977000370085242	-0.8120518299530086	-2.1354855360710374	-0.27604003285899126	0.38528542003430416	-1.1266335493344937	-1.462588263593441	0.2834221086583761	-1.7364475021343275	-0.33851139831355076	-0.9198766536513409	-0.6641253572881728	-0.7638680285490286	-0.7112136396338105	-2.3768552815864807	-2.2483834673094627	-2.13818368247499	-1.885164274707306	-2.3420939709284103	-0.11136958474551456	-2.021616187827286	-0.5376458399859128	-0.9326777544387144	-1.2196144623796168	-0.4192394851097307	-2.1205683431610285	0.1882497820580899	-1.264596735587544	0.046634868671323236	-1.6055338078759684	0.09608644920485915	-2.131925474425067	-1.7020806036237832	-0.9573711188866986	-0.05483479918899108	-0.8493354930474142	-1.4514330614302289	0.04789774429769096	-0.9746629589874348	0.06758590522050953
0.23361405701748997	-0.045371808026772945	-1.1199288695610647	1.04752288697108	-0.039482493026978746	-1.4355652396046585	-0.25398618054767186	0.12249561988720421	0.6014921915230267	-1.9522671222193853	0.463549195854991	-0.9357660361625856	-2.6047620567681653	0.5898677879088061	0.36393281993268156	-1.1378451588094907	-1.5946482125250239	-0.23995064186074735	-0.7125167908270705	-0.6701371285525901	-0.5323790739629798	-1.0706383153357302	-1.2486740643477994	-0.8539379261550942	-2.186502252178587	-1.288010722091894	-2.3205184698937353	-0.8756573290901907	-1.4102470215509002	-0.2532437816787139	-2.509563576394781	0.21494713557561415	0.27734102885873035	-1.2089455348554607	-0.33666388149769844	-1.4790251611768828	0.030232741035788976	-0.49076255065930224	-0.29718338856483145	-1.4193846418138265	-0.8120650506480797	-1.0086300484626578	-1.6373387228230896	-0.3984738369794411	-0.6184591656623236	-0.2333186556626765	-1.2166550513188994	0.5904813452494722	-1.1112383211975585	0.22557961611089544
0.4842653881772639	-0.4143137527021057	-0.7513947972283407	1.1045695998178158	0.8319961868698454	-0.2571781684272627	0.10180989226913131	0.523077385077927	1.2575131242463753	-2.2426435912670133	0.5450680316734446	-0.7387903921574396	-1.9941055177771976	1.0026157182704332	0.9696014713335465	-0.940611455219573	-1.5081141814056398	-0.5568115476420257	0.6990358168252928	-0.5786669407048917	0.14717761589556644	-0.31289000407396184	-0.9553760762242213	-1.0837305404944138	-1.2799521811521761	0.31497456119827055	-2.146202643365255	0.6573228231792272	-0.16235118304496562	-0.7188130886086234	-1.6904829720860828	1.1061585391929845	1.84015553606952	-0.6318555879885535	-0.37424561871700485	-0.19022747559774397	0.5642647685522058	0.6988833173397816	-0.16162906507984856	-1.001725907093736	-1.3913910417298831	0.19265821595098873	-1.1796831984197007	-0.2420122159489233	-0.5172677529758346	0.7363015393864911	-0.5067766345777254	0.7824373699277971	-0.523050084098536	0.6596561873916074
1.0083021936875989	-0.4532018361473636	0.2094175135552308	0.6005332702585588	1.0474051242861533	0.6440367137016281	0.30330989006784254	1.1162605196818698	0.7602623362368214	-1.2785168891317518	0.3277142071756091	-0.3481511237844607	-0.8679818249325514	0.44099805147872057	1.7239996565198306	-0.6548437556482677	-1.2390241690420587	-0.6624820693706924	1.6007741502792427	-0.598836830250546	0.5034878607485619	0.7807137404658978	-0.30500046164679256	-1.1418104998378769	-0.4432200386209797	1.1768413198228003	-1.7309737595517967	1.291662901774018	0.7401525806106826	-1.162316886874394	-0.2339691878658872	1.3209689956383068	2.800039991254599	0.33560088037818087	-0.46260506655373496	0.5756379947086216	1.373242261354557	1.3783256515983202	0.19565512579209077	-0.5476787100146021	-1.3095825032209236	0.7554941476843664	-0.6504760795801082	-0.28939223982274054	-0.38783356841863376	1.4599714013312894	0.2624968185411184	0.43390227156188266	0.37281977226178076	0.9629440156128342
1.616259073793106	-0.26994246810325473	1.3944264763922578	-0.12510170350603392	0.39795942686893665	0.6345006262456083	0.34139256032847887	1.4999839298890996	-0.07438324213234115	0.27824331068216046	0.4827724513014927	-0.06352790435582474	0.008925673409336699	-0.47890504293134967	1.7772763741719078	-0.36746284930890505	-0.7401956906825294	-0.37991501391955024	1.4051337979219405	-1.0156174155836244	0.2725977604775236	1.1390873001292472	-0.05755674734486801	-0.7838962259091492	-0.1527265354436474	0.7583287836119686	-1.0707076606990191	0.6131956076573785	0.9577502597662888	-1.074624528193405	0.9239607371885323	0.4786326783852321	2.5259390553656345	1.274718560332731	-0.4726389383527821	0.1475992673626087	1.7518118388195598	1.2176287347277661	0.32460386543788106	0.024106862623502916	-0.6257890650960335	0.7092301648696185	-0.2959261395986654	0.04883284037383305	-0.4207787818984285	1.7031088013223394	0.7161665698433765	0.16709951831735492	0.7968379766621726	0.8597123289471679
1.9010032245001733	0.018050828624224545	2.2528923200901687	-0.632425247824731	-0.36097212068835655	0.07497811456572005	0.3875840186475078	1.374941966841024	-0.1513630602438316	1.4650710320870672	1.180042714511385	-0.14163237837473774	0.3693509372739758	-0.8224623644876606	0.8636570612315436	-0.22653898705042103	-0.052143166863764606	0.5085764281560952	0.42265522883769635	-1.4538037251921443	-0.2453875761859513	0.5645670471852253	-0.47782032376439076	-0.08343976027735767	-0.19326851966201283	-0.2032572552692309	-0.15886948605537218	-0.449539726463001	0.5862545655671347	-0.3236472165694305	1.3153906322685303	-0.8512470699659368	1.23564314543367	1.7916467997092163	-0.3915284543242048	-0.9494235747361812	1.3707253386182208	0.7235781162894099	0.03651113884445603	0.666338170594254	0.1457263885722782	0.4804725860045617	-0.2037864203462253	0.8876874437384161	-0.2538918792307456	1.5426554829485708	0.8397464284824558	0.6275704583882168	0.5366624281286865	0.5687013940395248
1.6182438028894655	0.4243250318976589	2.457637190215465	-0.7473854896682982	-0.33348923280749043	-0.23861543883642658	0.5197107959804118	0.772587578966154	0.6125531226916447	1.6723922367111583	1.8863557201634584	-0.5646389513194482	0.5324926097438227	-0.4128026681233942	-0.3963853295044755	-0.35300662440370945	0.641266112131423	1.840709219157536	-0.3916746472499082	-1.3312210213121152	-0.5421215108910813	-0.24671288651466033	-1.0911730532848725	0.6653980528837471	-0.026679091290107475	-0.6124262602179357	0.8196870888086228	-0.7435471859654599	0.01719869348206407	0.6529698623733874	1.1321964496244168	-1.5314940605161191	-0.16064921372456625	1.758585874235839	-0.3148496497590719	-1.517319522006447	0.513853435600728	0.5864019882970453	-0.44906936792760943	1.0027992452419947	0.46302407891560343	0.371454214332242	-0.3724886499633581	1.6324750091721343	0.3125599834288557	1.1835260389167153	0.919656092479868	1.5750313656161488	0.18762699296062108	0.5407946139995334
0.8882115842354094	0.9305384061056314	2.0635065866524887	-0.5741248120837048	0.4476489694803233	-0.022150938399558843	0.605523803259077	-0.048883168223418656	1.2916479768063882	1.0284667043294893	1.9835868433341564	-1.0174291569172087	0.8362113366037135	0.10190557306734371	-1.170651074914006	-0.6379459836003646	1.151124087034223	2.866133803135714	-0.33475667752796634	-0.6078256983806937	-0.461680015964011	-0.6292376126652913	-1.3008612588523365	1.2603266435167944	0.503841214354327	-0.2042977797465269	1.4809870808060717	-0.160799152014239	-0.32527201742660866	1.229105643124241	0.8276944267845862	-0.9007886440531476	-0.8488125191520739	1.333750958588891	-0.27815057207796345	-0.9741656691709955	-0.28957268553124893	0.9305155924219494	-0.7841952968547066	0.6822259187562624	0.220841942392959	0.381782168629552	-0.7421861637328477	1.623310258896345	0.8453803522309737	0.8259393489741041	1.1596525039934893	2.015855550029031	0.3700703274401645	0.8546227762952538
0.04514759505273488	1.255559917496169	1.3165938229378071	-0.2934674465058327	0.9804170143695844	0.2831931569887381	0.4647545976576875	-0.8244181942212379	1.102594007886357	0.19571887274464714	1.3708086185342818	-1.113048174485307	1.142578402886151	0.13227701464268188	-1.23948762571361	-0.7431939829823435	1.4210479882518001	2.670823462998597	0.4225496718867832	0.12413959664688881	-0.35735672878965175	-0.5954038795170533	-1.0724602091573714	1.683173478536718	0.9494897779929785	0.3041836947767372	1.5135812553296808	0.37239474859468746	-0.21695213769587435	1.1599077349922389	0.6460461315282688	0.5477370255646082	-0.7904080373146543	0.7933995708974662	-0.18732366554327332	0.009173070431531215	-0.7657838831352413	1.2872401302288288	-0.8439187972378044	-0.12601039281681117	-0.2639969034671208	0.36919356441682466	-1.1057526201317736	0.8521374231764435	0.7324869575969817	0.5422677173781028	1.4235914917929922	1.2893184334394678	0.9130033567050945	1.0677757375245864
-0.6378377480304944	0.9644156668979955	0.4151172846229022	-0.061892870307969715	0.41020515610885	0.197083250308979	0.08318785194299276	-1.3542769915045614	0.23484811557931468	-0.24757654903589252	0.4210786281129556	-0.6769223532408525	1.0274423592435389	-0.18400210208100043	-1.0322351911496495	-0.43199195326486417	1.4897736196548013	1.0039672600827392	1.089765180900476	0.32971138446445747	-0.6477467379181053	-0.5284003608011942	-0.8393871092376013	1.897803435352	0.7831997361462776	0.16791797957778765	1.0124178581162315	0.08670718054310808	0.2591793877195427	0.7575395008105976	0.5337247522592632	1.603693487123563	-0.5962424869461437	0.36444411436830393	0.02483980178372634	0.2935110416905586	-1.0045343126189235	1.2050437807188845	-0.7726270030989854	-0.7703535260096737	-0.6834500164963664	0.24596922027226495	-1.1141402855501445	-0.07950567730384306	-0.03528380001308911	0.20275785457729031	1.4104599040996353	-0.1630417921740587	1.060270551792854	0.7786889461647531
-1.0622749039868344	-0.06351651161066285	-0.503863556414975	-0.04815155687487864	-0.9533560360931679	-0.1520664473822731	-0.3789380570776285	-1.479085583642185	-0.5642672924941305	-0.27928341578709714	-0.46492007402189234	0.1340623407726982	0.3909394185942294	-0.2889051721932373	-0.9455335766852692	0.08835028209390519	1.3673799572529226	-1.2920348322474697	1.034152653977941	0.12515994702736993	-1.2512917884314194	-0.5383441896475388	-0.8105881422831445	1.7237312791973205	0.06220816281911389	-0.500697169344569	0.507213370294264	-0.7160408244950507	0.7541108584964155	0.5191218565236033	0.36662302967860655	1.486814090881747	-0.7591604336147927	0.16177661495907034	0.2269105944096007	-0.3980711700696378	-1.179949151113935	0.7087350547866468	-0.7504168212000444	-0.7575067690702018	-1.0374255169043978	0.0331158241093271	-0.5732777010182912	-0.6444865649067298	-0.8080380148159119	-0.38705995763092166	1.0291283505838886	-1.2606508371643392	0.4531832459725112	0.18546578222954838
-1.2358592004855746	-1.3131648275638812	-1.2384583091628834	-0.38584593154357905	-1.912810207680669	-0.2456811872323746	-0.7546834304909749	-1.15737674949048	-0.9692185491820525	-0.3290468838061367	-1.1063244532871275	0.9352281097977972	-0.30706189027734776	0.024821894077626874	-0.8569951975819301	0.2617237942053932	1.0376752827689195	-2.8165168653475487	0.2638593133306567	0.02676410732020791	-1.564850543899644	-0.4107699803623691	-0.639231949872254	1.0531180158369529	-0.5661361651200504	-0.9170748311730715	0.5442943236406793	-1.0744127548702218	0.8359540917023008	0.6255501915145868	0.12054049057180037	0.5246228773805355	-1.1326788834639625	0.17436068721280654	0.1873209485778462	-1.1626868570128654	-1.3154223475018314	0.12163990358052196	-0.8009511867021035	-0.2911288356753916	-1.4581808413754636	-0.1798914553969769	0.205556821268793	-0.8671679675573966	-1.0426040411154454	-1.1812245993789927	0.49443679376946503	-1.4243543098571487	-0.362657230935777	-0.14929496715752563
-1.194919155763627	-1.9375417158572388	-1.5268265159953491	-0.9733454713596796	-1.6506094934856157	0.06455854101614406	-0.9753523613194894	-0.6006296519288387	-1.321114251125663	-0.7261452427895434	-1.4380976127116034	1.332468536866521	-0.5087511346065612	0.3858726108497594	-0.41570619091085975	-0.2644857543308742	0.6009802035811804	-2.7381636165212946	-0.7295140850999573	0.2041267972576673	-1.0786061062065406	-0.11229299560613205	0.0746376552105572	0.15694646238088594	-0.5426861909087876	-0.5812632392455576	1.144199576154647	-0.5336760974071717	0.27471253246493743	0.8235062280854482	-0.16933244049253823	-0.3038572023859896	-1.2298525510658616	0.25037933836652704	-0.11108918758146288	-0.9969715994665724	-1.356014404733514	-0.3892723046774055	-0.8284559525608974	-0.0422222786290773	-1.8334573794852171	-0.2861225175432699	0.5131916028117479	-1.0743254163472393	-0.8969753858499647	-1.778916529186226	0.04362754977506839	-1.0576668716865438	-0.5691276447869285	-0.08782011726173293
-1.0041571209818594	-1.5034373210750052	-1.2431376759624184	-1.3900512743783866	-0.5386536657224194	0.29025781252102484	-1.0071456914208992	-0.19745675055031361	-1.9066724133487944	-1.2726124987806853	-1.3915827401125016	1.1246498397504519	-0.16582132095415864	0.3681154499086003	0.3312806483758142	-1.171267862884753	0.3218991898259386	-1.460218667324347	-1.4167236816819013	0.24355124703890277	0.016570372748453303	-0.004733443935874121	1.1000022479336764	-0.3966070082314635	0.014305311625184723	0.15775208507819374	1.689428366851704	0.35246870240959055	-0.7193133320361824	0.7526521144344261	-0.47204083710793243	-0.38955965905799184	-0.9161374241093094	0.15783374868708283	-0.33428888436294346	0.011699920823930307	-1.3452378715728543	-0.8956339079413029	-0.7567517658063297	-0.3655946392416295	-1.756999420120534	-0.22186664694119665	-0.09488463333219525	-1.3220978959407188	-0.8906552598622047	-1.7462272255050457	-0.3245792028838374	-0.8839789916874723	-0.06846977664997823	-0.19881468541370292
-0.7568492437658051	-0.43088532606617663	-0.5627834207141712	-1.1874857166993495	0.3804679598984688	-0.07504953785198581	-0.7824037185973334	-0.17820570503412295	-2.343471069163216	-1.3973470696818402	-0.9836599462387359	0.4185889093467256	0.23256937526453908	0.012015059031109693	0.8245232772380265	-1.6453657675361872	0.4160468532374109	-0.16155930618298417	-1.514263339842094	-0.2324491983656258	0.9253433387877021	-0.3800109688408022	1.655832852129144	-0.25741005272250495	0.46829515768649066	0.550718789991288	1.4573078147825067	0.7179451841110764	-1.542291066718415	0.31963228789948994	-0.6949167779466823	0.027645124760600503	-0.6084512992135487	-0.22063115994977311	-0.09410544851744372	0.8005481299673984	-1.381359375941409	-1.360784254201054	-0.5725691994377484	-0.8757693261969539	-0.9281173869429644	-0.03827504676671134	-1.2177671529898297	-1.2730830346138449	-1.1177545775847835	-1.090731910336586	-0.7369304691107811	-1.049365484095219	0.39823815806981616	-1.0329636646545162
-0.514922680354188	0.37620659421312475	0.10739845772076188	-0.3658917527746792	0.5352792494494208	-0.833332197335645	-0.2988384356946089	-0.37937861805116213	-1.9844990624583048	-0.7693586021711966	-0.4267432813085442	-0.3911866252738593	0.21544360979004543	-0.3105191874295536	0.5630007194284951	-1.1268981007624796	0.7593182142171195	0.3166307894776961	-1.0565956921602437	-0.8931329361587832	0.9986948264209716	-0.965427671511496	1.2525080439064185	0.2926508443499254	0.35673721760462734	0.3100840212121143	0.3495305850098515	0.3621642301663017	-1.6262249545068228	-0.25630416164335845	-0.6441798571495024	0.3095399936554606	-0.7431646155649612	-0.7118833821084924	0.5825369604862989	0.592900196809205	-1.3913874208761183	-1.4464930414406765	-0.27806499062903806	-0.9216215963227805	0.4374494134441422	0.08851171821508463	-1.8485792084825126	-0.693824144127546	-1.103522711825492	-0.33057941853219674	-1.1453762936834504	-1.1015514683382264	0.14679658751510227	-2.2311762199469793
-0.2643737305860871	0.35990863469820367	0.3810999345855589	0.4963794518301309	0.24250572781514232	-1.2163569016211164	0.22144392287125667	-0.44213832987030055	-0.8593302853394407	0.23664004216680368	-0.019448622813121073	-0.8165148461326298	-0.21077739583196026	-0.41973292925312394	-0.3256075258287991	0.09575471180555843	0.8915460630969332	0.11630784122032649	-0.40505892686356393	-0.919934111898528	0.3592446156840066	-1.1612060539442701	0.29340713196887597	0.5433171736224423	-0.1788721315678055	-0.13725088244396555	-0.9216173881334421	-0.14485788516781584	-0.9643996933246456	-0.6905832593884318	-0.21600074468466973	0.1378313042150287	-1.205519046944156	-0.9480426013179644	1.1559932050137753	-0.2177426358758948	-1.083505670913702	-0.8602853800026387	0.10890903599139005	-0.42489608710980614	1.6676622043251292	-0.028981570734224693	-1.3313017947517467	0.07197638842055278	-0.526639410929854	-0.01598360861384631	-1.3044295566833235	-0.7658207263090892	-0.6496350239898944	-2.6752389489052577
0.026135530442313867	-0.25049453462904564	0.11569866330458749	0.7200321078285016	0.06109143472059078	-0.764662624781661	0.39730553956990483	-0.24943015292843634	0.12586917412475188	0.7442600555552115	0.0776494749153892	-0.5841638875071624	-0.6878194380781614	-0.49927271108779286	-1.1794715146231314	1.0897702108263454	0.4156111366517449	-0.03180359532286871	-0.12482927157330347	0.04452676416882558	-0.2597042774210365	-0.7650949397784836	-0.31797141188189115	0.033694909407512005	-0.6475508065303256	-0.22363061436501472	-1.4460890075524089	-0.22901284263521032	-0.20341081230293334	-0.8522667276176134	0.34126921378608877	-0.3052171404866421	-1.4410387704552061	-0.7298399410062464	1.0416094179659734	-0.5818498159432625	-0.24889314966650927	0.15171221041830388	0.4913087506589208	-0.05297569772080305	2.1418081058533143	-0.4202285592978588	-0.04705968417365217	0.31798841738563166	0.1774877277226497	-0.20942222296293428	-1.1016562290976608	-0.41649449064745864	-1.207259373586986	-1.6818516599378055
0.3049130899347733	-0.7949392192958691	-0.5277273784719405	0.19396232523000706	0.05765930971976678	0.128707053971874	0.029966155775485108	-0.053543270430370486	0.12443909754851686	0.15838720216220625	-0.10416765940798824	0.1523369179280787	-0.9469033611147695	-0.7305247006925114	-1.418754668060051	1.1374512482442865	-0.57504659753449	0.30433771529978576	-0.5737002053441479	1.3635155951364752	-0.2695049919496564	-0.21243219994173526	-0.11847134977391531	-0.9893934371738888	-0.753066563405631	0.12292126944157718	-0.956943938560058	0.07758262675211486	-0.07886736115065933	-0.7623803322741042	0.507080131188338	-0.7083743014187305	-1.0882877425259312	-0.2871486949236374	0.20245308431576212	-0.022496602229158377	0.8957200046380127	0.8644987822200596	0.7069697361066374	-0.4428031248411534	1.7542511104688998	-0.8912787434276936	0.970008581932621	-0.277646815724421	0.2340670149279868	-0.49836848396606975	-0.7834839563178977	-0.5894806383945792	-1.0632234547075443	0.11243301779603247
0.44086429001920296	-0.8686064825212645	-1.1829082269627937	-0.478165590476267	-0.07659762902480605	0.6989628240339041	-0.6242469364959135	-0.10731766546150917	-0.6563149232139548	-1.1639259187402735	-0.48464371767295317	0.9124156273631033	-0.9746254762551739	-0.9658681022391699	-0.9868149194723216	0.4151695528501562	-1.5147369093225047	0.8522230594087715	-1.4391119209647758	2.0090287927770487	0.24412204029310192	0.0284735073520297	0.5263790710139251	-1.8134087821147895	-0.5717022960006705	0.5225674748171613	-0.0496257491356911	0.372422286215912	-0.6607292099214436	-0.48355682817015466	-0.006903760729776604	-0.9428939276583567	-0.33879358769272155	-0.08979003927737884	-0.7622521070830857	0.9009102868310808	1.7662145832399887	0.7418862009473811	0.6757436696443899	-1.3507040912647734	0.9122007279965719	-1.1439132532599077	1.1177293991386177	-1.2126791881794767	-0.465388531373303	-0.4956939205676104	-0.7051997706169434	-1.1843632767047148	-0.5364226883716211	1.2853200820932429
0.3512968596171063	-0.5724647618656358	-1.4806861094345862	-0.5680269792625677	-0.35219301436601264	0.7228358274450554	-1.0193716612775567	-0.27609842698539444	-1.148676519847201	-2.0510371384544994	-1.0099892726150792	1.2657527543431701	-0.788299009796754	-0.9304204667462934	-0.23698862857430258	-0.19110846167069034	-1.8629688385241139	1.021601208179264	-1.8093935161117096	1.6565420574914604	0.7428106472575612	0.1036347989622371	0.9805541462976317	-1.935718857835785	-0.2549081714017863	0.7062117302415392	0.4433117985859905	0.5104578980183149	-1.2018053285202528	-0.0899756313782125	-0.8381273613031203	-0.9771866410966974	0.3628158960995386	-0.351678278650818	-1.1529916139681464	1.3511591186158465	1.8823915341829986	-0.026893145988685006	0.513046323026924	-1.7718188280275249	0.1295932540070189	-0.987169489130768	0.8172067420473771	-1.5845884873831013	-1.064280527862145	-0.2351088053101928	-0.8751350658983565	-1.450300361197772	-0.2296223683252272	1.0541419259004499
0.10328553068104249	-0.1603048082925081	-1.273595476087678	0.04271703806445855	-0.2956088293571475	0.7196774748785436	-0.8227567649046017	-0.1805762688587431	-0.6361165859579516	-1.4767135927151855	-1.531925815331847	1.1613937645799757	-0.2713139111914871	-0.658177514273628	0.44482029298418146	0.04889357915878857	-1.583278121396389	0.5165735737279479	-0.9642032997190975	0.9993603311400996	0.8821477545305861	0.5527562098512362	1.080872047931237	-1.4633271803826349	0.24507383477741115	0.8219877349186556	0.25950850907555406	0.7352216049003554	-0.8473374959074962	0.2865280012662074	-1.2014189365294825	-0.7117162246155425	0.8086671840765745	-0.7745151684068032	-0.7900801544548667	1.1704274171784337	1.2789226737065837	-0.7560876263860382	0.4302456118381638	-0.9795456694933866	-0.3576472031422961	-0.46640822166865886	0.9470171623339398	-0.9737759626301674	-0.6475639950475125	-0.043378078215430944	-0.8969081525603712	-0.8482024771547122	-0.28360435369692233	0.0043998215822201306
-0.1353592095266074	0.35357895901195696	-0.7321686453719369	0.7728739786348235	0.4186359782162705	1.1879297656977619	-0.2197004657639206	0.2658082455196304	0.4506667370457777	0.453545166149301	-1.7261118937486504	0.8895339239946032	0.6108792818896335	-0.5017634495649513	0.830408528036375	1.0241817984778592	-1.097219744872884	-0.47423926165775454	0.8148592600224182	0.9151281934511615	0.8283408532450027	1.4722564783816403	1.1500779678686825	-0.8665825785666317	1.0239323078398026	1.116435423716778	-0.13898088878973028	1.1872368450095556	0.46869324817877095	0.4804115516973181	-0.6332899979931057	-0.11677369621925479	1.075637111870966	-0.8551746034853529	-0.10005712201096668	0.9002123015431367	0.43463399295034116	-0.9749921694418526	0.507389638177689	0.6614254058657394	-0.6267254698593269	0.18468578591616183	1.7732372433359773	0.15636938229469766	0.666096376971306	-0.10569782430314793	-0.4386728230375716	0.2723281171108306	-0.3060675103143233	-0.6510516462387217
-0.2291438857966285	1.087621710000285	-0.18603551779482622	0.9978777268291104	1.3731127284771403	1.8495946856230154	0.34059118697358154	0.6366931367617251	1.1011586760447636	2.4374652332032203	-1.3063909266650084	0.7167525045142131	1.5157274101186642	-0.6417129709373178	0.8172956346485266	1.9274689699959655	-0.7711256548384173	-1.5143273846388476	2.356684376287153	1.4672649924233094	0.9369449148562944	2.2054831748725925	1.3611571450819944	-0.42714873913837653	1.8716637028026233	1.4639714506578736	-0.16704083387762	1.5351226174489443	1.8952784695089548	0.4154354886741344	0.5262857351361133	0.5133632875961365	1.1882350720943913	-0.4348702417872669	0.36833274164157537	0.9919879693579543	-0.17269213496646882	-0.7698771519451475	0.6163107658886032	2.0333829457838677	-0.8166074841064473	0.7150884814138034	2.6013972086712145	0.9668587874939902	1.778843549589109	-0.2482541460248004	0.3381529153784821	1.0452800032289626	0.04117681635299164	-0.3643041185881735
-0.13746101720037648	1.8655640224183403	0.18557522052755318	0.7180523440582883	1.7364753598061329	1.8868601869592998	0.6710484142226473	0.4586239260513439	0.9400964418838442	3.0108364536773555	-0.37287539740940506	0.5861568880691892	1.867055133505004	-0.7669955202779216	0.43925752637671117	2.0308389922511796	-0.5155155904828563	-2.1559395892783844	2.663534466928293	1.886884998140672	1.2380720877272253	2.0683208484635096	1.3709307691573085	-0.0068423713123670835	2.259652548825371	1.4100563202138399	0.23650559575886945	1.2949473623460575	2.474884420670974	0.17112069877955793	1.4563714824953895	0.68347414559047	0.9914118309381873	0.13532717921496476	0.4521167231446219	1.288519225584413	-0.4049267000086778	-0.4206346762655103	0.5982949609318018	2.36993089899804	-0.9149684501721147	1.0105777278115895	2.5357174451699573	1.0834468075333692	1.7978832900293447	-0.1391203674362199	0.9408184389087773	1.0610831107403225	0.6173425902255629	0.3526992450105057
0.12098825160461552	2.1258912421142746	0.4862336998463102	0.4843848310058845	1.2020676514420512	0.9250908355524434	1.0077564007648854	-0.15843585840536	0.5935872818645402	1.8107878852046426	0.5534697697031999	0.21457755025289407	1.4110415894398654	-0.44218685622085385	-0.03964650951890512	1.3035257462203107	0.04314686232866538	-2.013283647986559	1.83734072169239	1.4910544586116965	1.3554961127513463	1.2286723969587163	0.7504708724269552	0.6503528017861103	1.8054148286863723	0.7183559257265197	0.6162580683007803	0.45394929195943856	2.0379921758284154	-0.11502597912532977	1.6252059425344625	0.2102862347804144	0.46594258802495253	0.40273626075038554	0.4020145337130208	1.356048939435559	-0.40493304335678654	0.07544707158512089	0.46487016613759125	1.8881345864504144	-0.8063360963368623	1.1188676290868358	1.4675890752491476	0.8525170792365053	0.9676993980520959	0.3669803833713378	1.0998414939230443	0.7422574074673312	1.03917793394699	0.7088703446323187
0.4913922037555746	1.4373087309485326	0.8723975770604755	0.6794221694036581	0.3716701660354487	-0.42594758624515744	1.5918317408269012	-0.5360096118935792	0.7906688947586489	-0.10152388606573218	0.9544105445246728	-0.5137369804266703	0.5544102798751224	0.24636268727777214	-0.21939503528587795	0.3285415588000554	1.0100303976362106	-0.9111106392640766	0.8568680096272454	0.4230657503429473	0.9413319169836079	0.5672657263497101	-0.3433880467800201	1.4793429136209686	0.7300221173946073	-0.2502114648401272	0.5820902531080532	-0.41740204625844846	1.2381785769627767	-0.3817414957238168	1.1692024518951891	-0.4894188380951069	-0.005006611749939396	0.3129520988583499	0.49224018603682423	1.0930170990382422	-0.31760560751852024	0.8916483501045422	0.3523995399548556	1.3182658796548028	-0.4856537286447526	1.142031822577552	0.1921015028105821	0.7942842182012154	0.28303198319178025	1.0886646894516252	1.0126037179855192	0.6978727755663474	1.1674311554489603	0.5253510546717753
0.8469666047636936	0.09085982128411035	1.2273732404192377	1.0137993132273015	0.07282854345257883	-1.1470129287857167	2.189821348699355	-0.1458228741290581	1.3785940820074196	-1.1871937317162622	0.7822812128437933	-1.2966349274190268	0.023590434880692974	0.6453405650507159	0.06155544270523546	-0.28406399239338714	1.9352037586706077	0.8141867990921331	0.4820390419881531	-0.5902018926951015	0.11258161584633819	0.6228393892546606	-1.1691577017004153	2.0418558074057147	-0.23683243604697876	-0.8178655675363549	0.25473731275786576	-0.7325080630162536	0.7604805144672083	-0.6144790239101603	0.5594270038592379	-0.7834090396020966	0.07196084876845067	0.219523747619173	0.6979593453934408	0.7790904823385856	-0.14147031171929245	1.8368304334364047	0.2988843525094814	1.0092622520100356	-0.1496343115666634	1.1060303183972564	-0.42419642058818646	0.9579546948306231	0.314014673256044	1.6458317243158749	0.9908676436652123	0.9325630031137953	1.170523004778811	0.2471354007789413
1.004996707617543	-0.977008198980718	1.2059794816190932	0.8666266754474512	0.43610042117701026	-0.845100651958736	2.2042192756782653	0.7948513213347139	1.53112214920761	-0.7634327963738184	0.4614574635134032	-1.6104552331879207	0.17045832362713714	0.2852281705468849	0.46380301033860993	-0.3614595993642241	2.1670265989184805	2.274239522044442	0.5556468411905265	-1.0527964592223313	-0.5992546186492	0.9455840389056717	-1.1529524505719126	1.930862247695025	-0.46273266926124335	-0.6387096959475067	0.08181085846012302	-0.44626509469002157	0.6474693429629302	-0.6924660360360511	0.07965791642169313	-0.4874372666367648	0.71049766765053	0.41248723812956467	0.769161624117611	0.5956689185281324	0.19284852597188834	2.235625724338007	0.173286970637708	0.7066892738970779	-0.014888700793163722	0.9428229808489793	-0.2627123726322305	0.9545366616101941	0.6712611644446795	1.7017525643938254	1.022384026195626	0.9408310462160097	1.1522022379236896	0.28595449328540984
0.8772156453643057	-0.9910354666761846	0.6951683992315474	0.09860099790245437	0.8496350565590716	-0.0739337271990701	1.332111114715903	1.5620071778504043	0.8958586567586959	0.5164573657645676	0.4297021793337981	-1.1847837667689036	0.6801752047818562	-0.424255287398725	0.42586056272781203	-0.14285037954363933	1.5053489995175569	2.611473380671624	0.45093488888573946	-1.08103765620024	-0.7207264412514105	0.7146279061317359	-0.5102915033461692	1.1955769997898515	0.061511051458751395	-0.003900941614760987	0.28830636385918024	0.034340524177185174	0.4739158632762448	-0.3892650243960929	-0.25215669303115806	-0.005043945832077665	1.3189670760762515	0.7364165531567304	0.5456491808437213	0.3719698556823528	0.7031134428409683	1.5759174395655111	-0.11088629145656181	0.1658030528488772	-0.04126659982551255	0.6097736583520488	0.09142384678645532	0.5898832217886358	0.6609331030307823	1.184044016048174	0.8561587590670622	0.5338430680650655	0.939537185951544	0.6186921603909388
0.6109944219982265	-0.1006193628464055	0.12995594363352092	-0.6438220952737308	0.7781472023295061	0.35657653627053615	0.013767073190536673	1.7010636959517642	0.18688018970734963	1.4069260162867923	0.7281610624829478	-0.28643417269412497	0.9677038481296848	-0.4672993806445063	-0.21003353280243245	0.05285703789686583	0.4534045627050402	1.7986428485361492	0.007053149104259871	-1.0201930681451767	-0.2426501229268267	-0.146546186235359	0.008171212682475636	0.335368607892293	0.7691207790278703	0.49202526647504247	0.6214499110164322	0.3761020302515683	0.0503118918849722	0.3478883377120244	-0.39031144345053126	0.22427891318279536	1.282004511670748	0.7375694573907414	0.1277834958213817	-0.08490494940660627	1.3399526744298247	0.20235441108062752	-0.38624741830165	-0.3106313386709296	0.09656410853503089	0.2080235786509167	0.08350892100043554	0.2669479327723391	0.19221928244766756	0.3940507234253564	0.4759526473002579	0.258280740032138	0.35803820622720184	1.0107736277782875
0.48748162636275366	0.7025993624484382	0.1402526363485623	-0.5765271557226652	0.35731608511484153	0.21577600757291515	-0.9185705332177645	1.4036253995499144	0.376565539136681	1.2150119030045152	1.0420134942684993	0.47136609669155743	0.7668419658592459	0.7172951072393539	-0.9486360139163281	0.06688984638817777	-0.22457927280871887	0.7333886991306244	-0.2582258643550341	-0.9418436330247845	0.40075819572610766	-0.8112200236060761	-0.0631895335831811	-0.13227587115374434	1.0384643605845765	0.5101192783668111	0.6620286521457696	0.5676526132977997	-0.2690756958639045	1.1341684537640317	-0.18125780403779945	0.24536682422494854	0.5869843293780668	0.1518668339934096	-0.24774362537947928	-0.605877436557781	2.0017086619500204	-0.8887968859217031	-0.37014853986018614	-0.18001185092115135	0.671539293158817	-0.06772349452344097	-0.26330627658636285	0.5863913093309835	-0.21887864803556617	-0.12456984362744554	0.2500501166003791	0.7670145035249489	-0.40721310193187166	1.3460958101250544
0.6024513486000721	0.4829085663634851	0.798718796438829	0.2980312099265016	0.04103601010873092	-0.0916092267370226	-1.0595778083971328	1.084478920989013	1.413874587540333	0.24516012887487337	1.0607416053537593	0.6163568269256384	0.270479217473901	2.535830580636713	-1.1451094794387149	-0.10285744796185184	-0.19709513468608744	0.33067104775044814	0.10168577574281329	-0.6986712961682914	0.6928696182159051	-0.6097487879186999	-0.4829570437362834	-0.09923093516167213	0.6673490837453412	0.16788641119244208	0.30782071411869943	0.6470861667976943	-0.049816133332195776	1.3212389960391815	0.30511031915261433	0.39823313365034285	-0.24676524693345045	-0.8104553092740221	-0.42651708160933754	-0.8419183254362576	2.4794160499123024	-1.0571191559184892	-0.04721145434589537	0.563300459757937	1.5100577193649205	-0.13122883743343272	-0.5189053431990894	1.5584893219410096	-0.2511422598231767	0.0019722641875429816	0.46173905930185194	1.8740507014161172	-0.914623650038884	1.5523802079955533
0.6856528130604405	-0.7703385717329816	1.3673780202301193	1.067651474973386	-0.12963092057003386	-0.16241320836480339	-0.7951503860088904	0.779825507024238	2.0845681272557406	-0.7115316143273137	0.7374317004115666	0.16118433902751378	-0.21275398569343829	3.7046109211047766	-0.7267138427176262	-0.390347104910222	0.1907306764269485	0.5265628892430863	0.7571262722402541	-0.3599192363828817	0.388172190361551	0.021908914282267652	-0.7120343514193517	0.10820023744709678	-0.0795977881183466	-0.2195715777385557	-0.1304987683111162	0.42115047940271666	0.5954806935403155	0.5878968376830008	0.563827352804474	0.7054045576778324	-0.7935690041321064	-1.6383471989153056	-0.4027840920491926	-0.789934993744849	2.431913701067067	-0.6794667981180752	0.1978046322863686	1.1858482759007636	2.007428084885384	-0.12798608525342153	-0.41098657479973677	2.375430653126105	-0.23514639025327624	0.5684687886825095	0.8165695356339722	2.519877151660014	-0.9442980168620743	1.3673123290905909
0.34342590846465065	-2.111302141546246	1.0037058364126046	0.8198833923699997	-0.5773821107963365	-0.0628205991859677	-0.7804453311567375	0.18128898012817976	1.3152510717386883	-1.1353513746638433	0.25575319659543705	-0.4662289284548159	-0.5742976729627889	3.408475444900978	-0.2600271314966394	-0.6776879919765889	0.33491514668434763	0.38652157114739044	0.8917004052796089	-0.3111817740012317	-0.37797112156965984	-0.02562145698409308	-0.5789826446776541	0.08786801544510346	-0.77756642026969	-0.47110789999726366	-0.300785550598311	-0.3204676194028849	1.0228805403830146	-0.6336445808516179	0.0746932699776196	0.7271563805591216	-1.0730529342805168	-1.898632970907413	-0.23465687535696073	-0.8740482512177278	1.5701086936058295	-0.63867596696808	-0.04084708001291595	0.9477500616731201	1.650001200673631	-0.2893157390698443	-0.10841627908648904	2.1117350596211852	-0.62459596634112	0.8591923316741874	0.6653230070007801	1.8218734933190714	-0.724956874500256	0.5026005403637204
-0.4736476305009912	-2.446404340630939	-0.24978807359495947	-0.36237157521758157	-1.4611101500296877	-0.11218081482182594	-1.1334329500771338	-0.755579199933364	-0.539529168437211	-1.0196009922621023	-0.13569301104583442	-0.7906407386947119	-0.847293631127163	1.9528450442818182	-0.239951414602353	-0.7929535654454981	-0.02008081396847533	-0.6923016606936371	0.16313138448888959	-0.7902907941736486	-1.2125103038927605	-1.1602883170533445	-0.3909150245602601	-0.2692575628086956	-1.162614816467653	-0.6008823730186327	-0.19968072166160858	-1.3450575742810629	0.7217129743495146	-1.4339403055134308	-0.9947481591635987	0.1663266844205239	-1.2277028283101852	-1.4512968979738579	0.014183553584568829	-1.3607894394771678	-0.01620658272782576	-1.2101081819824555	-0.6752473063083145	-0.05476402132599896	0.5710518992498658	-0.636603785574404	0.0153109484422055	0.6637033485565922	-1.2080054427918785	0.29965347191676106	-0.20853959511128722	0.058288109482944786	-0.6000822324992208	-0.8596626460580981
-1.3080005863106414	-1.4361547762608973	-1.3475199999434322	-1.423394592850624	-2.190281087771451	-0.3786689853719051	-1.2944631136845999	-1.4878819775416456	-1.9503750063046545	-0.5811296789214792	-0.23526125501326842	-0.6220370253206697	-0.9871579762743241	0.3275439513592956	-0.45029739551657566	-0.6099041633701575	-0.599218152360178	-2.0582390722584116	-0.8507864642420484	-1.4601934022328034	-1.6933851647985863	-2.4420639749135122	-0.4404731594364269	-0.7312291763578797	-1.2302365344420456	-0.6673439041970629	-0.14888023305998838	-1.9668193074706926	-0.14922874879558254	-1.2287607672638436	-1.7181199212285576	-0.558197143476261	-1.0841033643418905	-0.4360962440936495	0.23569679123706772	-1.857758611054356	-1.737042092794646	-1.6856360271997086	-1.1029172897982886	-0.951801450951769	-0.4660200039913507	-0.884401363862889	-0.21449942741366174	-1.0752633856179752	-1.1920635498408674	-0.8873767011112875	-1.1943147972505004	-1.5409734896335534	-0.5755759494011979	-1.9480483050790263
-1.5834718427227208	0.27142239145323516	-1.2588903169689827	-1.3905747637074872	-1.9569758719358565	-0.5787396176216495	-0.72523550505434	-1.3731488947976045	-1.7754619516930739	0.01359378590885919	0.036863798589379014	-0.12038477210777676	-0.8775334184707974	-0.7221304933718099	-0.21199188523873153	-0.1952568819157809	-0.951103137125401	-2.3435994679330348	-1.2771118173704739	-1.6519304434154483	-1.5930810685508798	-2.5223541194475585	-0.6023644964415205	-0.9842545991733822	-1.127977357170889	-0.6752733230723024	-0.4128660376333727	-1.6649733047109982	-0.9519938107582221	-0.2956413535756426	-1.2717112659310272	-0.6266695515689557	-0.3218691562668133	0.7992739340739197	0.26720620401507666	-1.6560638749319223	-2.825123655752206	-1.2181989461266416	-0.7923973392894652	-1.0212398158354934	-0.7242771637955622	-0.7143913700090058	-0.6391621502601021	-2.0052740446235213	-0.17136183756366408	-1.7744888157083982	-1.4284694796057888	-1.9735198576453041	-0.3570113983713	-2.024541556951614
-1.164587352875308	1.5992177860043801	-0.06679912847738922	-0.34611923015661095	-0.7260411831210535	-0.46789256841865345	0.3750296197120743	-0.4372724124782167	-0.40087379404906487	0.5967899936366428	0.5435653958309417	0.38390033296602044	-0.5517084948954779	-1.136715913536805	0.7336121877300579	0.1917939855733916	-0.8971214205191943	-0.9735895615450475	-0.8900502012385285	-1.0728930486261794	-1.0039596949007858	-1.1315870392914302	-0.5266733012185809	-0.908850199839504	-0.9942427365504394	-0.6215448055860252	-0.8943600748702958	-0.6658770177577925	-1.21779456371913	0.5203888559007425	0.13239205721341463	0.2282843937427048	0.9092915407067576	1.7685735645595324	0.01660619336787686	-0.6078030954486161	-2.8814738179408277	0.10652640441969849	0.13123713847701277	-0.41267118303892775	-0.1679866770439341	-0.15593054142912172	-0.9563034952722613	-1.7636427593110393	1.2068776680765874	-1.6005458275904068	-0.7390951372522984	-1.3288312812613257	0.1710422843997042	-1.1398506136938802
-0.479056793752792	1.8612547057169107	1.084549580651459	0.7057253878336401	0.5620328756517663	-0.16792420462848417	1.1880214227534336	0.532511306550208	0.7632888447452982	0.8851610505276301	0.929635534825408	0.6283507239855857	-0.26243027580886813	-1.2292241592993978	1.7733850409944265	0.30928806985424206	-0.6186403868800093	1.0583354703738315	-0.2670027191894185	-0.15035908913380322	-0.27908078738819736	0.592606705547127	-0.13315865041771605	-0.6274904812262085	-0.8673293816916481	-0.5457373011859278	-1.2229928208016767	0.22783082120579437	-1.0101524879597006	0.6261394976852849	1.3429872983329796	1.2812551661637983	1.8177799722165804	2.0299768781233913	-0.3893743883558061	0.5471363338105606	-2.1376887960604236	1.2581643214772942	0.9604469733323462	0.11890358897240424	0.5341625691627719	0.3707923546146216	-0.9733171332959187	-0.9007421942401571	1.789804492761098	-0.5483705142008246	0.14457738789345315	-0.48976060523891535	0.6753646214229436	-0.1173230260965275
-0.07117254161150594	1.1811580712089436	1.1642979000818665	0.8854570570341375	0.9174783850838345	-0.009020112228083589	1.108328590805876	0.7486717614398686	0.7790967543945647	0.648361637233212	0.8553059341251338	0.5515029180796037	-0.2331029582417708	-1.1910939184210905	1.99870369166809	0.1504528886484346	-0.38396006204778094	2.097047806391428	-0.05093320783787751	0.4126665826982247	0.20584115471277786	1.2913670894604834	0.2541335440216409	-0.3420144687974967	-0.7027429014187976	-0.48238316576782736	-1.1184770098004113	0.41860110688107144	-0.6893353175797785	0.17200789648957365	1.3893750021190079	1.5120741455395086	1.6592681779331593	1.4850223502065807	-0.6504683998655264	0.8966835530638425	-1.191088136874753	1.3390031552801627	1.0828019972440646	0.08360521100232751	0.6837833202741792	0.44738898621630446	-0.7072521707423539	-0.2265655203193191	1.119674200194374	0.42985267962434015	0.38226608531289674	-0.1511012442847562	0.7065042958786173	0.27485117149756755
[truncated: 72 more columns]
