# Supplementary material for: Diagnosis of autism spectrum disorder based on functional brain networks and machine learning
Source: Sci Rep. 2023 May 18;13:8072. doi: 10.1038/s41598-023-34650-6 (PMC10195805; doi:10.1038/s41598-023-34650-6)
Supplement: Supplementary file 1 — Supplementary Information. [file 41598_2023_34650_MOESM1_ESM.zip › matrices-bold-time-series/ASD/ASD116.csv]

0.31849141404527315	0.926336229914736	-0.8098111367429752	0.17419484848797898	-0.23254184453080334	-1.1766493300098857	-0.326999416811876	-0.29187157988103374	0.29628802720707265	-0.19943442379380508	1.1976582507548523	-1.533586291436602	-0.40444974646710014	0.1971834043437002	-0.604308355342802	0.0836022941539583	0.2787612237162879	-0.260159321806961	-0.7410526613737679	-0.67928378862759	-1.3713700272283977	0.07443250418632201	-0.2326444675292473	0.014745161265996082	-0.28490049787932187	-0.3750556103949535	-0.6886661802554047	-0.10377533637774722	-1.055740069314076	-1.165502141027118	0.08692217794244608	-1.1094288173184426	-0.19055802538766606	-0.46284267163482845	0.165400690142835	-0.6530145162238273	0.185154356260651	-0.06020766388167499	-0.4183378408285294	-0.0214496420658953	-0.1100232959159705	-0.48319630324715324	-0.24874155259368722	-0.7041384462129775	0.5133667862522724	-0.2414123122092441	-0.2733178876059923	-1.224077109104213	-0.8711162403498313	-0.2213692354581202
0.3707347013203998	0.7304054208138081	-0.5777035186351842	0.38580392661193846	0.03204993909811208	-1.566693185718947	0.34557492968210207	0.0025933144850647637	0.2316145075924824	-0.213172252858867	1.0544889649818883	-1.7717229297400083	-0.8806487666437574	0.28769685638108256	0.04473545370958151	0.09264928474944681	0.3788670590928815	-0.47871287794073325	-0.8215363913046804	-0.019913301435166526	-1.6666121322228349	0.6780052254433849	-1.0926132661678722	0.476810103676124	-0.4912077432414748	-0.6811239351635516	-0.6637478847606334	-0.3762902746268294	-0.9375119044539397	-0.9226924500109349	0.09366833417855437	-1.5181304906413655	0.045154867154916394	-0.35041661928134177	0.44533717612478074	-0.8636999406058098	0.6312302443936901	-0.15912366890920626	-0.5644663241899041	-0.25841594378221566	-0.3587423356026542	-0.6841496629339916	-0.33269740727106667	-0.9913572031229377	0.42002440774557	-0.2711223801078874	0.01339313007659302	-0.7394301408328108	-0.9751869552952097	-0.08307913386237577
0.49082606456578687	0.1147291606722384	0.36403529736595847	0.46476899437463753	0.6746917034154332	-0.7183254331839668	1.3958261827441276	0.22226009474687472	0.5440835508632889	-0.14091516347039437	0.5824804696405939	-1.2613428909584317	-1.0191692612700893	0.6468135964672893	1.1866626102324922	-0.23072336457197132	0.6832482939310707	0.12024486048458315	-0.2560905171634638	0.5643629586345487	-1.2286499122248844	1.270744284474354	-1.5392103611308139	1.0755348859712273	-1.198715381317818	-0.35589540502566713	0.06644767322331627	-0.4051701226875242	-0.07314832598506298	0.09498772179889632	-0.05255345956058625	-0.27877065560741154	0.48131029382001583	0.31986341219945225	0.5683431373507913	-0.26821316414797497	0.6547363436764472	0.23221738838599013	-0.4381802947848747	-0.10540143635202255	-0.08910133432748354	-0.05154577281749005	-0.3807162303545441	-0.3527086494096522	0.3932196458256694	-0.18700151558917508	0.9607692486469415	0.5147946825116755	-0.4376975324987992	0.4047169617965018
0.5450860656035889	-0.29399092391977716	1.2337338303089815	0.1556656240611292	1.1863570165187924	0.9957229598538961	1.9728324703394233	0.1635588824443877	0.9439973320050515	-0.22686908954092933	0.24719842256533134	-0.4368643532475847	-0.5446761612460823	1.27877417355977	1.7943302446549325	-0.7289000110080623	0.7719218188667104	0.930301579840457	0.517749292782331	0.5488946928344575	-0.5249423957565097	1.2192418763251265	-1.0959014802104239	0.9671900568898535	-2.0620009484164408	0.7266674794029028	1.0329882433256692	-0.15218063208690946	0.8794131863449599	1.1254013072727973	-0.3602859666351107	1.702167428328307	0.5971960684011759	1.2286817041279459	0.14815762672459556	0.6751618609865371	-0.09717251383139375	1.0385244538624598	-0.20292347011085746	0.23556771772396487	0.42417273089191765	0.8809497655721903	-0.36532698292226923	0.5858865754163914	0.4770811666147259	-0.2510903863796276	1.570025309905335	1.5181152038816235	0.21764600487579575	1.0437988340399469
0.3593974901687429	-0.15847756532473553	1.3719353285873095	-0.4794063468302493	1.1279274833816575	2.3479459310100776	1.4720321963809249	-0.05435721675490204	0.8809920108204187	-0.4796126507751768	0.20220085077381894	0.19314794560225157	0.42871659727624273	1.8140070226199714	1.0654899472077957	-0.9482960524300034	0.18735977386532218	1.0054670584342165	0.8124155202120519	0.16567651758249158	0.030941137602992337	0.34229557072663136	0.02912010802687489	-0.20109875478202444	-2.1792908985130413	1.963295571957239	1.4318638700274287	0.19087157826035764	1.2456447118368899	1.546796902355905	-0.6222830041054224	2.5986444334166987	-0.07009115649570662	1.7079172434426009	-0.7155983879060859	1.0609100179337303	-0.9537317867907752	1.6590159168394647	-0.09795133945808922	0.3281658797826937	0.5649474882249889	1.2878167584442064	-0.22374161357611286	0.9268161413736233	0.5871879482168736	-0.5922918081342211	0.7833828020007393	1.5894525873163463	0.4517209482928247	1.3900619567538124
-0.05847607132464125	0.240159798737535	0.7997821194710927	-1.0048934167929557	0.5728023150185311	2.2839450102334187	0.13962152230441038	-0.20233147065686172	0.1911850676342903	-0.6377538593503033	0.24842766512142997	0.4429527529701784	1.3581144076303002	1.8074372357071673	-0.6576039713297231	-0.6609308358267916	-0.9263042247350328	0.10122413162857567	0.3098033170005453	0.13947776687395622	0.4519300758093746	-0.8966513509395534	1.0731874287787244	-1.7291693825415226	-1.0272777968625484	2.3683245386571823	0.8982693985770684	0.35301467938088377	0.8789777307884195	1.3345312277587562	-0.6098348265179511	1.5061314036021551	-1.306874921206466	1.2322587638117075	-1.4605302997455631	0.45138883912659755	-0.753192030087067	1.4504426346761905	-0.16538385074013454	-0.02724663534922766	0.06821228797659339	0.8756721401006576	-0.018468629979198518	0.5046687789386366	0.575364123886616	-0.9348274135558075	-1.215644735492122	1.0421158420495935	0.2652739383774712	1.0458430545599866
-0.4789147928176578	0.42543485653967356	0.011690419677646478	-0.9795472874195741	-0.03089891574007803	0.8531570390670353	-1.1510847066607524	-0.2486927156542886	-0.6558569379840226	-0.4838335606937529	0.20884594496473324	0.422585318981548	1.6141199754153475	1.1734552241813296	-2.0638644274396793	-0.21009987438774314	-1.7384679661346698	-1.0404857313969127	-0.6291727094276706	0.8182193181162228	0.9102793910376877	-1.7903635785278704	1.351150576790189	-2.4176288087219313	0.7838168850831319	1.3788328910893026	-0.12653829289933935	0.18851101815407595	0.12640662254356042	0.8144444136900811	-0.3263111093427141	-0.6218966026904278	-2.2054523871966363	-0.09293543925008974	-1.582703493251353	-0.6464502245185676	0.7645956838976053	0.3508635855262321	-0.2595320926518673	-0.6049080790657229	-0.6894895550662186	0.08207365421261044	-0.016645061922712437	-0.01699470500388534	0.3424301619190005	-0.8097990329423401	-2.870360745349361	0.645727065551074	0.07966968724235649	0.017186018525354244
-0.6533373144544132	0.31330734779586	-0.6086969040916017	-0.41917027919761113	-0.36303763829923624	-0.8467011911962138	-1.7290059287264343	-0.35228551682253967	-1.0481859005504301	-0.10779779158134004	0.17211585603919774	0.2804949829548746	0.9806250633175705	0.29111030110771335	-2.1049386314844107	-0.18013164496655307	-1.4594437288837816	-1.4866564650263578	-1.2638519374741182	1.6974629367262972	1.2813541081156563	-1.972493249397249	0.8108338698361341	-1.732161989339331	1.9444658955884675	-0.579746079323919	-0.825046311504367	-0.21073904659588083	-0.588753473265218	0.20496195973696388	0.005336150332084727	-1.9831946312198372	-1.9587264835044782	-1.5030433324090102	-1.0986096134188392	-1.2695816053486022	2.3408565140481725	-1.0046901693606705	-0.30286583587815347	-1.0354265069482778	-1.139940175557101	-0.4809347450440752	-0.4607020068278519	-0.04698314468248273	-0.07588310516638463	-0.10001171649288726	-2.6545810658975864	0.6193811737309095	0.12749301279223627	-1.2035759923769713
-0.549662431674214	0.21419869442062234	-1.0319941286143213	0.15881929377643147	-0.48654166452559017	-1.6435120407695132	-1.6807638055973635	-0.5774303577697768	-0.9035552494199177	0.19926201595133614	0.3037616280559245	0.10045905125032356	-0.1287068392200837	-0.3382063924253888	-1.0197894233030014	-0.6927816820851193	-0.1876233819254313	-1.0831810725220627	-1.1196822138756077	1.8879779519482112	1.174021029816699	-1.6404782342006592	0.02919425502258991	-0.3290230874758745	1.7417124752349864	-2.330166483381912	-0.7637307646688944	-0.570916480736841	-1.0599398926647787	-0.4506463109078772	0.21397717380389006	-1.7577026731401513	-0.7076133887627643	-2.119606079001408	-0.4811723043478161	-0.9299270423077692	2.3165648424520153	-1.832536785907017	-0.4095548605128718	-1.1956318521288545	-1.1529604468149237	-0.62979313635315	-1.2015632288294908	0.1843762092589663	-0.5089153309079527	0.7056505732070013	-0.6338873749178989	0.437985178074506	0.12938174240462919	-1.972134316994272
-0.37611129738362326	0.3060668281086623	-1.339249682195316	0.21625728768757277	-0.6228866950914793	-1.2443625512475025	-1.5754585906515333	-0.7411724400506702	-0.7192297093460128	0.26457018486926515	0.5409406904942614	0.0002637061181519161	-0.978794141491893	-0.5155050976403044	-0.017991178656006242	-1.1724368032226822	1.0588599921485384	-0.5301195944799995	-0.40488959775933253	1.0167794967880528	0.4433454519556282	-1.2750957399682583	-0.3026006410319782	0.6236863097170364	0.7839028531386479	-2.8373666431782554	-0.20659381601999874	-0.6342542383636438	-1.2785298343314564	-1.0301423132799328	0.3614182397950815	-0.7627251469767757	0.5320238431709546	-1.6551247303756247	-0.1989986043409402	-0.010218137295083243	0.42765070448771636	-1.8681270138218407	-0.6704395569170359	-1.2578570073822668	-1.0839599944596812	-0.6205740299670183	-1.6607104728101583	-0.0276674755170606	-0.7573047143355425	0.9288239937590774	1.5001869016465186	-0.3413728964669577	-0.31939821913955135	-1.966094479386102
-0.3707570873991969	0.3315573414862745	-1.4649830311945333	-0.27991683302868153	-0.8207989202435522	-0.3108943469740773	-1.7304453680726555	-0.613851121416898	-0.9316287373474369	0.1637945753078521	0.6259989042911199	0.15060775640724558	-1.1019700966568196	-0.423695189620949	0.047061899088848495	-0.9492481454139224	1.2343733862007968	-0.5400079036131135	0.17608332991408404	-0.39052330539364744	-0.4907777085916778	-1.1807717205694235	0.07539753105223035	0.5591753934457244	0.28558580930958566	-1.9909896090480124	0.24919691034073835	-0.3568012599501737	-1.3100794640991316	-1.2665449843682106	0.5995372389412235	-0.33412736176918434	0.875770969158301	-0.6431890204385085	-0.36578881406925046	0.7217263418917673	-1.754988481763295	-1.4752979851425083	-0.8813538857952095	-1.3888356405944495	-1.2169040441527017	-0.7019274111705217	-1.3076041266699387	-0.8720833590911091	-0.7501747748965572	0.40376708892701724	2.021974886958147	-1.3539446016978163	-1.1058217557976597	-1.3465986100421654
-0.5654201672929693	-0.05781034857482251	-1.2847959589452376	-0.8499011749544477	-0.9371509937574647	0.3043771994140933	-1.8599618754150022	-0.21117355038705743	-1.3567775171352192	0.03733340533325517	0.4295513083354966	0.5821381280306523	-0.6339971881997167	-0.3434138418583396	-0.47516399369261814	-0.05979005675586272	0.19445873338201464	-1.061786009281185	0.06004472007638545	-1.3925228619483678	-0.97631795442631	-1.254943272982044	0.8572293762440701	-0.1317035389837451	0.7077414036929843	-0.5895969722421734	0.23186938024239018	0.07911128609105934	-1.2429196687984696	-1.0202773365611704	0.9017678710435502	-0.8272106225521366	0.4256106929946965	0.05773649365073087	-0.7801078553771292	0.8730794326278235	-2.3712531176430414	-1.1223367747696973	-0.6452259340576667	-1.490473500181451	-1.3341685259550564	-0.8168702778435054	-0.2214118162701142	-1.6605806201757813	-0.6280884816320244	-0.3196071030874402	0.7483367983663752	-1.7860520671685793	-1.5071920451001528	-0.4864768694577556
-0.7509344724924258	-0.7847720677291433	-0.8382753894005642	-1.0141332283425286	-0.8603242570493744	0.3444106087946382	-1.456199424664306	0.2089668664787214	-1.3967563513557812	-0.12481729660812738	0.09356074936750397	1.0389697966965257	-0.10387915737173342	-0.36813680456536546	-0.60792887235379	0.7143090061353797	-1.2578986102688814	-1.3979836968648514	-0.6417812922428809	-1.438276762121112	-0.751805083619733	-1.1243500526495003	1.4840398342463277	-0.7444449377343548	1.3181608528408881	0.42230490969603895	-0.21081088628388894	0.4737877390915036	-1.136774852734297	-0.479822264471765	1.03589227684296	-1.4154839074467735	0.008067490803023887	0.04689939620558345	-1.1734473822841356	0.6548154968393014	-1.168763631789816	-0.8364275288980877	0.16773604745103304	-1.283053962357931	-0.9762263167793467	-0.7487395870921967	0.8959795212618398	-1.5746142565046313	-0.6539289723950098	-0.5480952364190457	-0.9838477176379787	-1.3711791338373611	-0.8591010342230709	0.37026595094848114
-0.680174394615992	-1.3801470673253617	-0.3127021026027195	-0.755037210089943	-0.6097933743551044	0.2224996249743764	-0.4146924903054166	0.43844571805604754	-0.7767386113247052	-0.43927795267908654	-0.2116620539881699	1.1680292405500494	0.07532381992330753	-0.4050401655785976	-0.014293714932253938	0.6854136201807663	-2.1690211503075747	-1.0053174708440828	-1.2070989949769357	-0.7414595457333387	-0.14158966408482232	-0.4907838576628934	1.5775358329917635	-1.0177223871454906	1.143650556846024	0.7266859880358231	-0.8098297296398752	0.8158622226651884	-0.9108897220429846	0.030373945908594546	0.8182241019769203	-1.2368762033425473	0.1257373353081194	-0.3058778112275314	-1.3587611102220039	0.46405166091525885	0.34384617895748054	-0.25590900107607734	1.1290528801978343	-0.6160691531445378	-0.07946002967471513	-0.43592261992948067	1.3408395625770935	-0.611845632376586	-0.9944273016373874	-0.1814592472412006	-1.7652776076418963	-0.718857435661708	0.6832413474926547	1.113504834356834
-0.3257730036403024	-1.5464238363192786	0.16639692888458582	-0.4368995671707226	-0.22239493093477158	0.4227109658610175	0.8019595745977138	0.5138446966018235	0.06919698601409865	-0.9002578827813285	-0.5471187031170008	0.8970646991065062	-0.09831197929622094	-0.36564470274285066	0.5941958145488202	0.038946577468110505	-2.1911513389485195	-0.07050963727112339	-0.9487192864681981	-0.003025397773878841	0.34938663929277547	0.5779195221512327	1.1374076456084654	-1.140803477718554	0.13889957459113939	0.7108384920301305	-1.292335305889455	1.2037295501518293	-0.3514746022930571	0.3671800471427402	0.312769244595015	-0.41165661402474424	0.39585818622640695	-0.32904729766935653	-1.2302810755865403	0.4057563206673138	0.6219917881361509	0.7850925355131753	1.5530919070537264	0.33779911433867316	0.8122478136281791	-0.06815268717880625	1.0348186931492438	0.41058448959548904	-1.5464229033292087	0.2236520234323662	-1.360406102911615	-0.5261443489050931	2.117763378570791	1.5205733491009625
0.054273476942725454	-1.4917393118370903	0.5787332184104361	-0.3314851920480948	0.29170423305940063	0.9065214756934498	1.586825044078434	0.5685428967409518	0.43851948239336175	-1.277112071011466	-1.0590907443584634	0.529477095899535	-0.36222174748941643	-0.26419465373341644	0.40477948442436673	-0.36404167545408356	-1.60094988760661	0.7053152210914028	0.1176877496775196	0.15261240258936834	0.5010248604879906	1.6182079706777603	0.4130656028483315	-1.190958069177987	-0.8060513878906812	0.8620279755957724	-1.4154657762751637	1.5272036492134917	0.6071800837486755	0.5564874957954193	-0.2690067272486051	0.22246884195586059	0.15112623307197023	0.19076124444532405	-0.770854983910847	0.2770763478471549	-0.29596786325099056	1.8259173392204273	1.1459860997709832	1.1848567430045207	1.0690482228241014	0.07758412686486045	0.5047900473941118	0.7584754059957434	-1.9633433143806793	0.14572940352427535	-0.5456355743418995	-0.6912374082297176	2.3951371774869368	1.2338317993989503
0.13641620225160894	-1.5589172476841489	0.8230986724862948	-0.3294457463137979	0.7760774816477926	1.1241588609368065	1.685305178866182	0.5643713561175098	0.13235023088105877	-1.2771220330386754	-1.5937517947546629	0.3738217485839981	-0.5183488950547963	-0.14658856530701897	-0.3760732778008795	0.045737104225869726	-0.7762983823540806	0.8087845689551121	1.230492484020381	-0.42671659819228736	0.3901530930893778	2.0584478912914386	-0.3509538593241687	-0.871933998622801	-0.9462091956552997	1.1597604027037907	-0.9882116919597353	1.3414742229511094	1.5877502081052968	0.5190486182567462	-0.786899105981092	0.19229051269498956	-0.5735361415265309	0.7650886055270517	-0.11201593508275813	-0.0845673609365341	-1.063570987454678	2.0537779510923224	0.3117453237582004	1.5888050084135448	0.6556193008905526	-0.15379363355801565	0.28424494438953457	0.47866792440344447	-1.8760875968441209	-0.2517110124186252	0.0035158083372051085	-0.5017147049578039	1.3028557323947838	0.1645198615890978
-0.13553704600344826	-1.6359165655844632	0.6784256696163979	-0.14570244111014324	0.8450815787820337	0.5848349005960076	1.2737702761448577	0.2952717529723379	-0.31796796962609797	-0.7925863662246602	-1.6587657198267498	0.3309533648950158	-0.5560591950972972	-0.03133054958249063	-0.6610866026815037	0.9179656007292808	0.15595600066421528	0.37061227698625643	1.569438259019142	-1.371899164836877	0.09905791312767996	1.658555950702671	-1.0339449769474285	0.06662223903102937	-0.48864358569889893	1.111692781615528	-0.04392760689240933	0.26455934893127653	1.941260731564633	0.052834041545970455	-1.1824813316743241	-0.08417889969174451	-0.9500133408094409	0.7365647806464478	0.4931611947941818	-0.5660617662047982	-0.7379577984067622	1.0773480968823994	-0.2325079795966679	1.4931269911157312	0.19058706252603316	-0.6766813257467066	0.43061491848659944	0.13468965751293374	-1.1495664835846517	-0.27814574150585003	0.37697260717504916	0.3299150176098243	-0.37913064309066286	-1.1281425141217876
-0.4270786933738631	-1.1869223434044587	0.12507359227666315	0.28420948675701985	0.2233188336491387	-0.5972518211443221	0.671452615060417	-0.3046836765160115	-0.21668462113950757	0.009944608484082204	-0.9257086490981591	-0.004303201609728777	-0.5127300636003098	0.020149865866884206	0.2206952174385847	1.400425133601327	1.1709156345574785	-0.00953677256895194	1.0483748668281405	-2.0337684961544236	-0.3629042578863489	0.7513479237718836	-1.5516398199167123	1.312985415444435	-0.19645708807992177	0.3861682551429929	1.0286348206793587	-1.405335274248772	1.395587204384268	-0.7733467975608873	-1.3096636618938546	0.09907094180738286	-0.33341163413060715	0.003947814249389984	0.8505100064524238	-0.8923379336023294	0.14698719702823512	-0.5768590734941906	-0.12188747562600279	1.148275390773657	0.30538739255327724	-1.1438211388061286	0.6474762390668163	0.05611813569498435	0.0018032873059451698	0.4841295646623702	0.9899447517867609	1.150998479296297	-1.5459066923642706	-1.694763614492842
-0.27426491596617714	0.03816934043755844	-0.38606811819458864	0.7150134810812289	-0.7526379927935047	-1.7093909737658552	0.09236517452181116	-0.9409905507827776	0.5685051337787173	0.7921866293328069	0.2818138214417566	-0.7674807768745622	-0.3515833943598882	-0.14395706472194178	1.6290547441501435	1.0822751826269565	2.0533578290986143	0.16681630675184322	0.40158448780398665	-1.8813564566144725	-0.8192206276870342	0.012893022575866147	-1.735568822757118	2.1279554074989884	-0.38905783228521335	-0.6465863054429952	1.698195457418959	-2.6136953672154135	0.4868654159019534	-1.3815815125088275	-0.9484353625008652	0.8247186653279033	0.8865482694094369	-0.8550947518033427	0.9834065916328836	-0.8847436787695078	0.3519996916879491	-1.7942401133932786	0.4081350846315161	0.9328959654602826	0.996656522854485	-1.0843361860406007	0.7475952891165145	0.08203376684281595	1.1125793922696356	1.650505582653781	1.7663389560532734	1.1041585221437575	-1.6098645885916765	-1.0264658613123734
0.4650227697209144	1.4944535669007035	-0.26368496523732093	0.8845613599652771	-1.1662539132228793	-1.9935762178185161	-0.3506850958555321	-1.1505933539511737	1.4748785442478283	1.212006220137403	1.1654017821616207	-1.4616388942721454	-0.053073116883524375	-0.6073300908373149	2.2508726347607433	0.36626718406204384	2.444136071329587	0.8529005067514278	0.4094026425117454	-0.860245226266143	-0.8338001390522147	-0.10665620001986977	-1.3962323566872195	2.049249580371642	-0.6227922589665676	-1.090527958993653	1.750207299519048	-2.3556440883870597	0.1256989539523096	-1.1418597873181588	-0.13232919824082526	1.448539509433519	1.6428032059545858	-1.1850610035653542	1.0664206270035408	-0.5724812289060491	-0.4737996289262619	-1.7761366633089637	0.8811110307141045	1.0571581467989313	1.6422871685936733	-0.2631263289374287	0.8319629803152249	-0.0062922752840848225	1.7210963415570886	2.3730912367633965	2.039309602184365	0.21598039414320724	-0.8034661092911758	0.3770831957201559
1.4067290908905343	2.2558431600971525	0.49585929915630683	0.7922945293849886	-0.3172702941750519	-1.2523303873093368	-0.5582295591337503	-0.7391459676937575	1.7809255367945171	1.074733630636885	1.1808053946133032	-1.3498395204272484	0.2378780635157172	-1.1583412554356924	1.5609123807213732	-0.09159387647469114	2.195261158782937	1.4812070635182604	1.0292508497103232	0.5408586433560857	-0.10477749598592989	0.2288064152534278	-0.5678915849165463	1.3515576153707278	-0.386186149058947	-0.330730301428504	1.4884942066276488	-0.6969159145179433	0.6199738776640197	-0.14360409957169445	0.6231337243386751	1.3736210842376244	1.3615397864670034	-0.896830640674096	1.2056715401370666	-0.125647222158175	-1.3110677097905168	-0.6981050577832585	1.061943738918158	1.343092694114057	1.6171409656560474	0.9644977641479229	1.006234599475815	-0.09641375829305131	1.6328905244352687	2.153357086268054	1.2992131816519124	-0.5621605713919305	0.19559847823529145	1.4036639732099498
1.9328586511633001	1.9543095678050217	1.0986349576886003	0.6339132700140201	1.446692260085447	0.007898014933301958	-0.4839373647264052	0.014957725281351697	1.220900649128462	0.45781210156908336	0.516714814683819	-0.281446787055808	0.2847306006953618	-1.3560905863868602	0.38145546173814393	-0.12505439763825224	1.5743218876641853	1.4229616113163024	1.3905139743201727	1.6236028882269375	1.0358865476855348	0.4522138358687487	0.3312511147463387	0.7368723030792398	0.15498447575592178	1.2791187607477623	1.3815400018113801	1.1013153867371208	1.2634150635738124	0.7119747321311957	0.6579241524784051	0.742114224134959	0.5454420388562476	-0.453835475921369	1.3460774690370152	0.2424509533585124	-0.9366601659990876	0.47750511563738934	1.031016378689066	1.3131130732913248	0.8552999024327805	1.7723164196752823	1.0936146490958865	0.03815001141726613	1.0254576622987313	1.2329906773783283	-0.11865486039874912	-0.4507363350879228	0.8616404702772588	1.37174616571269
1.7367261163196723	1.154990530624995	0.7446368477956177	0.5309267571014361	2.8405532514993306	0.98966396731467	-0.23269742597498363	0.618945145245064	0.13482704743058155	-0.2615995957404203	-0.19852028584619558	0.9654603834877923	0.030354010107057922	-0.9642014928110402	-0.11159400338473303	-0.09579992305664979	1.0436976489595668	0.5397829703085323	0.7465682329758458	1.9765958106509347	1.7204626142744515	0.2184607705454791	0.6891036256714352	0.63987289991035	0.3329960688436438	2.553096363171963	1.5135045678088876	1.6565051101452652	1.0931542490810098	0.6100805908115301	-0.13103132931335568	0.25981237552828396	0.1016954952467625	-0.272291184578635	1.4135543991203205	0.34870028290435306	0.666005921487245	0.852911634907058	0.8915939188106474	0.6165796039527465	-0.14809550527314258	1.5784028894483333	0.7954764977854355	0.2979866193290758	0.3100530270984254	0.21297986660061285	-1.2229665390651057	0.2884531671772581	1.1048653374814053	0.6428210735704437
1.0844694935630745	0.7133903101267577	-0.3609260100427254	0.4279578499525993	2.737696884352084	1.199737485006128	-0.0041187701193073885	0.8029987724856912	-0.843540161114615	-0.5935060192677563	-0.5694860074401085	1.3104943506772704	-0.27046446026401977	-0.2982665193690501	0.2704811289540009	-0.2792994015234764	0.8516877031506205	-0.6155819615434869	-0.6034853769797338	1.7014922376655224	1.3212193639306815	-0.2240234904475109	0.17688452218104556	0.9172297600179102	-0.1706853463766396	2.397070283840794	1.4859725357592117	0.7360817604137982	0.04016755078544753	-0.24757873803714567	-1.025894150617352	0.4127582873910077	0.28811991867784004	-0.26633177679461617	1.4636138887758834	0.14411737357155802	2.254242548965597	0.3338394572967392	0.5846814939662933	-0.544291654489148	-0.794184505757974	0.7160982891364719	0.12074777793268388	0.32137211060121373	-0.1573762827351074	-0.5598477979049853	-1.2431752812192816	0.7809970787853096	1.105292134773828	0.15241472020668376
0.520439198516395	0.8642187174383749	-1.0573493535349656	0.25352166317659114	1.1787958496577333	0.7359596747988256	0.11063025069541771	0.6746639310997288	-1.199017394405668	-0.28428330681184055	-0.6912528973488177	0.40163056452980117	-0.2738145599121213	0.01692429469031426	0.6284069497239331	-0.45117019213752313	0.8605916886825983	-1.1848655330559479	-1.4884525916213716	1.1806555411074133	0.11295894953900423	-0.34584480208052276	-0.8974827467997587	1.1434732560508005	-0.8854981873996529	0.7331686814092244	0.9066318969022319	-0.5891522966664989	-0.9014332836744544	-0.8379189051430299	-1.1182755634109387	0.9671714882373407	0.5585827113968385	-0.052139083378441926	1.5861855140572034	-0.19635016658530804	2.5945242864123554	-0.38840860626756796	0.05555912287901417	-1.459196708279479	-0.8179745871806816	0.2102537148300424	-0.5035438185622512	0.023261585540796187	-0.28199448502124835	-1.1301081276760552	-0.29505462784350844	0.6634983084667055	0.9854302757963361	0.3856874689210526
0.3234686752995813	1.085007182221011	-0.4918711800989391	0.07038582407665152	-0.7386112555923564	0.0814299110696724	0.21287677633604077	0.46985251337956635	-0.7875163798015526	0.46989799004145144	-0.7853974393000139	-1.0096641941804698	0.09650168131471296	-0.2640417688293413	0.16140090055215714	-0.20677523682822957	0.7317777006986751	-0.7340247037517291	-1.0588406932136134	0.6696522595140162	-0.9610478656344341	0.005561536429194476	-1.7422737129242591	1.0390933861170126	-1.0571095467158096	-1.407144976494459	-0.11248483625509387	-1.0772085836494745	-0.7940726629686828	-0.4948596004942547	-0.25953868231391747	1.2327636355553395	0.3900864481738067	0.48403109980022124	1.6752880712682345	-0.36390410839836596	1.5779607301267569	-0.5471476172012918	-0.516467929616352	-1.5000784067746464	-0.3788378313016993	0.6876341255425152	-0.6536304792666577	-0.18497762330402734	-0.18028192185323713	-1.5658944048435286	0.7666673265870776	0.4233452258740795	0.6804628688331337	0.9097342169148867
0.2860019929087925	0.8206116686745413	0.7973113188594829	-0.00920368793488617	-1.9160411559294672	-0.3435601063673511	0.41008646737138155	0.23129593667969722	0.10109220513106766	1.1954934488543838	-0.7885101565439055	-1.758040524566282	0.5731376590081196	-0.6469236938920634	-0.8553582067242086	0.4341341549603179	0.22859469200548688	0.308673467013036	0.2508106308796151	0.15681702005467843	-1.220763608165102	0.37482495547282546	-1.6798998396503437	0.569450853288368	-0.462776184253816	-2.720627530081808	-1.0418750177075107	-0.518616010354229	0.10245085239658296	0.32250860548007837	0.7332093555990735	0.7331628997801345	-0.05189600229378505	0.9738776879185363	1.4242071783087709	-0.197816667700879	0.07513101853859731	-0.015423627908333933	-0.8140294341620267	-0.7258630192613504	0.14612170871801844	1.5635306882674354	-0.3802816031345691	0.0823273616261046	0.04196139500632477	-1.6809279886077333	1.0800232547800381	0.5521618261954726	0.09182349723790381	0.9164646776140759
0.029548580156528427	0.14901787275810907	1.3615188612720825	0.0016110215122320617	-2.104025633197888	-0.45091448453347	0.5850135917217422	-0.19775891007348534	0.870879614801665	1.5551439078630558	-0.44231324491031443	-1.3221475857951894	0.8400207999175991	-0.39203810904958886	-1.4652555935105698	0.9591070362165515	-0.6171656509026138	0.9856637859849299	1.0966546095389038	-0.41529143452970385	-0.8641440382989087	0.20640171592231013	-0.6874423629566836	-0.18878799465417648	0.41048486217872465	-2.655079728702514	-1.4815189932081452	0.24474672495730196	0.5792530638345695	0.6293226819483881	0.9236940644702606	-0.3867003491646145	-0.24265559697335587	0.9773279451149287	0.6579719189369041	0.12879952448889692	-1.053961855776483	0.6353866606744931	-0.7295173988020868	0.14772696492070955	0.43005726402869693	1.5570735309984665	-0.13651312318215808	0.5705435053160735	0.4108707084457901	-1.2464408159519664	0.4155197208871798	0.7241182925877208	-0.6907494282481372	0.11866486848471547
-0.5186963730954233	-0.37390785268091503	0.48527028866906613	-0.013955300116977161	-1.7580194344769577	-0.3855875924288849	0.46782553674971106	-0.8570296762020467	0.9757044006995087	1.566305620513233	0.29068039545642094	-0.19962266347469163	0.8396744228481575	0.5937893659923847	-1.2249472476958083	0.9569627720379265	-1.5167752724125305	0.6822816424385091	0.6186164044383177	-0.9056472765667708	-0.6048764989468258	-0.46744230630481703	0.5994488037231305	-1.0637588471752182	0.9388720880791575	-1.7130270676829815	-1.4936864087341757	0.38873456858858574	-0.08357474594044474	0.15706191657910518	0.25915919942118787	-1.5013169657948138	-0.08318096440791642	0.5178495274088232	-0.358514037490822	0.2943636218007114	-1.586630266860084	0.7565177588057003	-0.5040610956489665	0.4413626836978516	0.36277410312057223	0.13514033123287839	-0.22033060228246895	0.5918006748412568	0.9519008331845832	-0.39114772907436124	-0.7215994219288142	0.20195503323407313	-1.359723985500781	-0.9628250380456846
-1.0213224530973095	-0.4066622105008664	-0.9011527115837251	-0.07036181296786462	-1.302180028640167	-0.2537415209253867	-0.0020847670763511662	-1.412662220061669	0.36090304860745887	1.4079761738867194	1.0783074784093722	0.6929684118126729	0.73702475288521	1.5038255432522358	-0.6796928358096852	0.6346149382727452	-2.054894208988578	-0.29048587990787184	-0.635024397482115	-1.0448385714502113	-0.8012434573518226	-0.9756793968546643	1.41008728244548	-1.6940242177166467	0.9492445064533126	-0.8238550539608636	-1.3647505899908503	-0.013922976336765964	-1.182643640118186	-0.3190912277072265	-0.3917181855105199	-1.9704368609629481	-0.01899480023955228	0.09688754017725923	-1.06130836731987	0.22442831211613035	-1.7012476864897665	0.2925950172823565	-0.43544773561639755	0.16004739213378003	0.07659229048397256	-1.721113666621427	-0.40819347047110544	-0.07389063177994018	1.4751819432546756	0.3824853599378967	-1.4920312350069715	-1.0015346265680642	-1.5982276829328776	-1.5341766255061153
-1.0951694971461885	-0.17020448466053975	-1.2157462878620227	-0.0069399241750090655	-0.7607390355694524	-0.01869512683312632	-0.4592943149640663	-1.3206664026230825	-0.40516274318464435	1.1017820644076397	1.5155118767128475	0.8820037422529363	0.6346355595869826	1.4248468909349823	-0.5784715837937507	0.5799722334353764	-1.9246542418770232	-1.0078693555773373	-1.2922297854497566	-0.7426376894185027	-1.103083198346977	-0.7062509662697086	1.410158296928716	-1.667008197644837	0.7151051783229954	-0.4539899551160944	-1.1920023612728903	-0.24743015263356005	-1.3559485328159555	0.00032194863165353933	-0.20997085329720835	-1.5592842941294818	-0.3358309915779645	0.1679351230643347	-1.1022571586135876	0.20301638263607685	-1.4859488919137773	-0.17236056575425046	-0.5067015427347551	-0.10267187697045406	-0.15858798674181943	-2.424383782033466	-0.2515059729034388	-0.739547207347337	1.5934673102467203	0.6406471516788007	-1.3145813378362676	-1.8150956523390265	-1.3274010812838481	-1.2458595719448962
-0.7246984832201939	-0.10098770054294105	-0.06420585765163239	0.29279867839399304	-0.06510397706840589	0.33418040716519826	-0.3878146305552865	-0.3387100705412651	-0.5771816678315471	0.5042614997427098	1.4404913548425864	0.5846891935259954	0.44651915230877987	0.3676957850051658	-0.8943909977282313	1.011917738769145	-1.2012288913456772	-0.8350196894147275	-0.6470607199766402	-0.253098020930833	-0.9777213323132447	0.21255701129253946	0.847200354972762	-0.9467511100034706	0.5391801445863618	-0.32767364550146494	-0.8775695003081697	0.09757083885643845	-0.22671911687007945	0.853559556669284	0.6896096235928184	-0.5841537231777635	-0.653683859722407	0.6804179663070696	-0.6879068028408601	0.49303487396948287	-0.9129764244518741	-0.04463564343321028	-0.4285951567589621	0.10882435299820897	-0.12626425067718094	-1.4602810468809548	0.29585850924789436	-0.5426050221163267	1.0388475734136773	0.40050660761021173	-0.2954919817859096	-1.2634187700487725	-0.755551916031937	-0.4100796153561692
-0.28220021954256985	-0.3411722334149268	1.2340804617097034	0.6653172364113162	0.5660909858862592	0.6122188542052395	0.3295172222563253	1.103678493593572	0.05269210619279887	-0.3751453245145965	0.9003253877332834	0.2406322900567377	0.10071964665958003	-0.6479886718381925	-0.9114468858215077	1.405631652338366	-0.41188499886419516	0.009103719625256553	0.5736534361197994	0.018030340301837124	-0.41315068027656626	1.0236767079301292	0.2316775854845736	-0.09639601887309199	0.4897293306319551	0.0459563196992215	-0.48940017400834296	0.6666915748753113	1.0303838348870955	1.1701787730313555	1.4282019887469868	0.2857947937247479	-0.4037244988566084	1.1918186124950616	-0.3522244520962911	0.9018526245486851	-0.16737305888199777	0.618774712558453	-0.07140194097676314	0.5790612291758797	0.17486445598017006	0.050300865795922516	0.6844761971630129	0.4449198697826271	-0.02712569441521452	0.015971556283914327	0.7963580486511842	0.2528909773608708	-0.18553283955088143	0.3359803076388683
-0.16460718742904357	-0.6984455318954226	1.1267426673266334	0.7782388439870768	0.7722520450220238	0.5090981307177956	1.1930628022894154	2.125040341244665	0.8927044685376928	-1.1778103750716618	-0.028787791011873304	-0.0070397158983959525	-0.23065372113316152	-0.6284405275545702	-0.2287507534762234	0.9770048260970146	-0.1893047820621632	0.7799112874981527	1.014315382700016	-0.12817609517067752	0.07456578301263102	1.1295769353522809	-0.08769316923196832	0.14834976026981928	0.49271885863933707	0.6929115796889752	-0.3815034556268744	0.8527147727684254	0.9638918974639401	0.3969848600137819	1.328894985506377	0.49295021041566645	0.295794020075797	1.3656615687058962	-0.4089522508037352	0.892393144394477	0.31808336533720327	1.1232677534574838	0.26686711331780705	0.6812731888416157	0.5290991701043921	0.5841247538980647	0.298468697820097	1.1495554245810207	-1.0577126216515411	-0.24167073533614386	1.0812438977632723	1.2374636698363777	0.2301232007776369	0.5010116823252656
-0.442299343606791	-0.9987614853767443	-0.3631642133665288	0.5098420765608125	0.5075056268416354	-0.0559677911352434	1.5079475696168452	2.11259687915437	1.1016426300772972	-1.449484774630455	-1.170286109010374	-0.2978281559636214	-0.24396344107201104	0.35047052351382274	0.6419332487416347	-0.46276880319430364	-0.6996169770088932	0.9985782063886133	0.17022246748128092	-0.5179229524680182	0.10804090934197517	0.6764017909534079	-0.0992484274488305	-0.36655542688707476	0.5035414984153527	1.1150604909815582	-0.7723161492847825	0.543872377356118	-0.4629862187162597	-0.7434007037073678	0.5598360702913783	0.03263888642854323	0.5934033949204743	1.2596802314944298	-0.6854585913705532	0.206214004397337	0.3040695293855482	0.8485219263676205	0.1412170772326077	0.11503687578288754	0.672721858470027	-0.1463403683856436	-0.846733310044266	0.7021868450084493	-1.507387994219938	-0.3763683143594531	0.30610655692428657	0.7686128290115418	0.547475079701413	0.007596332815622078
-0.8407275938352585	-1.2584308149632908	-1.6202947736085538	0.11695841928146296	0.13377552789319058	-0.7311223892050592	1.057880807397754	1.297200408843198	0.443037586356998	-1.0945506625610486	-2.0349157637338946	-0.6576316076858792	0.12171748328536534	1.247004722700217	0.8618263918598371	-2.1905733797247593	-1.4131698461811575	0.816811953792442	-1.0953021612827518	-0.7688624687789387	-0.06803111615805252	0.3050300521873177	-0.006687045610914647	-0.9903946122520298	0.5134512763292094	0.893056527401539	-1.2943899138704245	0.17254098897084125	-1.755542709518146	-1.0353685130763388	-0.19314490229986045	-0.5255115048482628	-0.10589386058891073	1.1248408113816675	-0.7960433135543773	-0.7336655018794571	0.08209655445246168	-0.061628744254648815	-0.51390699250641	-0.7332875940125678	0.4877656980940088	-1.014323815047556	-2.015800756925249	-0.48066274150855126	-1.201377964345949	-0.4687675007318137	-0.8684312039060461	-0.41232852162489675	0.8491122085507722	-0.7910493752255103
-1.0052930911595508	-1.461547822786096	-1.2562932979067647	-0.06507369654932736	-0.016015465059606	-0.9605814950785033	0.3309904434634969	0.5636821480728453	-0.4635708490576164	-0.488366457545963	-1.991053272635547	-0.822693494189832	0.5199405984949077	1.1743675139506466	0.2826254554159737	-3.130033033584734	-1.565880193028848	0.638649467909229	-1.5363155357080438	-0.6063920515010454	0.10071880807120921	0.39956238161830143	-0.006612375286215433	-0.9379692256010747	0.4871526062239475	0.22885354539880765	-1.2207923673382945	0.08917839796851812	-1.539348583909227	-0.17231232587839457	-0.5146516955005217	-0.553193888331006	-1.3105573564534725	1.0412598215674853	-0.5985616602974303	-1.1980591496894961	0.1666725020096616	-0.7705613276559015	-1.2556373371073217	-1.202683528602886	0.06127582402506404	-0.9026358313017828	-2.39927987744088	-1.1097924840252347	-0.38790351805303563	-0.46248535119797984	-1.3942433200482094	-0.7767220551276187	1.0195821851031053	-1.3104031383738175
-0.7700973913945481	-1.3706228053797145	0.338457847180881	-0.03685575788842209	-0.02027392457359628	-0.48789506308879016	0.04167415122520813	0.5884744028362325	-0.7871826545189782	-0.0952645722682606	-0.9019827210205652	-0.5390111174750163	0.5093595444065083	0.2765396424668657	-0.3923563600246268	-2.7367034941994026	-0.9257561584475069	0.5711666124886342	-0.8691520634533787	-0.06274453903806322	0.7583255470601796	0.7017051449303121	-0.1468275703596895	-0.16615085753634118	0.40335592839530365	-0.22245698958111715	-0.26478430792273633	0.13113306165796929	-0.09834275052778066	0.9079032997839392	-0.5578895951454169	0.014192984653237796	-1.8760146483719613	0.8616626797278054	-0.3216625567470122	-0.9275109430477624	0.6384258628208775	-0.5476759619672696	-1.5758672689337732	-1.039043349868369	-0.4023966537557608	-0.0021892408743816967	-1.829747311512286	-0.5197497655072774	0.47871987401288674	-0.27837106002088857	-0.775121358632875	0.14719996292597665	0.7524216881516459	-1.122546089641532
-0.2356897369723304	-0.772531236567087	1.4829481926443764	-0.12312659818076443	-0.1711153623499233	0.3746982749600529	0.4230497204654337	1.139082007650173	-0.33016337650664984	-0.03231791122918074	0.4905424845716369	0.06571094265874787	0.03262267149111581	-0.5649084275404481	-0.4792870692232754	-1.393063603102611	-0.050281545332763994	0.4015540067179818	0.02067408730667505	0.5690957323217278	1.4104465145614238	0.6777856099753305	-0.30541321351308587	0.5494795654507451	0.32325158459618164	-0.05154631194590695	0.9784730437149629	-0.06708352340329432	0.9721772796130888	1.1334820072777805	-0.6185143047812441	0.5956940842879184	-1.256231803263038	0.4869205903122265	-0.28291846073295446	-0.3827130656063453	0.9673274916883698	0.5079305466610994	-1.38530693516479	-0.5690442409782522	-0.7022205837128231	0.5249026617707949	-0.8471159559070152	0.5395729265795227	0.9787332559814435	-0.059961137712501146	0.4743402380927762	1.1996349010343543	-0.13867450688077126	-0.3270359478744582
0.33613543167665494	0.1160989521119052	1.1061800160431086	-0.5291973634137083	-0.47156295064488357	1.017404859552571	0.99656338773863	1.3061748144452103	0.3412582101325284	-0.06617982681119773	1.1190845914370335	0.557906488099658	-0.48600649989561967	-0.7463827795628	-0.09124998462300433	-0.026009696284036724	0.29894912519626854	0.05064847896475069	0.16617797366342982	0.9672543008172159	1.4848502935490464	0.1427687862011901	-0.2641176969084582	0.46063152520466777	0.313064875615757	0.4792669026492295	1.584080136671138	-0.4804461086871801	0.581947237377227	0.49849217717953453	-0.650028744872256	0.5720038391394848	-0.08320930187028217	0.0641445373867403	-0.5695345304722883	-0.1448222468462721	0.619136888773513	1.5543537164918477	-0.9636464839228773	-0.2299094563959463	-0.7114890861135109	0.021576829680073774	-0.09699160890334242	0.810300752305476	0.8736683127364008	-0.09711998585567361	1.3302357974118948	1.0165677659365804	-1.3624266276346666	0.47889091940280004
0.7023065268017514	0.711816794268195	-0.16778446881359316	-1.0417958419293678	-0.5452723677698453	1.0791183338212387	1.0303663862888186	0.49429449623737537	0.5690765100497213	0.013369163903423836	0.6704486985799578	0.6696825442156369	-0.5578230496674645	-0.4734680545671216	0.13454736516632787	0.6374308511338123	-0.01949115256397002	-0.18641838237366803	-0.399914444750423	1.0231811798857746	1.0071169174046375	-0.5860177553128362	0.13983825736760325	-0.334883993879761	0.2937391053799286	0.766330281138825	1.2956612537968004	-0.6378432457164736	-0.6727288835500073	-0.048119895590604214	-0.36699946962917057	-0.037636503472604235	0.5997408216152712	-0.17888150049393395	-1.0076627911431912	-0.2087105018252988	-0.23352956239733885	1.7933566409484034	-0.49209172334941753	-0.07245061920672573	-0.4209365454868041	-0.8804000016338817	0.27365407666253294	0.05932878151479183	0.20983032549427816	-0.4181968926055455	1.2208363507424174	-0.27034865056591684	-2.152286005318914	0.7445174749575613
0.7852883128179499	0.6666923394386798	-0.9215421987576095	-1.2819072720864653	-0.13005828727395582	0.6996040579881687	0.2217977179054733	-0.8756014766876234	0.264706519983113	0.13200145659150608	-0.04444403286609841	0.5845020020337627	-0.11880862222046666	-0.29849566898988	-0.060106825560126705	0.5377189403566757	-0.3752317952636095	-0.005973046633737312	-0.783015321756771	0.8976283333429196	0.5701913833773866	-1.0992388918891443	0.8395851378086404	-1.0179290372881147	0.07621491538306849	0.5446205930998644	0.7958068456281973	-0.20522440572373837	-1.2822671596735062	0.20020444720990183	0.24617991369241235	-0.5903696549040449	0.48050852612049794	-0.25168176774646356	-1.3543869421768204	-0.08101898144400393	-0.7801760286029397	1.135621745162981	0.1716872098879028	0.1735673866856798	0.019205662144376783	-1.0777879585950525	0.6110508533235739	-0.6382417967599694	-0.6385490144392628	-0.5998181877683489	0.4690317419564352	-1.1638470158502396	-1.7874900608544149	0.5255103568785805
0.6921962717717112	0.2990859418843634	-0.6338981317084689	-1.1768155995519871	0.4935407661181035	0.24314638777188124	-1.0314219202186534	-1.765384791862595	-0.16591248852310042	0.06861782948745525	-0.0023020675944525684	0.6611129218759638	0.4150664364214504	-0.37188361513555335	-0.22553746984982226	0.16886934044938176	-0.059888706999243285	0.38837255662847314	-0.333946302500834	0.8118002904110174	0.6293826587983468	-1.2947432861710844	1.4880851787087908	-0.9281129816857723	-0.39572247189794213	0.1162519635764153	0.8735651579393187	0.5313871842720355	-0.5779540010340152	0.8988206257885064	0.7457572390927	-0.540582765903252	0.1406893185192719	-0.43664994306266086	-1.4416422475100246	0.42985009059658963	-0.4221792805707269	0.1158881934828479	1.1428742744408285	0.6120244271245444	0.3243899831988606	-0.34281714571474237	1.2070665540671013	-0.2371487692775663	-1.141054550106631	-0.18365180715105517	-0.17301944830407107	-0.6342924679412223	-0.2838085995889932	0.38334161897807256
0.5694360035067527	0.23173042298799634	-0.1255535742040873	-0.9945655817322431	0.7582001217477832	-0.13597167237690655	-1.9656702646327409	-1.6291612004605744	-0.42238640501129543	-0.24299081100180936	0.8081989232061982	0.9281429809534418	0.5421248797368374	-0.3508106356384103	0.1407551684738888	0.07257131646767208	0.9562792689549662	0.3642618813543257	0.6124112581111248	0.7479456719426228	0.9713950694647149	-1.296168428086002	1.6501407202372478	-0.17138830807656003	-0.9223881502032577	-0.09878637945843842	1.4464670785842113	0.9042529589359175	0.5921467967895073	1.1260603070144986	0.6705562820302482	-0.05081165908857719	0.1894970021469872	-0.9471372764354867	-1.178386184014751	0.7966958184895044	0.5416784128514966	-0.7277699264548403	2.055877693604124	0.9286238859724659	0.24499033828174252	0.4614875803879488	1.8454703704088806	0.9427237424829412	-1.0099181873400191	0.6978225898100321	-0.2923797743989952	0.5852451050616243	1.402008397495465	0.6455665299624107
0.41037496986299793	0.5899525691919929	-0.34156052957040145	-0.8680439961760724	0.48212189192647237	-0.5550365844130654	-2.0383234625024738	-0.9903320655435295	-0.6161853972737651	-0.6402707181011028	1.3265890415237491	1.0008747077427262	0.08944451436780852	0.030067781196487956	0.8485268054548477	0.38871002364511	2.034664776487597	-0.42377165677960504	1.185653502740217	0.404061380706849	0.9978431279362685	-1.1045522404353043	1.1394801769523828	0.6630669833088961	-1.2685303237452026	-0.0825884306283911	1.6239274009043847	0.5496474062902118	0.9735332132854664	0.47116104033520845	0.10754135000239577	0.23521946096621002	0.5734650030192979	-1.5985958944270586	-0.5453127920685636	0.3884028279294376	1.201979207170207	-1.2733748183129694	2.211510743126303	0.7229135442986416	-0.20263085669750014	0.499058155730084	1.9572297304257322	1.5362552519276111	-0.4880794215096689	1.2883082081111152	-0.03710763673824836	0.8615517249294505	2.0118982439895605	0.9016739618111762
0.045277530151403685	0.7616055265481271	-1.069992950746854	-0.4884866905067344	0.1032581076202607	-1.0515026066468123	-1.276337904107468	-0.8017056253779848	-0.9267079926851299	-0.9252970028995174	0.685844334126467	0.5642497431247552	-0.7132589314993998	0.5604417445514518	1.1821553027890779	0.806235749144995	2.5642029990315622	-1.4915496238921515	1.0013217622623138	-0.4485953791646463	0.4803253704274376	-0.5458639795078357	0.2028411560124172	1.2032106951172783	-1.4603894875128038	-0.14775464216093281	0.7766793725694521	-0.2578837569401379	0.3951597190167867	-0.5506203347737816	-0.3275210602362595	0.012032655117137163	0.8715866642144723	-1.9147267454010388	0.33505207193151765	-0.5817014870986902	1.0095117299499625	-1.652135305116914	1.3099260360888534	0.03726020208117553	-0.6777282012947344	-0.023799964984599697	1.238281105479002	0.7547406624223009	-0.14450013960366725	0.9508590274495536	0.3068536233479723	-0.3310546464210513	1.054728284679358	0.4629246999022523
-0.6068295781666775	0.1256039504118783	-1.193320769844333	0.4914986141903797	0.1430620733092135	-1.3298273905551974	-0.19204340753301197	-1.3148802893366949	-1.15739771538494	-1.033360307881137	-0.672094168840661	-0.16514466952758056	-1.461501307702034	0.8466417963991426	0.7789928912278984	0.908832640652253	2.494170502906427	-1.8789277294198063	0.5205011307331214	-1.5359256200814762	-0.1317810642294929	0.3589039055558764	-0.6573112239644345	1.5271579404511788	-1.7192736570987497	-0.40306920945138697	-0.6501281525108281	-0.9546188764118637	-0.13444969316976316	-1.1173960693608822	-0.13947544031040454	-0.2600892040011834	0.983855780313726	-1.6102936652508288	1.1742487678877067	-1.0578221647405786	0.34984079697843745	-1.8644195910180978	-0.06466628526992785	-0.5717988307723432	-0.7682040361022737	-0.18615074293026554	0.06861946477551858	-0.6441027013496583	-0.2906610793538231	-0.1040039459564788	0.6978288613448539	-1.6990684604264157	-0.6574476738320242	-0.6575992467208963
-1.2825196651800124	-1.0532307757269406	-0.13875150053068175	1.7683689947920105	0.5563486864209243	-1.0227462872691497	0.5735823547774417	-1.7960802467317627	-0.8940585642195386	-0.9977584261089852	-1.4079842513024927	-0.6101053706734619	-1.8376462891350727	0.8371266099930341	0.0822723043802942	0.5764206348240586	2.139351535207034	-1.122550531631986	0.38586166780570547	-2.130222783628333	-0.24144857931614624	1.1189788626139814	-1.0793681616544402	1.7541364877386605	-2.069825177329481	-0.510178717834395	-1.5672912887924764	-1.2386903052057596	0.24132725391950324	-0.9326156195367434	0.46340509860617723	0.10851876551889181	1.1576155785978008	-0.9444559999431735	1.6653833599332653	-0.30466789254559234	0.0779921293464948	-1.7431904725634835	-0.8900543065363257	-0.5613690693779984	-0.3808421555241352	0.4390743535328263	-0.7588398603428274	-1.2248054962015125	-0.6422582562043357	-0.9901900620674902	1.155534502548454	-1.616841727670808	-1.6256153453638977	-1.4874397229868543
-1.4833015239568987	-1.6921611686586306	1.27326900341279	2.3789098313639077	0.7943819287912136	-0.2102900960171169	0.6113655677777652	-1.440043403502052	-0.13762062878097645	-0.8491646711301698	-0.7887252643933689	-0.4827046554963042	-1.744002706409301	0.8243078467409334	-0.2163978427994112	0.06394064581316475	1.6305786601063084	0.18887782802651495	0.618773146825886	-1.6873914929152438	0.14793336958480685	1.0948387758244487	-1.0761138875713177	1.6697536440054972	-2.1731535584090507	-0.11731028556496956	-1.426569703143262	-1.1948423446731187	1.1378683090168813	-0.3852225387604826	0.718363599019744	1.10908157857437	1.3604263957630622	-0.5338977883779041	1.6954480435247727	1.0795647627067493	0.5421948531589095	-1.288727689113958	-0.713174493096733	0.020599968108258277	0.10747745197182845	1.2184955865874736	-0.7826748959241409	-0.5578979156644147	-0.6595114789733105	-1.0854997766420058	1.352504214261558	-0.06214511689652012	-0.9872477080637905	-1.068940975758286
-0.9488350436484967	-0.9880082888859938	1.6485067511485931	1.6219060012382323	0.5113157679021587	0.4830529352600524	-0.056390351940199465	-0.3794153932903755	0.45284475101196875	-0.6219470451270482	0.4915618237819639	-0.1286799818900196	-1.3141772703761283	0.9269989740763396	-0.018435598963179495	-0.29632676299383875	0.78651804437231	0.9163909693390194	0.6710136652413224	-0.4579957385441113	0.3754019451642399	0.18877125485447618	-0.8896462895338569	0.959903758496725	-1.70257244628519	0.5639538347383497	-0.7710212698015452	-0.977642692020137	1.4008341365906816	-0.05014829762296829	0.08866362951334059	1.8303941351709179	1.0486857761765263	-0.7645817103258103	1.3868863366899573	1.639631245077118	1.1962719739216252	-0.841600486949287	-0.11579994638455365	0.5423229502839951	0.1408543865883802	1.2143520500827976	-0.3369608259746885	0.2869555951085878	-0.20602358675786467	-0.660761963773928	0.7188948333618158	1.3078843716370507	0.6811357645526886	0.37071705717867476
-0.0008285152973802615	0.640566140766015	0.5786602311393858	-0.05375690859649486	0.01843261563134355	0.4679476727343178	-0.9889517171183143	0.4545076009698932	0.1908814155417771	-0.3918098031122407	1.1378983056573193	-0.10777781383138856	-0.8195365796900622	0.8192970838769145	0.1457526230610309	-0.4266911987988051	-0.4323355098011191	0.4408726577610846	0.21777939579069178	0.6635979609326714	-0.12874899714959864	-0.8808712963850337	-0.6648008198275008	-0.24435051566517058	-0.8215507697930295	0.8477862010874105	-0.5245063005600116	-0.5622364123168561	0.5413527294651768	-0.17891913008336283	-1.1003069343971035	1.3377895730439426	-0.13384611101999153	-1.3720193698413161	0.9239039605186367	0.6755265788913668	1.2249286615395878	-0.7437425209752843	-0.059646874529103465	0.40496755144358193	-0.49812993401054456	0.319541187257714	-0.2080681245463202	0.025208195958712532	0.276048457692699	-0.4443961543738901	-0.8529602814087323	1.0443224196234397	1.9117518591219735	1.5164219854233898
0.704969563237681	1.873996531022309	-0.8545156442360736	-1.3183800808712696	-0.09762994604701374	-0.138547937118715	-1.5599514652601587	0.4596331542343543	-0.7627736939652418	-0.19152817894897073	0.7114854677037928	-0.4886713539756023	-0.46632768716407313	0.16450388990765744	-0.08247520838017534	-0.49702879955538704	-1.5440163018242268	-0.7813604746320231	-0.3487160959147424	1.0023036824054625	-1.1322987366076516	-1.1568238431517892	-0.32764252627593893	-1.2785072717806099	-0.08257445036085581	0.3405546002159121	-0.8920681158590261	0.12231685191460616	-0.6151367194850184	-0.6006686894001373	-1.8412734939175373	-0.25579326919073314	-1.6067210853753089	-1.6292185660169145	0.38816498611021294	-0.8288599908664623	0.46090818780522685	-0.8517155266127848	-0.7889875427230169	-0.3424782369334937	-1.4114437701194695	-0.5815226564673615	-0.7850748627407157	-1.296894159440636	0.32519642825179523	-0.6435039852499836	-2.528268115261519	-0.4512051582146016	1.7549537822826822	1.3758951280911011
0.8335385549096791	1.7945799505937252	-1.202557018399812	-1.2518146148618818	0.28273182742669417	-0.5624272515323107	-1.3446432768322616	0.07335186933440536	-1.3674007139071869	0.09402472302298198	-0.013177784442622057	-0.7338833073818788	-0.20272091387566357	-0.7838987327140278	-0.3286043733628743	-0.6161079015080454	-1.8505108335349492	-1.6874028823360194	-0.37823762646592335	0.7614952173694735	-1.768573997613702	-0.3701741577584075	0.20639169622136377	-1.5274751946143168	0.21523186994466104	-0.5149111173349222	-1.1718631855710604	0.9237654548538693	-0.8574369016770089	-0.9216832711027598	-1.3419936668306378	-1.7298132874638634	-2.227036844457469	-1.0100624286996038	-0.19927694332331455	-1.16198102609419	-0.4427515909169741	-0.5767825977656816	-1.5186496166574142	-1.0104560879788886	-1.8336174834034962	-0.5691791552620281	-1.591979422811985	-2.30177508181511	0.06542788154347427	-0.636579355796057	-3.0422022456604094	-1.4190415091258395	0.6475701435962685	0.3992741027124454
0.7039570802883772	0.7723115224638187	-0.14553302008318578	-0.26776868558169675	0.641187928681693	-0.1906728873121303	-0.45034021806325986	0.15547612369466848	-0.719480061400304	0.597355530200481	-0.11801317711466533	-0.36195951204381727	0.23059141849748838	-1.2832091585678493	0.048113589241513925	-0.6452917552543054	-1.1680661590188375	-1.5577797523545778	0.1794031686269383	0.7022002107096303	-1.4361718793841707	0.7445941100604527	0.7789264008306975	-1.0325059961729377	0.38901740436422966	-0.8499782141546582	-0.6569661101665113	1.4703807888183484	-0.003716144697723542	-0.78214872305335	0.16521211945936387	-1.869830195701089	-1.552616446717541	0.27336695141838163	-0.7304203124069585	0.21071910039081682	-0.7617527640344511	0.4461640298953486	-1.2940732784163709	-0.9110257483988131	-1.2328549052437603	0.37331819271132133	-1.7518430978022728	-1.8155606489004397	0.050253316023603015	0.2281352440729796	-1.8712856976851655	-0.7470453776394463	-0.14152923027024214	-0.08252847165642052
0.8639104857474998	-0.011732521726737513	1.2439229883265628	0.3946543855261095	0.43344397004505725	0.7214456502057446	0.49278304296746106	0.8102642981070253	0.9220623259902091	1.1557591322797796	0.3628933329662112	0.39919917985610787	0.958775228663483	-0.9161281694998233	1.007447387168815	-0.4165137902819145	-0.12235234997609423	-0.5205177123949319	0.6021774264529003	1.177287254932486	-0.44418166335523024	1.123823859027192	1.0378521195027897	-0.409962927972582	0.9093959789667031	-0.33732142068728427	0.4813779768849897	1.4653852395086295	0.8546274259370024	-0.10300826260268091	1.4905757274494456	-0.6390239116034517	-0.44581162967755505	1.382225323247095	-1.0127285364532952	1.9231229117664048	-0.4986088907345232	1.7765299227564235	-0.09174669369251913	-0.03353615728466123	0.22022466933493004	1.434062116211022	-0.9394731364806325	-0.17936894146376445	0.4918929712049483	1.6575094654471716	0.15042665974797656	0.8343759308557243	0.11440404168697006	0.49876753421010145
1.3547289700097154	0.15618044914413098	1.6572857270453984	0.06070466412445468	-0.27542261021780007	1.2932426472165313	0.7754418200910141	1.1715155822628691	2.2655474589332756	1.273350833276097	0.6346705737037307	0.795502264990245	1.6799165908836453	-0.1503117091460902	1.633025876361627	-0.08709486095772495	0.40473591321066715	0.7296491170590079	0.18772097783851133	1.6587863900625104	0.3080071058362891	0.38613737063448345	0.7694943097705396	-0.18225761677337812	1.658438985714627	0.4127592819374283	1.3603021101319535	0.9217484520621478	0.563886921967042	0.7549985085911369	1.467734286805525	0.8083530361645768	-0.1200096196682958	1.5580418182013234	-0.9612599182578297	2.0658909316004745	-0.31442650912251774	2.423844958983466	1.07226175393798	0.8913772936216962	1.7042422900243563	1.8247350981022612	0.21255490184088222	1.1083764137601335	0.8781630841754973	2.4845480274322607	1.520496070925489	1.6517615269301018	0.8765790971757734	1.2096620778114904
1.5531934617684118	0.8450955195795954	0.823053750353741	-0.6884778124027362	-0.9103521345265404	0.9941421010932836	0.1998039106260606	0.49689250748609	2.2057700344493254	0.6225953600057763	0.24083260629256223	0.39182161960531725	1.838206062485452	0.11867085300802246	1.0526988458761994	-0.09939674203266509	0.11270212775662887	1.545361279312591	-0.8896020549709959	1.3607087569504854	0.24743031253459186	-0.8283949281103342	0.13253411704697707	-0.2956434999683207	1.9307391332295127	0.5302738937673428	1.355814984703255	0.10607969277142305	-0.807231368046605	1.1527087469618322	0.025413936202378855	1.278366187104782	-0.6883732356744485	0.8071095725495261	-0.7236424115560905	0.2042500738531137	-0.6872043662723127	1.7988662555032924	1.1784595179939399	1.028887488990437	2.299174504316066	1.406444633393593	0.754766901412748	0.9575640977888302	0.5708612313109909	1.8270766646254701	1.4314795986848212	0.9355468764628088	1.0156816349663196	0.7527055884119211
0.8560491371656834	1.0706839130996773	-0.38195640602907427	-0.7899949610071374	-1.0464493783135134	0.2527583540176965	-0.6959438166259575	-0.7713490016124654	0.8684764845325668	-0.38482865890859225	-0.395337677303704	-0.43401005794709857	1.1992877538596307	-0.4191225101583216	-0.5381891799628863	-0.652542412336154	-0.49676021024998696	1.6721344407142757	-1.679264969146824	0.2456405135316695	-0.3724518562008361	-1.502649955853353	-0.4953616840001116	-0.32766520465481974	1.306787889205658	-0.1330847443611452	0.7266503565241866	-0.6699529284091205	-2.028807480880351	0.7034091715154198	-1.654292618671865	0.6504339389745716	-1.0299913106389842	-0.0806122526795296	-0.5294083711509926	-2.129573734900995	-1.2934519616831837	0.3814594337539895	0.27461609721299257	0.2172225412088685	1.6378285989183399	0.5577996493192081	0.45147698405990316	-0.26640776216598056	-0.287616182391811	0.08432841233712879	0.4265350085781592	-0.4836392066888308	0.09892984671247303	-0.8379068734327157
-0.540068773312664	0.40955311131229283	-0.9234888981475871	0.005761141703822091	-0.8019895493460142	-0.028873757738854398	-1.0541654120832815	-1.3722052511188425	-0.5852430461502155	-0.7576519171855215	-0.6070410760585035	-0.9637958482705123	0.2147198223318017	-1.107685182832619	-1.9534106727868594	-1.2687921585936182	-0.7200636126542385	1.195005756914691	-1.4401163582542442	-0.8089966872699933	-0.8827405133883379	-1.1874447292084838	-0.8930977963077177	-0.053981184245846824	0.3313404843862182	-0.8650554311694981	0.23386244292516276	-1.1712120219369924	-1.9866161293629372	-0.2860193145062819	-2.1335646756259274	-0.16302277577546692	-0.2262626767400567	-0.23436143034816873	-0.41616811758389316	-2.9821938527042002	-1.3639034816618174	-0.6557891138720474	-0.5716950276241585	-0.8349425086900891	0.1812612108684777	-0.3134003396051706	0.05260198939665387	-1.2362241829252543	-0.7522274877801133	-1.3557655510925966	-0.2851135336624102	-1.240332476390023	-1.1366127404110378	-2.0333544286390253
-1.6964747155728066	-0.5990810067758359	-0.5623888666609814	0.845435614962949	-0.5535562483753003	0.4749538897634978	-0.4555525770397782	-0.6742646791914085	-1.1119927604685047	0.10543969553651567	-0.3525776710276402	-0.9969243515148268	-0.32274663720580077	-1.0573940581979127	-2.151309184188337	-1.0797259456959598	-0.37926990995408066	0.36612848475811693	-0.4097962798018896	-0.9417417857801237	-0.9615305593244797	-0.31952417609129397	-1.1530321098042455	0.31775879176927163	0.03725400651328884	-0.9349361810304082	0.2932392586153772	-1.2609798601161675	-0.7411803397322575	-1.0346421803158097	-1.0177592907636708	-0.27071340832587143	1.1852289547816073	0.5032293652825852	-0.182831470003774	-1.8728056253130427	-0.6310251713674546	-0.5398650497622477	-0.3775099583480575	-1.1514534736421136	-1.0885686442484854	-0.9855066137604649	0.4592523198109831	-1.01784951698667	-0.12121073273373807	-1.4186676599678332	-0.06901677150431283	-0.8671742283808891	-1.59675266677801	-1.48677962527086
-1.830905973041143	-1.1080227919315606	0.1281062303829367	0.7908842355265961	-0.44098626051985357	1.1199510284929615	0.6635885996860846	0.532554369573467	-0.6586530015534096	1.6211460616411866	-0.15772700822601401	-1.0007225478050488	-0.053414116831678106	-0.15442731598288673	-1.1931331699069478	0.3106167353305351	0.08979857266658772	-0.4817188003290237	0.4970998667141671	-0.27161678125927335	-0.8407190887282224	0.3110737641181416	-1.4299925126954427	0.45435358958225025	0.7689386833336818	-0.3857145602911238	0.6433104382252007	-0.9541142093859953	0.6938270155423251	-1.0586842071433697	0.6764286518265026	0.3054226887226347	1.759158194804791	1.4412540306748032	0.33560342716981506	-0.07117499885496709	0.23937015968520634	0.3965280913843797	0.777355015232364	-0.3736106784017494	-1.3496092243419011	-1.3005785665003995	1.684966953263652	0.15647657375308113	1.1406497128754451	-0.295471305920614	0.6336222584779492	-0.008006772821551319	-0.9708536972202746	0.3765852607354053
-1.0776359665990707	-0.8497930838532547	0.4863063802372742	-0.09406588412660727	-0.3158954531989955	1.0413699390468596	1.369034829964088	0.9135041702265069	0.037722932285901685	2.4202936021751786	-0.30635683696412486	-1.3337455548302297	0.5840440301381457	0.811831110770193	-0.03360583886053025	2.2645348036886346	0.18922091742495722	-1.013956664516671	0.6895588955023687	0.23616737782937097	-0.793509430307795	0.3180224380035952	-1.595717622070361	0.29477313259862936	1.7219091947867127	0.15120976989149718	0.7870045271838668	-0.4774425703401892	1.436997060253227	-0.646054181219311	1.4847471878534266	0.80121406511947	0.8961934974708005	1.7014589747407824	0.985405535260832	0.8520011996908756	0.2973413333098811	1.1017562763243665	1.9010525588324139	0.8895778527343494	-0.509298434762432	-1.1036910269274858	2.779318555593931	1.3151282325645246	1.7761614807929245	0.8783011983141739	0.9461275543988166	0.5595207226936343	0.039319444299342275	1.740063220371068
-0.270516296857034	-0.2929379780315023	0.35879054399439037	-0.855033332124278	-0.1060267875276574	0.19280051024134584	1.0777624614495247	0.13347786172082474	0.3058740599095535	1.6901184202236528	-0.4695414384363669	-1.5478344132221742	0.8367966337334022	1.0175307765739647	0.5105948438528045	3.5228881485658348	-0.1218233221628208	-1.0642542639518284	0.4499662137691849	-0.14915476987246531	-0.6459238117988931	-0.0454768661656	-1.2657046121884703	0.06278112538557261	1.8221714345030626	0.31014938451343205	0.564583323330537	-0.1606528798201281	1.4320434185742645	-0.4346894761183772	0.8758561374665507	0.6361639834032864	-0.3510827831699516	1.0344785958611962	1.3591385713552029	0.5144810466170464	-0.6279185406306711	0.8616624113784734	2.1355035285644726	1.5942383575705361	0.7540037806458054	-0.4294440358701586	2.810112355518521	1.7125476683194267	1.0750422411198266	1.1633204180154308	0.514578960798254	0.7325779523983341	0.5330073344899362	1.3306025119581095
-0.024635506678633262	-0.018746851236149702	0.039176930869326755	-0.7626755519684594	0.004095713645396831	-0.5534265426615539	0.10689782274426124	-0.7605789254684387	0.0730823355719995	0.04145044481331553	-0.2911952380346452	-0.785668797638359	0.44756004926266973	0.4515121062638041	0.43241181821219654	3.260634904431839	-0.4689212417307034	-0.7603134039409746	0.444521627757163	-1.142200387388448	-0.004877685072857933	-0.283006277632979	-0.2519996655569033	-0.04041055650391901	0.9323588936250278	0.390927236545936	0.20505878210038536	-0.1553454964636748	1.1374210029891147	-0.5885030421848833	-0.32149105254423777	0.011473503993185172	-0.46760658043933	0.0008037879545301512	1.1712910865164026	-0.23982855008642387	-1.6419323618314872	-0.051142101618086556	1.5455556684587786	1.1906880612428072	1.5105636389546793	0.35063205820143106	1.8038396921737525	1.332809010089208	-0.34953013352646606	0.5671767224371869	-0.2428052175635556	0.8327474817529136	0.26203446808288283	-0.3030271839857641
-0.16756647612492295	-0.11092841183542326	-0.1925680817098255	-0.08247120058404142	-0.13694642041111624	-0.4002200514618481	-0.6223087976697125	-0.5645249716305059	-0.32574374495285446	-1.1071315842210872	-0.04999501441651814	1.0463983727948467	-0.12645962466992688	-0.17049380370082043	0.224675070002598	1.7621354196895715	-0.5133829166450781	-0.40141771733349607	0.8265168410186234	-1.8073337185266323	1.0581615838424385	-0.16290486086496136	1.038991064595283	-0.030068068859004076	-0.05464046609553672	0.8081376325583478	-0.05649303234993147	-0.27795353967187086	0.8106704933422368	-0.6294658257677279	-0.8531192709556991	-0.430693088752392	0.736161079405707	-0.6212787320195222	0.5514078995988538	-0.4999455914959931	-1.6524956342120698	-0.7395595957731584	0.8623138187107484	0.07064386714556718	1.2645280471062803	0.7249838619136529	0.6131254916634676	0.6437139109765032	-1.2517446070161913	-0.2177009213425584	-0.7124143340400123	0.8708278697243014	-0.35441233630626634	-1.5426620973753757
-0.10944537635973972	-0.20926372107535468	-0.3376762841173333	0.35491174985282054	-0.3278659567202493	0.420223458409487	-0.4600096941318938	0.7108961840256541	-0.6073811994851257	-0.9907671230233768	-0.35845516952398543	2.7506412384262813	-0.31450515987393357	-0.21686186914923827	0.14211861345745222	0.08813969195667455	-0.2698453435256232	-0.16179187155565392	1.0196872204002563	-1.5674441941126402	1.7946010008233377	0.16927435927538695	1.7753951715451002	-0.013771966001764328	-0.31607990113952644	1.355176515493514	-0.22737356961418473	-0.21365515274777278	0.3121294773834259	-0.1734769742618194	-0.32814754452584594	-0.39363126171431434	1.8855346381473572	-0.5591667947149273	-0.04494908173697783	-0.19370105585996508	-0.4952683949395217	-0.6214151557235339	0.5682805327141721	-0.8719924687051791	0.27774318874720094	0.44413033267041596	-0.06755750126275478	0.08067262400753188	-1.089748316645604	-0.6043995997338086	-0.7208176453397555	0.4447495825163703	-0.8398150626156597	-1.474431042007056
0.3696484458912754	-0.048110434107486756	-0.5246028835216751	0.17362322510417785	-0.19992163966890492	0.8574494621171381	0.3616797481840745	1.8978349549261782	-0.6968677801167673	-0.19328139764138047	-1.211053159564717	2.804414203049425	-0.11623355851704156	0.2763844408422618	-0.030414645565683407	-0.8626323296488388	-0.00923761761298916	0.04238993124115114	0.44535404204083867	-0.6937363210368908	1.4617056607935346	0.45996627892053843	1.385748342669519	0.01008457796521519	-0.02397197731604936	1.3197788862198605	-0.411038199821007	0.11872312272361853	-0.45000683652824286	0.4123211874145106	0.49078135591357797	-0.21124930882326146	1.6230617967427519	-0.1794407946588893	-0.20406684536502245	0.13725619710859013	0.8844735023231948	0.012054482952207334	0.3904287340632993	-1.090379884456277	-0.7029461637945521	-0.29127218982630565	-0.3619057466372067	-0.20959260910837194	-0.46011052436297484	-0.5582541720755266	-0.5582906202368711	-0.5795667586033293	-1.0466449231433306	-0.6327816094570995
0.8663631724130687	0.20680196039581478	-0.7297173726749817	-0.1820012618696431	0.2683865255896824	0.21717104679653282	0.9753394120563897	1.9920950137400781	-0.5809187821365128	0.15151017224089589	-1.715132709627422	0.9542010543927109	-0.05224056143537482	0.7840439114044131	-0.519456185314946	-0.9645591297882947	0.04546535224258509	0.3477259060305064	-0.6705515816434852	0.1396375121413518	0.20557379563743705	0.606074430990638	0.13508962751197492	0.13062768087087148	0.0038942143257907178	0.3916559975808737	-0.5721788488261574	0.49012879380840124	-1.1407704657555306	0.4042375321314134	0.6314314950008091	-0.35057900602373315	0.10715213087655241	0.01080762080330511	0.14464764360067844	0.1557451559309976	1.3815384672848603	0.3286631569703931	-0.25417073119415934	-0.7869900481389336	-1.0611680264532453	-1.029462975806641	-0.827800767277927	-0.29157604883404814	-0.22661820859563941	-0.39830572735121716	-0.5223620940331697	-1.5801455833306994	-0.9815621408532906	-0.08132105138547391
0.878240292892695	0.18214313999724382	-0.7534809437782404	-0.09759478383848294	0.6204026824260012	-1.0218306009569949	0.7302356846531485	1.1428431367026917	-0.24123550355663337	-0.3357646573018746	-1.0517504340445398	-1.3045297601910424	-0.4661766872215452	0.8557902725395576	-1.0977651092358514	-0.6862801587642089	-0.1157750268767705	0.6648330881437821	-1.393108683155393	0.5426474556213611	-0.918161779125918	0.6479447383304983	-1.0001706608659293	0.33338534931386593	-0.5920514298771711	-0.7811640724494134	-0.575026485877208	0.6844732912745041	-1.2432072356375274	-0.23586648355584128	-0.010599369730039379	-0.7938317897405082	-1.2901315667828706	-0.12142469333303335	0.7111972655482133	0.07027823060130226	0.790849379917213	-0.19562145283488458	-1.4088575981872757	-0.525123759734669	-0.7448071461181996	-1.4075461719906057	-1.5884506362098347	-0.2660522352885048	-0.5030906631238075	-0.35454936423873334	-0.6022448159424871	-1.663570569052442	-0.5652455003720209	-0.17085901446727153
0.41753528186463545	-0.2396479921321471	-0.46318441086286943	0.42314087858561034	0.4491305018436016	-1.6848007030376222	-0.18570248769975836	0.2711019963014626	0.21122353032814076	-0.969237859505678	0.4393051065015771	-2.02094788033822	-1.043282001372515	0.4101478321336452	-1.2407525695239123	-0.4959439959241001	-0.35264880347469973	0.7258440326390219	-1.0305773675676793	0.5414070810419626	-0.9332566812873191	0.6230779416285199	-1.1050216902011325	0.44313412047995787	-1.2663062607468554	-1.187644083257714	-0.4114243753342508	0.7973370912730927	-0.6361687591687695	-0.5667260865897511	-0.6318546651379424	-1.0612859732537887	-1.5800978427369285	-0.3370443623364095	1.0614314365622235	0.21934278107323185	-0.11449790254164077	-1.236882065405743	-2.3238061569099653	-0.54645983696306	-0.17980333268896204	-1.317158735998773	-2.083282690523677	-0.1686408692606338	-0.7034004585652963	-0.36881275678396436	-0.610245961136815	-0.646563212881731	0.18730906301077202	-0.44259504710902603
-0.016242016027600822	-0.7683946401375711	0.021571643788947457	0.7975563849614616	-0.043063118064414735	-1.1585293741195681	-0.9333022495926618	-0.03295770336579724	0.49293518140595605	-0.9278098614643219	1.474217756445595	-0.6105906760587041	-1.1293703682058378	-0.3834831290302896	-0.7128973565330087	-0.504544616280888	-0.5045029546893307	0.44766940476732486	0.09841328568875132	0.23190055130357862	0.08609713224205819	0.5307380127885312	-0.07549052210868122	0.31518979619987814	-1.2774840419495281	-0.5900580200116994	-0.26142415698041377	1.0817573418892699	0.2220105846947627	0.3014543692934571	-0.47006666640523775	-0.8151353252105485	-1.0798783728935264	-0.416388566769286	0.8980079015828207	0.5739507127547239	-0.4761143707948262	-1.8853899919656998	-2.136268605962715	-0.5497570403409464	0.19847954031227963	-0.8602290829251978	-1.7330664906547149	0.046022982174867215	-0.440568071953264	-0.2213130398029347	-0.4724053059230025	0.6447974075659666	0.8591657324761963	-0.5006490173395649
-0.01869804390717941	-1.0066176258833144	0.4371060549370767	0.6165645770113407	-0.2263307311439331	-0.05139605676398331	-0.7955329310080612	0.013450999719210655	0.39545124776676044	-0.22559791606641827	1.2082604242586885	1.6366514342942118	-0.4657732839562399	-1.2883101582414835	0.13819547476035926	-0.5705633385389993	-0.4589944755659481	0.13685672115759287	0.9478228182011799	-0.3763731601174151	1.1245249365457988	0.42439514959215185	1.308440559654423	0.03661505524294996	-0.5825556917934029	0.1510232995336546	-0.2895114859502472	1.5107841339953942	0.736589090087668	2.0017136807685354	0.37730986038669895	-0.2724656999671318	-0.7037942042214264	-0.3979362777036579	0.26218793763781123	0.7969739969710344	-0.18935657414428864	-1.462191557518523	-0.7910095318433917	-0.119980999577775	0.327997614662614	-0.25834351137967654	-0.6851501237924744	0.44339499236664254	-0.02453162915641453	0.23712691757504598	-0.27661688894360886	1.1811111999918336	0.851005653754846	-0.5132012422987188
0.3041557866823432	-0.8327228478227505	0.6393354759190802	0.1385487020970272	0.1657449469888396	0.4451136693801347	0.21036973961062727	-0.10133760271091917	0.05754826810992374	0.3983921939062229	0.1604508364081611	2.8222891588203742	0.5122183025690893	-2.0251996314938117	0.727656110919698	-0.5784664175189611	-0.1885537791421556	0.1895249165330288	0.7898733465271645	-1.0970379824306957	1.2846115700815617	0.4286573197940635	2.024467589040609	-0.13791465713017675	0.19168056290272578	0.01852452403828177	-0.46452293060775457	1.6592205387849026	0.7174724626571067	3.08119074971268	1.123112554271259	0.07889715074546573	-0.7269761821245926	-0.4127543015380979	-0.46123893573100616	0.6878134008648162	0.16412962610511786	-0.15802840027458864	0.7769587972702793	0.7220477563793616	0.4670264986604612	0.2126107294875214	0.26573759824836385	0.9741416714072695	0.046409333419658284	0.9284393538273991	-0.08699952271477293	0.7603508782811613	0.09423226128786288	-0.7299048837168747
0.5365848247882837	-0.45567321597052535	0.6895439124605619	-0.06375395686098691	0.6129033040528223	-0.22372918514554788	1.3974418284385597	-0.5330755089717214	-0.13510433103446812	0.40720289587969033	-0.4360764186343667	2.1273064840100915	1.1123418618000707	-2.294452489119081	0.799680149690343	-0.5550837722212285	0.19985261032455445	0.5839869554249212	-0.09719104963685883	-1.4053401293997705	0.6205289402408714	0.5870350314814694	1.5925708584470784	-0.0635343469976917	0.5402544641408605	-0.99880798020857	-0.6452272529938091	1.1492281184197826	0.41290673374920056	2.5011162576934347	1.1353874845177883	0.07629153943848425	-0.6175800349880924	-0.4234071592648541	-0.8034987604948294	0.382504816426459	0.07575858642373502	1.0821433091545256	1.4210240812954154	1.4615543806164233	0.804873987821156	0.3291962324621276	0.4706703206906811	1.3734675909928693	-0.1752616451027123	1.5225412656705428	0.14893049362047117	0.11275000453396511	-0.6302767404623079	-0.8667980268804873
0.45751003133315254	-0.13543780354222937	0.6587727022449756	0.18295552510617744	0.3679912367179266	-1.467388746003068	1.99973311648193	-1.0653761776280855	0.03734424587951721	0.026095574999460174	-0.05195325887160569	0.29004310218915186	1.0176087369599827	-1.9523984110759947	0.575530275028464	-0.5825335356888731	0.47218213963980304	0.8220391532182182	-0.8082089130532105	-0.839631163945237	-0.11149529136062664	0.7302737194828232	0.37125359085411314	0.1265519208947948	0.5432809121668325	-1.8681218425957478	-0.7803972121279106	0.1572703417093566	0.08876982627024403	0.7460404784957919	0.48002862628379533	0.016612974052110884	0.008427409593667013	-0.26528183380563075	-0.6064140271011618	0.0958923391881781	-0.35653398579346224	1.352265081214036	0.766832351027518	1.5567008657603196	1.175384952345879	0.06577838934891783	0.007825752952787238	1.2725340154226854	-0.15596877849094312	1.5871547678019302	0.4586309871472831	0.007154107531910196	-0.39568552269604557	-0.3706245998969806
0.23408387294731264	0.08096752810901754	0.4295952381131214	0.48027877061377366	-0.5974469956346435	-2.211303371118414	1.72927098250892	-1.4764703459459492	0.4043472273141985	-0.1536788498301776	0.6683111955192008	-1.3474477769258593	0.4514733143783069	-1.1678958230309047	0.3897018428271138	-0.6657265628714643	0.4197760369130241	0.5010608405302612	-0.7876799844448612	0.4005198271171619	-0.3681300777515588	0.5988241162048819	-0.7960273119458008	0.16553844109297336	0.4899809564949168	-1.6537040818415076	-0.9114675229183908	-0.6785899079218234	-0.25926114109448767	-0.7685458149708914	-0.30367621401925016	0.167257625185851	0.7162823076126263	0.07716366196447107	-0.1976963185051791	-0.16771784748541826	-0.6448380482892961	0.5675592206598704	-0.538627250879145	0.9216699961117559	1.1989386508557307	-0.36743878255069884	-0.5380593559937922	0.5212139183641498	0.3531859442728515	0.9046772632998913	0.7081035569500215	0.4144000704028127	0.7731287082994857	0.7346918363956275
0.1378657738176038	0.32263663176903445	-0.17902213159436417	0.4179818599547523	-1.4190715996210326	-1.9440253701832986	0.8956219888433748	-1.6146419705159403	0.6550277024728685	0.09311234539124569	0.8587060228220573	-2.0256995370024784	-0.1595175876347381	-0.29953573644467407	0.32089683385633316	-0.6741013870173246	0.0772233683740442	-0.1162870909662999	-0.3149939297479085	1.4579687810772062	-0.2818223167913538	0.1496831787356173	-1.225492511426141	-0.04067274288606294	0.3419158315007096	-0.5325966368672034	-0.9752194490812943	-0.9054978541412099	-0.7157390697742487	-1.2408666221252411	-0.7520642486101446	0.32471216769337674	0.7924589272409202	0.3866194135437517	-0.08810013223931848	-0.5114046468354853	-0.48991030655336537	-0.4780485749020105	-1.4874706454203	-0.025035226788610053	0.7161998998912328	-0.6753340347006662	-0.7175405863137857	-0.5725004012745608	0.9310962260634204	-0.2594143930909617	0.7305310800796776	0.6503543070786365	1.7286080047253227	1.6375114723111854
0.18946330157864383	0.6337179905275956	-1.0410607100342573	0.13945475038539545	-1.2282662134234705	-1.0664938748187902	0.11411419814712767	-1.189410992794189	0.7266201270423068	0.4615550038456708	0.5023389478427065	-1.8489620364860337	-0.5436311977375051	0.4108722162119942	0.2545425301788666	-0.39444603667069084	-0.2226414718518416	-0.29220342165194996	-0.021765640907622952	1.5778692071737597	-0.227663264872002	-0.30239303263727974	-0.8256807346360371	-0.27411746969255896	-0.14766908052634514	0.45614716114383214	-0.7364265088571369	-0.698621428652527	-1.09849194766037	-1.1003908587541984	-0.7181748184326472	0.058314027409619246	0.24974687189593242	0.4926630182066671	-0.41831773743843287	-0.8183276816746301	-0.005753337709123038	-0.849828679038692	-1.5751663882896054	-0.7104344044541769	0.039450576857511445	-0.6755543381557138	-0.5209488198692406	-1.3945727299372002	1.0219246186238444	-1.2602672274723976	0.5965685018461212	0.2465297417976605	1.3526071662443886	1.5960823404789453
0.15453527313175675	0.8119720588047528	-1.5812767809016615	0.18733331239775156	-0.104735464755588	-0.31086431304649675	-0.11360776597723388	0.09550817083543604	0.8062404456248803	0.5757506373144975	0.2713396570177831	-1.2343540016197267	-0.6439136451328713	0.9584924320830095	0.2074845266139789	0.29220459171405516	-0.08675459022504113	0.331571607418117	-0.08204946081198645	0.8298237315309406	-0.20198471021531597	-0.328181472149094	-0.0656601818442736	-0.18708132898300192	-0.8790852905642264	0.5967242078825336	-0.03496284341842022	-0.5578531286431389	-0.9949097429794921	-1.066609761985138	-0.25120713157417274	-0.6255812756186849	-0.07698511014982334	0.5500332821230933	-0.7603042085409557	-0.720298891017821	0.5726818788754079	-0.31215121385623973	-1.0627348291813254	-0.7890551925950195	-0.29080342783515567	-0.3483770043767733	-0.15788020555134322	-1.4950682151338632	0.6491129900687264	-1.575520665791554	0.6419803886645713	-0.5050417586878635	-0.1645694268492803	0.8299783403528828
-0.1534501047759047	0.5589159931173305	-1.1893466184000463	0.7950284426359105	1.0232926195717542	0.030358084949524074	0.30801125146638136	1.9438228883412543	0.9557502448944288	0.3798629961462634	0.4690496894200711	-0.42437031579134843	-0.523983465777783	1.3898291155753155	0.39494479616864325	1.1856313814031156	0.5668110926125154	1.1882493908083733	-0.05444114996242348	-0.018289411524697374	0.1054341074895214	0.20093636506999937	0.41664667736992933	0.3559010442831576	-1.3233803347830089	0.23868987633346772	0.9246424161111721	-0.6391891606170942	-0.21965627874286614	-1.0370834495776704	0.4987933403262369	-1.0899779165202264	0.47605965235279507	0.884496189139597	-0.5848519330728487	-0.009956621980929588	1.2012329319299238	0.5446129235802454	-0.5296407340227699	-0.2928067184626176	-0.03295396228874241	0.23858743936442234	0.21924368470989627	-0.9355932253320566	0.31859363302827065	-1.2495542585702244	1.1192561598227044	-0.921822111082233	-1.4242320922560987	0.2652825389546264
-0.6441727137887668	-0.18183969620084808	0.11446462550754154	1.4825219525807998	1.4027722110051215	0.25193285964181217	1.027741941816987	3.22611179130096	0.9181226830406827	0.0421662324224655	0.5746709972066179	0.43640339595833233	-0.34568377464936023	1.6283768468951567	0.8809548136355981	1.7341624289883766	1.3471950789682188	1.2962921393887314	0.45782358632517905	-0.3066798057284261	0.6599868920583146	0.9610920368320565	0.262290786807575	1.0886262831516922	-1.1474173670559842	0.28181215776466334	1.6475558561256167	-0.5756339275702614	0.8459652634087247	-0.3511539427364178	1.2103628956574264	-0.7190589345167926	1.552659608805003	1.52742500643985	0.06782042059383168	0.9732177021176	1.9137438379338054	0.9901129940790836	-0.29923227057234003	0.4441119944187026	0.4910198811943474	0.944926030816683	0.4830607104882609	-0.1797412836523778	0.2650468542070221	-0.7810357164684424	1.8260231873486403	-0.707499281979104	-1.2976335835884545	0.4010988956142662
-1.029821270851666	-1.0407897849862466	1.4881155217212987	1.486543820962823	1.1740696611985233	0.7201911526177699	1.480009770613235	2.792275844731009	0.445526396983572	-0.30532971929529457	0.02250481898660845	1.041638474993132	-0.3418422821274298	1.592548101994942	1.2729842227880266	1.3972600935720412	1.6426205721352893	0.3634490860996214	1.163256458384731	-0.04173154913213409	0.8219925344701007	1.4493860911047711	-0.3900578553987165	1.4950567879607968	-0.6981694777705625	1.049777888248957	1.7745166759809936	-0.035665747478271115	1.491587042917265	0.9494582007369069	1.4449866895240724	0.29788195184854005	2.122053357446473	2.0285762046934215	0.5303019203171967	1.5118854390528744	2.477690102927936	0.9002895448344731	-0.29662195791885965	0.9741718323974725	0.6961581120463363	1.4864281797119574	0.41589077397606666	0.3257061637407639	0.1429826719037958	-0.5441289011953251	2.1717614833356484	-0.21082566301819258	-0.15235629079919424	0.7317857255059835
-1.0835063347152043	-1.423646615650723	1.9057871358862408	0.5916447664210316	0.9609114722564595	1.3524960239287283	1.2816313335542664	0.7084594721628191	-0.2528623136374395	-0.556820906224177	-0.8676984812081759	1.0455819067741687	-0.6087239125587791	1.4009603985242407	0.9796825780444997	0.20381876524200054	1.1244428568903704	-0.7784691804623459	1.2925149562559723	0.34223183835635573	0.008547467924722543	1.3867313708279971	-1.037131712169062	1.211295106067191	-0.5858638768826225	1.8599421792395638	1.3946736331966036	0.6870223344196247	1.2989361508156583	1.703707989818026	0.999358640954265	1.0470457481257072	1.5877432718161049	1.863248280965676	0.24681872344824327	1.154471063408509	2.377991773902105	0.7579058041505768	-0.31451429266485736	0.9761870306359737	0.3080043195426938	1.5020780625203751	-0.11155318778900246	0.44140626211201456	-0.347423001698415	-0.40810253236679256	1.6946921292568833	0.07234423669519582	0.5853428394078981	0.47849430317927166
-0.8040070741976583	-0.9744864660801242	1.1010607823043421	-0.5643312337683891	0.9294053804813953	1.6701541036874261	0.5232534241339792	-1.538244397596771	-0.6016007586777257	-0.4963931990703596	-1.1440997096891719	0.4824895825188207	-0.877095584919483	1.2649575800549637	-0.11408475042016591	-1.0736518679656182	0.07510312333004271	-1.0107766667376812	0.48256396054411155	0.5821487319982257	-1.4292215170927354	0.849493817662584	-1.1981176524274002	0.35585567595415807	-0.8389488874154231	1.7620390323040145	0.8940795928487937	0.8521261246945263	0.5103074223778479	0.8782437007677396	0.20030368805925758	0.8536856999002731	0.3553504375875642	1.0162415006239673	-0.5001768817119264	0.18400515934672126	1.3027534433296941	0.9558988293548162	-0.2536591581550043	0.466527373815662	-0.3865078619242084	0.8733414274994213	-0.8098147523612786	0.2857765497671852	-0.7899976177386793	-0.017321682834049886	0.5271755335481949	0.09335425233915469	0.05190398389414178	-0.3077240364954013
-0.3717961602559648	0.09838804793382254	-0.14097304981167616	-1.098010609058677	0.5749376044853397	1.3347323518084808	-0.3142116459592849	-2.3463128394046158	-0.2898746040960313	0.032984100929541335	-0.4155005637821871	-0.12387133452063655	-0.6559858638307303	1.1374265576968898	-1.320746836907047	-1.4848842630625827	-0.7927871834904738	-0.16601292291648484	-0.6943714578230594	0.7762952766680765	-2.2752690085758833	0.08159038038858946	-0.7776965322921457	-0.5296616437223677	-0.7913485418488451	0.6055606011729643	0.5411096237622902	0.09468508986235626	-0.21862750602130232	-0.974669875678903	-0.3235539089991644	0.04155122751624738	-0.6963138510713385	0.05004863415506171	-0.8138382283998451	-0.6016007278806206	-0.3630719519986415	1.2650523221188767	-0.09350694541506227	-0.1817537270677845	-0.8611875180172385	-0.009184947763354096	-1.034043857204709	0.04210317717450225	-0.42629570986206294	0.6240473404309658	-0.6771499916921372	0.22916888610716632	-1.0973724940787941	-0.7186433731958842
0.014504395901518781	1.155486252606091	-0.7125091103508923	-0.7998918777557392	-0.4520062840196978	0.5705063796976417	-0.7917878831926838	-1.5108938707278337	0.3157160463086394	0.7418385745768488	0.5799846779015252	-0.2325456737984769	0.22899361430675752	0.6727401653060836	-1.6876522057840257	-0.784852629879882	-0.9329074976597641	0.7642121916959296	-1.2369807668741095	1.0453206930766574	-1.6081878239212386	-0.7090496208488051	-0.11681743922620608	-0.9454298554434278	0.0402219359293177	-0.7287838898536013	0.3001183243472979	-1.0567318113003468	-0.4007734383880952	-2.0308270799776187	-0.25711457164724294	-0.43598389941770505	-1.0939031438421551	-0.4593285427568776	-0.2400537516049416	-0.613283264371579	-1.6531856105007237	1.1282512315610465	0.21563864385256568	-0.5059253948961737	-0.8719895516018064	-0.46776950888087254	-0.3863268178507156	-0.11774997147454565	0.7433515835501562	1.0405324502686835	-1.2991251635405092	0.7180553701669349	-1.4703315179964727	-0.11928787032052789
0.27544264097590204	1.6339657458990278	-0.24213414928583277	-0.3894181272972859	-1.5606267580181796	0.016357332318696776	-0.9024037991573836	-0.26917029114974456	0.5532496768697908	0.9229826659149585	0.851285462338213	0.1487125050010417	1.2840350740583386	-0.263328387909692	-0.9521848596296816	0.2733801413648243	-0.4692780617764567	0.7579189354962701	-0.7494517836298433	1.240583137415136	0.1552828661399191	-1.3458065970266282	0.3288945449351106	-0.9114994450032423	1.1956130678803683	-1.159854543201344	0.0341862865841557	-1.613478029399055	-0.06702385281259308	-1.1732873729586464	0.09578951697910078	-0.09390359712036145	-1.0144428732589847	-0.4842379147918516	0.5439775048620347	-0.001566464523130121	-1.7571802949446131	0.4262491931581565	0.6771613489445344	-0.3279025614321035	-0.6093884125895959	-0.18369135748811857	0.7584533582322579	-0.03192681678085026	1.6184543433425778	0.849834672703766	-1.2537402453682147	1.2679106118144756	-0.5214087838272845	0.9853596163055436
0.46973011880786153	1.4721583375229952	0.5928031811723528	-0.7845381835415431	-1.6164790368157076	0.14160104124062875	-1.0229803505394621	0.1399625737847219	0.2325588017877663	0.1488006760141525	0.39636333919766753	0.48157621303929715	1.7217554808072768	-1.1315341381194748	0.12272131358798678	0.6368165527517587	-0.10368325081325064	-0.04831756470412266	0.15151438027122688	1.1172213131213542	1.5667355077130773	-1.6116986976563528	0.4144949336176117	-0.9567495885414109	1.6917357507660544	-0.4205197761459966	-0.2402621848444448	-1.0805357069813386	0.36854691687868013	0.6457501168764228	0.2129059030846195	0.5596021592494147	-0.8479309080239318	-0.4703637657125973	0.3507339486907354	0.5121801265166722	-0.7204193254106048	-0.25948037309822714	1.0869507391649649	0.11407286828955165	-0.3742419255099276	0.4069296155156053	1.4939792628454753	0.33038550804643824	1.1186884711791942	0.30205463200087673	-0.9733666537876662	1.3167987188302712	0.8832747072568493	1.4680997755769827
0.6791723320875585	1.0432507863683829	0.8166766473694013	-2.0912984553177996	-0.23038093011174773	0.8002405218115307	-1.4764924315137538	-0.2878936132564888	-0.1692169873640295	-1.0783432196300888	0.16686913902502065	0.32048158542632904	1.2746399937061843	-1.0752325710004509	0.4985767331858341	-0.021720145950214088	-0.43614904349547856	-0.5375911394689954	0.530781851489706	0.6839757974362748	1.5875257295577945	-1.373082815484698	0.43661638009013676	-1.5395051095861667	1.180728119130464	0.7416574647211776	-0.3964600437348087	0.08429287899517227	0.49804700663574697	1.3887799971526515	-0.013262606483407317	0.7073396830128352	-0.7915061094988395	-0.7527011000896519	-1.1263345148990418	0.3354546909552068	0.5614315199291722	-0.28303960388606514	1.1205353980328694	0.415512431465912	-0.23379751304234966	0.5189243853529184	1.2422467776225579	0.6812707066227884	-0.4494314439892933	0.03991109161635616	-0.9410836718724358	0.6461146533049195	1.49919128428352	0.8626602268895205
0.8429050266193596	0.6757302384718368	0.16696407767579394	-3.3618120207026663	1.5581423143828266	1.3704763086231937	-2.1803020152197394	-0.6440627920456587	-0.17283436384758766	-1.6435908335545286	0.717258494488471	-0.15709655259353794	0.5197084489806292	0.0934737322269321	-0.04619452968816704	-1.0270535677844144	-1.3145210449529487	-0.016599328538736337	0.14537911316304988	0.20224322092510466	0.6416013196642241	-0.840555858608227	0.8171453030584911	-2.451015244602665	0.37816933463909885	1.2991312372276795	-0.43070552426305897	0.9507506921657591	0.1957236989721765	0.2271422902176804	-0.20393348860529723	0.2733060418669481	-0.8846003701481364	-1.1802828487869248	-2.7223055590515965	-0.4287672761012512	1.0653308036446134	0.2571418583491381	0.7094784081759195	0.36939789381005006	-0.09319317893764241	-0.10754136310599254	0.3165000623538122	0.5023117596543746	-1.5478669662159712	0.28748127561585063	-1.253777699114017	-0.3492841693092236	1.0663651322388246	-0.17084021985041856
0.7176968823779613	0.2893657810987785	-0.6955283677689862	-3.4383928486675854	2.149995377811475	1.3565497761667409	-2.755430855559018	-0.3964960611647177	-0.004952873684515136	-0.9666683202658849	1.2709471078306642	-0.32892354727840234	0.24801492169261927	1.4366548891811255	-0.6975020448703618	-1.4590292818006894	-1.8981581618547396	0.800810322592835	-0.37970385697190634	-0.16489751877865075	0.11821296986656636	-0.5790664578136542	1.6197785246134104	-2.8911028428020082	0.1681259607256232	0.8480666633645138	-0.5025607841545602	0.9686445588058684	-0.3678855294330513	-1.517480920528533	-0.07678505785453153	0.01670167839090906	-1.1601929327532012	-1.3695550524364326	-2.844509455190095	-1.0818495406869286	0.44551061044637524	0.5473814441859094	0.26783813702775716	0.0597831518014419	-0.03651752495427858	-0.8409395084306107	-0.43783865333924854	-0.46580158652337467	-1.1111441389131844	0.47499961938452895	-1.6044825289703555	-1.0280642474662478	0.4404368672789646	-0.7421696132939707
0.08708408529642633	-0.42065831266998543	-0.9586050939606843	-2.0921086225817107	0.9947503531256501	0.8610571552561634	-2.930723384888656	0.03815377230019075	-0.40237487930603355	0.27136941936992937	0.5410544421033877	0.164229027190921	0.5496566306445165	1.7085680308763584	-0.5609361837652249	-1.0915427415984549	-1.4619822349158864	0.4896670363231029	-0.3824829964979718	-0.537676404518828	0.8396424867976355	-1.0581572625206555	2.3766799165028374	-2.254914843645246	0.5002894362368774	-0.13941092657184517	-0.6897213082187297	0.3277723905306224	-0.8900455072517536	-1.8942765127914338	0.08530200168287443	0.5122842737276669	-1.5262117977864176	-1.2153205258873445	-1.1619218985603628	-1.009665291632875	-0.7503765512105757	-0.03342644573066583	0.35993396559416385	-0.3583025802007849	-0.393637541098703	-0.809169491284984	-0.5087568494647192	-1.7827476012734567	0.1638572796781134	-0.13366221851017565	-1.6308616203237989	-1.1075845223761713	0.44695464036052035	-0.8180420405589117
-0.9150129416126499	-1.4312233331150308	-0.5436547484980085	-0.30376187020899903	-0.8023153706195385	0.4417112891774861	-2.742106202463151	0.04842403882671614	-1.6605319741258602	0.7519602770760091	-1.5513842737669314	0.956772006108209	0.7093472601431909	0.6743366233649701	0.2628979034457843	-0.49506559541270223	-0.17192930879857948	-1.3878837311729837	0.015607701088818982	-1.0568153891685288	2.140727512973634	-2.1039021314062585	2.4331574322314493	-0.841319666196604	0.5066546060625433	-0.8362958754861475	-0.8126369934685728	-0.39282283994194483	-1.1455173738683462	-0.5197711924964162	-0.26169389707469126	1.2795781224629386	-1.5948476600477333	-0.9985194644113293	0.90221421058592	-0.30578337903424957	-1.5776145310117389	-1.1680363282467967	1.0465637461990949	-0.8570573243673523	-1.3225046434430843	0.08305527379643037	-0.13070218526215496	-2.5269398736659894	0.5730526176972919	-1.477089306130142	-1.250559465731986	-0.8889363896352956	0.8820540298156306	-1.1164891211261554
-1.7218772804679607	-2.134726760456136	-0.1529389626137643	0.6458440425884301	-1.5805866047840156	0.4858247859021546	-2.3193345734418327	-0.25089071174101213	-3.0671076218361746	-0.09986872831893781	-3.3957339925436227	1.2579858741254524	0.09371724351377406	-0.6120833766211595	0.7517226090466198	-0.27635295882893013	0.9985517386684084	-3.5210850141560215	0.09876633088171491	-1.5408471736344165	2.5430067256500695	-2.882406932133315	1.5197480716462832	0.34268965683574504	-0.286586904892847	-0.7862550137503185	-0.6351400991400338	-0.7676967830959391	-1.1346776524247177	1.0917663495121612	-1.1752079274963942	1.2238982382554355	-0.9320393040753381	-0.9803417359253446	1.524216524799653	0.27994961378671385	-1.4413661130195388	-1.9101024541092209	1.6577266053883697	-1.444597796416668	-2.3836843996239474	0.9269445461702063	0.12872968524812506	-2.129477242385613	-0.5851182292411643	-2.5679414272015952	-0.6823519724470821	-0.9080673494909316	0.8152606566269811	-1.9720468176042159
-1.7041009824820579	-1.7989394981174727	-0.46345665235255296	0.3893392636409109	-0.7839724261290046	0.762707304209162	-1.6069048773941552	-0.2220972043037428	-3.480039577900655	-1.4951306493782612	-3.242164739494109	0.6201827422048367	-1.0035582581173452	-0.9934052670768598	0.17127696419507785	-0.3948903444597474	1.1897785760315884	-4.0143652022265	-0.4738359552262064	-1.5771495992297884	1.2966144213761448	-2.580074837180197	0.025390698406611793	0.5703850673286909	-1.216408040175933	-0.1928287088414533	-0.22454588125122057	-0.7224816172993054	-1.0610393954798383	1.3480660612419662	-1.9832987414694443	-0.02607656890661143	0.3762400190921924	-1.0380817641973992	0.32287242929127963	0.06829193447909902	-0.4941571657845197	-1.7004767447264553	1.3862381167702789	-1.9430433526337998	-2.7333439486456066	0.7101797285773731	0.024133461744904022	-0.979728969380627	-2.1206074810066213	-2.447452244394509	-0.19755300967125822	-1.380137291094705	-0.22526975154205947	-2.6693624323123255
-0.7361750538213994	-0.3638550372860119	-1.3550398881276795	-0.24802413839848608	0.5544409695531017	0.663107103544534	-0.46021029509692896	0.2888137941630154	-2.4625428178260877	-2.104407215043955	-1.137548777132451	-0.6016794171478539	-1.6036396659700511	-0.5055973961620263	-0.9520114670946099	-0.3176878685626563	0.48215779973583967	-2.311655363882689	-1.1231637691611076	-0.9859315111883741	-0.8264805950970429	-1.1828146497722265	-1.2851532363741125	0.13866599952489864	-1.2173925610753498	0.3751684046563331	0.03222775486903017	-0.38902909623893217	-1.103180334476182	0.3324773158941114	-1.928757319838453	-1.4704284092552766	1.5541751427586863	-0.832097355224581	-1.2563470297593786	-0.8305086684353272	0.5658751945406604	-0.9088745745754007	0.16010166496125272	-2.0082423209727707	-1.8878782157735452	-0.5844632266772134	-0.22820566099078254	-0.05250476096571381	-2.285402297142292	-1.1806781287134496	0.10849050348102937	-1.9540320127588804	-1.5935881965024736	-2.1743626379460865
0.5922963288698376	1.2911018597504575	-1.9817612939547604	-0.1880834183299934	0.9353885474868027	-0.10139393045391368	0.9616279105703286	0.6064622086534138	-0.7086211294108264	-1.3857965048421261	0.9956555880420168	-1.5562579480190524	-1.1388243608150102	-0.22626829176100255	-1.2847162774044203	0.2622121238762586	-0.24466633349984912	0.18983586067062053	-0.956487001449594	-0.08514713914649101	-2.268684309808691	0.4393111549401892	-1.8549376308512404	0.02125018252608006	-0.16258876898677688	0.48840882765823834	-0.13737289070721398	0.04064757969706671	-1.1612304385521677	-0.5034207716172469	-1.004292672148562	-1.65850380145505	1.757454532021608	-0.2956251043469865	-1.4332747628041158	-1.5588981154387471	1.056189546137817	-0.3154020115733802	-1.177433477425474	-1.4564569998812285	-0.27564842234652004	-1.875030394259741	-0.35689662431376823	0.13276553657497983	-0.7791196973640772	0.23099195035068631	0.3106646714384711	-1.9790579989640198	-2.130735086517172	-0.4329597467122516
1.3944082814710803	2.0204576853753546	-1.5886852961305102	0.7534628499141428	-0.12979349307255247	-1.1106408861527597	2.0596957349623364	0.11088089396826477	0.6851820968312109	0.011487014867126047	1.3299106462122356	-1.6648554626703456	-0.12652018833544837	-0.8572071019138713	-0.14336204133605962	1.035313910786291	-0.25458787001438876	1.5081700455289027	0.1482704802262046	0.5724399775750862	-2.1437520415374243	1.277222203799951	-1.7073680102394637	0.7805226101687656	0.8651200251975645	0.11096232608897043	-0.5150011507595236	0.3220177072361604	-0.8851089344265178	-0.16863417997048785	-0.02042978762975804	-0.23878213306475554	0.9123879461888467	0.19158139493547272	0.11515728185166285	-1.3515490644207162	0.7605167670034725	-0.22802379209805068	-1.6623314321102238	-0.5221932910593016	1.0806113764001921	-2.0009453107410273	-0.3741694639241379	0.06340555461436162	0.9308426370855641	0.891836091002176	0.4804329684683089	-1.0581211643029635	-1.3335917441049785	1.3502148029979906
1.1858882786080203	1.4376778225883031	-0.23776944277197082	1.7520431195550759	-1.7757262192221719	-1.630479570001853	2.238379042950209	-0.8129795596256865	1.2293060038070378	1.0502724856305408	0.007422476516408667	-1.113215290368317	0.3810769461618784	-1.802160788615997	1.6709236386869002	1.4277229766691637	0.34203209817877844	0.9647902118938955	1.2920622749352912	0.6653552370312643	-0.9500413004921092	1.0535587320134308	-1.3179009002309336	1.9456154115765203	0.7439075505162802	-0.518498561116769	-0.5865876224626083	0.20696539868009786	-0.05368516414464994	0.772905914911717	0.1839257073647465	1.588473094106188	-0.17628376461037729	0.20225595216189673	2.0211292977031134	-0.35075904200865493	-0.03239107995569	-0.306878781392279	-1.1611993454046472	0.3082363948380071	1.4778083919188418	-0.8056772555648942	-0.44073209846546124	0.602229512020129	1.3052020195303817	0.8030751371096528	0.5846657119944775	0.5467440759712273	0.16316343890791515	1.8619373424071646
0.2253192294163236	0.24969177506838588	1.2417822012514477	1.9853748622546017	-2.736183642030858	-1.3836933516201178	1.5278556939980747	-1.123756048594631	1.2347317834599676	1.279038143246359	-1.1300771606272615	-0.6119388714789876	-0.06539675809617358	-1.8994197833039705	2.6333832818484257	1.219026694282797	0.8660456058065775	-0.3588237642900589	1.508216819976711	0.2605888144693209	0.06279492492497858	0.39211700023846685	-1.1527440099358484	2.5540471411729775	-0.4645754643543497	-1.1344440589408091	-0.1394606296326715	-0.3486878667061708	1.0683510394999485	1.037807955755462	-0.4652433644510652	2.2421288838456213	-0.6166193254561454	-0.22419798059915957	2.70566467744143	0.4943555522408402	-0.8308652102813474	-0.20060764914093437	-0.43679420973801397	0.7439750954197589	1.0965996898110117	0.791752672856206	-0.5304268717558157	1.8460680929245195	0.3967974234553182	0.5786498676851253	0.5804961784367725	1.989938538091593	1.2157412855350038	0.992679849348637
-0.7830133953104632	-0.4718638811490752	1.9723953453974072	1.593913000750639	-2.46233117212118	-0.8289326865255625	0.6623619406446657	-0.4369642389535661	1.158023010970324	0.9747981045979602	-0.6010436435548578	-0.679589900969447	-0.8942136181306182	-0.8884479945436451	2.025951744404119	0.7270318600315439	0.9236270244987179	-0.9213467434326003	0.8449381344437215	-0.3815399719940028	0.11097551258623617	0.171754578472465	-1.300719336672497	2.222891712344453	-1.6552995701650912	-1.5501395096254798	0.44733074967906583	-1.0302471237512227	1.8615740852518017	0.21773889964980556	-1.2714409513589795	1.276299558952339	-0.26029325349656085	-0.5704387510443688	1.9369686410603004	0.4176013548702643	-1.2757148181279585	-0.06413601335540357	-0.2626389888601242	0.9132439306309351	0.656186598281598	1.701682293452554	-0.39553724712867694	2.8247630731363897	-0.4242723028897612	0.577525509469868	0.5601874874586258	2.403881251034198	1.182337819915429	-0.13095515069333
-1.282267598775993	-0.33286425608401393	1.7130357906160403	1.4729728200191519	-1.3521126268904802	-0.6183038491632084	0.43287420329940973	0.39623191290249077	1.038624302913954	0.5861308438451605	1.165420779243896	-1.1557053137261062	-1.2360271846621755	0.24253627505358383	0.552986187230211	0.44920100323953754	0.7925271508568056	-0.2621057707427945	0.29155483389196285	-0.987202544653592	-0.5460696038152132	0.7284536902353991	-1.4861108370636684	1.5155608169697707	-1.9173127461215738	-1.6221574406802646	0.6039819845825714	-1.3431562282944638	1.9294451658940117	-0.8113573010036035	-1.4514895363931586	-0.36362559650413406	0.3073453309484999	-0.3706005683441368	0.8701911191856803	-0.3148811128632595	-1.2765249636868612	-0.25842043854743935	-0.6023454783128959	1.1068905194125678	0.6083005181112852	1.5604374080571612	0.12279254676205242	2.4834693633743554	-0.19621580678967218	0.5585821649446978	0.704140531457733	1.5676891825371062	0.34090631180011527	-0.36398552330037764
-1.198991526472352	0.11527980379783294	0.9258501984448428	2.1425028615177504	-0.14797339022636605	-0.8640315060121448	0.9545005501140204	0.2942683119700602	0.6806874521860097	0.31471876689294104	2.415411504387171	-1.419040078258156	-0.8801643448773763	0.4546066436347218	-0.5573538782720492	0.6246669186544392	0.9226145711697756	0.7909042184205681	0.5954508661034876	-1.2683028817836777	-1.1051342272973912	1.6317818131132387	-1.3925581480972038	1.2190177809963123	-1.3636561568981	-1.2701716219203474	0.21202930070288015	-1.0450126415992105	1.4989628788122906	-1.026763047877338	-0.775956950320681	-1.476273141762675	0.5075156449552279	0.296902408357475	0.6860444166323536	-0.6640847125158236	-0.9599464408674678	-0.6978159429421475	-0.7782107392595778	1.355121211259326	0.7734768151621383	0.8107623927282492	0.8562081254523624	0.8775721396426879	0.6092214402652983	0.18396398410227835	1.028408658612627	0.13381918817002206	-0.5295024332119497	0.36380090611675026
-0.8188302534544339	0.115773085586511	0.25837058506976324	3.0419170775936277	0.679277543344743	-1.0831430610081976	1.6162882843478847	-0.6690335674321662	0.17024339823322188	0.20857426613691538	2.0122858309347356	-1.079447003497422	-0.3749155223902535	-0.14073770089179288	-0.8402364282724322	1.1085889616091769	1.2490690025418025	1.2200637770933547	1.3436240877013315	-0.9913906761679443	-1.127649508064346	2.1393684642248734	-0.9793262770831668	1.432604446358701	-0.7111132286438067	-0.6112027393307509	-0.27616036086023577	-0.3938151144919346	1.1300753476169385	-0.45610846153676243	0.34490809075016193	-1.7513173563491107	0.3452455451516962	0.8728727986258472	1.3939118531230474	0.025798435116618033	-0.5670521762271836	-0.8340820716295011	-0.379492313056141	1.3467359062662458	0.7284473716573026	0.09982447428253756	1.4284971545105598	-0.809590469448379	0.8880087832027619	-0.4028360569601145	1.224102552712799	-0.8579030183877591	-0.8559336778408434	1.1772684253932322
-0.448319536648068	-0.41660394111096266	-0.023133427413038605	3.118498375718057	1.0392004961863455	-0.8756897316875685	1.7389675112163168	-1.2809445899190763	-0.086000149349688	0.35255188559276057	0.5629001751233245	-0.41388645269667285	-0.2843167853619737	-0.5882273819002485	-0.8155878136709406	1.5196672697067646	1.2341326075358088	0.8652884893615764	1.4118214413894106	-0.26792151204230585	-0.8898949459339532	1.8291726953829643	-0.5124733739293943	1.5514879426039234	-0.3398102303952931	0.0032572649594619606	-0.3804357077170334	0.09039582349185046	1.0185895590275331	-0.03138205678971979	1.2293581353507872	-1.7137342649442437	0.24357063213858934	0.8435704177414941	2.026137782839321	1.2317474707776552	-0.3535106371911201	-0.4043102903369862	0.20775211725850837	0.78901724695045	0.3736357507258666	-0.2714533146336494	1.5500801796257881	-1.4851376265265142	0.3626765601448324	-0.710077439671627	0.8748254689580852	-0.8315668737438221	-0.6216904642183755	1.2827898281584948
-0.1950229603725316	-0.8625084715005337	-0.13900358366996404	2.0452986595450566	1.0243972002674964	-0.4827401134668225	1.2116383256946597	-0.6573814192107694	0.12027462583006739	0.7467977962614476	-0.38636594684123304	-0.0576253222547482	-0.5794004006243307	-0.4231995913863753	-1.0724317062569564	1.4562525098997656	0.5973332729377885	0.3744040129551824	0.29371560132980773	0.30098633574203	-0.9066070021006771	0.8751512625748363	-0.29494247862924583	1.1044894200731155	-0.03155066954973755	0.24030623960726147	-0.13290480744665742	0.13792058269554933	0.7380479123753756	-0.407596146601136	1.376272114713689	-1.7636947010636252	0.47023631393433146	0.1889052642748911	1.8398518512256958	1.7499474609871266	-0.4492823246300658	0.057168629562136836	0.29033582843453315	-0.20538399466543247	-0.00142440620362234	-0.3851545852932595	1.1602396089305693	-1.2117480981052364	-0.1573528630814834	-0.5164424267313802	-0.07314066648489037	-0.12981420166732013	-0.19429035289260616	0.6962908766796757
0.03307170963324947	-0.6884258434298964	-0.3987680415215382	0.6323460168876173	0.8060510606654706	-0.4974173416842743	0.4733528526208422	0.6583399316430164	0.46693329687634333	1.1107918075965868	-0.04662008124219463	-0.2515675704671903	-0.832552854109909	-0.21757736632629665	-1.485859824433	0.7280807517374033	-0.22384477981655138	0.35975931607171513	-1.227652492899045	0.06735141107833256	-1.2449332170806982	-0.14984345335957852	-0.3433050142433923	0.36774500853832587	0.47450241430484996	0.1462174509630669	0.034924629365169345	-0.008989169096149099	-0.18571655495502812	-1.210833404399996	0.7709855205653485	-1.6094877255859006	0.8701615680693793	-0.6321754200267168	1.103777798866609	0.9962815067041823	-0.7152344634592708	-0.2256819562368906	-0.23071110166742848	-1.131043734027086	-0.12835108723743072	-0.4064852777700508	0.38454792902898555	-0.9071918761753963	0.07231869626322913	-0.10071647361295219	-1.0909163297633717	0.39334110716249865	0.07706366438528806	0.01494593440074253
0.4001650906220801	-0.0954220475430289	-0.7383707234500423	-0.06774149691254412	0.6360176187391555	-1.056883566259794	-0.013705199362587251	1.3602260149103953	0.47806084546947786	1.0716944265901143	0.8946291465117483	-0.47740935159370784	-0.8136802303556083	-0.6153592825390916	-1.515656392389611	-0.42441248414489874	-0.530233420967772	0.8098758189817508	-1.8648653709977723	-0.9038140237599436	-1.4070313516485013	-0.6865791240089879	-0.31985360161731075	-0.006461751492241766	1.0203485771723872	0.16746026967945743	-0.11345331782899629	0.14150107121064087	-1.5016829776233995	-1.5132541669132162	-0.05973774947690308	-0.7597305900449826	1.1183307183641245	-1.0617410150243491	0.6517974147275879	-0.3201027704233081	-0.7765786252103457	-1.1928948818748006	-0.6657041764864068	-1.4733225771713627	-0.04477668359912628	-0.37375243913046746	-0.5047075648710109	-1.094917176001948	0.7330029953242316	0.22553003846299693	-1.4406069316945784	0.2668716485682833	0.12618013869341504	-0.30007297146703654
0.9830256765347274	0.23348990312197662	-0.6962641912629883	0.088911950598262	0.717844952195874	-1.5369468785526028	-0.14070697126398204	0.9764620012569776	0.15782407452194544	0.6179149423804651	1.1710856664109843	0.04178352893023933	-0.660706176091869	-1.218246635245053	-1.0604611200850416	-1.3557348755399403	-0.20381982089490824	1.2759001582374863	-1.1906840415034272	-1.661615221086849	-0.8921757203094762	-0.5111649194439586	0.17685613413510104	0.1512431194529708	1.2772175594502497	0.6786878809554009	-0.3115680517166926	0.8104510802807502	-2.2510350413162974	-0.8545331571818267	-0.35361543832109243	0.6326103879191439	1.0817034044650355	-0.8238915628493401	0.8302568820085314	-0.916672405035715	-0.3285885956695922	-1.7316421335814423	-0.3186825083861762	-1.0736149946037448	0.08416375689070303	-0.23585412294709773	-1.1082239858593896	-1.2549936935963986	0.8673837844829146	0.6010910667506599	-0.8560953653712257	-0.1332294169129039	0.1360724573713846	-0.27403837843563245
1.647799094082186	-0.04213723871960009	0.09425564192994314	0.27498602573890985	0.9738657157760192	-1.2011493340483053	-0.035690910156808336	0.3784318419963614	0.03057726022780624	0.18983569607679673	0.32791814433480937	1.440194406625564	-0.4830949484042137	-0.9471743214832055	-0.6443047671850272	-1.485407276101941	0.13685006757036353	1.4128302602418983	-0.048438482135822206	-1.2229611416921298	0.20198806820596932	0.1814425236615656	1.1904962162175667	0.2934278711216686	1.246750037064108	1.478067081189171	-0.156412744267037	1.6877839824908771	-1.7028826670573882	0.35799024087433984	0.28515331293471025	1.698377083180195	0.874680118981544	-0.0563701140151256	1.094466731745786	-0.26489737072362707	0.514979330292298	-0.7992931173803045	0.6676656959165986	-0.18597131545316295	0.26959546038247406	0.023754397491166583	-1.0864130580762683	-0.5737548780543333	0.1290456310480646	1.3821385483893167	0.17162041131422326	-0.05940664123539254	0.2932717839559857	-0.160065777813782
2.070472028605779	-0.5238078386206058	1.3729280074924903	-0.25254349168055834	1.0511491520545502	-0.07388894912872701	0.2291471108132394	0.5726363623791478	0.4813728909811043	0.17143202704745253	-0.8945599375858523	2.88963583322583	-0.06221145061220309	0.4806741048760575	-0.6644045492877902	-0.9034753725210534	-0.08870823949354124	1.225134842347435	0.4129085700699725	0.33259330624474553	1.2156849982996238	0.9283306548396311	2.2521260146216853	-0.13677486378768988	1.2458603016640486	1.8814137622666096	0.3360010182717727	2.1785243672279297	-0.20931816988315693	1.355708910752044	1.4478519076845182	1.696173448338231	0.6548022052845349	0.8178103713365844	0.6858098742683401	0.9281305027091376	1.2319559107727998	1.2968408910595686	1.4109502560070146	0.7266591887792905	0.6411111056268646	0.34575525838340887	-0.49403556618015815	0.851012124078356	-0.7501952424772363	2.4498379708639546	0.857960572052776	0.6923728730305764	0.561835516267798	-0.053541676465610664
1.9656894266657075	-0.5720443463528941	2.284936908072072	-1.2803830116244161	0.7000436138149905	1.0261642741038746	0.6447922069789116	1.3497394319214255	1.2191762026405368	0.3785702236242937	-1.4512652093242602	3.2942235541815412	0.8476187050008444	1.9406957519321502	-0.7431243400210594	-0.40863582738926374	-0.6693677908159391	0.8960839268051383	-0.05916297493168682	1.7939504687551058	1.5719452558032945	1.2870280443831157	2.6964106852554766	-0.9472573803023475	1.4115889738460896	1.4287665150199556	0.7222817224375857	1.915641018232658	1.0342282565418126	1.7031514262441967	2.1814174945785285	0.7944837599869787	0.4608867690977827	1.363090734116675	-0.4404763564026119	1.5526644478429594	1.3526749611770137	3.0032833678857025	1.2336745510459242	1.2506849443966563	1.10610417857471	0.6290719058421586	0.13230762701124155	1.8942919667470732	-0.8332551470563626	3.0272145550330114	0.8787074625996631	1.4474040757471667	0.689576240187122	0.1306134456101985
1.3717035597523943	-0.08662186253137734	2.0719499607555893	-1.9795009914730142	0.13167286365313147	1.3783403959655487	1.0252388659174931	1.5527977600342806	1.563740296040872	0.24202356986442564	-1.0746226325832782	2.339951052614081	1.994469645561202	2.1347227237130086	-0.14603593626115607	-0.7255061667045011	-0.8458048924636212	0.550651510691167	-0.716099789620937	1.9959128616626909	1.326286198893737	1.0941942919596823	2.216147724428482	-1.3695382300854404	1.4766018346043002	0.45184333575614327	0.7037365872783825	1.0740135160111532	1.1344609945369588	1.4737094592594213	1.8584123248936348	-0.1031408901639705	0.21785101464159795	1.4000624399149355	-1.5233734985125527	1.2387374741593642	0.9347763696578668	3.031444983846177	0.3803356685880783	1.2198040082236166	1.2765365217432345	0.7668969525713016	0.2208433969382949	1.6147832131333537	-0.07257468682676069	2.408011193553678	0.6001471702728389	1.3168015399588686	0.46106439738274685	0.38667590270849567
0.6839260315108654	0.36980206752245415	0.8105868153618296	-1.97007054823622	-0.13181748562717083	1.1385046304139212	0.9775242733593497	0.6429978341569901	1.2178817009243734	-0.47699763277815777	-0.41428115895381445	0.8085872576572538	2.6516988474166214	1.2070984762453045	1.1794903422921053	-1.6379094482912488	-0.29167088131150404	0.20888664888776345	-0.8008162683186726	1.0035714432292926	1.0228655882710385	0.5272403936729423	1.1499687797164637	-0.9895785532274013	1.1721701184707962	-0.1986579273672474	0.5435488641172939	0.22647313692804444	0.3252056100295927	0.9585278173954204	0.814175291270388	-0.26404868367846474	-0.18799970304208433	1.1038113151574585	-1.8340862634511197	0.5522039369920287	0.5115467784111728	1.6489803328280426	-0.27271473011796243	0.8169883881843868	0.8933001872824878	0.6849236096880758	-0.21481936181475966	0.3820845632436949	0.6892051847395634	0.8210972322875946	0.5453842377704988	0.1773315411728703	-0.038039232397857	0.4865633438625574
0.32894647786112835	0.24638044701695377	-0.5649658531043114	-1.749814551452992	0.1779959661158006	1.0796493637465419	0.2816786108038558	-0.4548972485251478	0.5697911415813377	-1.319254326407948	-0.22574343128105867	-0.177380319114133	2.3061418263943962	0.6167427964947578	2.2955420712913384	-2.0806237364214755	0.39126106742836964	-0.14338674240160235	-0.3898693426593505	-0.023837182659797826	1.0417352799762973	-0.06148419254410024	0.206379131683789	-0.2979736201765701	0.6936134560947893	-0.03710535900896714	0.7545705957888393	-0.11125788486746525	-0.39091363103484955	0.40752280539861185	0.01533750181020525	0.24997781509580125	-0.819440239271536	0.83266066535826	-1.4678134119909085	0.18227487903693154	0.5234487594223757	0.3264410398863957	-0.13146242120773066	0.49601736718145556	0.25477573667002673	0.4065471788292297	-0.5170555339107531	-0.45692481292565335	0.7207257577014721	-0.6273510932667288	0.7430253088698842	-1.097845709155336	-0.43053566535652765	0.2006423457709249
0.38264158514028734	-0.3279190136500936	-1.061918550015954	-1.9689456416044933	0.7437695594398965	1.612055007985675	-0.7300542848512801	-0.3757258348370342	0.17393314694591697	-1.5863370620574941	-0.582071605569293	-0.17685744184679053	1.2516805005729201	1.2865777757893109	2.2162531412395317	-1.2490473051227198	0.3307587421102723	-0.5062382066019795	-0.12432036764649708	-0.12418192446586218	1.2010893799821507	-0.3844324298115682	-0.13759532463078109	-0.15955750635337604	0.5314625705654993	0.5437998195798268	1.4034897243831206	0.14284691953024956	-0.3111425325954057	0.02200392913858096	0.06368530747565432	0.8352055992670057	-1.5532938521876045	0.8051101409727077	-1.1856084677739898	0.20255453341736115	0.8562137391869205	0.16883586122323962	0.6001650714205541	0.6625912063633976	0.02515488817724096	0.08643633498080723	-0.0835944278320555	-0.038908191712208176	0.149409880922662	-0.9622603853043195	0.7453226093885229	-1.43028533906763	-0.35960393311196576	-0.3809212212202042
0.5484698847966697	-0.6624832418328582	-0.5090888658131607	-2.515772839522119	0.9880802744803774	2.263841445699693	-1.3364789054592616	0.9984366935792073	0.09778792081508424	-1.0774090608040532	-0.9234985428145769	0.32893406166770295	0.36214754819029205	2.338076453828955	1.049128886213157	0.45693762808226207	-0.5718430309067762	-0.8255373156081054	-0.2698668746692785	0.5126131000899116	1.0717269352279952	-0.3450442891881571	0.004025325364450763	-0.820830290099363	0.8322910587044199	0.734903846289362	1.906525782355451	0.6307722717664036	0.38589403574538117	-0.013656593481934981	0.6351847181560236	1.0413035530371142	-2.002602407505091	0.9305223739365401	-1.5104156277003282	0.2329044976829219	1.0215721696597446	0.8941492246750183	1.2607848639628403	1.2920223100766548	0.5261081246645064	-0.07694354876129997	0.9066239697688387	1.099579843607943	-0.3455084134312426	-0.2247102406845158	0.28249422307391137	-0.5328968323397297	0.1884493127106095	-0.8246844412496249
0.5133620286063941	-0.25946586616404665	0.34516333225104023	-2.620279586666641	0.6967490676022394	2.237628600112248	-1.0816427573481184	2.2636591435416813	-0.04501888619260043	-0.2352064294167868	-0.7705395677755735	0.6219636330637729	0.25272009991398997	2.114598235501815	-0.04934161481978901	1.7743021862598192	-1.4982030200383867	-0.9394833087632274	-0.34342651853291456	0.9737570044020968	0.6017580075563741	-0.01738817352836618	0.13575457538784433	-1.6472592315349788	1.124782186222093	0.22310724919019834	1.6342003858836962	0.8853063908165463	1.0527670637145514	0.3510852904738555	0.9666912284205085	0.8818100125319891	-1.734091047367975	0.9818391716203967	-2.1376520253502598	0.10759061772961642	0.7672831373137737	1.4004990230034486	1.3984420929903583	1.8570856859477942	1.3159535931700728	-0.014537004771347648	1.6096348592437342	1.6792125179890822	-0.3581029365242922	0.6824869668271673	-0.2911400466673923	0.887032199655664	0.8619712170685551	-0.7166605687326492
0.24915471126604702	0.6552501248338366	0.5965256095965095	-1.8776030423482633	0.2060433581164204	1.3629343710857507	-0.2472411135267734	2.010334248257635	-0.47402628766833477	0.39053629543762164	-0.2447894907694297	0.5073489909617169	0.7396210504177987	0.31595922269340554	-0.11273361762281235	1.8690352701258117	-1.672288119867	-0.6418724982885817	0.2030258082922586	0.8156820535673086	0.25467314198234936	0.4145655810142356	-0.0878901033065204	-1.8986222017363898	0.8056311765950307	-0.5042786210715572	0.6503714673940052	0.6956888538277505	1.3089363046234461	0.9103286757852815	0.7517305668016103	0.537540830257535	-0.7580366677978003	0.9199077414275593	-2.3403346873382795	0.0665437150767374	0.37792856551151915	1.114182123219145	1.0127408981142618	1.7391215149734662	1.5996962057095576	0.12523357299763535	1.3947086935642719	1.0997902084613917	-0.06539536086419316	0.9180550200774404	-0.3779980474717884	1.835858954653668	1.2196073258576765	-0.08492802919175434
-0.08318507817665008	1.3774390868707165	0.015522487550768328	-0.8875539035864214	-0.05145911947081062	0.3117030262569206	0.393582299189286	0.35394414215927655	-0.8866169556572309	0.6359695798785445	0.14647508452827035	0.3303351328946279	1.1434187590796527	-1.4509385090987317	0.6109730665588857	1.1068915111576707	-1.2536889336636954	0.06076496843249201	1.1030816225705953	0.5402222329614104	0.4434741909410635	0.7024849488360745	-0.5576240401094018	-1.5904812995850255	-0.18563766001507157	-0.788569733022838	-0.2968086413627813	0.21141424613160015	1.2101762760527472	1.2988327053898305	0.34448999169160155	-0.006987558070575071	0.21521727069996469	0.9674139489525061	-1.8763298719365225	0.24205691689193917	0.29664077664451605	0.5273918565416423	0.29583768215161677	0.7969862475840777	1.0452520285680789	0.09055684301851617	0.4815266699245417	-0.01071422371172198	0.1964850214137928	0.3599013436069455	0.08007126757335402	1.8525771935495638	1.0202839920831799	0.5434448086452451
-0.43380875867298785	1.4133004483269886	-0.867832764232377	-0.6373671113271268	-0.0680795239901422	-0.14909648527802224	0.30250055347614957	-1.271945391547896	-0.8371469116604973	0.6372199003976253	0.13879601111686615	0.37842571271644393	1.0260041010953307	-1.5114423759452793	1.0008947898850717	0.45199348400345213	-1.057835073472524	0.7513607016300263	1.3668387309760186	0.8363913217333305	0.9352888762998219	0.633284674979813	-0.8955288825933444	-1.3960867530740575	-1.2935462995196525	-0.5680527698507567	-0.5553921253558183	-0.255393525411019	0.8517096906231069	1.2520862434550502	0.10771011606498006	-0.8681434343067634	0.25154462243438297	1.2989259403089128	-1.3066682904290472	0.2512630499958599	0.5363916547797023	0.4304663659157094	-0.6029211586847885	-0.4682627773815853	0.08563272566198522	-0.24783922921271986	-0.3862072108979746	-0.6426516644116634	0.38293757603569784	-0.5521274641603368	0.41989524077288076	1.1703926161669476	0.3078233916100584	0.5633304475845576
-0.9090944292764637	0.8659904161172708	-1.4051526343047611	-1.311807746407996	-0.2207124682734436	0.03420551715955966	-0.3727365160988095	-1.720605394226261	-0.3332865417448831	0.4729938998325862	0.00057006814941347	0.4820403675967475	0.5416429558945275	-0.14797353495804472	0.3307094348706646	0.307417614988152	-1.4483713264879863	0.8394267876874951	0.3724535988422922	1.6036562124838416	1.00547686548573	0.20640251438019583	-0.863912961415141	-1.7252331803127485	-1.9011093999570807	-0.3632674344785769	-0.2396164240229046	-0.5077170095061082	0.14487424219921927	0.7556799842124015	-0.12877101005705652	-1.8723429808731746	-0.8560556385567792	1.6978882161928424	-1.3200041186400944	-0.39750586165078067	0.61958641464869	0.8862032955795613	-1.4790252211280506	-1.342502470450461	-0.6075941575823246	-0.7707335537025569	-0.778302334687002	-0.5305160969069078	0.64171246709155	-1.354948685647141	0.0009559849572271353	0.2673743379128728	-0.6610062461206363	-0.14890189790664135
-1.4886584331884372	0.21717826036813667	-1.437855828418933	-1.9674140316643256	-0.7598685441792381	0.2400644595859684	-1.0429516232794684	-1.2321041063369662	0.14605863389425428	0.13034664832506404	0.1785345650928306	0.27537732115366725	0.12065708623807038	0.7100680516754065	-0.9783246900533548	0.24169872921566357	-1.798400451684521	0.16006395546795352	-1.2575374212089854	1.9868327934870884	0.24498562735001697	-0.28356187728195226	-0.5439474343542097	-2.1266891422903003	-1.8318051762042802	-0.5618245622784195	-0.040288165898056186	-0.5737882490783095	-0.8676227785061037	-0.033887480930785245	-0.7137114063490222	-2.4737947430071476	-2.144629831314366	1.6378883304728227	-1.8444253447503902	-1.5198136988095967	0.13670814121366273	1.1629483596133996	-1.9499712306979593	-1.496551367612426	-0.8236086271927362	-1.1964254909176202	-0.8856227718007595	-0.24786944841905462	0.9335330542549842	-1.8079149634573874	-0.9695124665708988	-0.559690847159457	-1.5008156198789677	-1.0571337347748428
-1.8604311726887839	-0.1391063447439883	-1.2659912358921417	-1.5101272705707547	-1.4817307857553395	-0.07611947801194538	-1.2721475909716855	-0.8900586017530225	0.2279929662783603	-0.22507404743100096	0.7502258612326727	-0.2872784885879128	-0.03900409990367255	-0.20582667722163941	-1.8605388115750758	-0.1645411718865834	-1.2385134090232026	-0.7077356971448385	-2.0829045415515615	1.3580776902296678	-0.9048706642194208	-0.45623305484361903	-0.15894664047365525	-1.770384665107012	-1.3287537245604284	-0.9406635316702091	-0.42925010850936207	-0.603108460952033	-1.6938734098086037	-0.9296476288651396	-1.4259043414166164	-2.213067398672501	-2.2131414718226607	0.7847828355093974	-2.020810474366606	-2.184075773679907	-0.7454133893913888	0.6008788305285874	-1.7057599314419072	-1.1682259984439345	-0.8807166760142069	-1.2935136698286054	-1.0076406752426137	-0.32602997027135483	0.9900497124902614	-1.7942378176295632	-1.5741367419696994	-1.2018783001954565	-1.804939186432379	-1.3906639683777424
-1.712261814448867	-0.13399125731892356	-1.1559384805149995	0.12422721998679127	-1.9504538599383927	-0.8261560689339914	-1.071864565328668	-1.2809650187772692	0.051010474726363816	-0.23817856944177798	1.325813549619981	-0.8447706508728071	-0.09804996990406568	-2.0136564823583503	-1.6756140332539662	-0.5981659336026061	0.19292912516598473	-0.911864686107412	-1.2499511103686063	0.041420197144507134	-1.5575639416537408	-0.2354181359407774	0.1730423976557055	-0.4544431982664032	-0.7396856451551345	-0.9988651630489841	-1.1808711676854988	-0.6990731739141595	-1.7222776723695534	-1.7380284029857889	-1.486930943330273	-1.2365449376415198	-0.5691112838060189	-0.6014038492956402	-1.1347631810640997	-1.6508304605066595	-1.418849065793888	-0.6652452684537005	-0.940336493942116	-0.8184434723830475	-1.0837143337047546	-1.0439110513512646	-1.0258996778728164	-0.6025044124764476	0.6720808216368959	-1.3082206237168221	-1.2145561502427091	-1.5421482872577439	-1.3706420198881533	-0.8335193750973308
-1.1659607475031155	0.048491206685062606	-1.0335028756281708	1.911661032331832	-1.9301292913349777	-1.4878694074930758	-0.6935647296115443	-1.964934344822399	-0.018486747591406033	0.1998523584741699	1.480303135786744	-1.0582237641314398	-0.2922092845550784	-2.805022907746611	-0.6911351859728923	-0.4593809718625757	1.432133545520104	-0.21509840818753545	0.5815403724369129	-1.0445735989862563	-1.2985986717781832	0.0028670249330308524	0.4611962199166372	1.063074107400459	-0.34293610018616694	-0.6047868378457792	-1.7010173572709189	-0.8440911269900607	-0.9465886031525717	-2.2295526242622143	-0.5304338220640233	-0.24061603284756988	1.7663623728871547	-1.8304929400739023	0.528872805331546	-0.29438022968965366	-1.4161892037449149	-1.889646405979156	-0.345281638454632	-0.6946977638747533	-1.3240861971240492	-0.642648935187782	-0.6411351236168642	-0.5667324285910091	0.18765872733970812	-0.6411932167600485	-0.3372043826936842	-1.4519806558726709	-0.4376236702285856	0.16371969347160964
-0.7411179374618149	0.13404002460676562	-0.674071336463116	2.8057456145810664	-1.4956303119227685	-1.6958559038438958	-0.30577656205173837	-2.1825143781700342	0.05716113693046156	0.6486607474963941	1.1793387874130468	-0.9853805339301537	-0.6588980256110328	-1.9383177787491352	0.32731018769971665	0.13457441300700004	1.5263340894469897	0.6825230040260952	1.8103622637413797	-1.331746854077189	-0.5650189391214914	-0.21489480112427253	0.6840939944560891	1.8184292886870674	-0.33104761168734015	-0.09965853548042788	-1.6935881821005057	-0.939250032251999	-0.1380168079161561	-2.2247890954598337	0.6662500677509454	0.1732757730706424	3.097776853490985	-2.375744897665555	1.9004200024129432	0.6605514911075178	-0.7582834881918673	-2.460488066883028	-0.4734718861732339	-0.7348343041081515	-1.3138266330758537	-0.34300016597020877	-0.024497781391071304	-0.13054550818920643	-0.17213342112858468	-0.346784566941327	0.05408840811645307	-0.9860644200049432	0.3709300013618015	0.779133034616023
-0.7930360708867322	-0.11097923608656095	-0.06464355872868673	2.6802967867317564	-0.8063535946055432	-1.5206069651253638	0.03768004616795989	-1.7507004908454458	-0.06846020058320532	0.5010867906682012	0.719487017425574	-0.9444136841673978	-1.0626769512775134	-0.6665510355672107	0.7760932868412034	0.27397653354866064	0.7176450682245881	0.8393190640592485	1.4281649741927833	-1.041747445103219	-0.07128497379712348	-0.9147323904965787	0.7230463567724952	1.6223597466063155	-0.7032264048706963	0.2115275721762076	-1.37441782640606	-0.891403161642236	-0.07489171303203954	-1.7654659018255618	0.7981007242761096	0.0616791814316158	2.553906680600892	-2.2928174319953234	2.1966741000318053	0.40677620341046156	0.21407010887800293	-2.3485131957047565	-1.105256946024097	-0.7812001853475149	-1.0731010141861128	-0.25576889200389824	0.14642820785757665	0.23379520911891152	-0.4276169926067	-0.739842692255325	-0.42684147717969534	-0.4390874385829325	0.5167452210654626	0.5672430574409684
-1.1028143731507465	-0.7285574154136703	0.5332610854871079	2.1752444710564283	0.027119531022611453	-1.250327874253027	0.21989299331898732	-1.1026279703410051	-0.5987459142065411	-0.3085152311469887	0.327859810012738	-1.092582021989957	-1.3887327202091404	-0.42831858554850594	0.49862130031670415	-0.5812708554561841	0.18103375891623458	0.06553471371353606	-0.03745772249356754	-0.7610114139693297	-0.006115527572058317	-1.5698214429076793	0.4922677359545743	1.158472532990691	-1.1278658970685607	0.4158487256716851	-1.084261927735713	-0.697003107917551	-0.6523414204172516	-1.139086175020437	-0.5273453416927346	0.007343430572569142	0.7773325574910541	-2.0580985051132603	1.6591108490768025	-0.5931132215515181	1.136686267867077	-1.9272836668139188	-1.3950245177930505	-0.7640801830841174	-0.9658462124172114	-0.2620254576722049	-0.48623660895342596	0.12762745409916185	-0.8757896546781152	-1.4241447841618975	-1.0795581192316561	-0.11128944973938439	0.04190495772194854	-0.1629641546055729
-1.1774594002879877	-1.441129828905071	0.846544078926201	1.8204469328536896	0.8003100536574477	-1.0746900914787936	0.058397413268975316	-0.6371173987978759	-1.2130248638924064	-1.1794702049829302	-0.04056103438354427	-1.2801491739154909	-1.626175832438368	-1.0545435677000952	-0.2797223895825074	-1.6628913389930782	0.6873284773054693	-0.9080801323313443	-1.1151050911668585	-0.8019360886911434	0.027517924635475883	-1.6393690645702836	0.07279681900421597	1.1330543342022168	-1.132580797857358	0.6963209701180348	-0.8895912144714394	-0.49162969985327987	-0.9813666775725263	-0.6508275135394709	-2.212713809857509	0.43566240235968573	-0.7886946168673613	-2.0440835803778468	1.160333528011769	-1.1641517555175405	1.6443972299747462	-1.5541013427799026	-0.7410137910553196	-0.6850286363479471	-1.2083548349233435	-0.14619019322489923	-1.3007564005456937	-0.26271294328708494	-1.636819004893062	-1.5603421302532152	-0.9442870627173268	-0.05147193026247769	-0.4582789107805529	-0.693688530169629
-0.8999851415227382	-1.7607166613486798	0.8079126291439086	1.5588421891637434	1.143438112701295	-1.0167921840887153	-0.42138451065592264	-0.30375800549899035	-1.3890586580531985	-1.5321745387848051	-0.4861647367694182	-1.3252592978791191	-1.7868854195470096	-1.139924535272438	-1.0650733860108683	-1.5864044421508023	1.7259185512067219	-1.2698999318423485	-0.8751127218241566	-1.0608854674730213	0.3142932951431686	-1.191069277681757	-0.3560504517650328	1.4912140599130843	-0.6173586082239297	0.8701307436585304	-0.6734406186203525	-0.5018294299400583	-0.4500127936102131	-0.35946945141582476	-2.752992338860238	1.1311468000502414	-1.1826150388514556	-2.1925562157172624	1.186643298341646	-0.739403677239221	1.308567804631432	-1.3625868960569254	0.5468916582844479	-0.5525657683964307	-1.5147396603781733	0.13518098118020722	-1.2271042628445183	-0.46181677290863377	-2.367663680693858	-0.7721218967910815	0.04083822409427585	-0.1008875797072498	-0.4346297298802004	-0.5827179035912098
-0.654234579605059	-1.3867679150196615	0.4965705333686136	1.1279890345890318	0.833218128173192	-1.0196941584831516	-0.8098255706778162	0.15802925302317578	-1.0471565172548551	-1.4526520310624627	-0.8908582971621147	-1.286383479661882	-1.8269445021508635	0.006145315474642083	-1.2602008251056793	-0.05328706322107415	2.0947987906781504	-0.969974049050301	0.22625744507799253	-1.3244954218056306	0.5213308667560775	-0.8647701883142405	-0.7076881354379368	1.5856545848404857	-0.08664305146236986	0.5380262777925885	-0.49085084792281186	-0.8599497198991054	0.4972219430220808	-0.08138508395178759	-1.806156406654875	1.4824742849239132	-0.523164514662754	-2.1704703905527354	1.3933836296520075	0.0893954558669069	-0.07638341156188566	-1.2880017945309343	1.5356748302543435	-0.42309571031834975	-1.3997927948504487	0.3276911177926656	-0.02634694229236086	-0.37594512710292816	-2.540493806246181	0.31618398986935786	0.9405053712350663	-0.166423368134864	0.05783455751805327	0.009383481642035982
-0.7128914002116888	-0.5381942482945521	-0.015424766633260336	0.641811262355002	0.171970923664143	-0.9616378896440063	-0.5976207184398883	0.7937369350613349	-0.6747640744619772	-1.4486699165030006	-1.0146063099710594	-1.3471244146082182	-1.6840892854867742	1.4026976946812137	-0.551392790099593	1.53258122659795	1.2760937845259521	-0.5934079425817842	0.9613162131703965	-1.4975141998523152	0.08647196120181284	-1.1518352542394579	-1.0389652213912712	1.0425014531619172	-0.14619434367789028	-0.2590511195924844	-0.5955672362864313	-1.4017247942806064	0.8405187512130293	0.33008763750874937	-0.45989571210783214	1.1754612581129262	0.4302900309075518	-1.7695493434069887	1.2005545506731625	0.3784560418675218	-1.996730073357464	-1.1374861753477672	1.6051519725078043	-0.4363956027207162	-0.8015983118573756	0.10681340567477351	1.234143399694578	-0.4074563157132557	-1.981231486844609	0.6545295121303802	0.9088162220968995	-0.3484832331828935	0.4623582518730053	0.6016154297273832
-0.7178992899532121	0.20441304669072047	-0.6414905799029151	0.5458212149031112	-0.17764806959173265	-0.6526479068146961	0.26834088944130985	1.3797900572436246	-0.7398796852244228	-1.6527654571336008	-0.8468627371761601	-1.4904717944462091	-1.3623003607396944	1.64968383788846	0.6929300015149834	1.5011367518531797	0.030642121672616165	-0.5216723147485015	0.6768304079895715	-1.5402728466393485	-0.9646563645984065	-1.792376983972724	-1.3829818262953033	0.2699935565282964	-0.7416095058256004	-0.828942962896781	-1.031526687196089	-1.6929039326625437	0.19416662528596054	0.7513889020598685	0.05854611434393681	0.5575593079353025	1.0526432362070095	-1.1184122054973473	0.635832619994213	-0.03797268981367001	-3.2536752528395487	-0.6963913337734452	1.0021263633275233	-0.6733154411473162	-0.22881945874763254	-0.5088951880040151	1.2553589689867901	-0.8583529355878041	-1.049492830554661	-0.08708624836665237	0.15782638638789476	-0.7517288171116555	0.3644861007599229	0.8738211613188043
-0.0643671605426089	0.4573996778827049	-1.1486453365309703	1.0087018576617681	0.10284288012517744	0.00010924006442051886	1.177044357854332	1.6750824836127243	-1.1235427626885028	-1.5864082457394395	-0.6934730479496474	-1.443136110040386	-0.9530617205251306	0.7296316542468638	1.550650274516208	-0.1524686121121369	-0.4450520958127815	-0.5119351977441914	-0.0884060615645286	-1.3833384383388683	-1.8401649973637633	-2.0165620124639645	-1.595746533769294	0.00547369196061877	-1.1142076297620838	-0.5484040429709222	-1.3609921008649124	-1.3736437105689407	-0.7099178470724431	0.8783338105223618	-0.3374994496137933	0.26553814245789353	1.1773037617744497	-0.5424040959593627	0.35463650798747604	-0.45433660523226527	-2.8715491057705207	0.05568760523359362	0.4487106964114215	-0.9553433116606123	-0.19938507198462307	-1.032474493431039	-0.009733473293528966	-1.4495486490341358	-0.28211126782357976	-1.1119226877129855	-0.35043350615445873	-1.23960085748258	-0.07017812740426303	0.8160903741781833
1.195056882316626	0.3818478167386835	-1.218161719510416	1.5629500560254053	0.5609650434726766	0.769587833135799	1.333731679631213	1.56932924012978	-1.2868140965650938	-0.8518891063286196	-0.8060477663226973	-1.0018132552857058	-0.5870847190116152	0.022930166285054322	1.3132633069597874	-1.6705593564953174	0.1632363918545106	-0.21943194238083205	-0.332401822673605	-1.0173598645462463	-1.7555582527216838	-1.3950496357726432	-1.4524457246095546	0.4328644522224866	-0.6640264854139545	0.29564749198323603	-1.0185900804226624	-0.5369794809203805	-0.8746348372331649	0.5492564938455177	-0.7626142916768232	0.5299348192489816	0.9146025037793951	-0.2627539531819875	0.7970668169809971	-0.2699176122581812	-1.1019967111799527	0.7962447340701625	0.32644749962722486	-0.9166222175199787	-0.6280627494469173	-0.9281849307069335	-1.2295457768485925	-1.6299851317541107	0.07183102498998976	-1.349594583598818	-0.09134402696166308	-1.4746700410977511	-0.35459777305065404	0.5132273563251343
2.1458176813079604	0.40114347973535786	-0.7543432481140119	1.495317898190303	0.4707104063316402	1.1991710431702265	0.5253879185678157	1.0489114167245948	-0.9465443833398618	0.20080488588147902	-1.0163486776892876	-0.3166845715070592	-0.3694199392152383	0.5365670419246573	0.190429070816483	-1.490251375555476	0.9531615283772641	0.11235284576224774	0.2087739363484897	-0.5625086449684658	-0.7817241721853446	-0.3298985752732725	-0.9021790552920745	0.9050714506646172	0.2931919178219819	0.7128646582108717	0.028148476658034008	0.2898386524744829	-0.2156911898925416	-0.04398944578490246	-0.5722720280459666	0.930333187167511	0.42766063529931003	-0.21631765755549215	1.525587563205683	0.2421263513509472	0.6595160748072295	1.0849780295457947	0.3824020937689044	-0.4001142180738419	-0.910907915213202	-0.20657834383334756	-1.1492260467542255	-1.2668591216117477	0.1519112101855453	-0.6100061383631155	0.41733479812051294	-1.2168360817455988	-0.27902093034460096	-0.023676542048124364
1.96808655438005	0.6314948210426558	-0.0798289303766725	0.5682564995810158	-0.23256742150546367	1.0664623482155502	-0.6059731598085533	0.23991398243957807	-0.38996470316802145	0.8339164017179268	-0.9116310959300684	0.26322697262455463	-0.31196898996424005	1.6322446557469974	-0.852980336316447	0.027350370128848625	0.7950036979382027	-0.15788920245310806	0.7730195875014493	-0.11552616321584337	0.24183524260584693	0.39146600199625714	-0.16422501042190205	0.6197730538631567	0.8816587455901873	0.18305765795754447	1.1282156189419834	0.6266855153083819	0.36135361354193796	-0.47387456895421404	-0.020610696200155956	0.8721426473059446	-0.08082176574218619	-0.1133866173090538	1.6054706344991545	0.3317853511601871	1.1608228296788987	0.8674713817553044	0.21082321071005408	0.2588782813362859	-0.6143280725897098	0.49871615178022927	0.04928919108440574	-0.7720606415783959	0.22734415451377654	0.29395293095789765	0.3241087533441199	-0.5316473707612704	-0.10162844658013734	-0.7230955565937212
0.9799027191051178	0.7483573977856521	0.3171630995389304	-0.7237887861434261	-0.7540206024311888	0.7096530901568489	-1.101735047717268	-0.4512166550904184	-0.0464700994540296	0.9066525560188705	-0.39524724529241734	0.607436631202457	-0.27588087529143535	1.857241864109362	-1.0182445735530499	1.1551610625760824	-0.44560720485707084	-1.1244742084076806	0.5368899453793223	0.4080199200355252	0.6236587681848187	0.4720963431806942	0.4616529687370802	-0.47760500908538234	0.7580441405046531	-0.6295418178433714	1.5888165552861067	0.5082569688826639	0.09169800782722048	-0.4040057846948523	0.3412697738539394	0.25102154610872335	-0.3581747745927457	0.3360966137289966	0.6483961542449939	-0.206241988905531	0.4763333256331129	0.6614908920685423	-0.16528833812756263	0.5049275094290026	0.055603791106261895	0.5779512554793703	1.0682313421617586	-0.4850823781889336	0.43679563116399983	0.5586186208642212	-0.42610744501676645	0.29883067030099	-0.1292316522435842	-1.2601055048819505
0.3880856186804147	0.46198342511561596	0.28876258304722824	-1.6020920999969361	-0.3577836817623769	0.7140372480355585	-0.5310743666779533	-0.46945818719253185	0.08886713791353507	1.1076952351708884	0.09717797420789846	0.947620488464487	-0.012535109979325311	0.7784989527601187	-0.3678841917558579	0.9374086014802882	-1.7378684006107126	-1.8827455343407877	-0.288429821153175	1.0933566772230598	0.47882644135047375	0.40430493848527105	0.8355439711878253	-1.551102863743385	0.5403526257721394	-0.6321363835411051	1.4129591642992934	0.40828470979672793	-0.6683422424993992	0.16950956229069503	0.5281136670824863	-0.4324311356174108	-0.2628327152063394	1.1833920312117185	-0.6785081058697335	-0.7092089627922651	-0.2252557681232411	1.0362011060905096	-0.3421799463456797	0.2015779166116139	0.5494791956962108	0.16025326533465586	1.0576435399648088	-0.18019125256483887	0.7535266595439247	0.2905529728742647	-0.9498419649211517	0.9949889320993869	-0.2692879108315908	-1.1917167939483089
0.8814411854539731	-0.04011707836983776	0.20725898014035615	-1.6440416469513925	0.6505648328953103	1.2133189588739257	0.6715690978326786	0.3464792421433468	0.4011696991878571	1.9703446523183705	0.08479886049987928	1.5428928690383494	0.6262916035970518	-0.507202497778878	0.41229806407519964	0.26918089849714655	-1.9041659989612234	-1.3501018712651756	-0.5691174253826684	1.6692074058476765	0.3994727206049798	0.8610746066666091	0.9844510387443902	-1.6617115212130118	0.9498717106085391	0.30007109631036466	1.2448452406428558	0.6817949770665992	-0.8050170466731609	0.936589714326467	0.9977375206304984	-0.6214818367243559	0.0592405071260423	2.152128470208135	-1.2907762146230712	-0.44329691649977765	-0.06136712376461708	1.8663301974435131	-0.11231073132705577	-0.09790540139725462	0.649303623112762	0.03361077505808519	0.5043962659696406	0.5577938314147295	1.080787116869402	0.230773359931969	-0.46217572364512854	1.3688268056903685	-0.15397710747532653	-0.3851379039876728
1.7340073468779986	-0.31624278482326573	0.5461092373749865	-1.0137522728362482	1.1613852700441658	1.6502958529917522	1.6573857962094702	1.364628111516346	1.0401930297741975	2.921533398138647	-0.33218716925671954	2.2686112741538973	1.446740972909196	-0.7609180412694878	0.7846963141462838	0.6034050097486006	-0.7577716158183921	0.45064783660770896	0.4376367980449113	1.5700904932479651	0.6330154277447475	1.8947344032470195	0.9263747817109678	-0.6722137797717611	1.7403249823511373	1.0610055255839717	1.5519198515942987	1.16306654714582	0.24401860903825487	1.4935215879524717	1.7597436339206798	-0.288658792485197	0.260913836582331	2.7959258652901116	-0.7823376302332014	0.47859149574131277	0.6349784003200496	2.2995733928110016	0.19407568490798258	0.31850667637619584	0.6977060701999823	0.7406151540768451	0.4219553112667243	1.5450431131918032	1.3115323470241853	0.7137008222538466	0.7629480344720202	1.2963850810511133	0.3244023796655491	0.7339107176997935
1.6121083495199218	-0.2979318071586076	1.2886783304172835	-0.20858718158642992	0.5632759591711944	1.3910033809954945	1.9011941337358154	1.5747299881759758	1.5803686457165276	2.780539057565753	-0.5380689385124168	2.6411178012870247	1.9405908792585096	-0.06344999417431164	0.7259662231834486	1.934839347233934	0.7503391506266084	2.187619758743014	2.0186116691451885	0.5895005932942076	0.8148481348250545	2.846692408147416	0.6145678744639136	0.6442318388476245	1.876682160249144	0.6422237807360596	2.0220213036909453	1.3890852367738964	1.7493681878623608	1.585611225271438	2.069870422819392	0.08721093172139086	0.10876427170198585	2.824488255158872	0.2126924622325588	1.2065572330093284	0.8782486830738889	1.6507429051580504	0.06465820159082263	1.4763037124223706	1.1283721819823223	1.8254870086444621	0.9526543521668588	1.931901644429686	1.3543010049105222	1.2077717492127473	1.6696444451297063	0.7766179082767707	0.7801949209232357	1.4529558934749291
0.21410619481154203	-0.44199794767180517	1.8483332590662211	0.3157859394206508	-0.45032521276179716	0.5245939696755293	1.5156876517015554	0.6074328972693562	1.4656552884818352	1.2900296191434568	-0.15513524863899675	2.273522840679673	1.690635382317434	0.45416387904114996	0.4153862383348514	2.634100060847373	1.4434899207893352	2.4878053652483225	2.4999339459110423	-0.5986222753247988	0.5276977065113639	3.028527504081219	0.10769656670961517	1.3598651437289455	0.8579082120676365	-0.5416287237851941	1.939010225910952	1.1614176783408858	2.371937063236681	1.2264023001991704	1.2953161875136083	0.08708723992023205	-0.3111014318988675	2.336187816663607	0.7343922337604712	1.1473100799069602	0.32292770007899896	0.2650385319576318	-0.5512416248283211	2.5113578130807444	1.8923202749852224	2.1655626403423835	1.1918792145281083	1.1431647759132564	1.1995916461329386	1.0246440627517606	1.5948892919673643	0.07990759019135824	0.7418004876583899	1.3414305161377487
-1.251390508109545	-1.0840007500752644	1.6447138167487412	0.34703569318629435	-0.652357747639122	-0.15162479616458052	0.9529350730446365	-0.7399945016698608	0.729745752136997	-0.2678112059812173	0.44451390173445926	1.2617209107439484	0.8203836806577102	0.12847318741817146	-0.11329306677429148	1.4149317960054046	0.9575725935875873	1.338889545802643	0.9318107481336979	-0.8812484176145665	-0.10298320037708171	2.3881244408084266	-0.3129250390245116	1.2150085702282825	-0.48959460828726775	-1.062893670301443	1.1170517965848792	0.7436280055136502	1.5100918695220507	0.649358625449875	-0.12377323180986344	-0.21037192190265463	-0.7050334420441285	1.7239862186749675	0.44903308590824714	0.6070156894144256	-0.32348350036822765	-0.7295562074359734	-1.0923863589691054	2.4413165419392784	2.4694347666179106	1.149015390897458	0.44192098600831586	-0.2605024866340993	0.9754392736893825	0.2918961803366656	0.9435674268823526	-0.2934171311625079	0.21611591722187093	0.5734538620576256
-1.4125221015829348	-1.7715005327865423	0.7386349614622176	-0.057385478363068405	0.2146923182597016	-0.0279961880332359	0.5277140266119436	-1.2086295908484541	0.08091174392590804	-0.38414105858809794	0.574466355352809	0.1083955577546301	-0.012103348128362511	-0.48575073420804726	-0.8003909814248472	-0.9585788956935475	-0.04604943715073799	0.06642349548945413	-1.8002192536200508	0.1390470657146374	-0.5579679170122748	1.477282331963451	-0.357236690065281	0.7111114663365498	-0.8699012017932339	-0.23624415517201114	0.24873348022286615	0.4674027426921087	-0.13154154739107782	0.14369890307633362	-0.9711378185262263	-0.39742379032123964	-0.8384417174862846	1.320758781522538	-0.17155224963239116	0.3205342799716638	-0.22972140119148945	-0.6086959492768294	-0.9445944945073977	1.1626767933497972	2.4276208052172064	-0.5523459559304681	-0.7493602576538596	-0.9709880482383452	0.870641653887975	-0.07159653563966147	0.6107772213180535	0.006691503402805595	-0.2872615292493089	-0.26266589485393654
-0.3253791733999368	-1.5408792227566441	-0.16210656424243017	-0.6290892089897616	1.058687910750732	0.5887845616965452	0.25769104232229467	-0.3682355622930563	0.18867906391188005	0.8571240016883293	0.1346859834888035	-0.6822200690286211	-0.16256473307977068	-0.5140124936386944	-1.2201494101250379	-2.358148084825547	-0.586966393608516	-0.07671345033353248	-3.6836968054046917	1.5587490494767886	-0.5779794509927625	0.8638918833538508	-0.08723674704107477	0.477637053244284	-0.05099628439558212	0.951645663192873	0.18415629846628667	0.30059418952199296	-1.2626808261025666	-0.11427289272018601	-0.5875754613809262	-0.25582113206191076	-0.6737304983723026	1.131262973756483	-0.5087722035482826	0.5145056422831147	0.5089196206151054	0.1705941829354271	-0.10329280876213537	-0.3783025641224385	1.860198651966645	-1.5102824946946238	-1.151088336374838	-0.28682569799101815	0.9585090417256231	0.5868396029051036	0.9066522948975998	0.7850041284899246	-0.3062424286417824	-0.6321149772645851
0.6355538093629686	0.011964398484945812	-0.3421349812608809	-1.0356275256252876	0.7468231443064307	0.8242851810877185	0.04665503716597892	0.9256922338505851	0.9826798029219951	1.7238537188615177	-0.163368534410102	-0.9131736311538077	0.42229210422871166	0.002115922424652022	-0.7987220292871458	-1.6164769334480797	-0.2477753634998497	0.8670874776004609	-3.4217001732931576	1.9891981972611088	-0.42146525841237037	0.6671679417879779	0.07457914144165383	0.6344500453203183	0.8599395784467238	0.9972782215935844	0.9501784726753055	-0.013611783596629116	-1.1583205683514188	-0.12972354929475075	0.38650379149498676	0.018279327776610794	-0.3255998414412185	0.9145591399889498	-0.4552098935646699	0.707116841737423	1.0265110322279325	0.5344552494894003	0.7874722278407995	-1.0370314689505615	1.2306976464786943	-0.870857816368413	-0.3511458736107058	1.0981135388733303	1.12202718884462	1.8174933616854785	1.2667146264434372	1.3912191274722596	0.10512352908071278	-0.3900100112097254
0.4768509119977175	2.096182106258809	0.2961017268327664	-1.099781959322399	-0.43839525118842776	0.2691639004195281	-0.14193023577389036	1.44954123338677	1.7661526771519547	0.7954418015711141	0.3954559300056692	-0.6921938357490951	1.1903120197891777	0.20412971029084137	0.4627129490047124	0.23340717252150622	0.5710179162134678	1.8012815423314736	-1.5116354593411998	0.9981518494017543	-0.38895620808854203	0.6099642754476374	-0.16360156877027465	0.7836344680370437	0.8051893996251879	-0.22538714065807577	1.6709485551889574	-0.42411102806816114	-0.09869907588834272	-0.034644686103261185	0.8230987784823263	0.12063806127008031	0.02139421407224954	0.4908819576680832	-0.36641462673528163	0.46370442138228923	0.8064927027340572	0.034836921747637785	1.0551442621390994	-0.47142011886090623	0.872373196282684	0.8779619858324396	0.6980248436478145	1.8360188119832634	1.1829837496101545	2.4768804547659986	1.0073077915838318	1.3191562130378836	0.5071159701204715	0.1932942063812601
-0.21150384356758148	3.366585820392656	1.223885642938278	-0.9203418779031819	-1.0299351182031842	-0.5622923426481689	-0.3364470110831662	0.8760055612215766	1.978591502914832	-1.3236924076064958	1.6341963462816127	-0.2555639487086677	1.532538535228569	-0.33319760587780994	1.6969859955453324	1.2019134973360535	1.1498726115722575	1.8508464872245025	0.46726211518926514	-0.4457058148311074	-0.29679412419494483	0.36978685076485485	-0.5010327434146097	0.5404970625070239	0.09273191153720395	-1.2115864945787898	1.5024139492590025	-0.42915797067339234	1.1183070900356158	0.02163942659419997	0.4805459725837955	0.044828226979101146	0.17331211818821746	-0.09187356885877866	-0.49652020725080387	0.08075891214023763	0.30616237118138184	-0.7232440296986746	0.6166051176846855	0.6851973762992175	0.7349427908562854	2.4388735169510505	0.8181349174031124	1.3840087560858843	1.073230305083275	1.9409703398922817	0.13877798768046581	0.711544181147492	0.5780524189360852	0.642488154710824
-0.05607368725304973	3.187089316545315	1.821863189936155	-0.7304245442485745	-0.11876926879435011	-0.9076180913608912	-0.6540790595879431	-0.02854666379099782	1.7067684405699328	-2.626036444197652	2.604964132142365	0.17506458347848253	1.296451582179946	-0.9326762333611427	1.904114468179444	0.5223929919458933	1.1265898219413453	1.1747680156808435	1.4363123677213465	-1.0739083731721364	0.319923633384657	-0.17977643141189362	-0.25648467192749125	-0.0312189285858561	-0.0667230970760338	-0.6322509412290712	0.4975569603325822	0.33839444059654183	1.884409609055583	-0.045226989076290865	0.20887463405821094	0.06052611022124806	0.0456874477512356	-0.6869027038297582	-0.6614895878497742	0.26152322418308716	0.3041765036864095	-0.9493119139184741	-0.013057202558034157	1.534890755689355	0.5897706112889596	2.8885747242330475	0.041227338304450065	0.5156147428138398	0.8290776570113729	0.753346248524857	-0.7144537691524466	0.19242159083730723	0.37875201451050866	0.5946580177688261
1.2629040344198657	2.0928582655269237	1.865397112457985	-0.6132713339258877	1.4660963068227264	-0.7009444337999643	-1.18117375886627	-0.41194441947973887	1.4056847375921462	-1.972510368526619	2.593926339857009	0.4658715743123968	0.7591406286110279	-0.6635259614952715	1.0112404160957005	-0.757923769724425	0.7031366946770885	0.5362054352498317	1.5399878088126198	-0.7017180779257753	1.48118066915079	-0.946483703459427	0.83850465890727	-0.5267984426952655	0.7570578846067294	0.9793860622956009	-0.5716826777674944	1.464288042020842	2.035843603618185	-0.22236433246088336	0.7335896432689102	0.3141963611871594	-0.18507336946863293	-1.2400140974213547	-0.5036753293963836	1.161357370278243	0.852531818223869	-0.6878219332028926	-0.250518112349283	1.687931657225095	0.3463219348696665	2.288002608574837	-0.44392763590630324	0.3371705336610287	0.44536974670311374	0.01801234674173175	-1.0730819102005922	0.18712608945627002	0.1641514653516574	0.09351556919643994
2.418820696533287	0.9893757096940943	1.524905673238158	-0.4156772843803223	2.015570320203747	-0.5783443934849579	-1.7301773834830902	-0.292496159550856	1.2549780790573126	-0.3295046162327748	1.7908029658404936	0.6147192243053219	0.21319647762785984	0.39487062962475006	-0.001784473601670094	-1.2502916719048958	0.29329460352703995	0.3382069829555136	1.4525094792774973	-0.2802785321405888	2.4885204206241514	-1.6733578821192403	2.13943749726556	-0.6554161420785141	1.5001157752522771	1.7871558505966567	-1.1383509543313177	1.952968236408	1.6749963203000442	-0.40295956985207815	1.5948596283168195	0.5975520862267409	-0.12421355860718304	-1.7593687609556874	0.022280805215378955	2.0365157143446617	1.2023825191715116	-0.6742308315363825	0.07331885709028801	1.3650961831353163	0.08544791332386696	1.2832338229263553	0.2128619827403153	1.0023948671360348	-0.1564045144620244	0.2695948725162995	-1.0469288220067257	0.4906902831373595	0.10347799261903355	-0.35487380235774885
1.8873935729650573	0.15637015207847044	1.0213294388729308	0.0010610358493756628	0.8677784549585044	-0.9438401719583518	-1.858523601824605	-0.36167770902600116	0.960362333219886	0.4498360900593201	0.8650180270165736	0.7190966282264633	-0.2741407154736707	1.1504497570955	-0.14897098440543893	-0.8009059676737165	0.08486760764587402	0.29588933926316446	1.3726783118070869	-0.5993481755022279	2.570063992491285	-2.020741597954308	2.566647229047783	-0.49794702124237744	0.8814701582343913	0.8370957040696784	-1.3532015402185789	1.2195493565152828	0.9785381448091223	-0.435697722373867	1.6426282163882264	0.6009781081381474	0.4881823066249883	-2.1309906424545972	0.5469049225755747	2.009775670695886	0.7805258201367354	-1.2317660989321104	0.7035273043454362	0.920543591209776	-0.14487664728831903	0.37496414521708127	1.423967974065141	1.604148653182057	-0.9436248508471774	1.0474193669179443	-0.9895127724534094	0.5645203707880112	0.2587905931538386	-0.145582010790997
-0.24724407284850194	-0.7103397112376939	0.3952869434899868	0.46977605585967797	-0.875493165710919	-1.335454110695849	-1.289742578010831	-0.9843201073238789	0.20556104728923963	-0.24334855377417722	0.10470501447528291	0.8187983852780839	-0.6906916640716306	0.7995745101893685	0.5196287758609464	-0.3324412301434112	-0.022357252627747393	-0.025695599999118503	0.9750698835213921	-1.2494856887952932	1.7210024113484352	-1.7652948660423966	1.666189874627467	-0.32486062724942066	-0.8712299991056605	-0.8034935856505351	-1.6299272910815188	-0.22312379806830018	0.17790043772927436	-0.2362822658762815	0.4985442701789997	0.3164271289023109	1.4059816022279803	-2.109846470127864	0.6692912878001473	1.0534181080196703	-0.0708382591168311	-1.6943752965034553	1.2895092341669878	0.43943400419966033	-0.4213374528504418	-0.3123658923623078	1.8179904229421124	1.2746636183027875	-1.6136740294877654	1.4974658915731138	-0.941476069255758	0.18857513079414057	0.6873154886828515	0.822501276533362
-2.2660260119994033	-1.6069100955899573	-0.386019925614023	0.5923744395654239	-1.667457669146193	-0.9848544728429782	-0.32240639849734637	-1.68536508995877	-0.8405901980111145	-1.279448370107164	-0.7116853880125052	0.750979343188634	-0.855081284066927	-0.21229355296132088	1.0704671794750753	-0.422973332215163	-0.15375376891466164	-0.6163793004732521	0.1879023527522216	-1.1200409139324634	0.6890635861469891	-1.0478966014136493	0.11192839233311559	-0.27312384431810954	-2.074639199298211	-1.3702291755217482	-1.9338179808056146	-1.242092839965627	-0.4592455500005625	0.10266139796987278	-0.8751960934628968	0.03929779904981425	1.9505350175062446	-1.5915865785098133	0.35667332466700435	-0.02564718963693691	-0.5432072064291465	-1.1971931553365311	1.6219613569709797	-0.1863856101941253	-0.7835586420179557	-0.7452642602531313	0.8552645858852129	0.14066582956255053	-1.7555373983323421	1.2006873272064669	-0.6497947497808891	-0.3081339126776866	1.3439359129074628	1.8767825253548884
-2.606374832888269	-1.8345328804539947	-1.2011346793604758	0.16652894946798283	-1.2431450504941601	0.08316629748502155	0.3259488261448679	-1.7328465354870342	-1.597954263557444	-1.3622399256524262	-1.6116180961685136	0.25323644574898685	-0.5617987696354874	-0.7688940659860269	0.7848687849888715	-0.5866872662968815	-0.2971154236644715	-1.083026858584998	-0.4292739046833858	0.1766068957657268	0.07875389338476815	-0.36826084220142113	-0.9536710310772586	-0.300829888652635	-1.4929069963067747	-0.5518322348823537	-1.8229928809964417	-1.2470070949284906	-0.7782471092617325	0.33511072075904313	-1.2704126621197658	-0.05425786323590833	1.5744491925277175	-0.8350765714753815	-0.08960379305975176	-0.5934145417529553	-0.38703020066642546	0.11945018631261715	1.588476817910294	-0.9334945449559239	-1.0749556728395449	-0.8022074262938512	-0.5493622604215623	-0.9253427389218902	-1.2558998951625595	0.36052419586398465	-0.10371965350132584	-0.4890752054684689	1.8597977282618043	2.0481367917685156
-1.420700726978437	-0.8200634190607942	-1.7680483883342977	-0.5147012930947115	-0.6906887876998982	0.8509247728612064	0.2096166001185815	-1.0511837093842784	-1.6588483883207972	-0.5852703180592492	-2.0089096434347256	-0.697256029779475	0.03896909116862961	-0.4354714089602249	-0.1356552796036329	-0.11899267028623735	-0.45333762002087663	-1.1654141799544528	-0.3308147878335494	1.6929682875798966	-0.3282268146139597	-0.1810786692322551	-1.0509373753682012	-0.41924777654709405	0.17425421690596427	0.2118740739880556	-1.1946177888394636	-0.7200753357822173	-0.8635748051373929	0.2571375204560067	-0.6680038182530624	-0.18592376437120728	0.3782506698956638	-0.2815782197688085	-0.42026013778194266	-0.9280011213133307	-0.16925454979818558	1.0816005841478005	1.0622741478810638	-1.5417065867067776	-1.070836726386105	-0.5134418310841611	-1.1217394405621572	-1.3272157742772541	-0.5185819646121589	-0.6285590655364007	0.2121441273787363	-0.36451625052878966	1.6400161570845722	0.9603248424519834
-0.22351564396990245	0.8406559603115293	-1.904301672994685	-0.8778516048648762	-0.8930630333083347	0.40252471065055573	-0.34111673270399095	-0.3382190678352267	-1.2258664116246103	-0.09647697243152163	-1.351603397494223	-1.676791301686766	0.3876786866347346	0.11518271400878213	-0.9968924604730839	0.7429043877014841	-0.8136874415731281	-1.0041654621431713	0.1916626163353452	2.098421038017107	-1.1634246882181094	-0.44340538566051074	-0.7232892414895925	-0.8035246773242034	1.0477088955091831	-0.3485961581247862	-0.6647494902130587	-0.5260093304352933	-0.9436674257755179	-0.09235285243398085	-0.234845164678567	-0.6860354274881146	-0.9695032223279478	-0.11239183243908389	-0.7002130590502019	-1.7321101235766154	-0.4586524105740786	0.7973355445357626	-0.0043930976030025215	-1.7540330583416164	-0.7895799691731548	-0.3026582873548679	-0.6914541919731552	-1.2828864658229304	-0.19481985393381832	-1.5514196881030475	-0.20264622216349668	-0.3831251000644161	0.4109497979628888	-0.7568999356993258
-0.1973338018029203	1.608190553993353	-1.7537640983298644	-0.6074134488602579	-1.3670205541179334	-0.9315912854874487	-0.5390550576200936	-0.27999994087115315	-0.9280614705109619	-0.49302695436875277	-0.09047028113320701	-2.068541971832727	0.01733233647677292	0.060474489477784575	-1.4676264921477213	0.9613166614351262	-1.5814373792221519	-0.9044964736140948	0.2056675908810302	1.0854578013865261	-2.456234169409779	-0.6508315047478093	-0.7570495185877807	-1.540371361529987	0.19031598574341915	-1.6193783930110626	-0.9159390260159654	-0.8631554426045471	-1.1552595123500782	-0.4530034767616717	-0.8682928282582614	-1.4598252359318256	-1.8200520961392495	-0.0780682037952741	-1.1438710419858638	-3.0011642166628882	-1.0466449780169915	-0.2498621447321774	-1.3474262720537624	-1.5965566888172873	-0.5887379283576776	-0.7147399324452026	-0.2819768846841806	-1.3510288631722958	-0.626582520890505	-2.2921588160385316	-1.188717704517962	-0.8756093647846415	-1.3262720809353963	-2.0225850565687393
-1.1166965597129916	0.5145859323103371	-1.686874447903448	0.06440522862591651	-0.9646810892237432	-1.8041311277692584	-0.019945550639595664	-0.8267600608613451	-1.2134506355831545	-1.0931997400255344	0.45129245243095	-1.6029612865510778	-0.8906667685028168	-0.5262167988260269	-1.7495632723320016	-0.0011128933403656692	-2.5556642834778254	-0.9992910644272043	-0.7417049167869363	-0.3637416061592828	-3.311981268389097	-0.40190232405753773	-1.2047253115747427	-2.305516910813488	-1.4165298898644616	-1.7945171993840392	-1.7375140556238304	-1.1157347816543248	-1.4396664899643319	-0.5948402011201085	-2.0600406739683828	-1.925433893160396	-2.01221570135639	0.14919103022739233	-1.7290127540286822	-3.7144133090386773	-1.2347572502266992	-0.7191747745614429	-2.367810175230071	-1.3712932316174034	-0.8539862183453346	-1.8054396178376815	-0.789872960747495	-1.6655880833534775	-1.5214504687479757	-2.61590982263954	-1.9296734468404981	-1.6098227412708666	-2.5682421251691516	-2.2869964524621045
-1.8933825535342712	-1.6981097542372938	-1.9308974612747947	0.6117867209020663	0.48025183324114645	-1.293851935981654	0.6956976450988481	-1.330441094157223	-1.9234610291541303	-0.9328103448206428	-0.529075977045322	-0.6245679672188209	-1.5861324834433983	-0.858925748639308	-2.0064375137165658	-1.3997599503445108	-3.055132149301278	-1.2227801472487259	-1.958178836952012	-1.0549119781593428	-2.797089544608185	0.13049879358848104	-1.3644251228483906	-2.472671277919544	-2.1164464460526906	-0.1674575955603048	-2.051911263075453	-0.727595789830658	-1.6666316124590408	-0.536445604393587	-2.4542791589465596	-1.6118486490156343	-1.795659048885091	0.5106141758932078	-2.0586644439602733	-2.8891551080241533	-0.7838169451050199	0.01901445406128044	-2.5056195828805903	-1.371277690795793	-1.5713184392045452	-2.923023425502777	-1.883492077871328	-1.8225975328700044	-2.1628132485948006	-2.2749533654436402	-1.7336850441773302	-1.9664749703351414	-2.666705523493407	-1.907704707015296
-1.8324930305668485	-3.21355392372962	-2.298714716991589	0.7094672587574237	1.6914643762711383	0.06771950669810325	0.7538894045668836	-1.2681007814975032	-2.428920695127474	-0.052286021224745	-2.211125882127536	0.22219196209111955	-1.4731321645229671	-0.5248927633805813	-2.003228409207333	-1.9642392671105502	-2.482845081726695	-1.4878756528629824	-2.3172052078072047	-0.7047618311955008	-1.063603590757957	0.40609857678448974	-0.7142028528440836	-1.6922450820562278	-1.4458831313201388	1.8172697294906452	-1.0987540207978133	0.04186523807388571	-1.7850609497522938	-0.48750826621740373	-1.4176964478258216	-0.7547876880492652	-1.4408993312116296	0.5864164930771293	-1.6798313675284662	-0.8478393906932663	-0.24557236914447658	1.144849314314385	-1.7317266188559588	-1.6024782699822784	-2.251407550401551	-3.2454032141219153	-2.401526274520893	-1.4424211070667723	-1.9650753527247191	-1.366630350391716	-0.7468684105673388	-1.5305634338931988	-1.8855366275702365	-1.5670981535483397
-1.1256996738236942	-2.9257393353208356	-2.3186984913691173	0.44621182031474205	1.3441294568679627	0.8815064193041513	-0.025457748251980668	-0.6669538525401134	-2.1662409474145536	0.632220077888755	-2.8059686322114	0.5514496208195936	-0.7055882367876225	-0.01618109298888134	-1.4984430589239652	-1.2609074430374956	-1.0260895683962241	-1.7180820296279662	-1.555376323292939	0.05782181624497423	0.6284507356309899	0.19712277099577746	0.3493798880880488	-0.34914340341626504	-0.41330658904216394	2.1169170922974643	0.5633089259831557	0.43811122515505246	-1.7967356247189132	-0.5949891796636391	0.24362424900647647	-0.1323339297766222	-1.0419516968241584	0.12822880386171776	-0.5682592976317737	0.8565541296040677	-0.23524492977483208	1.379514571542301	-0.6450092126163985	-1.759173199951218	-2.3210928846202985	-2.5511565998059873	-1.6977292621956124	-0.6279470394641206	-0.911621930240075	-0.42873615863163944	0.20749177184211287	-0.47078558667886017	-1.0397123508350818	-1.4705773690045125
-0.2941370835661536	-1.398528046283379	-1.6761990625221865	0.11218640434880008	-0.3208968778099537	0.42518580637276904	-0.8417366324448723	0.13996899816077826	-1.0972751777406238	0.6107894140095536	-1.4359462930102873	0.4448044047881824	0.023356478997291187	-0.043718273147359835	-0.7569664143820477	-0.011268611961584855	0.35164708036176323	-1.7198100029904393	-0.5684303772957777	0.5629418732820992	1.1016716778417148	-0.07531374299088	0.8883087085906215	0.6831532978976284	-0.050430697800860826	0.43804545612924717	1.5322967591932797	0.19145660131982323	-1.6298270471736265	-0.7995731466293016	1.208767236119783	-0.24030979998517973	-0.6336451449726856	-0.547954830278694	0.724296556613972	0.9462101161569185	-0.6200668721994249	0.5049168712274206	0.008049937713899493	-1.4634108908973733	-1.6063244708920077	-1.3930493103801596	-0.32365680797148905	0.19893419144116772	0.44122822043657406	-0.026514957572082023	0.4835925437663151	0.6286313081616282	-0.6382590361543196	-1.2608795596098958
0.4694042334941948	-0.01405373150569339	-0.5511769496934849	-0.114554491775091	-1.6105081088985058	-0.5850350780917168	-0.7296944533927108	0.9481189002815588	0.25957883696016815	0.4336107378292977	0.8423168548968644	0.1685162952555234	0.26113281498347335	-0.5702919957807948	-0.32502895340650073	0.9059323911856166	0.7771042862428849	-1.2230516950343773	-0.31759981569784057	0.7061617773514428	0.3771572966572715	0.2022487818594761	0.49272313739691415	0.8337766261790954	-0.17389636730064909	-1.4038561111896781	1.0994471055685184	-0.09773121507912921	-1.1467408294716073	-0.9485725023572789	1.0528399194013431	-0.7273371653167725	-0.30467269408817416	-0.8304618467739178	1.4591657386947907	-0.2431095559241378	-0.704740372483738	-0.4143620133490053	-0.023447499140410437	-0.5841028000553491	-0.45001462068500836	-0.5106210915489682	0.6564466076902139	0.7612560309219751	1.3605223412583671	-0.2303346025645595	0.21665871165980788	1.2407101100661992	-0.5115812839811043	-0.6548738580993397
1.267576574392932	0.5538544065133036	0.4844806886944334	-0.23615381362460391	-1.1384612270940764	-0.835295429530181	0.37421871535889617	1.724844657134459	1.2090570014737578	0.8682033691397655	2.079684138362956	-0.1561165755635503	0.23590700966935563	-0.8232721683929575	-0.2932501499948593	1.400442541909955	0.32158755895086044	-0.204534332924088	-0.6931186717539818	0.7315001256007341	-0.4889894784019268	1.0891813944022308	-0.22974443904456185	0.35657007628514936	0.1517800584097646	-1.5099881617461661	0.07330058490839826	0.31639840211602127	-0.32878137758352	-0.9761936210717701	0.5211537626087333	-0.7758635511140849	-0.09501438488142001	-0.4601382924644485	1.3044461540204362	-1.11091695542469	-0.16188638724861776	-0.3298456634114406	-0.32589250226646566	0.5961314087397459	0.5966027101085533	-0.16570906685030065	0.7937402968456798	1.0773501307344333	1.4351439321875374	-0.5778885315783417	0.05465939017601342	1.2191797049229567	-0.27813828285179504	0.07996353491486978
2.0420939001052867	0.7372914928032488	0.9258777673640645	-0.28070875822853714	0.7444420367845846	0.1345474523741942	1.5298696097445812	2.332211841727223	1.3524953923921386	1.7355652482637036	1.4021653353309143	-0.5099205127074568	0.4453653458679132	-0.25247358298548456	-0.12298236824266542	1.8907023183272003	-0.12674017970992188	0.8850261433165055	-0.7455288827406295	0.7238340000673137	-0.5977850924982425	1.9362624020173838	-0.3497584038359774	0.00627588453206657	1.1957055941439347	0.08579121466179118	-0.14476400879653903	1.3564797630884438	0.5934555270075228	-0.9057170102070945	0.4867749838573335	-0.044256868801800346	0.10841577694218471	0.210891387076878	0.5776251103157324	-0.5137436076401586	0.5288640427367199	0.581333225527185	-0.31448961205793097	1.5101545987277774	1.1604877093359267	-0.1056091597345104	0.517051551588889	1.2094896921693843	0.8262296908258447	-0.5915844124170284	0.38596033427584536	0.7827883789722437	0.030446633257696875	0.4322861802347396
2.43510668127592	1.0753672983851126	0.7219646608001822	-0.20018193829659264	2.3734791944691076	1.4740128351151225	1.7979330892057181	2.4520367459924852	0.8042509665925568	2.025738523096435	-0.26457153521889093	-0.7205873615790798	0.9079526324821627	0.7863673067084476	0.5792814883651534	2.3252872058465774	0.1257100293212403	1.399743732446355	0.030851979807867084	0.536995922584589	-0.062248978257752954	2.0234267557227716	0.2982653665414545	0.2182077461290755	2.070990958125909	1.6621007772014555	0.7938945818555031	2.086914240938536	1.263605804858882	-0.7207116594040283	0.9235785367744355	0.8882689999235328	0.4159641162282242	0.6547613211343666	-0.08809329777668944	0.9987726478115373	0.6996316364936457	1.2243296625132407	0.11501182041500119	1.6816532707887035	1.1714460719883955	-0.06939833239956092	0.39411555360919515	1.0635686261400954	0.08512690686804	-0.2908153911702344	0.9400094298453527	0.29356013125208963	0.013902926758524442	0.30937416748820745
2.138696010378048	1.296931027906379	0.2453726415667202	0.04834237694498475	2.4492294867513142	1.972394278028224	1.219386102984719	1.9074366578819748	0.027855393089327447	1.1719885868475062	-1.3804292349176064	-0.4871202267742176	1.024156113917383	1.434733357432295	1.3358438445780068	1.9736074647691346	0.8213269760795435	1.1140261511853558	1.0139198230198467	0.12318665275356763	0.3533751866439149	1.2676693123176384	0.9088873518944979	0.7037546366789764	1.7743778239585954	1.819003249376969	1.766241729029374	1.6774126757863184	1.4687891020712651	-0.3621660351175301	1.0579245429685962	1.105019646642096	0.6951948187420233	0.7533020510276222	-0.3083060776271931	1.7895232533789445	0.3263246538390033	0.9391578217970912	0.47205742061030226	1.0826429959770105	0.7374656135416418	-0.13641932044094132	0.4283752759143089	0.5428207983350762	-0.3201370566481505	-0.1360437012094969	1.1531586843834967	0.025034863354219023	-0.46791587993862327	0.15729022197278508
1.2330010970722693	0.7297454633696681	-0.07868042087022913	0.38808369546526456	1.1245879977552276	1.2922937732737583	0.6660040391037018	0.9694253550206666	-0.5242115388341693	-0.17787916277210372	-1.3699908735234645	0.2193010202461104	0.2862093251137786	1.2571565882319207	1.2338032359338689	0.40306669065214823	1.1258351864515883	0.5173810498366975	1.2482225843742751	-0.3200299589595209	0.24590729900227218	0.2300171866840657	0.6287773717677023	0.8938024133898888	0.4130718769390859	0.8162035933466337	1.522852254105707	0.2723379998527781	1.2652891661430672	0.09563804678256878	0.39000686187953193	0.3503490632895781	0.6670837652801539	0.8235640173747272	-0.17841612696213144	0.9267335575294886	-0.02849052679123639	0.20223878596067407	0.23405395036831103	0.1637373615358668	0.03060510002921184	-0.4938487395502708	0.21851440696993563	-0.1897956788080008	-0.3530092671901132	-0.46759004287668	0.8341798933055252	0.018970810904834136	-0.9558959682069074	0.36141370281059265
0.11943370819952293	-0.5550854197904224	-0.09526131858812584	0.6585673619233543	-0.4511280664507971	0.18548106047956903	0.7737986563869178	0.19519728818262227	-0.6544999890048889	-0.8867740643243212	-0.8256398142636198	0.8925916683206496	-0.970752026379931	0.568411897439649	0.14131146522768567	-1.6040071769789144	0.6866028641885402	0.3958063933138596	0.6878375953308402	-0.6066072876493508	-0.0069274578186291	-0.5022150085207688	-0.446483944317319	0.674009850760917	-0.8822400605197092	-0.11992872282601495	0.22142670035065168	-1.1685749983916733	0.8499249933954932	0.37685415394890454	-0.6698470721865165	-0.6399885922594792	0.335812120865431	1.0980037666676814	0.010711633242521551	-0.7830203787751913	-0.03824123867406938	-0.10382216277337752	-0.5119473821434722	-0.5026460442887338	-0.6825888606578616	-0.9783183549412982	-0.35607677240403485	-0.7476793881562418	-0.29373201697483875	-1.0539924936534446	0.3870395055289527	0.08308018096586754	-0.8535234299260235	0.7150445758799436
-0.7794667864528303	-1.4817019628150514	0.08148015163247596	0.7656826757273072	-1.3442831773195538	-0.39275704640039655	1.2244854393555222	-0.0784204280113258	-0.4028415838010216	-0.6031625274913631	-0.39784899280965785	0.847497217873156	-1.7184379740003757	-0.09220233179442965	-0.8666693647240951	-2.5233426162186006	0.10385386579582234	1.0713826035048943	0.2661153934404569	-0.8043627795323305	0.15280147397036112	-0.8045377917005622	-1.337405143041957	0.5209181839395358	-1.1828810132625789	-0.3661310524716523	-0.6953416550424483	-1.8023730510867206	0.3653010306474756	0.26490737571041456	-1.229421595102565	-0.8421987902090388	0.17835893149480328	1.3589714757165616	0.17852967442188716	-1.6289998804662376	-0.03786265337245106	0.17395786880147934	-1.0606140130770663	-0.656728815383521	-1.0185181427779724	-1.0474467311512217	-0.8626928891174923	-0.8520402904291869	-0.29704375667525335	-1.2495286925564906	0.376325092574411	-0.03860530547734629	-0.14715830776166827	0.6760180365570553
-1.2046158379668515	-1.0901879570454611	0.2914528159218217	0.7574464162598615	-1.4714028846973857	-0.21639779407692522	1.1871114254794493	-0.02314898726512587	0.09651545698117597	0.002943595096902971	0.023675791868711663	-0.06173102569555322	-1.2379061041785282	-0.5392243538986862	-0.6114623318566725	-1.6031675556334724	0.23766641065380004	2.0612850055862566	0.6797706133010385	-1.0792563153868644	0.6713165493417872	-0.9022396792783042	-1.2238074408277901	0.8767230980061165	-0.635386013454144	-0.374374416862512	-0.1690164515761164	-1.5800508373372617	-0.13320361954390378	-0.0592320161401054	-0.8460173512127348	0.04613059782707268	0.6818498492578922	1.202137220046668	0.4774436583612266	-0.7829823809007791	-0.45254985338940235	0.35937394290522895	-0.761616603259625	-0.45614926356959745	-0.6580458421396845	-0.30592314707461216	-0.7789592438145382	-0.5683725667423053	-0.16104609550809973	-0.6215294235138851	0.9175663108344404	-0.4182160913679051	0.5382402794446145	0.10159574233184335
-1.1017355966624318	0.2864909462261738	0.47416466108593514	0.7423875852685736	-1.280145540111985	0.16821096590352494	0.33934382209274755	-0.07464630689795596	0.6706535468874096	0.20612950911711883	0.8433696616426022	-1.1570600461527958	0.08305441139913688	-0.8715337405677446	0.7748458217471303	0.28727743899218117	1.1745445629815476	2.4951918193873284	1.4548186758820956	-1.3782019773740959	0.9172275780674111	-0.9660268011040553	-0.29312689230922034	1.5332665857725043	-0.07592587079028745	-0.7137026526670982	1.2248022868931987	-1.0787176246309096	-0.5631165773540752	-0.09142749914503118	0.0548239155649551	1.3100255015157831	1.665981836538756	0.5769518058070235	0.9305523326688294	0.8684516967308292	-1.033903404212245	-0.07850952686231474	0.3129919412554623	-0.18083626275868991	0.3505824663185782	0.9897150699080818	-0.07876137865944534	-0.19638289758451166	0.3597747149334576	0.578414344641018	1.5234645772050068	-0.8515681158897307	0.662872981841154	-0.49482151218569437
-0.6744766814449394	1.288177661475369	0.6183826015068817	0.7615506966427302	-1.1408642372956983	0.17775695006768474	-0.7601725604814414	-0.4472595137907682	1.073256363703709	0.03791260866923194	1.8254733045974505	-1.494445270037212	1.0670791312311532	-1.0334350643466796	1.8966491041658482	1.4999342580785753	2.091164898323583	1.8817941320115916	1.5308183245671445	-1.450665342928803	0.5052405474896872	-0.985307861548393	0.5139292665485643	1.8052844853343688	-0.03445814297976658	-1.1527658405324082	1.9359510990926614	-0.8535532063762881	-0.7560522941600419	0.45713037930821576	0.6213874458112123	1.8956965101043597	2.2753743127402632	-0.09886088644675589	1.2045504087940078	1.6867578784458304	-1.0270177168173975	-0.7955056371898532	1.4023872317313848	0.09866606606988479	1.4988301358636853	2.049005681344556	0.7588003926904225	0.014644291940786092	1.0568739090303931	1.5763655182066258	1.5567384003654088	-1.050537398946185	0.4044792196740331	-0.5213855576519004
-0.36643591602379305	0.99929415169891	0.6821377090614845	0.7551523245964703	-1.1006734374120841	-0.16147779808301402	-1.334766698329803	-0.931220683121935	1.050726108608436	-0.03835800125519532	2.1147129778379354	-0.7410471364419163	0.8982330659000516	-0.7571737093120184	1.663203308417917	1.232954118656025	2.1716309332400887	0.5259317789605493	0.6514547074557201	-1.2125675848531923	-0.11660420689001388	-0.9728463526391863	0.5153882604405187	1.3240283916546967	-0.3280641521556709	-0.985501131069183	1.2376815875796279	-1.0148635870842388	-0.5593849799299749	1.2525582501325887	0.3508894470260132	1.3693615750557078	1.834909897937191	-0.3899314044007848	0.9075624459056755	0.9722922098990378	-0.14548714774720092	-1.0128768533717198	1.7555379864172267	0.5035575083195157	2.1304653609605606	2.2160637051657277	1.2578727714705835	0.016344771279613843	1.2943732259140077	1.7332694805006241	0.8499405851516039	-0.9311636670256861	0.4201328330489067	0.004726299605463089
-0.5506395448940361	-0.08736117331943283	0.6542424211069353	0.6302054956148613	-0.9920457286359886	-0.2958613706204537	-1.2239605285842563	-1.134513089363135	0.5752138392171862	0.0531464578549067	1.2933788244474247	0.5332805230552575	-0.09520344069572162	-0.013133428907805783	0.5252237122983332	0.16403321483843628	1.4766271989263189	-0.7232930789084313	-0.2185501224228643	-0.9197020286669796	-0.08226060495412195	-1.0608783257159595	-0.07342555254422142	0.5051202135218567	-0.5115211409212923	-0.04984737320335274	0.04571635746638972	-1.2809554383168735	0.021645105023744865	1.6286665984749709	-0.5178891336337534	0.26164163846510424	0.6592684814529279	-0.27715131755949496	0.12038316401445999	-0.3835173223789691	0.9247921630957577	-0.5106421102560654	1.2856497302006449	1.0373435890034992	1.9353350732601804	1.5247069143628065	1.3371198631341892	-0.08149437349592996	0.7059110663657744	1.0876859357844304	-0.10074819588788511	-0.6601518145320385	1.025818428094385	0.5325611674350349
-1.0871533840682415	-0.7127589623905571	0.6657070259948218	0.33716049363890793	-0.5995544023482224	0.2059708947458314	-0.9020812130204359	-0.8619254210719498	-0.00222365040391235	-0.07048317976001729	0.08784237561105951	1.4273208328042184	-0.8446808546132447	0.7014915623955371	-0.1272605637936806	-0.4878385496489077	0.7565593836553699	-1.130628161175905	-0.023003596197154752	-0.8488428008328852	0.8967124866781343	-1.2728287255717345	-0.49828781374900105	0.09485057320993293	-0.4244139236641602	0.9636321336869361	-0.19177735448757918	-1.2594462013926038	0.8090876408049557	1.3300922954670116	-1.243300525316019	-0.4510460318417289	-0.18989849493897398	-0.05565764751884185	-0.5263573677462392	-0.8839475835583185	1.239216420581321	0.11602136499741417	0.563724408695178	1.4256129711934074	1.1693769299324115	0.6138764006982953	1.2126585827095078	-0.09566695982157873	-0.20917077575751122	0.289594299351616	-0.5688901310842364	-0.4009402719866022	1.7924935487231886	0.6963732022420616
-1.3147969046640946	-0.2793554304403306	0.919904406787294	-0.09857548809293466	0.17428284923263446	1.12076920185272	-0.7788416308300102	-0.2583234787830288	-0.16856232672445667	-0.5232843991409348	-0.30368056807661836	1.5085015904592884	-0.6740465560550182	0.753502344118719	0.3391277411145259	-0.27946495848174097	0.5029198854619203	-0.6094968870701262	1.095428605122271	-0.8957888294239953	2.0889455635042085	-1.3330672371205141	-0.3204131419520428	0.2939046714080357	-0.19850999955960327	1.2783875884978075	0.7889413899133995	-0.7037932004469537	1.5630539632910616	0.8318002254386452	-1.1859665621280864	-0.19600938184144356	-0.028008665882837847	0.09255172237086998	-0.4538350233779346	0.049595730945200284	0.6871916682500923	0.2210856892924061	0.23779590897921005	1.3738125378485015	0.3969110766503091	0.14601967042582664	1.0754295264021143	0.15982444531767173	-0.4455329005063871	0.007814045216096131	-0.27897526924503685	-0.09930919768983068	2.032326586714221	0.7220336905225162
-0.7000930054875395	0.6067557316850265	1.4316689751920386	-0.5749077385770043	1.1022403789407862	1.6782399614725347	-0.7464762017808919	0.3513629629341738	0.2673249584410819	-0.7988808342826323	0.45081391981172103	1.0436759869710153	0.06027690123579109	0.060281829765888556	1.1033014317591465	0.22215151200223776	0.4251819684678163	0.24446996765351392	1.9404221818667484	-0.6768421915026834	2.395077195206765	-0.9180357574029442	0.18849449019739606	0.49857375071512233	0.05261814227261899	0.8352106774412167	1.7454620725398082	0.2983442403207585	2.078070763500761	0.7856609743868072	-0.32504534589598627	0.760516981836373	0.7055115925502009	0.2407047887585458	0.20488017139194134	1.565436769054973	0.07918322351470218	-0.1323396814128904	0.49025737619523346	0.9601920961724479	0.025900076914675652	0.3214524348852403	0.9692924572857313	0.7316702268380093	0.39922147902742017	0.3738413439085886	0.3036345452835672	0.3757200351322247	1.5616118138850992	0.9914299518275324
0.4962228265505241	0.9733199998761297	1.878843124288859	-0.9318031436138052	1.6146814428551324	1.2320199515386834	-0.5080305923847015	0.7194786915440093	0.9201198176773699	-0.44584634120739064	1.413400363463194	0.5596890443833088	0.4642911970857781	-0.7564401553626579	1.0136809881412896	0.3388830334537176	-0.047092423134105936	0.6345245663281235	1.64003752530689	-0.054953087461539624	1.4226577231957838	-0.12263368793292263	0.4445690825213182	0.01200590973038513	0.31392458562521375	0.16816533055666516	1.3372080390967536	1.2703197898175467	2.1942377019497057	1.2126500618197809	0.6813559291299776	1.6042591142033145	0.9582670021235891	0.41994197372670533	0.6898807690446291	2.2860900383986813	0.10958615944786484	-0.36413226072009025	0.9898602787869927	0.6379304479594343	0.07812547343495105	0.8811844397746933	0.8930918385389148	1.3559893788050876	1.5074644446010443	0.9539164176376949	0.39094026227153167	0.9009059273744554	0.8306152089058851	1.379034466649877
1.3964565821519217	0.5533840015668146	1.8249466803964627	-1.0125115602161487	1.243589764396964	-0.09300607906874216	-0.12884360384839136	0.8143876089976628	1.145070826471564	0.14013165991150348	1.4045012075355638	0.3230423658725553	0.12667107208995732	-0.9700087886425912	0.07453345436140026	0.07936766721610633	-0.9252451654498333	0.21213833924588274	0.551021416116463	0.6090189460921671	-0.14496862246285924	0.5091017180159296	0.2002042695946235	-1.0637825760405184	0.49261625594886815	-0.31243828507982885	-0.3914272032743843	1.6053802713132317	1.8045702949786844	1.4441596383574735	0.9893424319944734	1.6792579736049265	0.2558142455853436	0.3890058932494919	0.44041836977617155	1.6137403177465517	0.5333440489937203	-0.18520647035919488	1.2467763243965382	0.7465267029652414	0.329593484375698	1.4477239711772725	0.8381211009298588	1.5156614933273418	1.5913608574609686	1.2081855893111804	-0.3501328316279306	1.0653825677510074	0.33398471341646313	1.3173492707973329
1.450706621536686	-0.14630237961339027	1.1505253064385856	-0.7542561067931552	0.2342331275939361	-1.3891061244413159	0.02122458689691804	0.7701792827035304	0.6533962452938163	0.06074826365580261	0.2574076658196728	0.26068600031691785	-0.47490223842889634	-0.4339380622654842	-0.5769945400462589	-0.07317940873873297	-1.5528404375538938	-0.6209614579533965	-0.3368171499311833	0.8632074873527326	-1.2337801910148245	0.5681809947868204	-0.2582635149779472	-1.8037895099434753	0.4141487505982198	-0.6062423093854455	-2.1032498410525777	1.0951134660165078	0.9429092349750482	0.944371980198585	0.30377117554138383	0.9972797558155199	-0.8001500752308256	-0.09865445400898809	-0.24468793834020647	0.1690470524991994	0.6165543652013399	0.078962116440272	0.9754009361582671	1.0615565832589118	0.5592898870559506	1.7860359093354328	0.6773074807055752	0.8502289051179177	0.33529375322249694	0.9478985844500765	-1.4095481414460254	0.5950604375057352	0.08778152228697035	0.590924572156894
1.043310238061102	-0.6212220927324978	0.23196993059834198	-0.23629436200261278	-0.45796423533456176	-1.6873187439837778	-0.1352858680706615	0.7075587099199756	-0.21553004114883376	-0.8589014830715773	-1.1103286165389699	0.23505563493023565	-0.573705296994469	0.38020583999984603	-0.12914561002202496	0.06775180126319555	-1.345385111569616	-1.0668708089706214	-0.6028581658551031	0.729247549225862	-1.3529790742954042	0.31544682597867535	-0.4657863307035967	-1.3973855776607527	0.10844262621416319	-0.7276133750328283	-2.612898899598495	0.2409298887979775	-0.12118045212223848	0.029514768913477738	-0.7676205259713761	0.1479916180303631	-1.2637872382116164	-0.8391410251743874	-0.5023975747916577	-0.9002022311160609	0.23800310166967673	0.028888255907672265	0.22581210246405578	0.9608262680122078	0.6257922406753603	1.7957622430602158	0.1677865823230752	-0.41252816256372593	-1.0957530398003987	0.3830710460979944	-1.8684223566370755	-0.2326084390210502	-0.2012383373230505	-0.17677925077975779
0.952884543834202	-0.8453780836355176	-0.36369067675135386	0.3588339598105574	-0.06628872128679655	-0.8242733263131624	-0.14777079177657232	0.5704452061112275	-0.849073053828428	-1.5823444520436802	-1.7536619909479758	0.23117235981334755	0.020551024595757143	0.9394830636381643	0.8812512095693935	0.14448442206956122	-0.45632142823270133	-0.6934826114201915	-0.6539823930612692	0.6677186445792538	-0.8714602808980596	0.4318044506101193	-0.2191642086671008	-0.046573817249030675	-0.05861512967182057	-0.41257753408653514	-1.9945366086649947	-0.12229239631151231	-0.9486466387681822	-0.44267940147833357	-1.1651478372605095	-0.2679247090912699	-0.902096407422972	-1.218508997288941	0.1331039817101561	-0.9210112055497205	0.13249513169410626	-0.20852311740447627	-0.6809866049517886	0.11396422319451982	0.416123813351394	1.4149171811087837	-0.7696466786901157	-1.5182522392496194	-1.194018185019577	-0.1679756096386301	-1.283690896867253	-0.7514202232583125	-0.5819720673258815	-0.09997429931962126
1.2857722160557308	-0.9231602885283493	-0.37177345019334107	0.8212629878365216	1.056242285303599	0.36636747030441597	0.37110919903308537	0.14880887828247558	-0.9345506111643301	-0.9670322125040398	-1.5707284484085524	0.2643737998613137	0.7647366169658816	1.1154130462499017	1.2381868362536341	-0.18425289861255417	0.4058723900804369	0.10398444533313878	-0.8708663198594166	0.9608120673209454	-0.4490709977563962	1.1778181873565903	0.31684919063909034	1.1624250317509872	0.2500292838662372	0.4862070797558369	-1.2311300534896477	0.34827207322450765	-1.197640899345174	-0.09655192332659938	-0.33348952807077237	-0.1529615872058888	-0.35964069945869526	-0.8531013909879146	1.1867413241140106	-0.08732256514858358	0.8796119016345448	-0.1752214596913196	-1.3237721557288868	-1.0466176510782683	-0.10120695411071723	0.6687835036839319	-1.7856357399532876	-1.7969177119452828	0.2616483779228129	-0.5181896357814639	-0.1510841884386802	-0.5614614074345643	-0.7139931860472893	0.901635738150235
1.2698167108576701	-0.6285287943008756	-0.007747108623018361	0.9624554919582159	1.6528513158205775	0.7947091178185242	1.0497743429313238	-0.6670595288845351	-0.6347855276002903	0.7556241540083556	-1.0940004017144325	0.23798453533709238	1.0319060139883622	1.1084502928646558	0.5018051527688443	-0.6873059406991856	0.7175768640765544	0.45909176057037043	-0.9762221038354388	1.3281970385270625	-0.3653257992388807	1.9674986765142466	0.8101369387562787	1.2934802840573592	0.8476078161407757	1.4553403752280394	-1.026709818576212	1.1024997171168132	-0.8968088075255732	0.4615352592205562	1.2040565032503514	0.08749253765289317	-0.34151730597343055	-0.09856593094869341	1.7387426730160669	0.9061728367123356	1.9365290263103854	0.19558099970004686	-1.4341080021762205	-1.6528638169519052	-0.7110752545234549	-0.18683639138468477	-2.2814997308848746	-1.2386706830082541	1.887775305378292	-0.5933067276287518	0.5460227955173779	0.051704362056873364	-0.35407022157806123	1.8351013352589216
0.2789826387942715	0.3368597534456919	0.31245447940524307	0.6656687245651962	0.9015217565572635	0.11911022094500301	0.9993388036842211	-1.6202690544608795	-0.2602915308899894	2.01651973620876	-0.7049803087766122	0.008464095968897033	0.7503593424178033	1.0756541925330823	-0.5786662742234472	-0.7932274575856934	0.5380187980051084	-0.08213601273148612	-0.5573204987026331	1.314063779293577	-0.45274450029597474	1.9570959192553437	0.9873320705210696	0.41672840903649844	1.0770445928100931	1.564620595067967	-1.2042449404472875	1.2512319090163784	-0.45823601350219306	0.3161162976879326	2.2669949515766628	0.01687165372049077	-0.8544870866765838	0.2613226744047057	1.3833679355902848	1.4448544091704536	2.0595682305456635	0.3606446957296748	-1.131185133952102	-1.2475129146944082	-0.971206499092059	-0.700875092893165	-1.9741496424477782	-0.42917216168557243	2.079841103799463	-0.3435888204259799	0.2672724072551617	0.44974243214280457	0.17145623235401097	1.5969095782742317
-1.1706667586492425	1.6633285587068052	0.360644217503637	-0.002123546909560739	-0.585591228325306	-0.9862883253127338	-0.09760408600961279	-2.1548756849488897	0.08890467387648852	1.5850483616864357	-0.3325425267785925	-0.4187384618114398	0.32175349581635343	0.9708613380002701	-1.0990793400345542	-0.3283460756018166	0.211246062034051	-1.058545758947632	0.04466262177355336	0.9418193068167242	-0.5301623793586421	1.0246177899454159	0.7401884953216432	-0.5680887549411151	0.4811956684780638	0.43791778071941523	-1.1933652410485147	0.5251082777692492	-0.3601241891788065	-0.6849314807167919	2.0678740014549852	-0.396821497851266	-1.3419523765061838	-0.13186568779860794	0.5588615828304446	1.2788727451975335	0.7256727185044014	-0.16542452470295804	-0.8890180992738356	-0.2634449736845488	-0.5888184185645599	-0.5527156183764469	-1.2380619613253423	0.06735571525142924	0.6012437061706518	0.1643136638014623	-0.6107906046447668	0.3625092301802625	0.19159035119667553	0.14060849706758882
-1.8264522926483584	2.392884700350794	0.1949004805187906	-0.7000874521009112	-1.3651113399096406	-1.5757725128190727	-1.3569957001608228	-1.8830541777335703	0.4927713964495629	-0.055589263733736384	0.14460726248039024	-0.8407339904259399	0.0406477411059392	0.7156269251232313	-1.0498673273743298	0.20995565991990586	-0.0947518060893709	-1.5481558369263768	-0.10128311695448486	0.7192702768295409	-0.6679126956877866	-0.029186340385975364	0.16515033197897672	-0.8760239314885804	-0.6407793371824333	-1.1983165723961273	-0.7906824739404249	-0.4473594875831733	-0.7324014639738511	-1.7380667281106967	0.8656968644656698	-0.823693748620116	-1.3966300716343478	-0.799610344401711	-0.06482775832570296	0.49245474566779135	-1.1561991174439177	-1.0863859260074968	-1.1144248672772137	0.3959261304616079	0.17225297201673476	0.10285738033953674	-0.7611715361299359	0.18833730658378683	-1.2992019112229454	0.5858895515815417	-1.2284034643628579	0.1509094899953655	-0.5633160833542467	-1.4625837543141547
-1.1622185880219282	1.8385309245381267	-0.03407074063548776	-0.951536036502029	-0.7941361890641785	-1.3799357111601163	-1.4708583411394427	-1.0266130393365935	0.9287081680505384	-1.2824726592328268	0.5369175462338812	-1.0419799518588824	-0.1830859943799948	0.37932309911647133	-1.0642375728773315	0.23396373324688471	-0.40597535763113085	-1.1266887382284572	-1.2928367960703075	0.9165230728973993	-0.9491313862697488	-0.34791421326295907	-0.4413423814629346	-0.5256831520183132	-1.4577113866581306	-2.1703343712703433	-0.25248272325235893	-0.8725865763155536	-1.2085812680542898	-1.9931105734789873	-0.3819195845623365	-0.9907691900191957	-1.1249476250213823	-0.957990443088499	-0.3410175930375112	-0.5882269609394545	-2.149132826702523	-1.530000423097343	-1.6569001981060574	0.2489297351130918	0.5984017439007481	0.6749183054895695	-0.821871732408017	0.24072259296905024	-2.226250356433815	0.43443743877497565	-1.0808674756432963	0.30651851741444913	-1.5588996102877335	-2.128133357315279
-0.10864998755389124	0.4442107212696116	-0.25967838815669264	-0.5405120030057794	0.21201632348172297	-0.9281367149476978	-0.16412618921152505	-0.2949035834180043	1.1780095639385257	-1.1489586025352896	0.581527483082227	-0.9961737650465949	-0.4749007852084871	0.11075094327159675	-1.3488269410045177	-0.21138097287637053	-0.640173467424491	-0.28655571896978216	-2.5053651804351484	1.0744934886468767	-1.136270539546122	0.04245736455415827	-0.7246343895432983	-0.12693963725713597	-1.3889060172244916	-2.0289773741770243	0.2027526603536867	-0.6633663290062489	-1.220418179674803	-1.4587817981087499	-0.9237995160065725	-0.9562777149401902	-0.8279694159424918	-0.3759040049410811	-0.6424814841198765	-1.4663233346625328	-1.763006592502064	-1.0119392034848196	-1.816642717690411	-0.3360891977827926	0.20043473910978293	0.6180439740069811	-0.9859363362766348	0.42343496930154934	-1.875397397534153	-0.4236317661135667	-0.38500910032724794	0.8095230165549496	-1.917243163307139	-1.7765947030784737
-0.019717486729867995	-0.5573740397834482	-0.47830537403890394	0.17918032350731888	0.27460325719142925	-0.7729652344978885	1.3663534627501395	-0.2054587327385798	1.0500346716578257	-0.2584356342986409	0.3782606321342586	-0.8570851070838595	-0.585166629931493	-0.04931192355166666	-1.3294068438146212	-0.5032908307222103	-0.5640836168188628	0.1497892761468092	-2.3574910271229634	0.5121716115275717	-0.8227446859068689	0.3342799700199593	-0.5495311582240859	-0.12853076711068734	-0.5987809014154291	-1.3634249879227751	0.6763936560775521	-0.41121244269701956	-0.5293844393915441	-0.844766853958368	-0.7320583988011461	-0.9249152822213788	-0.5568752494665348	0.43077720247487294	-1.1899842698495766	-1.6656670193778387	-0.7953714944051657	0.003191132212352295	-1.0029325843174097	-0.6084200102615754	-0.714543749115559	-0.07575265502518588	-0.5932103768116747	0.6167113381846082	-0.9528555688932207	-1.4175512512270927	0.31125172308925914	1.135158331370981	-1.2808309382973198	-1.1831170494862613
-1.0149216383446034	-0.4381516627951547	-0.666536735006773	0.4919744881231928	-0.7394251278824645	-0.7965628801718952	1.6658455999970654	-0.5300061548591415	0.5995445892019164	0.241528102201031	0.30474094216309167	-0.7761987031083848	-0.10402688286769544	-0.1961064908901706	-0.49832255266170095	-0.23116278258134212	-0.15086795387020124	-0.04835316128950658	-0.7416268800247494	-0.6910806609052278	0.0036077169659750495	-0.05069951843470781	-0.1684989823821679	-0.39083006097439754	0.26470231795347093	-0.9225862200310967	1.2829543355016082	-0.5394188190817021	0.4720274710581605	-0.6207818001245817	-0.24085298435430713	-0.8844737658762084	-0.14107782800214697	0.8306753108829655	-1.632916798294257	-1.0643381224421278	-0.25726968115923315	0.6358110874000854	0.5599082477146736	-0.26650110901780083	-1.2782502831808047	-0.8806839688991241	0.48976454304396566	0.6202714674891465	-0.19673036245375405	-1.6179819964217301	0.7226697237255967	0.8936508173138877	-0.1576516382210118	-0.9636976679462532
-1.7290495647741402	0.24882300590168152	-0.8166809579213744	-0.006945213384655664	-1.4651756127270836	-0.4554925634972007	0.580034691547365	-0.5248607205991015	0.047218115170367704	0.13233920896645196	0.4605750513685171	-0.769499595455532	0.868522111963298	-0.4001865261536773	0.7215043680747195	0.25373717049120015	0.19643505348682214	-0.31545928183579386	0.8992473077270179	-1.5187770911068716	0.7101898569044264	-0.7643593030578132	-0.022278959276508702	-0.47722012690332793	0.6999777983603209	-0.6898984374045146	1.7646347792464279	-0.739332665288831	1.0199388279533235	-0.5166317013304844	0.20357427675369197	-0.5875504789368202	0.44583446092370155	0.7130021376696029	-1.4475623725418207	-0.08534559135011996	-0.283763183294898	0.563602419473378	1.8863967193018782	0.24557569136676344	-0.9567810200984459	-1.2557538041369587	1.686071279283969	0.4372531712870724	0.2107566372366822	-0.6179661222063497	0.9460837385836175	0.3087967216625479	0.6014546420893448	-0.9387480671403022
-0.8872664308893552	0.3460880412943926	-1.0162769725583214	-0.9255626952253934	-0.6405255002467249	0.3677256118019559	-0.6321396798651827	0.2253413008977881	-0.4502911793225312	0.18890525295436847	0.44318054154831826	-0.7503504120533512	1.5090559275195339	-0.5912760985014137	1.3250016273547287	0.23567195196083027	-0.00016361701289406794	-0.016585912357687183	1.1318689650222293	-1.059505790183421	0.562018945060261	-0.9851394010594405	-0.2823498322394887	-0.2320888252245984	0.6670917175886265	-0.07880195316847827	1.652967544671555	-0.4195167251296093	0.6382930036799569	-0.0628358216613558	0.523570581532083	0.0463461234979363	0.9559198575389113	0.39291692345675994	-0.656513184625237	0.554382358959602	-0.28957092317979033	0.25841867735378543	2.1129954005817297	0.2631366126299808	-0.14616354077515922	-1.147801899898966	2.2803755023889853	0.2220489873737461	0.3505114758769216	0.9366494488237305	1.0918899736494616	-0.04813443203643958	0.6152405548159805	-0.5496152116586543
1.1074173823450855	-0.5448372926217572	-1.367414584961314	-1.3769931144108192	1.291225262526646	1.0409666337236856	-0.7702327836416477	1.2645139578313995	-0.8448280936117352	0.8951190986946388	-0.11865179706200006	-0.6320714982001925	1.0065138636373143	-0.6462112291956859	0.8917902084728585	-0.4699226040833294	-0.7042853004066099	0.7649186491906902	0.12842179687390323	0.3561711561992894	-0.4169335779930832	-0.4529176204829086	-0.6050809476718272	0.03884474282590678	0.40580597084022335	1.0596558657943922	0.8397813621240819	0.41869054560431235	-0.3912551417540442	0.5980559031991273	0.683033934173329	0.63303180852577	1.1449434420244151	0.04301046173028248	0.05544803254977168	0.41778735320560223	0.03600143732876541	0.2702474184274273	1.3334806346739454	-0.35930038522191843	0.2453205879196627	-0.9561474506630994	2.0867861732993824	0.03626285609596209	0.1311989109333729	1.8409969885642967	1.008436791979693	0.07255749891463714	0.24583053542265632	0.2876202791873902
2.486069336898242	-1.5962455423513122	-1.77310137420425	-0.8648108783582136	2.5157061265190865	0.8941013625489952	-0.028302544692351505	1.678437393896405	-1.0452390609713458	1.630684250674226	-0.9100701711788457	-0.3635685665770573	-0.45117536039027395	-0.5638599242674864	0.06681134313363113	-1.2019318745216239	-1.2979182976525567	1.3037186308949025	-0.6286688473972052	1.3332967628052406	-1.2625345867918318	0.18755588921458338	-0.4282261987074034	-0.04969200999772315	0.13078188139082966	1.9973970368780434	-0.16858794211709693	1.0490974462014817	-1.2348107626360771	0.7549525375021334	0.5401369171678003	0.6109242561672733	1.0364281146455943	-0.5058854088390884	0.02537430559526971	-0.2767619392011555	0.2998571034858018	0.5277775385481421	0.4713278073719701	-1.0956457117947338	-0.1909214206749221	-1.0243160250963397	1.4939952400305443	-0.1829868308819167	-0.5324533523228054	1.4541626621091628	0.4912317796262969	0.3469600483712202	0.13339700244999306	0.9655027548367945
2.017301584969011	-1.7024848331575988	-1.8902152385106594	0.1652805077964156	1.8084667186249974	0.13521971130491744	0.35537500288317536	1.0664744252041012	-0.8957161046530906	1.4565998892828154	-1.0919438766958118	0.09671119363963672	-1.6364535317351168	-0.5041149589697468	-0.27312737639506035	-1.1303105034977192	-1.2055116771918064	1.0696110766759273	-0.16778539750762803	0.8567288742778438	-0.9301710020687709	0.16021368204427072	0.4344770990499222	-0.49255372869855746	-0.05829756057906401	1.9099071137087424	-0.6767496791227656	0.8757922722007209	-1.2429079352924413	0.0372754039785772	0.046270867052870396	-0.1198819199518222	0.8085019363796995	-1.3207004790231511	-0.6764698252468277	-0.8734037446613806	0.058370992674002295	0.5349580781001932	0.2926664270953019	-1.3063832568353526	-0.898767921957805	-1.2449318246447814	0.929797004762819	-0.3965827897040152	-1.2472956042049428	0.30106561699164974	-0.31459858654743167	0.31790924079796573	0.5424318010560183	0.845841564899826
0.3163784766084415	-0.7116829204016063	-1.420211218201531	0.7506596961556523	-0.11479543922544201	-0.2290470726168854	-0.3299691993279248	0.009129098163009889	-0.4162435159354547	0.4435034758604747	-0.2471745866329678	0.7652829998192817	-1.432162648761428	-0.6390782736978872	-0.09311763950933966	-0.1656931993980108	-0.5058057666701299	0.3372837849706976	0.8644621237193406	-0.5778466469589185	0.6168765299626578	-0.485324396277006	1.520981843380014	-0.8665407883272742	-0.11780693528334538	0.9239725274690352	-0.44230427464052935	0.22966000555645696	-0.5138933003613211	-0.9623931941748936	-0.5264193523929712	-0.9625066440047	0.5157459683514821	-1.9474237627432116	-1.3124288605566812	-0.9015846130921059	-0.43482939543931637	0.13613628069492856	0.6280397824201681	-0.8645104615171851	-0.9900233818528342	-1.2183482062150375	0.4347191260667896	-0.3661783638444099	-1.2645018567358841	-0.5020919408082799	-0.8976118782900846	-0.051923565574721144	1.1647859384635721	-0.00843742276800593
-0.9089893385168026	0.46043097195009686	-0.4731248997205628	0.3982377743343748	-1.3991660025233734	0.48447792403486967	-1.3811541216954406	-0.5053813826545158	0.03609772331883553	-0.2838246426166113	0.9822219492906028	1.5489343990388713	-0.01499291770781778	-0.9712502076812392	-0.14341522895355907	0.9309649889266962	0.1890694372842381	-0.13160067972785697	1.1364200241497544	-1.4658406684146301	2.260607276859606	-0.8896890546873365	2.0938328403971327	-0.7568034299840697	-0.06224932613282522	0.06980633882960481	0.166306061458472	0.057073428287477704	0.2800353725489788	-1.2184189732143913	-0.7515429085360859	-1.165722131045355	0.08575528297442017	-1.7203276073849474	-1.2241337037526003	-0.49221693284154067	-0.48092945156764266	-0.21131021769187067	0.6543693362866407	-0.1931591241787931	-0.2612559914785826	-0.7571614049537781	-0.18181581408663763	0.07522065108368595	-0.29410628554358503	-0.3872680504798932	-0.8542710966401321	-0.3904033091024175	1.4786250924890723	-0.8694781132008171
-0.7315048933500676	0.8724324918020459	0.43412990329877366	-0.4392548694506385	-1.0572270769712875	1.7518526388100764	-1.5287733478341425	-0.08297613792343835	0.0434790568075645	0.057408838813969826	1.4224467077115475	2.1926491893710223	1.2610861341761543	-1.2900962231393747	-0.8742818033770524	1.3431544217030091	0.41612093009221496	0.052070995217531314	0.36805831140112677	-0.9187232119189566	2.743408547628847	-0.36681733144582473	1.7991035116669793	-0.16939880793402376	-0.007240584041927414	0.11768006730759709	0.5996217652282093	0.7932173083152712	0.6035618796232163	-0.4100551736560824	-0.5009594991232527	-0.6082106264771165	-0.41474278350734267	-0.5403209789371693	-0.4366587727663923	-0.18540227092503422	0.11239059505421313	-0.03679820230392868	-0.09920884933488826	0.24185396226773284	0.570552725776192	-0.135833123649492	-0.8901488920488566	0.7009059364272976	0.9753676877617601	0.18448909194543764	-0.324170217311839	-0.425920763096356	1.2284848453801387	-1.069219186257414
0.16022527984298082	0.4884161429441629	0.8067988578339835	-0.9152520975471102	0.09586582380038924	2.310657811308936	-0.47135925148105623	0.7235927769463234	-0.3828242155812487	0.8438058657394313	0.5750131854169914	2.3669955443029105	1.23555174187979	-1.3028556033137606	-1.7385997301092733	0.9865010527373508	0.2690721015900667	0.48983456174546275	-0.3458880982482152	0.38620225829140453	1.8184223111683004	0.7859883061826061	0.943440453626428	0.4826348316820425	-0.08835629974121358	0.6911827946906905	0.6113065904400834	1.755847447568958	0.5281656519353268	0.6714935988908363	-0.1312909040444872	0.0601832986236159	-0.6956314346795791	0.8445408638217322	0.4526796428529414	-0.35197886795229427	0.678311744003857	0.4718129680269406	-1.1647834431745316	0.35832603211104375	0.6674936339297445	0.1933499863004901	-1.3307997621515675	1.0007098298498058	1.4589032153285686	0.3656198034858966	0.14092807971699192	-0.32239126415820923	0.5742857148544322	-0.5989498539784108
0.4781690943992557	-0.004029300082144259	0.5870934150625493	-0.7223886681109477	0.5291283110264142	1.5338787521455264	0.7483216296415032	1.0487519869698194	-0.7364915247163032	0.7377625906143908	-0.8243821150117518	1.8734075596680093	0.10719284514234784	-0.8493927195848718	-1.7831020174771919	0.44931382553366317	0.09884973963619771	0.4672235952505902	-0.010507301171936228	0.9698808831940358	0.36321063929944064	1.5655234119786718	0.13576808958892872	0.7653819101606816	-0.29036593787846016	0.7412845229159652	0.33050566945275106	1.8293627093820344	0.46966338854255063	0.9658565793200541	-0.12055292234417708	0.11533538133862767	-0.5566365875569598	1.505160855847649	0.8583982440377855	-0.826164369370008	0.4807432337962693	0.6447902437950647	-1.6159633504121846	0.35485156251352723	-0.035480054252870534	0.05906012681408192	-1.214665792062649	0.6882570756962362	0.8198920999630765	-0.10416607053033065	0.15305073158267393	-0.43333742863568236	-0.14555850071981827	-0.007732943414277421
-0.14400487687856836	-0.11210118609303454	0.1168297522293219	-0.33845459563786356	-0.2712639011117973	0.14522407965157544	0.942836715759848	0.5970926555206393	-0.5814381297935275	-0.6557317991369396	-1.5355464642258596	0.82269721510919	-0.8651035580238131	-0.059207714573543346	-0.797708028745574	0.25649156405659146	-0.003415991444311554	-0.2482843879316566	0.9133271236295768	0.14387494500807294	-0.5877584028939008	1.2805195721034635	-0.2928457152966139	0.5757412612177409	-0.4304513732096516	-0.18947007229890878	0.011854854507933242	0.6906269551677012	0.5587345819393096	0.2955555451754341	-0.5429543680609569	-0.4696909976960688	-0.2050066037454059	1.2407032745275557	0.6282893207693302	-1.0986984001341165	-0.33637966367775124	0.16786816083275502	-1.0534043033618274	0.3060190403184592	-0.8443346339485337	-0.33121979356253206	-0.72665438549985	0.017867356923516087	-0.16185801392157803	-0.6939561414970246	-0.12897899143599387	-0.8248507416357815	-0.737076267421211	0.17136989036785136
-0.8880829877172053	-0.03829552367897273	-0.26508497570404127	-0.3434802159199001	-1.3926522644776969	-0.577284898279098	0.09827816079662809	-0.15648995298350837	-0.12466299588631193	-2.2135363029922885	-1.0472348926245463	-0.3654063413658368	-0.7643279755582266	0.6801308582006127	0.3727917513352799	0.3500279217780068	-0.22595326573005192	-1.1570904519299625	1.0299990858557118	-1.3284073773564757	-0.8041960504395914	0.17459929818000958	-0.4966766901532563	0.1479171737479581	-0.373307552926531	-1.4285240137938955	-0.16436322269917172	-0.8200126474231325	0.44110788400973855	-0.47415847780127574	-0.9957332035325792	-1.0361738164637213	-0.08950260064910036	0.6859193722180167	0.016683009995864296	-0.8445003043434686	-0.8931936778965894	-0.49513565399425674	-0.0021782743090675827	0.027555325561977533	-1.1227707578684836	-0.7088606366506659	-0.39357153825620833	-0.49749426275781045	-0.486616275018683	-0.7944342847135119	-0.22484179942325705	-1.1833557346217631	-1.246419478881119	-0.17043735282673686
-0.8714849653763557	-0.26678516346729386	-0.50291760320789	-0.6602431325504742	-1.6977160293057594	-0.21248886832527353	-0.71473948881084	-0.5498492164149623	-0.0444117616448723	-2.5345149694115294	-0.01048550788162188	-1.1847885810100371	0.04297017082354443	0.972099031948312	0.6938711284079379	0.31346734109830043	-0.5835074281076444	-1.5453043160490245	-0.2320413601466525	-2.1394508982008684	-0.8354195460435992	-0.9401840081176602	-0.8152995534715128	-0.2170696746936286	-0.2126226876417068	-1.9615096345447895	-0.1151479591518784	-1.5910555014673222	-0.22684357753010068	-0.4256689475174001	-1.0698421625614978	-0.993919713350121	-0.3792125920431835	0.5067082235616474	-0.5732923833707471	-0.2548502432913184	-0.6774829316441136	-0.6627832706972634	0.6658821311448014	-0.600890163283633	-0.9009109815397421	-1.0190942940499956	-0.5238448186789176	-0.6456606433643712	-0.06672525081009896	-0.44135195825094287	0.10618804642494102	-1.201317029236167	-1.7761313101135054	-0.7749474835250018
-0.19342950684094987	-0.8798546085029975	-0.7019901561576166	-0.6338027015291258	-1.089332045727969	0.40076582279609424	-0.6254170553932783	-0.3691161442731155	-0.6894702395853647	-1.5069627908845213	0.5082450066354653	-1.3677025943881407	0.4134714245403114	0.7151024015847834	-0.04394763247176688	-0.0512947132892209	-0.6999466005441141	-1.1732002864162798	-1.83743414390415	-1.8009046379431823	-1.1748186661960298	-1.5035962226502373	-1.365208271674037	-0.38657728849318596	-0.1529321620200441	-1.5415366351934656	0.13677201785839188	-1.3695353254705893	-1.1982593566143485	0.4004487129967418	-0.8146712221646119	-0.440377269071225	-0.7274099640272925	0.658341481883223	-0.8004111953640367	0.12823397649757984	-0.20893438940342088	-0.2796063048619782	0.5979250204166666	-1.28718111892362	-0.6226728576021736	-1.3039414077725953	-0.8577399256606709	-0.6790280433507996	0.23478479551762169	-0.21280536724192237	0.5985091283994495	-0.9321969598922263	-2.239487784764005	-1.2976849449126175
0.269382705780012	-1.4634991157677117	-0.8440429876763186	0.15714265940204888	-0.41382247892524393	0.2185645813021758	0.14519243757085445	0.10480048687609472	-1.592864844882321	-0.3533715649563441	0.08553129621744607	-1.0723618082796134	-0.2712898431490181	0.1826075749058511	-1.1228860541306656	-0.5241288509999901	-0.2209007639016458	-0.43437530094207616	-2.3154528457371915	-0.9658310090114542	-1.6365316402913934	-1.5591433332215632	-1.9475471734308332	-0.3905249269337046	-0.22580131457274627	-0.7987554215157415	0.40574828986024886	-0.8906790844794875	-1.731890563760396	1.075145027762927	-0.6570360369123543	0.03534611734876515	-0.6426351019777454	0.5823835240492771	-0.5209442556936856	-0.0976254342433042	-0.38168780182168494	0.04531924795892542	0.19886521110237912	-1.4605952398632676	-0.47584481900733483	-1.4142565048584037	-0.8396157441179966	-0.9041739387843755	-0.31951437927062265	-0.4930477813805894	0.7863387915690905	-0.6827521729806492	-2.327945344598532	-1.4675949801617163
-0.07697629645110406	-1.6231261389253293	-0.7418379740930338	1.3326399873627246	-0.30992880171261994	-0.7418483318021968	0.7648385068226251	0.5111430718319444	-1.92675347186512	-0.1880626353913609	-0.7621511465164204	-0.742335967464216	-1.4729551924042468	-0.23618993542460917	-1.6319283431633758	-0.7990524422890659	0.6469483794185753	0.09674820445316333	-1.4170698075852604	-0.5121683677195393	-1.604046918872413	-1.4014505370035435	-2.2740811293107974	-0.2594886437910113	-0.22773875951236644	-0.32937581066428956	0.4181003292019854	-0.9537712528734028	-1.327024188480443	0.7987834717507551	-0.8728493353258732	0.07505003831405462	-0.02904661315161001	0.05814086403507355	0.108450696502216	-0.8169928872014355	-1.2784879745770847	-0.12793091007942844	0.09867945069684309	-0.8172737320989631	-0.19294713420555012	-1.033667771075934	-0.21575911512951887	-1.2349111116221432	-1.4419000900941803	-1.0128173288447124	0.5289356790896225	-0.6160170754759191	-1.7674059077011863	-1.101365765497007
-0.9100029504005872	-1.39316723511443	-0.27020963925257296	2.0543291973036775	-0.4817318982624111	-1.4013277942351194	0.8952109180632998	0.700749180126678	-1.3828743296399157	-0.8576585627897207	-1.2017325485695847	-0.7056475326309662	-2.130429447021987	-0.39574047844696036	-1.159305014007517	-0.8249734381150434	1.230652851738391	0.20693289879796903	-0.23111669857402345	-0.5648182568326419	-0.7673579358632637	-1.1047834013314497	-2.193625709628673	0.05770826987065333	0.01448102392202677	0.013809828919686564	0.09751342806170842	-1.5382840919741871	-0.26632151489020994	-0.26147705735446186	-1.2185677904600325	-0.06756797407839064	0.7431470120581533	-0.37611569466762546	0.6817173080390307	-1.4391625120814568	-1.9552521184874228	-0.4367485069558835	0.5081796069467206	0.32744117452980465	0.4861444986298865	-0.07657168559144954	0.6934498535951926	-1.2719267782375336	-2.1256396887821634	-1.1739416508160743	0.18298371167121413	-0.5738601433884587	-0.6398864025002416	-0.16910880821718308
-1.388293161923525	-1.0676563596649729	0.4584824427877065	1.870088532758243	-0.19860187232006515	-0.8732726081832085	0.9927832834120989	0.6497201633971189	-0.426381393624714	-1.3349106625073754	-0.8730341014732295	-0.86425499554778	-1.7275685416844646	-0.4646313072903578	0.09318257649084961	-0.70778562238893	1.0993841444633121	0.15278069814019543	0.2824052337440001	-0.5402109922296352	0.5193574587251579	-0.5184831804602571	-1.7134238078000825	0.5881805356032831	0.40213687825035216	0.748146487120981	-0.23890568212523097	-1.8960441302380215	0.6739429705062068	-1.1591023109972416	-1.1392136920908056	0.10444712844711389	1.26123072977357	0.0106386780104577	0.8553124241651562	-1.3238086856696771	-1.5119135863966369	-0.13792395258386345	1.1023426187670173	1.3055126450443553	1.3661605320063606	1.0402717246229556	1.313334052043223	-0.7914252181570596	-1.731715430825657	-0.7176835201572532	0.2402682171500415	-0.30513285588866446	0.5736214523233756	1.0575833536692483
-0.9884422293406282	-0.7658921311519283	1.1973363403272375	1.1057715796287555	0.7017809004118489	0.48396299540872145	1.5047724621867624	0.30436700993976956	0.34317493578212677	-0.986612919444991	-0.09518657460101315	-0.8067755974918223	-0.6269182915222227	-0.6204784899092838	1.5645654546523264	-0.3926221859695488	0.5413658319980306	0.30757312394164693	0.4225333743444589	-0.0014375325245816635	1.5903376203279296	0.3689243784623233	-0.9131817250183663	1.1737081679563974	0.6862378626334813	1.8505742412926265	-0.1298778975481214	-1.4046454282308396	1.0193574112199801	-1.1012422829098738	-0.33255346774252703	0.702305844344804	1.4144830881956743	1.2331752606301851	0.6908423615834898	-0.2715538505887095	-0.16526229267431558	0.8980664666775061	1.408240242767032	1.705791287665425	1.9634532421755533	1.6846115047119332	1.3486693238274492	-0.022639314514877173	-0.581675913701483	0.04297585382649145	0.800328964286369	0.22394052983746646	1.3440139779907287	2.01086307293624
0.1079281767682663	-0.3269581478061283	1.7757285925365294	0.42993169241577	1.5468066744003863	1.4136464365761587	2.0900051120032375	-0.3129332678104664	0.8673167807630306	-0.12402838181385245	0.5508091271050163	-0.27392810003496765	0.5036285910614685	-0.7354212075356203	2.600733521913292	0.32778253785159284	0.19885733154025037	0.7540516843938533	1.1428784647935986	0.7822054585498638	2.0503995681593907	1.2434815278917586	0.07467192950665306	1.4739752140372815	0.7964573970484782	2.543654629015444	0.4849189387169254	-0.19667667837744435	0.991334034509902	-0.14812720212748934	0.916493370627043	1.3111243235094505	1.2870008065643488	2.410935097789636	0.6016102364047802	1.2845936553009223	0.9761096460317505	1.877047701273601	1.206673016429872	1.6616545473245516	2.0420226411962243	1.6089697346995309	0.979140483188954	0.6082136224668606	0.5172928716021937	0.6184336273759956	1.4052403765171593	0.804398113095452	1.540389529813673	2.1573050495597053
1.278314426551749	0.38237315972135605	2.1336054521528824	0.16332984724949975	1.5660319921033203	1.0892045576262908	1.9251764649138448	-0.9008332864013099	1.480479771567447	0.6419312384215877	0.7502529946519669	0.5029241475144236	1.3345687535150252	-0.46205827194287646	2.722803291510101	1.3986984114424157	0.2911183345053355	1.2203686836477863	2.5720528035617116	1.1941485253927222	1.9643450453037248	1.7124212050700913	1.0336285583762697	1.1929212940906833	0.9152462544080187	2.1195860648444653	1.04990102762279	1.0372635907250813	1.0937650562526982	0.9386437322127043	1.9538657548447198	1.4589396025547585	0.8896787752810321	2.5588665392099053	0.8500628577247339	2.5475457314648056	1.15248278776454	1.9100197432950758	0.609168432429815	1.5432620075954537	1.8113338229678246	1.1775997431245162	0.589799099771869	0.9164145609088363	1.1203900034810772	0.8374025021322732	1.410096528506708	1.2032588981990548	1.5070154574117862	1.4447005439335348
1.9300804155119744	1.2091739767746494	2.1953951792209296	0.09931843654296511	0.7282682529812353	-0.07132383806949436	0.7362581502387768	-1.0018919800277148	2.204874885324197	1.18699096119436	0.6386198733189536	0.9861008073566332	1.883747804864871	0.3425128794741907	1.944834614738054	2.2434127735144553	0.3842399242376406	1.3798576382135963	3.608092413883391	1.02066025428601	1.5893510449325075	1.6644024386849106	1.717473976986686	0.3453805148822722	1.1654311938825144	0.8174920776200003	0.8756389480989555	1.72647966138749	1.4434674959010947	1.4250841130941017	2.2904418317750515	1.107591452152348	0.19587093479363757	1.5018578150324704	1.1419614708148025	2.907174390586394	0.7173246459027645	1.0215344635366024	-0.11090374547455954	1.4773580269929325	1.5772184085340273	0.9302614882553528	0.3925310501341517	1.0498093672914828	1.384501502984079	0.9010213543546106	0.5604302883937698	1.3113935302804922	1.6410035106535592	0.417223584470188
1.7851078486543803	1.844239714030087	1.850059241614753	-0.08449292646419258	-0.24526601507567505	-0.9542840295480789	-0.7468838902126891	-0.4715214431703216	2.5193568914893474	1.7607120272433368	0.5903662109432425	0.869168602669051	2.1108913306990273	1.3506266721932778	0.8485825081239928	2.1430812880027172	-0.006146575130623804	1.178684997936761	3.129983270639385	0.6568668031850243	1.0751631128583758	1.3072158077533276	1.9917086994072224	-0.6881798069719918	1.3227541039586148	-0.33475281677891455	-0.12437085058411723	1.8189111440647558	1.6483630081823053	1.164911182673625	1.9440278649232168	0.6196914877700661	-0.5908800690396333	-0.02964091672283606	0.8805079176532429	2.3540826953030387	0.5666824828438655	0.11426769323184205	-0.6962332702784695	1.2763808116575184	1.3656478176655165	0.9819312973336055	0.31807215315252096	1.1936573370436903	1.6020774300682534	1.0396411504247038	-0.746028961543659	1.09689423105312	1.8900179741733882	-0.1975073326351752
0.9605530600759198	2.1254196267374614	1.1246278258582985	-0.40442212915814085	-0.6170917168409963	-0.9642304593095145	-1.5072989794248401	0.24478553930494729	1.992423001483025	2.2968055602690485	0.8545674603289486	0.37421680119276385	1.7891688422626182	1.9933676332485422	0.12307299932094021	0.9659861604122806	-0.7318909574989394	0.84785984287597	1.3256755555115913	0.5714185598502745	0.4466277862724611	0.8776817510466065	1.8923445412922821	-1.3917672752277475	0.9779417878914819	-0.5700385126593768	-1.269690011716538	1.5900779357723236	1.3242969311074693	0.5456500814274322	1.315755902036471	0.31978757502968036	-1.0368960984495488	-1.1383649992447562	-0.09935280994339504	1.41690788382413	1.0152019289279877	-0.08736352464924324	-0.9981278833591058	0.8067904472687479	1.0074823333770342	0.9629637146072838	0.1965254545817557	1.321328364109657	1.7571606035645735	1.225941011670437	-1.7598289435982788	0.5586305960393646	1.7431109537451448	-0.09590967814590116
-0.07571532639023688	2.0982440947291128	0.2935236280968027	-0.607525673161561	-0.273990006251361	-0.5387870451367484	-1.2867274298223585	0.4769186636448484	0.9524348037809497	2.2599868420728244	1.3177167710828432	-0.028367845593840455	0.8445191332742532	1.9447765726293476	-0.0884682162317864	-0.5693166104497229	-1.1039643803310653	0.5999357461892852	-0.47203302148302084	0.7381172227926969	-0.24326035476946595	0.4083114910783335	1.517220661332448	-1.4492133514506995	0.008317836364332067	-0.125919063251782	-1.758109497340801	1.2217439454502672	0.5787289178406747	0.011770004376483272	0.7807043516372651	0.20910785559257591	-0.8939952307256848	-1.5075105192375438	-1.1578859392244787	0.6835130629883097	1.5059644178867422	0.15015691647646628	-1.0132975641413535	0.26903775687904685	0.47998566404686094	0.5492676409816339	-0.03555581086205906	1.2821625329156905	1.6261791207259146	1.2224913434436322	-1.9859899169358264	-0.1648370600986128	0.7944424461688538	0.3750841026502416
-0.7298210623739133	1.8081805497349626	-0.3112826012858422	-0.5152740529276761	0.32257790736747144	-0.4896514680333695	-0.7422280684649756	0.04451424775790393	0.2263841438441385	1.3368440485136528	1.5630465721870557	-0.13722154488606536	-0.3500925447339025	1.33651937109473	-0.2540280385213396	-1.4786196977052368	-0.6619414002081936	0.36614400700588134	-1.1876756162820703	0.7266167095213628	-0.8580805200998035	-0.18530850200685337	0.9107679733343471	-0.9231535760158169	-1.192766141888096	0.13210052987332813	-1.4340667304302694	0.6588781903916814	-0.10924361229234958	-0.312847180892868	0.40325954247305795	0.1206446368638598	-0.4203181955562011	-1.4594820367698196	-1.3747016969935608	0.34653313388460294	1.425213451326569	-0.02660808982773777	-0.8629163382533249	-0.004164191161582352	-0.04409342013684501	-0.08593725885795844	-0.3012082965170508	1.0297344190020792	1.156347776292808	0.8306315500158241	-1.5544401127754384	-0.7073090305596049	-0.6977710173009762	0.6033224226318549
-0.6716877710855406	1.1937217770844624	-0.616075287773612	-0.20882853090442755	0.6602065976947545	-1.0262830728891228	-0.5994847628659385	-0.4890862926715121	0.1780029224572688	0.03657906775669526	1.2059943214459976	-0.15439558657876162	-1.1967811142686346	0.5312044804203372	-0.7396972773851691	-1.3859604570160473	0.28835798948959623	-0.09516005265039748	-0.9596648071206915	0.2985447099028829	-1.2684906796496112	-0.8570490776994412	0.13462777066815096	-0.16778161444022247	-2.0049736964467217	-0.2898394574276822	-0.8480772101064795	-0.16108311357666077	-0.41789215098201865	-0.5832407005800037	0.015881989277429263	0.02644269043689288	-0.11540938817514088	-1.4390291559306423	-0.48452208480733766	0.18161018356286743	0.915658560921352	-0.9430108440464195	-0.6965495082393767	0.016958578216160352	-0.5042196428789636	-0.46017866889259545	-0.49237549932679386	0.6467717486949012	0.5694768890941817	0.07366356070087955	-1.0234448570591932	-0.684210455541517	-1.9044900228051633	0.3315533543775868
-0.09868091642415823	0.28107573931058977	-0.846523910194013	0.11163630524775629	0.5605398712536404	-1.5794933905296138	-0.8640609610511677	-0.40213435173961604	0.2649091227104853	-0.6985149145979301	0.2601035938298422	-0.3064194444405567	-1.3958656792089839	-0.2025023475704584	-1.1743406435700665	-0.7817665056955933	0.9744004873015468	-0.8157947177410717	-0.6674223190737663	-0.2485866717912779	-1.4319197380683544	-1.3613543571982136	-0.5683351106806592	0.4166413679263619	-2.068011025062501	-1.0511612238852297	-0.5964887230929077	-1.0446437054551503	-0.4754629337509953	-0.9090702776009982	-0.47588950037883715	0.06400140846627354	-0.14223721484698004	-1.5578322122225825	0.801898739168205	-0.07964402180432845	0.658375249617183	-1.9358795995668567	-0.6008678175096337	-0.03768708267633099	-1.092429309395041	-0.37281443849879686	-0.5814747510845478	0.17175032129237439	0.11758823258084695	-0.7868418127038246	-0.8214703895619604	-0.11173193848044338	-2.14800944361142	-0.10537022644806819
0.43210357882600586	-0.6089856716531474	-1.2088781225656147	0.3380745715524272	0.14610715671814298	-1.5363271270754268	-0.9805639514453344	0.3514414081061006	-0.24941621457547142	-0.49121455452320284	-0.8000430882388134	-0.47988033773990296	-1.1550182283014265	-0.7502578014428984	-0.8115584035349713	-0.4267616862214223	0.9098113061158489	-1.4286717212989102	-0.8158920688531014	-0.40195831824338013	-1.3775496101976317	-1.447833674403876	-0.8249342637542577	0.5991562861755343	-1.4791334657563986	-1.4929158726132419	-0.7319154567370681	-1.582821504896253	-0.6269345101234012	-1.1423097766621195	-0.9109294994971291	0.27114649801174373	-0.18237613911284734	-1.601979667842737	1.4789182722751835	-0.4182144809168155	0.9566146157596574	-2.107159823354079	-0.6223418412809659	-0.5338847616860738	-1.9105328740941239	-0.1621063145679048	-0.6460767792144432	-0.462637101825223	-0.11401303373317236	-1.3666924254772057	-0.8814499864721118	0.44223920212502577	-1.5204517921826688	-0.15051412405262216
0.48948652947923343	-1.0288566217177328	-1.5945941157367534	0.4727207568003406	-0.37506301261067726	-0.9568998155517144	-0.6178756460628335	1.0198314815459413	-1.272385816981228	0.08096061992543357	-1.3845405729663116	-0.3720696129977163	-0.8604220176213541	-1.0250467998437782	0.42803698592390294	-0.5747323816527574	0.26638517391075517	-1.4710596403399043	-1.1467037840558807	-0.009566063421178585	-1.170074565377975	-1.0785767836776339	-0.478954054479664	0.3996847559665633	-0.613906402339452	-1.4123223384316765	-0.8677135892001951	-1.474961444801213	-1.0134726814647383	-1.009132461048363	-1.007493014281878	0.43127378704424946	0.06762731688530932	-1.341089393750086	1.2033930255431529	-0.5849164254013574	1.3376050943524294	-1.3692790804381871	-0.8434651222152802	-1.3869158392480003	-2.587927211917169	-0.29898300582407883	-0.7952478836224486	-1.2438715911835772	-0.12871320548170348	-1.3781611810232237	-0.8104822347982445	0.2979269855367937	-0.731706285754363	0.397958846922705
0.09452182985132455	-0.8461494984754377	-1.674768277204237	0.510136671650876	-0.7922844728836382	-0.44052571412199987	-0.05531409096863545	0.8541331566771851	-1.8533540680357716	0.20251767309018448	-1.2466469747786657	0.04510228339323399	-0.6321872299609789	-0.9729500370333658	1.5765528009057006	-0.8159538845327072	-0.42209120820405144	-0.8873681986660461	-1.208017045512421	0.5793170493620685	-0.9018046119910718	-0.4311877925342439	0.13529814615821953	0.04496795271270998	0.13698907904515487	-1.161417896868794	-0.726915354643064	-0.8069503087761667	-1.4307194704196287	-0.42233735880249507	-0.6547472770507783	0.2978860536329489	0.42969216798303084	-0.7537616528748864	0.5129207273755477	-0.42558020071598446	1.187581321501915	-0.5134623042982619	-1.313422366007808	-2.0863679053517252	-2.503155283567467	-0.7916590899073587	-1.0340910602184064	-1.8995320283910364	0.10260951546791039	-0.8766499945267272	-0.36923351743883015	-0.6238604454391867	-0.34029249771211173	1.195752125767292
-0.40506438174952364	-0.42295461807454837	-1.2525782169219695	0.40220687589297976	-0.8599507145899657	-0.352514302710551	0.24133139307521184	-0.030411333625408585	-1.2430067738041348	-0.22202533346643072	-0.6168230179163569	0.4062486081587941	-0.27569920014605714	-0.7364830721677436	1.5738405826558652	-0.6079040274097834	-0.7535776416203143	-0.12592013120937987	-0.9287388977486077	0.9352993636569128	-0.6481605183577148	0.26630746026634233	0.41770998615685845	-0.1613207147403314	0.5065980538332454	-1.048147978282268	-0.4131230120957024	-0.00016638583414918968	-1.5274105887503542	0.39429269213823154	-0.028077929044164094	-0.04418747725253231	0.4749726352551607	-0.01551256112234432	0.14554621951649716	-0.06212564665825167	0.5785674226526292	-0.2365377839221262	-1.8227825409591185	-2.144234166252305	-1.485923484718901	-1.1006708060531374	-1.1715220702758826	-2.015998674258708	0.5417447634918732	-0.3094937397038776	0.2766229387912626	-1.5525653108466408	-0.2049734856782315	1.701631840227038
-0.6944519652542571	-0.2429107119814449	-0.4338337122224332	0.14885914424346947	-0.39248164825836207	-0.36836201633468024	0.21083815079941842	-0.7359193119537104	0.23300260479227192	-0.517946582004945	0.08828935655044937	0.399881426160119	0.37527025013296494	-0.6372432324167089	0.5232437621402857	0.14618482290953175	-0.6277104180040198	0.3418907659257971	-0.5021321630390261	0.977542963449941	-0.37529124841355566	0.8448034694493601	0.10443351097944627	-0.020077469377293388	0.43272222106139546	-0.8845557944978919	-0.1438612234012883	0.5210601806896373	-1.0745378961023917	1.1155443572499941	0.5895427561166393	-0.16464048854887894	0.16437615017816792	0.6252701104916271	0.27607302532286315	0.2605682105990971	0.18089255958362596	-0.33611429267555837	-1.8536709701525738	-1.4642252669182385	-0.12939781856147883	-0.671958332613846	-0.9192139696614932	-1.3830509612641761	0.9145662055725992	-0.1822803937084473	0.7750339393003299	-1.4639844308345482	0.23823064436414504	1.6460928891850497
-0.6836414213061147	-0.38308634245837814	0.5304040198128455	-0.14538070712478465	0.4704897642688857	0.10517673050391171	0.17415483310254526	-0.5748796111915072	1.5277612601921446	-0.12082488286969204	0.6218999636405416	0.20671068356674588	1.162763035082735	-0.8207934991306933	-0.3452765237837193	1.0349139030461727	-0.12348243760478825	0.5223129461037904	0.004784784609188568	0.8989119531302885	0.044986865481034866	1.1580556813683305	-0.41169310829370787	0.4078751959782971	0.1312094171114498	-0.2944471640758929	0.08856106461583801	0.6177466665787185	-0.11858264358492518	1.597265677606891	1.0402647073329292	0.2597249823129689	-0.01139548258172303	0.9466105340423566	0.46901115869568777	0.4202767250826866	0.3330902898096906	-0.06705444554147164	-0.9880371029166616	-0.3168199903926207	0.7804527539266634	0.482280779587942	-0.19417484209544955	-0.21482909272881107	0.8233332120598277	-0.550162769648799	0.9660204831756286	-0.05955198345812775	1.188729331397299	1.1326477145803815
-0.4480129576382394	-0.4777996581996899	1.419365548679996	-0.3434015236348135	1.1462569901572353	1.1252661433207212	0.2992319444428829	0.12980753705261172	1.9619657634264132	0.6991036999268108	0.9392987056196006	0.28298949629917125	1.6683455252118975	-0.9550754632260409	-0.10456631415416669	1.5258470492503566	0.5682018627331367	0.772219486539032	0.5954095713078746	0.7567524188848234	0.6148974549475221	1.0463138575292368	-0.4920996180146445	0.8045381856993978	-0.006666799486810599	0.6153686572023538	0.4337969897025912	0.41748969393256363	0.9728995876866902	1.8784526072643117	1.2857076091655049	0.9828358151004034	0.32998847661831104	0.8322251236243722	0.2638706016703698	0.4338822169717259	0.4720898905262386	0.7914530904577224	0.5165715479498371	0.8921982715139377	1.0765264139211856	1.7311552336664284	0.6451622109335252	0.9514233869159706	0.12443878302868455	-0.8818623004561023	0.9634606989510279	1.8066434671545724	2.0879098567059975	0.37292794750598207
-0.13987248399561245	-0.24885891174024827	1.982911198050797	-0.3737739477700837	0.963202875166525	1.999377001475759	0.3440402328558394	0.3915083786610728	1.7032698489421076	1.112527770616067	0.9670892043723778	0.68687646364295	1.5270843089139474	-0.4822948763816996	0.7352469691348683	1.3442882733752655	1.0980541427777613	1.1714304228968566	0.974284644353674	0.33510317559894126	1.0150337957172908	0.4515554775412993	-0.006631264860709509	0.819021914632775	0.22083794881504143	1.1365780885281893	0.833963020371539	0.07186635960884415	1.6061272954932748	1.9254599870896714	1.2172966502775024	1.283525537868536	0.8708381394850213	0.36176081946706273	-0.3414938262142025	0.28420960821559776	-0.24994976783075706	1.5108024051448323	1.7036706779826376	1.7449928089269482	1.2274010888552926	2.3013936960173367	0.984900060115451	1.5517780486405668	-0.8649597153737087	-0.5755100959027282	0.9060349816994292	2.7526828452968255	2.1101453757766593	-0.5168523545481181
0.028452176354158042	0.05551068034159604	1.8729711546805514	-0.23866399149691697	-0.17121749234026412	1.980797877914431	0.06103825144560392	-0.2760990367015292	1.190011183776888	0.6347300317515173	0.5230181070517449	0.8393187660515292	0.6980978913767104	0.7127251623334112	0.8324780330183336	0.575828239702412	1.0790347578604822	1.2366372466829743	0.6364969275498228	-0.4887055267481345	0.7998559624542114	-0.40324628716465327	0.44732229744037005	0.372322462513335	0.5326809445569111	0.6777629136516582	0.9717656383127077	-0.3797445155169715	1.312690690159485	1.5268361563309274	0.6382225089647711	0.6334488747469575	0.9144141298971717	-0.163572775611496	-0.9719949427573423	-0.11310954780544463	-1.8139681272018156	1.222573144473634	1.7299587029625552	1.8569418936174034	1.5162337908076104	1.8247842685982332	0.5412300624048769	1.2737360592074045	-1.6155820413986508	0.3391345810699816	0.7739945869921072	2.0613810724889685	1.05036773883052	-1.396587594586028
-0.1136712749866191	-0.07944673283361435	0.9194467411851779	0.018544744669865935	-1.441971001850771	1.1268488135784573	-0.29730543648985563	-1.1961312420328305	0.45647078662668034	-0.394992655950728	-0.42327116383077684	0.16445662046354922	-0.46395924539736927	1.9854371188311164	-0.3131718594578752	-0.41841486036990083	0.45176754269885805	0.475826241150057	-0.4417866266125247	-1.3552442032238539	-0.06300221401870776	-1.0303760552670196	0.19611254959750166	-0.23558508055852917	0.3989595620209103	-0.4484312632051169	0.6710837409937567	-0.8719915763550763	0.22744760041056192	0.5901902786290645	-0.4291860537582464	-0.6984643041028397	0.29104554781515213	-0.3636671073587969	-1.2730765025815338	-0.685475100708161	-3.0688732050164984	0.03196249912024988	0.7911789210643067	1.0851614935574807	1.4985232419880683	0.5626800359757982	-0.2173997328158681	0.23436066777145084	-1.8201507985717333	1.124685131445785	0.5351342874514574	0.357291999061854	-0.3492429563004306	-1.9246599178738013
-0.4682910075692661	-0.7230108915495655	-0.4417646636619509	0.2839233625142718	-1.6594778109091346	0.3212798781017565	-0.1382989142954225	-1.2023376596490003	-0.6654064570845901	-1.2255556421510314	-1.4856531081512125	-1.0812087598773237	-1.3476044034855983	2.453998729037842	-1.6743572574912837	-1.1418390806187588	-0.3086865311133202	-0.8249182080791928	-1.4206886910347498	-1.6178680340304459	-0.9174778308496496	-0.9984040653025116	-0.685950557903832	-0.5571833499739927	-0.3122930265051987	-1.1427726922578747	0.23169005278038313	-1.1385440858181735	-0.8140260200552969	-0.49347691542502864	-1.4763909247996723	-1.7747291309978301	-0.34824081027373494	-0.044954735615611224	-1.1333692010254213	-1.052397775897176	-2.8266941212543206	-0.9364583529387923	0.07230925655934897	-0.1764647573883902	0.5833370193184274	-0.7565696430450287	-0.39111002097351627	-0.9940871654476072	-1.540561356686331	1.0801165857437365	0.3686641660192051	-0.9147166806252116	-1.026619096789315	-1.7422888483785977
-0.6282915285364571	-1.224136380566964	-1.2594185361577066	0.3445311403123768	-0.3601895090356543	0.3577372371401978	0.7263205180026336	0.011852857514223136	-1.8482011916514534	-1.4406592096685702	-2.0443654852612716	-1.8632325624841914	-1.4238070142667667	1.8666922821944032	-1.8856157249887362	-1.1925078100105106	-0.5396507229250893	-1.658323462265553	-1.2930499749450342	-1.0334472766147937	-0.9145408615308136	-0.32212359624956766	-1.3647123999306299	-0.3792088227649363	-1.0305813383027003	-0.5633435886385658	0.1823292808965856	-0.8599372791255474	-0.9094629740632176	-1.0032963361576588	-1.7778035067497369	-1.818034204699745	-0.3324815781769505	0.619042521373998	-0.626510048976177	-0.8041492863804774	-1.1825321606126582	-0.7169640202975549	0.5702619515127824	-1.079054203263518	-0.9209349755621192	-1.355274152869714	0.441591868759559	-1.6518285570474807	-1.0096391407698244	0.3210823042013621	0.5476461827267892	-0.7971236831449432	-0.5759384454893489	-0.9463212275043071
-0.2723920897521713	-0.8389127965261948	-0.9009073535918677	0.019734021274308105	1.559706180855668	1.0583563225946766	1.6597084708324266	1.3773722447144636	-2.2691679563316938	-1.231260190460809	-1.8032608470858762	-1.400702377002305	-0.6707512511390427	0.8316062062141493	-0.8724671693386432	-0.5746383990815291	-0.04816059973956957	-1.337732634102818	-0.05599943050747273	-0.16721237339461775	0.08133506464984204	0.46873503163921143	-1.137217828373605	0.10820161831381993	-1.0291406851493592	0.9542924573947141	0.6699629681038592	-0.08635910494380906	-0.005267237750312807	-0.5952913566439956	-1.1065850033596674	-0.9528829192652682	0.12172682393964099	1.1680754990608722	0.06734857404853553	-0.02195346826710783	0.4449936404946962	0.40065203015227047	1.9704257767612998	-0.9831991190244163	-1.757237986161486	-0.8986689374893556	1.6452991409427513	-1.3500802676058212	-0.45317201916499655	-0.32618892477207717	1.0307795830345399	0.29070324884008913	0.4013639583119968	-0.24546827413827693
0.3530095572208172	0.3597898483648673	0.16405101104937833	-0.5954370772294794	2.476096430133692	1.431983574547649	1.7234561219347357	1.449468704016822	-1.5626149749541265	-1.0416031503677323	-1.1113176036421477	-0.04828499458115314	0.2683141434785406	0.12309882084774319	0.08498246553441863	0.1826870841173807	0.644046705662393	-0.35550441767198504	1.0826199123133444	0.06412455949713049	1.1906874599697852	0.7212513946831579	-0.23315166347088948	0.5151397534360351	-0.29086521581208974	2.117518780685533	1.2269111446692411	0.5948839797674762	0.9098872249881587	0.18475809264659487	-0.1300755259710549	-0.0845612334626838	0.13975223719211238	1.1612420692422059	0.635980765317526	0.5992002444572998	0.6903711053943306	1.1346442432975614	2.878474913937777	-0.14347779809909908	-1.015435074397158	0.20827731223438015	2.0263378868895594	-0.49227875721918557	-0.12985764047462495	-0.24976567149852952	1.3154065416307155	0.9709192185933122	0.9046271356557545	-0.405766615991408
0.5499678811427138	1.3738987571761723	0.6687838676562644	-1.086813494778412	1.5271632680728124	0.7592587615996029	0.6491186877946472	-0.05861833680597956	-0.5075215827193141	-1.091135523889101	-0.6141377273415104	1.0232069347704307	0.5272446963136542	-0.12661212490939472	-0.07636489915018975	0.38451732065999306	0.8104180272326275	0.08723172813963918	0.9195033525170143	-0.672948171875989	1.3308578155420496	0.2088727615840027	0.4257845075652858	0.6050785066994431	0.3878675976311554	1.8916010655203537	1.2528113600436843	0.5387576407738663	0.7476490611511605	0.30786921758800667	0.12360865160476144	0.01265631111655594	-0.6383283717256367	0.48805639405357604	0.7051100461737807	0.3424434646037486	-0.4052620239025848	0.5913331513848519	2.2752662163022763	0.4318013140913779	0.6619073896072359	1.0290646954464513	1.0341309280310005	0.004951085897397855	-0.3212744018269286	0.2682324252604551	0.8883049906889112	0.29402341609240645	0.4749257489913275	-1.4332192012799168
-0.033749458893061746	1.2443084520183025	-0.13939234935259298	-1.0645276560185948	-0.46437641475532315	-0.5640428684123989	-0.8295987302035909	-1.8581486528818847	-0.32682350390445036	-1.2339267951866575	-0.5629368905108497	1.0305865640115552	-0.1561054173981167	-0.40728486694377525	-0.947193847898238	-0.18373299828364173	0.2630425311393519	-0.5156217241163996	-0.3946348339376149	-1.7173457539261947	0.3760870349119688	-0.6538393564279714	0.27153799915652105	0.4361486442187462	0.3232610300589841	0.5036513423690704	0.6794326025826017	-0.2049334783664612	-0.4801839742523552	-0.6804942466728885	-0.6721651858949911	-0.5195855568406985	-1.4576293994726495	-0.5385002107517982	0.13952200076698296	-0.7495643341615793	-1.4998891397987741	-0.756494823793031	0.6288746778971835	0.0009640472809859432	1.5479589882669682	0.8162810497633325	-0.5854039851392164	-0.3676402597246955	-1.0200558693535646	0.43646989836486527	-0.15621593174521345	-1.2523675553200688	-0.445955206161964	-2.4100418700057356
-0.802548840544965	0.11211633189536428	-1.5672816500521731	-0.5980967216073707	-1.6843038527190957	-1.3794892681590258	-1.6858515562282084	-2.301108325279287	-1.22591776260547	-1.146634133798385	-0.5570418768934726	0.3126115749916924	-1.0378557713787155	-1.0607919881221244	-1.2303237698496363	-0.9712078850209053	-0.4878215352780038	-1.2866780157715392	-1.4630442285187517	-2.0270534548276475	-0.6441530810495918	-1.145252157844364	-0.2593826211393313	0.1922828597750598	-0.15552376070342497	-0.7785519956645146	0.039149865374555934	-0.7470721055524278	-1.5612377729944547	-2.081974520067856	-1.6887972790474617	-0.8026637587973178	-1.3187794942638604	-1.3725867551505382	-0.6989902602067006	-1.7869721305833155	-1.368295601977176	-1.571366543420991	-0.6049278123265409	-1.0372549911713103	0.6620565391218798	-0.29498343387146553	-1.4662095413280218	-1.058183752648069	-1.6380976411992596	-0.04284972621383566	-1.0989056465692626	-2.177687806890139	-1.021606531444433	-2.301673638617473
-0.6908019509621149	-0.8292302144884018	-2.096405957392516	-0.21208628118676442	-1.076205934549675	-0.966656102723146	-1.5780479130872758	-0.9996197634546027	-1.9773211264415371	-0.5874383541157663	-0.04251318490139363	-0.19284859757203973	-0.9913138468499313	-1.7563058703405956	-0.3806920733362706	-1.1475343240489964	-0.8109972761301214	-0.9392853767372528	-1.150979513862509	-1.2099844515944775	-0.6293080520557884	-0.8347627098408164	-0.2383164607912677	-0.04448197272642144	-0.015599819019920564	-0.8593636481391996	-0.1402332968222967	-0.18279153599394413	-1.3259214474758314	-2.676978062723813	-1.7105364182987033	-0.20279805492468195	-0.3084865090969621	-1.586150635732406	-1.1411607108851711	-1.849731441816432	-0.09962496257988798	-1.0652483703692734	-0.5587470472926982	-1.4602753160549522	-1.0830223368300405	-1.3299780392467067	-0.9778416667772355	-0.9265586166184354	-1.3260635244000694	-0.568893654875293	-1.3085475567295553	-1.5028256270039573	-0.8238098477420261	-0.9671545852685814
0.6158269747702522	-0.5408440618895872	-1.0127164826031851	-0.3394074269984842	0.6106013360011696	0.20609689417694899	-1.043766500508629	0.8353849040266469	-1.2633901468338435	0.41723273395269206	0.981975736574013	-0.03542567191574134	0.30550254938318244	-1.867240925062314	0.7480504075716004	-0.4445917326002537	-0.5889741077271404	0.6247722043242672	0.21588339411048812	0.10660858736485523	0.39380020889772627	0.07868708921068382	0.6620258112771087	-0.30684457667470283	1.193211542467211	0.19735972942781643	0.10327116427557238	1.3781285593430552	0.078571486401417	-1.9586474447126765	-0.4009247892790476	0.9262908303602565	0.358253253754689	-1.1464713142539833	-0.7959822581935759	-0.902458720146022	1.1317026062497497	0.22192100458861472	0.1746117283110828	-0.5093594153861258	-1.8248469579380662	-1.3460807609078387	0.1903452508444842	0.4846921381199438	0.14484539671193833	-0.3469293829218977	-0.9049899920137596	0.183747087267379	-0.15408851212926075	0.690432020258603
2.1081954199580326	0.7527308274965762	0.7602341103000468	-0.7992855983637643	1.6077436968163878	0.9888320947435174	-0.7758213984675425	1.6607566672416096	0.6903780908417518	1.491129819320694	1.8686035200239106	0.37944759566996794	1.8667730417717765	-1.2533912291318563	0.9783109896871539	0.5391902346040744	-0.22406934064424427	2.010296047774348	1.2996308917021342	0.9315805171779135	1.3309226543842698	0.9605170491730539	1.7532345993151597	-0.5761152181760018	2.601530519987592	1.3324237560532715	0.28748225814345507	2.738691491997845	1.3295559606881717	-0.6293559040098552	1.285603277958576	1.5565688949576664	-0.20233732803523705	-0.4202931441280118	0.04517413916074681	0.17142854302915378	1.336201261474816	1.067249036342045	0.3453701490623926	1.2257147283189809	-0.7979726352829691	-0.3405009370088151	0.8470261089112755	2.2664300126340877	1.8646036584460282	0.6353549039618529	-0.5723453119196672	1.2818082731666984	0.33078742339199596	1.5844532766490478
2.3616352826694116	1.7692147090163803	1.6194045771500423	-0.9352086341892694	0.9528897238576022	0.7297042285901348	-0.8644399976844785	1.1024170988148119	2.1783756249271744	2.0316936360721716	1.9718205669709188	0.44802163536295386	2.2621693166485444	-0.4538659983676003	0.1830965700959153	0.9422644658787017	-0.10780201719081572	1.7974062511626308	1.234760429988119	0.8582405884580422	1.281123096557729	1.2542989722893236	2.055690267677303	-0.7067909170561433	2.829553762471923	1.5360644142942546	0.09970316077520408	2.711967229306498	1.349927327223602	0.1745472162959387	2.0136482656812453	1.0314331903221772	-1.336883161719831	0.1145539317013689	0.6567305374549233	0.4577540317420887	0.5939631370096201	0.841249318931977	-0.4532388242910003	2.331030172956028	0.8308352599548934	0.7374498758279231	0.5807647367908797	2.94904463652424	2.426637570452994	1.5403882518395617	-0.713489546569999	0.8219880429688148	0.22364525920873535	1.3759074971330532
1.041065825946828	1.492554948064981	0.9735902390848434	-0.3265831150752974	-0.5899689077418238	-0.1701380392990235	-0.8343445247010027	0.1352765601222575	1.818815704751231	1.6069336925619242	1.3299535843092471	0.10360926705019013	1.040992106745014	-0.06872912355432952	-0.7156867354398917	0.5172048097605513	-0.22471467325587027	0.1398956413183331	0.3972101622552309	0.3242473413840397	0.5225841544689306	0.8580182706933237	1.303035332318285	-0.5702197079417602	1.4906095199721565	0.6901846935843378	-0.2428019162219855	1.2740582292273266	0.39020988528635037	0.02465598574801608	1.3228593585658228	-0.28559455100996617	-1.4976501168764795	0.2377079434704108	0.560037818134841	-0.13496659214683704	-0.27787718801610745	0.017025340123461123	-1.3542267965350279	1.9518798805053217	1.2795190271909826	0.9067415692990396	0.06167360331326269	2.021273017040743	1.276664839384872	1.6037713731252679	-0.9561040660610561	-0.5461628731810947	-0.37810049393324846	0.5422783762367237
-0.7014911170129966	0.18712311822622857	-0.2524937459195899	0.7097888156954658	-1.4729653338873114	-0.8525634241316248	-0.32156254078756435	-0.12660004088828544	0.04284609378281924	0.38568543344865275	0.6125752179973393	-0.28039212890617826	-0.813450164950548	-0.1292449945681755	-0.9601499296454505	-0.17289797309934135	-0.28830746065284507	-1.3773406682733191	-0.29755446716824857	0.025160416952836773	0.06857815751365127	0.10351349501936764	0.09965807789028013	-0.22714537547939181	-0.373976698568836	-0.5183665970678156	-0.2729765689438963	-0.46940554704336174	-0.43489199845548004	-0.5579464981781667	-0.0822620217827645	-1.435841185213903	-0.08562051595887925	0.13242780155360626	-0.05851288920623079	-0.9265935151526006	-0.6907332978281101	-0.5184253668629032	-1.3165178992924893	0.5344747371414901	0.09101260384073914	0.056215324692352464	0.08664700302526479	0.4558863089777511	-0.6464754814991022	0.9390762902692169	-0.6199678475524837	-1.3069904458684207	-1.0863189752405893	-0.29143137378759726
-1.4442141193087312	-0.9774003131135621	-0.8121021224030207	1.4141036402008238	-1.058690694647699	-0.9542690797579324	0.46670772131695376	0.3824648134740613	-1.4412281730566023	-0.8642982332025445	0.3896256880911359	-0.5393080384052286	-1.9221014858763183	-0.21586178453432153	-0.741800522717965	-0.4232887644533761	-0.1263213538353754	-1.4675742187430645	-0.5206899420913412	0.223948075353996	0.36101975010688264	-0.5378947433793495	-0.8373488158585242	0.11918168812127251	-1.4578412094652078	-1.3291729291321965	0.18609173542101715	-1.4339272433344423	-0.5161869342585458	-0.8959413292126125	-1.181471208402808	-1.8312192791469735	1.7224985001082689	0.17911818868496557	-0.5906400193926509	-1.2467889133431147	-0.7228606776989945	-0.44172483122212947	-0.39523719818264164	-0.8010204672335577	-1.479731944597276	-1.0744319543567133	0.5637321681511384	-0.393583618231943	-1.7703331291711022	0.29303691911087676	0.4132811319177151	-0.7502449239158286	-1.5634250904388811	-0.851788500616196
-0.9572284370853756	-1.2171291285293329	-0.5370263456483765	1.350077728688883	-0.16165836754471788	-0.8078765505846602	1.0032102348430316	0.7821867676066542	-1.5170199842201584	-1.3631042407995337	0.5331062861131294	-0.9148562646324441	-1.8857227967447838	-0.07989584131464052	-0.6568092907689437	-0.1339518734080856	0.1749788885668418	-0.44545206396746756	-0.6725358599434026	0.6699255946949553	0.7184364938056954	-0.7354037762909721	-1.3610848295457496	0.3424907337965694	-1.5576002176063417	-1.4678085039543087	0.8388037370496567	-1.5095773334545568	-0.34267874683165644	-0.9076048390839884	-1.5616986638886543	-1.6638692928999792	2.230431004099277	0.5791791685333975	-0.6003661463238865	-1.0153334042425997	-0.6827284879081743	-0.16409290899396672	0.3329436144691818	-1.4215816824895144	-1.9347013009107512	-1.6995577411839131	0.6564340964288946	-0.25130242569276523	-1.3945237409486126	0.11719464051823275	1.4792313953733618	0.3049952662290528	-1.6569248453275345	-1.0600243032009828
-0.25611717863896066	-0.8703940445428698	-0.29132587256551434	0.7785060831639442	0.06666726671258506	-0.7978255562420943	1.008737647349252	0.3855471725559728	-0.6563546758567673	-0.9933922568063748	0.40735627498549215	-1.4968976800970917	-1.4632775738178305	0.0934797029005491	-0.7547618063043974	0.19142961076627155	0.43261414736901377	0.346053311719566	-1.0390945628869321	1.0340590189727121	0.23049602637076586	-0.42089632486093304	-1.7262105517742485	0.48628798003153406	-1.5285816051835925	-1.1171673993577016	1.2125281088368294	-1.3109662467422822	-0.6628572524074209	-0.9337026220616406	-1.4528933597176508	-1.3979175787043605	1.1018123875804584	1.1508609729296722	-0.1561301441977841	-0.5670654039785364	-0.544736621634831	-0.1578089711705197	0.049887699479017965	-1.5526859056344093	-1.0698672026304197	-1.6370522557707143	-0.12914865414632626	-0.02555035449035218	-0.22743987660656348	0.11443577633498303	1.8065658750345497	0.53265432330162	-1.3419218147713516	-0.7136415661574846
-0.28423401162717127	-0.7998605069410243	-0.6717634848737736	0.25896037290656443	-0.5170879677338786	-0.8136268933852415	0.6395640823918373	-0.5045269481704677	-0.026046613252964076	-0.35598526097073296	-0.3703713912098572	-1.7514055068451388	-1.4381906631590082	0.08293301360772289	-0.5474730905780237	0.11064920551460049	0.5117875429799335	0.16335810101715417	-1.2308878923498208	1.2211301709392066	-1.0015539255260661	0.20315266426244855	-1.9409177988556652	0.5881833085190329	-1.984345769076601	-0.5869235456661865	1.0212838582285628	-1.196118603540907	-1.3668481048345302	-1.0303736743287037	-1.1108165758442003	-1.1046215712118985	-0.3698373460575188	1.4766369803786337	0.33717632823219257	-0.1260856427004391	-0.044221951488882714	-0.36314673737552255	-0.8867360373580728	-1.6263317109229276	0.0805114804899674	-1.1940984544339668	-1.2775500070166534	-0.5023147186078688	0.5710431630798481	-0.2439139218543216	1.2534785987883432	-0.3436207421283315	-0.693381300980443	0.3197529440588644
-0.8618802789710881	-1.2450639974793005	-1.1829918494469231	0.017633679278776276	-1.0613000216795472	-0.5163316831906393	0.17258696973590124	-1.0143799632662922	-0.013300200042576186	-0.1064077956200802	-1.4351954346647338	-0.9696151814808759	-1.6032434308086447	0.05148977769811066	0.10362348662070997	-0.25499483924962374	0.28948919004676227	-0.45261523005627785	-0.6973505384273387	1.2418796725649712	-1.8405157044235136	0.7343969731789706	-1.606632029452833	0.4826810748994991	-2.4457976801860437	-0.13247298345916436	0.25377775327106433	-0.8514321631135148	-1.5612945999400438	-0.7867560323044935	-0.5038839672446473	-0.5214081694901576	-0.8630169239406306	1.257620202049934	0.5167272924268758	0.3388235229796444	0.7507868661039074	-0.36500866740954885	-1.4512412356927011	-1.6117784455910797	0.5579974557209889	-0.6522987237712733	-1.8420769792220741	-1.3002776414290138	0.6691328046382498	-0.9618798893482242	0.2676412961538972	-1.2841523899365699	0.04928621394988258	1.5943869685730196
-1.1014113560137988	-1.5207929577399726	-0.9314736950050518	-0.15718455646375115	-0.9298758534147764	0.01797997736098568	-0.29186340863363913	-0.7466626483391826	-0.020050249285301806	-0.2733775568038896	-1.9840021738450473	0.764730813943375	-1.0986771108594657	0.3291487214196999	0.5831798348834043	-0.4306157163439043	-0.35212071736962786	-0.616901146672902	0.39837708968738633	0.9933800518629167	-1.4031296208372628	0.7790261732743508	-0.5097910454507145	-0.08211399190262093	-2.016342804897199	0.03798548817915812	-0.9158023772606654	0.08741645918025674	-0.7504060331394752	0.0643254008561607	0.3432996248834631	0.3082588214297264	-0.4940081066746504	0.5635345940059304	0.27456779210409415	0.7892969065807574	1.2575879429216843	0.0003418463833322756	-1.1888711606465179	-1.1933292969280245	0.37633570315522036	-0.08470664034966409	-1.5464933958237064	-1.4043980037798787	0.6998123076198302	-1.4924897440468987	-0.7293061102326371	-1.236478836911192	0.5103421419199741	2.142561163194526
-0.6172550474050708	-0.9106279413949089	0.11055822324818407	-0.4476288327631563	-0.4862057021997763	0.2569264141217355	-0.7091958805389662	-0.1829368361798858	0.4242106242939341	-0.3001173569221801	-1.565199538416218	2.341598420445453	0.3597997811104512	0.8261312836576155	0.2924835898755003	-0.17203984340581535	-1.325309368281515	-0.28678725779210723	1.1796306578425944	0.3878640064069538	-0.1418636792081727	0.2728848424223561	0.8374272537834705	-1.070364001663772	-0.6650969422439722	-0.16460301879607592	-2.1436262854464667	1.2932968899080135	0.41336879980501895	1.1256743693375915	1.0154189040167507	0.7920021957475897	-0.3909615761112632	-0.2096594459422793	-0.2600689731932252	0.9282891766769678	0.9630612554028952	0.44824758978409845	-0.6593875771271491	-0.42573950600509153	0.12271583825494367	0.38200830456068796	-1.0486791524535253	-0.5610841629954044	1.2258282747624947	-1.4197863590095223	-1.6430205546082508	-0.3980971674453732	0.43247309821657576	1.3819575403163944
0.05950535277945419	0.34551214160984645	0.9592569776118925	-0.6480679596632616	-0.46271139396147865	-0.06487539384209554	-0.8171593018832742	-0.010839205061830223	0.8951489222330983	0.2665991727734274	-0.5289765795637077	2.616183513731658	1.9333438182044598	0.942717529589287	-0.415202484886206	0.2997566633583812	-2.1683574383581994	-0.12999168606351805	1.0263148307382657	-0.31145023115745485	0.5998876141072339	-0.3503699829348837	1.5314210164177937	-1.9861331990277034	0.5939160226174327	-0.5221773652750945	-2.9064085582716688	1.9455040698394985	0.8299807786036322	1.7134386279295604	1.0515375133400497	0.43175878952444025	-1.0398562038115595	-0.6125648887188514	-0.8110018389039421	0.5473267851763296	0.11195391430096821	0.6894632495663832	-0.6150283386417584	0.15380957155238328	0.07604598042321538	0.43282288023009846	-1.0546307417152614	0.3145291661083548	1.9025449327218433	-0.9323547380881683	-2.3597270776985817	0.11560456174218078	-0.032333337544647435	-0.06658429204571141
0.3091049306773339	1.1953833887848253	0.8224723729788048	-0.413374200310598	-0.8179401006543948	-0.42051665491380236	-0.2484774023181685	-0.25032954486994746	0.7278054520011159	1.2403090912257912	0.3139570203743112	1.5951002931270746	2.5097269641358038	0.23937945495718713	-0.5085492835622091	0.620698879938198	-2.2832311053431518	-0.36266624884020243	0.3175311895491934	-0.5146896033274272	0.07819931179388753	-0.4382825545777091	1.2101651509410998	-2.2148136531074973	0.9022629905965399	-0.5376927394280756	-2.729193046716262	1.6583552616536477	0.27872774599703537	1.702077655794135	0.6124968119381253	-0.39969454982703095	-1.579441895742197	-0.44155912229858857	-1.0489753158302684	-0.015165112467766155	-0.4072323803803574	0.8639853316489777	-1.0113077254344285	0.19440216396983395	0.05134172033096953	-0.08270640251878314	-1.3999952207332433	0.3077961540087264	1.881977900567966	-0.5056538073762235	-2.4216732325466555	-0.22118176281519708	-0.355429176442416	-0.7873913292616651
0.28689342942555796	0.9234408022567372	0.11226966854906269	0.21955458406079958	-0.679442945227284	-0.015145406372566903	0.9615243989761808	-0.2622156042809329	0.13973619770267626	1.9930488700460727	0.4635955349387618	0.4240024891998518	1.9215573669825472	-0.9166772584576038	0.42977863633837	0.6815727881576595	-1.4855497907731643	-0.25759469828391685	-0.005726186093212238	0.12416631915511143	-1.0330556200055463	0.2621122995334239	0.47471821390402824	-1.5932041374956303	0.5958072949588793	0.12207825777925069	-1.6248663983951435	0.9247723598798967	-0.2901947848539714	1.6798788598481835	0.488902844955394	-0.6574830241984406	-0.9441458191680743	0.11836897622245454	-0.7524053130906642	-0.03015214629030626	0.030680434824633132	1.3163388871285877	-1.0890582849141435	0.07516619481617076	-0.022141848548424894	-0.7560484791343245	-1.2509848681721123	-0.24438980503651242	0.9113897507977876	-0.2746015140249564	-1.4177151842384506	-0.575923088914057	-0.07075276124115554	-0.00420098479472734
0.6204562087245107	-0.03507950867176749	-0.06324522432696446	0.7540419279359535	0.4552561378011845	1.1301916166566939	2.112354781425592	0.3791064492568436	0.1557674939862639	2.095292810866879	0.1559113081217269	0.13474476144455727	1.0476525770281067	-1.5949822312098383	1.5303246985714385	0.6266444675773672	-0.2715961511772801	0.8796054865586418	0.4593708890917567	1.169535896879918	-1.4220819714240998	1.2283683118118336	0.22655754252043034	-0.588930073981001	0.7090335379100616	1.1473977469253895	-0.2752174873396862	0.46811475529459556	0.09534285839854618	2.111423125438812	1.2132883963720116	0.22858302559503163	0.6439677568112823	0.5963959544640572	-0.001050666927613777	0.8463168917633651	1.07956132591215	1.9594896080519366	-0.37549814145624516	0.4921533719789315	0.1909223634087704	-0.8597531339507511	-0.18242619083554595	-0.11528999983614185	-0.27545551579667227	0.04988534903768249	0.28054596370531815	0.2250607084588083	0.76204058394959	1.5077494285359634
1.3611296871445357	-0.5761053790488415	0.684517139029555	0.7497735690087447	1.8146258443298877	1.9159080199151095	2.317257332882049	1.233194338380166	1.263126241027688	1.6443048298024638	0.04490939656437399	0.5798354819243104	0.7105706287002236	-1.2368975739799992	1.5589972624957134	0.5716742753078841	0.5874696438948234	2.508727848120763	1.1500279591945115	1.6215661720403332	-0.5944112397326822	1.529571079726808	0.6520101327073988	0.14163466022436746	1.549043999604123	1.6957672611596346	0.42523829496754934	0.3415243510309265	1.2286468090270792	2.580285059455048	2.2787396182689563	1.5737027782003303	1.7844003737426808	0.5564567477341669	0.8025675533952679	2.047129420873659	1.7384200141540112	2.1069373932568864	0.6842821933208313	1.5150867441443674	0.9325263909873741	-0.12139712547850519	1.1991666400530585	1.1813525746782851	-0.7636691405139624	0.6456367624784721	1.507795179879072	2.0782248831029513	1.560602754921962	2.1729376426287637
1.6775836399356445	-0.14518639579937923	1.5015519999074645	0.30300545616065616	2.0501240843845654	1.2694539120715709	1.3516232806644823	1.40028860728455	2.5344552173410224	0.9938051273475006	0.49802930550578733	0.7647963618585201	0.7712423137705319	-0.2091637448285164	0.3965579977951663	0.49646888851988763	0.747264753818475	3.133269255262175	1.2666807093905232	0.8301658853267055	0.6413421473323445	0.7083070604711201	1.0502438579066906	0.351125240239736	2.193108338733035	1.1593519445157254	0.15927791705333508	-0.026307817849739016	1.9456077527652391	2.212453468033601	2.533645100957694	2.077297542279986	1.5126374710077923	-0.04713678338268575	1.201387953770526	2.5435159323602674	1.3658147804251548	1.1537280566599357	1.2451494664558516	2.3363743293243195	1.795893244108347	0.8750339852065622	1.8663608738199133	2.5529254632398253	-0.45400858484591744	1.203616645435519	1.3384018882548012	3.420653204527488	1.739399550848055	1.299728343290804
0.8403947431661515	0.7155104972117025	1.3483357773599234	-0.11017227202268338	0.825605455899822	-0.5285436792296618	-0.050548511036486644	0.563068964672967	2.5205765458413385	0.3400587494080534	1.224441227537037	0.1254155738554296	0.5268383133611189	0.6504942538285935	-0.7417297512401456	0.42682525916144226	0.5263362584477765	1.9428262395076272	0.723467147613299	-0.8008520783696155	1.1221058338655183	-0.6945278804060485	0.7143146753233068	0.3153049206753688	1.635057063044708	-0.15102951163749337	-0.48723175781904515	-0.8936910308761947	1.5040997703826808	0.8734586993472027	1.4597639957576505	1.273245906765549	0.41017588178523495	-0.7725028986327725	1.040224300629719	1.88828502019792	0.28508031692904207	-0.5968909015960098	1.0562643335003208	2.1461401614003592	2.02494773846716	1.2573399273134247	1.4974493600160772	2.468689941756954	-0.04321666863122577	1.264899125015696	0.10531746611352794	2.8602843030683434	1.2503170898195273	-0.18453012862737847
-0.7007515843101472	1.078381638862147	0.3129232752916789	-0.21679316476591495	-0.6525675576069354	-1.9134830835424312	-0.8566592180616469	-0.5475005628252574	0.9755452096193931	-0.3058883122328428	1.5865785346245165	-0.7998265461194071	-0.17334305792001428	0.9119006731048157	-0.6549457954324992	0.5423030569554971	0.44464279434924964	-0.11994796457735082	0.17141694054896078	-2.111845575537341	0.5624005474923119	-1.5963269843791072	-0.1912579976331213	0.39819992609904103	0.1823505630737969	-1.1996499172776285	-0.584427407783709	-1.6677222522432291	0.44872336839990123	-0.4084916860322357	-0.12939703829417723	0.10700689363955337	-0.15490838501349088	-1.0209205701729067	0.564532762389728	0.705865486556318	-0.6315562396247203	-1.9913897832389773	0.69798537156666	1.1238409848271997	1.4075698828047118	0.8315320498723043	0.797050638989431	0.7914288821878911	-0.08140779074587676	0.8291018256796393	-0.8548618418280762	0.7721492640007535	0.6013833738016666	-0.7991530055792624
-1.5989838887163803	0.7027516832895199	-0.4873154384322616	-0.20194252729732215	-0.9279598349371833	-1.6180630055946543	-0.6995761013947414	-0.8541656670113653	-0.711459733450658	-0.846899027332327	1.2439963378187366	-1.0702678618196186	-0.6072146666381605	0.8257477544066036	0.5344641577549654	0.9411473479097591	0.6477107434427632	-1.2526034974680997	0.14042613866490322	-2.2505329848855027	-0.2749808936462179	-1.42271957872241	-0.8145107397589965	0.6330946374827303	-0.709356140491795	-1.1941218508859404	0.20631294435264533	-1.5884113989046842	-0.06560185098954377	-0.5176731931849332	-0.8813085381501519	-0.11313569681552205	0.3276821092075511	-0.5832222567143359	0.17239605042081338	0.03917343022706349	-0.8604357327798665	-2.0711891188664677	0.8091873159018222	0.29459772789958005	0.5926627988057322	0.2992483322614695	0.6745345505343638	-0.9582344984848955	-0.33561618382336644	0.3832195721509453	-0.5813245454132434	-1.0446280711272287	0.3395159342025893	-0.15583817295366728
-1.0558817257094621	0.20254186856560374	-0.3025613964834223	-0.3224084704160298	0.06136731720612473	-0.07760822739755617	-0.1281378849990909	-0.07464480576758038	-1.0251221607318757	-1.0425132079758057	0.4632376547990332	-0.5112196638505468	-0.13513286873189365	0.7973473121774005	1.635703330644466	1.3440373511308308	0.8819957004021816	-0.6963171277272591	0.4097653555932719	-1.4374108353429926	-0.5091827073082625	-0.6627736834646106	-0.6391981418162195	0.8039382603385048	-0.09082364465321674	-0.3436623919200771	1.2787563212232949	-0.8146143728155564	0.3564038837595065	0.3589054943170647	-0.3700818435614925	0.7848596175832782	1.0273535922349635	0.11126297572692179	0.09373226149590463	0.252245910762592	-0.6108769705645472	-1.04361587479715	1.2974168532034573	0.35079944852188794	0.32385991251731294	0.41254363996684107	1.2724754432337306	-1.3145277221297051	-0.24163631084608841	0.25676770090449885	0.5279103073258236	-1.3004483872504722	0.5308646386274468	0.6963644196544937
0.2582294740388302	0.1889792314203787	0.3182940514572088	-0.4287414430900841	0.9578662176897624	0.9665643125628957	0.08581289848556295	0.945244795837605	-0.03882068834910468	-0.8266900467117626	-0.19531983127143426	0.0813384903277346	0.7835179654807155	0.8493063865178903	1.792650599732645	1.2276924368766942	0.9475979735022835	0.5398784700051356	0.3592951072579952	-0.667804864236911	-0.03056881634061645	-0.3070745727909096	-0.10719543472942902	0.8417323105945187	1.2901432300081241	0.40027893294695965	1.6897934241794323	-0.4258629235287395	0.9336850752828469	0.7927046175920398	0.4358448793944141	1.656715897157448	0.9691311406039773	0.3654597419427731	0.29875829542805443	0.7051553594811226	-0.39429686456621343	-0.09446909352424845	1.4925874779273867	0.8421587955094502	0.510977188172666	1.0489429071285683	1.9211130293664922	-0.526236706749253	0.199995211427988	0.1463027903973894	1.2502925058091052	-0.5049394641718232	0.7559206466511413	0.5605173755091473
0.9333005266019678	0.5005082946215123	0.25021270178210464	-0.09571892702284229	0.6311717396089291	0.3166369866987294	-0.22895570514447833	1.0898874627960018	0.7149628085725824	-0.5341557976212615	-0.4435825850300934	-0.08210353230954834	0.9116227864281393	0.7376215137300736	1.2933735728904594	0.3762831189688487	0.9656865749834885	0.9251320584549272	-0.1948503599126635	-0.6845507186711144	0.5628360213117142	-0.7511660240008888	-0.07869567033958845	0.9551147166380978	1.7419472256750288	0.3405427653110215	1.1085990137038237	-1.1521666059860252	0.6952764722309355	-0.25112604723346893	0.27537120925701297	1.4126631928036857	0.3085270359907348	-0.09004732025970917	0.6286835953992597	0.5430331299408608	-0.40248359079797086	-0.18061977904729865	1.00540162639952	0.7396377440264008	0.35458172219023776	1.3386856880559415	1.940884414491592	-0.14914228185726255	0.30758089527699833	-0.5005042744118207	0.9468073367183388	-0.1442338970795496	0.5885062526040279	-0.5472361798149881
0.367735209673229	0.46520126062384176	-0.7276016758530665	0.7367524388536344	-0.4722161915943839	-1.3829876213948815	-0.5914708893622996	0.12620977046179607	0.07573255984794582	-0.5874871232792684	-0.47230350686067124	-0.8359561719395464	-0.3344368720284986	0.4193426237879697	0.9351450475080938	-0.7642536032717758	1.1181188505375093	0.10116483775465898	-0.736595594529784	-1.2757221571799686	0.7195620121694164	-1.3620637466913488	-0.768038477058691	1.3008828818032783	0.5164185007259509	-0.29763306602522455	0.1437040276098951	-2.3338460875576366	-0.35194670133066697	-2.058725851407959	-0.9619233227522683	0.31173412576469056	0.06015461654537308	-0.786830100042598	0.9196404280384667	-0.3143100592416282	-0.4015412903533936	-1.0647068356767226	0.21438138232078183	-0.27836243600641264	-0.5692436539646514	0.7269645347565745	1.295853331422169	-1.064937145919056	-0.39886163314180495	-1.6562553320402431	0.19770944646194083	-0.7903877226529333	0.0433414374188531	-1.5200605108058567
-0.6434706812279082	-0.1701733905987886	-1.556293278461957	1.4498157202965793	-0.8869119854828912	-2.317271749580962	-0.5507365706606322	-1.0493633335684212	-1.3869594936184138	-0.9271330634020197	-0.6086015322917208	-1.2754098744812028	-2.0216590500130978	0.12476958770804691	0.9417414823014234	-1.4207091415532607	1.2841195148833071	-0.9154264911236992	-0.6602572692940922	-1.5649632178563009	0.44575350889936105	-1.196131244651368	-1.4312001240215495	1.6557957347066339	-1.3290890665213038	-0.6975330506435599	-0.25632776070014995	-2.4920135288707397	-1.2355984215869582	-2.78728232508916	-2.0751334395297047	-0.3657015569829935	0.6889626285523487	-0.9760069244786672	1.0153201623994932	-1.0891207480972396	-0.12894922806922135	-1.6103761054009806	-0.17862337593203823	-1.3623491311398304	-1.6234336260025624	-0.29938780364017403	0.4517688833801824	-2.347660129147947	-1.4164807005130666	-2.5006976614262033	-0.0040231152653062915	-1.430516106960718	-0.45046037041806297	-1.4942957640556096
-0.8849338297879314	-0.8299033623428228	-1.127218211038218	1.2862218637772649	0.09674304384791134	-1.3965343760743487	-0.22887838868584728	-1.3028270100602333	-2.0664776844308004	-0.9487884469059565	-0.8520978061506106	-0.8497045763152019	-2.527861690108578	-0.05483386991772433	0.8487576415301697	-1.2273769905314893	1.1500529036236982	-1.0799954687175861	0.0044107557020105	-0.9355246424561309	0.11041804023059605	-0.07951763596380006	-1.1973037475028125	1.5934949495589328	-2.063283115783113	-0.3517972549941615	0.2945416552925804	-0.9762832453102998	-1.1205897914019098	-1.4971782703265668	-1.8451361009993525	0.13854635934264098	1.4224218948724774	-0.4204612231910375	0.7904661202927702	-1.0236543399868374	0.3697023696204865	-1.0049538981755308	0.06217511013583114	-1.4227223763059833	-1.7502173485153818	-0.7198510472842007	-0.19162585383226713	-2.365026871850657	-1.6434847421542216	-2.19407988266514	0.5605960688930078	-0.7979308133898521	-0.48522855854161345	-0.7412822059377714
-0.054748547559428436	-0.7457246872673988	0.36628745590208983	0.22271573016491927	1.5705782993258652	0.6612922777593957	-0.0981825797372705	-0.36047486575938326	-1.1851365443308752	-0.19549811321535437	-0.843930852141136	-0.021678469117786217	-1.2275767724680453	-0.3729686370898921	0.3504821472963166	-0.5713071785542523	0.6818094401423547	-0.48389619013134033	0.5960188534837578	0.3577248772458527	-0.05421456631081399	1.147463968942141	-0.08779391952831277	1.0070326655268622	-1.0993253281330944	0.4546569001911553	1.2804903082313694	1.2184071199607411	-0.1886046351925971	0.6889172882437626	-0.34748123287952454	1.1632656778222172	1.1830141497306808	0.3273681239290404	0.2716634638678841	-0.21591331326798185	0.8099511289848157	0.39340447032149023	0.5069958271405599	-0.37009461443645336	-0.7236628798804843	-0.14473059908624655	-0.5593723771027803	-0.7775585794454816	-0.598127239398615	-0.8009163964107499	1.1927451306843968	0.9314746286179887	-0.06613872072379935	-0.14666770986226613
1.0348835615616585	0.12329977183431821	1.5859335319387005	-0.8543851210996367	2.049571715161557	2.127355439553184	-0.3385795480236331	0.9745156277646878	0.3678461019812538	0.9349077951459748	-0.3174334157123884	0.26263972867065727	0.826237432700699	-0.9970198310930235	-0.17843586648930032	-0.17235729766548957	0.27461798853252406	-0.03142263028120114	0.5044630567581299	1.4482825675018234	-0.13514297631590416	1.491545492097468	0.9561910119155526	0.30696102621423865	0.4978205470435414	1.0211968408903143	1.7707349726472073	2.4571371751219395	0.6329545665484567	1.678862657200208	1.1076595390068307	1.4342402303147979	-0.047045580648258395	0.4981588584669779	-0.2938717712799034	0.4822539050514441	0.9399941603391514	1.4387611040166706	0.5963847755382989	0.7667886655812528	0.49507916912984906	0.7397253730682921	-0.7132263576580311	0.97963605554082	0.9226676994413453	0.700217839143375	1.2199707194470368	2.1448043327201125	0.4007083091526871	-0.08648697720620371
1.4459514406957197	0.9883098848638333	1.5119729216594187	-0.9780150558337146	1.1344075545146317	1.9674846821980632	-0.6094421700948078	1.6299143589954252	1.1052767528255947	1.401454741422007	0.4887785480799094	-0.34613985734815134	1.96761913350995	-1.499163037428015	-0.23208818056138827	-0.37348348609480947	0.27798298958779566	-0.2428152413263488	-0.2501999618622905	1.6698423806882858	-0.2955649428171994	0.8238240200024015	1.073530205667613	-0.018883816119289118	1.2324864656261871	0.9615713967478384	1.230232490746773	2.1436509721650703	0.6525240946101195	0.5940720461258302	1.2698417012130176	0.5659473286911807	-1.1571457216110623	-0.06695839760797218	-0.6044118096731471	0.33781507025940855	0.677499425125022	1.3436381695123525	0.198626456485084	0.9419117779563456	0.7534059360103131	0.9685554704716287	-0.6847986776807483	1.2979289189065124	1.5679422797819167	1.3412996168058715	0.7557464499747942	1.5331916701702324	0.46801452427274537	-0.1412195775260673
1.0363172873344724	1.0560149591851735	0.4800823981527782	-0.08787156857996817	-0.14200688174230677	0.669833466076892	-0.4995562833731758	1.23204456607275	0.5494781434203327	0.5887222764477583	0.9571188936635397	-1.196801461471201	1.5293183106392363	-1.121659841913661	0.009782616790446019	-0.8982763636610133	0.4793022023624259	-0.7358432374565654	-1.1023491941406378	1.1170773984950884	-0.4973060740413289	-0.037234507213742954	0.38299090826658516	0.024931492679829	0.6540366218593977	0.49863633820102626	-0.05600362301068697	1.1602660125529938	-0.009752102117985214	-1.3538366280867906	0.09493282137692348	-0.5496875934551383	-1.2109457035908129	-0.7355513717980702	-0.5910948823494826	-0.5668183308317135	0.09704694927978909	0.38014988532246397	-0.41951496425189955	0.13227277523860162	-0.09529180843470657	0.38740526739357894	-0.5991855733625218	0.1657150821634199	0.7969801232079565	0.997534733863443	0.3746532468252436	-0.4372040777953942	0.006342322550683592	0.11590610193068206
0.35615211393323665	0.31469081830029405	-0.3458220137642043	0.9003652128219671	-0.5758832503521805	-0.461036084901196	-0.046821096917104524	0.30274631138993013	-0.45952492313664123	-0.9159180761532949	0.6648869555944028	-1.3160169229770768	0.28143083315039863	0.2931526527833759	-0.18556436135287058	-1.2497428883062232	0.2997759934019655	-0.8754503553167018	-1.4803310176766542	0.4685514774089769	-0.5187361341068513	-0.2089346873715917	-0.20132174690565888	-0.022910131689638055	-0.45771752974352015	0.1180390864480235	-1.2361640623274677	0.6758961574433566	-0.7222281797103206	-2.2082333630232895	-1.3261695262143618	-0.8732003197204159	-0.48924805749973943	-0.7508183825422429	-0.4809329477336528	-1.4702344961268565	-0.5600603875929924	-0.5032513039715475	-1.0088548997812232	-0.784902422580695	-1.1339134272005018	-0.23960302353943583	-0.7644927281302333	-0.9299427625426431	-0.5989524270320644	0.28738940538238916	0.27512893826410384	-1.9874183369831595	-0.7226015984438754	0.4217530130999453
-0.12389342685900893	-0.5701854887419957	-0.3152490628540176	1.031080428503759	-0.09471953989216647	-0.5807334735936717	0.3459532399636872	-0.3962007837548604	-0.9009206585971316	-1.7997088266743473	-0.1926881358772149	-0.39036018200993633	-0.6088037594820725	1.8393096731757062	-1.0999337473600594	-1.2187568871871983	-0.43145817329077935	-0.5733075530499645	-1.2170419029701918	0.3124838222328523	-0.19996481327555946	0.4036843343691666	0.007592191488941629	-0.4362768301846475	-1.1418720224477945	0.05856996994580479	-1.5496771677663703	0.8372905596235551	-0.9952770612791725	-1.2939825128019062	-1.8124373159616147	-0.4364022436711074	-0.023394455039643883	-0.013647466956125207	-0.5107143619364807	-1.6575919585793448	-0.8990628049219931	-0.6308635040742729	-1.5256623817640236	-1.030529446078342	-1.4190991377497053	-0.18806135010890487	-1.3772711445733676	-0.7415374995929943	-1.3628669315543747	-0.18593927485991857	0.10884066858690065	-1.8538513294854622	-1.2856908908442994	0.18542231989381358
-0.44475232811487864	-1.0153198061407012	0.1507224124445403	0.24507668784825587	0.35201840516767313	0.15107640893985666	0.4662650885296945	-0.6177161625775452	-0.6522953609814284	-1.3407540353824077	-0.9803898071392038	0.9601190133386488	-0.7858971418487759	2.3061288861195006	-2.0237945943425952	-0.961169340894486	-1.102942258177157	-0.20942579399375796	-0.5524193538502807	0.6445472158631589	0.3649247761180672	1.1528963861126602	0.7506221040183619	-0.8558520654096256	-1.205610057804988	0.16617482435261413	-0.8680774501565276	0.8534622872143174	-0.787011313980456	0.2580504395273047	-1.039041928531989	-0.19210755174943447	-0.2870587117897218	0.8621893812450185	-0.6221944337167057	-1.0344428682515696	-0.6210421809901802	-0.11514464417671905	-1.9189847577901535	-0.6183525351550685	-0.8545798984229923	0.36839510420598853	-2.127801820845342	0.44073959191254597	-1.04692102385087	-0.3180509996162904	-0.3462701443413427	-0.44846395987640475	-1.3872871565407563	-0.5906156553031005
-0.8727475053661522	-1.00322063516789	0.284626334834988	-0.6557494870131655	0.0027091907117737413	1.0306725421878626	0.5583690859564777	-0.7270299842265635	-0.32614013119283436	-0.13560134909133006	-1.2168416055167424	1.7946402180758096	-0.7790298401102178	1.436713279613339	-2.0032434228405083	-0.696380433912875	-0.9475054461442873	0.037812539243843826	0.10089679713641253	0.9772030871285566	0.8507837741051225	1.4051487173738664	1.1479031497192296	-0.6749036568902045	-1.1227805847935095	0.14952610882741915	0.24989409050933944	0.18800218006792008	-0.35744877393739005	0.896130622652133	0.3500814347637213	-0.7691495427951603	-0.7125477973192238	1.2325080202357517	-0.5474841186721957	-0.10916654511494545	0.08651338612621902	0.46120747178996935	-1.952269850350894	-0.10986050737157944	-0.015006569738311373	0.5992859058636727	-2.3331807308131167	1.3159598755309705	-0.32411007580604917	-0.28505167366628237	-0.6953634083494223	0.7855278232080742	-1.0492694346937685	-1.1165304771234117
-1.4254765371444937	-0.8310490421172447	-0.06597402504843082	-0.9040876039535742	-0.9055369030987077	1.5235724254243341	0.9167937734057439	-1.134794186420323	-0.3285051151393701	0.5904757535250466	-0.9769682762757425	1.6541478788481212	-1.080522832420963	0.21699699243604376	-1.0283080342964828	-0.48246536949873403	-0.019956499395311793	0.40181992901017405	0.3807368071035577	0.8818365305634265	0.9048567156448435	1.1024577292597801	0.6481894631691723	0.13741989243741934	-1.2597959663571845	-0.11140628952262555	0.9927834618386046	-0.7217230347839667	-0.024425845903089532	0.2840557397980582	1.335662081729813	-1.708748916627846	-0.5707811705641705	1.0469703297804065	-0.21630767014467298	0.4536968787230195	0.5215232665771519	0.6970247060542037	-1.420658819676539	0.0726473861363077	0.6254520315530584	0.027252224424290986	-1.643160421312608	1.1036545494231094	-0.09090791217781333	-0.10671861860100515	-0.40131865473827033	0.9134864756812964	-0.5650254876168317	-0.708785130438767
-1.8091215826998117	-0.6073707759596355	-0.3997852474353052	-0.5189858736012151	-1.544719003326385	1.5184468093790526	1.3330367820574895	-1.7420301347585172	-0.4342451750322274	0.3239002878048765	-0.725733086552303	0.8181191439214063	-1.4639652811662438	-0.22211644754157897	-0.1612713429181271	-0.29058300143928206	0.6886393766688542	0.9904528569468629	0.13255290893754312	0.38670559723138026	0.40758922668458236	0.5897722654177101	-0.4293980209585068	0.7972161318493663	-1.442883020051335	-0.48364698115187343	0.8903253516509647	-1.0623722001646463	-0.028354159069472133	-0.5532691200547905	1.2371574018362586	-2.0707258263204738	-0.008204676561612997	0.7503904064252725	0.040159603640858126	0.2827219985309085	0.08064310043214844	0.6390855597011235	-0.5051983999337025	-0.056828494281352795	1.0272842655755028	-0.9066752474307787	-0.5293315540573439	0.24920702974267495	-0.44155811468149647	0.36903184254131133	0.36186113923927654	0.23124463292359862	-0.27679755485978386	0.30551056372037466
-1.7312271737151363	-0.1959149533730581	-0.3271971652588662	-0.1599876663468998	-1.450352301955082	1.1408544783986547	1.1828890665626004	-2.0076047249333997	-0.2963159380338531	-0.26458526076971434	-0.8014858817929518	-0.07273479157085495	-1.3211963945950072	0.15654844260919853	-0.36374593543587525	-0.1477941378724524	0.27191587645235926	1.3509496811454238	-0.48538614982856015	-0.14732116358153322	-0.3667100434949412	0.08019155165612779	-1.2651904632511797	0.4562627803874875	-1.2703354104906095	-0.7167656298521774	0.1269126855525415	-0.695683529570717	-0.41781867845521353	-0.5344479277941327	0.10174694383236471	-1.5781525661441496	0.11212856460362955	0.6670122242802327	-0.18149595406173835	-0.5162284374221723	-1.0132305342520487	0.510572917998801	0.2728176683476232	-0.2965324303725577	1.2296989436691181	-1.3630707626575702	0.1393875001602297	-0.32139583491241014	-0.6542559944909913	1.099691043220828	0.6914682199449187	-0.3882892943449067	-0.3316568296085355	0.8414643649016041
-1.1576510442596448	0.3874477804908209	-0.0719139935124229	-0.3519451384901709	-0.8900295311236203	0.5539827387047718	0.16396420248919813	-1.5486484863771128	-0.04392023166150475	-0.22916223621493617	-1.0837483008284183	-0.5608456975311041	-0.5026089267459372	0.37590434482395446	-1.3952852583774298	-0.07830937928138874	-1.0531158831902074	0.8820408622456849	-1.041882281125825	-0.4722158295110852	-0.858785484160603	-0.5245700150517396	-1.3411272507681875	-0.8440451478176767	-0.6574078680798637	-0.6398034407804204	-0.6570362376005933	-0.30016302491792807	-0.9405144386217666	0.28686631422067016	-1.3642434746255963	-0.8819996230891439	-0.6551517403124634	0.6410129270269411	-0.8377749410821895	-1.4658638548931346	-1.7700577410902139	0.3563341979097643	0.5491413618839608	-0.5473887417269306	1.0175196736681753	-1.06476599815799	0.056959369371707945	-0.29413697582651654	-0.13175852615068637	1.6767629533641795	-0.04046366240472323	-0.5306861627948667	-0.5902697256680296	0.24018159990941665
-0.31154691882472374	0.7529199550864769	-0.12767791457512812	-0.9671635964293158	-0.41537281035029944	-0.06960761677165257	-1.1822746373296014	-0.6041442613943131	-0.11776629989619009	0.4618424389966995	-1.1352864528956408	-0.6179744049134307	0.4038075364589583	-0.2751711460976937	-2.093228594771778	0.052019834352585496	-2.122948676464343	-0.36423532860418295	-1.0992480153807254	-0.6774911564351906	-0.6317117396673204	-1.291676253167822	-0.8312857604863796	-2.123623019800459	0.044737108307349276	-0.29752331352717687	-0.8972853020601423	-0.4746708498691205	-1.1530759392263463	0.8852563295461905	-2.2516325364193657	-0.7117007609620456	-1.695635100390236	0.33336315383846993	-1.381299498736935	-2.022516834793179	-1.4182245475301423	0.04547914059018685	0.49163920639778863	-0.7883405717379098	0.19062838709852428	-0.5798611447143441	-0.15716944937284355	-0.12606577622676524	0.8269966364259197	1.6382417827150577	-1.3621838567981144	-0.4875591657162831	-0.7608228000766568	-0.9856596847396493
0.45175553638597216	0.47761888500851435	-0.617826407350659	-1.4537334962335016	-0.3021855688933253	-0.560283635204767	-1.874598372901333	0.16125813324986504	-0.6080314909652234	0.8840570460462865	-0.6274842553595615	-0.49995074869868783	0.6747925171152144	-1.3415797635611435	-1.683198505501985	0.4753460896139391	-2.0653793199987307	-1.5720718544236114	-0.5514219914304276	-0.9370501841048036	0.20326063509058165	-1.917956324708628	-0.2760898316170951	-2.4297179600415952	0.41204187128886327	0.05262460410847162	-0.5132851366432264	-0.9793007688048577	-0.8191412463017028	0.449547881333871	-2.050075064078671	-1.0485619582362202	-2.0122164176872617	-0.24319407022210493	-1.3115078326956182	-1.9224989401776609	-0.29820419282546	-0.43892817781452625	0.5611811642107456	-0.938943810038867	-0.9424734006239209	-0.637634194343417	0.28914639527732056	-0.3102920908163215	1.3138011180530238	0.8972494392024583	-2.14480678036791	-0.6752832097925576	-0.6530685003298988	-1.6988238632838435
0.7913372563909019	-0.3684621434374733	-1.1888553396345112	-1.4423760255976499	-0.463595211591842	-0.8472060764349302	-1.4620712342800166	0.3230059037417447	-1.0390747051755906	0.3176757510173564	0.35956252216415047	-0.43336624017344405	0.21003857423801228	-1.7900128736668017	-0.5721241179494527	1.2177267286387892	-1.1842024532486914	-1.9722561369218843	0.28012672153074925	-1.127372116313387	0.9802709455100188	-1.902307771562129	0.004736359923999215	-1.7552106964561978	0.3326651739279476	0.12693610009530085	0.13543512340465652	-1.0427018684594707	-0.2188027657335472	-0.7492004863018263	-0.9910413402080606	-1.3125301115082801	-1.3782578788019535	-0.6421011801223404	-0.7267784501695411	-1.3406953718619325	0.43920940510002676	-0.8465290937423549	0.9059918763809243	-0.9240057073883159	-1.6386622393118186	-1.2903052918347493	1.3253576014327861	-0.7933509795806127	0.8269734000944529	-0.21017386901189905	-1.847570757280304	-1.0947457977818689	-0.33736997478736086	-1.317096784817983
0.5968003980239274	-1.174086106731125	-1.4707394633129052	-1.0301025691689492	-0.6796112123920343	-0.998897664599842	-0.48593513307299674	0.12208366415666701	-0.9205130501826271	-0.7918760628802818	1.386768770387898	-0.4178315705443105	-0.4067909106164452	-1.3393107082290596	0.23088923628264932	1.916327799415107	-0.48359763884361656	-1.5934962554494685	0.9104875175706826	-0.8721779102135052	1.0178766209966574	-1.0799460215555237	0.1261944713969263	-0.8971188866987904	0.04495140573787604	-0.11202491558168114	0.6302089182442336	-0.2995139364036782	0.08186239726755139	-1.6519307561053551	0.17247963629341168	-1.1934644309155198	-0.5404248253409792	-0.4757759146690076	-0.21163505005308184	-0.704704032881466	0.12096524197296911	-0.8751975557822819	1.1218194744194483	-0.8334212449835978	-1.4325623470252722	-1.852748977040279	1.965691238674886	-1.1605304689426652	-0.13770212816578903	-1.2391981630794149	-1.0621797215505178	-1.4181069600927967	-0.06897124757291785	-0.29371210305031364
0.17656923300800922	-1.328027950898341	-1.422586117345685	-0.5113409500590663	-0.7237640740815838	-1.1019070744098738	0.10521381981104468	0.17903969140970577	-0.3506993573369002	-1.2709236658763339	1.9613618167393312	-0.285542658156387	-0.5625742312381509	-0.8423471810409219	0.2712699821858024	2.0584483786192957	-0.43602110020230195	-1.0367282877939792	1.0671725008716604	-0.061017254344426196	0.2534070534660221	0.1001767560842619	0.33381715387716004	-0.4740386415391145	-0.11801465037759963	-0.3664106901697827	0.7966644572633355	0.7896723897067925	-0.1313422467146909	-1.4576113738062229	0.7928742605584455	-0.9849579947312712	-0.24455204802272215	0.09581016773749435	-0.15238897144283334	-0.2980008417704123	-0.6290792475550753	-0.5240158754158734	0.7111485072118524	-0.8359006030866805	-0.6640231410844935	-1.637859452931494	1.397858887384275	-1.1492660526060807	-0.60235651161845	-1.88038596786483	-0.692681684870926	-1.4119541856397482	-0.04614643263708074	0.527289341813339
0.09856964059836537	-0.7734249371612248	-1.163623433841453	0.02491309837753235	-0.37695720380501657	-1.1325339658578635	-0.061083369925115455	0.7851774173129392	0.1094643197774871	-0.5897177599825308	1.8476703507514536	0.06057220097254294	-0.23137736241940413	-1.1888946450507691	0.012795625190137142	1.4526213239098142	-0.47904240975470846	-0.6267512514562458	0.8310656611029795	0.7784552827609111	-0.6716005160228095	0.9011488928055862	0.5989948727340408	-0.27737716713129584	0.008313466029979613	-0.28235568971273817	0.6719544714851043	1.4478627291728319	-0.3922240238194566	-0.3494388936934885	0.7915423042238352	-1.0262538917883925	-0.3097438277919694	0.4626680257541113	-0.2663612009937125	-0.032194781926400816	-0.5796019565247558	-0.16598847454651852	-0.25629744060657594	-0.8699093783740914	-0.13914244438408122	-0.6520043268530736	-0.007683584192457804	-0.793495489507652	-0.17897915468078876	-1.9285358572120428	-0.8053771798184043	-1.1030620591883404	-0.21828116577018683	0.81051371908263
0.6184170845875646	0.00033047229344138795	-0.6638150970360143	0.7261399185280742	0.4077512155997921	-1.022530799879753	-0.4901689595277439	1.530558644348648	0.12621853637773672	0.45064638962191256	1.1893499128125995	0.4738494005480851	0.08605280077811701	-2.0582602806804244	0.12008466793105733	0.43417610129265577	0.1787177256780855	-0.09183799448801587	0.4748676724347517	0.8456931314139069	-1.006480110548618	0.9095365003255107	0.5923032753957996	0.310854327233618	0.34244823800967195	0.11785302546312484	0.29485889526305964	1.318780814932065	-0.011831320661477613	0.7304165306255812	0.5423917464835227	-1.0687498124148216	0.10693271241110815	0.1599960448321999	0.08826763582348843	0.37064229800321913	0.6185182665021662	-0.21435474520764516	-1.0541467837973393	-0.5696024863009924	-0.2764469186071157	0.4639469512722389	-0.9689020537526317	-0.18611077116691585	0.4850527520116404	-1.240086141777779	-0.5974012536736746	-0.5875976010765822	-0.3089759583364449	0.8680248020143796
1.2478386707367195	0.46457280526086325	0.17744518306819002	1.6286306400924397	1.265615777692491	-0.8271932713249621	-0.4953131641891939	1.6891781541857807	-0.025251859019307744	0.5883623943474197	0.3930766947718773	0.6603708113131651	-0.02714277143701452	-2.1125782145299765	0.6576031288191991	-0.41980473612575736	1.4495252576322857	0.8222382649152087	0.23015934957606646	-0.06868085846789676	-0.5788615880882325	0.3293551524038385	0.07091815970750072	1.3905140669176488	0.6698173337540518	0.35305516199417436	-0.34376953926750414	0.6271694498098678	1.106796700443786	0.9591479281484188	0.3804566147489868	-0.4703717790306928	1.3810473144292543	-0.6744697371669629	1.1467317985322583	0.9921146415170016	1.8854802087654117	-0.6957427340716654	-0.939074620965378	0.32497414151473575	-0.7125554474868003	1.105383683757844	-0.5984887241347882	0.6321434025582456	0.40904428171357204	0.06862812459929898	0.47567726865517124	0.12712825306333214	-0.030458358720645368	1.0542942729398959
1.1214078249788149	0.49866541339282044	1.1745239821381288	2.387868807586702	1.5494681539504491	-0.7063547082508522	-0.009527110799098747	0.9774148675408832	0.16130282670123888	-0.4185885482218259	-0.14042794147503246	0.48147763363550017	-0.4161166808791302	-0.5239063726939388	1.1441985487183461	-0.7611357172234502	2.3181446912901307	1.6943412953798915	0.1925809728261862	-1.1706388251095377	0.12163384545014791	-0.2764644466937158	-0.7406440685045901	2.255299073516028	0.8391356496482401	-0.03348097551816042	-1.1203413358718788	-0.1943700559791816	2.2233140218400322	0.3406815253221091	0.32174152050603483	0.9822174453086049	2.792709720435774	-1.4391795904476552	2.3679472558664854	1.5812844129799728	1.8391483057521398	-1.1630845332658488	0.12314203839949926	1.4982295333761875	-0.7813008278609066	1.2380806231755745	0.6876215962561771	1.4837592544532383	-0.5987384702490821	1.418434284425742	1.8399159646543284	1.007209976511542	0.6816666393871132	1.2806057741989008
-0.016517985732240812	0.38117956181404916	1.8122258693811366	2.457270947165745	0.9354958335115297	-0.6771519271295194	0.39514163763791565	-0.10695339096018655	0.7879438379445334	-1.4105663061226126	-0.2597030313600858	0.14214896465758056	-0.4779559074652413	1.9028702616285877	1.2393861481141277	-0.6600115588147901	1.934712907313852	1.7250310543406218	0.34100353572899444	-1.311053321500571	0.5019514697661536	-0.47805260478079986	-1.2129817118259538	2.1090235943174283	0.8925653791682339	-0.8738186504992909	-1.660328749805126	-0.8030985905931016	2.427753442955505	-0.3505221533593252	0.256611237021903	2.65583329366448	3.161022994193928	-1.6158725100549014	2.8751787244839915	1.8336160118179547	0.3672660359795756	-1.0630619480684083	1.3834095602568146	2.179344218593672	-0.25640599866599967	1.2842280189275599	1.637796748404407	1.9695685634354383	-1.6133868515478536	2.0115926006203795	2.3222916659997934	1.8261437447950895	1.5822015712651607	1.206290894176338
-1.2846154800696168	0.44775217799149974	1.7178783871881715	1.5810087290545318	-0.10556383909986423	-0.48428921454260376	0.23782620183377234	-0.7262319855813822	1.4334079123859336	-1.0381393467755644	-0.10714399244291214	0.017491402824018582	0.24365109384781164	3.354513677048913	1.116820928773321	-0.40301344230331837	0.5758136595832697	0.7237492108547743	0.5531544596534026	-0.14622301288867617	0.42547408089701727	-0.23967461789936803	-0.8232873023313553	0.9570024174386785	1.005514362364378	-1.3745166266186635	-1.5511848013559961	-0.9255483839940648	1.533085518251139	-0.29722788809290607	0.2605582523024378	3.5982304395121885	2.0383209336605415	-1.1622085385313827	2.244949995448407	1.743891269061761	-1.1646964336146033	-0.23692349204130927	1.9467560466306142	1.8615112041290183	0.4864655452569787	1.5689118679556573	1.4466390755288387	1.791382237931519	-1.461056135394259	1.4875752753427072	1.4607245605665424	2.256821465996801	2.2353931899283785	0.7459700626674487
-1.3882865813240144	0.7965788997239314	1.1059303391089361	0.1103932352700287	-0.6419634611073729	0.13165719861158415	-0.2933774206253337	-0.4755275205591643	1.6374694403729677	0.7467217396153002	0.06100358382126724	0.26068414596839656	1.5636993616630295	2.759233316472727	1.1173654039269902	-0.19758608665381305	-0.6257115154622711	-0.4695706595994855	0.6292270587824624	1.418431484200731	0.20117697846930968	0.1904890545631891	0.3372490689751355	-0.3477006897387682	1.2625557442150854	-0.855780765644489	-0.7425605078125173	-0.3641191502154174	0.2384188577003712	0.6139723244058428	0.544717978955299	3.4040676186419954	0.16645404664785066	-0.43340661994156626	0.8536644776009102	1.5910329071434821	-1.341834750648419	0.9008294413891617	1.4924803132176112	0.8569390422976749	0.9666796734026896	1.9457968577887743	0.453997603005946	1.137096254738543	0.07973742145708539	0.33127941934086624	0.045946945016114286	2.1505569236186943	2.270565906186677	0.2020588213792736
0.010319523559455243	1.2470863466346704	0.5918316016437171	-1.1892508347364663	-0.20617438526241458	1.015536126487744	-0.5751409295988186	0.2867647330653	1.3606626928385985	2.5629602558022153	0.10730001297099039	0.619287909269192	2.715625728602868	0.7918582826523832	1.2380668769047538	-0.08213549035062409	-0.8420057928405925	-0.770162998381089	0.4161214628206636	2.056351756369344	0.12309567318133478	0.5424525710613488	1.553934805116352	-0.9349136286228732	1.4928052342229654	0.49026505314297286	0.30657590051662653	0.735180993433534	-0.5758567427396775	1.6854723553183	1.0941877926609123	2.4580165305803674	-1.2299817734915175	0.1784961289726553	-0.49092929045933853	1.5666360336140652	-0.16339131121872205	1.673405606267792	0.4408905016658882	0.022220868369708813	1.0795065385393374	1.9619850243533101	-0.3809938458359311	0.5632998452092763	1.9754869141694429	-0.5090775525725301	-0.7298881851873678	1.6566184254947174	1.6240231712798459	-0.09718630127637155
1.7835241224190082	1.4872059209471957	0.5348217939208523	-1.687893999851719	0.6938173482917522	1.5823488408442061	-0.26732062760879727	0.8393139534742879	0.9127405180319869	2.9647695308917017	0.07944753813929302	0.6906236205935681	2.9245940716430074	-0.8742804157872688	1.1488379070548895	-0.026174336844598665	-0.2887966279337842	0.005351236326039311	-0.020855035820243013	1.3039175380386543	0.15401005990948125	0.6807340221291353	2.031847251037485	-0.6900308551350088	1.3861693882449284	1.6737337688931606	0.9585723058049879	1.7204781364163346	-0.6275043346430341	2.036410379059145	1.5128163122382952	1.400426336281344	-1.5007729770617197	0.4996396454253352	-1.19242528671371	1.5148980946206647	1.0680237682928155	1.6713990191296642	-0.4851406529923468	-0.08448401563001376	1.0344353490352567	1.346401572358588	-0.5064470358390593	0.41711552170962163	2.8495944357390206	-0.4898678036584628	-0.4939220656218182	1.0448152175297551	0.6050032435551373	-0.14070435365712297
2.3788081003709194	1.2747683228288553	0.6810196761844648	-1.3197605860549868	1.106471066846578	1.3509616166678058	0.33967183506313536	0.7739264283682514	0.5447430228684461	1.8117932337650144	0.07419511389712924	0.35182787693864287	2.017413073415557	-1.1738426331938372	0.6684098361436415	-0.013562481914036105	0.19449631613406118	0.9669678815489878	-0.39224824239191075	-0.042334453514240936	0.0790473801487925	0.6044488634634987	1.5269028628373797	-0.18329805591699597	0.8216077534073051	1.8131816900352709	0.9174985269463594	1.835685649227412	-0.30429496462560135	1.3896070076633058	1.3667917817840476	0.5432800708136124	-0.9342302641043001	0.5632320419372061	-1.1891581345622022	1.1282518971601359	1.211564664369755	1.0429004922373393	-0.8321254063624377	0.30569357683332865	0.9680838834776266	0.3125421708605396	-0.174277262686011	0.481506541855432	2.193636846509727	0.07108170632205808	0.09805253045255762	0.47398580638475624	-0.2873707066080244	-0.1464533408161346
[truncated: 72 more columns]
