# Supplementary material for: Diagnosis of autism spectrum disorder based on functional brain networks and machine learning
Source: Sci Rep. 2023 May 18;13:8072. doi: 10.1038/s41598-023-34650-6 (PMC10195805; doi:10.1038/s41598-023-34650-6)
Supplement: Supplementary file 1 — Supplementary Information. [file 41598_2023_34650_MOESM1_ESM.zip › matrices-bold-time-series/ASD/ASD117.csv]

0.2448533309209835	0.16947038880913495	-0.39833585657594595	-1.6812064497835664	0.05157546735030737	-0.656858563564603	-0.008716646352595354	0.15066088220957	1.121528370940468	0.5197092714938502	1.1380240267629063	-0.5505534980744267	0.8577599377340606	0.9102596962674444	-0.31077972646916785	0.02642718152544661	-0.14180785360063697	1.136642209207825	-0.18038893465135147	1.0233235676220225	-0.10331535077554076	0.06673563674426067	-0.4335585765208965	-0.6454500008788688	0.8173271709116579	-0.5998340368703841	0.007943587943329824	0.19934239004657175	0.25169150621374586	-0.17939166540256776	0.4744329318894135	-0.28387768432549926	0.06055754227969617	-0.6188232492894288	0.4892194701492088	1.9801404077919944	0.6456227082205285	-0.7982254809518171	1.7149155296547007	0.21644191708506139	1.0567039169894332	0.7321222873850366	0.99977444826224	-0.17890228732031452	0.5517379428709458	0.0	-0.14167902103882885	0.3439945839618209	1.493090393651018	1.9094877657297804
0.17390939964179233	0.08136378444420427	-0.5529651357411705	-2.2968611721569276	0.3016506063814238	-0.8928404852848774	0.08438607024634916	0.4741493042221919	1.0147453410541987	0.6183805494157851	1.2642708363608466	-0.5026697405872451	0.8535810208181539	1.0396982791352838	-0.4868586507403241	-0.19419351399894638	-0.016769669961336182	1.2736155025818747	-0.6692581259407351	1.0968573617826005	-0.12096205045108527	0.0713237579830172	-0.5759088798602173	-0.9971707048380228	0.7420262629486982	-0.7611214708400823	0.082331211367812	-0.1165280650132363	-0.13445321745060734	-0.09097545615429599	1.0159437288685025	-0.36011703363656966	-0.6438176046193371	-0.9518203093830943	0.8980277901903124	2.163843169716209	0.4250672451304311	-1.530964614589797	2.5090067784503898	-0.1265470338988299	1.28447689956343	1.2725280841920752	1.5979111013469112	-0.13055293594780196	0.554489004868759	0.0	-0.016585449275413684	0.346831755465905	2.5072636730199163	1.4694034037114716
0.00036877183277531024	-0.16972779801535232	-0.39271471509252937	-1.821083915157419	0.4789330042484807	-0.8364121432137126	0.2475808303378042	0.7379978949258439	0.45619948940151916	0.3890610955136413	1.1718680110873239	0.20623741453196026	0.22156989208578387	0.907397606648385	-0.5061921283359028	-0.18826738444041294	0.30627132901129495	0.7165690934840324	-0.772174596762449	0.6553550577478245	0.15047479682605572	0.46436133252095974	-0.284699578127591	-0.938710455088607	0.45878405367993863	-0.23037732366572827	-0.17597499702128164	-0.3970996450667636	-0.5077552940044844	0.14880755899789225	1.2088629057224287	-0.11718010742747599	-0.9831742832405524	-0.9236205810329572	1.1617422848040593	1.1646660514311586	-0.19170249977245055	-1.7479539476456996	2.366504536997021	-0.3175553310388174	1.0722633900152743	1.4073699118671217	2.0124754111789502	0.14239488664398958	-0.018741774760721388	0.0	0.3094891804689848	0.1344622964386968	2.5971321580762305	0.5566261251453603
-0.29430921406420724	-0.19509402450825314	0.16316798698443322	-0.7315192533022565	0.7346396262785785	-0.6759543145803752	0.22230534168225824	0.6890757949311261	-0.0015705207586360977	-0.1517365207889946	1.4154179811584553	0.9264821029099667	-0.4524587893439084	0.7639896851121888	-0.6356494461921127	0.2433816564813033	0.45700560450538663	0.40045636890046343	-0.35514245880705475	0.02786901663392578	0.46596105136874916	0.9216275429214625	0.07658497389770028	-0.5078534504718493	0.23328976105666294	0.521703988228412	-0.7867200263643058	-0.27642425382175645	-0.3990427616286828	0.2624162503246193	0.820328417777352	0.07708940997303929	-0.6351284255882336	-0.6636211969244651	1.4089701812741324	-0.05320731836354008	-0.4483813244345103	-1.3409980196422266	1.3313550634025955	0.0625583413489657	0.6294075481565705	1.2866048050985681	1.8321026940238065	0.3990495337283634	-0.9521494922177043	0.0	0.49922907304458675	-0.06094296174608772	1.512329914391901	0.16897222649589114
-0.7191738540066438	0.22747235507929195	0.8727300038414553	0.22625216079512545	1.0639388801519059	-0.47664567386084333	-0.08934257635332928	0.3022300580510622	-0.200255544502495	-0.7214246154505347	1.7680852434967005	0.97440188871379	-0.5482427038942457	0.5909937203329297	-0.8877056644738133	0.9073198811897376	0.19083975022454572	0.761601773961575	0.2541000787456272	-0.4231528060580293	0.4750326513005336	0.8479791943925266	0.1308500831173344	0.04521419452970279	0.0801140934866724	0.7821950505148095	-1.2597848823084212	0.1789354212175955	0.22525588467887983	0.11759857816677068	0.06606537074263379	-0.1680086923820337	0.0870616076306258	-0.30245540774943735	1.600316347871857	-0.5665645352936877	0.034833611987135485	-0.4452208406940033	-0.046409591845543746	0.8555777042370947	0.2086920901909588	0.9982592787111357	0.7640843722656343	0.3532255364974722	-1.589547734568483	0.0	0.35739314692419044	-0.15687299840691202	-0.3082560486337284	0.45865997111850954
-1.1041193211392677	0.8163754795187224	1.2426303536905938	0.7526344577364906	1.07618982125612	-0.08909973025771906	-0.4643320281997698	-0.22004961265210718	-0.46856680632250197	-0.9572712599288505	1.2758261962501714	0.37567006080279436	-0.09796609104167554	0.11903860540059315	-0.9296569549601936	1.2393718139327339	-0.28021828634548257	1.0546817541823932	0.5560461448975872	-0.6184945916974299	0.07913758544968315	0.040612080948882134	-0.05189614234537514	0.4913707465291004	-0.23645704116521774	0.35076112676619764	-0.9928212688218688	0.4702468855406326	0.8035127255302574	-0.07846118247035942	-0.6261358834199046	-0.7495990118514496	0.5210722627312454	0.17055298358575777	1.3827330739049517	-0.5274153576532616	0.6955842668250914	0.6625134943675132	-1.2050661309514163	1.3143971246586834	-0.18438867935697076	0.3180602970100484	-0.9434739747718501	-0.03214888245340688	-1.365002384367324	0.0	0.019825982433241292	-0.3140079742673432	-2.0616398125761926	0.5027335169856669
-1.0715486618868078	1.0345231750139492	0.9473047978298876	1.0033976189232066	0.3954348500678013	0.5648686196767508	-0.5325789067525989	-0.603720740927004	-0.959352675234566	-0.7148097508121337	-0.4693492977892867	-0.1939333030128561	0.3330220066426454	-0.6934953447580133	-0.4691269852106777	0.8355921692768818	-0.46001103994482245	0.32470246945934017	0.3819967375496241	-0.6679774084372191	-0.4422752336795559	-0.9437251754872213	-0.056760827163684524	0.7541844058399488	-0.7754604719843066	-0.24872173039164763	0.06743954391201591	0.2567117935655168	0.7400321990899014	-0.02200787740681755	-1.010293303077545	-1.061088315080941	0.33071688842189817	0.7426269219443964	0.4839888136952207	-0.7563279610467583	0.6383939350652901	1.627590514335222	-1.8656686993275942	0.8733042112230963	-0.6356009140411848	-0.8720617477249674	-2.4065072977401685	-0.4449035984373064	-0.3381325257850381	0.0	-0.23608008881954196	-0.5814116944089609	-3.01099446554316	-0.48823914968508525
-0.3380232213068272	0.661482565087755	0.24512707633432365	1.0992825802306638	-0.6726367636628761	1.2165484225867034	-0.10640999401181182	-0.6151214921915749	-1.164403445942471	-0.16789503413284487	-2.368865959460093	-0.17708918073283675	0.41024140638032763	-1.3660762238941997	0.3810711333382461	-0.022746413045666134	-0.09511003840251382	-1.1131109975895945	0.08223337707954954	-0.5608202943215835	-0.6357841355757582	-1.2099462844442463	0.34986708054093163	0.83957330136671	-1.0956571916881273	-0.315260077138703	1.230344188333726	-0.13897222012376553	0.12645789890826956	0.27651605485573016	-1.0974846241763103	-0.5546407025553924	-0.1322517932413873	1.1911585742787085	-0.7935749999695908	-1.411997568732891	-0.2112155261185394	2.1202742573383238	-1.9482031035345644	-0.10647027268055936	-0.9273906286852245	-2.0047189306416957	-2.6539216969516373	-0.4388315527635636	0.8161680702456778	0.0	-0.2742807439050728	-0.5878967245218426	-2.7348084932453767	-1.9377445966331137
0.8929401857389656	0.018637548873297095	-0.14081405549092793	0.9140655270372648	-1.147183264562451	1.3975517342141954	0.6492308450928757	-0.12000299164996932	-0.4120570047544615	0.394611036809428	-2.631402666840764	0.2880014473510173	0.42789055332049747	-1.293254245280333	1.1942852769365258	-0.5382091115966862	0.5191277670784729	-1.6926563531946717	0.1668562587532998	-0.11890751181979649	-0.21675496789023402	-0.3823225895356863	0.9252980875760884	0.7149974891489271	-0.5694812025434624	0.32797409069217404	1.6298727834539477	-0.001804652458438539	-0.25398702346951013	0.4275117204218016	-0.9022495107180714	0.6859294016034772	-0.2102346395900441	1.2158793354290804	-1.6763269089595074	-1.5285218344742122	-0.8414513954419852	2.00208070803926	-1.4507762811723723	-0.58606742084021	-0.5757109407975144	-2.0483025713571608	-1.4737917805047713	0.16623908517964764	1.3892159103345585	0.0	-0.14670819930645276	0.14422894808514425	-1.265148009119353	-2.2763136965072337
1.9316049037887473	-0.39504299255632	0.2749392683635709	0.3900896310568695	-0.3370748316586127	0.9092093572413122	1.3284272939193205	0.7851779670941373	1.1296629240076368	0.8254395306046082	-0.7538900051744528	0.6124715627906752	0.7978168304370948	-0.4706166821230692	1.6128384493209915	-0.22748384283304107	0.8097452885173497	-0.3774890047214006	0.7540922182741936	0.6715759579915465	0.7032160636297162	0.9781926533458286	1.2285014377375096	0.33031280319054984	0.8490837207859122	1.20080021802265	1.0244380741268695	0.9297807933978657	0.2309630300050302	0.07329272271180662	-0.3153015045464734	1.9459579153751936	0.2969817089082936	0.7850220562618918	-1.6295705227303334	-0.19496839412858194	-0.2570869886474496	1.4068481399154313	-0.5614667300322275	0.01790494838650015	0.5182272560057611	-0.5906855566566134	0.27122245625417984	1.0251834095853005	1.2317162405479825	0.0	0.05224771310571577	1.478861631779234	0.7924143316023587	-0.7066824872689862
2.129109701671827	-0.3907280679188553	1.1409321477483194	-0.17628666354200417	1.2137568612488474	0.09272680355493707	1.5484265476203747	1.6418609079007351	2.2462394303852364	1.1274589580821492	1.584253740648418	0.4729088783917878	1.3166458219420758	0.3382671329092298	1.5511002155346694	0.4801111311093164	0.5021026900146744	1.8388649608424696	1.4149646843715764	1.3919520994413512	1.6380357885801518	1.8519598489406195	1.0969053687724775	-0.23719853858497852	2.2523968812274475	1.671178508453059	0.006923981972237231	2.0156485410152976	1.2709500473441875	-0.6666424474358024	0.6344306210997286	2.4549109698435427	0.8293625826956971	0.24906987482211168	-0.8833824502178547	1.9975376570206362	1.2471572387214835	0.6175783231922096	0.2395362554922838	1.0694912784691215	1.5667885976037748	1.4035694805718688	1.311842530098441	1.4452431555069154	0.7836127125892076	0.0	0.2509463910572177	2.4556692293583002	2.369028145946149	1.632000145676116
1.4420706663410388	-0.151300029592114	1.5190511533874713	-0.3854689853773944	2.029291576261851	-0.4364309080566043	1.1729232770019076	1.7952172444469443	1.7622202262385889	1.2513404347978996	2.0013923574711088	0.13636980587905975	1.2653204048004854	0.3156578963440579	1.0893475230723575	0.6485196952646156	-0.10736190926321498	2.6720202622851854	1.5891745314032624	1.4431893209394981	1.9918188797745637	1.6583206676117657	0.7441912777208652	-0.7249986244766456	2.4055147067336935	1.5187070945106331	-0.5912439982869452	2.2726774308165165	1.8258147687938793	-1.2354284712572319	1.4852488318233692	1.9881848482414932	0.6313926294173702	0.018509036324642937	-0.1371495828503768	3.1682833552175604	2.193005595063294	-0.13484718127936346	0.4642289329174686	1.3063276217261295	1.4142523546093495	2.2636596054714926	1.0815651908388408	0.960946156577891	0.5466699776340381	0.0	0.3272074489736372	2.0784018691257953	2.511293906431802	2.5942693346642978
0.42410756730348087	0.08803839082063579	0.847716420332809	-0.2232299148535503	1.1623235476248366	-0.34918565241633853	0.38761101289843053	0.9295547787414783	-0.16530126241617546	1.0125248798459006	-0.13328769900396034	0.051648045370384144	0.33380628521932854	-0.5488236001949408	0.35632633087042165	-0.11238340454018268	-0.4636636586943485	0.9201924482935979	1.123672378517185	0.6594609082492696	1.4408161819625596	0.6826843266526303	0.42780713962642464	-0.8528976512590635	0.9243423702231774	1.0102187946619396	-0.47849058707104536	1.3889836246321488	1.1979862009731315	-1.157780304275243	1.555946333960304	0.973145186336578	-0.37036412345309266	0.14371557351567027	0.2066514527086755	2.043773984322663	1.4355276587656494	-0.7239401321145844	0.11989449875165724	0.23583205071379396	-0.20873592977843058	1.230647906590906	0.17167431943562236	-0.16707189815993298	0.5700584360395137	0.0	0.12206322014173558	0.3803369307017345	1.1446666017804064	1.199178954552931
-0.35074187119351224	0.25431111212183855	-0.4111166012643179	-0.08905584238570663	-0.7270590588839839	0.10057661469682064	-0.3994652901546294	-0.4969064997898492	-2.0406641458838988	0.3022537180406004	-2.952771016257041	0.24509883652631198	-0.7964678438488537	-1.4354038850463933	-0.40605529162557635	-1.1498961927816045	-0.31310260101185383	-2.149124913551895	0.35919090123425634	-0.4003814544727982	0.1935797435192198	-0.31883990441186644	0.16873309842944106	-0.5815183263645954	-1.182091986784708	0.5194816517702513	-0.08363377982810813	0.057666179600657126	-0.20326319960534864	-0.4970867026613146	0.6099541587839359	0.07410425510677762	-1.3597217824684775	0.28563331409431786	0.34916794007998675	-0.5558201080182303	-0.5487190225666387	-1.030572886509607	-0.22127721272348577	-1.2536992397824116	-2.095322033244619	-0.7106282778520236	-0.35750535946214285	-1.071202473441227	0.4770576819097489	0.0	-0.35133734414064605	-1.4618899401744168	-0.7249884412063653	-1.3062425497092545
-0.7715826419819142	0.33271848251103475	-1.2267849600329408	-0.2618831734963741	-1.966370949294865	0.3332299946229366	-0.8044642700429224	-1.511390443941602	-2.428039536288124	-0.6520400935037137	-3.9485667717978266	0.26118866059218354	-1.0713453642604391	-1.5679649113654421	-0.8176078101582629	-1.4742485294019982	0.07261271410413658	-4.002462133012483	-0.28652859458340246	-0.9133405154912577	-1.107902074081839	-0.8336028252372698	-0.1356472618979086	-0.1746710302392804	-2.297803469401618	0.1616139984739488	-0.020618487406138752	-0.75900306174724	-1.2787239390435117	0.23354397198817545	-0.7525604836229882	-0.32778269489318146	-1.4051113153954136	0.12016124664394663	0.6116180346093971	-2.422659145408722	-2.072434373408024	-0.9343538069711765	-0.05154828049362391	-1.8380732812237282	-2.5637256753115625	-1.7989490258728407	-0.09128031243569824	-1.023746529522935	-0.02639446825806947	0.0	-0.7653162786315916	-2.2150026723595233	-1.7595934938668796	-2.6862061286302876
-1.0487955804292457	0.24888490660716292	-1.0950368671733148	-0.4913609894287434	-1.5860193000212794	-0.00022230727886075348	-0.7284138380290828	-1.5043003761291958	-1.2743363828481677	-1.3463082148110181	-2.444021766281535	-0.2790951093611878	-0.24849719890529845	-1.0013016151314549	-0.6205859428084899	-0.8996547776147727	0.22053043035808573	-3.330733377323752	-0.7238304501449865	-0.6090941292607427	-1.8387048796925785	-0.8924537941261237	-0.4392186752031847	0.046789479807446466	-1.6600059711092414	-0.2055232870979948	-0.44397347807888293	-0.7957300752332981	-1.3776215201241082	0.6074652843205858	-1.5262139579153349	-0.3300492462449217	-0.43068572993151505	-0.28384251051013354	0.8590899462702847	-2.159107937608496	-1.9447781320274178	-0.49549274595094756	0.3998569071666619	-1.2104919965963432	-1.1798039290559847	-1.2668041992423413	0.3925406300183807	-0.1279690474574966	-0.7264550487377844	0.0	-0.7032670929938376	-1.7221062701575376	-1.39771105763246	-1.92950587298511
-1.208355779412133	0.017083698973865864	-0.5112833075570511	-0.2870808585146241	-0.2750132325595111	-0.6853608192601531	-0.41570031050193007	-0.854976984019074	0.23429228480828887	-1.3854999300968702	-0.046868482054921064	-1.1558550410815367	0.7838144862393421	-0.4413238067763944	-0.005125407319304265	-0.2711128985751964	-0.03179774427772976	-1.1406435785819304	-1.1257945955010602	-0.0739270585508876	-1.8395603894125103	-0.7882537153254048	-0.5549940197146603	0.032146027443198374	-0.0561555878862117	-0.7029746112326339	-0.9336422266273595	-0.5997473492697681	-0.8763083139566219	0.6944089850860221	-1.2003826986123565	-0.287517109887471	0.6781202230102813	-0.5339143610173026	0.6411772882866366	-0.45493052287162183	-0.6322619720236352	-0.0714776466978809	0.34555475116308637	-0.34792032638131376	0.7054713981432312	0.023927295928300268	0.29201715937497513	0.7851989064065209	-1.0307043535147964	0.0	-0.10533702307397261	-0.830284837450695	-0.2501468797331602	-0.08633951807665362
-0.9510951301721866	-0.08845577420675887	-0.2635890361102176	0.43086829749613065	0.47885910478931965	-1.1309439634782112	-0.2137957693230899	-0.5462702047926151	0.9963530279274814	-0.80328548156861	1.2333537849487872	-1.6831607591713889	0.9907325929891585	-0.35799444989103224	0.47578433442935	-0.4673318843884093	-0.3778031151337298	0.551328622737255	-1.5354821179339297	-0.1476726585946745	-1.4473241560720036	-0.6778406961915295	-0.45275964023478754	0.05252731335093368	0.9707120113693068	-1.22312685743371	-0.9463105955090978	-0.7476373592426643	-0.5906349436609551	0.9042763181302947	-0.19801792950101155	-0.4319487482282997	0.9748561610141417	-0.34024015833166554	-0.11952809245041558	0.8701668077387473	0.3444349007184729	-0.07791623545568957	-0.5836758102631662	-0.2823524441748759	1.3411222542448786	0.7101258624613404	-0.4402107458985513	0.9957226997576626	-0.5458278444402358	0.0	0.5827917334764909	-0.2796211155660833	0.6043553748006878	1.0315923377385574
-0.11839658659812093	0.23737414863721282	-0.4312869866231122	1.1574087888304336	0.047501871958567206	-0.9005147564406261	-0.23944141683475956	-1.0821432220053322	0.9486165142034376	-0.0022981258168501724	0.961895582225044	-1.3902647372684724	0.3106090611225443	-0.4626293278791512	0.4307185098669325	-1.3443519697306099	-0.39757621193321213	0.7631849569887382	-1.695537699922154	-0.9906604587449576	-1.0799224865866326	-0.5275029384919668	-0.40267525116465314	0.3823274523247186	0.6081223596856846	-1.5041870650975204	-0.3341459458449949	-1.1612600344807213	-0.787471716848883	1.42256028556292	0.593876273475169	-0.6844101357369332	0.38517954591060605	0.1653521719088502	-0.84863206046527	0.8161971580515878	0.05364392292721834	-0.5485491803959526	-1.695221989029295	-0.8727340382306823	0.416773374298208	0.42157238552687315	-1.0380523658322938	0.5739892623057061	0.46580036444981165	0.0	0.8055143638641035	0.048111040069261146	0.6533325832377317	0.7295421956767738
0.8437767857111418	0.8325381402687224	-0.36955597929186657	1.3495825601799614	-0.7784070187155284	-0.11865226847340302	-0.30830231446076095	-1.8782994327699858	0.7053979352151146	0.5593247055990099	0.25130912761005475	-0.5379347466131553	-0.4387735658955704	-0.13992100893191117	0.007533166632995174	-1.8912657216338162	-0.047906687239360736	0.12556852071363223	-1.35484714716079	-1.8142797046933798	-0.8196044852222254	-0.3418127800976572	-0.6909314859307898	0.9247434882813858	-0.5652871100405674	-1.3865801886763534	0.5354056089210809	-1.3212444858945558	-0.9845928016370424	1.8469025690904548	0.6594033244584568	-0.807449819251578	-0.32419158933098	0.5282667846894308	-0.9227702282769674	-0.06073462557027529	-0.9507794982490961	-1.0200308086655723	-1.8308004612716424	-1.0803263839445272	-0.7310777318507025	-0.07604897460998153	-0.8346303597949225	0.14875888451947752	1.2140926371916683	0.0	0.43986784464101497	0.6308273602441731	0.24682220613713254	-0.11998677012365105
1.1280489037735477	0.9897650698915995	0.27857847517477546	1.0176340713397263	-0.8787076171891166	0.6110044866952388	-0.22557920909604512	-1.8550413029032218	0.5773025334390025	0.5912444264060243	0.12175696845188204	0.09118780010042558	-0.6975066661368792	0.7380931128643702	-0.3541530491381052	-1.424176669917514	0.2470117576836954	-0.2675799907401637	-0.6724735664445106	-1.629286886638757	-0.4394669069617327	-0.27837809616576065	-1.2212578547391115	1.2103279835925504	-1.3596101183953584	-0.9881029555948438	1.0885310608641354	-1.024838130291605	-0.7098002096573287	1.4771800656319543	0.17933725932759254	-0.715137133448427	-0.43587090846796006	0.35949716378077634	-0.4447402172689578	-0.6896699471431984	-1.349246751984671	-0.9837586373925165	-0.6688609657415671	-0.3948169909028915	-0.7825765302962967	-0.07664339119434888	-0.0639339997687217	0.06672942629302304	1.0059822988928249	0.0	-0.12025934839340731	1.3088740175742233	-0.015109871948835576	-0.31328932374803176
0.36947018383467467	0.13579243493146895	0.8763638108853047	0.6336905402520853	-0.1514368768313414	0.7221681550032637	-0.0958530506791114	-0.6267515885756086	0.29177383530928974	0.008759841222883149	0.40153061655344846	-0.04861492398261712	-0.852683652258897	1.6147281331203176	-0.4826561059338415	-0.38378646116836374	0.03981756009968935	-0.09515459703861955	-0.16704769721912865	-0.29773888347993543	0.19701292437520151	-0.4702593535236197	-1.528799841361872	0.8447095854911947	-1.2579479689584734	-0.6272644198670976	0.9717466768827434	-0.682621014191867	-0.19934981350897613	0.06458482761157038	-0.35916201250303026	-0.5919748359980508	0.014825692877426433	-0.3459451300200219	-0.16043933893556564	-0.7760535705693478	-0.5043981684895993	-0.45493238827331633	0.7668550969512886	0.39998831722365985	0.014678380190772774	0.15247764937090386	0.3925582078326673	-0.010649677856317583	-0.17624738076790689	0.0	-0.4133410055658314	1.2246486219867019	0.027329180692737952	0.318921991890412
-0.8949391785440066	-1.3838995193599442	0.4385398379440411	0.5125760640105154	0.47993330101285153	0.19252710929649355	-0.23494007697765398	1.022809594802752	-0.33319994274700737	-1.0214672469378514	0.35486706627389564	-0.7057858930871768	-1.566055082526046	1.8745504885796331	-0.6008248190619322	0.2190327728224741	-0.5967247988371047	0.21585980271131744	-0.19582386580135644	1.2008518981255736	0.872479880300724	-0.7999378532461529	-1.2514841410553077	-0.01529788650937538	-0.7845910937316843	-0.5486925068055006	0.2851387937718464	-0.779204659349648	-0.12314930635959452	-1.709725865826473	-0.6746936848190166	-0.6600888008840446	0.46316043937803336	-1.1875425062997456	-0.5309839131961442	-0.7967455846267324	0.9126867382110045	0.022367564906544922	1.09963553332383	0.1517404626310615	0.27171623272712603	-0.12642856752137663	0.014481010701722523	-0.5572039604571993	-1.6326493022781081	0.0	-0.34798319572847003	-0.07525931347337345	0.09133734449175582	0.8818689189871985
-1.6885072814853819	-2.4135197696649167	-1.044903609796776	0.4708895238300202	0.29937424692559195	-0.4236579216792395	-0.7298118829855935	1.9108640958961556	-0.8211392828856919	-1.9729389340850174	-0.053773471552866194	-1.0505066748023986	-2.611722747460258	1.5022574660259163	-0.856275688116792	0.017667880218531634	-1.028714241713796	0.35470519296034947	-0.5494451705982991	1.6276487542686464	1.2193361739737032	-0.9396590089907564	-0.524384136925677	-0.6895602971897368	-0.6479576798011402	-0.6777086635569437	-0.4927793359273718	-1.2000231082505155	-0.6799227285229384	-2.618975709228704	-0.7538501026252618	-0.8426563997299735	0.5661051340550687	-1.610098488179295	-1.0972881558539214	-1.0003411011794712	1.6679657745414798	0.00047609823029681454	0.06472032332300663	-1.1275053686073884	-0.6749892244475845	-0.9557192943255383	-0.7697246339749753	-1.3821150511054479	-2.4534622794971246	0.0	-0.1536100627928119	-1.7577587170549847	-0.04005681014607214	0.5487619195091544
-1.4966437488097433	-2.063881606066763	-2.28961088324032	0.15988080146280254	-0.31033522665843544	-0.49006225397759323	-1.1808645398737871	1.6162404232397016	-0.4815458235763371	-2.081286562054585	-0.0398778825177581	-0.49724058037171837	-2.8170291517747903	0.9974565369362466	-0.9566745049269002	-0.32011764910335366	-0.6595506565975712	0.5203804693039297	-0.6595847076501873	0.6633305488136331	1.1332518565963847	-0.6417340478499238	0.16941790619977418	-0.58014316521392	-0.7718938780236096	-0.6349392972456434	-0.8220133325925462	-1.2897341372994418	-1.2271965361738326	-1.941984210419863	-0.5893228053911752	-0.7622658656148693	0.5118419656231705	-1.2661021461312656	-0.996362279595706	-0.9433020519363141	1.2009127833135016	-0.3236224587615886	-1.1990058214486248	-2.0438113963202347	-1.7866931354624438	-1.4596052051605082	-1.07765073472016	-1.666995553449691	-2.1490191940667898	0.0	-0.014030346986233937	-2.3213235298038235	-0.25119921892000524	-0.5173393293153448
-0.6299417177969333	-0.6458925632570223	-1.9907321683596737	-0.42631669588414434	-0.3900635151197469	0.13255170659308863	-1.0310517274291373	0.7774898745478652	0.6216015725032065	-0.905787560589543	0.8382618862622118	0.6681130766396098	-1.37471498587575	0.7166077278162017	-0.5317274992631851	0.024972369932471383	0.3823996442601753	0.9413959030431411	-0.21136266384992414	-0.7609632633866543	0.8729325254393842	0.025198089282106775	0.5131031681196246	0.19052708489481357	-0.41662669755551685	-0.057134171630383056	-0.47400799823095097	-0.5877939922977942	-0.9617996290999341	-0.23447369110494287	-0.114759258455402	-0.18251245009957465	0.5720880214337666	-0.2927639965329793	-0.06734003281992948	-0.20148074874898667	0.09988260273288196	-0.30806762704110174	-1.3715931620577047	-1.3069642986581136	-1.5110547650281567	-0.9113938710980418	-0.545014649354759	-0.9091948610093468	-0.9329430932569914	0.0	0.08346775238051085	-1.1786080584856526	-0.3566770124230569	-1.3793740051257746
0.2574030550157023	0.6071234687703604	-0.30354138147259857	-0.9512569177562483	0.36660403252114687	0.9591269700406021	-0.1994841937581566	0.2925197204131916	1.473457498144738	1.0671870884866135	1.852326288011691	1.512523204432815	0.9820233660489273	0.4888987338932511	0.18946190337148297	0.9887598435292209	1.2161168746872364	1.3737437155776602	0.5283846981920601	-1.3352694133859064	0.7212466546144234	0.7150580042027379	0.6327737634409577	0.7861989333349434	0.7551450009191267	1.0001635728389913	0.28737053061489404	0.6357341028338583	0.14482983998660112	1.032878691912524	0.5393083659709909	0.57021559997289	0.5836793398001442	0.6993535034477519	0.8192340522520876	0.7978193542909452	-0.5508231640964393	0.37856133461521496	-0.3082172878947857	0.7726984110497449	0.26502362598404616	0.28208368133607237	0.34054351750743855	0.3606987467186765	0.48254995492489344	0.0	0.13224196918876785	0.6352147099495972	-0.40514198964694226	-1.287546896801851
0.8226047856820188	0.7607931240642335	1.2475259552102504	-1.194686800190555	1.2111595943104128	1.3106454471286155	0.7105868255024745	0.39185246576475696	1.1105184724358002	2.533860802398069	1.8275081097393466	1.3597731225877674	2.4489683987573057	-0.046681589313626606	0.4011143225310644	1.7136739656806705	0.9955659749879072	1.3546954201692132	1.0259539031221463	-0.6048186640907011	0.6452697193715379	1.0500021211507233	0.8406127739692262	0.41255869277981055	1.9999120207619858	1.946156796863753	0.884867563511569	1.647034134185089	1.2848093936039466	0.7958879370688151	0.9175294723130514	0.7921323921581144	0.11429431465036327	1.0183697176568085	0.6970170272694193	1.0861236893604376	-0.22307243134790292	1.3097665033432708	0.9560328490814776	2.5425190911762776	1.911565955177294	0.9937618168287407	0.8531013341957788	1.047575936276291	1.3598590215490758	0.0	-0.05845199709519254	1.5463955243207195	-0.5329099560376224	-0.33736899325808206
1.1211675179994343	0.014731301259101867	1.4072861560251453	-1.286912654166878	1.225946832980614	0.8781959933034971	0.9606308613758554	0.5815441304081105	-0.25443498398026454	2.378874528450782	0.6084322919997156	0.4797804555598452	1.9061246261945857	-0.8507641138143365	-0.33911694998284797	1.6147713172814255	-0.20100096572164358	0.8514683951635748	1.0501176286650793	0.6422154349669003	0.3953571724050074	0.8624811695919387	1.1875083332602303	-0.8459319948502921	2.1326484220492494	2.0265947510176785	0.8693136606222109	1.957097355787997	1.6921662869553054	-0.5421448567088397	0.5934095672258944	0.15934963871995309	-0.8644564268855041	0.4535337113484347	-0.3492048663377734	0.3328830975560629	0.6059016667112557	1.6853538110636248	1.432301109749441	2.734071011968095	1.8557407559881538	0.7232319093545749	0.7965598909174004	0.6767369523987542	1.344608306402385	0.0	-0.6201247121240051	1.1172905499866626	-0.6100067637004375	0.7105623246550405
1.2222763087405606	-0.6904560294251486	0.48919506158535664	-1.3735884628627717	0.3953051771177598	-0.08448491184383358	0.44897796150368297	0.37285224590822097	-1.3210864877637931	0.7228201286341253	-0.5808263476732245	-0.17447118693860997	0.06674628587314917	-1.3908212650460379	-1.3434031130373958	1.0651353662845249	-1.3188965028382444	0.3819891145115929	0.8383841016196618	1.1965114028839388	-0.08828551814177334	0.3015623137256882	1.3630292097681116	-1.9589227060203018	0.849734154454189	0.9682687897927418	0.2678924481741879	1.6678347365888757	1.3987018009223517	-1.4484243191435193	-0.3159769430664977	-0.7404989087758168	-1.6916702535618204	-0.47165609803782693	-1.1941258662380874	-0.612443646311244	0.9649163748650232	1.1223941573525473	1.1465695823906914	1.6688757285606237	0.36877919862784636	0.19370293842772227	0.5489563426782267	-0.10725795368096691	0.6063056079007336	0.0	-1.2536973770988877	0.3741478652291001	-0.30324067182496456	1.1105248638195833
1.029641213127533	-0.7130432517498266	-0.16406683308815748	-1.2068271823715715	-0.3924450632530656	-1.0272151518743369	-0.15409166764671564	-0.13277807575325568	-0.9916649915976826	-1.099737277329399	-0.4391691500196815	0.041392174199089644	-1.2475324699712942	-1.157601014281154	-1.334665446895283	0.8553585006173545	-1.2782129042161086	0.4208502584678029	0.716782574776784	0.6121764151144687	-0.506800987798396	-0.22958807563908704	1.040395221603545	-1.8249138238620306	-0.7888757758937903	-0.646275541487466	-0.46886298456055925	1.187267056025756	1.003049843226999	-0.801531678612128	-1.128157246736532	-0.8429288934749224	-1.5835660104354115	-0.8880841006201254	-0.8754280750833189	-0.6056956303930583	0.34542458113862695	-0.003999092639590662	0.8203584520099919	0.6406230009368109	-0.799697373331277	0.43062077001917176	0.4541003263262886	-0.34135408029834097	-0.3065111827249566	0.0	-1.3289628386560899	0.4439930620278174	0.39635859525655465	0.6627968745364874
0.5578773189094631	-0.19102575054822576	0.15172300625761093	-0.33674731635332744	-0.3399650248022239	-1.494170378426107	-0.10980499791482326	-0.4273218566517574	0.5186474738677346	-1.7235482590436586	0.9267017841899474	0.7690548784722823	-0.9174376935268774	-0.1851242639273624	0.09602677318828848	1.140406421671496	-0.037797441536111635	0.8639586030860644	0.680940885122437	-0.43254913259009925	-0.5265529851696625	-0.3111743925331543	0.257156908799113	-0.32188676992422105	-1.362945048486252	-1.6942501644746395	-0.858774336384134	0.7821181218358916	0.8338979976891854	0.8817329310495391	-1.2006630794007518	0.2660561994297075	-0.4642793961271381	-0.35976160031594956	0.3705557577250629	0.4668642062154546	-0.7790489198685515	-0.9711928707656572	0.8430075376438779	0.3576614813431218	-0.49151750507403585	1.452390138707697	0.39458847276315506	0.12697228744324762	-0.7980162451205167	0.0	-0.5235754096794466	1.1688694548981335	0.901270554413316	-0.23502672605492356
0.1488542474738746	0.4015447604182193	0.7481535840254854	1.2052020692143848	0.4518149850738098	-1.318393440821935	0.5888158815697693	-0.21762342979459984	1.921824399868382	-0.93689850945717	2.082783103600501	1.0201519519364082	0.492402469177522	0.9749374819320179	1.8006383184004124	1.2252717060451992	1.3243022737895347	1.2124385123144805	0.4492670361768625	-0.9098276308416786	-0.20999078366008345	0.15984536062326204	-0.5746551274999045	1.4859129751378344	-0.5402865065963318	-1.3738772359133165	-0.7356751066477182	0.46973342902130366	0.6022476055983558	1.8816848593787998	-0.5368114343625499	1.7175882538124208	0.8860469072402781	0.6698904765937777	1.3994034639160522	1.5020713424420906	-1.3603574587757117	-1.344548784333895	0.8670742067416687	0.3403238088136966	0.5776549612093262	2.1863704410781724	0.05413468466615402	0.5538108261725745	-0.580202966854438	0.0	0.6925009654538666	1.3548545703786994	0.5506250857772087	-0.9294072990582858
0.14808077337378775	0.8570066734641494	0.5634767652576438	2.5825770531201147	1.1888561269625237	-0.6152903125503298	1.2036991886612578	0.2716136478054235	2.1208083119123198	0.3184379964804869	1.8312225982270591	0.26082655588751563	1.4973740797899693	1.7154388053439789	2.1448893800054996	0.47454175298740925	1.6463390838333787	1.1707279812398346	-0.1112167204847019	-0.4930176680543548	0.004281340301047478	0.7957911313954213	-1.003710108864544	2.245818891708809	0.618868741548266	0.07897999269323744	-0.2596266163996872	0.1950519980529812	-0.05165701956724715	1.0474587559903732	0.2715015106898379	2.0663210148680724	1.5412049987691174	1.2598392445818056	1.4011297362892712	1.3726573448238777	-0.7703294164554871	-1.1781426810780522	0.4289942933823017	-0.14658591829413098	0.8229156110429078	1.7001847735832303	-0.5433095194406579	0.31497048069989597	0.15147094804566474	0.0	1.388971030307349	0.3114849951083291	-0.5587773546130675	-0.9711664672855881
0.39240219634283635	1.2295354649370072	-0.3917056712672658	2.735684813292877	1.2134454561743866	0.2730703933323144	1.0498699223741166	0.5785122074942439	1.1340157312698862	1.0230139056290932	0.4606731429123155	-0.9475529546153714	1.2414668711276646	1.7566614889558574	0.7769556888544052	-0.7857252190026045	0.7951402621660785	0.8700852511560999	-0.7351089420743105	0.21175303467103895	-0.20713230967838855	0.9662691438839431	-0.8707536494500446	1.5034891663475667	0.8401818492218134	1.4915931355859728	0.31425312603612837	-0.07335635065089875	-0.8881792765476002	-0.9086184141289356	0.6702087001188651	0.7607759623896364	1.221632806269902	0.8682871790517619	0.6816574657953292	0.13036369225764713	0.5394413643604244	-0.728552984715285	-0.3228580248969122	-0.9585719494898571	-0.20740630874037663	0.2468538050029295	-0.9560707701143496	-0.29496190366837105	0.8648456632062849	0.0	1.075823254248779	-1.205213356975561	-1.472369939278973	-0.4067497051724408
0.2872071602884069	1.4312346459734895	-0.99294581462856	1.3671045879215136	0.5132435786003599	0.8762909916140748	0.22423734134420328	0.4534743510644684	-0.1646545920443044	0.9913726469223917	-0.69196790014995	-1.4691241251653129	0.20041292284736154	1.1793726578353405	-0.9251926050333008	-1.5098141360306987	-0.28723264218366007	0.5191455361298902	-0.99111283111856	0.4229785088825835	-0.6597378895823748	0.36720325678267823	-0.3709442697576192	0.049904536649046996	-0.007510795302563682	1.679441732290013	0.7925444365742929	-0.41014416610951787	-1.2024510284477845	-2.028713548654643	0.6199486945847231	-1.1630542382694649	0.3825265015266153	-0.118499504438827	0.18560742616235726	-1.1031036857227539	1.3968057632130584	-0.15781504306230798	-0.756126234952896	-1.2075014540403197	-1.2855372697328007	-1.0739995971933103	-0.8144669891525534	-0.4918007957838218	1.08752546280826	0.0	0.20208037742831342	-1.7748496967995089	-1.2856045694586304	0.3024743494886815
-0.4549491539246062	1.1740536265014094	-0.3940990011983413	-0.6993417233349745	-0.4558761731002464	0.8384899050118251	-0.5350361617195768	-0.004868083569323019	-1.0082292072377448	0.7117701081408698	-0.7654907181285676	-0.749216095742119	-0.5098369054823404	0.27450060228983236	-1.31900765181496	-1.0636999447788742	-0.6172849028606439	0.06566980256461936	-0.712630999490355	0.036067971897439675	-0.8461747352396228	-0.6222010210049737	0.12923099065738225	-0.8887757644932176	-0.8541862734573786	0.4367001648601002	1.0070599686285095	-0.9085255364433502	-0.6439228975919687	-1.0891723714928523	0.453276370655129	-2.0147932455785518	-0.34362464080227645	-0.7794999816875359	0.4122355808526305	-1.3318241590787168	1.0150157292207738	0.44361081810853364	-0.5287252871841946	-0.4439459966406088	-1.0308688061831695	-1.5128007671076256	-0.2518496853888053	-0.07306058340239775	0.7481750137942672	0.0	-0.3294305079933655	-0.8765855687614421	-0.10651761077463133	0.690724541234655
-1.3173321967841207	0.40449285295325144	0.9033332395798971	-2.1802130589147093	-1.2145576591031415	0.21297188044871795	-0.6768274240402093	-0.540769081201886	-1.3180751144462	0.5366753572786428	-0.2097198629971315	0.6098930910405529	-0.3133158484253767	-0.5722934872707106	-0.24699067374060818	0.07212669008289194	-0.1504338075862822	-0.637417011232746	-0.13952800086851355	-0.3649943832667061	-0.5059396190590874	-1.2452667472603853	0.33626156584675526	-0.7910321642703927	-0.6781647936749934	-1.2970381096056465	0.7849553575805063	-1.4783752197813633	0.2973385017210112	1.1079257867869874	0.4021648372444264	-1.1273190020198676	-0.6587812155806677	-0.5859003217598978	0.9580248245793945	-0.597219196217426	-0.22800841785774728	0.8881673823898485	0.01291685580439802	0.668574355442963	0.40176556492924087	-1.2631509531570746	0.2512588437916074	0.28334317424405037	0.17031007684703756	0.0	-0.11182816097619463	0.5765820865205569	1.03437003007321	0.6763159259215987
-1.477620241774565	-0.43409209467980214	1.6093994417481226	-2.350350829288816	-1.4980306627572821	-0.5155653970518502	-0.4025434889880552	-0.9463350094599003	-1.4534146603413758	0.32706770173946187	-0.07765809925440223	1.4388084902132576	0.3669361397453005	-0.9954028813671142	0.9142835644949932	0.8217689448363401	0.3252353317964405	-1.4370076813109345	0.3349509201238202	-0.2777405847037475	0.06170595231543778	-1.1072918167181114	0.18359064797688446	-0.17763561620285645	0.3612449775576596	-2.2724507034407586	0.11199901082096692	-1.778390433873007	0.7673171547707024	2.515169817032066	0.4005814637145826	0.4800031112180569	-0.623043478885678	0.0943457403971449	1.0833725496959339	0.266102086314173	-1.1659040400206433	0.9200130055041655	0.2864832614084517	1.060240142633568	1.5133295193378231	-0.917262589379746	0.3877527724157562	-0.10306999557804071	-0.2562778296695531	0.0	0.40051040156093265	1.2595413687511137	1.2457047947151194	0.5475221037541652
-0.8038326636502456	-0.799676521750774	1.0954789273448045	-1.4617520267974153	-1.2835905667923375	-0.8278622833027568	-0.3349040423344527	-1.1081818301169244	-1.6277177277256552	-0.09156303918493633	-0.7216544929125334	1.1101806462093655	0.6697362205672623	-0.8550607597153217	0.912242258131394	0.6302332583806646	0.18034973094264214	-1.8723116464151597	0.48178401330557463	0.1107372060661745	0.29003504716406947	-0.561785969582482	-0.1690936198793412	0.12097165126625625	1.1401808023935343	-2.0092722342067932	-0.6689867119213165	-1.5288817057118562	0.44242086144634235	1.8976421405232642	0.3148876350282625	1.17903143523789	-0.39685797107628407	0.43575973907722587	0.548456533381412	0.5535575067934747	-1.0323752104481783	0.46144436548674234	0.14890850623205643	0.46468995010237035	1.2347005001815379	-0.696469137124136	0.26958619786078	-0.9956384412756366	-0.3824643142395233	0.0	0.48910473762690065	0.7607985801632271	0.613627638759734	0.5692655636639223
-0.08535354260568745	-0.6549783346598881	-0.030589596780380167	-0.3129663976163028	-0.7986773464795456	-0.6351301022731226	-0.6937452678636111	-0.9924329597012735	-1.6877013173194346	-0.43289186790342643	-1.4145879539916753	0.046364465166507586	0.18629017361141753	-0.3813577465297223	0.019097171844037444	-0.059284500926905584	-0.34982453279658343	-1.6315853613890796	0.3147975898724337	0.19326648131081273	-0.07638899636962844	-0.26843562154512984	-0.4783997159787467	-0.0899299475401094	0.8375697446098607	-1.1075497749689454	-0.9737473128725237	-0.9009977972333922	-0.1917406913221456	0.03008437463017603	0.19638389174720508	0.41060466897343534	-0.1018778963955463	0.06582746824010499	-0.2038409270033295	0.24666275397999138	-0.21908249381536585	-0.22508430888094366	-0.04559694773768409	-0.33811758702741385	0.10935063539495374	-0.4557835158933162	0.16720024085174812	-1.4791552372149062	-0.29059165808158777	0.0	0.022435112375903513	-0.21446905593385437	-0.06632913743424726	0.6703619228823197
-0.09043768301716827	-0.45977808872720266	-0.7861568219677126	0.46131786269910613	-0.4529638853357927	-0.2850340898589795	-0.9577063240186401	-0.6637771738934174	-1.3781041824443219	-0.20978049008949437	-1.2391095619384653	-0.7707879568933514	-0.6635916744405428	-0.0060417466179102566	-0.4163072976975264	-0.38733428966164685	-0.5289682647172121	-0.9056216301603345	-0.018266948176396076	-0.2509809031568819	-0.7141900893588536	-0.39292327477569483	-0.5930574951414064	-0.2512323984337802	-0.1653233997489804	-0.5198670104027744	-0.45600781500425225	-0.4237815648728152	-0.4414416193116769	-1.1623340674600704	0.20209893467012047	-0.8186803202005023	0.15663687727172798	-0.5238751105737615	-0.6023970573282333	-0.19164370993215685	0.22170633365917822	-0.6691823201949154	0.02313809916037911	-0.4760832037585656	-0.46650105834865313	-0.23466425656892398	0.15517155778887354	-1.0616488854151633	-0.061193774041166896	0.0	-0.39822333978835545	-0.7556927471627967	-0.22339684125123524	0.5855574338416363
-0.5595145982054671	-0.5286475810774974	-0.8935081324078367	0.7223175923661171	-0.5363650979549504	-0.07345772380686193	-0.44389543740425075	-0.26559508469586307	-0.6832066350255349	0.5400427357343903	-0.1518832287826032	-0.6704075047461322	-1.0301252872155762	0.03679036986478244	0.3615659642418107	0.02682133669611183	-0.0698513596151146	-0.20149552183835093	-0.3182534174037885	-0.6966117506598255	-1.0012669471880962	-0.39737070929397855	-0.5041629420036625	0.15767377210075703	-0.6973374428982276	-0.5479865536019226	0.5873783383878036	-0.38768919683111697	-0.12570928763044337	-0.5460034218600696	0.3416092478000627	-1.0987089298958272	0.32531487337301535	-0.5060651974250046	-0.5512652781509234	-0.32352158764336814	-0.20968300687886388	-0.49780615390965627	0.2776808059564893	0.07219013703609094	0.08820397281856648	-0.36941311668615784	0.1174875531975028	-0.23265393641162058	0.3284686516719378	0.0	-0.12591559355135215	-0.5881650104178228	0.023243524896971145	0.2645818904626278
-0.45811441250486856	-0.6166915962718804	-0.7751248589590475	0.6641041359553459	-0.8773301120201478	0.14660438982684781	0.8210489078227745	0.10060216618850017	0.11916572308883966	1.0822288090711722	0.9536221554559815	0.27702693248886884	-0.40975258897141714	-0.09831715863995916	1.6315049588232646	0.810584155817102	0.4775878266559359	0.13032809925812958	-0.3662669940993047	-0.42103039618189014	-0.5450187101132858	0.27946890133805935	-0.23316169175417606	0.8706544103055502	-0.028651481716005532	-0.6012334025811406	1.375748897845557	-0.44209221239964946	0.37670890475277785	1.2085809813682893	0.44038452011458346	-0.12843543824973544	0.50875766729236	0.3706087281216414	-0.47254218479574633	-0.008641216991029245	-0.8783924470545791	0.34417653909035584	0.46717006823843116	0.6196378914289906	0.986279730752078	-0.9240981317074035	0.01846030277342606	0.21410131720282402	0.824095907188457	0.0	0.8047076899653431	-0.0361466889353981	0.2818818545548192	0.009747466229515455
0.7022227339355077	-0.31563157262609337	-0.7243761364682897	0.4943866113452028	-0.926866001725866	0.7349530417410677	1.9407170509713054	0.46335575131296314	0.6742820558156901	0.7401290575043811	1.1657484089884325	1.4562815708548955	0.8573424445902558	-0.13957440543204513	2.0661625392998757	1.3003447288233554	0.3574156071585807	0.10022954192751689	-0.04478654033434521	0.6459756658068816	0.5006713923026905	1.4332842511944524	0.2600384086512725	1.0365620154355695	1.3741416010863812	0.05070737307058501	1.3119302442537413	0.02327422284230823	0.6561407291554845	2.4407048441045593	0.3700629001219892	1.0303418477176622	0.8954874453824867	1.4514842929845568	-0.8350873257239813	0.6040756824195499	-0.7191359400088119	1.5664149289340439	0.5529124395291172	0.6637425640881921	1.162760855981523	-1.3248381771122122	-0.005848655292021929	0.1852357764242289	1.1154515169205736	0.0	1.6898336741821338	0.5184641965832868	0.4765508514589884	0.13770452484401127
2.080082299533398	0.2788531808654557	-0.5412388684656005	0.2753011513708013	-0.34406180641186374	1.6605481968197466	1.9524934018327662	0.874394562577187	0.7999804060511123	-0.27983030361415595	0.4082459334345646	2.1414983677244104	1.8027651279150871	-0.09551769734302083	1.2291562351132341	1.123481607674686	-0.49287075893791715	-0.11219832010190382	0.4788767188559213	1.7468416475559017	1.5330454773513809	2.1713703914222977	0.9530887605053483	0.18165516785534638	2.2767769964295383	1.3588899174315805	0.5245168008814748	1.0685990761687574	0.6479854532791098	2.119989527621162	0.20157145133305904	1.1274561518974526	1.4493709624300848	1.7863946154470223	-1.6693912276036187	1.1645426252736057	0.5519130054822722	2.647820949202806	0.6662657700238261	0.3590863721365114	0.544390237254713	-0.9214324096372741	0.1258987301144574	0.31219115308593626	0.819071601601675	0.0	1.8399152184433358	0.890499760734928	0.8060981791683799	0.5770258589136527
2.3188503559765605	0.5897504891426402	-0.0905367488070512	-0.026027439048410463	0.5267482575225879	2.3054658108705217	0.7850962333038952	1.208172274596102	0.5880875224421583	-1.0428903023423435	-0.6167713325395288	1.8380819572392506	1.6361249467678707	-0.23189110413974312	-0.046868858170737306	0.37774414232467035	-1.3269692953972745	-0.3820870982266916	0.7774855812465172	2.011789756829531	1.896746997361453	1.8296387001745538	1.5360123937667494	-1.1601279923884271	1.791704394348048	2.4208728953498886	-0.2775017115243973	1.9509087825795717	0.48351779397113914	0.6127838209867024	0.0586441867755636	-0.008867088582076833	1.7466953391064164	1.0608791223276324	-2.4771276798202266	1.2734681961109806	2.0460404461141803	3.0452493366224727	0.7450614520740002	0.09640890084795503	-0.02577849703852589	0.11987252755323556	0.25478403111297376	0.9941015181674767	-0.07052482466534016	0.0	1.1806548889609025	0.9366095808122173	1.234677552097082	0.9129259864413427
1.0782871545445534	0.308841424342459	0.1890665547366317	-0.38551952227102915	0.9258465488517611	2.0179666872567097	-0.6420065466077798	1.1705662507638968	0.3064623352152311	-0.9091148833440443	-1.2103348147924236	0.5277177526912049	0.47147510664973585	-0.6246916452317475	-0.6884060614003203	-0.5539354323738115	-1.3789604935045872	-0.6379480434362029	0.5294455751008571	1.290478413582505	1.3212846362558395	0.6834247318976922	1.4687819703900378	-1.902760456243098	0.11940481365232014	2.3528852920810763	-0.5048522455957402	1.8390421412275	0.1853020028003471	-0.9451595086756072	-0.09509810529494744	-1.3967339085094843	1.3157172692988368	-0.10056917332905393	-2.571874803611578	0.7721955901741644	2.5301118779567835	2.464759467606347	0.47319416748837473	-0.09978083455143748	0.04032030046288412	0.834115391740406	0.1627320627862664	1.7441224926352215	-0.9979345722459656	0.0	0.2025264157396469	0.4964108463577595	1.333753010439806	0.8305600035228211
-0.5415285407838215	-0.13932673024679185	-0.23811823955845965	-0.6002708641389936	0.49610772684129395	0.8259604651864886	-1.2919803650651562	0.6058606847564156	0.15155925505306228	-0.2235907903565936	-1.3133287108662888	-1.1989793846850425	-0.7382169658751233	-0.9198565661828529	-0.47652474629673597	-1.2509530499469217	-0.6379985927650152	-0.8080023584164058	-0.09770182251205435	0.23222964417628905	0.13989508797807432	-0.36830235388770327	0.472303252601042	-1.4808889771337739	-1.6587986734075169	1.1890241920943023	-0.22859989702195813	0.7401715254444122	-0.3094655609242086	-1.7624788508674387	-0.38348804160379324	-1.917505030667409	0.22308069429272048	-0.7538735890634097	-1.5942895385906766	-0.02684929720471353	1.5645870333489211	1.0607870838108797	-0.276416410947908	-0.5241192673881309	0.354261782328962	0.5605474678093422	-0.08478715579988351	1.7165114477916927	-1.274499477897292	0.0	-0.5704087375580663	-0.3503281576365165	0.778786586403037	0.4143125899237533
-1.2116720213496686	-0.12490218921229528	-1.0936488116858334	-0.3357677506104891	-0.2742329583016803	-0.5318003455848156	-0.9449300366696869	-0.22463111938638314	0.03294471244537604	0.15065916067783006	-1.4055050986543027	-2.3719424216068323	-1.0900333773224318	-0.7400583769961997	-0.0014318827932333518	-1.4358289953552374	0.24488208782129164	-0.9229641663377421	-0.5292913506283178	-0.39221509451360265	-0.8912727202293661	-0.7424546750960292	-0.9924116099182546	-0.3624091830473778	-2.443243680228918	-0.13424005425536967	-0.019222978665528037	-0.44226037020572195	-0.8886053979311699	-1.8527460610317965	-0.7272793973383787	-1.2590921195087346	-0.795546968030553	-0.5294751122672072	0.15865143637673998	-0.5285153872858471	-0.18405490106091416	-0.6316319776709349	-1.077790164359746	-1.2396391768047168	0.122910588052335	-0.1810086415100992	-0.12217046596329453	0.7489648379200434	-0.753003467576989	0.0	-0.978950904057321	-1.1419349901215228	-0.14845071601462528	-0.027810763087538673
-0.7747166887076964	0.30972062891807944	-1.3198680749300824	0.5888017468702635	-0.5455446386732242	-1.3130123121977681	-0.2450369934822668	-0.7757421654280275	-0.35085139307826835	-0.12506525812755975	-1.8675718362283447	-2.327457546582955	-0.6070545286923023	-0.28664546072608504	0.21649798637228768	-1.1147117093212793	0.7271612360939339	-1.1870333879805741	-0.3425269719368438	-0.351061891459694	-1.1295214195842083	-0.6171774097563618	-1.909563464879169	0.5392164988727585	-1.9005342666912182	-0.6669701402754886	-0.28660011624222004	-0.8183423612430611	-1.2359008102615936	-1.6511812611144367	-0.7803561371142639	0.05415750322442873	-0.959082588054926	0.09657082330145485	1.8626257023335098	-0.42528613536198195	-1.616162241634505	-2.0338667561003105	-1.2605661226678302	-1.8462223503549997	-0.7993092444578107	-0.2382248304786278	0.3123082654989949	-0.3988130514416371	-0.0050822664541678745	0.0	-1.1442020196836091	-1.395578440454529	-0.7707725908295261	-0.32944363947683336
-0.19157624078122812	0.43650662344599556	-0.3017527298241381	1.8581809757955543	-0.027159202176296457	-1.4039786147452422	0.10326620360288123	-0.6968103969539922	-1.0942270624947557	-0.5199625744501045	-2.48617390013347	-1.3433151597959578	-0.16436638322971994	-0.25545162900497376	0.2237754200872455	-0.6027922253110046	0.8765867419214363	-1.7129781774125379	0.2878394869906163	0.03456788738002239	-0.5657807657667151	-0.4433806248211702	-1.5828548508240186	0.8366637855936792	-0.6260241954725057	-0.27269103066740485	-0.8370974438418624	-0.36211084180472897	-1.144266626338558	-1.4560439723592433	-0.2954494730747083	1.2824562576069771	-0.23587379404400663	0.3729524222913086	2.720530631092235	-0.05611158644317714	-2.0576586023253025	-2.8412406331630997	-0.631831514313575	-1.8947540159970804	-1.6995640096738098	0.7449038636407811	1.0263692301302216	-0.8770920683370554	0.25600093869186097	0.0	-1.1287692824544315	-1.1226991975562384	-0.7370115330237988	-0.5441854588504876
-0.21737543678521073	-0.1745542124816303	1.1848573275474603	2.661474932008062	0.743381259326513	-1.1951440482235098	0.04877358906290189	-0.15778177715776068	-1.7129153077716133	-0.37351212597113054	-2.5781156628553505	-0.4713977583616083	-0.48121376919122416	-0.951437871493954	0.24812253707846396	-0.30108657393647453	1.0609586952281191	-2.1210267471952364	0.7887973024677276	0.36203164514181596	0.15237540953627113	-0.27406088193124295	-0.3570013723359784	0.9006475859034165	0.36649627115408445	0.39936239781187904	-1.1052867501974273	0.22929773571244597	-0.7404221355038032	-1.2724108899412583	0.4792517545583819	1.955410456527932	0.5639395250608596	0.03844193568201525	2.524914485795669	-0.05829451419985762	-1.5580633421368872	-3.035615746142265	0.24931205945660542	-1.36796902639843	-1.8236065327318935	1.7657385102248435	1.5246271585001985	-0.5796601722157992	-0.09219537846086626	0.0	-0.8113575861162001	-0.8059518011840462	-0.3727480435649584	-0.7181025329326834
-0.529724531975635	-0.927409580490275	1.6640497087660793	2.236205300321649	1.0421062959219944	-0.9690066504644124	0.05270897755100622	0.3351912191738828	-1.3632037341096122	0.23808214991418894	-1.6150709642771264	-0.525218735752137	-1.2583679397149161	-1.6296916747392118	0.1565936503555809	-0.3362967269350214	1.3031632568733271	-1.637267196196033	0.8225211789353356	0.4904895303218174	0.29916907954295785	0.17149352890596106	0.6698330030399704	1.1512217322171296	0.435196756679732	0.6498458455307231	-0.784610094802645	0.4139004454780757	-0.28461919911766037	-0.9993025495964812	0.9235232594577304	1.906033761915361	0.549470759753388	-0.5019252562821312	1.7260073772901074	-0.6204574740255789	-0.6245575635628946	-2.6678086481540824	0.616674979007882	-0.597540881341611	-1.1722531651099017	1.5555718880920526	1.4900183637354247	-0.018718965872026923	-0.5009740962924477	0.0	-0.13063179741371864	-0.7842707600957851	-0.24954057147212397	-0.7677049318536153
-0.35955449495805525	-0.7824487235257632	0.6584907313936728	0.5756563105376956	0.7516699935270663	-0.6194624623262248	0.3600439360943921	0.4304032207636675	0.32562732880424744	0.5960269037107814	0.21222224161876804	-1.2060727109495628	-1.4624171173889688	-1.0883931865425844	-0.4051743008322262	-0.4362235526621519	1.1670882836349998	0.1122690670009859	0.6038286996943737	0.4702728223341771	-0.24971647068338937	0.8542729952596572	0.7496787208285026	1.3582168921151312	-0.2090581396900614	0.3619422059939553	-0.16639408971188396	0.3467483030211714	0.17145751103169746	-0.6002213741240797	0.6567729533974934	1.1750424353193865	-0.41402024717716257	-0.6859638853580347	0.9395066177576327	-1.1986967530763761	0.17088123370536565	-1.7580264886680734	0.24733274829592178	0.19289056900630722	-0.38229138857914857	0.08682498425837618	1.0194069970565396	0.4080015153912912	-0.39434493360142453	0.0	0.6215381454636106	-0.813002301535451	-0.547846184245557	-0.6620666708442655
0.30759443811543297	0.45276015993968727	-0.643324359873326	-1.4132352249913338	0.4114096457101734	-0.0008262676648479328	0.6247853584243289	0.2082225510313756	2.5696748360825654	0.25490795907136043	2.002899050067609	-1.3964038712061788	-0.5016815730471043	0.8742298413496521	-1.3929075143626406	-0.23491625046140963	0.3499638730244301	2.378616253306406	0.53025281435686	0.333454146823909	-0.913665684668869	1.180757061778518	0.22743075328402923	0.8826148283099252	-0.7374964189508831	-0.02753362626265139	0.17082988182673833	0.5130078383641332	0.7501402025365093	-0.1299231953903783	-0.031776997003891194	0.06792737552701447	-1.6307238578488636	-0.36796655060423555	0.41041342154684407	-1.0868161498343947	0.4668568517754008	-0.4642024034942311	-0.4223619825858754	1.029214262900263	0.027008191700634	-1.3156010626346035	0.3784178411495773	0.700855427373227	0.21737498261708138	0.0	0.8853592688050863	-0.41334065727672614	-0.9863812378082788	-0.5816287512496708
0.6141380907069878	1.732542857808628	-0.6809528282867766	-2.576593980034592	0.5416823821719516	0.6534323925798792	0.3606403432372864	0.006412049754187516	3.7664444049782526	-0.3852002368441186	2.763243900450058	-0.42378373586620605	1.0110568401524933	2.7794979449160575	-2.1774049155480744	0.30141532022852147	-0.7507574480845841	3.623755643239556	0.6218271564105449	0.08330869893083172	-1.0093451666862463	0.6571824899185083	0.0596118502671736	-0.3970110530039303	-0.5010132944187127	-0.04058862629185396	-0.025511213068352634	1.0069470935779028	1.3654314263240854	0.26864978529608113	-0.47057210608363903	-0.8371593065605	-2.2584852996767464	0.13221212955138734	-0.0033816353290764523	-0.22423494682108486	0.29255778222784967	0.7582128227808058	-0.8512138340248872	1.8436849855938562	0.09938944710885726	-1.4150364966007734	-0.32846260936576255	0.8286335053601208	0.8333337181816296	0.0	0.3286603313772407	0.3922375931664467	-1.2824658884880336	-0.7018476617559226
-0.008318548356590728	1.8601647095096936	0.6794540163323337	-2.42954881731979	1.058288150899455	0.8603190824747919	-0.3597730884111722	0.04738967069829158	2.787954162011737	-0.5679751676200762	2.1485963621620643	1.0763798593767824	1.801855817856417	2.637587708080181	-2.142673235600402	0.8251124986829246	-1.2497627425633764	2.846466561101325	0.520199751093395	-0.18850589385949285	-0.4440927599120393	-0.37030251603273284	0.6284306051464521	-1.64872069851264	0.31751714614494736	0.39911642284339127	-0.4331563932244554	1.365051564523133	1.600029534127817	0.37973612863547523	-0.334205813721273	-1.02455659328451	-2.0031641263934095	0.4290812734465848	-0.38661289173121366	0.6911139306151487	0.07810137237098348	1.3406044213491517	-0.880527001564947	2.2478964191412514	0.17933348507921668	-0.35340553188448776	-1.1052540784648646	0.42035932499087464	1.0707065817376673	0.0	-0.7204434756824334	0.9306706590006992	-1.4288589851488984	-0.8331057717324396
-0.9339801324382193	0.7950982242984251	1.9866439396282642	-1.440485906775519	1.3813510973749619	0.41116632982561535	-0.8797636833805371	0.2535716980821543	0.08840836774623534	-0.11267883651499813	0.7237544402990017	1.735393285128246	1.2231391464277261	0.024213738545969997	-1.3616495782776348	0.9980685232850856	-0.6257703509577307	0.6215665613690005	0.06291059327226481	-0.3515336237023059	0.22147984516035238	-0.9698174587505188	1.236601944120285	-1.8076849043957428	0.8682854765314583	0.9135516870625917	-0.5362497015235174	1.0999907499733275	1.164816231339003	0.06609765826239664	0.004165639733341227	-0.510754549859213	-1.2117129372637552	0.37814298917193506	-0.4967642215095495	0.9224387306466745	0.30626350184216017	1.0298941892031332	-0.6404189329078017	1.8982592885528202	0.42610261261393834	0.6835142466945652	-1.7470921772211945	-0.7691307363366497	1.0037310805245168	0.0	-1.4326900601879378	0.6054740971042175	-1.4384333869436003	-0.5031647768343958
-0.960858966681189	-0.380373999593439	1.8837004555946744	-0.45657916793559045	1.0200489615327641	-0.3917266223709596	-0.7145415452434761	0.3539724818844281	-2.5104816355532558	0.37537873036302344	-0.46483686702383076	0.9036523574682914	-0.107183900839951	-3.120204400541308	-0.5074422538997138	0.8443613458044977	0.6869472496432605	-1.295481965395867	-0.355040847383182	-0.45449456324222015	0.382484407058481	-0.7251148678810696	0.9249681346215323	-0.7306536523816847	0.5241435170102118	0.9449584734310793	-0.21505836453587387	0.24524860122021333	0.4023176884472084	-0.4951141167208616	-0.08479959577013393	0.12179864737510786	-0.45956589482201904	0.00278914173884954	-0.08256201220773693	0.42785345009597003	0.955091577036313	0.09945858073779998	-0.19601001697226356	1.0350733714268958	0.7034784583532341	0.9039865312070234	-1.8102182885984939	-2.1902872824101607	0.8705823900511666	0.0	-1.210582033639303	-0.32775406686898595	-1.0591034300157887	0.4329709415606921
0.2310352846228678	-0.7455039904896937	0.6119516822101218	0.06042390568378932	0.005212212813473221	-1.0554282031344147	-0.18480531741490788	0.11377645447130973	-3.2605885767755574	0.2723797691152225	-0.636961550529572	-0.6145896469086005	-0.9662226955588791	-4.0470451230155415	-0.11352895737547251	0.6401364471730434	1.6204085591946271	-1.4800981922078968	-0.21023141467191878	-0.7591581824885415	-0.0007705797057712664	-0.3250299859583903	-0.30318753554784517	0.5457058081858499	-0.39836865614858274	0.16430194168833656	0.11167022712957012	-0.6884704211220052	0.058644537897861226	-0.8118826968184817	-0.7295781201360831	0.291768948327504	-0.13099458823521634	-0.676074824706846	0.5986764721837619	-0.18405422586901443	1.3443001516292212	-0.8957767531895953	0.4633273895583556	0.3838724815422839	0.832866447885863	0.6652954000289415	-1.070408577072226	-2.7028279247264204	0.6394544572905154	0.0	-0.3209860764105714	-0.8993448569581237	-0.04787176460264716	1.3659730116312403
1.592101650926262	-0.47098823166674236	-0.4150375380526866	0.2143500051379302	-1.1352983916467019	-1.3085364338989214	-0.08847295564963302	-0.4762061390089415	-1.8513242204507778	-0.2736467108066926	0.2460962622956861	-1.365286274791505	-0.7153604908159088	-1.7489911491109011	-0.08743128832259503	0.5148629884767328	1.4027964568920954	0.01851080937456001	0.39100547953275533	-1.4065544717313958	-0.4130141342957748	-0.7561880516225239	-1.306076967714268	0.8195219211328082	-0.8992054582998592	-1.1753521651648704	-0.03287275969594072	-1.1846958822699771	0.4214032426708912	-0.48216143280241786	-1.3346227155383397	0.004472664560143804	-0.2727412009153698	-1.5366107536378377	0.8189939304695969	-0.3413216078974273	0.7776286187507647	-1.5199128567343383	1.1023075363858488	0.3754641840678989	0.7795228501137396	0.7429662735655854	0.04437856463988351	-1.6831149244199077	0.08677343789977121	0.0	0.2827316915091678	-0.38588892649589435	1.2625486668301138	1.369469607230729
1.8362328272809716	-0.3260189904746321	-0.3401186029051348	0.26244864258146117	-1.7063596206304175	-1.112046223319229	-0.7147828538880677	-1.1138184788955328	0.505494713346277	-0.5070815651863549	1.5684455877474417	-0.6937849099256324	0.22466487725343864	2.0137105298955897	-0.008193995685017772	0.3042385938017016	0.1907578135588381	1.9344662713310732	0.6355802215289327	-2.072470269220783	-0.3256693518765861	-1.9529305753352404	-0.961548131859849	-0.05458570563858141	-0.3378155081194134	-2.2103476041326835	-0.5942342745234597	-1.0588976205002638	0.8571505926585761	0.3547831293798395	-1.161594703069301	-0.22794342029239179	-0.6379642491313708	-2.121848923586217	0.10324771524992642	-0.0257232951125037	-0.559660081485635	-1.5808476956683175	1.186944313234625	0.6127578495676461	0.5845794057181997	1.2042952629440606	0.6743275026942535	0.21098271145851635	-0.7055583310856592	0.0	-0.10394786018584111	0.9559493875807281	1.9671045241018117	0.18605024646398458
0.8502210646193362	-0.5463958515096848	0.2564093992930083	0.2619171871225269	-1.254136474188416	-0.4414446731702895	-1.3736265968300425	-1.287195580794096	2.2001238840052477	0.008062497873666514	2.5195424546934326	0.721660633657212	0.9503816213160379	4.271254437739001	0.26748196289442716	-0.15353596419911036	-1.140596149379961	2.9850387040023327	-0.12687027932517633	-2.1309958166228142	0.33908923450960265	-2.602355614381158	0.5970235776814993	-1.0556155581313946	0.832339719797123	-2.0010927444421656	-0.9511363255341331	-0.44470019373509334	0.4624528377156338	1.0897472165371593	-0.11617561613493697	-0.04497331668815406	-0.8035381030760914	-1.7892995271564645	-1.1373060598969806	0.3672541649770741	-1.5285562495261404	-0.9941831086953818	0.3844702573322822	0.3321933842817028	0.2647712688172683	1.3675865242353638	0.3019394303892408	1.6123952507387906	-1.1800364420308258	0.0	-1.1474057652869536	2.1513491022255025	1.4151858204070165	-1.3374113105217056
-0.28493370947962593	-0.5970492921518596	0.2963466276933605	0.18729361234319258	0.07427124301287526	0.6513922935254972	-1.0912026577810878	-0.6372693898120962	2.424364769334854	0.8099083343016122	2.5511977851170724	1.7043289340655012	0.9302796381106195	3.476202750035073	0.48843098927160716	-0.6882400297388994	-1.7491993593259545	2.7535732616992177	-1.5151046167125084	-1.2912705833474585	1.2212763216280933	-1.5410476436782259	2.038431604680728	-1.0836399361687508	1.4628649319266938	-0.40955394193695266	-0.5189619722921591	0.33569535542436557	-0.8125230358215143	1.2691399130035834	1.0736589726931585	0.32848498019447425	-0.3945701954002524	-0.35642433331954154	-1.8670142717484635	0.5061295600065958	-1.1108881963438602	0.2243031828242869	-0.927215462985428	-0.6181443353064893	-0.12902622299232477	0.8140998697859632	-0.7245740425129072	1.7722328480304157	-0.8474769318418659	0.0	-1.7127170714070017	2.412766555602311	-0.009301441362925641	-1.9662800295057536
-0.6028046718584493	-0.07764717558791084	-0.3638208105652114	0.19185939604240304	1.4438087089474787	1.716972697408755	0.2531653439244641	0.6077111410714366	1.481902583676881	1.0024893004382052	1.6213633787759256	1.7219491244471232	0.28574774003548636	0.6964414984928705	0.454773744305943	-0.9018623441362056	-1.401832729796949	1.631385594117221	-2.347002267734393	-0.024339872646777515	1.8415109863737291	0.7831134210987045	2.116595667010566	-0.04240726149195793	0.8604204086772557	1.4827371625274424	0.6195663049822755	0.8458019088309129	-1.9312539036176553	1.0832111961439976	1.4728548180305534	0.4058495198051172	0.6101242789838195	1.4128566757732506	-1.4085763319134965	0.34853208583920897	0.4252376886326658	1.7149327172659663	-1.8572042796968986	-1.4863000849470662	-0.43484860517348684	0.03467308336079613	-1.51054222349785	1.142910172652801	0.03560028774284414	0.0	-0.989174301137393	1.7257843072634027	-1.1509909550232393	-1.251151148002263
-0.2587700183402504	0.5443118633112916	-0.843281619493477	0.4856779690641733	1.8052397811455743	1.9544206465225207	1.6703984565039522	1.597501155662345	0.25138371597438175	0.23673414059071493	0.20808419407819587	1.1197123157246898	-0.5368894229457357	-1.6117399582723775	0.33922714666170634	-0.6106341224892886	-0.48432007987906617	0.2766115367456721	-1.8471396675678649	0.7867803777171386	1.8458136426394018	2.5543886910689606	0.7954111089183898	1.1812935090027923	-0.5197130037155588	2.0912824524898017	1.7229646816539068	0.7019055177485548	-1.8406396917012633	1.081076109226035	0.7546773773727226	0.09344089391307882	1.7473278631454152	2.2225299625436308	-0.11678606129149129	-0.006684273778752394	1.6397986708655365	2.699541796326755	-1.8120538756294093	-1.4346266246854422	-0.4876090086956565	-0.17866009539105351	-1.4495553191447095	0.6421451809785247	0.547826994753902	0.0	0.6252577652689383	0.656382990946572	-1.205105792269241	0.09350586083623232
-0.10112488229334515	0.4397568175782538	-0.5006950531374248	0.9215285653524954	0.7869029312075926	0.9150147018437776	2.044262712880696	1.4834580110350017	-0.49551802381554305	-0.889871361645758	-0.9092746705918392	0.4478663818256962	-1.1501535343710123	-1.8646096513919577	0.4132210107654813	-0.08733248396031286	0.37719288964993014	-0.7308974023207355	-0.5140735257081979	0.6875669984797719	1.0914102240536434	2.399404063856919	-0.8893447571459595	1.6652456026510338	-1.5482508112619457	0.7749234028587377	2.041732731895267	-0.0934902652808411	-0.6714919973750323	1.391537348797692	-0.5333837499790165	-0.18389170931891294	2.3427859206799195	1.3850006548322389	0.9748436404838218	-0.48689441565085495	1.345805989769634	2.464065067861634	-1.035288014567373	-0.5241228083058366	-0.3106970564002948	0.20729474717370777	-0.701051593939675	0.6022437938266384	-0.004007716150581593	0.0	1.8454959877295856	-0.22003805024542528	-0.44960130082916167	0.9743709350281887
-0.4992530912187328	-0.48000266904672134	0.17304651469719964	0.9403941157120806	-0.7953838508825765	-0.828509944411266	1.2755606206739836	0.2469046993271735	-0.4326510228407031	-1.4317467065412606	-1.0969837149605894	-0.11067127696460403	-1.3372316553287193	-0.4733844305881869	0.5792911833182608	0.18782118914063525	0.7066269207923161	-0.9833851999052171	0.36659166285019457	0.08706241949282921	-0.25604220157179686	0.7768141707648016	-1.9002670884272697	1.2328921491203013	-1.516111859158255	-1.389181236877878	1.4507426789155435	-0.9986271549266501	0.3576023935290614	1.4271335198385178	-1.4573879083188963	-0.06624788275897435	2.0228152565378243	-0.42806581804492017	1.1262848124096574	-0.9972365691779322	-0.16451716544624218	1.0657008473647436	-0.2661134168928232	0.31687518821343075	-0.11259480676634681	0.375634255291423	0.11471296016910774	0.6439059589335117	-1.3306213813903955	0.0	1.7458787935696307	-0.6606530934488467	0.23046861439806718	0.9597120589032112
-0.939580467917861	-1.3638783579335776	0.19880003552496453	0.16589627389537662	-1.541479086232075	-1.9889517279710642	0.30426965280776364	-1.144709680355665	0.28574530642866247	-1.0206149512867773	-0.3337293362997251	-0.5858343648465595	-1.0493736319450269	0.9674906397756388	0.43392964172680965	-0.031408460298103666	0.3959034487857297	-0.41877923054054994	0.06014878925613722	-0.20440502526562204	-1.6184266123282234	-0.6004944263282841	-1.9832239579192112	0.3723022878809722	-0.6905338153349936	-2.4892775414646593	0.4598640229238799	-1.3335360285404902	0.2713023560587122	0.5664685866435872	-1.4694844976458388	0.21538947826258165	0.99602887579593	-1.7051054634530591	0.45342351400388475	-1.333804885534838	-1.4649416991144695	-0.5541312162454173	0.06238563518944925	0.3014696787670907	-0.0630987826615721	-0.29908807060636466	0.5652328835599107	0.4072365197256722	-2.4037122486115052	0.0	0.6483898452800281	-0.7263115730427535	0.40120639146586456	0.48874921399755455
-0.7876162276466472	-1.4436812442905922	-0.5848713492099424	-0.9756779188479113	-0.8130878404808801	-1.7407429795445586	0.021156532590482172	-1.5755887535576525	1.1242376102142873	-0.16570903381805444	0.7099541984163719	-0.8006216779146139	-0.46117737817426724	1.314129591789146	-0.1203442613347497	-0.5990522885223748	-0.2505864399548078	0.4679995030916478	-0.9007681803107335	0.1703087098950498	-2.180144114814639	-0.6142258263080134	-1.5075871126019098	-0.3554267838281514	0.1474638990661894	-1.6145610189973327	-0.3153415008230101	-0.9644551764077085	-0.6325144358476203	-0.9036325533737684	-0.7928044689939199	0.10889657328728032	-0.14944063893295856	-1.4575895610404135	-0.390394687805587	-1.292606450452054	-1.519295095537701	-1.3434932819454872	0.15855926518776134	-0.4304608915373525	-0.1400361267290302	-1.394174712215156	0.6894378319049701	0.02291515207414951	-2.4327394290325723	0.0	-0.2598576829670106	-0.6217207766560321	0.4350848518485772	0.20208782894358282
-0.12779911696003202	-0.9466132624617006	-1.272922308289937	-1.4751516338118074	0.5538022963954387	-0.5178412582625879	0.3496424422509544	-0.8424536685975625	1.4345836658219928	0.29758617660799286	1.1777802392913659	-0.4506633509311073	0.07044078416402068	0.6930760878888307	-0.5198378278296213	-1.176792543073355	-0.670334803373951	0.8293876874366888	-1.3745618969963171	0.8074597417668564	-1.4555876466282196	0.23547856697782793	-0.8463428792256582	-0.6748595950984838	0.5448252524048243	0.2381599835430883	-0.618127679356505	-0.47428820545978817	-1.2340668451202583	-1.7811585763289797	-0.12548906903967824	-0.4833847548428982	-0.8923327582729723	-0.05996763635286917	-0.8987854005528597	-0.8625065529216639	-0.6539520479433732	-1.0636812024759823	0.4353849292495325	-1.1214059403633188	-0.23149115244127974	-1.8713178824692225	0.7469998280015907	-0.24478636220681957	-1.5036988356297516	0.0	-0.13591605285702676	-0.5550091308535396	0.8202737913873805	0.2784195942407236
0.3790679697188792	-0.6747890104391577	-1.0197349398407287	-0.7577861906811703	1.0770628853425162	0.5076983242081834	0.521159485171807	0.19608444762259247	0.9097973924099934	-0.009332877476354567	0.7429284931169378	0.37232538692221906	0.3002581799222952	-0.020836069406385417	-0.054162766175926254	-1.476825032214954	-0.42298795412736906	0.17536891947162644	-0.843283082841141	1.0779725942066318	0.185767915360532	0.6700514581943889	-0.11629051410461912	-0.5337660115294827	0.6679742796082464	1.2197573401118313	-0.542662644574524	-0.4820605792643534	-0.9283968498700728	-1.0959548408899353	0.03509979396158381	-0.9398809036566039	-1.0489468680004572	1.2558985181016398	-1.000046800565042	-0.21374027882987381	0.05452172804991483	-0.3734865019719372	0.9251956381963979	-1.3092681933697816	-0.29894750572471085	-1.2787503447761366	0.8628885767655607	-0.4884917179523749	-0.27492513875796076	0.0	0.7648158388040848	-0.5849447868316688	1.4070051414359264	0.4437591611091012
0.3297003179157562	-0.8059569646796791	-0.07885331197025472	0.5889539767882829	0.21792261023297882	0.6816675323240792	0.12086831889111986	0.5785333468175138	-0.09872412497958062	-0.7245601640649424	-0.15485105902583768	1.017113835553599	0.3780461157507922	-0.23445419453861943	1.2165343947695666	-1.3328441126462203	0.40240647010986563	-1.0783504615439619	0.15569473557108068	0.8411780257538534	1.6648722587052431	0.19571433868396862	0.5892084124539039	-0.007540541772242658	0.8715891135073855	0.5618220448739152	-0.246987358089177	-0.8389888345283919	-0.22593946692068034	0.763373228409467	-0.16630148029180025	-0.6111222872471701	-0.7425987618502209	1.6312783846117824	-0.8247774087487241	0.5146522508436681	0.11998065989256486	-0.013868395524078276	1.258034471626984	-1.1928418912712768	-0.336098169997139	-0.25014851262677634	0.9675466814108925	-0.9318200468124208	0.7573497600789197	0.0	1.4927682329419896	-0.5287379686795292	1.5876157126906694	0.4134440906709082
-0.01302859406162793	-0.5619101521215328	0.5620181320331235	1.3037747403158308	-1.0287635293760022	0.3982178555204184	-0.39974280212911073	0.25274406086709555	-0.8204692947707984	-1.115584031026603	-0.8034488646834631	0.8728012722899811	0.6870843066306618	-0.07400657529542548	2.255399787422234	-0.7127655821888684	1.1605378755239217	-1.9287083335781239	0.7646458060223112	0.5155436644688751	2.048168871229396	-0.4556287994079924	1.0099804104339034	0.6158763152020831	1.1887530822907735	-0.7078646856693113	0.17587249045524084	-0.7371696446617967	0.03615595217871377	2.257779662990786	-0.13069714957521233	0.3168906525796623	-0.2530356938853674	1.2166497483609238	-0.43643082940631955	1.300473146567791	0.06828823112186343	-0.057657237181018235	1.144878074184863	-1.1115273746438474	-0.22426259257730366	0.2709891345870548	0.9641040276098587	-1.2966396321976188	1.5268703446415544	0.0	1.3995882368136692	-0.133652337142698	1.128831848998705	0.14180056507683594
-0.16407305640874026	0.7096282336860454	0.4396508791083747	0.7512449357094779	-1.2600314595371664	0.36614439031541196	-0.33220548398122535	0.008323059957714265	-0.7730154507763453	-0.6867587487421892	-0.9118542984366738	0.0831019269986773	1.3031342302885884	0.02422141147411149	1.9842401618060292	0.1978153244821207	1.1817125204609848	-1.7418102640947108	0.7457139045902973	0.486768141334957	1.3419971208243042	-0.37058716249834517	0.9200746182487789	0.8719169867312884	1.3374739044279662	-1.018038455119744	0.5857824813759027	0.2626763792186304	-0.20401081924897085	2.149551650049874	0.5574409140656686	0.899194865592678	0.1257738400533449	0.6908093602574708	0.1305429558175958	2.0375990035215357	0.5230327546805661	-0.048512899279393194	0.7168487359699103	-0.961410458543621	0.1832583166943073	0.08265241209216966	0.8249599672605874	-0.8426642362104155	2.0431401734912575	0.0	0.6433497560702767	0.5435725018715524	0.5030329805427488	-0.2757131192516997
-0.005879806966065812	2.40459752141188	0.1277099930950849	-0.36877646745857445	-0.2431857599705716	0.6472703429590144	0.3546249482705635	0.4506450675920034	-0.24695857406327662	0.4698315502399681	-0.7553680241974605	-0.5541305758773167	1.7254845314097427	-0.07341011239132382	0.4649660026416456	0.9936507907768385	0.4440667882679225	-0.8272401842301221	0.5648759766185968	0.6140669672192937	0.40416898759665915	0.41089748392381603	0.42206721233053973	0.5255198406104098	1.1224992534679301	-0.010790001134332181	0.7594352488454487	1.4910373063248494	-0.22599617850178658	0.6943125767493916	1.651239104538753	0.47316951804372204	0.26687177898154835	0.41652063382637483	0.7127879885370685	2.3556578297638344	1.2168035542155518	0.2679910017536921	0.35244506881223175	-0.37143650296761554	0.7507132183444805	-0.21102392305158366	0.5502676071201618	0.6828748878225668	2.0845165807596784	0.0	-0.17100264178522523	1.0068981261908563	0.2488712436657478	-0.7058072480935136
0.22974151854828542	3.049293852550369	0.36139666754194527	-0.7371802608841326	0.868395585428961	0.7113337057155354	0.9119128532876996	1.2551812840064633	-0.003935687315177124	1.7672670183485388	-0.6886081940099146	-0.4818174170183668	1.3313626305016681	-0.08998420170047948	-0.995329583155856	1.3221279235670258	-0.3326776711070497	-0.018549570393713886	0.6745487377183936	0.4364647662747275	0.0356324780091775	1.0102085046511888	-0.1212102389350108	-0.04016973871493802	0.6706250289502056	1.177020357884528	0.6131078274346524	1.7357299640110786	0.41860584472859136	-0.7025298201748124	2.3984281467002986	-0.5359334207822066	0.3762152485044362	0.2341396727931491	1.0631417634310283	1.8406960795883975	1.231057564331662	0.6032159191105813	0.2912083203996281	0.6276017713785098	0.9904316340281835	-0.09005156170976907	0.1642172102006769	2.3422170886534923	1.446714790969683	0.0	-0.6253742766998217	0.759821749283965	0.22052432431256358	-0.9175935867354289
0.38385712086759316	1.9060025055312397	0.9346984067458916	0.17361965248016964	0.8907522045491133	0.33635072484491463	0.6462160096718754	1.5711030738541931	-0.47349496472688146	2.524766418829068	-0.6997802777687419	-0.031172126268152904	0.12350298160481328	0.22799413020440065	-1.0702835581156853	1.2339479642622826	-0.39350836256271726	0.19157317639875035	0.9570258637996091	-0.19111561268778973	0.19673114441426404	0.7922435066721305	-0.4574229472656097	-0.08812556493176178	0.24355760783698444	1.314515189080121	0.39444468984468734	0.6000708804295293	1.189827368500558	-0.9743975858599317	2.2052736015701626	-1.0564579352891443	0.8664401271201102	-0.050839969626577185	1.0490229978241312	0.5237874849120626	0.17207198223503423	0.5694078290489507	0.49527179197720655	1.4065636559173318	0.5281195882821561	0.22201680104230972	-0.1996551009455988	2.666284203107912	0.3938893622046953	0.0	-0.6967527388712516	-0.08412460453589006	-0.21978902889239388	-0.6324396999220535
0.47767101092161623	-0.09385260712366539	0.8290872250928184	1.5212758569798677	-0.10360735603039677	0.03355168689018048	-0.3224385572786965	1.03825448819451	-1.3352920019160386	2.395726248640718	-0.575267134372854	-0.00863593751937264	-1.1229717361305425	0.706358217084072	0.23052952742424246	1.1491532657928885	0.21211283932424257	-0.050035388609071106	0.9606953186014386	-0.8249448168314174	0.16240003512818532	0.031038883977062674	-0.6311265098690377	0.630558725889154	-0.06815963916430606	0.43418934503672013	0.4623903808703839	-0.9213734313445201	1.150001361132963	-0.40041544849124094	1.176143199495099	-0.6000687543195479	1.8488553136209696	-0.2854179563015266	0.7053802963479591	-0.9437232554468166	-1.2064416021413424	0.2555573914646503	0.7899309358245203	1.3654884122132247	-0.3470180067531516	0.11851379871646059	-0.3207075425248175	1.1507903647998643	-0.39397629403102097	0.0	-0.5262271191479003	-0.8034470166169858	-1.24953270002364	0.14344216455978062
0.4085217806560629	-1.2549045189973687	-0.5207157153999451	1.9727140957773395	-1.044127130523514	0.34504268833354584	-1.2396960787267588	0.166873536310458	-1.9468425412316819	1.5560275902845142	-0.3939733453967068	-0.6729907496594988	-1.570704324393325	0.8692903461983148	1.5085445487879334	1.3553849093091035	0.5936959920388536	-0.43383720567481543	0.5376586423931531	-0.8764893185106536	-0.5904789710770821	-0.5523658116617772	-0.7636819722086309	1.3999905342726693	-0.37413523399109966	-0.39332000145099305	0.797424350091376	-1.419949183160613	0.1658344645713213	-0.09267616883833096	0.01669583612769651	0.1714283948721441	2.7299127932875047	-0.21130844383848407	0.09721783575760334	-1.7399992084598916	-1.7367455841027148	0.14418826521782782	0.990664836406028	0.6392371700002186	-0.8156616186802312	-0.5532350011052877	-0.12497914633438538	-1.1200014701621146	-0.43814231686528	0.0	-0.22563159437783395	-0.8332438147402438	-2.1223653960216926	0.8925782625670462
-0.11330383722305663	-0.8517747326512017	-2.3501321398512554	1.0720956074574055	-1.206701186584093	0.9654855878449378	-1.5386752089416986	-0.3355598993115824	-2.081024275800904	0.5276282860161706	-0.5854305954585468	-1.3244609360984072	-1.122298290022927	0.4738057659448519	1.3426663371520386	1.6045466359746683	-0.0685697077073602	-0.9546117749856879	0.06865426314167924	-0.2680952433874615	-1.7465802374516652	-0.6572142408929151	-0.7759169590558218	1.1538232290773751	-0.7508532587386674	-0.4279656706420305	0.8602818132938029	-0.5621784440275361	-0.7728609953597005	-0.6468674970290401	-0.5820478061421095	0.24726612963205127	2.5616414839700528	0.07865428413372196	-0.7267999082059579	-1.5398308173279525	-1.0585242934566235	0.4864707356730084	0.9162675878151539	-0.002871665559206516	-0.39188977805208436	-1.2616465547555054	0.12865723757682815	-2.525320658536251	0.06999667910255342	0.0	0.06201990741491644	-0.43374554276547916	-1.900227522644542	0.9597569954951418
-1.0666475169285028	0.26400868358623025	-3.16331271182994	-0.36939482029329235	-0.9186720213549936	0.9828153421342145	-1.3137935386738817	-0.3965300464523075	-2.075510093947509	-0.23791898867972192	-1.3516723847631427	-1.0425268554433935	-0.4195388215889467	-0.15882952618613938	-0.2949809182787067	1.3795305730041385	-1.5882375230800858	-1.7011568645801383	0.04923503457629531	0.4631669810142022	-2.435837027296564	-0.5818724990583715	-0.47275495988841565	-0.3501611552817437	-1.085763578605605	-0.030564632020134423	0.12116099741123969	0.5982177832630521	-0.5613349850692189	-1.519153836392147	-0.4768255428966813	-0.5018650393342179	1.0314877415973989	0.17524727086645386	-1.5660103622139707	-0.7161774876564343	0.10291252110032238	0.9694579745710297	0.47132968893130545	0.03938195441864993	0.4276315227344442	-1.4044736435352998	0.03978347774396519	-2.466800700988293	0.5148037530038281	0.0	0.12144078206317736	-0.3703746115298426	-0.572476715863971	0.2932998869972965
-1.734193250072424	0.7525117350797215	-2.178855878758672	-1.2053873330859346	-0.8518036622519528	0.06341936952495296	-0.9957547698262766	-0.5339854547216192	-2.234738804710784	-0.6769046375353123	-2.176598387889385	0.2394943622292582	-0.09324367272127315	-0.4411509922525576	-2.015218385694471	0.5907047116935583	-2.8524424762630645	-2.3364803613123666	0.5661756237052492	0.7417662369956897	-2.09650912639974	-0.6318615235422561	0.12040163385431246	-2.124983969571459	-1.1881589833760693	0.008805817639492872	-1.2443458505291753	0.8294766599595443	0.823484330853701	-1.7657353091450068	-0.06722114901181267	-1.1541169835875977	-0.9610906626468392	-0.1205214982389246	-1.9928313727190392	0.08155388534013315	0.8430890720417615	1.0978553449178698	-0.1671824494193706	0.6262629434033165	0.6046369725806604	-0.9528467110667727	-0.48237132337068783	-1.6870028731899511	0.5040754787856091	0.0	-0.12442855689099808	-0.8958289762114962	0.8066331798081464	-0.33831390815926116
-1.2308131177507047	0.19860743213017246	-0.07569979761212298	-1.109115667049962	-0.9952394682174303	-0.9555548901102386	-0.7656069747829755	-1.0591946403689778	-2.27211374805137	-1.042644171708039	-2.1795292307866805	1.5539541784204107	-0.1681900254822854	-0.17341858948172786	-2.3849396954577653	-0.18078515296992895	-2.8842055235234	-2.153253451322328	1.2158579331595212	0.5571799053418871	-1.0014541950411444	-0.6490820497481853	0.6641145989026248	-2.873704120823503	-0.9972564505140608	-0.4224565939611421	-2.327381935748156	0.040031354124305016	2.270942675826019	-1.1815818244608522	0.1375736970141043	-0.8595159029390111	-1.9976545807536288	-0.4885598034885714	-1.6689513442888648	0.4606738045915038	1.006018911708523	0.7672169506386725	-0.5667601716449882	1.1328983433464224	-0.2780677288349646	-0.37607653186359624	-1.0459036536805568	-1.1462451109679639	0.15170405123122693	0.0	-0.40117158426244465	-1.3078567350819719	1.182119961021227	-0.10167438386335297
0.4183467678813519	-0.6897409403347117	1.6620498472856695	-0.6995067450455955	-0.7358698739089136	-0.965711414119826	-0.44512192635562814	-1.6007008103780487	-1.557967617780676	-1.50933837559788	-1.052114403683496	1.8429187679604366	-0.2442380499775915	0.18496052781853697	-1.273177746175926	-0.30879290901071327	-1.7549252013999248	-0.8391213471710003	1.4423399360957494	0.41086224113287406	0.03973979072481852	-0.2793016956126253	0.8370705616570678	-2.249036259745162	-0.6322745450715929	-0.6730866757238914	-2.27915870641764	-0.7780686918459446	2.6167497221065603	-0.47372749139392195	-0.08132181276297593	0.09123538156306131	-1.5499177059227525	-0.4468042080227131	-0.7787104109775124	0.4117258517101744	1.0675842943970446	0.3010573280562038	-0.4474623125577131	1.1206171172320885	-1.4629446343505206	-0.06250599273809808	-1.1745074965752784	-0.9588644584190403	-0.23203694621033658	0.0	-0.26701270086975487	-0.7655564900733698	0.5370871292772385	0.9195257902834801
1.985869122402884	-1.0477557400643092	2.02489900399316	-0.6225037609432136	0.10918589645125916	0.04547215983855821	0.11421564934777581	-1.5627884027183736	0.054297101973253256	-1.8614996433123066	0.5042273808311825	1.0024959475387223	-0.08355503178776157	0.014280451692582748	0.1746343658335754	0.08735680407419597	-0.3705063566129458	0.9581384329833297	0.9068644240316586	0.6680971046886739	0.41743995169733683	0.4414755098758269	0.6830065307743561	-1.0408680510971196	-0.26880417481222896	-0.2952832366089705	-1.125865340424464	-0.8006014254041309	1.6386468487494352	-0.3221480851090192	-0.5814969794176696	0.5725796952300798	-0.5332809502262061	0.058678240015437706	0.03399176559582709	0.08546443765230055	1.2808490896236011	-0.014835791255308973	-0.09051749450136952	0.6398382706978095	-1.7948544773150779	-0.003523253047831967	-0.8604145340674711	-0.6247464833070422	-0.5089716765869475	0.0	0.3933262568832873	0.5468892846201585	-0.2673622249796998	1.6992006040383454
2.1594606463208947	-0.6910403607597689	1.152340142746329	-0.7420228062393255	0.8119410937781022	0.8915347249288921	0.7383228431555908	-0.8983704147242362	1.8137000908421634	-1.637436607335033	1.4359650673712059	-0.08482416165317083	0.17561594240214148	-0.6862650363901014	0.8037288586312332	0.22628748654110625	0.564636542643165	2.083369572719784	-0.32727021946385915	1.0535665839783406	0.1514499019013002	0.9998056252143389	0.5080632970678851	-0.1527572151428071	-0.021362785983226704	0.27848741188346393	0.26320080384161343	-0.2695733325802849	0.03667855787630324	-0.5284149534022115	-1.0384804859363508	-0.017136525911251154	-0.24506706406441975	0.5777510260886942	0.3171972631896494	-0.3660222027275261	1.2604413239817114	-0.22419895347970703	-0.1439998119477142	-0.012361195717725103	-0.9810984131071987	-0.01964511299579123	-0.5820249339590984	-0.013163381188427263	-0.6551510210295995	0.0	1.1396478373763301	1.4126686630659286	-0.5569009525819572	1.3514061360527485
0.954054683160796	-0.018744329317295222	-0.013207537489346778	-0.39057584157441533	0.5881197515551038	0.5559938272443705	1.099722881391459	-0.18261272439264978	2.6441528860630217	-0.6406551257546025	1.3936500856895837	-0.5116988295630381	0.33844764686350715	-1.160143895238438	0.5513232820416001	-0.36420220468075615	1.1724246965067264	1.9569553458029298	-1.7552775873862843	0.8867489592881449	-0.30226026941726586	0.9444668216952951	0.45268584785632504	0.3319681048384619	0.06942074747240592	0.26285389019038885	0.9893487369539553	-0.026624379029156695	-1.3106388358155072	-0.3177528159742012	-1.1601707791593845	-0.9610196640113636	-0.8343567775905002	0.6739873289561393	0.318686374874195	-0.73997689455752	0.5233845988268186	-0.47475188256320366	-0.8735356039745475	-0.5900950982193448	0.13991998075016807	-0.06407589963084018	-0.7033394660018252	0.359538912899467	-0.516836733903315	0.0	1.3531792629218937	0.9136013688905311	-0.48003168765522	0.1244640443582768
-0.26405431023561016	0.545743909891694	-0.5543682998349992	0.6558619380552468	-0.28342209069023433	-0.6219374988690993	1.0648956817734365	0.09258941167943888	2.152448979105276	0.6957342018380172	0.9781356544704976	-0.2322465824928958	0.44200740392107724	-0.6917214642442719	0.2505250913243405	-1.1598419985880357	1.9173631893813987	1.0865119371337018	-2.5690511022348588	-0.1545921195383522	-0.5419336725550473	0.37465330539732894	0.3107422352549243	0.8859395025725819	0.01836784287466756	-0.44291920297180076	0.8286416959941678	-0.36756268666977215	-1.9126086121493064	0.5795316240435967	-0.8458331544531752	-0.9807067227992804	-1.1488408304485267	0.36721638261183087	0.6459182315341045	-0.7836216494035819	-0.7534288367999268	-0.704766253148828	-1.7090219054764013	-0.8951125819482744	0.6346133124538041	-0.154236240119663	-0.9688875159043421	0.12367555279508881	0.07285487413100127	0.0	0.8366886984508677	-0.4301365626702422	-0.5286923400580664	-0.8609443811412212
-0.3013695076262143	0.7807108521788789	-0.18158488572156606	1.6788092661914322	-0.6342986102902907	-1.3980090715023095	0.7635073558093989	0.0681170488297898	0.9982502794006943	1.53488347362141	0.9203470419520041	0.04015813948872202	0.5994200143626854	0.46847820274794055	0.48439603453794156	-1.1870874647294136	2.6969865685139975	0.4419556678841704	-2.11823076316233	-1.555895024980897	-0.502800380478081	-0.1996049246726734	-0.1442871422275953	1.5508697329503376	-0.0882478859335325	-1.064886320559845	0.17709686868433694	-0.6686445636214401	-1.6913174814428777	1.4375850841769893	-0.27561587601015997	0.2950875106478409	-0.24390973926167184	-0.014227133307038132	1.4061688718501133	-0.41001770779383107	-1.7524133669557391	-0.7535599201329246	-1.7595865714545462	-0.7058381777977881	0.5469042620805341	-0.12935118863484057	-0.7630489684552132	-0.26019052138762255	0.8716486088806191	0.0	-0.032996688643854466	-1.157788423456153	-0.7034157881568909	-0.8390032919022341
0.5132431699905032	0.5570677057717206	0.6782876366416604	1.6556045557660881	0.19118814570762385	-1.1190079312587162	0.37122782241104224	0.2072411545055178	0.23675934167926413	1.3313097746569122	1.2144095683484208	-0.2737254546577779	0.7134599042963368	1.169409009499173	0.8649843181656092	-0.25171419641253456	2.7391542573723626	0.44767914419985055	-0.5342043093008518	-2.33025082329557	-0.3623526658955177	-0.4098466845326904	-0.7495349696831117	1.6477843762898938	-0.10964623427908159	-0.862028713935626	-0.48402428108774015	-0.20893389468757464	-0.8320253388410503	1.3251661004787085	0.15867786608670356	1.8456720042759043	1.234528238214639	-0.28332617573336616	1.9257556506365598	0.13280707192686678	-1.8110535583313088	-0.703522455028868	-0.8307004095371943	0.02496905231505942	0.6951506855308248	0.27685320779110145	0.11497184776191707	0.012493250086873449	1.1940732470598745	0.0	-0.7341445276086909	-0.5179139287255947	-0.4789382410358059	-0.1651703941103069
0.7668986034133004	-0.08570961792462777	1.2439724232136609	0.37965184112241135	1.4337877584795387	-0.3946358853416884	-0.035431889369012565	0.5745672922081368	0.3400710688530533	0.3558753060963761	1.2448214176073593	-0.9526777725882439	0.575708039155066	0.5238974203673722	0.558881479879963	0.6582650503792387	1.5429501171555198	0.7265571888377751	1.108557530411928	-1.920677674047811	-0.27918289118951545	-0.340902230359557	-1.0293622774292488	0.6651329834020322	0.033928177815831746	0.015231386603422808	-0.8998880504394342	0.8626485261224341	0.22290448102311117	0.28570696740959756	0.1465928899671153	2.322179298857639	1.5802990826685046	-0.5139645320046454	1.53072138820914	0.4602290283260575	-1.0594861227305623	-0.8458887731498128	0.2522993691823453	0.9018731182000224	1.4651543775451892	1.0458367253223866	1.0951659826546483	0.9986697789651304	0.5897618503625399	0.0	-1.0678559825945033	0.6721781562789203	0.38501685616926234	0.22224980001753192
-0.29003127127119316	-0.6904237942123412	0.989311095133694	-1.1901093377972316	1.7313030872978163	-0.18305345597322373	-0.39615756416824793	0.6971623936276778	0.8878246571162598	-0.5046818129536559	0.6864857837131091	-1.2465653164656454	0.23884244418276407	-1.0310089567168619	-0.5952945456247912	0.41244198048047953	-0.2649341609068306	0.7520311919566778	1.5483738633123154	-0.7498922350414369	-0.23710785950744137	-0.32667816042552034	-0.7165352756770318	-0.8247375195424667	0.2515440470382124	0.7549450296583707	-0.9442055300224798	1.6005588954298489	0.8491377147477465	-0.557849878286027	-0.22277861626106493	1.4542473059866095	0.003499104820605077	-0.7434841622736974	0.4902794312459881	0.4511950649881264	-0.21080230833537192	-1.21181129147738	0.49536504218421423	1.2578745304680774	2.1388630184976907	1.7105060216762773	1.3922328671867135	1.7843578233291801	-0.48016147579450574	0.0	-1.1587559937174634	1.019037750588699	1.2913945677450953	-0.07964965426467563
-1.7518426829925753	-0.591558910138442	0.13054577727919733	-1.7963880255127258	0.729342517363264	-0.5549646194069253	-0.5903706759259953	0.2172563667961686	1.1439981107851915	-0.5528241429423492	-0.003968040306868588	-0.7595584931097091	0.03837449811269903	-2.041538002464589	-1.7297275154615432	-0.9199803276369144	-1.3175129320500316	0.49642637601010664	0.5099854321239358	0.1610001592190936	-0.07811634628616541	-0.5558562663750201	-0.08475489256707588	-1.5415743353098879	0.3504434663805952	0.8410323936828027	-0.5448874434999252	1.2824438555930218	0.6444629216064817	-0.2362334364948717	-0.4956169973867466	0.2486116181630405	-2.255410854867882	-0.7893919436553406	-0.1462179373085923	0.3325508793165284	0.16877499264917037	-1.3564035530272984	-0.1668569411406562	0.7771283552843907	1.6620721955785336	1.7492541756019448	0.874161306701108	1.5236466286471353	-0.9521441134832368	0.0	-1.130643723934198	0.23382017248146525	1.3203958578699542	-0.5848831572651806
-2.0185577124890726	0.27488664801303725	-0.4772127161251663	-1.0877819691335535	-0.4752405985437307	-0.724577370292897	-0.562100510541303	-0.5283816652753487	0.8249746122268529	0.06493470774846126	-0.14193703101729827	0.030294278952565236	0.08833048442508493	-1.5351827324493517	-1.8169989128012862	-2.0326524539188306	-0.8592928129595614	0.3082651154818987	-0.9102826643927681	0.16012422926285336	0.3541913846182186	-0.9060300041294498	0.33667435712197563	-0.8794594705099311	0.25838414762777906	0.5299740403621372	0.10866746856804638	0.19169793669002394	-0.15031839054430243	0.8621506831818658	-0.3258068226355586	-0.1529415055194709	-3.0926635486930114	-0.5088986705694678	0.20712077803705636	0.2984640508835277	0.07620130099210105	-0.8593029934826776	-0.8204756087956627	-0.11496177482667916	-0.02327505917730886	1.1378451112409116	0.229037861712016	0.46642398168563903	-0.3367730975150186	0.0	-0.9654206102576082	-0.5182520849892482	0.2641945162146339	-0.6441102763057284
-0.6086327326207597	0.906064841311836	-0.12642152065248619	0.09906434770221653	-0.6199677215751838	-0.202408397147539	-0.4521507570087741	-0.8067012970825254	0.2804566235577776	0.5278271938319825	0.2980396199030974	0.20089315487268125	-0.06903700833111923	-0.12278685819126808	-0.7915823497916081	-1.7684048486393775	0.4366874050405386	0.3169982010429132	-1.2467050890643012	-0.4351142786896893	1.0636636350488038	-1.064075082546077	0.3375947793841725	0.36085421511668725	0.14346070086897716	0.3652876428929564	0.47051184596806556	-0.681534607798119	-0.8057925749552948	1.2884990951488426	0.08680500351890913	0.3805551821503935	-1.749920500759469	-0.11117254362258583	0.8299713548307097	0.17886141087316587	-0.15175482205055071	0.018589651082406827	-0.6444522554585287	-0.6466591317547102	-1.692083184006943	0.39575652336212436	0.2133036761741844	-0.33364569882538747	0.5735263015067549	0.0	-0.6864732669148887	-0.025792804209850764	-1.058900474187957	-0.2495723535010991
1.2622562836346576	0.05219664184148446	0.9296665774160334	0.6510435435975727	0.26803207213855074	0.5325160763322545	-0.4523796102453347	-0.332603444579888	0.02190022818707795	0.21118406661183037	0.6077166079576376	-0.6470200883095707	-0.9929407491882449	0.5826309062160254	0.36561243561096374	-0.35631376414477844	1.1692635802183102	0.2328181799610046	-0.14893517309370308	-0.7114692431376657	1.822576474609635	-0.7463703193475038	0.20682532725795408	0.8604811184457148	0.25095240796112733	0.4870100638155085	0.09609379608468693	-0.6228508319474142	-0.8219405100494567	0.141293941203465	0.16622635017261433	1.0183483634722699	0.4221845592532954	0.024231559436039062	0.4351047999508887	-0.31842546299836005	-0.27332730875321576	0.4785330667945465	0.16967351710148368	-0.5006474427088595	-1.9936702548998118	0.05212844842589674	0.8384357024476289	-0.2642867853676581	0.4763763512291397	0.0	-0.4873685680845585	1.4887477847016308	-1.6148885539808815	0.05125600521186378
1.9596579748817728	-2.2460874498892074	1.559135451950063	0.2856504044520097	0.9912295310919719	0.7215916482177673	-0.512161427073302	0.406850617774924	0.1890465511875706	-0.6179160733519553	0.20201673016262758	-1.8783906631341527	-2.45186044023904	-0.30108191974808923	0.6808034366465043	0.9117987180499454	0.6878046807726755	-0.19748341206390116	1.2505270190045337	-0.12764381446030024	2.2365290836825245	0.09420365014075326	0.323818133472655	0.28513824000503474	0.6137748746051777	0.6181634718089618	-0.7065206138140091	0.201835849187581	-0.4182845686887491	-1.7795835343941686	-0.33862855766271616	0.9761613260307178	1.4565407155097148	-0.13440555689932573	-1.215740930201159	-1.0408229432062064	-0.2751433395499959	0.12792344305737083	0.7308217214653798	-0.08420571568507391	-0.7708361448956581	0.15113002490803157	1.4163010634680224	0.21580641354291488	-0.8959698912591524	0.0	-0.5197123472345238	2.5658188061392186	-1.1692077951394568	-0.1025253526457677
1.0788227010414129	-4.193981003617482	0.8489401979822803	-0.3095457707901494	0.6642473561732366	0.3832676774515429	-0.34261559628283234	0.7736933301457221	0.4921641839883783	-1.0409732421423694	-0.6518199757126131	-2.330771848835023	-3.272291502904517	-1.9111801725304383	0.17746886250683075	1.1387340416477403	-0.30023354261091223	-0.7291498057282267	1.571975950097546	0.9214339274437953	1.973205700090545	1.1224084931972143	0.682313514619357	-0.40529277970890143	0.9728320315554694	0.5874114720969019	-0.9425866457295136	1.0377939614414453	-0.17218292049241193	-2.6508546948329683	-0.916331072482803	0.2679018244187985	0.7569894933455027	-0.15706751358779636	-2.7424637103289657	-1.3054454468087138	-0.20954210718791055	-0.42936963015062496	0.5587215870919944	0.055980413137966145	0.8884736703874782	0.3348166587611467	1.3698807945910074	0.3018422788199392	-2.2527192908576685	0.0	-0.6187126779925468	2.110175226078257	-0.38374788585374486	-0.48790436778806845
-0.31994836196076876	-3.7563063364496028	-0.8392184858907601	-0.37127208497663355	-0.2790988863618716	0.2589118900185706	0.17603622684746786	0.7607916963626441	0.5915057000232439	-0.4702798208280185	-1.1319751595069245	-1.384652541295724	-2.3849866424577066	-2.499702031094171	-0.2944152193248283	0.6913408295607214	-0.6412301065741032	-0.811990046703089	0.7031386260615959	1.528051565560629	1.0376751846374341	1.6994428027843873	0.9170485618661041	-0.21004281581123846	1.015540534232182	0.5547990391959576	0.057258954120667546	1.2844886009594234	-0.22914643267887097	-1.5021735204105415	-0.7462700916950931	-0.5137666751517123	-0.5890251210833792	0.2713952634469986	-2.473883112697171	-0.5902824037024569	-0.08026904981630403	-0.23759603819459946	0.10418991004500443	-0.06795909036131448	1.8062074510234254	0.32051135058416863	0.8455752381135996	-0.08833478539912322	-2.0185846953023936	0.0	-0.429633418606628	0.5085614825594487	0.019254767796027545	-0.6638920825071762
-0.9647067814328049	-0.7771788179532193	-2.0651953075355443	0.06721381480834836	-0.7119531248627152	0.713328884429226	0.6894220434259803	0.9263467981927316	0.4486962864571878	0.6544665214908779	-0.8079932314026956	0.4412917960056198	-0.0440752675710264	-1.275071386965019	-0.1199900122045572	0.5427663775862516	-0.07011466818277058	-0.2293814995733407	-0.12651633115620783	1.2273858431834617	-0.13254530816651053	1.3220815519462146	0.7623564860773101	0.6513538638268662	0.6719135392388832	0.6486686313794918	1.7119658633281414	0.932316991444148	-0.11036043410568941	0.7302951781539957	0.34610243561006376	-0.9199534413777873	-1.2449070619252132	0.781526118569684	-0.29698122789508286	0.7415832767319437	0.0945667364449263	0.7920571461797082	0.07942604003404162	0.031995589016892124	1.7245413641087473	0.16603725984636783	0.44848705330858735	-0.2913077930465381	-0.10032729435921028	0.0	0.1310170078301565	-0.9367806965472657	0.0038429833480077185	-0.5007385195541783
-0.6012615624495586	2.627618252977093	-1.707569316608139	0.2921651188533038	-0.19579631472706555	1.1225180733517817	0.6649195758618747	1.5465605153215876	0.29693104329033315	1.2488549119910162	-0.08146168661628485	1.9512142677275088	2.207558130961842	0.7610800373601924	0.3997287505748991	0.9975169333656744	0.5643343234726601	0.609679321886071	0.1763339035741046	0.46464785951416415	-0.8987252865247802	0.15596569738018184	0.35974033642575803	1.0306642973460876	0.15013970387954845	0.6374079889394724	2.562944501643884	0.40961542526774136	0.5769546629025267	2.1372459995447555	1.5222176989418053	-0.9895031447695976	-0.9448798394759872	0.6025031559584052	2.0703940112936117	1.6352450088160713	0.24447807929597137	1.6135686682236872	0.5049282616493925	0.5631326669275167	1.1843255156435597	0.07587344574020309	0.47278714823134327	0.12516426571335354	1.852510060998297	0.0	0.6768933960982013	-1.436314785978203	0.08160007014550098	-0.1885830593404563
0.037007365687778675	4.005378742709723	-0.14253892949192823	-0.17837650430312987	0.5851258051803799	0.6622520399198625	0.03678484355776123	2.073727189698338	0.31759597338473583	0.6968986985353297	0.35883622627004297	2.321973888727718	2.9220065464437077	1.8695819452940612	0.49655777971486725	1.366614270989368	0.3637043374981841	1.0830097921501287	1.24142136930259	0.08515817251835932	-0.8620101895404032	-0.9347919088941176	0.06205688911968599	0.32018694326770814	-0.2948852530195063	0.21052304758299614	1.75461400747743	0.13018659597044693	1.4243447483273954	1.7429216964835546	1.6863886482423718	-0.9937400188568994	-0.3190619980244316	-0.4941328743537949	2.75621836450416	1.375009630911166	0.3654650272240082	1.1916902910821183	0.6988907922378309	1.0213085354080034	0.6857181063852876	0.09642381697010036	0.5545633668575013	0.741121462111528	2.0722062069098146	0.0	0.7506686504130597	-1.31762050780623	0.5882693511593997	0.12597450651094916
0.20537383629615744	2.852274042938649	1.0869990069795143	-0.9681771776626374	0.744661585343947	-0.49381742240142534	-0.597496615717919	1.656131029457005	0.4007362726396153	-0.4894247974543378	0.32602225360986964	1.7131269283325443	2.0262268613346643	1.3507275690763567	-0.10177750662588635	0.9076597541738056	-0.577542967072973	0.9669624589827127	1.6287145844102622	0.42051001070846045	-0.17724936366762364	-1.0946490172748025	0.015371611161032292	-0.7388011908649778	-0.5814816106634696	-0.48881644818378783	0.020580660976221504	0.16356025876278904	1.5138418732223269	0.331924788045942	0.6219200213906139	-1.0821231054160843	0.1496030115874101	-1.7278820045919503	1.5412748764103807	0.31719179239196177	0.6051411272824935	-0.2481929847536028	0.19997256877886863	0.7048758506309554	0.22968566992401188	0.1022478600512498	0.1321711122768168	0.8429419704711336	0.44926464954241074	0.0	0.3728580248736483	-1.3089557863742143	1.2791328138682012	0.44155780643786086
-0.14191350481722928	0.85952325594296	0.8166004214295244	-1.2155065878220477	0.2262351816945069	-1.1916917324853096	-0.5639484985842049	0.17569836550585247	0.2513068439330723	-1.1997220453578996	0.20115547844052112	0.9148287905124992	0.660984855457607	0.14643276595369298	-0.8579906790433515	-0.1967289530501012	-1.3393604400225907	0.5468094472769497	0.5208853794177558	0.9672551125299595	0.5453876875158065	-0.3020102129604509	0.03469254501175828	-0.9155298712209413	-0.7965002927600422	-0.8860678503610947	-1.0261381843972066	0.23098340892575223	0.49582967298115177	-0.5905284785371805	-0.741583536865282	-1.2376659354657444	0.5347743529607294	-2.001505633947943	-0.12120309571464503	-0.5299999821999963	1.0909034628332708	-1.3971377153803948	-0.5717362783638045	-0.40833790961239524	-0.36727051121519083	0.011609075168747776	-0.8399008760119142	0.3784372895953922	-1.435543654639916	0.0	0.03858696833197433	-1.5914733542696113	1.635120136965892	0.6331940439677398
-0.5281162333071902	-0.004281392519124511	-0.587319690373832	-0.5013773360162074	-0.2724201345886135	-0.6224209570950356	0.15802273156493277	-1.42155240972034	-0.2676693679357971	-0.8785383307616145	0.2949415980692149	0.5212732627976876	-0.0998570716807557	-0.27803619746891073	-1.0595598726251458	-1.0119814543402716	-1.2461288191314797	0.18221669975104085	-1.2478696057421936	0.9743549435678739	0.7136366918975396	0.6052298913513232	-0.11549448608304978	0.04509524177153875	-1.0317740761142975	-0.6278748293425706	-0.5861805926179019	-0.01371292409030663	-0.8398561242568743	-0.4054420051423391	-1.2495345286567432	-1.385942280588144	0.9218129406053094	-1.0342974188242744	-0.7349709610160434	-0.5845823286130806	1.643656800023097	-1.2938191142715518	-0.756555072411656	-1.5051561026893179	-1.011925243690178	-0.11565959814469237	-1.731455478527485	0.010489717635061303	-1.9652403987082108	0.0	0.13676265848386326	-1.7558468267347322	1.4074254926479957	0.3842410277366224
-0.5579180070030126	0.6139284284272253	-1.6497452499335143	0.708908961499232	-0.2174984828281407	0.6690786618392726	0.9323081638463316	-1.954472907641497	-0.9228952210206908	-0.036693139001861025	0.40302540146292104	0.5237792297607734	-0.13677911910380963	0.526696696090133	-0.5588383269270678	-0.9125444285450317	-0.5245970210616283	-0.08425059880078939	-2.0438235503913953	0.25149069765565973	0.23199321207286522	0.8119085369161598	-0.4132645949727057	1.1364894433286976	-1.2593196483181621	-0.026485089013527134	0.5431410733461838	-0.6228773286571508	-1.292940892075559	0.24730598945679758	-0.6310202534242243	-1.3606179061036237	0.9908626978823286	0.3725214987464267	-0.14857347830991732	-0.1662724658705055	1.776520465930985	-0.3074711421411642	-0.04803790540387603	-1.7426047071642703	-1.3950976854486903	-0.20084354526486228	-1.801960155346812	0.20729962330694301	-0.9780154669903792	0.0	0.5195399964808985	-1.4848029896128807	0.7674907317964663	-0.3680218613841682
-0.2242854996124027	1.5122538555744705	-1.293235738582867	1.5514378842735712	0.21366127304514052	1.3643571598554636	1.186485858373561	-1.1358222861650835	-1.2868701830377844	0.4164814001057673	0.12202111110508071	0.6190460956973592	0.06917821190757151	1.6534360711377225	0.23901893270827493	-0.24415231564671752	0.13259002487466848	-0.43593724463943123	-1.2083747458390688	-0.6810560857034894	-0.42395093059152866	0.35074754330375296	-0.6019776752507359	1.285477673912506	-1.3317289576263838	0.3245361508195645	0.956675921795515	-1.2146095555596534	-0.5284729969209937	0.548029176493185	0.37900613270429273	-0.8457314351472676	0.48662321661897395	1.2297792746907912	0.6742369607658366	0.11069925484977686	1.1111109800332548	0.4507058837198104	0.9646590772544982	-1.107104639170607	-1.4210429714282933	-0.2513954888570858	-0.9110014698931576	0.6048472994020363	0.39043952162265405	0.0	0.7673144483980071	-0.9361328273603776	0.025381564556174633	-1.0442341769762216
0.2259099360574931	1.5348929490584016	0.14257242963552652	1.57985739104881	0.5078538516141323	0.838263966193232	0.9682086771702684	0.18597612394957747	-1.161624320268394	0.21439904559914325	-0.5417725266981518	0.6866830155006093	0.3006355423997156	1.9088416999090791	0.9695387352427289	0.12278820450208437	0.41322637881274493	-0.9144289123996439	0.2599328089038896	-1.1819533413274264	-0.6266658575063121	-0.07620129632855115	-0.47193173846221614	0.5400680771994667	-1.0637128618830578	0.2736455004846964	0.21443354263562905	-1.2566850687041233	0.5638951545117916	0.5366397923007825	0.9243040288683245	0.36968328429520475	-0.13946770434057956	1.3275098017507228	0.9143970897333177	0.1640573886799542	-0.16973864487427442	0.4628997600850516	1.4552167413953452	-0.3702751057239716	-1.3543470206762922	-0.2883725125937855	0.300618026620956	0.49877256211959053	1.0743865731270454	0.0	0.783267657887229	-0.40548273443225274	-0.6244730550332512	-0.8271364888622172
0.5300614273322506	0.7259040896977279	1.3324489294446713	1.044956968269348	0.45587277063550247	-0.24848911105802693	0.7014112391585452	0.877338239517493	-0.8102396775116665	-0.05344087658581625	-1.1003569142005025	0.8121771843780695	0.7681116466377665	1.0435671482992381	1.6209951210883538	-0.2675482897925041	0.5768426205900931	-1.279360043900566	0.8503826425802824	-1.0832740690531741	-0.1646121894150664	-0.025629582870547243	-0.05959962801373554	-0.13047782006960845	-0.3562032312677014	0.20507963793520909	-0.796696245103562	-0.6007548485407437	0.8553758397654745	0.8272538392108224	0.8502531774053981	1.9394457438600432	-0.049005676528877155	1.1803098956638356	0.6094393184972693	0.41976187615523236	-1.3380567209460386	0.22423274933597256	1.1753624239604266	-0.24870175246088372	-1.4721155150985759	-0.2665451693527703	0.9004680442030114	-0.1991955671750487	1.028005633350584	0.0	0.9119429867970509	0.10614696261012148	-1.0561528467937455	0.39714012263542975
0.5319434809392966	-0.0803986866210503	1.295137574419346	0.47991484252310607	0.236355922260679	-0.8320924551349553	0.5618534051450503	0.5368678803520278	-0.7045558798571169	0.25309817029383586	-1.1363855550592934	0.9403012482580966	1.4818304204843489	-0.09978946549349554	2.207723985014267	-1.0838950246048835	0.891623970309483	-1.2482274305773622	0.1616909157909739	-0.6641157895313822	0.5452932513707914	0.19093455822476155	0.40764481833202343	-0.04049412539037168	0.6569472795511756	0.390351926852548	-0.988227009480196	0.2592298179919692	0.18158381943779903	1.4944704442758125	0.6176885918743554	2.934160173150782	0.8994099776690375	1.1882225642617812	0.21610578019390916	1.0370595641506983	-1.6605356818579016	0.3684370089644529	0.5297875627274615	-0.7302894391276562	-1.6996807755324819	-0.17847858240559536	0.40296124722977206	-0.8208974826070902	0.8902531882691033	0.0	1.4099762838645158	0.7652340338082824	-1.0839403359237847	1.7007995821254942
0.24897429607484364	-0.3849234868145244	0.2660079313656207	0.18564755279123185	0.022158158809716905	-0.6031083614704216	0.345027730636433	-0.30613062769834476	-1.0066804444990338	1.0095279431564967	-0.7488908285740616	0.7686323117540232	1.8741444190189	-0.5069340722326153	2.4001757278530724	-1.6523973828965268	1.1812682268869652	-0.7951534608218165	-0.8112776994745068	-0.19596206922795623	0.8092878460162877	0.060607208144640906	0.6859010035716544	0.5305219401842753	1.5537644427359805	0.5256441817837314	-0.23341907750966734	0.5680589797790343	-0.5783237957324632	1.7141760204065812	0.6037103025157975	2.5596798626433865	1.7462316411850027	1.1790225134983654	-0.10370276234777687	1.4882003242511297	-0.9864125314869464	0.7853719068919666	0.02160053020331216	-1.2150410257029467	-1.7042109797882188	-0.18439084791034846	-0.8155517931894684	-0.7998509185920717	1.0542033411332719	0.0	1.9754641555052415	1.4683486935797208	-0.5655093282274948	1.9697862592102486
-0.09913323710917382	-0.4108469903532283	-0.6427934518496236	0.14463319427038956	-0.2163853738656519	-0.08728788488977662	-0.04798487202440162	-0.8586195469134216	-1.3439298021458363	1.466166989880848	-0.3391624008022701	0.1260826562503097	1.347009118970062	0.06112943023697152	1.7822979345909273	-1.5641793101230845	1.0815340997161877	-0.1708130962634755	-0.9238608880856563	0.2805072638617467	0.26629237447460224	-0.29807344003940556	0.6225449022159221	0.8826254536956732	1.8247537108124732	0.14533706730313847	0.7272272785187905	0.032316370932936066	-0.5490924289149914	0.7540805735847319	0.7086377712651262	1.0037460951309178	1.4506052527201478	0.8556779478252257	-0.49760475746125615	1.1254069908949214	0.13781042659061177	0.8899603303178483	-0.14510027127463135	-1.1548743588350512	-1.289970465958612	-0.4653091240010761	-1.7446102276482163	-0.38531733206163565	1.304189991546331	0.0	1.990694759526095	1.815818478813228	0.3436810658783642	1.0762090000759565
-0.24214709223736533	-0.5233421178279164	-0.5376710812964971	0.24700970894748522	-0.49055395770427407	0.1847621083182848	-0.28613228047094064	-0.8127929090545533	-1.1747753789876034	1.116017633255231	-0.07317672036283315	-0.6720705186357265	0.0828499691758638	0.9684209403693969	0.4868261063711779	-0.8417979964901116	0.5739170893597086	0.3296142375193504	-0.13875225702365518	0.7231934952862157	-0.8011281985753484	-0.20001353073636366	0.19085356526056216	0.7816281258081331	1.280535686050473	-0.6375327094392316	1.260013248879439	-0.862820325942052	0.2192184183644699	-0.9085444934815642	0.6317083485344295	-0.5833432437194069	0.19678427573711627	0.3929934237475239	-0.9274401085086621	0.03451091264312203	0.9039270529783411	0.5506618782320146	0.039754479927585844	-0.46307644485284855	-0.5766675212757532	-0.8894705659227173	-1.493173007686568	-0.2790254384575004	1.2521995365883851	0.0	1.205958389411154	1.5921150838046076	1.1561231535700123	-0.022446563545456984
-0.1601993544644355	-0.6912446440387147	0.47181001786110804	0.3976323431766393	-0.6256675390415722	0.1889440241148303	-0.005584704643074045	-0.4783273748728856	-0.39010626740556303	0.21967477139393143	0.24835493126565125	-1.0749431455065845	-1.0055321231415184	1.3847575173894835	-0.6933985544857038	0.24819218143670316	0.0062930608727416746	0.5789942696859158	0.5882895581903681	0.8721129970659112	-1.729258264136015	0.6454247618848831	-0.46886289357179844	0.5232204715739888	0.29812014466609893	-1.1389739390227207	1.3411568219346628	-1.31791764609223	0.9328352492701938	-1.8745101855589132	0.2996718920351073	-1.1241854958279769	-0.7012218890758652	0.26256786950386113	-1.0640755074345105	-0.9585086519347791	0.8456427776653446	0.2981144319707657	0.5676933230209881	0.5658099798451919	0.20053734545866936	-0.9904233546488233	-0.046507497453498144	-0.6951020452682354	0.8372278596950364	0.0	0.01646172317391404	1.0669700835968088	1.3803515828874493	-0.4142648297359154
-0.17039051444710646	-0.696633637423492	1.4489591239052886	0.42455060825986846	-0.48825043089691145	0.07261686971368557	0.5854239787508689	-0.32487726991787425	0.5214584473084996	-0.5733500442767642	0.778947810407254	-0.9410376886408052	-1.2317769794017208	1.0190922286369712	-1.0454476579759386	1.3374009197388461	-0.41489201869036646	0.6436364092197365	0.4944140032205278	0.5010744145750576	-2.0307322863306028	1.5476750658514231	-1.0375161054946493	0.2686205070429499	-0.43223820683518865	-0.9443692699069963	1.1185085760478315	-0.9815850565778265	0.9731631344279489	-1.3587087891209846	-0.12458725722776266	-0.6271395442123457	-0.3145496698788016	0.5143742700228491	-0.7943374596193303	-1.1967730251190734	0.1415922247917806	0.5077668281245961	1.2515302177655336	1.5129173391476867	0.9155480482095768	-0.4752181211821706	1.609764938293896	-1.0814265968366283	0.29332685324005126	0.0	-0.9810213298146885	0.6536948291568699	0.9048204220493972	-0.23541590267188073
-0.5520232962180378	-0.6054295280886337	1.5180149815267254	0.10938269226745935	-0.2492709576257487	-0.26116841834863036	0.8187291447783157	-0.4886225954410829	0.9666822140628778	-0.9230827196108669	1.2878346203086688	-0.7384981532986165	-0.8376093363535679	0.29056321743746116	-0.725248170180939	1.9972268345278776	-0.8864067456033409	0.6700989602957244	-0.19063851726356	-0.13788421480055316	-1.7060612461506037	1.524934482411323	-1.1514401718097522	-0.25731387214671053	-0.4965210037562243	-0.46402745900325054	0.4391740129780478	-0.18915953621449333	0.4434348644883693	-0.1771079588189756	-0.5262023891772196	-0.06585929204987251	0.785517055181009	0.5850605809997134	-0.5501620137052724	-0.8910052152699465	-0.581161957077382	0.7647875312195304	1.535926048528894	1.988173685069313	1.4968265455780347	0.2749395359522986	2.226820180811086	-0.8347908656670805	-0.1871534324817624	0.0	-1.5473774853036213	0.3915191669511423	0.04842022472392599	-0.32897177273265343
-1.0681849855245071	-0.6829266302545511	0.63941892278596	-0.529493506070106	-0.1866522396144981	-0.886347696789882	0.3888915349973031	-0.691316344287402	0.8658678456620813	-0.9393434410719333	1.3910566955172523	-0.9327764880187744	-0.5653607889393308	-0.11686183542159882	-0.5965633993210208	1.9241715787064873	-1.5826245527699954	0.7485726077238448	-0.6578335139358292	-0.3756504890694867	-1.0679921784348274	0.5234322082065936	-0.6569303743484508	-1.2179151130959294	-0.08511282460126204	-0.3792024039307685	-0.8094372997250348	0.5212428313217784	-0.14173578401425496	0.10293344547344789	-0.8963751752716134	-0.25898612913954855	1.2218687453852737	0.018885151412926408	-0.8290095629452543	-0.7253550240566066	-0.7719606064534198	0.42208982810377227	0.8322820749607462	1.7639041607461152	1.776317309489869	0.45080639256478344	1.356402164781712	-0.042777397523586586	-0.5605639947946324	0.0	-1.796252921175226	0.010116543653685072	-0.7341727600980126	-1.0292804036817687
-1.043877280233347	-0.8691903521941021	-0.40271005379423547	-1.0717896242719833	-0.23466591329597133	-1.3531297504924928	-0.18558187114934488	-0.5554322917832489	0.6884603051868814	-0.7501758406008223	1.049042051679067	-1.273243542390951	-0.6751029815699019	0.10059263974563953	-1.2156458146940707	1.2461121229728755	-2.128602739299247	0.8261827129248548	-0.4864978588890789	0.17061648430950216	-0.3614455694012696	-0.3958216036571971	0.23478185974631005	-2.0892192904726974	0.3051194355657231	-0.6600309178911683	-2.0565856808169887	0.9712848523275145	-0.45898977517699524	-1.026697139569502	-1.093717701548652	-1.0154446418938419	0.4894349121936489	-0.8266890612500271	-1.4428248879647116	-0.8889916219383954	-0.4000937527671301	-0.34441193490263255	-0.7749750547285711	0.9875025835076299	1.5929776921951548	-0.27884389116057984	-0.22562735604630138	0.6867753869330986	-0.7699264037457286	0.0	-1.7729257791911048	-0.48785507533688177	-1.154308420050436	-1.646654172538047
-0.08613901114048161	-0.6985693848830471	-0.7689073895467812	-1.0246351238058415	0.01338433809750816	-0.9463666210557709	-0.1927727989405649	0.025733913486405066	0.8627495327170948	-0.27004685554031815	0.6455056584771287	-0.9661274228271025	-0.6976483599410988	0.5623331432732288	-2.127240618867108	0.537972391280623	-1.8296442847582757	0.7330838798284697	0.009973169132477895	1.023523893527558	0.3747534435956405	-0.2716432267082008	1.0656131778525113	-2.031567524414929	0.4411597702982935	-0.5287284926016118	-2.2688554260540363	1.315850451303753	-0.5362809638200688	-2.3474782603127053	-0.8014743726304712	-1.4722853361446724	-0.4551836313050055	-1.1209956933820737	-1.572162358911919	-0.8066749540713297	0.054294327956372075	-0.5313393049388556	-2.3157748247904926	0.22834969320218926	1.0837775442760471	-1.224407355278704	-1.2139604759842142	0.9960061217844167	-0.7165765845870979	0.0	-1.3239776964943988	-0.5969396073542099	-1.1449423433743493	-1.3236582342103183
1.3279307074540478	0.029266624021353493	-0.36526960807805536	-0.3866072762998106	0.7025071053685485	0.36319763286144224	0.27248725084783587	0.7783400058902477	1.2596226911068031	0.44432815900803774	0.5193545158033906	0.3133475990044533	-0.23601962403268048	0.5355670534091178	-2.3225846935770686	0.3378728478243501	-0.5462404716186646	0.35337032861558887	0.3169870480795965	1.2036904178464438	1.1151502531164807	0.564987618774425	1.4274638906170887	-0.9018799878634131	0.5095171054871123	0.4457516919897011	-1.0846531545644877	1.5687031941851393	-0.47422303725635956	-2.235893451135754	0.057737017573404034	-1.1449707313141797	-0.41286797517087764	-0.614292832836223	-0.7440858109333204	0.04723771915037852	0.08439216911290257	0.4133089698782897	-2.6919570538357545	0.07693084237589014	0.706038253108305	-1.2827901338719636	-0.9742730901612989	1.0792648030884737	-0.4896314657588116	0.0	-0.47671102418304373	0.10159903176851247	-0.7597093532329859	-0.16059447852502232
2.1712277821781654	0.6920132368236949	0.1068380686184867	0.2550683903532311	1.296555713025547	1.545812450788887	0.30361874665547384	1.2617827609135395	1.3656619700301038	0.8535991298309842	0.5598152748531315	1.7591472362854181	0.2885496804764985	-0.31877284098308917	-1.349279050104861	0.6025354377073722	0.8733662681130173	-0.18192780159598415	0.31787034309113826	0.27404933231335066	1.6579770782164598	0.832087013106508	1.180223000945789	0.38959375471300306	0.697087761013333	1.528161887290083	0.5199536104753075	1.4088908121834869	-0.27852089462394086	-0.5038307258654039	0.9512712210249085	-0.4277928949294548	0.5624914517916714	-0.03614993195147762	0.4314994933798801	1.2837534656055345	-0.3112849869755877	1.627470031053181	-1.7258407499261206	0.5449805232864579	0.8037277963124886	-0.1554758805785574	-0.06461501029435546	1.173026887398242	-0.4514854507035247	0.0	0.28080241728291955	1.222752554122231	-0.13632438521782692	0.8540761571556665
1.8537892698645597	0.3408552516404583	-0.07703768212362919	0.32731423491864425	1.0524929756834738	1.4817386918114717	-0.6514070536163153	1.2127715056767645	0.9235813421889916	0.3441084689900177	0.39437958923390687	2.0605365342302857	0.031800892951202114	-1.468973721668838	0.1933871228052082	0.7429940383587852	1.3006730512395692	-0.5289539661194232	0.23062625302586737	-1.0871596092464308	1.7417273980711172	-0.1646930021079481	0.46161434296126735	0.7625992906052544	0.7979414084677492	1.4946553458408713	1.089293458350644	0.5936036780290231	-0.03237831042334603	1.342874320987833	1.0704786746854	-0.028878312520398394	1.2366475305335167	-0.2275674137979342	0.8006461965889954	1.8405547984521076	-0.5956509301940695	1.6088404431053742	-0.3534331956265117	0.9444842525803642	1.1678458458669596	1.2128755071945256	0.4402269347348211	1.0439127586031944	-0.8769715089089185	0.0	0.37759343704240184	1.754566339100871	0.4620701030247136	1.0397247739682394
0.7938989998276028	-1.121984892121856	-0.863365254073643	-0.08833257217508494	-0.05696869713652173	0.2705974453273976	-1.885249989455653	0.7322137475717934	0.2468573863953228	-0.9297198180324509	-0.09142495510559735	0.7604996735573885	-1.1397116954281503	-1.8838321869761323	1.286988866776868	0.25446388420388893	0.47960163851164295	-0.4642036442518383	0.1252347549256102	-1.7213105422739867	1.3401135497528907	-1.6517917223061527	-0.4212918089239204	0.10512180401461686	0.4339767320234413	0.1301527133904779	0.24010960943762238	-0.5592028095532124	-0.029052269366612236	1.7118631680805452	0.18510772832903152	-0.12318714462445375	0.6944561304979787	-1.0571906712527377	-0.01815419935421485	1.1266738381399906	-0.25563911894497443	-0.01872650644919241	0.2809805205436386	0.5282768040696982	1.1749604624830032	1.576054133244556	0.07108118057887787	0.27248520948732496	-1.516780324554606	0.0	-0.17635638815341198	1.0867816680216478	0.7113455998786413	0.8151609548203913
-0.07896971025585607	-2.511696931009264	-1.470684543130447	-0.3839652135615497	-1.1519426262909902	-0.7866775774372934	-2.0837490442378592	0.1633575455819911	-0.17133730349099416	-1.9073059370614727	-0.5975477917741234	-1.1730681965719996	-2.235537899958646	-1.0432929941769093	1.460542842424578	-0.7580862792461432	-0.7133864503160603	-0.19330883098299134	-0.21238714294473346	-1.19785232361474	0.7391679140195746	-2.265842116905143	-1.1048361041615493	-0.700254629971852	-0.3592744141437668	-1.3332315095589973	-0.9489129420276046	-1.3244089270113777	-0.5083596597012187	0.5605910387546614	-0.9760814198362165	-0.25870729574647294	-0.6140687932362551	-1.541978130710324	-1.0894414150074834	-0.2813288980714749	0.5913177411723203	-1.901932965583182	-0.15119349622646974	-0.7108378918053299	0.4463279714966114	0.6991819079127432	-0.6777131941613684	-1.0171672524780524	-1.7302408122772228	0.0	-0.7326822253091335	-0.28862524591650585	0.4569098178277637	1.0576103161702286
-0.2984480134682368	-2.413645712772914	-1.2672833666100642	-0.21011761442115617	-1.3640076972430928	-0.6709550701151134	-0.9149474030371624	-0.21396588457272495	-0.24446284032449409	-1.636835389133646	-0.8085498710128176	-2.270340312423785	-2.1172072573304503	0.4019592075070842	1.0222442032909698	-1.7270783149458506	-1.2329452284603197	-0.2062500498335704	-0.8614836239670893	-0.2502303059181588	0.2555406303098207	-1.63939753673241	-1.3034293278292006	-0.8692186904117313	-1.007426745871136	-1.5338618133909856	-1.2456061914913135	-1.279764369963996	-1.260310662962756	-0.7295061897419352	-1.4097203898789177	-0.02855956182525057	-1.4992961345605633	-1.0857529185596453	-1.1205741588487157	-1.2360791740669874	1.2231270710902398	-2.3874676283264673	-1.063387840996041	-1.9617963595504913	-0.6882809052808481	-0.4537429732759384	-1.065675053918362	-2.0215350582397362	-1.1873553295297445	0.0	-0.738607737960016	-1.2761079797666488	-0.11129836995570329	1.8411144063994234
-0.18743452573816954	-0.7028536280969071	-0.4917546311380312	0.06795304507533677	-0.8162102259803568	0.16099859641617148	0.39548739070660155	-0.3772349336701453	-0.3236547685990427	-0.3860945404176085	-0.7883777422320773	-1.9854289617325687	-0.8086142154765319	1.1305446833772048	0.4811606737643306	-2.1906709802734508	-0.9206188537294235	-0.7194723310702718	-1.4107446952717766	0.05703605665438166	-0.07936087923691283	-0.7678171821153341	-0.9935316866616422	-0.5524964525737434	-1.029814211035753	-0.5488091930874504	-0.6892837070748992	-0.7499706695405775	-1.6677231431067734	-0.9526399742719976	-0.9023484297322982	0.4176789293996833	-1.4304817795043636	-0.26841998546411666	0.11395653351125608	-1.2136707310693442	1.0039673339798354	-1.3581661382391397	-1.6985590195803522	-2.346699984962487	-1.4670551924003494	-0.8527426071531129	-0.9790896156928675	-2.018626604907703	-0.3369190991161609	0.0	-0.37814122104165354	-1.308429665386348	-0.5875764500544933	2.189158655699402
-0.24769528249307654	1.186104329585306	0.037352907033298105	-0.12648819029747832	-0.4362174271226538	0.37814789740703636	0.36749988169282694	-0.4738869434589447	-0.6503953279852184	0.556094088361275	-0.8310044300406402	-1.067026731709223	0.4239579277942973	0.439603685044312	0.01791064954518566	-2.0828801138649964	-0.43598626461637446	-1.3188148065144727	-1.2586063726413137	-0.5229786448412456	-0.4738345582624474	-0.7363028810904539	-0.5038913301664844	-0.41460057671765327	-0.6873809749224149	0.21350910108787324	-0.3656036054049032	-0.43836529848931044	-1.2680725773385253	-0.2514140137645464	-0.22758567387176865	0.6451325414998493	-0.9572323098164593	-0.1323273822492854	1.506052351120218	-0.7310901549321904	0.023280425244142373	-0.28629345946267104	-1.7565510395455932	-1.6832265087948282	-1.4256761313717552	-0.494988760899921	-0.9248382803816882	-1.138036845500296	0.01191201370797044	0.0	-0.272864746038027	-0.7927023407932159	-0.7083869682338515	1.217389698112747
-0.47062271779653597	1.645800235802635	-0.1001283431598241	-0.7228505423499723	-0.7945087223755536	-0.5341988646833056	-0.9981160824882609	-0.5919865714909229	-0.9734521052708035	0.3141469965579023	-0.9899100700494727	-0.5601376820245099	0.39619853648505515	-1.0076470207523656	-0.3962260691087131	-1.5222898922672767	-0.2635221400912658	-1.3204107197350943	-0.3129417572290264	-1.2451920980472355	-1.0170936658602916	-1.3990858338534087	-0.31471173373326916	-0.5961504483424512	-0.7392310903664315	-0.28378013826760834	-0.8493553245816027	-0.67160036825699	-0.24138099740011335	0.3594564999730687	-0.20174173946634938	0.544722742136683	-0.786494400918385	-0.8322547237859238	1.7973870706782844	-0.5877923687567099	-1.0066205802364911	-0.4586880612775483	-1.322685739744942	-0.4867433936164185	-0.7925084331640867	-0.19150050970274782	-1.230301491419711	-0.198970932327262	-0.3992120080179978	0.0	-0.5957289336691498	-0.44079515232451355	-0.5735303241676836	-0.7117009063493532
-0.4435265908463536	0.48915677836359645	-0.4426892223475921	-0.9394899677111115	-1.4114188098102218	-1.5992979377655532	-2.1546662928713336	-0.6704565757253738	-0.8698449308604992	-0.5608825727392728	-0.9675658392855931	-0.6757524655332987	-0.7361704417638404	-1.8470467005328384	-0.609580795920309	-0.5749916245165239	-0.12403197514524973	-0.5549222822222072	0.7426440467495724	-1.2961782595553097	-1.4671197241345393	-1.6209602387904052	-0.6409803038139027	-0.47915265860400985	-1.4729726634295555	-1.465305313955425	-1.3579948979659269	-1.1318450264316657	0.730553703722666	0.3346879745464932	-0.7159805509792789	0.43901612012798696	-0.8537564500546714	-1.3745733715596753	0.8560063684402068	-0.9172692218383793	-1.460032682149882	-1.5313443356855367	-0.5053538132636364	0.6258584144541587	-0.17377126210349372	-0.41241408061178125	-1.511905370818619	0.1665751635308494	-0.936584361364221	0.0	-0.7692064257515937	-0.4274534926867907	-0.48771088437319954	-2.242400093843752
-0.03817742591279101	-0.9484476511220623	-0.27934632121368735	-0.2194828623929564	-1.4101429671728667	-1.5401756531084005	-1.7691418075312477	-0.6320820593247297	-0.3709773295038992	-0.771629195436621	-0.5551488770095734	-0.7852913644289504	-1.6859087823292496	-1.4311610081683648	-0.33952772573360746	0.5944997458980383	0.4744627404982917	0.3231038313813174	1.0080792320282383	-0.6810060656837592	-1.4864597813829297	-0.7284439224200298	-1.1992707033030812	0.42013965833413486	-2.190742083725496	-1.8712325496087578	-0.7601544231782332	-1.3258930188412865	1.0701182192746623	0.13231413151423937	-0.9261197256332008	0.5764477076786738	-0.5744409269032862	-0.8136340021878611	-0.33383114289125737	-1.1535289803068964	-1.3148718960794035	-2.0947199080770758	0.5682431458580719	1.3499817871186062	0.053967479849010735	-0.6966002838368833	-1.1126213217953151	0.03936186556120182	-0.7570965464275279	0.0	-0.20875126848409145	-0.41604673388099084	-0.6028222945299627	-2.402961949508868
0.29087891165069596	-1.2479149755536205	0.36711071046676746	0.9564573585538746	-0.6774611498000985	-0.335789713330154	-0.2325090373668126	-0.5298338633357839	-0.03927995264707715	0.12228903477802883	-0.0240139796571343	-0.360825102809769	-1.424236625092792	-0.4484963637288972	0.352200044047325	1.4820259125942232	1.3488270854319924	0.4633764626410847	0.21235712799864198	-0.0754508603587094	-1.0649803004490426	0.6480188174084455	-1.4589984090261752	1.633188420185995	-1.907928919391057	-0.9348921094443029	0.8420216053493561	-1.151322555165138	0.7204117549704517	0.4294626242569394	-0.3653164292017444	0.7487976351484122	0.19671551002777324	0.588871193951477	-0.8060335021965238	-0.8269173652175374	-0.9647809676081217	-1.4218101716733078	1.48029537602693	1.5755380859229453	-0.01081589561827601	-0.3601831871419714	0.03050178089048686	-0.14582024825468592	0.24184186359445245	0.0	0.8152984340174517	-0.2548799657404137	-0.7682730104533305	-1.503248174966497
0.03264261476533232	-0.2888885066573013	0.6717135791248631	1.482335185020643	-0.030362490833380072	0.8083049879868051	0.8831086774311214	-0.48848417205017436	-0.3094688302204087	1.1515711573180543	0.12467201515890187	0.38987862820847174	-0.17173368544444195	-0.058340917662619854	0.8946706219343111	1.4972808298152425	1.688968229201525	-0.23842708576305402	-1.015073066139719	0.05759596908644349	-0.5979973027214696	1.3359905341202476	-1.15948366773433	2.144313833968536	-0.5352606904526825	0.3813353652782287	2.0542566710989107	-0.8782137906623616	0.02982070851606877	1.1514345284006369	0.41799558062884556	0.5788986437300117	0.8669566472660151	1.6989129287467724	-0.4987555818721569	-0.13861979622860204	-0.6799850685489539	-0.20263966691816915	1.6180482224645263	1.1876231501575245	-0.05733220593568523	0.4582391185467479	1.191034446185122	-0.22996004697540987	1.3042946634959534	0.0	1.3650839660839371	-0.2666554852475892	-0.7478721650288908	-0.599970879061975
-0.69698220885978	0.8434487189429657	0.02820886178788589	0.8908507329175587	-0.1592160388289583	0.9942089239863282	0.731244254845649	-0.5140585282964897	-0.8878912628090841	1.1683387623680934	-0.20158260702465475	0.9012915797033936	1.0278307319042728	-0.5513458542781795	0.7543588215157577	0.636737219953722	1.078082364461949	-0.9651093894468267	-1.6865779834782664	-0.04676091515533689	-0.4741451318231021	0.9805132235673192	-0.5312870533522793	1.5782761503977125	0.8967501931048956	0.8274142236630666	1.8347992523958085	-0.6666226037486253	-0.5989108394440436	1.5572309651920109	0.525564039844388	0.08702203748360725	0.8536120597034557	1.8895843121528126	-0.0035799479841003732	0.34346929221613554	-0.4235002364353492	0.5149930948874895	0.7986280352741216	0.2629050918262417	0.07815938348563277	0.8357511614431719	1.6116301038421188	-0.37894807765538363	1.6620224689322032	0.0	0.9343112907334654	-0.6963728394847396	-0.5240246343961845	-0.29730805824163914
-1.2038548279030135	1.160185306129611	-1.0647088770580708	-0.044553199470193754	-0.7036815783412473	0.6882173404839752	0.12062093326367863	-0.4445641868504698	-1.0155860131496264	0.3534034129883762	-0.49368325776944266	1.0110270331212694	1.5121817657092365	-1.0856892239941853	0.09970659152205613	-0.25718967110722496	0.17013696943844892	-0.8371147169882575	-1.245945362886525	0.09918759399744409	-0.6276180423941299	0.33717499758999325	0.027263314310858072	0.6677184466569764	1.339447381758761	0.38961555991043056	0.7917709862643728	-0.3192293575653005	-0.8655804694823339	1.2060508425885348	-0.1253971774971201	-0.25853277721723356	0.32555997142952553	1.6917844173820398	0.28748014887383133	0.387519484295169	-0.1545825075551559	0.6706718357968736	-0.2990122748996716	-0.6210242072417085	0.33874612351122435	0.22272834326090316	1.3156382897489718	-0.6026192617673116	1.3546832930433048	0.0	0.10861724927244948	-1.1364969851403643	-0.30553569877696257	-0.30578831887950914
-0.957605078632972	0.7718410227316025	-1.410032887688317	-0.18095710449236546	-0.6636705969564133	0.9719291815030958	0.3629301519823832	-0.14261110226133986	-0.35570566118017594	0.06495443306234894	-0.22182906084211182	1.0760920910505067	1.5625049806014333	-0.7624670996177829	-0.3058555543467463	-0.19720777568502115	0.04216943809411839	0.12199461338374229	0.0910852643010066	0.5300152028506216	-0.5927711190421775	0.24971764505140745	0.41799083528182623	0.3683868396222098	0.8866471555909292	0.21090520084902437	0.44323270989007646	0.39589262767498234	-0.5464771574241927	0.5339706647777483	-0.605154721333302	-0.11355075883676409	-0.06636146235165129	1.9118628952445667	0.5221468870334094	0.2969525570892026	-0.05478621940990672	1.0763271287123626	-0.6055357630765009	-0.6438191486488833	0.6008481000640886	-0.7270227215076756	1.0013854963319204	-0.5432540511418346	1.0927058021048086	0.0	-0.08394803800085641	-0.8621848162025133	-0.21940295243719768	-0.09735759203471955
-0.1300051582452071	0.5805788968711487	-0.4298920973084494	0.6268935068775382	0.35768069230406924	1.9954504735152705	1.5178444955739747	0.30020165717039893	0.553735818346214	1.1188429822787374	0.47930776760144456	1.369881772428388	1.7988175435894183	0.28218037884405156	0.0276273553997994	0.8951734986137369	0.9077924678914265	1.0064903101578526	1.6020132021038163	0.8000150254885869	-0.03667267118792532	0.6677872302247227	0.869633884458605	0.704402430773939	0.5781811380054119	1.0680892022209472	1.3106896225834734	1.3011739464446086	0.4080470197600333	0.3177070594425518	-0.04860842046252745	0.29610139520256135	-0.07068388841781521	2.4133163285134684	0.934013747596285	0.43366326443327	-0.2546032895043617	2.09335144313489	0.30398720451447	0.42382438501611397	0.7726198805435799	-0.7802229997857023	1.1731286746688732	0.08582551003632936	1.3706291242537696	0.0	0.6192629303933979	0.22581403966670316	-0.07371887823501479	0.33729744109571763
0.6715548547765032	1.1557185409688795	1.1386492699740276	1.3183105236048196	1.6429457025256244	2.643328332616081	2.2348010492964683	0.6203082300012263	0.8695738247892366	2.6028459307882277	0.8934204458581995	1.6460518949717828	2.275339669549162	1.0674397089093262	0.6978327614662633	1.983713161609793	1.7719804289765737	1.022014126180448	2.5702028552884566	0.6260820898730705	0.8167955563986067	0.865682394069575	1.4928706261485307	0.7884564168934998	1.056512420656257	2.3347191136410785	2.2264166013419477	1.8625010388285457	1.6410555278339787	0.7138756542086849	1.2626667372237241	0.4642006810272011	-0.11216488026903561	2.19553274141907	1.3553477659731155	0.7477507663873154	-0.43199580275031163	2.9231465752511543	1.738797033121378	1.73266185211165	0.7584073158343609	0.4462180480271226	1.578746019547096	0.9964194428546971	1.8829696276763663	0.0	1.4161296755837032	1.2832972940347496	0.4688433189041858	0.5672195569892687
1.0632861707605379	2.0834700778333444	2.0096154494183454	0.8792966411822535	2.2049647420740732	1.8481250101719582	1.3838041274652453	0.6523256594506518	0.39177395415355637	2.772003048441766	0.5365654391397574	1.4677882948508623	2.390890539302299	0.9552101502263364	0.8357922170493806	1.913337624482075	1.527712560401469	0.3364384397486813	2.6593975288919527	0.3020993580011192	1.3597186973081508	0.42974200587919753	1.961147968828419	-0.008134269089041342	1.7274645206447194	2.6832564396179683	1.739153974861198	1.719393559285488	2.4249919028531646	1.058890900326429	2.1269108698095645	0.2664238287707657	-0.6026871002295501	0.7085317845491115	1.3879078792669113	0.8998985605614271	0.024761153646619644	2.4804178078194807	2.560140083344296	1.9865856864959681	0.45385844441770784	1.939448475221142	1.6073021514122832	1.4977566805620917	1.8849961515265883	0.0	1.3968292912501268	1.369407888241511	1.4462766021765632	0.37983890400107834
1.1150289976977237	2.4250697239462298	1.6916149802082763	-0.4293560179747362	1.8998409096839155	-0.09684233637854037	-0.5387838276632324	0.4903532384580009	-0.23263267026512716	1.0502132128751744	-0.25009770441748075	0.823951353561465	1.6675481571509858	0.359422780209225	0.12103823122543445	0.5821173825320849	0.22945838163496082	-0.1432632055352748	2.024691277534162	0.3089262151488255	1.204013544576883	-0.2949137050172889	1.7987800291678349	-1.206477450795261	1.5006196503252702	1.6156555243153456	-0.1199023667425905	1.0715808805680438	2.1918938873597793	0.6501058820741964	1.7195905375383056	0.11486677557124152	-1.2558191658964828	-1.2839998240065866	0.9590697564890273	0.7396293284570105	1.2897982136220238	0.7433705089942102	2.274233483777781	0.7121905068953234	-0.14452088224991974	2.319182373395788	1.0977053972088588	1.2095065826357219	1.0361688262261908	0.0	0.5621089933034646	0.5042483407153747	2.3858688186921286	0.06233498618695954
0.9849513640422343	1.6949566012048927	0.8698725535349418	-1.3667118956021613	1.4359763202599025	-1.8198722399523644	-1.927729668446358	0.3532837275238734	-0.28664590017226577	-1.231614410420919	-0.6501365493095294	0.17082258102553727	0.4211163238474877	0.15051117948685147	-0.823832138587167	-0.9861417457700015	-0.9750756022791788	0.22853467462551105	1.184965344415758	0.6345407067690311	0.5784693690363933	-0.7464971936550087	0.9899477746642681	-1.758756063279085	0.23156074324214604	-0.01283116757951718	-1.8746534379935136	0.48467722083089554	1.1224263826691772	-0.442302099845764	0.4642596705965759	0.3726441221440816	-1.3738629379624534	-2.434816479043118	0.46700014690505975	0.47420700168125934	2.660490832915678	-1.1167520486626519	1.3721170702724972	-1.1863912690136638	-0.8658821839316269	1.2879226748910142	0.5300234616823074	0.4571951495038558	-0.22484920723927182	0.0	-0.31392440430513474	-0.36569017248450875	2.6308726415397587	-0.035134165161919244
0.5781400611504384	0.32168631544209153	0.4790079350533245	-1.191904497287753	1.3627271707640014	-2.3197262973232866	-1.834201930654991	0.335816414129876	0.19834865258731593	-2.2480966137164007	-0.26872323654996705	-0.1541343266113058	-0.4786180822510517	0.5612263909845248	-1.156273046870654	-1.712567433804122	-1.1675584071621585	1.1832000066047696	0.6937092067924975	0.7340023907820828	0.10751698799334357	-0.8130018595751426	0.1531692849469928	-1.3040401161061612	-0.9363258049682168	-0.9752328191763534	-2.325049978456349	0.3636503243285538	0.09273298567336503	-1.4557652477285554	-0.4870285701474421	0.7812649805498255	-0.7582232246034925	-2.2635932563389694	0.29546731590772796	0.3414398913977559	3.0809682908264935	-1.9504922779979001	0.6497372166132521	-2.258657579290421	-1.4718730291902264	-0.12212931314757745	0.3852928198948958	-0.11273937639735053	-1.1172800088977264	0.0	-0.7023482457332452	-0.4834772182219178	1.9262361193226052	0.0027724830522706605
-0.2656018504001887	-0.7910808308212663	0.6530058880986142	-0.5311283073743278	1.3963311863949586	-1.8006565281188796	-0.8500937439062249	0.3500918419289708	0.5498281575240184	-1.5734408894767353	0.46211336881991244	-0.32773619936013065	-0.48317451591386684	0.9668310845474754	-0.8016487177441449	-1.4554524348380915	-0.6456905116552265	1.8804076675615926	0.7439753090925277	0.23901603530406287	0.21306549326740065	-0.7415218505371859	-0.01175496401920506	-0.5853358866427636	-0.8297434898993495	-0.878804501444326	-1.7708259381345792	0.6638147842882187	-0.1075139538708471	-1.740912353651278	-0.4949377091248821	0.6795237301016225	-0.036200916543241965	-1.5563374098414977	0.33961824633979604	0.28185283986686915	2.1776628654406336	-1.6796341885848531	0.38936356590828025	-1.8686333140543787	-1.83310571538137	-0.7088170064643887	0.515950269382822	-0.19233561758180526	-1.2163116057769232	0.0	-0.8696615140612995	-0.1259838760307637	0.6646342714575663	-0.20081014074230652
-1.339958886465939	-1.0661980151596575	0.7541101813970429	-0.5567960710135321	0.9158172803599275	-1.0602372633640453	-0.17320706065963531	0.2946831421991048	0.31345487081672474	-0.3843736446001114	0.8092979548889443	-0.688726699809937	0.09764792755135958	0.7510348369320735	-0.5104022811977054	-0.887798064681793	-0.42203606372811964	1.7636284321740476	1.0086316693634632	-0.4744511564881388	0.7455860677137752	-0.5739580736665815	0.5743955534219937	-0.5238795830303589	0.3691705743711632	-0.2667972191851318	-1.3088665888976303	1.0477576374182955	0.47577779695933997	-1.3417379581915287	0.032691661429806694	-0.2026381960589698	0.06060883229901217	-1.2833588098169961	0.17744549093920237	0.07346166951538056	0.6567867584439605	-1.0260351510144268	0.2994534237905242	-0.6532872145828797	-1.9488430020082987	-0.29582565970523755	0.34161648702391617	0.027133701960600682	-0.6956741756313091	0.0	-1.2972511612485302	-0.16021368012316925	-0.4729021975236905	-0.7254452848508711
-2.048740378613058	-0.6387996180036467	0.2776392245949382	-1.4632731539449633	-0.09999818130444205	-0.45234072064396047	-0.14888353706708035	0.19998298921226285	-0.20347752766142221	0.09052409531468683	0.5454640790695426	-1.12470996573255	0.45590225864920136	0.10130977527353753	-0.8939353834192315	-0.5727955911165347	-0.9033290303170017	0.9885389824856999	0.9338950780792097	-0.6248654701709786	1.1744944585636063	-0.0456082217942437	1.3091512980383617	-1.0962726742889841	1.2884753943123042	0.20959998458921017	-1.2818423489368382	1.2005611896837223	1.046122243424698	-0.7831954070441459	0.3025522545093073	-1.3412741060803122	-0.42226522046238113	-1.4413556313582336	-0.3299256027339305	-0.273827705655476	-0.41541984689466266	-0.49256492854534734	0.09181839168553316	0.2975999164771866	-1.803691281163683	0.3078961074328596	-0.36947090430032886	0.24943946292255878	-0.010607332992970163	0.0	-1.8157243186833216	-0.8936232812163628	-1.103074076518804	-1.1150390716981564
-1.9114934098119423	-0.08092361303789732	-0.5643356307921586	-2.1122195613663517	-0.9564985030890338	0.21475616256329327	-0.07632466056959823	0.16731992789296884	-0.3422805879510725	-0.12348174479396981	0.11475447277319428	-1.0857500001541158	0.11880838849225667	-0.26816338667912193	-1.585917344526631	-0.40489741235470933	-1.3819073616279065	0.10516283087827911	0.28145899791225265	0.09275140060839036	1.0961296094595439	0.8672492028449077	1.5451997619603632	-1.3712780930873498	0.9148873680300387	0.3730441871977189	-0.9527934725007183	0.9832216314562351	0.8876200040889186	-0.45237683892402025	0.07975001629687971	-1.9158352629968496	-0.7119262217458222	-1.2332917201270686	-0.7982385217383458	-0.44322645631180396	-0.640470663003147	0.03060122067205353	-0.1404672409029306	0.5094761586839198	-1.3037192665544732	0.3463049752404445	-1.1203872084268123	0.4011388406801172	0.5078217627411483	0.0	-1.663064123219548	-1.6495994055178074	-1.3395807208254782	-0.8344124410914937
-1.0248117588918109	0.1399773748923472	-1.1969085456558828	-1.3366350422114293	-1.0758093027504037	0.937162092913413	0.6508896843736033	0.22011280517511622	0.08679500965838799	-0.18623734752963428	0.04456458230321396	-0.2924119192794281	-0.6246892787074542	-0.05175012483241051	-1.5620971771707384	0.013639550141808251	-0.9352877392577524	-0.49331325531536135	-0.6174980688933648	1.1495835922415467	0.5541593166828003	1.6078923619561871	1.1893346259406041	-0.6323821071618139	-0.299046114106246	0.3117425683454066	0.25290144452232155	0.4281970919605817	0.04659972612623958	-0.31469433131626884	-0.19253661423905907	-1.632180577532814	-0.2094746729539289	-0.24701780213302565	-0.7779667770821526	-0.20603272669494774	-0.4794574551222051	0.6989081382989726	-0.1701471171948892	0.29784532048135165	-0.43216068061994667	-0.1354464151841503	-1.2073246302655327	0.5087869672840019	0.7466095852834836	0.0	-0.45109979329285527	-1.5624014855162518	-1.4465515028728626	0.11388207403649585
0.04133293633676649	-0.05293757328169754	-1.349260787199893	0.6094337404725351	-0.6609068862963229	1.1846663649723832	1.6502969273824046	0.2901525228280705	0.5838808356079804	0.1738237545496766	0.35012315001406635	0.7645537432005465	-1.0906973819649386	0.2881574601482198	-0.309923247131934	0.686476686440269	0.3892252730147147	-0.7554838533907156	-1.1972283973839029	1.7922940522303146	-0.07625499477740821	1.5676807580400216	0.6307082950226731	0.766349951620946	-1.044755612805897	-0.0008012065498811058	1.709684100288109	-0.26911252869990243	-0.8245301067947511	-0.16595593572496603	-0.09382400042054811	-0.9404255273876628	0.8491140723237353	0.9342362035669793	-0.3509577074526611	0.2243146447866042	-0.49833312129599394	1.1840853545592682	-0.05782009935139907	0.09697198650986387	0.5736745345149834	-0.5702231332334454	-0.5370655964675094	0.45896864177752617	0.6682019200114855	0.0	1.1821188867618215	-0.5830463666908784	-1.416525091432096	1.1330821680072605
0.7502806250503572	-0.45688348231643444	-1.1596500874914255	2.1830666644431513	-0.3495460734863136	0.5615867454613143	2.0331113656137507	0.3412111830863896	0.5721489622381118	0.260178807958732	0.59279963049222	1.2460787882245155	-0.9098169544112504	0.16850523740800227	1.4661635217321405	1.1477734376870488	1.5394544811662667	-0.7733335963265483	-1.241895196808944	1.869655400047256	-0.44688178526801364	0.9075486328030685	0.20143890764799952	1.7808749329479963	-0.6989512597797439	-0.5765970666732025	2.2337235171574745	-0.782812346272036	-1.1955661830872508	0.02878424732956167	0.2165309622581345	-0.48363403876746297	1.6886118175658078	1.4415922919624549	-0.1024170363453047	0.39003298534717984	-0.6718471098049259	1.0182572500627372	-0.12470354325451737	-0.06743484551217926	1.3160818067685593	-0.6271651053786774	0.23345974878339168	0.11274027982021272	0.2479887029272292	0.0	2.1009734786707375	0.5071766002512977	-1.0078708093784863	1.584043796581125
0.9402382306637022	-0.8402494877920267	-0.7685928570669475	2.1632752095539742	-0.37746233829218706	-0.4550745113988197	1.5666554256739957	0.42326499196502737	0.06997968513219366	-0.49583962974420437	0.43101277779235575	0.8650671119412445	-0.3363157728735515	-0.3533553189995986	2.4317948502686937	1.0488190564855935	1.6006382697989587	-0.6019881434561387	-1.0671806008157363	1.862250462772385	-0.4732709723159918	0.5339479232072227	-0.1194733022793434	1.7882177035151892	0.04668877888081783	-1.054077874272462	1.5986259219514307	-0.8446110614219045	-1.115709118475146	0.14344050995751062	0.24658748624877297	-0.48816516054962794	1.7933693917002596	1.1831280258520755	-0.45122946107863326	0.15095145990328754	-0.5795865116843087	0.32372218050987134	-0.5217856695161378	-0.3650783266647989	1.5669187719294548	-0.48173207419122915	0.4071848143835875	-0.36254202114467915	-0.40833261958388367	0.0	1.805857073048744	1.005473399944836	-0.18670944229944242	1.3384376431691514
0.7526558010458555	-1.0518027855939998	-0.1493562062136229	0.9304340485270504	-0.37583232577252396	-0.8358729816521351	0.993552738031555	0.5628382087760407	-0.36291429897292077	-1.4790326164039125	-0.017410465715684036	0.17717310800806366	0.09505809192194892	-0.701985629534577	1.9175378337665663	0.6118194777225519	0.7700416645540127	-0.30541337255484186	-1.0883814132530105	2.1011025148725415	-0.2938346219364615	1.0819027221173834	-0.46772780677213516	1.156317212496958	0.13289671561972335	-0.8601343118499392	0.8921075151557439	-0.5056314794810188	-0.9717074773495225	0.14688446903623945	-0.16796263223701025	-0.7285996472150024	1.2904729340580896	0.890495788588046	-1.1045651508468164	-0.08899429366542201	-0.1386152637885483	-0.16184401327462566	-0.9937376511606464	-0.6763474502635645	1.4660989677480134	-0.41889877040913626	-0.010987404068355995	-0.5062519268892456	-0.9811908945295438	0.0	0.8818588501727974	0.9673950302420202	0.6209856153798319	0.8143397875846172
0.41312052654068454	-0.9840615341880606	0.5681025469605074	0.0008664355440243735	-0.013576675158495711	-0.13512820068873987	1.1211015874007906	0.6605863668334335	-0.2730155941242197	-1.4071247445647443	-0.35585114755551034	-0.10568661323862091	0.12420201551694815	-0.5760543530193769	0.5761415299106352	0.37801820140529996	0.08313299392340118	-0.038800457630044534	-1.2877517662667386	2.1858686195556944	-0.09402021300386572	2.0846044292151027	-0.7676163222096603	0.7401708425112271	-0.5774439387542376	0.10460862777806369	1.153942911741219	-0.1572147387166158	-0.9522763464208602	0.19680573015869082	-0.6386881469799335	-0.9014217171410733	0.6624391514296616	1.1331787369915183	-1.2854002929857242	0.16828112474088827	0.15220119571562848	0.08515655910542337	-1.154164886077729	-0.6091434276068867	1.3427528101779058	-0.42821564283760455	-0.3712864311789588	-0.05450997402902978	-1.099706923761501	0.0	0.3162470940652617	0.9178390705258951	0.8694293031863293	0.5613568218410449
0.15251783707080752	-0.580784746054144	0.9081864558449797	0.38321102445011684	0.45545372989150024	0.9338309374951473	1.8416348146187171	0.5829095081677088	0.24430242945663586	0.09660139293951557	-0.33017823824024845	0.053419642865577946	-0.06833374828374035	-0.3115405883427915	-0.2580131430110299	0.5909292425393294	0.28268000590128783	0.04203276876102697	-1.2313379132235616	1.385599977020475	-0.005910062190894092	2.4008875620729806	-0.8291111923347056	0.9874006318968179	-1.2110839057836786	1.14394413967974	2.0005903817682884	-0.17712574600681466	-0.8810532801799891	0.4240430590280602	-0.6724025607332517	-0.830653063900824	0.30587824027204774	1.586019932870456	-0.5192440599794509	0.8773807717148326	-0.19576543234397017	0.7219639912897976	-0.9092521069575396	-0.017093593120283652	1.3631798721574928	-0.3042232920955229	-0.1370523582930889	0.6751464401236935	-0.6663659141448508	0.0	0.5235949838288945	1.1062640298620077	0.493018909354601	0.8246423480386925
0.18908046438495643	0.04233989029695381	0.5187493597165984	1.578911675714936	0.5143172479668078	1.2355693335131195	2.2607855438547695	0.35249796672521977	0.756089827342173	1.8412314125903915	-0.0067793898911719976	0.05041298636745808	-0.19206679545491367	-0.33299639747464205	0.16776341569682768	0.966501874628848	1.1146778833018776	-0.059991294813145406	-0.6355548051715387	-0.4066122681979931	-0.11272551929556271	1.4672758389291727	-0.7125428349831737	1.6103277340805995	-0.9911839945868348	1.3805193548285148	2.033367740795491	-0.5283440290870048	-0.5449802430990611	0.6954896887314533	-0.21079827194922232	-0.36524078034805296	0.3868353933804799	1.4532012519699422	0.8403246307657221	1.3993592012707143	-0.994965157403903	0.9163833528161662	-0.5077451553976242	0.7143454693878918	1.4134413719502494	0.0036398798394360523	0.5184898856356949	1.0543728743126823	-0.02490850184097065	0.0	1.1073994654660906	1.2831248938394884	0.04309414996947555	1.3938839037475632
0.5757286419637982	0.545361989853836	-0.21200440526301936	2.227380048199678	0.12592199783000887	0.4258672716393415	1.7023257570244532	0.162630682221295	0.9863488177424721	2.2469965646625907	0.38519134298164814	-0.5165896086559337	-0.21673339595885116	-0.4791984629846515	1.3850072420009005	1.0624744053042305	1.7139019392270465	-0.19624341864991984	0.19395885079365557	-2.312194883365592	-0.4271714987752233	-0.08727289294579918	-0.758613148261444	1.996946305002721	-0.11544700738269079	0.6824885514221488	0.5869332790306991	-0.7746907008200349	-0.04300553917378341	0.6903624041292147	0.3553556593581607	0.6311546569702033	0.8763267382470568	0.47038786250041686	1.8740524709417248	1.1670187598164012	-1.511611919751192	0.3078170868351353	-0.21431620701082627	1.048581815641482	1.317678344490506	0.33719390104055585	0.9022715297351885	0.8093020013444063	0.25555514997492235	0.0	1.4218758481328364	1.1676114713962904	0.11907239024308004	1.7620932140067476
1.0328167400327393	0.5699564236273237	-0.358957334022507	1.5643036951273517	-0.1490805811451621	-0.7336210814482034	0.3679296407463967	0.14772744909154387	0.9795853996637173	1.0459752890847396	0.6635349794615691	-1.2399016599437838	-0.32645666331188544	-0.18274769690421935	2.235695017385214	0.7400454942100646	1.5022025747410832	-0.25574902073514943	0.6060644698962895	-3.1945855574843884	-0.7919276555256696	-1.1644137141349673	-1.1225549006123652	1.7730571617697934	0.6056818729338671	-0.20447218239130668	-1.341906100713604	-0.5366157871390107	0.28132284531960633	0.24764263184767665	0.6352773508362144	1.9829274692664958	1.5072037589034033	-0.7568065455363514	1.8669667738537248	0.34153541208985294	-1.253512022364868	-0.6023759164638565	-0.0629179315812795	0.8832654094686417	1.0778490919705974	0.6040855189624385	0.5191008836855593	0.2908538126765319	-0.1389673369219651	0.0	1.1726417945251513	0.8677462378143056	0.6868137613642419	1.4765413448697136
1.0918414069189135	0.08198875821122156	0.5011518359666852	0.10541999923436965	0.13295295926811382	-1.2230831009946455	-1.0028249233231958	0.18240934944927745	0.8541363363860172	-0.4763049390107714	0.7370940731766173	-1.2899581860897906	-0.5533767270777915	0.6855981573033602	1.9639949849331397	0.2019001756385148	0.6170249655522216	-0.26722725704286726	0.28413682259556977	-2.721712999570561	-0.8630005216624437	-1.3524780132750098	-1.417206208512219	0.989318900445347	0.7690021053315783	-0.49214481273348937	-2.1528098367962927	0.10519575951765192	0.2134274692405362	-0.3936571053132004	0.5884709654721157	3.0134548952205837	1.781900268517215	-1.4179402196004793	0.8579102821889318	-0.31323188105610567	-0.46539845561304766	-1.0355199996220923	0.03510048170989543	0.6008363632144477	0.8319416537757847	0.9017159382833332	-0.45844212614096064	0.0344982142389159	-0.931621372137491	0.0	0.5000282011175982	0.6807614967510617	1.0690388385988643	0.49623658580576824
0.5469011761973188	-0.5298158872475993	1.6188557427346317	-1.0239510228226698	0.6832800861922478	-0.7404361654481146	-1.8896844466459255	-0.015910524260049786	0.588164330514375	-0.9462472239089749	0.5589758507981836	-0.3719833756922295	-0.6166813220389937	1.4618314291366035	0.8057473858344254	-0.3171124944833401	-0.41009778425275756	-0.2891352252308505	-0.41284788126980354	-1.6251176302451962	-0.3556565641533989	-1.1591960164816344	-1.0678383634192177	-0.043220216727542046	0.7405407280303258	-0.1498178718771356	-1.4179666219801248	0.6956547835610445	-0.11214303855159978	-0.7550507343481425	0.4326964812047546	2.9557945045099987	1.3035290984800993	-1.2931197623228126	-0.470111559001262	-0.2576227607345179	0.22358187904974333	-0.7282552189959698	0.057482813706803554	0.5420130932759418	0.6267701225964717	1.2478961009023768	-1.3999489789290804	0.1649425104887839	-1.4218574724871262	0.0	-0.2859436339931559	0.615516662524195	0.6629432610394491	-0.7068829154850517
-0.26082924897374626	-0.7927761212230384	1.7430617702891593	-1.2256528898408385	0.7970546144712588	0.18204016877358267	-2.2554048935936297	-0.572093817957835	0.13063555519406586	-0.33634628349475243	0.1425217180841752	0.8369437750421136	-0.25059851709753245	1.397545718123594	-0.38945343439917746	-0.7623827904975793	-1.1953517358891477	-0.2732228841440339	-0.8410841658281238	-0.9143748451105599	0.5720921959322333	-1.1741194187635582	-0.08067791948454923	-0.976334986724804	0.9946012624258758	0.2375530949712845	-0.2730411908810158	0.8506823620835565	-0.3803343819548381	-0.5669726927644613	0.31889031131739165	1.710764152301458	0.23003996453933523	-0.7859064629572233	-1.372390049562646	0.1918960123637538	0.5081042113667048	-0.05151660227730542	-0.13339527536690043	0.5900692621098684	0.34193882374757373	1.3128743683795312	-1.8140427488479838	0.3448060942284718	-1.0948847203382732	0.0	-0.9008069329122731	0.3574809014990913	-0.3888607301068327	-1.4713186697014546
-0.7130242315486908	-0.61829783704221	0.5137600562174659	-0.8291883321635236	0.21677948359652205	0.8004058105631641	-2.2179496150852067	-1.2832791377672839	-0.3898478588762174	0.23070457330717994	-0.38312955815773675	1.2682364905921244	0.35199762862006184	0.5921442833464237	-1.0134179903565836	-1.181802785222337	-1.7004323928176044	-0.12894843088999622	-0.7434237071491189	-0.9223599209891298	1.2343190275746767	-1.307961774375599	0.7439150621140139	-1.579370341841264	1.3844262018649163	0.25069887945620944	-0.05526936245729975	0.5524535489837661	-0.42666304229920704	-0.07945922634432699	0.18198650671148472	0.08696885979442487	-0.7437569256901934	-0.3366800812053791	-1.5664504624917677	0.16295272127566202	0.6146797427607505	0.49076330050006123	-0.5777198818301119	0.37070817748264684	-0.12752006724523432	0.649728204824227	-1.7179536737598253	0.23917992009705494	-0.14911513936840717	0.0	-1.1443392406584694	-0.24161939815543337	-1.3056713032466611	-1.484119277002941
-0.49361462364243364	-0.37013130564203567	-1.0412635661513145	-0.5244204671676619	-0.5626602183088873	0.7169146061721304	-1.7724919119539224	-1.7756824021793502	-0.7173579410765007	-0.0787600222593449	-0.8078825604416705	0.456609097872605	0.5991006543905912	-0.06911415642917836	-1.163584311230318	-1.5733394664576423	-2.0600702836642553	0.09193021965416792	-0.4435158168988219	-1.155323473436142	0.9149749466179046	-1.0382965642721649	0.5823397190425208	-1.8483180432552986	1.3113689697810198	0.018677214560120052	-0.8853555012936973	0.03074238031500795	-0.3580632055309628	0.10368966382625001	-0.11487906254317404	-0.8924278007841442	-1.0393606857097004	-0.035281856716627105	-1.3140708622046544	-0.8040587991918434	0.8580763346956475	0.6615192807313744	-1.1008056655221539	-0.23561934200706708	-0.6885250976765337	-0.7252082276297209	-1.4838248740536348	-0.1404344236543576	0.6149128709727825	0.0	-1.0020423225784656	-0.8196115706586515	-1.4183865322618618	-1.016520861785104
0.15068230275489977	-0.41633645163520866	-1.5603412546934152	-0.6058255146671507	-0.9267654044551973	-0.0364795447063869	-0.9503072222504904	-1.795750647670744	-0.7378973761208077	-0.891030716032983	-0.9702097739931898	-1.0387040067084945	0.12113453055353239	0.03906220016946485	-1.3335372272420483	-1.8767422137671776	-2.356223931808673	0.18459702678000173	-0.3839930754614369	-0.9870413378016012	-0.3858720432884482	-0.2449416082254891	-0.4499696076753786	-1.9974658675543135	0.5419284564083916	-0.1921582225758315	-1.7812612277704354	-0.5245220474300242	-0.3698336293242723	-0.41974679365795514	-0.5663923678800898	-0.9387885337468866	-0.8052495343601702	0.19368907091103463	-1.0780952520308527	-2.1476592803214727	1.1905416179748427	0.4349756765932145	-1.4438175837769855	-0.9277589139618808	-1.123522243574346	-2.1064419793874865	-1.3968985617710734	-0.5802250119482549	0.5369333571298214	0.0	-0.7451354947665032	-0.8209696972979402	-0.7461889518879506	-0.5823809154943976
0.7144085809372068	-0.6733809646239289	-0.7744853495629043	-0.8116433333757336	-0.8783499977266322	-1.1394522615505647	-0.06754445933078616	-1.348754950970136	-0.5941580643820793	-1.2084685340020083	-0.8434047048833752	-2.1363133647859396	-0.7339556015778902	0.5449307054888631	-1.7480979844713143	-2.0336709010498586	-2.529489634340804	0.030601636659164003	-0.5902291148235242	-0.3720460818360342	-1.737293169277367	0.49277625610860826	-1.3188246849893368	-2.2291285359255193	-0.4104727619152625	-0.48677548084256694	-1.9364117317303915	-1.0509569370262435	-0.49725910409608937	-1.3931806220900695	-0.9811888849854123	-0.646906734983317	-0.71657068772929	0.26893664652744376	-1.0816694941485483	-2.737625937911052	1.2867877973148103	-0.16735186978356853	-1.4584778412624062	-1.3152798058943997	-1.3195294243563345	-2.6144422090253827	-1.379528975114005	-0.9746433457762158	-0.2258151985517092	0.0	-0.7703783608620554	-0.140956717254812	0.1463433064888261	-0.39209378840681525
0.8883304290094365	-0.712034094934586	0.3167013236148313	-0.7581411043783294	-0.9317844206013154	-2.084877662253617	0.4176628705424927	-0.6431514059388088	-0.4915717839036894	-0.6490807037999943	-0.5073073042319753	-2.1290978656602664	-1.1903690785012349	0.5934618481559872	-2.080039117486746	-1.9598599102081526	-2.401993386040353	-0.21077828684174815	-0.6855811830733979	0.14922318347167912	-1.9998339185218783	0.5047001074767505	-1.1749856465213389	-2.4404100471506096	-0.8379312260302787	-1.1781608104311825	-1.5203158941708712	-1.4809911842979329	-0.5708708227275875	-2.017892710073054	-1.1261902612074248	-0.6830990895674818	-1.136525996479424	0.0075507741983047525	-1.137266656064672	-1.9755997473458904	0.9599420904968038	-0.9927784734382401	-1.152352147594858	-1.2699883740097904	-1.3431629971029067	-1.9750353386968647	-1.1168472570093393	-1.3392726385272522	-0.8312526697880733	0.0	-1.2007242798818687	0.6735572991431964	0.7279299691305818	-0.24838796069337196
0.6668650750872447	-0.3316567936317435	0.6382786770561438	-0.3813741122288314	-1.332243365844475	-2.3596687902813356	0.32445831965083327	0.010994178030466359	-0.475495011780147	0.1513363969720445	-0.09306034252742726	-1.1824342763822655	-0.8804377611736851	-0.03213754677691686	-1.8364630672257884	-1.5078528030850944	-1.7878164334247617	-0.2537180478350013	-0.3942505377866303	0.06325806668763768	-0.9079742407541509	-0.24407860129839676	-0.31330816159997477	-2.2456565125929933	-0.6303932440359068	-2.171172565128402	-1.1970870569093308	-1.663756673049378	-0.4014140031893659	-1.6256829853740558	-0.9129838562277863	-0.9833398872590267	-1.6467089557708818	-0.5573819559311752	-0.8810594432909219	-0.412335623767379	0.3437597899971895	-1.6383363663828203	-0.6276046292704639	-0.8975578075269105	-1.2796294188514172	-0.7370422019685788	-0.43195807606861847	-1.587912011961763	-0.6397612275736387	0.0	-1.6942623072469651	0.921330017836079	0.8469774441654	0.006884801113949868
0.1536220076720742	0.11145949074246317	0.13513390878253898	0.050850753813565054	-1.6422651363988334	-1.8019304333374726	-0.09857092128114994	0.3036941650833761	-0.47843100867473015	0.3335517300747694	0.22078127491410457	-0.08905139092705616	-0.2639425019294009	-0.6188709021149181	-0.9695873731229159	-0.6091162152821686	-0.7038211086721243	-0.04213005010934633	0.10676690569565733	-0.5720444099179423	0.6045709766803936	-1.1719860914025695	0.17369458051238465	-1.4155236241836464	-0.33610280257503244	-2.7883201871383765	-1.2043075274134551	-1.4822506393748693	0.007947761918762846	-0.31778598780372064	-0.4821402243190402	-0.9085147346752345	-1.5517428612046176	-1.091998139988431	-0.1960102675062824	0.7787546890358777	-0.3043605398980766	-1.685647574434455	-0.06329364088499652	-0.31379109721348636	-1.0919174922919836	0.28396229658170785	0.45966158842783017	-1.5054454283050274	0.07203898845841766	0.0	-1.7747493051166117	0.40161587603144916	0.6103036147434387	0.12158565189003737
-0.5177304057324235	0.09753018966585482	-0.43632653559850554	0.2540135460220868	-1.2496870498881834	-0.7997020312697163	-0.48462286906661256	0.11158165313804383	-0.5184662020116606	-0.22452793667518936	0.2373093963109895	0.43323806936761255	-0.07889937330981542	-0.4546475878207113	-0.019732830997009187	0.49029963393021875	0.4651256848741276	0.13539838215631375	0.409251968445818	-1.168532970231082	1.290108320065255	-1.7174588517501614	-0.2949545060201631	-0.2739456281713951	-0.4548440566617857	-2.381216299817685	-1.1794176088538368	-0.9925840717662948	0.43408200592904467	1.0761569775312538	-0.12162164564182987	-0.13507066595428124	-0.7589284451366161	-1.2509321604970136	0.5907531474187611	0.9356047949200467	-0.8135231824561127	-1.1401218702726785	0.295989067711004	0.3696850106794541	-0.7224446402194992	0.7025113314841122	1.0766414259668828	-1.02054477630099	0.4109133059146903	0.0	-1.3480684299476933	-0.43966885089115043	0.14964509944171392	-0.28860940744713687
-1.044950594693745	-0.3606275756883023	-0.5533178051919927	0.17976250623880005	-0.159556769272346	0.04038265183428767	-0.7062872832203435	-0.30095024248842467	-0.6966524639250352	-0.8489901227972138	-0.11194337402730066	0.30083151127447716	-0.43296259578454316	0.2003130414270175	0.3914369272879061	1.2590663389819334	1.1252735951721753	-0.03568708805173736	0.37776638875290347	-1.1311636036960269	0.8306373009031381	-1.7677841213374217	-1.0481725888442528	0.4940419291563484	-0.8572501923687209	-1.037680241166161	-0.7619817953723416	-0.3825336629062605	0.6224545718019544	1.7374800804167863	-0.053554956319119336	0.8266720037873618	0.05066576722597964	-0.9662646178052648	0.9699429893443564	0.4645598122987147	-1.0641508912334323	-0.4893042569561901	0.2982997414529347	0.8749594332952907	-0.2925519233010515	0.6881249809444903	1.0931728660324131	-0.3752733790397733	-0.08109493106018771	0.0	-0.7706244367813704	-0.9430565435691909	-0.3809926019341947	-1.1104488507697743
-0.9836998076337786	-0.5997740251006926	-0.4220064709860703	-0.012073576072069216	0.9249140229636663	0.49202424558727254	-0.8415054537692879	-0.36971882838208486	-0.9564473523827051	-0.8418515132111393	-0.6182864928436212	0.03555312685086602	-0.6499826842466899	0.36742190123934076	0.17343276119592754	1.3062513857642504	0.9742990833643393	-0.4902195497832353	0.3070042485742983	-0.3515439052731098	0.09712142959542733	-1.478797030716545	-0.9140924579462802	0.5199432415840488	-1.0104264489424897	0.4594126311509939	-0.040033684523477456	0.18887875223580985	0.522315400728852	1.5780884634540482	-0.23826871407481198	1.1241017536521372	0.16803993350075894	-0.40819119881614147	0.7478523675720891	0.2575509876051259	-0.9191720533945077	-0.19938442734028095	0.11267281080474302	0.8194980707533706	-0.0753181909382395	0.5324303202541031	0.6722155376283846	0.10676642060076552	-0.8099774650402545	0.0	-0.3784992673655485	-0.7694311443151816	-0.7188331818802873	-1.6274932442408367
-0.1713327408982086	-0.01993653746619051	-0.4377452793214968	-0.15688703844027915	1.3287785183638685	0.8535166299805476	-0.8825127304712433	0.26492783440858053	-0.9867553660079683	-0.15927708267105697	-0.8864641910285952	0.19205605926583877	-0.11928062792182581	-0.44189091897485866	-0.1931311041218429	0.7970108746836131	0.3745185399554955	-0.7851701787559813	0.5348737665062423	0.7335787188974916	0.10326030631676542	-0.926052136126706	0.3735634487033014	0.15576029949213252	-0.6735876246249659	1.363528402545889	0.6743113632213602	0.6610701409921517	0.3419369502441863	1.1961058161569096	-0.38850673478169817	0.47883208484518247	-0.3969400565398556	0.23985173956236946	0.26733922260726184	0.6460678200413195	-0.3894768688732364	-0.2253235262405367	0.19346787810981975	0.1342245061263325	-0.20508138972282297	0.28585445060044196	0.3653708071691191	0.3604864685257399	-0.7363614463716793	0.0	-0.1018194468802375	-0.09828563020460733	-0.6421747442744022	-1.2424329157190894
0.8845848464486649	1.150665430133429	-0.5261720980728831	-0.2289180742682528	1.05640613430707	1.4184143848518367	-0.6682833466821457	1.2641429681851906	-0.524171463615291	0.6410664752641402	-0.6763922427729949	0.7755797484170246	0.8640514494460833	-1.5525262495812489	-0.2311956205919187	0.33400936270101944	0.08512145770643981	-0.5463896695170279	0.9796713495978321	1.513273100397738	0.8199150847456693	-0.13034909594693506	1.7734199582605052	0.07392620608933408	-0.19299213023800157	1.547072369607762	1.2537899833725838	1.0082055025676924	0.3472252642270567	1.1309024026436225	-0.23195367489120583	-0.5342783556553785	-1.0314510192571043	0.8601806904215523	0.07937406017220622	1.0647763462486188	0.16393790153091614	-0.1452132058872722	0.8494037105999963	-0.6510560829007936	-0.473996255051218	-0.12038749016085108	0.6261865409983532	0.5408782770257562	0.4027881074093418	0.0	0.3131191521336598	0.5507373180651728	-0.2716795395029512	-0.23228127929745054
1.2873525281160536	1.9787593946136803	-0.31828161707245795	-0.3072133867953761	0.6345770427593445	1.9666240848123027	-0.16589418529767636	1.749247502028727	0.2588243368533966	0.9680224094131615	-0.15311653300321945	1.2408281207185914	1.3498057700443158	-1.8334130603593313	0.006800337440612998	0.35696911328307185	0.49167579077826307	0.12648600354977055	1.1718890098466368	1.6631580944046787	1.2314822957107217	0.6700307839532863	2.051149297823756	0.48063530208601873	-0.07261429151910614	1.3732561264120986	1.7254761775988023	1.1931371339272911	0.5807197248000379	1.268746892013654	0.20966469179047617	-1.11288115454126	-1.2480406679970188	1.311400219901324	0.3730227613186305	0.7797145407893242	0.22709491707438137	0.2706476124585405	1.815798521352715	-0.7639816911068807	-0.512568038538323	-0.5430872145839185	1.3800998416408854	0.6625619818324636	1.663987530406225	0.0	0.7917075372140999	0.671336561493019	-0.05792597304832916	0.4501655490404921
0.6081515410290151	1.7756597202024507	0.15437673457110207	-0.4341681558774988	0.4300146652908612	2.009343272085335	0.31323312151626514	1.1442048374206615	0.8194892973539407	0.6657234028138168	0.2770835668550213	1.1126205128063968	0.8454599339339485	-0.9433281074689722	0.07529632839671857	0.7203699319435442	1.1415135571608526	0.7443679846124748	0.7752471420776411	1.3218685863294617	0.5938189078406766	1.0407423214919262	1.1318510799688557	0.8817074744368341	-0.3803457896527969	1.1689731958637437	1.9627464499129967	1.208277581424281	0.7951318789294433	1.0846135892887994	0.6252466392324755	-0.9881844289601893	-1.0720379349426719	1.4238634352832218	0.7702664521110917	-0.18916757738667325	-0.31364454374481315	0.8062977309020364	2.3760562006862225	0.04577101193417054	-0.18524952963186295	-0.6289815745417159	2.073665802285375	0.4858277013223559	1.8388215452277175	0.0	0.8924272146992533	0.1028529782045694	-0.29847089304193164	0.21545223547125983
-0.594054505539624	0.8114043617174188	0.3238943199804189	-0.5253611018071846	0.30272796225645643	1.502030880105499	0.3353546531273199	-0.1313631429985572	0.7888180564591751	0.050423822954409385	0.3991162120646861	0.5692491160276646	-0.05819351355451002	0.3506040766547335	-0.2325859888123281	0.9418911222362506	1.1890823542582687	0.8988542960496508	0.016632376899549092	0.8664348019845229	-0.5998287945140997	0.769427053404451	0.11554114995451918	0.7199266061229165	-0.6967929850375564	0.9557264661361692	1.7116030930065829	1.0799155755255514	0.7077956309249885	0.4148897277732909	0.7134246353979921	-0.508428043108064	-0.7090586004246228	1.153230789726009	0.7319365413893643	-1.0468049609242849	-0.9146658734326704	1.1517901893856624	2.0145678760431327	1.1640924319915178	0.2571693353012919	-0.21744664955766269	2.1634156083579983	-0.10229607117915072	0.7639819153527012	0.0	0.38886578970465935	-0.8272707659854813	-0.7109403933455645	-0.48454580247513496
-1.2729757902947498	-0.02880337944089157	-0.20078435109432802	-0.43012798423362036	-0.05115412820610894	1.0121994621846604	-0.1975283925728161	-0.9648133521468556	0.37481675063169406	-0.3891342580240998	0.38788697193927135	0.28030852448479715	-0.37389750855879905	1.0726486081996707	-0.5344850570583486	0.8138008547877448	0.35735399290189857	0.606919415106957	-0.46952875597203503	0.5243414221803975	-1.1490971508933625	0.14959477868503016	-0.041354736066445824	0.1342605507568984	-0.6256541310174728	0.6175090790606952	1.005892583597047	0.7705913747155226	0.331167554869764	-0.20791995395299098	0.44314171385864887	-0.11332902405079708	-0.11385151849743237	0.65051995058834	0.15656444330536126	-1.1360865240288203	-0.8743332833803543	1.3042380303365502	0.9281355832558402	1.643862913589491	0.45337335643241256	0.3684421743304999	1.566932399425636	-0.730765879668258	-0.4887436577471004	0.0	-0.28010091371016554	-1.4992823361807452	-0.6812375864374237	-0.6965856385587401
-0.946592998910646	-0.22807643309077108	-1.0169439614422229	-0.09553375351209471	-0.5798678148228064	0.9966059368501925	-0.8911904326937432	-0.6458209632734262	0.11057287002262192	-0.3692938631787775	0.5267470966243928	0.6042512514929095	0.07598054773152939	1.0043021239843055	-0.25873130914017145	0.6237139552412044	-0.6446497660229069	0.20509272540794637	-0.240274987264258	0.21480020513489065	-0.5906205733911392	-0.2949455636145454	0.4003397529151401	-0.10686418294966059	-0.2408948736793425	0.14885985611399205	0.3328232876584038	0.16367197391400232	0.003614411950426355	-0.12573433925089572	-0.006113766584100589	0.08446517807643883	0.8602982302259641	0.09752103120292517	-0.47673206082046665	-0.692183620479042	-0.1301734286736927	1.4280045258420457	-0.17253787954287525	1.0883027581503397	0.3148824255134586	0.5808922570554786	0.6581617521534404	-0.8219639150850431	-0.7790799798233808	0.0	-0.37947517917550494	-1.4770199122521783	-0.01839717457082298	-0.12329749815734715
-0.1389301125973572	-0.09487437818529224	-1.3037894545716056	0.3261369693513655	-0.8454287749362306	1.115458989029232	-1.197682821089325	0.4078445966336542	0.22983262250532008	-0.026803363242459514	0.7997355662565786	1.076193698594962	0.44178333140922044	0.6320264279917631	0.6362833611182629	0.723317389846393	-0.7807919517209038	-0.01895737277205474	0.5259348648731724	-0.21965543548057598	0.1929149263422582	-0.3418557632945789	0.39930938545387645	0.5239432202013365	0.02826059248746258	-0.31085756907484674	0.17652733521208264	-0.7015832938262445	0.04039187049443145	0.6163083686832141	-0.4862738048908674	0.2009528938166505	1.9656392685129824	-0.4598180145368005	-0.5860401872018786	-0.5085629517281965	0.5966790111730368	1.4189473903294818	-0.7372833678311573	-0.03650254788597966	0.08439234651587896	0.23284234311527605	-0.12357181442211933	-0.2755509830400982	-0.09602814829039923	0.0	0.284930606297035	-0.8801208657858381	0.6875250892569477	0.4968605148177083
0.2668312628424771	-0.19399350075515237	-0.7799905165749758	0.554899367744398	-0.4988620938862132	0.6153530860800884	-0.8778102457862288	1.1171623738204253	0.43918068135041066	0.20876850808635491	0.8909140167725283	0.8918835556486504	-0.04460582668734652	0.3579630341896497	1.485267980194419	1.0085650756423128	0.24150737497772878	-0.0385281745883986	1.1893205582025057	-0.6694033346548937	0.009361877474635943	-0.20808681896635667	-0.47843792522351525	1.6481999854718912	-0.09186605508829965	-0.5699187206976191	0.4706213282229455	-1.380329707494653	0.3641916987159508	1.203203984560864	-0.9305056047558159	0.2729561600540144	2.525639382151896	-0.9971937914286879	-0.07729601124641308	-0.8942170816065108	0.5752845237043491	0.915070021420112	-0.7686308737876767	-0.9270245247126048	0.03932406978275816	-0.2585654503392996	-0.6127703276086107	0.33213645784112544	0.5636784865827272	0.0	1.0909062572691437	-0.2562730743804429	0.6544834105625048	0.2790892132106481
-0.02260050492517743	-0.5202902913748401	-0.024897926087362438	0.40673013845106226	0.30857808839578554	-0.5717389667823751	-0.13236998456423194	0.8850023685475262	0.3647088974271744	0.057145617950520186	0.6074440504903843	-0.07959348559967963	-0.9804970372829729	0.09625511679922132	1.5572521272063296	0.9870333813366102	1.6459281372113497	0.015227039973859378	1.2138982222249433	-0.751985029802931	-1.1498755507601304	-0.16359248495183304	-1.42192912018049	2.3242313999036495	-0.39467896884844517	-0.44427694979468035	0.7128767992293339	-1.2291107536487789	0.5438546278511143	0.8936163243684979	-1.147168031438809	0.21736409003193471	2.077019688104926	-1.276042836108634	0.5738801749214496	-1.2073599912832034	-0.09683816106701781	-0.1237690966230497	-0.5778607469571965	-1.1663463848685522	0.21045929642000183	-0.3013113469364722	-0.9039481278256873	0.39905180599091955	0.43405853059976646	0.0	1.2849475463641626	-0.04468023661914454	-0.15751729444835497	-0.6940723575986776
-0.5436269525261396	-0.4838085606850683	0.2528370992528446	-0.026459996818450737	1.019085193774046	-1.4659886187328348	0.6315278584942584	0.12981087617717832	0.07772662213301344	-0.24146337625329156	0.17146134017353928	-0.9759218879712941	-1.1471140287042627	-0.3157965491869917	0.8397217602530349	0.36490344213057696	2.353245251865727	0.0575300675954285	0.5882052171239939	-0.2304387373225262	-1.9850743064319962	-0.1677957035364475	-1.2807221855348696	2.0252439131432025	-0.39695276384265676	0.14556193533762793	0.6308391235856868	-0.08907304343350321	0.2367332621978005	-0.17248694059145805	-0.7565769414472432	0.04507744203185507	0.9381036818116727	-0.9322362374980845	0.811436569544333	-0.611474171511052	-0.5934010570876732	-1.060276296112599	-0.34157862663738714	-0.9110018917164977	0.40940959672042637	0.20281913657034775	-1.1100789105242144	0.03203553545045194	-0.15149648176000727	0.0	0.8369442596297989	-0.2042659335920318	-0.9029158485644688	-1.3702888086342184
-0.7640501678606663	0.2674028073229365	0.05356829327210409	-0.40754296974451637	1.1327873847491217	-1.080275030854859	1.092768475454124	-0.3325320113871785	-0.010303974375633563	-0.10297146624958607	-0.03348801622133812	-0.8263015184663871	0.004091284084381	-0.6395516768909553	0.08810893621419699	-0.5655650915571341	1.9920590118422665	0.0962341246487451	-0.2400686784638776	0.606159569489395	-1.3679259121488219	0.00626502731256443	0.05012310085793322	1.14424454868055	0.14890217269412753	0.9719380256003806	0.5039045821207448	1.2665135573211441	-0.43475705285520383	-1.1272074659427123	0.4205285550320803	-0.0639797032908726	-0.04868019743816351	0.06526186618690183	0.5248457782311318	0.7911369661649256	-0.3107832063747496	-1.1027340254555846	-0.04357029766402768	-0.5237253916377991	0.46182853550228153	0.7006910340347623	-1.2159998040870454	-0.11011639962023863	-0.2488165669664685	0.0	0.4428940093024519	-0.40642851898832	-0.7649447553714374	-0.852598149873301
-0.6848212397036129	1.2419805859841209	-0.02913408956393441	-0.3818560048827956	0.5819367055685231	0.3010028623896511	1.1537069610286659	-0.24212074915700446	0.24032515498296175	0.7115026507177431	0.04061411544095689	0.3072974676927743	1.5145372104194657	-0.47746787936796076	0.06453979612089679	-1.2019460639498796	1.0954753594273412	0.12581050195129526	-0.7695623024702144	1.1185428096719052	0.291037856347818	0.39288963151786155	1.4068171054149485	0.48709614864686	0.9479629782307878	1.4444126923762644	0.686116488607467	1.6309638718129498	-0.9871800834200652	-1.2889867755291549	1.8727961177496357	0.023889307846862388	-0.34359252907172416	1.15925804112609	0.08687727379867038	1.8461620533065097	0.44298299289895626	-0.21121257782771058	0.2488243185945249	-0.2110235228706334	0.34817646346770625	0.5680025291153508	-1.1431294301483748	0.28139688687301484	0.5056375156411044	0.0	0.6956773065141943	-0.4976995106386933	0.10804151471726413	0.6481305646616137
-0.652537400876033	1.53278009822493	0.3329681365209694	0.17163588121110834	-0.2710399378038446	1.2608077766001076	0.9527941072300554	-0.04915908408955504	0.4126193011801275	1.6181629135622202	0.03103932886567355	1.3068636284347552	1.8455417285626101	0.07873176035574332	0.7810921349918726	-1.224974426678625	0.38998407157716425	0.07094584145361632	-0.7926246021503802	0.9559559284512801	1.4325161685856032	0.7619171111022093	1.5655117734792798	0.38549326998619093	1.3668338183056856	1.0088701842284384	0.9934972870144868	0.5195375498231073	-1.0446414457921966	-0.7773792124235931	2.5321640051457615	0.1988624220729624	-0.14496163286159647	1.6287299211319166	-0.069602525980157	1.519348779847657	0.8282372134251036	0.7512002444179109	0.31660807773456984	-0.019436305792711522	0.14978301313752024	-0.16740173292205915	-0.8668601831638778	0.6971322525278401	1.4472673973979675	0.0	1.435911146841083	-0.6054161613219744	0.7858950320491445	2.0746606039320845
-0.7728436037678823	0.8178371823099609	0.768267032255417	1.0390538983421527	-0.9372006425530462	0.7988482514349909	0.7982341003955954	-0.20129441137983603	0.026247850170343544	1.6329534536138168	-0.3396923294532242	1.2057148018777022	0.5917574381327322	0.3792096464860382	1.5341942968276117	-0.8282434408991829	0.0648189776093707	-0.1192418319600946	-0.44529422388790657	0.4505853279533407	1.069764929233511	0.9365975587698471	0.49459055289651704	0.4433414384895514	0.984259868705807	-0.2306625733590313	0.8618051094620943	-1.2213846162661453	-0.6631961845340888	-0.2014943333657876	1.6834469536584742	0.2285724027925988	0.013056637956395585	1.316244640733841	0.14541807937722917	0.07578511002976891	0.4500536805308149	0.9200199815986727	0.11468914449236267	0.012693849059181294	-0.04891579721434627	-0.7695704604698351	-0.435392416086042	0.4564065694924766	1.664671213890062	0.0	2.000706105149095	-0.7739764200439242	0.6754137404409712	2.595093922835323
-0.7831894977714169	-0.25349198841734794	0.7451062963341939	1.7736709539463889	-1.141817133922445	-0.527572537350897	0.9641088640647101	-0.5591523000064416	-0.7733602331475242	0.4245540214954704	-0.8184364728176227	0.23897552584140896	-1.0018224748015088	-0.033206905715538415	1.6347941590315456	-0.4093647443227658	-0.19491551166004073	-0.35202589814819224	-0.026733229050230536	0.24552760837059265	-0.17228664000069316	1.0059591791767188	-0.7281692990320502	0.12868062711378037	0.006618092854867952	-1.3970227132529514	0.13278669408030896	-2.1425786046338935	-0.1971600085986384	0.06744038399782187	-0.19482373160181451	0.04366398377555577	-0.08866579018402491	0.7687928590505957	0.4759572374175849	-1.1131444084373223	-0.22716951421797343	0.34767834882118204	-0.008696943989506782	-0.13018382176626322	-0.17762400097042685	-0.543505875068989	0.06208374365364549	-0.3292835666583564	1.018064131749358	0.0	1.9511358787447328	-0.7184559455282659	0.21588381841454343	2.2397010848214123
-0.5138734356702779	-0.7560704096791007	0.31285949507064237	1.9415648141512853	-0.9642008262641363	-1.287874473221846	1.4029026702339993	-0.6637889950408821	-1.2509279894187417	-1.1315574563373674	-0.8517181265402062	-0.512824584113618	-1.3565106036000754	-0.7909207141797526	1.0277313869616485	-0.1795362058625172	-0.5954795117557835	-0.42260194258121886	0.2143082490676216	0.5187406466188045	-0.8835499319352563	1.1039844048838152	-1.1210112612137606	-0.5510308698277748	-0.8410494828602973	-1.5745981463636587	-0.6109139573368217	-1.586521589267956	0.08315644989366074	0.12379191470642344	-1.6704870480077354	-0.19848807120092135	-0.2521144478970121	0.5403227153995286	0.6343607558500294	-0.9780619177197367	-0.46547484398735506	-0.17436922914120045	0.3327683560583764	-0.3179204261441543	-0.18145321267448677	0.36235403011486894	0.48067574870745267	-0.7843019027198066	0.2046816513560586	0.0	1.368961744176846	-0.1648837264152001	0.26904139358832785	1.545028903581827
-0.20321382869637383	-0.4515619356233676	0.03214932043318644	1.391158214514996	-0.685363955501997	-0.8776297649566811	1.676399035007356	-0.4041511716660287	-0.8939533017672797	-1.6526772451952012	-0.27318253929408065	-0.4439380565240258	-0.22210115322432047	-1.0900441315322613	0.21233453064765576	-0.11379347591836778	-0.866317875740117	-0.19500409447642822	0.20729446506471133	0.7246510833516581	-0.5067864251929526	1.1018826978969618	-0.6861363873498197	-1.0672624800707695	-0.8936466724572453	-0.7237450425179843	-0.7191886254428499	-0.2483663098929574	0.18910667645380383	0.11096370518228237	-1.6198755325308816	-0.3336795773212822	-0.29133483146441336	0.49205184352162207	0.5651734950993402	0.186972428883041	-0.08367856998644185	-0.14489142391567608	0.978106693977246	-0.32820037945319813	-0.08504136469397669	0.9985423763375916	0.6224803253889893	-0.34956666390491614	-0.09516690280055043	0.0	0.5199792979039712	0.6194098690311036	0.9381193621693976	0.8637157917618562
-0.15259228741317776	0.07592567650622647	0.2190594110660741	0.39226075109019826	-0.47105979049203883	-0.15345509646913003	1.3249827725757513	-0.13592795810399727	-0.03657828707837476	-0.5948255348965326	0.41053843545945684	-0.0818615930217502	1.1784485018630007	-0.6892605522809115	-0.31942551763541993	-0.1267585809293856	-0.5770189869040224	0.2466623828479358	0.08222889457858136	0.24431618187481058	0.18187338540673248	0.7405218774441568	-0.07962435641174002	-0.9916243737957305	-0.09920434248596137	0.26822504901459454	-0.3404826953802183	0.6996295356543041	0.2848381076838227	-0.11739962562070824	-0.2680698228203961	-0.3532751268131897	-0.29576126069883	0.020119620045692364	0.4274900548246924	1.1783134270484985	0.4331525231965477	0.07990894174570404	1.228378769805408	-0.08004758186079797	-0.021539640222254824	0.5688468072245556	0.3835035592985395	0.4628006296621181	0.10309332747894893	0.0	-0.4717196088225759	0.9298149922414123	1.319644414147758	0.2163810714793108
-0.1993423798318215	0.18166782617932872	0.5631314753161734	-0.4906938401842462	-0.19917299327662866	-0.2554554827767439	0.39057132174037584	-0.11581766458165416	0.508019780331328	1.1716045023224468	0.5604803766479585	-0.2936805908494165	1.5863976984173247	-0.22724357048303376	-0.47049963572696585	-0.12269252637935477	0.27654431097148935	0.6328136390517246	0.07865640964406236	-0.7620990266366721	0.22583126783301755	0.09410546860776714	0.3158130328997287	-0.4625071034222967	0.965456403299819	0.5319731915539745	-0.2977995547565011	0.8755898630588713	0.4725937673853392	-0.7264485880385985	1.1015963575163945	-0.28337345523872515	-0.37936917623531125	-1.0178015114902623	0.38406295541552804	1.271490536909037	0.5676543100019796	-0.12545431845803848	0.6247388900972337	0.28239169032662315	-0.09214391554540358	-0.6409649070483537	-0.04591628305025508	0.69732668676813	0.31595705860532897	0.0	-1.4642899784028007	0.442586223738886	0.5916443892885745	-0.330822383791533
0.16826145395706377	-0.1465939880450102	0.6331653506640501	-0.7732998201102305	0.3467352451717345	-1.1399158559772797	-0.5125468873836269	-0.09403916459645843	0.39901403290212745	2.201034374303768	0.16498704442249812	-1.0873728013208157	0.996456755681603	-0.3663826414263918	-0.43238189442306774	0.08551985034696336	1.1299388243458177	0.7047352562650878	0.3486198158220352	-1.3555175228371097	-0.2605036355628047	-0.3166532253602067	0.6935863576897157	-0.004118154859979398	1.6373364533488988	0.10142954668233031	-1.0311351156387807	0.8818688107346031	0.7381084019792044	-1.4323011360212312	1.4585983018613276	-0.022298979429631317	-0.3779482624673486	-1.8807079862704081	0.43213304411005093	0.9185364035946442	0.31643014577851153	-0.7312827073088782	-0.3856482292110021	0.6109134586959444	-0.16836388765891303	-1.392896558486225	-0.2251241974136205	0.23048292164318093	0.2648941634381098	0.0	-2.0361166397604964	-0.22700405827974254	-0.8380733969573583	-0.48461324168144276
1.0865024878361589	-0.44039694908398763	0.5270824903755686	-0.4194930982525712	1.0932402012987166	-1.668323561512401	-0.7683832309846772	0.30654455837108213	0.13903672792272137	1.8359060038245596	-0.12405100451955937	-1.565742480192872	0.383661324759241	-0.8158470431852031	-0.36328796631905874	0.675044147577454	1.324948398797589	0.4075679059677556	0.7673867917779191	-0.7974119765956996	-0.31298557035456687	-0.06574394434393323	1.2443119844133712	0.021903685129301933	1.7323899203731876	-0.2712934527188801	-1.9347781859619126	1.3042633560647328	1.013903445105033	-1.6141963156171684	0.9390667888185128	0.5175378399750723	-0.04315842652525704	-1.6832931960638613	0.41020112166668715	1.006211080804002	0.06112958722823873	-1.035177461999058	-0.8101319886191544	0.9647127253563234	0.06069257068730227	-0.6887587957222553	0.14501594858844635	0.011938244959732882	0.08170623499597865	0.0	-1.740282227358632	-0.08752590681493008	-1.5787504239397416	-0.07232405207298682
1.9399322288938738	-0.4285615048454939	0.7095188823247813	0.12717898197987534	1.580884641661658	-1.0785965499305477	-0.38604142338264125	0.925049160580942	0.3912984463646219	0.6715052138627671	0.2254141270496601	-1.095264383341681	0.38882955075089093	-0.5638196306647559	-0.27195815088713315	1.4877129832502836	0.694454491419654	-0.06802574837513828	0.952690373046243	0.5554964114846141	0.5404883661877837	0.5949008850937602	1.6342341163732688	-0.2923008715246029	1.5740695313197004	-0.08084701606180099	-1.9968583127581765	1.8566267093587452	1.1898533545877326	-1.013480932995333	0.44486705759127676	1.0942407188552503	0.4844626325417993	-0.46965058123842673	0.14687014599902876	1.6546259046910843	0.07010344829915964	-0.5763937021199508	-0.21077319970564456	1.453622195189747	0.7277721300352799	1.1333496765044677	0.842889184779155	0.8389932354596099	-0.091768548334381	0.0	-0.7083876601735292	1.040886074811551	-0.7337628423440787	0.5939390071566409
1.9566702690306688	-0.3278634048116605	1.2329011448314473	0.32349961545321393	1.380302797442229	0.08361921493270262	0.05363207866951699	1.0909250876253336	1.085712819762027	-0.2355579584099925	0.9483875599754129	-0.1560242353138489	0.6400311571364113	0.8241368787483369	-0.1565276524080055	1.932912707042505	-0.3165901504845979	-0.4159078900121486	0.5688914721597775	1.5154120464362597	1.5886753615350162	0.9188052902466305	1.3550930381972885	-0.6008308007826528	1.5098249316357115	0.41236951926253984	-0.9961760652673083	1.7663033300829907	1.0854532171587967	-0.14127608626155091	0.5260171284720833	1.168701725767932	0.6507756473280844	0.7268384330102925	-0.3686509473274016	2.039611234248471	0.29053209984308337	0.23601961720632178	0.7343355454194571	1.8899408808813705	1.496401062358095	2.5890188538866568	1.2461803823245905	2.170800158636851	-0.39118905956010847	0.0	0.24942025846086713	2.1530775786969225	1.056784348779822	0.9364638248732619
1.1358779723817072	-0.4296507872630663	1.4653368633733648	-0.006602675352057267	0.6060986618933495	0.7307360464359054	0.09125483827733466	0.43313665462583173	1.4473169412127829	-0.4090138901181389	1.250868353826641	0.26946686082062044	0.4397211556750082	2.4165609775732717	-0.11664822760530656	1.4657921950687933	-1.0506796461605663	-0.41781424802230294	-0.30922958220159263	1.2759233953502507	1.7982627480831384	0.5082864086760779	0.5140063072010185	-0.6743021489401847	1.4984886314908838	0.6938766215060798	0.23579778541011903	0.8628473232105688	0.5515658281946537	0.22828963363327595	0.8782751997754559	0.4515637762352214	0.1026386103110937	0.985698999549259	-0.9214962867318731	1.4303172470737258	0.5623652856038903	0.6173722017952805	0.9417619503217998	1.8042274886194696	1.7710866152864473	2.450821541707269	0.9339346445526131	2.579462365452103	-0.9251383918930794	0.0	0.3956898734343966	2.1110636930400055	2.2257838416282953	0.7201729870236615
0.33037327380991105	-0.6156273015780674	0.8186424535152379	-0.5553189413892231	-0.12307351284791603	0.6146531491402756	-0.11255964758327344	-0.5509995416304091	0.9430360134630977	-0.15130080743633298	0.7270898893561946	-0.01072174146346181	-0.20526995911519377	2.738874588396667	-0.2636435259611799	0.24297821611302006	-1.1439265899417903	-0.08442189901955387	-1.1551511371551653	0.24161204662384275	1.11421050326066	-0.1894455256394381	-0.06938876782249223	-0.539580774912657	1.2290703414467947	0.7414919541716358	0.8058794258644033	-0.09505174755791394	-0.30913816987813586	-0.059979803718653274	0.9164932981163424	-0.6152799918096158	-0.7772647909411208	0.4513374770985778	-1.1917093952310909	0.1411400416067646	0.8146286093450723	0.3673660677823747	0.12268526962171043	0.9692392911274639	1.29016142335669	0.9783587082483693	0.14594126889784692	1.4188923904966824	-1.3574979583604498	0.0	-0.13277470722104714	0.9787311504203423	1.8689057392814792	0.28545463203476196
0.29509594888549595	-0.501429572464923	-0.4228538162833368	-0.8598189078395159	-0.3317455850024975	0.47692756081380466	-0.08206593634750746	-0.9790646329901227	-0.02156214597163239	0.05691437258778389	-0.17146874107872026	-0.15790869032109853	-0.5848889735059576	1.3877832633848648	-0.5767409813067891	-0.8613689287407134	-0.7337272525132162	0.35478074446449925	-1.4033588877710976	-0.46376519138762784	0.5116093106883891	-0.394150618983932	0.22945871886388536	-0.3498748759725233	0.5660961424265293	0.933463986221259	0.725383468835876	-0.3321445359099138	-1.0876595363749426	-0.3873870342642306	0.5501602985194446	-1.1422518310122578	-1.1602642389963833	-0.014526971651965821	-1.0137657324949214	-0.7865723883176557	0.966772818153916	0.031009936272249055	-0.9342684059977474	-0.1735866482378669	0.44896982175792943	-0.33526465112448994	-0.4525548287248985	-0.3249077894227629	-1.1387913744507183	0.0	-0.5009613223768388	0.005152229970277265	0.5466039147005511	0.09396658585952551
0.8279976069003109	-0.033664195779077345	-1.3178403585540976	-0.7257162658598837	-0.2020843437929625	0.8174856310996105	0.2767670601068948	-0.5872796580886249	-0.5436515795285419	0.04979709260364605	-0.6767912105269304	0.4840352968306329	-0.28425524333281443	-0.4281656800490164	-0.9264829039754564	-1.071765418674641	-0.2925534639543557	0.6065366847603582	-0.9685936575540525	-0.25007198910450157	0.713089404874859	0.07501168168519737	0.96636058891568	-0.2272314320743603	-0.26978001019874387	1.265214475532359	0.6441704961922472	-0.04207668383918318	-1.3684809780792617	-0.17855537191833387	0.15196876502503018	-0.7018188204264831	-0.646439046438965	0.003713766281592967	-0.5642007945664852	-0.7956512126213587	0.8127652958003637	0.08008162968015695	-1.31366249303159	-0.8311448932341249	-0.08560251414755674	-0.3043961731893897	-0.4810329604474673	-1.1261888512233273	-0.2687868593897079	0.0	-0.20720406122065185	0.17288174226551706	-0.5041057006262291	0.16049734731944007
1.0654191560997417	0.28589026957692987	-1.344459935683414	-0.3350625458946994	-0.2776430098449529	1.0243927061482658	0.5156656730267859	0.005553278498249699	-0.28519428857103774	-0.14388220425607895	-0.586518481199844	1.29162040097024	0.17071765354609605	-1.1179371863677192	-1.232482401214504	-0.5154950871720295	-0.2709704645358338	0.5145258422708127	-0.33552058398066054	0.34999373192730127	1.2145283258766975	0.6003296435116278	0.9605627032056185	-0.23071002082490527	-0.9925965134312297	1.081654126649778	0.7951946730830511	-0.12462911620891105	-1.1254622075749243	0.3172159687470863	-0.12704757267542033	0.12493181988459608	0.27832783343624595	0.009173148633392787	-0.2505409213415991	-0.4429567138419785	0.22481437499724435	0.25195279548500116	-0.990017059765518	-0.6859974111805007	-0.0916287466071919	0.7096463765398839	-0.22569537900283104	-0.6804796478038294	0.41574340649265706	0.0	0.27513460833051206	1.0170156965496442	-0.7257361062074672	0.0850951548960655
0.5693449133020696	-0.060287508825844806	-0.9744199357616734	-0.00323988443546553	-0.665995857903548	0.15634244970750227	0.25247070346782724	0.1265999888805123	0.14880224772740333	-0.5917287223623824	-0.4117554651118707	0.9539948739653834	-0.07794090388470165	-0.35823142429087623	-1.518057290759132	-0.0507661858450898	-0.7783965598388911	0.1701990443072206	-0.07463068429522494	0.38915158507058706	0.9004016378170523	0.5545184255364244	-0.372987539244511	-0.3760715562372081	-1.568962126104044	-0.09467333324596781	0.636700924270955	-0.9484212031184664	-0.7413923068911944	0.3111372970474216	-0.640451442968356	0.2887417392520469	0.7521868950546892	-0.5845359495338042	-0.33067447958635937	-0.6707876682363317	-0.5376262045513431	-0.04218306263935598	-0.7055972176777344	-0.2665111662132771	-0.009581804113136359	1.1910013224737337	-0.24315182957377857	-0.17909998964937493	0.027357901868913136	0.0	0.08338295737189952	1.1867023318103072	-0.6170475567324981	-0.38484491550918126
-0.15016466259405453	-0.9042057876071822	-0.9724157008337729	0.09894561945458284	-0.7707112891280455	-1.5754655339572927	-0.2565722676551808	-0.09477132529641363	-0.009334532808599805	-1.3241520271902378	-0.6363478785514936	-0.797317109772759	-1.079047169258222	0.6758447237689716	-1.7638922009838298	-0.2557956328585564	-1.479226057598385	-0.1512920689370085	-0.26102755083406376	-0.3651410624721392	-0.48359057326199345	0.07453621401659052	-2.1779840669529866	-0.6058046810953663	-2.086722670152109	-1.6383656908185862	-0.2874646803066196	-1.7312872328757924	-0.57428939429322	-0.4660724408801884	-1.634186893731433	-0.5891090334197925	0.43765924885001434	-1.4552364238693785	-0.6204518379889964	-1.5862912523301542	-0.9426636278825687	-0.7965220194745136	-0.9446335397881139	-0.335652719909713	-0.36849517697848305	0.10918236093552014	-0.6552843219320377	-0.7460056530142954	-1.2678695539537668	0.0	-0.9045456164257399	0.12618510626765472	-0.8694363462686086	-1.0042457920221317
-0.31791664164733974	-1.4240089494499713	-1.3143858083024318	-0.0010831149885528692	-0.015567656594317343	-2.65630976505471	-0.38776558697674735	0.03082102604988743	-0.7104199559972278	-1.967312984172223	-1.0417192761037366	-2.48752309923654	-1.8550636292386786	0.6975890667114275	-1.7650397489862366	-0.7614842532441499	-1.8009974858903544	-0.19980470096949807	-0.431877513174734	-1.2028761766271923	-1.8557715213415027	-0.1731562501030594	-2.871912305914181	-0.7648902638937047	-2.366380762174024	-2.1767932416151505	-1.4552858668880173	-1.426756749090832	-0.569105494073992	-1.2581921695265192	-2.549408526663556	-1.730612130905431	-0.1849525509568382	-1.5873688157951522	-0.6478120767459186	-2.227115641991295	-0.7541674171551406	-1.2648081020834172	-1.3354390338409072	-0.9671638929186982	-1.0820808885222892	-1.9295089472965994	-0.9855310122166531	-1.9658544750939069	-2.1882493509154326	0.0	-1.805445290356952	-1.166133719204522	-1.4497824657016292	-1.326385676327585
0.104750477001503	-0.9850760081842996	-1.1733890490958385	-0.18955882890379472	1.2586113880279397	-1.8787981861452614	0.027522163442881917	0.7206698690460527	-1.1287198137916998	-1.8588079435910094	-0.9663101734335148	-2.3281006556020296	-1.4712345431477116	-0.31101680868518766	-1.2468077074724742	-0.7549785602202265	-1.3745768976331612	0.03823562413165521	-0.1618901693190707	-1.3514140622676947	-1.9747473081559268	0.07466955437788414	-1.7650236859436241	-0.6938998661632538	-1.9671747168128748	-1.0775441139718185	-1.767960211536655	-0.0930558896695396	-0.40546337609191296	-1.050346915443384	-2.344535869828862	-1.9602524245597308	-0.3846520417721498	-0.5292393840700287	-0.16983260197517627	-1.639870102230902	-0.376480470346212	-0.8604259045209885	-1.2032392702773764	-1.4358727402240432	-1.4831156205187976	-3.2519062896539124	-0.7392280449050752	-2.3381606266906436	-1.6071751478635206	0.0	-1.7050978789078421	-1.2758367920049294	-1.7186166904577007	-1.2313234270748012
0.38038464638766073	0.11139014623823315	-0.06348915868009498	-0.34654086704881637	1.9213282135242051	0.15596786110360364	0.40617762725562356	1.2876978834688837	-0.6902071390768784	-0.7779669641982073	-0.1906388247044696	-0.27798757876642377	-0.1672832420145847	-1.2376846540468815	-0.1917985205990744	-0.06137467048788547	-0.3925842395715701	0.29585605125076864	0.376307177472908	-0.858823833089559	-0.8764782996462438	0.28638056131576745	0.15443714406219344	-0.3950029424068766	-0.7708034185122151	0.6622285081122631	-0.8772292048816226	0.9862857017178326	-0.007109555343136365	0.2335824202107634	-0.7103872142898383	-0.9185005614369836	0.08433874585106936	0.8876985544685362	0.4833489095480764	-0.04722797692798312	-0.4243600696788696	0.05261217758703837	-0.503602800077405	-1.104161121578132	-1.1054513046322978	-2.8015037588185048	-0.02574533572806204	-1.1213058676471925	0.15029833451494115	0.0	-0.7110728338607759	-0.07226083517601654	-1.302447005077348	-1.0043503361642065
-0.03684538830318814	0.8441095452075269	1.3247872975632116	-0.36200047250336836	1.2442246743544858	1.5519411419672686	0.1094271220302861	0.9656203375969098	0.16993633300117406	0.5429946522141751	0.6693109053891603	1.7122332621156404	0.8058619780647942	-1.1921303219178137	0.9762670527135139	0.5477554239896215	0.46793360075647505	0.22081855604138448	0.54596418641905	-0.43552825716646576	0.16507988065129614	-0.1546402189342785	1.1614887060182513	-0.0761829119486161	0.5512141361694364	1.3537173706256909	0.25684881551692756	0.6985954489937042	0.2646663361172906	1.5365742410560517	1.2261341813257445	0.5801416116872041	0.8265913616870643	1.3623103957175307	0.6745287654610472	1.2531718948113866	-0.923176655412134	0.5501283898002419	0.09101494224211727	-0.24270269234794783	-0.292792939577303	-1.1502343452463386	0.5332143559324395	0.6834132862581851	1.4861477116359885	0.0	0.1872686564956049	1.0872022759776343	-0.562364807941715	-0.9083517703045964
-0.7629031442731334	0.4866007211124118	1.7624172557590794	-0.20138284215598054	-0.1737459444166303	1.1651597535676146	-0.6917074084514984	-0.011976368362882434	0.4698622868643979	0.9315341788721809	0.8012978015332993	1.7207489085172523	0.5075856908739983	-0.4401177343054048	1.6288856330934927	0.266459521600219	0.5859113365726744	-0.30798740442453776	-0.004180030807910353	-0.515315751983388	0.1136969766379823	-1.0294215101901492	0.4974365259988982	0.029266323518002922	0.9584021058062551	0.4491892338174347	0.416090846349031	-0.592689846926431	0.051570637152669525	1.7616614805456323	1.7536823443124636	1.4024416245354037	1.2449009949169398	0.5714068379079063	0.12819140173476576	1.187479052702548	-1.1365805157353184	0.2675878344999094	0.05070570757982172	0.2487150845398603	0.13676230183404733	0.18620457582601538	0.4963928289128348	1.4096928179030768	1.1141296141203298	0.0	0.26944376903636197	0.9177847850350558	-0.1209584193066175	-0.8495194384772846
-0.9155380557814378	-0.6282974933948184	0.9046448984754437	-0.006338549333737743	-0.9204977823908711	-0.18123789630704237	-1.1083857965202972	-0.5170944747506596	-0.16153637686356176	-0.05345691453778226	0.14078165890580363	-0.07027296837078126	-0.694776475940397	0.07106664905864724	1.444719899857457	-0.6866980989407728	-0.035967767978842456	-1.0057944067045181	-0.8091525304776452	-0.7307038382965778	-0.6732928311494798	-1.390521987558527	-0.9422306987494288	-0.08573507842711918	0.10390080128741482	-0.8532504772106478	-0.4175106111023667	-1.4051998410571875	-0.44700335761246884	0.9186985731946103	0.2809375023466232	1.2012056120232388	1.0370547635341867	-0.473350247070995	-0.7077288432354437	-0.006857719563177811	-0.3697238449117675	-0.1757308360613585	-0.3315834740695704	-0.08042217323897444	-0.16965356047888636	0.32108511580290816	0.062407018327415874	0.5795852104323369	-0.6091090869348743	0.0	-0.1417459372813729	-0.32350907771875814	-0.11918590993072822	-0.5658159380957669
-0.18236464376017125	-1.3982147861059602	-0.2484053947281829	-0.03333855038879821	-0.2614662404172404	-0.7209515865044726	-0.5612222557324673	0.17706968539680912	-1.0056287544471583	-1.561529460583473	-0.5154704763874152	-1.5909722416539769	-1.5575599234394693	-0.11478772348589045	0.7250526677286149	-1.1969016271470447	-0.7233819557822565	-1.3494546964362466	-0.9620696317860923	-0.4408532282548729	-0.9488409744072772	-0.6736146586808124	-1.6072540946811007	-0.14996666688209517	-1.1431042516974497	-0.9970120016869094	-1.0045808691168356	-0.7829878623420332	-0.5654672161478592	0.03415685244683854	-1.9249793630673582	0.6076042818789957	0.3577397780792439	-0.5901508314704882	-1.0533556237154575	-1.065042694012767	1.1115459466215425	0.0007809716580542962	-0.3124108059571168	-0.6680117505530678	-0.6579986436551323	-0.23669435766514066	-0.231236096022398	-0.6380060642235802	-2.035989187006711	0.0	-0.16073036376745028	-1.1891582940988499	-0.135815770321269	-0.04645822196389717
0.7838994727233781	-1.0060398940900985	-0.4703355908758318	-0.36624754517887786	1.0480137540469623	0.22604193875169226	0.4747450577491312	1.4401214782134761	-1.029743259357206	-2.2091820606786503	-0.3945529580993358	-1.1449780372214633	-1.3014479675253687	-0.5102212137991856	0.17244442222518172	-0.5130381710337997	-0.7082050370989236	-1.0027669123456322	-0.09078615911378284	0.37222327920064063	-0.08915657270767896	0.5183645355724656	-0.876276048987006	0.1483421033023464	-1.4700117142075113	0.14196466501699612	-0.3261738838697391	0.6577120370816433	0.08287853700771519	-0.013680378116823728	-2.870139719807492	0.4243567893706632	-0.3268031766922663	0.2703309508771465	-0.5760098792142047	-1.0061779627867642	2.1688553979631475	0.7188657474840181	0.3668777855188709	-0.6086992044587846	-0.4914452919498272	-0.34257258214307795	-0.15906333337823506	-0.8176618961236417	-1.8742794042564774	0.0	0.5745762372046531	-0.7440761118169207	0.2096740370600148	0.39909968492124953
1.089560119405429	0.31589467001635974	0.31499281965288656	-0.6998869225982733	1.5563259625108072	1.5778741018083602	0.938000644467966	1.8734857850004696	-0.02382117476976255	-1.4038407122900867	0.38628826661457416	0.8236411966546495	-0.36006243179640307	-0.3773396093531786	0.28694531334238743	0.8103915313974438	0.16961299375982347	-0.1367637657725251	1.1235328249343781	0.9740479605620228	1.1781036910185996	0.9705285042672639	0.41211829805969674	0.8405210028367565	-0.4774481717052807	1.1447335977432573	1.1704344150241899	1.4480515715895301	1.0656563053279489	0.6306080496871778	-1.733033267634112	0.7928001544724275	-0.5286529728618553	1.0801966309680764	0.2705228522557625	-0.06269507722131029	1.8987593780253658	1.1235980058042163	1.168992430423475	0.2352727455045466	0.4376088655373307	0.44974969595294234	0.00048105123940011537	0.17520998615186456	-0.3769459840968181	0.0	1.5090170454133485	0.41782129244956556	0.7878310754900526	0.5049939241005199
0.530707287817707	1.5376031456910566	1.040634195751043	-0.5532589616828921	0.6227924760531062	1.8502891398932093	0.3354320231400404	0.8161458700733069	1.188630652499766	0.16027680426166704	0.974727606456026	2.35035999087388	0.22705874821541489	0.3685152674751878	0.919693354388591	1.432745840201758	1.2931184814008763	0.6803424576104821	1.5502441315989066	0.6964057360026186	1.6202313812737006	0.16124328041028102	0.9295893752514507	1.5823621218281483	0.878560175471354	0.718494772943278	2.061830996019039	0.8679637926971886	1.512283146721352	1.1410522431388568	0.42011847159936144	1.195024199296336	-0.08187645702692285	0.9785087523452264	0.722569358236806	0.6912906019401341	0.5597404283222743	0.6526609365447228	1.4262412745406075	1.0347944910912594	1.2825362259948931	1.4531138187278625	-0.0726660190743166	1.2017904789823084	1.0935283791157517	0.0	1.8363714453754962	0.965801494431328	1.1727061106616408	0.34608700459478425
-0.34175441534736867	1.7980940154009106	0.8305765464127813	0.19661954640502963	-1.0146590640166748	0.8555906386599534	-0.770734303469131	-0.9562481702074044	1.648289334192438	1.2888144544307252	0.7661656771190283	2.112816162336917	0.005325221795988344	1.1014936275435974	1.4103045061251358	0.6682377475424229	1.802063515457335	0.9556345989275876	0.7835563073803546	-0.27787761917862	0.8613313754499192	-1.193244977282091	0.22636158929623448	1.8943189941075371	1.3093548013111826	-0.8297049850582779	1.5666255876708186	-0.3866985579422212	1.0594558731477766	1.0355425702716694	1.7840037043676653	1.1359562804797156	0.6324731964340148	0.18048048887177945	0.4826309463544641	0.5162605044094527	-0.7219802366352465	-0.26819213491916544	1.0963522845184914	0.9617923884196142	1.1154919684033422	1.680964316935855	-0.2589449416208188	1.2177449245784302	1.5059890374648177	0.0	1.3438841633977674	0.37224073182595846	1.1677564788482113	0.182816391802227
-0.9562722378291285	1.1267952080284882	0.0073129989564259985	1.0509799226882799	-2.1144429005004706	-0.21339739236631558	-1.4757911015095961	-2.091264802484517	1.201211270770009	1.4140279277890953	0.06334803926994975	0.6762127391173376	-0.47126243883435065	1.228578318936527	1.1992667610613768	-0.7673358891546997	1.3347719649597882	0.6580483489883929	-0.3733996509567146	-1.1008628826481237	-0.29655750938360376	-1.9712548752767087	-0.9022736797454568	1.5377617229820935	0.5601751740952682	-1.9874955712051094	0.34736999037873156	-1.0989336819472548	0.2759514482724386	0.6454698590683312	1.5416903351143676	0.6613668152808523	0.8768787061660991	-0.43083827107137657	-0.04473911166364211	-0.2913997504652615	-1.1290479886903395	-0.7563816758659695	0.6765026960597947	0.16025760673910824	-0.04192705650479804	0.9273161179658148	-0.13857037468571023	0.3146257529300399	1.0149106168223871	0.0	0.4938530213640233	-0.6337059276149928	0.9363961196305205	0.09015577071850277
-1.264330086828662	0.2777147036337973	-0.4171563955869177	1.2974447862477563	-2.1375481788690407	-0.26362564654204074	-1.5365957578184648	-2.0201771350104445	0.4687624253364026	0.8798985767629042	-0.3392504489472917	-0.398595323929852	-0.3863504041231928	0.7902687605667135	0.3457988706171271	-1.5272908746231213	0.29690754398175934	0.13864143602878412	-0.7111472209728801	-1.181472634507619	-0.8430731998109416	-1.8565501235447301	-1.3150205673929471	0.7010646979135957	-0.41890876054324916	-1.7418639177163608	-0.3883052490603888	-0.8340838282123312	0.03099915786725275	0.5761389969621402	0.38946556933123505	0.20187148443473973	0.18898847243337266	-0.38607357155915506	-0.27461074495786836	-0.8437165211188241	-0.8924982676285058	-0.521264200041924	0.48385805815231164	-0.4468476172316557	-1.177312236868308	-0.08692349371376003	0.41524647099167883	-0.6160276338096525	0.4604032012527447	0.0	-0.17451884240598514	-1.0822206616692784	0.6464579965074093	-0.1179626151997944
-1.5053867768690155	-0.06373446767141036	-0.06708015648725099	0.728670247292134	-1.4917658673262384	0.4737123107373215	-1.4751088379255175	-1.3018925279792428	0.021939843005174528	0.2899994956911084	-0.13257501227232393	-0.3458703892234614	0.3420979840874613	0.2835451068984987	-0.5441648026413705	-1.0350535909850886	-0.556901059791085	-0.29806985466864605	0.09577835718675905	-0.7523509064170781	-0.6197061150776156	-1.5377884156572534	-0.6727513396861836	-0.16081974034066607	-0.6507939854577474	-0.5903095553983109	-0.2954676246911029	-0.20229501033580166	0.5009103645209452	0.9139549555969427	-0.4960659915534381	0.050772688079650956	-1.0902894713747915	-0.061560732540758764	-0.08757080627050993	-0.6753988502640271	-0.8283107853625472	-0.12002261109184416	0.30238563984370603	-0.27219765915946925	-1.3060618498744392	-0.5567173989393713	0.9486081760523299	-0.9495910449737601	0.29063537767307607	0.0	-0.5163843447750164	-0.8762142217035143	0.2102667960947425	-0.5789084216284736
-1.674375192913144	0.127025153237392	0.3129483807790383	-0.12812934968767153	-0.8089175421871914	0.8280474713911646	-1.7553386616223974	-0.7594475945244133	-0.1972423032107276	-0.14880253265546817	0.12998792443180235	0.16954280579270609	0.9545125787397916	0.04967435216612653	-0.904569450086899	0.015141969680650166	-0.791434372982395	-0.6648167554441274	1.1058460433561075	-0.46077686518174	-0.31862355284550536	-1.7514023476795006	0.3189647680080688	-0.6791157076167779	-0.23828889245218304	0.18463544007983657	-0.10063887559227343	0.02270708926859463	0.9608365137724257	1.1288277063106262	-0.7328780687915666	0.10759252128339011	-2.0399880981881564	-0.0894243498229599	0.13157198506202422	-0.20811058136082336	-1.2973958729475932	-0.17645701737118338	-0.16875339606860512	0.2428346902591466	-0.47032152970686864	-0.41892474084340026	0.8480879098556701	-0.8210560463510888	0.1889576159245261	0.0	-0.6854082314522763	-0.6921356488735706	-0.4778892439101669	-1.1169987998920041
-1.478309975400566	0.36691075193482314	-0.21649225614789633	-0.5694037295394909	-0.30348006001756256	0.09914623059302155	-2.122544807277566	-0.5909320508316315	-0.5842422175148847	-0.5556345301992802	-0.2881314670039387	0.08300926952320493	0.7269066186283825	-0.012645522891535942	-0.7187163589314116	0.5013870361100754	-0.5715981989653153	-1.0918418730924344	1.1017061867490963	-0.5413728220293291	-0.5701702885061375	-2.354073347799373	0.7186043768505311	-0.7971256149221531	-0.0999118010925922	-0.02584101520362158	-0.4876363325553735	-0.2274097455785569	0.6192837909824339	0.7090952846418558	-0.8489822393317971	0.09677254008320103	-2.0310284975714263	-0.602053618501345	0.04871226759677003	-0.20187583602490838	-1.8042560812922048	-0.6129554136778755	-0.7401832553990035	0.17609883260350134	0.32590779587902907	-0.28507333117287	0.018494892474240302	-0.6762415926262239	-0.28130657875110887	0.0	-0.803173313333146	-0.9739814978939948	-1.1548710205102997	-1.376896408970577
-0.8036574487398337	0.31287298660994867	-1.6027964906315888	-0.44623200483005854	0.1192543719215267	-1.1589976777337867	-1.9048801112895102	-0.4353793828986023	-1.1808955821105338	-0.8715961007938081	-1.3424630826735187	-0.755358619926952	-0.16588809561279233	-0.17140104222422434	-0.43931843384100794	0.03160658964105322	-0.3409440991215369	-1.433473736201016	-0.07442515182684241	-0.5790503304230294	-1.221187651010702	-2.4781637898643347	0.3118495906197505	-0.6889367164470167	-0.7034739628689592	-0.6437326749925346	-1.154322974286388	-0.39346344098753244	-0.4485327374435724	-0.2556459321506205	-1.2903512203118574	-0.08206697673928676	-1.320918470549155	-1.1809183737032418	-0.17469771491669667	-0.8275543632299953	-1.6208564007945958	-0.8320407456656775	-0.8670342917119238	-0.7468280224626248	0.15035407761748779	-0.6500630087889622	-0.951280330702795	-0.6500282475896159	-0.9101255675698414	0.0	-0.8632047979466694	-1.375025115448342	-1.2721036726652224	-1.1701484609660615
0.0031831812633846173	0.16451643034082883	-2.757500308802477	-0.23180796101048182	0.4295028478204503	-1.7599992772930886	-0.842163924156039	-0.06153582766933937	-1.488379422675231	-0.7225717905314367	-2.0781049245180885	-1.4694613892295596	-0.7615344774922713	-0.4714157777920346	-0.4302207758827039	-0.8106505980487791	-0.28858210839239545	-1.2395087741791946	-1.2921262377720955	-0.09920339284356144	-1.538975173024174	-1.5083489162227515	-0.23303644473438687	-0.5018286079265998	-1.3741081531431216	-0.7261701954803683	-1.2044925771486517	-0.04392350917599112	-1.327440652800946	-1.1560580968136067	-1.6313355436906887	-0.27469676830793577	-0.6647903025852648	-1.381186626125811	-0.07965441607993826	-1.3838183300495468	-0.6383914622285151	-0.5172027411086094	-0.3529455500702535	-1.763208787812547	-0.9336114922612622	-1.2973757920678812	-1.3276849664884491	-0.5220013436384026	-0.9239325787425096	0.0	-0.8424522461226964	-1.2770431381834424	-0.5701093118892369	-0.5988660439605943
0.4561483978599098	0.3826526279542671	-2.66254274641442	-0.3697844918819594	0.4410203061403386	-1.1092461509169746	0.5915431437398103	0.32127240788845607	-1.0190695668635248	0.12502791046823047	-1.545519678765437	-1.2021767025755303	-0.2899052882999554	-0.7027178037727275	-0.5566108195858983	-1.217446825407476	-0.1758980092989364	-0.23444298730196567	-1.2980760911508775	0.7822335167480331	-1.0098083250864067	0.25889139139627865	-0.10896713250638426	-0.2194608650107563	-1.0491015046182375	-0.0022640058362982758	-0.3045581221174193	0.6341227457704166	-1.2202736783379229	-1.4288544733711763	-0.9752089000052707	-0.28704583505414755	-0.39731862980694516	-1.0912362751533653	0.509102639011371	-0.9965469172074566	0.5165942833377065	0.007957417419891243	0.3074387700835022	-1.8543288462084475	-1.9519768338769228	-1.5286890335948031	-0.9070468149936255	-0.12570560648501408	0.1500039338530296	0.0	-0.7115590839401261	-0.6139305727637856	0.5241853636759775	0.1341767319056441
0.4311306260120987	1.0497780392966714	-1.3518241130472652	-0.7012103113584939	0.16264870852698154	0.27278063195670654	1.6961474105175511	0.4358712248141224	0.07497758328739441	1.3211985634100774	0.1759992907535986	-0.03339573713444958	1.0053483052590753	-0.6731651306024915	-0.3805878806304873	-0.9441337797408085	0.3171386011633085	1.2126757208045535	-0.05177186286889707	1.4452866577984356	0.13272998368823893	1.919764494835037	0.780360276978258	0.21939236026804204	0.4042669648412731	0.9932669863599431	0.873176331351602	1.0652927563426713	-0.2834030409107587	-0.9968807992725927	0.9070686571317063	-0.11193467219715572	-0.1254917033292876	-0.42029314549832164	1.224590859651369	0.40027194131198557	1.1427925623567912	0.25319229540898164	0.43275878825492464	-0.803581793995182	-1.9548944385682787	-0.9328694186106878	-0.15667330218614045	0.39694198755084104	1.8197620819559053	0.0	-0.33803421630439506	0.0515767153432107	1.2081527838944834	0.8982476759084758
0.20601219968376022	1.6176473836020364	0.22693652480680193	-0.6514375952023113	-0.0985725665305619	1.3289839154301306	2.1930693830184294	0.33931842585189775	1.03440159927256	2.126142294513504	1.9261882258176357	1.1650482894246397	2.05470366412675	-0.3981558161370413	0.27183555933927783	-0.3418911216628095	1.1329718482853652	2.2379084417698025	1.1978735125467277	1.4642547905672967	1.1088825836509788	2.7701758539531776	1.7116891901646607	0.7266006333971122	1.8857958188015354	1.5921922226441851	1.4278334600956293	0.85046611002658	0.5398133276614753	-0.2517029531459732	3.036224235717963	0.055708877103244736	0.5824785266190788	0.5063464921449311	1.5160586964244664	1.8373089124575175	1.1002183642273482	0.17636544914267976	-0.09084709384090453	0.602451019775457	-0.8493971281722847	0.12990216940846075	0.25510993587758807	0.7361209024368377	2.936167304815206	0.0	0.42520371863674955	0.20336124613294396	1.0332432148873651	1.5547712478763158
0.04542523907805909	1.3922605950040123	1.1506818140009445	0.07522466274694428	-0.11963505421098093	1.43345362258077	2.2721493773976875	0.2688831904693719	1.1638656946740789	2.085269188029528	2.4694917751120533	1.612528735324673	1.9701980812992923	-0.03094175167016769	1.0405262769927248	0.18179184232269607	1.7929242105087257	2.2037806935788353	1.1847009721779531	1.0713726213718848	1.254986862830177	2.7508525607491223	1.8507289872159112	1.0699507522205283	2.1684712756752202	1.569974646698794	1.2188788439840608	0.0672669391680047	0.4631682563922658	0.2771558784389451	3.9777252383794095	-0.011106961585913675	1.440101604966949	1.4967388717913614	1.1855370721018086	2.1465317923831697	0.7782387395436143	0.16322702858414567	-0.7077761681639833	1.361304585372572	0.6098557361728808	0.8266508574144554	0.0439892270740279	0.6730372160193323	2.701994608677143	0.0	1.4395491192646321	-0.100734962037131	0.27419890536587144	1.8336266043468723
-0.07463191184598907	0.2887065538325318	1.2051395810529675	1.1352598966427436	-0.09002003760246709	0.8271832665524662	2.147779277542806	0.21872097912955185	0.44268705981326906	1.4429435555967385	1.5792793579666442	1.2512339299922335	0.8670153335818181	0.2838547233731589	1.3860038918484003	0.54228948606968	1.8375049343374912	1.2680467537644247	-0.10036579771153234	0.8536760185888984	0.5497291049767083	2.2493461123933436	1.0482257080535702	1.0948159521344734	1.1716782471974145	1.124739688775579	0.8865192170346983	-0.8547293069650507	-0.4210065968610758	0.27334375864292004	3.1633487155371878	-0.3860956937450528	1.6890392290967944	2.193067272434119	0.4997381650616527	1.0865032649305304	0.5711743853316984	0.49347505157109184	-0.8166139076953243	1.1455222099419966	1.5407695954119363	0.6398213957414085	-0.4976678413624672	0.19383422282710877	1.3879023141826368	0.0	2.1905842383296155	-0.4220038078818356	-0.418635573151831	1.4899085620808457
-0.2721424945953032	-0.969646530205027	0.77522611015795	1.9055953810833188	-0.36330856297942143	0.24927333298742113	1.7980372878776238	-0.08170586220683736	-0.5086852453883842	0.8505063024918298	0.1651616909808474	0.6075685208694283	-0.2915086253151327	0.4375813673924911	1.1605714608642779	0.8527696986205229	1.2735309472479996	0.19321875894057616	-1.460883023655283	1.063252994926264	-0.39594792942607643	1.6685106127431726	-0.061931535518179454	0.876911650500614	-0.012472476771628981	0.5518762921807964	0.9815794665476116	-1.4487913512462196	-1.3184463625868545	-0.17159129270248252	1.4175247055719766	-0.9259754384697221	1.10353145252223	2.272109319099527	-0.17065567511889243	-0.3735504370058357	0.5045384784186252	1.0263913777660294	-0.3419410164243068	0.44845656679797047	1.6249747816736937	-0.12114171193017638	-0.7933376564767162	-0.5009230786469555	0.06965080797453567	0.0	2.189232959446198	-0.4686168974130801	-0.6485056373307521	0.6427416947587505
-0.4576501716836151	-1.493811285296047	0.31546281006588767	2.070233652609139	-0.9290002999787011	0.20412470567523602	1.1687605625733883	-0.7307598665610968	-1.0086607486051444	0.7070176181585346	-0.6295321838398071	0.2023752532538271	-0.632988107247178	0.330888544980742	0.7246171429447196	1.120393520709567	0.5323453869062879	-0.3947597834211521	-1.76897497542066	1.3350323299836953	-0.858706090982753	1.2032427347689578	-0.720489642882911	0.5818244779513158	-0.3178890112332085	0.06000959323242585	1.3169137149480687	-1.4836021705924267	-1.532366564876351	-0.6172409624762192	0.13922358549484395	-1.3649652087580502	0.41187410884021824	1.7882172866066484	-0.6873474158149778	-0.9543099307845919	0.3429656998812567	1.4283692637571341	0.3383094416656833	-0.003933343433716775	1.1949032847301064	-0.5928211215290623	-0.4808185252604886	-1.0261700625221937	-0.33617669520254995	0.0	1.4768150751982	-0.2829083564421112	-0.5250877914754313	-0.17371571368403865
-0.41180983752496925	-1.095170166639264	0.01578643080973509	1.7533328823615397	-1.3462178902318749	0.5162569032536741	0.4307271801599271	-1.3912101930129532	-0.8615136223841813	0.8248408934497523	-0.44910520720409447	0.12486437239922259	-0.15875027522511292	-0.05088524976923547	0.4793742858007693	1.2038647520493122	-0.005877987140909734	-0.5054685572217559	-1.0789585043375423	1.0974145417953298	-0.6275240298017379	0.8533435606318436	-0.7511504607234522	0.2005917421443873	0.23021495432004715	-0.2504478297868722	1.2594023107066827	-1.096659375557757	-1.067364620140732	-0.6244919301057986	-0.026274212576872066	-1.507729810077726	0.45076031349801715	1.1534830995809169	-1.0822131149545122	-0.3006846633345819	-0.06165723946334004	1.5251279198306364	0.8423585851435068	0.09399267659418147	0.7813893816222466	-0.18871845093645703	0.25846970779417244	-1.0072326979229282	0.17417999803627138	0.0	0.5856537866388324	-0.0182261507752681	-0.3985543742211404	-0.4505990748901625
-0.12617341872763949	-0.466742293578472	-0.1674983400603726	1.1838042310477543	-1.2671593956456781	0.5311179599357283	-0.139754981629165	-1.5999566731739603	-0.4207940923101036	0.7057367970813255	0.09651018147346624	0.06431259212355744	0.3648490348611139	-0.5191633370035871	0.39345265409181956	1.031860813945568	-0.3641950085025941	-0.5597179173802987	-0.428618159480881	0.1925075322390296	-0.1936446337036534	0.499845328049724	-0.5982188481773363	-0.44566157938588097	0.6951688970520292	-0.42887357250598956	0.5086439149954677	-0.7005335439867408	-0.5232059266921063	-0.19830957989492787	0.3129628065926523	-1.3790464463768235	1.045736574178223	0.6773759674757701	-1.2907143148315185	0.6916904477120317	-0.5851431243885162	1.32295717391414	0.9956178169045369	0.4682676287314371	0.6341857413969288	0.7899890525603763	0.7963013800227725	-0.4510865563425925	0.8012709061987537	0.0	-0.05656638175486211	0.24296294022655304	-0.47907982643468344	-0.20372271250680335
0.13905248043132992	-0.45809066448829505	-0.33558655858184044	0.4525830121641493	-0.8374121482952989	-0.20534197834071716	-0.47344256219465525	-1.2407381826629773	-0.20021392025662757	0.07850535378977837	0.18569222431037608	-0.32868784644452154	0.2367422830898548	-0.7446220576203038	0.1053866664808579	0.745390309390505	-0.7856648342231882	-0.7861626295047646	-0.6145136229266209	-0.9381804993406456	-0.2556235374826579	0.018516081680116297	-0.7124094181924555	-1.347345818859834	0.3386742785320367	-0.6724631922033846	-0.5651082229615026	-0.6287247964001943	-0.46485126995065296	0.122440355660645	0.09048052841134573	-1.1856511381951802	1.1130838404772423	0.2432990629584082	-1.1231427868635726	0.8221584843758203	-0.9274425953721206	0.83443613171435	0.7161324758438583	0.6132808780269273	0.6307709172747463	1.3907638427801905	0.5766850202355954	0.09954097733294685	0.7383988157751349	0.0	-0.5336334231977733	0.4239796468210173	-0.715845402569665	0.07050988977694568
0.2306599183915053	-1.1820692292686035	-0.5066087595824968	-0.33835643184542114	-0.40589032975604494	-1.3861006493794332	-0.717767443840957	-0.5508578743462009	-0.4073948100422772	-0.8384314868330703	-0.3421082066595652	-1.0632617204419261	-0.47977250287801393	-0.5367295300236722	-0.5343346115839207	0.5798988663272139	-1.2582189045058276	-0.9576666712651313	-1.2962798237194313	-1.625936660918687	-0.9282849086305043	-0.5296788596227782	-1.0021520113376874	-2.0337858761595475	-0.5961594244464885	-1.0981072109613754	-1.3028770722991043	-0.7642435008152305	-0.8684386296710556	-0.22656105847844712	-0.989743020891476	-1.0969869836903885	0.0038732085661323254	-0.40273829547675283	-0.5417051521115561	-0.13982228579335118	-0.8307526391539446	0.11124956592283251	0.00633506912986011	0.2821296369950842	0.5490782431448576	0.9392477510695005	-0.3031742674063404	0.021550925080762087	-0.11601491385707023	0.0	-1.11244152439557	0.4265448424983553	-0.9051344112799157	-0.013342914595858572
0.38387405114453155	-1.8887185742597958	-0.5406924301867873	-0.8961053548117387	0.03666715060039961	-2.0836364671043213	-0.8999184420978781	0.2795141409488801	-0.7688264214306998	-1.5388382211437839	-0.8651790045563892	-1.703897885907817	-1.0552565111199537	-0.05404374703747748	-1.1801176029809757	0.6482245659817311	-1.3807459871961432	-0.7200334347775915	-1.3730556124234794	-1.4909637351025702	-1.4726329003827086	-0.7968033537635609	-0.963358343243888	-1.867005657406821	-1.1943469706080088	-1.4550093710112026	-1.3278039828029404	-0.5824031310837898	-1.1136630121245226	-1.1430827818708071	-2.074175586666106	-1.0583979133222576	-1.544739307603663	-1.107773077920999	0.15344769544346107	-1.1753014429548556	-0.2521938746104169	-0.554839450885227	-0.8034859838296425	-0.26359981770123614	0.35527530926643874	-0.21760325757716167	-1.012672373705679	-0.6363692992664913	-1.1487403746049558	0.0	-1.6271230325817951	0.32954037195495595	-0.8145331892559948	-0.2635948491522101
0.9274510755590837	-1.7432629796857333	-0.19438331239539156	-0.9593629432492352	0.8292933993410164	-1.5793291323520877	-0.7585575447534874	1.263171272050213	-0.7654669138908403	-1.6477176154696653	-0.6810886046956945	-1.676623685617383	-0.8411187976767165	0.33293032671782896	-1.3568377145622401	0.8625801243225433	-0.815381856611939	-0.06461726147682945	-0.19289325063181545	-0.6667702865808017	-0.9739148503973801	-0.3887446781409625	-0.31420382038500605	-0.7466250518887441	-0.825006727400598	-1.2306424223786627	-0.7424177151668193	0.2916363615877985	-0.5310864510688724	-1.7834626840010257	-2.0222848768596666	-0.8614236572664944	-2.1329085482223245	-1.3072453769160703	0.5420407924435692	-1.0585835901880492	0.5730610002139614	-0.7164520887613701	-1.0361328269815278	-0.4370687354351241	0.21595565261699848	-0.9550366039942814	-0.6607218554288535	-1.011415141269103	-1.6545973073688163	0.0	-1.491340536815153	0.4824715140921838	-0.2856971339057184	-0.1416746483614517
1.725751203932486	-0.696974125451261	0.6219525491118943	-0.707620420464223	1.9695581534393585	-0.13438330819489738	-0.08002378626765343	2.2660172328059733	-0.09965728456776755	-1.1860804113963603	0.2282749785836102	-0.8067431622459112	0.09244941391760889	0.41087194039554265	-1.0436802357964334	1.026359545319656	0.1803103312841674	0.6168264071535888	1.6977041733156568	0.3470018475927739	0.6192995224870327	0.6548185651237354	0.6154963655914693	0.5512568210222535	0.2757025303107568	-0.21772167545516	0.057047928281628635	1.5449833077364765	0.9344641092137708	-1.364543505764103	-0.6233502896900263	-0.4235777248185562	-1.3198252099113963	-0.7013791732088377	0.4881208132932927	0.33553516546122397	1.2229500811501521	-0.2505059438822533	-0.24346904631214214	0.14967133328511353	0.2689772812822799	-0.46515875099244247	0.7760079680113527	-0.2995974790558292	-1.459481929516026	0.0	-0.4636470524556454	1.1351847488017175	0.6041080039863237	0.5517462979830916
2.1408231960940296	0.44938394145271626	1.5648943534481488	-0.7115456821526766	2.751662883418899	1.1278711784105546	0.8535844291601193	2.7359107470909354	0.9782627296435004	-0.5058911643552196	1.159014484425602	0.3943573953326302	1.0240815038883602	0.3089846541922378	-0.7336206425203475	0.9679494906407783	0.8440583110077263	0.9207429902438253	3.0278306452996553	1.0121414761142873	2.2414768817539006	1.6746097401813034	1.1986867269147363	0.9491607861458509	1.2886241992317133	1.0753210765197476	0.6361736376656366	2.332454538559214	2.528138409786879	-0.06897311665605377	1.0841383699026734	0.04761566300557794	-0.16634291161623857	0.2113894283767248	0.24456569194452613	1.82884294018763	1.3549197107216613	0.3359275978817127	1.1275605256038643	1.2236967461297892	0.43658896218870635	0.8611480615496048	2.2250755334926553	1.200652335529155	-0.9744651180439728	0.0	0.7971781538564866	1.933847622950375	1.4315033232699788	1.3408515151248723
1.7080928204678305	0.8401503352697803	1.957844415491625	-1.2859158368880175	2.4067058896724194	1.2239216404272522	1.3634802020195853	2.1288566428031652	1.7970468572277007	0.0047562949548949135	1.3907024341413532	1.0764306366384013	1.2447177277138195	0.2845164363514765	-0.8428246167950216	0.6361297592838951	0.6470435014714323	0.7963888266575544	2.9844561815067245	1.057789303169812	2.679765635620937	1.8673466307999507	1.1676564007975756	0.1196599027564282	1.5683457163210182	1.784314910641526	0.7018787394822849	2.091466399790109	3.222817791932076	1.012526803030673	1.732673386212061	0.24893923734521795	0.024955349105603715	0.5248314122398492	0.1333220367540065	2.0833137123132373	1.001112588206045	0.3167463104013889	1.91827186855832	1.9408711211456093	0.4986117065650534	1.733829313100817	2.4198818717371036	2.1738752899308387	-0.6974463752856656	0.0	1.2419372391244865	2.050361129910476	1.6353954503286836	1.5210732666025997
0.7553926742377506	0.39292491315015743	1.3749013405536679	-1.9706195873738221	1.102429262821547	0.22716038475205924	1.0354940047225374	0.6832523802729665	1.8073459945682506	0.19551061221121344	0.8844008330451582	0.816233175521014	0.672634905482066	0.3756842536615544	-1.1594312787569445	0.15454600046377248	-0.10377912010747219	0.5174858350161652	1.9109598577621874	0.6328847998520399	1.832750327589345	1.048959923578367	0.8600796978194466	-1.0858150608000376	1.1422947106112142	1.5471594036697907	0.24812715737923885	1.166167475925668	2.6132151055137705	0.982914989665882	0.8808305395395959	0.16396839880840844	-0.7250232287301455	-0.10217248145000517	0.2072720955800342	0.9325223099235624	0.5942531483562387	-0.4545381709387044	1.3850626489192257	1.607432608604736	0.34415554773827584	1.2476177839751483	1.176849753077469	1.6438769735837175	-0.7048442418202323	0.0	0.5501507842948417	1.066916766583297	1.0295034616278915	0.9211731140421529
0.1418856282518393	-0.1634698802529241	0.1808577824283174	-1.8900209066910565	-0.002791808428658542	-0.8573853759696309	0.19374848773641676	-0.4938946875815553	1.090433869469579	0.19920819637582296	0.26002490033579206	0.05112457039867088	-0.11891537632650027	0.3583525394657482	-1.024804349789037	-0.20661268554869797	-0.5297635454149837	0.3706670254972453	0.8864578276182286	0.20119243826243952	0.8533586079207331	-0.11837825728167915	0.7904327989017086	-1.4006105402687987	0.5896563260458509	0.880196952675591	-0.40258022927381476	0.5017645366388243	1.349923812290003	0.11945897039103852	-0.6207652217168538	0.1891896259762978	-1.1099613812844942	-1.0383642438159784	0.303752641994757	-0.45710170240779285	0.593102562627882	-1.3022723030153758	0.1077991763421006	0.4300692130742398	0.11030750794285551	-0.134106044208908	-0.2860804231485902	0.17022903845642226	-0.6414525815083797	0.0	-0.47330027156954296	-0.3368920691053586	0.12151744480614725	0.12956879139644212
0.32786087497349176	-0.039227880207052576	-0.6513001683919233	-0.7295826919309194	0.07847348452751216	-1.1315591400274116	-0.419509647243477	-0.39701033067997676	0.3287115290328821	0.23915559747268011	0.12155999294905592	-0.3437644017466106	-0.4332791008585579	0.06929353693428852	-0.09036845352136824	-0.20726552229525974	-0.09918763842230909	0.425852771873943	0.6800840651059635	0.17888838435174026	0.9105908778912558	-0.7576695890356006	1.063796857751146	-0.403701037247108	0.4964244579551526	0.5709023564033368	-0.827842298508174	0.6936708600784032	0.6001027080072103	-0.42290056190669784	-1.4682778094651963	0.7906219320856233	-0.13853232971230087	-1.3793134142668417	0.3703290570087744	-0.7434932488734621	1.009312146988658	-1.4285162940667122	-0.49048228964540297	-0.5270907097100965	0.032346073863243195	-0.9719764088262682	-0.47404389909011097	-0.5767589569850324	-0.18093777260346644	0.0	-0.7827603361302463	-0.8745595892465354	-0.24466179379024	-0.09150576957611996
0.8501111374378996	0.8476405725530827	-0.40998429077328724	0.7772348801074532	1.0601216286942492	-0.6397017941347621	-0.42278075562043455	0.8125875788191617	0.1993880214636092	0.3980165518782702	0.4728399961682886	0.0374214862348612	-0.041807893916677205	-0.3101767770759337	1.2065476192121785	0.1222979682114944	0.7886222681958709	0.5628023646578091	1.1172604781577686	0.5554572004823839	1.8805691459579623	-0.6232627205646569	1.3027186466948975	1.030044966003497	0.9553075067350547	0.7692973346947375	-0.8974553974628672	1.4291459308610157	0.946346931767416	0.06768321409913383	-1.0815733091485624	1.997197838718493	1.6440840373139483	-0.9546331229647442	0.5797132984262812	0.30387195235100095	1.3447490827520219	-0.8011073138245538	0.3288610895016719	-0.307117585712655	0.1590311225079446	-0.2940292306534604	0.8671921301626461	0.43943057847990497	0.5534113431840817	0.0	-0.26124202691142906	0.015140007910976482	0.2906395261778703	0.40780214863533293
0.846945151677731	1.8134275996897344	0.6672938935455381	1.5049239366134761	1.673942439162352	-0.1378375919875995	-0.12748670943219068	1.8940594122801138	0.7409495023654216	0.5760024464466845	0.813526086422638	0.70726416248666	0.6591106027641942	-0.3964036620796165	2.009874163880488	0.4314823236324694	1.2172599646966726	0.6259259728591168	1.3916939790740903	0.8659573417312062	2.4495639815961403	-0.2383365356409195	1.1294734448551826	1.5988996382446632	1.4849399933117617	0.871643999330349	-0.8912095828755575	1.9081931629196105	1.79211378176986	1.0022257190853618	0.005747244081747972	3.255236830506345	2.7583614163774848	-0.4457095038238299	1.0420829815107078	1.6533436608102339	1.0805695644922373	-0.1860638170194811	1.7155768224445906	0.941894660099831	0.26167070099132445	1.380825037534545	2.4262056532207907	2.438770055586138	1.0584824590356614	0.0	0.21274019855082682	1.4677613255596245	1.1658958112533844	1.010492024319769
0.03297334649407257	2.059139380924677	1.6471218322511467	1.0730636248308558	1.0687946304853813	-0.14824803809741946	-0.058621306386308546	1.7595164178601044	1.3219708497780593	0.6554373793630431	0.7278591991324	0.8392328193506509	1.0144807180719966	-0.04954141929459168	1.864652886695437	0.3279175382048703	0.7229426140315729	0.5281343660817696	0.9122758917535077	0.6177257783006299	1.567508644723379	-0.20252022684831933	0.6070782158892448	0.8736610809144825	1.42819302503638	0.33841626921618595	-1.1087101983260972	1.6969733112334464	1.933966550610157	1.1336961706612465	0.8012864453153462	3.818404269347056	2.4283888336627713	-0.4958156654724087	1.4941845571971435	2.060351052489291	0.24237878837459106	-0.26986842717797355	2.064528594770355	2.0091494320450782	0.06690514605792183	2.5231156258913674	2.595984614922536	3.5562623998909766	0.9351559888657754	0.0	-0.13125646596445872	2.027547818548349	1.405774241909836	0.9705352045650144
-1.008777564681366	1.3713539962407801	1.819764538587919	0.19664671080319687	-0.3023319702760181	-0.4190728736752943	-0.2897985356435033	0.510445928818599	1.2582565074144552	0.6490949166929456	0.2679019796633374	0.20258806873494428	0.6585683592367774	0.3934892342443415	1.1004872478598635	-0.2446016986949443	-0.24810354893771958	0.27215673401102575	-0.16348533115058253	-0.21037361633210327	-0.3519229337802303	-0.5092457231015933	0.13663622508743334	-0.32413141296200726	0.5269174086900014	-0.5757340898963751	-1.386832850087714	1.023949335568557	0.7798128327001539	0.02579334958340183	0.7799202226866565	3.311912851116266	1.288910429023876	-0.9271103448323138	1.4332962217932177	1.2008564754101752	-0.5856808937816791	-0.896964741606599	0.7535080019605078	1.759528644879811	-0.42806701432825284	2.098087864434554	1.0493360090731028	2.723535305177435	0.2742963536123323	0.0	-1.0311594744625383	1.1599944337528294	0.6153810010586028	0.17639126636942148
-1.5165458022043181	0.24082737264239548	1.2646697091901768	-0.14052965177078025	-1.2962745062540681	-0.3581540308657287	-0.419419897302117	-0.8283145556775329	0.4585578139220181	0.6311854261568428	-0.2530062184290043	-0.5812109140747128	-0.21881971881465764	0.41273598666811484	0.4051125052131114	-0.9357319265488409	-0.8749735311215405	-0.06613238215772846	-1.1492690682482536	-1.1264866588341602	-1.8294195359312588	-0.6711961034441495	-0.026863961916980074	-0.8210006616137654	-0.8160863438189154	-1.1004909194142398	-1.1883824152950502	0.2899976122265816	-1.0264758178820799	-1.3328342588008457	0.16873208912355322	1.9686889511363728	0.4527533872468799	-1.0242844249368388	0.6217810645726082	-0.19012241765760257	-0.8610044541524982	-1.2919726119028658	-1.1415286628831354	0.23218508121743137	-0.9170819703656861	0.5445829689153452	-1.0023287247787747	0.6666326893950744	-0.4534481560483918	0.0	-1.5466393589643692	-0.2578770681724852	-0.5996343922127758	-0.7431668094207741
-1.3599804264180497	-0.633804560247988	0.5070893199241938	0.2649319824795316	-1.3682547143958668	0.16000032497237276	-0.17984908328940746	-1.4548844205696012	-0.5446096328830486	0.5384531196586518	-0.7120633733826802	-0.7622908288179445	-1.0878391065339115	-0.1514044315651749	0.11614091091847667	-1.3288019941795126	-0.8459280255094954	-0.395241370112203	-1.4909561266374356	-1.6157801931180147	-1.8654117648460768	-0.44748701302795724	-0.05850957431300448	-0.2685564537172873	-1.8634585623898627	-0.8900409236686133	-0.28694365685450357	-0.46157726025196816	-2.2266977972145	-1.5272971047116664	-0.5246499831729018	0.3964770711471083	0.2362774258365389	-0.4957297010564109	-0.6061380756322002	-1.15523496864096	-0.667863547423805	-0.9550033080860333	-1.9700280474746987	-1.4431133439421497	-1.0864988660851032	-0.7495231029473615	-2.0707303179522007	-0.9776019916903542	-0.8685347002437839	0.0	-1.198492710979656	-0.9995229527611218	-1.2651768744459226	-1.065372550896993
-1.0371867945689144	-0.9337760210682362	-0.18466115622919665	0.7358534573903196	-0.9776931509965169	0.6111646576076895	0.13798752731986158	-1.4480148418579604	-1.1634910441695758	0.13765817929407426	-1.2678845530825935	-0.33096435412851044	-1.5488037611430008	-0.8893065586164277	0.00954236319277072	-1.3233925239747	-0.5886473158201052	-0.7016654427097455	-1.2083802449415917	-1.6319922951046983	-0.9120364150806343	-0.22220111389195482	-0.3442518007066322	0.6301960213929424	-2.192561765909989	-0.43896745615655297	0.7573327310789303	-1.4080744226381707	-2.1599509399828447	-0.2520658911159785	-1.0664114520065309	-0.8420871729771223	0.0870495463498519	0.12699306803101876	-1.6091423318941855	-1.3694154439502935	-0.6326990668378316	-0.16943511347071225	-1.220194740195889	-2.196469507448998	-0.930213720287949	-0.8686410679683136	-1.785793152366896	-1.3331482451833916	-0.9994445874839163	0.0	-0.46732784569644464	-0.8185479687207577	-1.0380108749279584	-0.6971965779449013
-0.9682307074615812	-0.8650741347762387	-0.9509947650507818	0.5944186786254483	-0.7703714198832734	0.46596981067302695	0.023574917016963442	-1.313059038642838	-1.2876707715884546	-0.712282849530357	-1.9875178392676747	-0.00975604129149288	-1.6059514974129192	-1.1967219783838003	-0.26734339092388437	-1.141068581299907	-0.6480830328046862	-1.0711162822775722	-0.7680914294706579	-1.5319636681060416	-0.24982693638357767	-0.5210292996059974	-1.033396255761656	0.9790726510349584	-2.0305916288993275	-0.4439788584166174	1.0388336761748775	-2.391576254832489	-1.308447360435652	1.3273385152630655	-1.515517507970321	-1.4944294714957629	-0.4078205135071409	0.17638932738409874	-1.9928234537256417	-1.201716434033777	-1.224088148420201	0.39678856230083154	0.051082496775120154	-1.985558971350443	-0.7241618374513685	-0.20007474440425937	-1.016541685936017	-0.9237018723562826	-1.113423951402965	0.0	-0.09269051935306818	-0.5095314618161363	-0.4821716177805422	-0.23215207286512657
-1.0145217497744823	-0.8083347581920826	-1.8405369781659173	-0.05695871177864619	-0.7369804461027967	-0.12185197807400511	-0.5551525447028114	-1.200731080203999	-1.2414987808509403	-1.7595969185301166	-2.5340938681830463	-0.35875022399607015	-1.5014764629768798	-0.8624844901304644	-0.6997310960541682	-0.997837645682824	-1.0062584855403915	-1.5395647644911912	-0.6113428170765736	-1.5361097963487347	-0.5586037088036195	-1.2464056926542397	-1.8363338732418266	0.6104621536882178	-1.9086145642851464	-0.9073716954485518	0.30085592440147463	-2.79187754621321	-0.6854648704293889	1.7896889419101116	-1.823494978498181	-1.6344055734529952	-0.8884166654997266	-0.23593240412349112	-1.8606509104726712	-1.1067892099092982	-2.1716105574432767	0.43574005178708564	0.4376490243569374	-1.597886996921455	-0.6915009169975029	0.10276570657224728	-0.78307780649168	-0.7965096183284436	-1.2755071573427272	0.0	-0.1326516269458168	-0.7629734982415673	-0.3668283748148702	-0.2885256870462912
-0.7707714837432507	-0.8965148722673677	-2.449599122496552	-0.5226544079069286	-0.43917377890701487	-0.4008787871097849	-0.9885172139167858	-0.8545320961416839	-1.2995738071375864	-2.405522687636198	-2.3967349780442935	-1.0327453614014264	-1.3374481660993098	-0.2658419128793001	-0.9298166852417059	-0.8865498656228709	-1.15297838076207	-1.902022809216839	-0.822610826845679	-1.3798367056505554	-1.296850048903679	-1.6167569144140421	-2.227089362454269	0.09530274392872606	-1.9967420883579459	-1.1054609771175867	-0.6620371016203752	-2.1292203410137236	-0.8137151806557785	0.9010832976509344	-1.640605227989406	-1.535649361173447	-0.770601922378769	-0.25895424787118376	-1.56331119459983	-1.121612131580395	-2.6371646821946144	0.23084321187978885	-0.4076484522825389	-1.6379325502489872	-0.7489135559592723	-0.6458083326822176	-1.258676791643736	-1.3349224851378427	-1.167358330847515	0.0	0.014371054010591015	-1.3207536498712202	-0.8284411064365588	-0.8295935923989725
-0.16356721290128443	-0.9550712038680976	-2.289469588948335	-0.3478175560983999	0.1327728600663639	0.19362729880404123	-0.6636131604133997	-0.2304871241693425	-1.3613541101931206	-2.1499788031890383	-1.4644971362937464	-1.090294186313198	-0.9589513792547889	0.018817207756535597	-0.7278294590928592	-0.7263534697082701	-0.773383174202834	-1.7709518773561805	-1.1847995884083695	-0.6234395402906482	-1.4768616598191777	-0.9858283838139872	-1.8333021778830147	-0.0335369033157457	-1.881808206882323	-0.47463178996697586	-0.7708227594106399	-0.7121438609844004	-1.3711936618503286	-0.27131053800965743	-0.6637370548236702	-1.4947024222972798	-0.14662573869132664	0.6729884227881471	-1.3184457545706165	-0.9828382699336531	-1.9960235326152571	0.232759052053636	-1.6782554419980562	-1.8992093681073057	-0.6306939797658525	-2.024514854510617	-1.8398982971121514	-2.064160068562712	-0.4271428705428394	0.0	0.7101537270905797	-1.4480203699532257	-1.326125604730976	-1.2017462552455953
0.4410754742628696	-0.8065671274247345	-1.4419736446052271	0.2232195284318483	0.3701132996254007	1.3928984928533534	0.3104782684242662	0.20863787198538442	-1.1392913193918925	-1.0465986169243893	-0.2649767468636398	-0.06738854585855934	-0.2707523564937396	-0.19616792461864208	-0.31913197451514774	-0.6066074556919164	-0.1741709417928657	-0.9552426490393099	-1.4487663095274945	0.7014530502181465	-0.8369529048130439	0.35955306425737443	-0.7276401349462741	0.1330761380436749	-1.0911185308530145	0.6550760875752132	0.18105124655822505	0.4985535662288234	-1.7210649445811652	-0.6062568255637482	0.8483043985987282	-1.6399606050470548	0.2252889571647662	2.0282393709835462	-1.1191353073691133	-0.6109502639673351	-0.4607253613495168	0.5738125171022502	-2.489283988466576	-1.758939953549717	-0.23923511912939288	-3.002720467704599	-1.949399835410338	-2.3961746822969046	0.8176680356306976	0.0	1.5083999778885797	-1.0007150045546733	-1.339622218968443	-0.8761877185424293
0.7121170717226006	-0.5349931609667742	-0.5953035652746629	0.6300634740076988	-0.1305165463687238	2.255305814643174	1.1472699626927028	0.03349392966817527	-0.5858357792350437	0.2717400292677579	0.47534120967351196	1.3659398079317804	0.405584868020697	-0.5330926379474183	-0.16926001725508769	-0.7046920822974538	0.08760467634973204	0.20829956096488228	-1.492128239564163	1.8861335461605884	-0.08596486033765288	1.374474729190382	0.5281396698839561	0.1371007202555991	0.2053025172257697	1.3528860836232939	1.2868741727305428	0.7354438907448272	-1.5795106350696428	-0.08489591000547983	2.0451805519224147	-1.8183874608303678	-0.1551874549675405	2.588117424437747	-0.8965798184492466	-0.31852784072665163	1.0545273125525445	1.0243359372070586	-2.704844068450612	-1.0080954898225458	0.20492291809137092	-2.9337712013453365	-1.5412975040436625	-2.2371315908877487	1.8315479412955271	0.0	1.6655067472079368	-0.6315919139573379	-0.9191753569283109	-0.10020392760950085
0.7375180478314943	-0.37224136899176413	-0.3091205318010876	0.6551443172470598	-0.8520385387959288	1.9807022627801378	1.1779237585285118	-0.4928598483480754	-0.02197570452819347	1.0299361002986707	0.5091940068722098	1.9384305613526138	0.4791960995041165	-0.44613647768364667	-0.46292387366273513	-0.9316663024837926	-0.0843117378189787	1.0231751943882788	-1.2637178005360887	2.105544377144347	-0.05936360240525355	1.2792981611157948	1.1395745993255162	-0.14263846021208065	1.1627052484824443	1.0550317135992902	1.5031009939899274	0.07319216220496434	-1.100317577788391	0.38463840919666314	2.1065974088874886	-1.6990065338295062	-0.9055304921352365	1.6935978142423083	-0.6096804776840781	-0.4722344414139431	1.685254888876846	1.277388726679099	-2.6451762452769136	-0.10370056558509863	0.4066866140717826	-2.0345066942526553	-0.8786070906137886	-1.8215335355438371	1.8066047858719203	0.0	1.0717152300710464	-0.8613183858147729	-0.4753750255530663	0.29331474657641765
0.811927030992536	-0.34434875721527575	-0.38471058988131757	0.5504546896378055	-0.8374883319475288	0.6221835929236035	0.5183380329234221	-0.6154610223293905	0.1877023575147703	0.8306087643924635	0.24742036263533837	1.004660380747631	-0.2653909785460407	0.21331836092387504	-0.8615234930346615	-0.8335387348491273	-0.16629920054895234	1.0450880328305645	-0.7013906274310039	1.2036983077780512	-0.820338223603319	0.3339797451094431	0.5966899850468651	-0.25506632350858827	1.0437908017662911	0.10755225808686442	0.7484347556546147	-0.7769113227709304	-0.48626127059163254	0.14666174587980918	0.9643842324466756	-1.0794235974896487	-1.2319427793995787	-0.030718669305971717	-0.16852166034950167	-0.9981907111476567	1.2827061604833527	1.1633853479716143	-2.3161865881070556	0.3812973514471823	0.34991395554198873	-1.0127720522284156	-0.10964026538731363	-1.2399298268679841	0.6140486827397389	0.0	0.4097940024033662	-1.2752611895850587	-0.17962440265167712	-0.22279903355090785
0.9476109022479934	-0.14980289277197434	-0.15515806484125116	0.5677849030186918	0.11414421395767115	-0.929223723611032	-0.11838446224124924	-0.013040529611854066	0.02575209911244489	-0.1335934870397881	0.2555915750007159	-0.7787918124276457	-1.2234265017703274	1.0298307412377605	-0.8240769888676271	-0.04561653600407772	0.35244946217062206	0.5156960995456018	0.18152541988584542	-0.12284706037827922	-1.6534747087342445	-0.4810860487490365	-0.8322426109094103	0.2593971698142004	0.018249750849723134	-0.6565964026483078	-0.10160129479513097	-1.2014430223283645	0.2333164359972495	-0.43808100716957954	-0.5844159603443998	-0.1308139482557091	-0.8687465927537271	-1.2730116160144131	0.552474107229504	-1.3240210235815388	0.433272830060226	0.6719832375488393	-1.3305660120013156	0.37422979075412005	0.32579540152742137	-0.3637302307987638	0.7356046037944778	-0.4084118422657491	-0.9641228130408035	0.0	0.3382379939244511	-0.9765946970893868	0.21126004557537686	-1.233010007163724
0.8017797734036569	0.49630340757110664	0.6191903009309783	0.5611647852185048	1.0638426700710482	-1.6653152319922524	-0.22508029484460199	0.7193392249707807	-0.17318746307856764	-1.250799193102777	0.647405314644722	-2.018260677631904	-1.3724442332976607	1.4144395024905534	-0.1743397934324001	1.1423129673150283	1.2704896579206246	0.1063083447656575	1.1221947004147477	-0.9387209751041817	-1.8203621497035658	-0.5198370032578414	-2.1180243649360633	1.1625168051715973	-0.9115875117846195	-0.7511751545004526	-0.25917536623826404	-1.1151374277695272	0.9925480587511122	-0.48864104877144143	-1.510321501197455	0.6966766280424697	-0.30976700444566607	-1.3096619248078487	1.4677681370741968	-0.8892424033444088	-0.10463105031969479	-0.055698938498336466	0.35799349808806685	0.2624089885034071	0.5738724247408067	-0.04188317443830294	1.446873171737884	0.5414883094315986	-1.8212503264178368	0.0	0.7183058496595014	0.2170334507918029	0.9029171916533655	-1.746217882817781
0.15539913981893905	1.4029084043058497	1.3518058325953728	0.17650530593419614	0.964838737140553	-1.2795905603217288	-0.012468479561360104	0.7337011722809991	-0.09489816097697502	-1.8565813499102743	1.0372802897698186	-1.82845730727646	-0.2740347578774762	1.1583092117992673	0.6724357373788099	1.855540222577498	1.762204357900178	0.21596750391393832	1.6326567186929117	-0.8464111836465755	-1.2008277161438474	-0.10182440376741879	-2.2107084877654226	1.5619936189765438	-0.8442060604372755	-0.38442548931024634	0.14007199607663823	-0.7536604168536181	1.4594283535743688	0.2852188850759009	-1.3572809606827059	1.0541460597711871	-0.1288092948645269	-0.6101231830136498	2.106167539350035	0.2640795576157879	0.00018821165819178913	-0.7131618432086031	1.9702157664856859	0.34179103049380966	0.9463854161079934	0.2889692306223138	1.6222752911263296	1.131122436648461	-1.4421223960607732	0.0	0.8264335265476649	1.3756930839848553	1.6224195723806276	-1.2285944699424396
-0.667068595189401	1.9126459149915143	1.2583070912065633	-0.6248104032169998	-0.07474075413029767	-0.3874320162278171	-0.08250266221587689	-0.005058610759848769	0.23645254550669498	-1.5852019103347381	1.0461265563622637	-0.5498683963965253	1.3571128767382634	0.6073210561378344	1.0768639305095862	1.4436265123263023	1.2298527177701724	0.6011542062488199	1.3452529229419599	-0.18082857273390018	-0.24961197483689565	-0.0487775078843085	-0.9835012501422745	0.7879134896723448	0.16516026416775095	-0.08622119262091323	0.3480381279901851	-0.2743592277356391	1.247786391660158	1.178646026167741	-0.5096053218549178	0.9751884882784321	-0.32585319817063085	-0.18174073695531862	1.9042395612695884	1.429545008887463	0.5023931454932465	-0.9512664945170859	2.4833890684453035	0.49215328443829764	1.0158045281216237	0.7901002037450896	1.0970906432701446	0.9833728312436604	-0.30642964537972406	0.0	0.264269802307888	1.4532802355918926	1.8174783520351154	-0.17839971456215545
-1.0121904041325336	1.4912495080845458	0.295024018069829	-1.3720771374446996	-0.8565413984246063	0.06668766203845396	-0.6625512933388553	-0.5800045476645492	0.5355385549542275	-0.568168216850671	0.7374072090697631	0.6967855920865852	2.2278772395003577	0.3067289788164516	0.7903015395731204	0.22222454931668886	0.007487621325615505	0.7447548987679398	0.40675547449916094	0.45320069097079135	0.504296898536447	-0.6751756108406061	0.5604771812982928	-0.7888400267504022	1.188020645307503	-0.14004062678505977	0.012440458545016414	0.3012809849104799	0.4014511698730608	1.259590844463656	0.2582025103091937	0.7613803412360246	-0.4830269081369327	-0.4175217432669141	0.8161529931795443	1.8070948736908126	0.9087728335697812	-0.6598622286590723	1.7182965944765116	0.4461723569301645	0.5510881119618763	1.242699463494634	0.263548920850759	0.32867906492273324	0.5975844436572135	0.0	-0.5459653778948491	0.5158831208971023	1.2879302854963324	0.4188791844898279
-0.5523123072878297	0.3128176530578906	-0.7026149248609308	-1.4843870413354878	-0.46176476536353217	-0.2954375349453385	-1.276443912164494	-0.15674542337397537	0.6050466400457527	0.6276240300773094	0.4988414327064248	1.0964852990994514	1.688994195911711	0.4897793151793268	0.1991819332849441	-0.7209942866600985	-0.8813759444318225	0.502827774358937	-0.5181985112150287	0.7273126494298894	0.8448720475719648	-1.377484812601811	1.1824200028527143	-1.9333769048574423	1.3328845257922526	-0.388903748668076	-0.36387597662211046	0.8589437079101795	-0.46923827221538894	0.4221237309074982	0.4731841547778336	0.6198915439558599	-0.39471570178003684	-0.7019516412253588	-0.4482055458438723	1.1878086341828509	0.9175131111995081	-0.11340201035735954	0.6199305477829145	0.23573808323110632	-0.15744650481250613	1.2654775243680623	-0.22675949246034763	-0.11974023574526664	0.6745734641311817	0.0	-0.8439949630559351	-0.30095375551334963	0.4577932300535358	0.15989804654587025
0.35253208055871615	-0.8255748081309897	-0.8577780648884691	-0.8425641058398686	0.6881018846339299	-0.9443245017782269	-1.2364985169560132	1.006584166223466	0.5468553951966234	1.3555988104514007	0.5644184184502561	0.7775969116145354	0.3450788015113865	0.9135261143479753	-0.07169021836295589	-0.5512901687495751	-0.7061478031544892	0.24731320531403453	-0.7489044557027944	0.7041399356468016	0.8836324108650319	-1.2909768051390333	0.6059376549032214	-1.6639732558510265	0.5573739918991875	-0.47242674507639043	-0.05574131876025251	1.1349427271751302	-0.6689013118614121	-0.4744252365979302	0.2660404934238753	0.483585523720853	-0.28608581032096714	-0.18375801774339284	-0.9762976407420186	0.11586472530138213	0.5891162672916852	0.2676318939756818	0.2988380988826673	0.20527454593363034	-0.5194755098954219	0.7259881866102468	-0.1077724680402795	0.14266903031513348	0.17783325272198452	0.0	-0.38360776032891625	-0.08149279811939197	-0.07872387023176342	-0.3938244536125458
0.983195599256717	-1.2211142953757266	-0.1212473124207678	0.06696564648874512	1.3248251130435316	-1.037374275815703	-0.4359811742397217	1.7843786403153712	0.6166677638760192	1.3501647961684702	0.7657066630078033	0.45419414193368074	-0.5928900241566086	1.1635654459531006	0.1878555609133175	0.5025268210280258	0.2547148266816272	0.3529434424648723	-0.17852369060395454	0.576298298342944	0.8581807719629743	-0.290365064316858	-0.22998512472555144	-0.23587910487707878	-0.37035336959541265	-0.1731463792761649	0.933115063495257	0.9909942062469475	-0.05489842780293573	-0.5396882703306031	0.08764770461933767	0.2108155154881104	-0.3988481944055176	1.1359853483012392	-0.5159751354490713	-0.6110309195644469	0.1795270897223216	0.3251834403697849	0.8747735932484507	0.5715104152950805	-0.22227744326838217	-0.04790952294427134	0.27002083989799164	0.9191694895635941	-0.16680743879114945	0.0	0.3244624863278715	0.8645410487621438	-0.19767010733730497	-0.4433637266743213
0.9079221589222242	-0.8599803883850994	0.7620657372281364	0.5736899795936063	0.7650997109491156	-0.36162068749894727	0.42589470128128004	1.397599043002282	0.9134364931250699	0.9158041462228045	0.7787985577987508	0.5642925291542681	-0.4972781597858997	1.0683041811883967	0.5535661372467622	1.4037478585239958	1.004418581556973	0.6854444685354155	0.625130780140242	0.4425984435152627	0.9408057830754162	0.7870063079698149	-0.18055771044760227	1.035186501605204	-0.627079247133658	0.4057236747961383	1.7431822885462633	0.6481578830095818	0.8401885332445311	0.17930217770321655	0.2044042548245131	-0.11500956201299115	-0.5953811540100058	2.2111383084244522	0.2937243724443963	-0.6195366306838569	-0.1290315828466101	0.26556427947018785	1.4396652980078164	1.0951567414048027	0.43213335069877845	-0.48665186496112767	0.4062056917855168	1.552743009102582	0.08455333211563473	0.0	0.5859831588376534	1.4403062060557827	-0.289541974335561	0.09190791139078923
0.28130243198288907	-0.2668441937084108	1.06746594984961	0.38893659886868764	-0.40121919367307024	0.4199005534905717	0.48047344930568137	0.21546272212236367	1.252106485710505	0.6258810700284368	0.5301453019463727	0.8562095664007067	0.22088178168331513	0.7867684712259752	0.454898107625207	1.3417343597142124	0.824124933973334	0.735616027145195	0.9408433327388205	0.32854818764891275	1.1314654794100183	0.9801259471016265	0.8991369514833015	1.0044636493632995	-0.03349945770049753	0.9045495446651435	1.5301621415649374	0.5018346296815812	1.3115781319061424	0.7636983220850807	0.4863877299303252	-0.19982003488575292	-0.5338459421158975	1.94563505143115	0.6264478546394578	-0.19255418303921928	-0.3323509685612649	0.3396573050897913	1.1707492741684487	1.2878855815863175	0.7974624382283237	-0.27392090022662346	0.23581806760459606	1.5878636251107838	0.7419994375227621	0.0	0.2171472178777108	1.0510794711438258	-0.661996390242184	0.5396193319411261
-0.41950197296539	0.15507212648302957	0.7496794433090238	-0.2025847682062512	-1.0795829244727952	0.5557206216981545	-0.4213010443539001	-0.7338635456765615	1.3342228919759611	0.7776777616142918	0.26655273340141344	0.8163119149692842	0.7818945252631674	0.5243673138551049	-0.1241467272419192	0.45046963768402987	-0.04448657055399365	0.23321150421958162	0.5448681764307114	0.2739466003713866	1.2505668654287327	0.2240425286858687	2.0575848808562416	-0.21240575011096957	0.8963821682539574	0.966671672732285	0.3639915772604179	0.67761397520144	1.0693758020749284	0.4443755312161367	0.6418299275297311	0.10871892596409607	-0.12955238607420594	0.3966160037564183	0.3410264384862215	0.10943422835874149	-0.49988386399479945	0.5288604018714567	0.2938092101506664	0.9227559529322888	0.49671617090175607	0.34135479340856123	0.11398157103336944	1.119774881715663	1.3115433010559103	0.0	-0.35924011605315587	0.1874190968420463	-1.060363369767258	0.38580241114690683
-0.8473904652005303	0.485837804836645	0.3133467183528407	-0.6580868280086015	-0.8839079497041726	0.14725787986844172	-1.4784846955383633	-0.9020679275403174	1.0096585779272411	1.1386992952339376	0.22702870353412888	0.38051160695686187	0.9415317658979713	0.24589759032973807	-0.5299819755889214	-0.4716740400886215	-0.707756486008959	-0.5173180598878347	-0.14251921029270107	0.2777645939601643	1.0771358012327237	-0.5568600412254762	2.3140530040135103	-1.3911363418990588	1.4714005580807399	0.5453780014011297	-0.8315553115657566	0.8547075847461392	0.36100318335422654	-0.544198024755707	0.5801064212979088	0.5532907464018403	0.35208011649403276	-1.1064057572392307	0.037993924049247854	0.013899250768753226	-0.6382288543635686	0.6391876134868769	-0.20941998094428674	0.2650684620277867	-0.2429937281481501	0.7723372406941783	0.2541704303433447	0.5459987209748545	1.541182211614835	0.0	-0.607964572212337	-0.30297250678374144	-0.9295813065533686	-0.015079698570016316
-0.9753986417602158	0.9564426934040008	0.18717789479726502	-0.6710820135267594	-0.394173938457617	0.07296936014457997	-1.6506180413495013	-0.6862100404781292	0.3682635623548134	1.245212741404991	0.32661947994246826	0.0671098420464855	1.067996121419303	-0.2652860227050954	-0.12641180647840666	-0.8194076053050425	-0.5695440307760321	-0.9807290011590991	-0.5309506473420195	0.19232704181734497	0.5876983361237634	-0.4114136737999673	1.639292793964735	-1.4454967703168056	1.3698417097604212	-0.007223728603518222	-1.2124011634094851	0.5942303264708408	-0.3617378847659303	-1.2080038835704412	0.4866121171053657	0.6530210429939378	0.6629616555044107	-1.1758302544823327	0.2606896533357085	-0.26947359309921654	-0.6899646121143556	0.6236071672233067	0.22047088014273628	-0.2151958743252787	-0.8581373206290633	0.6970632203521552	0.37689446413587274	0.12148038609490855	1.5589721108506505	0.0	-0.39348645972255886	-0.2525384497685789	-0.12141661898778358	0.1495111751535355
-0.9613948114807487	1.4186469221754374	0.3349352917115606	-0.3847898319522583	-0.32885846432331706	0.8760456016893416	-0.6426390520802815	-0.7900546449789007	-0.3758156337907022	0.9263075165826732	0.22994726923581138	0.3504286356209423	1.4231774247647326	-1.0741288981421	0.9176518597162421	-0.6587225226074553	0.07425672059122136	-0.9768199238525902	-0.4341046799626003	-0.18816085228232615	0.07314445190595861	0.6308501785580832	0.7824480352818831	-0.4900387712616552	0.7924462717508896	-0.24573611632208722	-0.8048615889051812	-0.17710012572990033	-0.7982526388223963	-0.861885094173893	0.5490682087261548	0.1955385540524779	0.8506531436604702	0.24036194603793315	0.8077139601777226	-0.3593721733393187	-0.6367370539384383	0.6267380643359345	1.044365985456832	-0.3025183507219444	-1.0131541574084137	0.4177565136937303	0.05314497330841608	-0.1735602342508126	1.5366802843492593	0.0	-0.052950402884585704	-0.24220014411866572	0.8214375637190756	1.0878196561466753
-0.9422818855161651	1.3715941735334678	0.4204615803024147	-0.14760218743588777	-0.7489009688891721	1.927656353868709	0.8079701974888339	-1.3467425627567762	-1.0331199486653977	0.48598812234912814	-0.2650200194126509	1.0068850508931522	1.6602211206127149	-1.8920349002069787	1.6577968347118492	-0.4259890233171583	0.4010001259381131	-0.7999821812234124	-0.1538819037785425	-0.8522861646910044	-0.061023862160226136	1.5829548582812683	0.29870429085861105	0.3733101999619727	0.2119923757650542	-0.10679831756686547	-0.3460732743184348	-1.0503111223164847	-0.8764323603755134	0.14252975874865775	0.6856082904304763	-0.49625715440998514	1.0768230439105513	1.7357046405120033	0.9776574830403361	-0.13231876040628046	-0.5401232615359501	0.6657401137212731	1.2284690231092243	-0.17394453256574458	-0.8677471977812136	0.5290664836434347	-0.6796991905933547	-0.4260165322056229	1.3884529772833647	0.0	-0.05854744035082884	-0.7193105803264098	1.1852432620719888	2.009188124363649
-0.9579052684127314	0.5798782974401634	0.2109605437186961	-0.08121540990498473	-1.1726579063345468	1.9960417996027051	1.6339352031910515	-1.8289791208798942	-1.4747266009966702	0.3682097158139758	-0.9521069233803467	1.2525179980739387	1.2198018027344686	-2.270885902572022	1.299346928339619	-0.34712491126651507	-0.02092555756473381	-0.771430530891917	-0.04953827708216887	-1.442554190640282	0.3158181120112404	1.5298480247869328	0.03169804348287007	0.2855878419239558	-0.0030978298055467117	-0.02339165584870396	-0.41623741526917357	-1.4939096586596143	-0.645770274467943	0.806005667715464	0.6268805897633742	-0.843851347810488	1.2935197779321588	1.8064522022460103	0.43742088734650925	0.19147374420459748	-0.4501723168719694	0.45037035057307184	0.41570237337500243	-0.12385887242737773	-0.8009319184171955	1.187737821644557	-1.2365373814574316	-0.6087304651176954	0.9179935670520007	0.0	-0.6043728938257826	-1.3562037290728834	0.8258981361321881	1.9496909410715122
-0.983961640748501	-0.4884466445406239	-0.23141690560357678	0.06356580746455605	-1.2608801050812002	0.6890272233071228	1.4246582282572466	-1.7364704989204551	-1.594393436077117	0.6982006329284105	-1.3432015651239577	0.5968638055286273	0.11881080514202523	-2.004607245266066	0.06127301121007114	-0.2751938221291031	-0.7489075435929046	-0.8179350850562537	-0.12995630076022235	-1.5238393234009886	0.872028670607271	0.5572886912287567	-0.39910787751185695	-0.46851502780793886	0.1835698176128453	-0.4454426482677315	-0.8311382917815078	-1.3124125700956242	-0.219507563089961	0.5365696834350906	0.2805650784932086	-0.5765028971470827	1.27917906360021	0.34342856688362333	-0.34325786786057727	0.3527334436541854	-0.31336897388197527	-0.2789994821002338	-0.6797378703323492	-0.223917621895859	-0.9373832170784652	1.8013053107663506	-1.1043334025852545	-0.6548876129652841	0.20541475284517374	0.0	-1.4270331624432104	-1.4567871296028159	0.2721728075830426	0.8839020437251988
-0.9757300596905902	-1.0291032142306662	-0.672531336497934	0.5690389400040888	-1.137281343097416	-0.9444696484864884	0.7077723792429406	-1.1595163142693443	-1.3287880952519677	1.1842080906427483	-1.079643726513569	-0.5422912153829819	-0.9082000023247024	-1.3086931332425171	-1.0027754448153872	-0.029230694081053492	-0.9425957823911462	-0.5953775388138699	-0.13688109519023078	-1.038287145135704	1.0605182830815685	-0.4056736940276671	-0.9004993992366146	-0.8617549666412122	0.5036070371871106	-1.2457703915151055	-0.9264955758360649	-0.7810672322562966	0.20018106134286717	-0.2904024834208039	-0.06489989244034543	-0.0026060481624782463	0.9740303545236981	-1.3059676322440907	-0.6170284922131302	0.3625768181932453	-0.042496603659165036	-1.2665456200347072	-1.0773977574287184	-0.279614653206977	-1.014908885966406	1.5780585516413697	-0.4514218815662312	-0.6278744884719749	-0.32596668387790667	0.0	-1.9815568387038291	-0.8555446607521604	0.0789322976466535	-0.200411477353569
-0.8954574092416014	-0.7307708588295971	-0.9337307668286043	1.2846836411268627	-1.0511478064641828	-1.4924042017158585	0.2859594912878161	-0.5874190986274718	-0.7575678182056418	1.4176660104172014	-0.25512241077191194	-1.224014863819826	-1.1587753253846975	-0.5963780591100821	-1.0899420128019002	0.28479082789054605	-0.2956861491586175	0.029285413270288742	0.023984765690865623	-0.4442346078461545	0.5828050631991225	-0.6191262004659808	-1.0117055722030182	-0.3456322033837378	0.6058204825008878	-1.746689771314235	-0.37943160977523255	-0.38422755564317607	0.36188744596151123	-0.8410545826675557	-0.0026910598229293293	0.28928856941372205	0.5955173802615232	-1.780692690569317	-0.21661780388368043	0.45431031547096173	0.30226486527184987	-1.8187586913749492	-0.5891289626796453	-0.08917597448697094	-0.7292933218337604	0.4125317974151656	0.011239589509381052	-0.7118833140009497	-0.33826750014855245	0.0	-1.8648885772043566	-0.15576517328687614	0.19189101538741107	-0.3775307082380066
-0.7303639370481206	-0.11295142975958575	-1.0144272954290614	1.6180535192111423	-0.9622827295732361	-0.7500301715003611	0.38346073273894854	-0.2938465463405305	-0.14591351036224362	1.1979746781961034	0.6251525394876968	-1.000806930091037	-0.7246151478802094	-0.11640368758818069	-0.4645833695931245	0.3853113000355408	0.589377515691998	0.7527075541731519	0.07926117253495993	-0.315768110651321	-0.37019511098179214	-0.27774003686578985	-0.6549249420935858	0.5120667842297553	0.3172867889920991	-1.4370222134766144	0.3619166131336956	-0.4118092757994282	0.13086393427195214	-0.7665069546786593	0.4981728702517134	-0.003487417622348034	0.34199110992661214	-1.0968952833610544	0.2632033171052015	0.7494419452279846	0.4694516770584078	-1.5033433631047168	0.058869227607548605	0.2961359054759121	-0.14724277817280373	-0.8865460684555756	-0.21087746189723586	-1.002468324403716	-0.02034102058412993	0.0	-1.161087653887385	-0.014040189937933205	0.0572770371218721	0.2363517095881759
-0.47338066669884943	0.05067802607453641	-1.0508434179111705	1.121138561061623	-0.6081973735572573	0.10070429352334971	0.520596793603491	-0.07400062477641538	0.19588150529182305	0.589284804500963	1.0154637396363382	-0.4163844274428902	-0.3460249267304833	0.1560659435373797	-0.09633258729887462	0.18920118068361125	0.8165108391115059	1.133097324270686	-0.2808107892356034	-0.7629398066016851	-1.2891259240556272	-0.16268944902338076	-0.4016728048495659	0.7084244490766944	-0.22480735871145444	-0.5720971728848152	0.5388596695475251	-0.7225356334112129	-0.35902947436849764	-0.4887781427866594	0.9352624686894435	-0.6233178158721346	0.1231747915134204	-0.47742846135098305	0.14801098616140576	1.051952393681998	0.2486513697636355	-0.6673606026063829	0.12139231476490799	0.5840427524208305	0.3055737348231588	-1.3560502964594345	-0.8597678427570589	-1.3350810774712654	0.03603492244755729	0.0	-0.3636763447245574	-0.3583283765453543	-0.666878263106716	0.7139016000310628
-0.06821428138104065	-0.41718242459136257	-1.1513895094867208	0.08170093137150168	0.11358804628896983	-0.03669767730982011	0.190578356733653	0.4082676609188985	0.16084227254931585	-0.2086698850299643	0.7435293795324976	-0.37032749334563286	-0.532676896401003	0.31198141988520467	-0.5357013314378707	-0.03263828952545263	0.1586446304822794	1.0389225208338093	-0.9015276013422808	-1.2694264935190718	-1.7127991500202948	-0.6470184891536214	-0.7338399541327641	0.014746197009633723	-0.661181620896885	0.10224401390499983	-0.04528555953660476	-0.8400395089095859	-0.7408067763095039	-0.5452538661267456	0.7146036653696913	-1.0183292450939456	-0.2584500972219228	-0.8544031448511898	-0.5817272238751627	1.0398281634790434	-0.22882589114585297	-0.08759891817699225	-0.32045231176947386	0.5171130598677048	0.2991296370764179	-0.8419243701136069	-1.1881247841000389	-1.3559371049241247	-0.5357634449405737	0.0	0.1147547266410867	-0.4768206890828661	-1.6270945737669833	0.43162539038644493
0.5789290101308667	-0.9377512057483655	-1.2229048645755347	-0.6221890913543858	0.9877058654004571	-0.8304731313832366	-0.4879223741242684	1.1421473158259543	-0.04043005495182631	-0.9475596854735513	0.1424572415506389	-1.0439455954854078	-1.0008777124559691	0.30140557471084045	-1.3112000550821774	0.08765125775377679	-0.6810872866977682	0.7366769081622541	-1.1418386571907058	-1.147761060536861	-1.4759912350878899	-1.2242053680991483	-1.2246674280613505	-0.7074100926952162	-0.6676999850277072	0.21794349732898186	-0.7089037825641199	-0.34393237184968545	-0.6467381646650876	-0.8341213808741371	-0.2111126316682928	-0.866759587985762	-0.7226817402492128	-1.7772709583489001	-1.3177229950349678	0.6507363376658438	-0.5011264927873943	-0.11999246794770445	-0.5203151116154513	0.14605977303506817	-0.0010707557993742654	-0.10823937569976115	-0.7048624222022642	-0.8004342441835248	-1.4331213597715928	0.0	0.3561328582473367	0.14890816316669028	-2.0685465842744524	-0.2614913716586213
1.4394248632520745	-0.86780824557245	-0.9780137111698712	-0.3921710027596015	1.687016758103474	-0.9843709327599219	-0.9043129379234218	1.7200169684843907	-0.05882433463939454	-1.3558058772874246	-0.22746969975930195	-1.643626150284749	-1.073726384166895	0.01886198909963167	-1.5169119071208117	0.6262456508587174	-0.8174865555553349	0.5704520827147035	-0.48884489521189495	-0.19025369632090547	-0.7483982883919168	-1.0997151003958494	-0.8764484065974323	-0.4822882144621781	-0.21093668638738208	0.1809908557950545	-0.5532936333395971	0.7022696436604445	0.015376525037147148	-0.7169542394498704	-1.196243868419941	-0.35503562199790717	-0.9183485948715204	-1.9763473167346537	-1.5018881014363064	0.2023391247857254	-0.1986804527548527	-0.37630435450743205	-0.0036931581782134086	-0.18201668130002815	-0.06493133970160213	0.024590337997536488	0.3862529646970843	0.23597825636293865	-1.952443663157301	0.0	0.7682502141859547	1.2334206036656545	-1.5792568762203691	-0.5499890014713196
2.190415396626282	-0.23244494152641484	-0.22769108053948248	0.4028117793090448	1.994635066490845	0.04174532816180717	-0.6931644298567239	1.7244636820201493	0.25007906273071373	-1.256164357720957	-0.06905844144321423	-1.3108116194391004	-0.5299467686208632	-0.4238698053906939	-0.8730550592666558	1.243411383406654	-0.13819992209330337	0.6306983391820998	0.7928815971404731	1.106446190739052	0.0471741023334479	-0.14098846797272335	0.5708626221895339	0.6289902367247497	0.3829666311950678	0.5697232321135457	0.5369750442612939	1.670362714506752	0.9269707182553442	0.11596625317521762	-1.4680683925915854	0.02745483165550785	-0.6797548576971117	-0.8981895721452248	-1.1445345394439275	0.06299830581314472	0.5091413823650636	-0.31300503051769046	0.8233834087355426	-0.15456260662865537	0.426184283884397	-0.4669236386166669	1.4282343736962333	1.2519165990387207	-1.7011548646451276	0.0	1.4640219098810643	1.9420870547470326	-0.4927246326096085	-0.14863366955874402
2.318521506705458	0.3160474585969986	0.7626826066507694	0.7626251498895648	1.8101254301594185	1.2225143619143521	-0.17738021437351256	1.108486684998646	0.6500695994013227	-0.7669492449266538	0.3715694908874444	-0.17441017249094198	0.11339363840278563	-0.6238894119105967	-0.017314121693310203	1.4272318791435028	0.5869247155190683	0.7354195071952637	1.7366779256021565	1.952938713678529	0.4080059642558406	0.9290474685593997	1.970902371839635	1.5539655945022728	0.6228666780172463	1.281106783556467	1.6437227521827111	1.8291576605686812	1.4880413684601033	1.0844401037455111	-0.8688646027206217	-0.04782638922343414	-0.29723493215633817	0.602427514042799	-0.6709655307850133	0.2115736138896842	0.9660011064282706	0.05054767590731452	1.0881879879211518	0.1494089087796886	1.1564284793963546	-0.9095815795758468	1.8828520416553682	1.6064339560106822	-0.9764557591041839	0.0	1.9413869533279573	1.672707141253376	0.4280027417794058	0.4039233619500732
1.5672015687705976	0.21398166002401692	1.3094565020906765	0.1503284744490309	1.1391467517083906	1.1592398957542978	0.02518322549503248	0.23177210413735028	0.7223562556229796	-0.3251266474065381	0.5321660367929669	0.7001426786587721	0.1829928193710047	-0.20390378810728238	0.27387213937559773	0.8908227806402268	0.5724602783663818	0.6525389482278158	1.534444390008874	1.9311766960560537	0.05020714881010789	1.3169124633938774	1.8208543414691758	1.4103696734419187	0.21189204793050415	1.5604030544787535	1.6853551325912135	1.038682413596817	1.2138205067667764	1.229479221723656	-0.019919118146602025	-0.4653228386610412	-0.15306681291837518	1.2199073718376152	-0.40498306463412226	0.20332656932540003	0.6439068971283656	0.23243103450528596	0.4055279822110557	0.2707767818370719	1.4007471186988278	-0.8045336318531626	1.6703684860790269	0.9813425010425033	-0.41390605807543923	0.0	1.5804784512407528	0.5578446048320657	0.6506740364729926	0.4284922556704448
0.34738526331620373	-0.44847683624077656	0.9025162494357435	-0.8514251382626984	0.2596179743548965	-0.15089611126997654	-0.2275097103853183	-0.3881177700950628	0.2798758774640718	-0.3669032865886207	0.10637583072014849	0.46485985723115253	-0.41536439787139134	0.7581943919643901	-0.025239124830999275	-0.16088461245040522	-0.09795209958892083	0.29590217095045174	0.3818231935985328	1.3212044458770529	-0.7994802760165193	1.0052995525082784	0.03845255256907377	0.5072869239920147	-0.6746525952581481	0.9647814013699969	0.566989708974435	0.0023795597318582045	0.19399939686294165	0.29484992247990627	0.26476353007731257	-0.7997866321530742	-0.16945649583969163	0.6581230381974151	-0.3192906006070494	-0.35065656516480437	-0.24055719275460757	0.0585118135582769	-0.6978452606400803	-0.16046286876863436	0.7437690979923343	-0.4049155187730774	1.1013425370598868	-0.27884432027334266	-0.3302288281640439	0.0	0.4931653714631693	-0.6875136507437555	0.24283849300927543	-0.1076229968191738
-0.40356316010096627	-1.078997915200593	-0.15327574052332482	-1.1129165831522465	-0.20490324900386	-1.2014366488422723	-0.3737882170389536	-0.36284833662129873	-0.4024510123782052	-0.9167352772082713	-0.5944426629972199	-0.5467400759429151	-1.1276318892962103	1.6655064422710935	-0.2270893246001594	-1.0678306266824324	-0.5556115696970452	-0.22948262561947189	-0.5809488225804328	0.8299657975285308	-1.4439640718961768	0.6939818110690467	-1.6355825554991992	-0.012000340063983898	-1.4438635792521133	0.06066226923671647	-0.6299530824728579	-0.30060603226313015	-0.7823278898919287	-0.8703902222215132	-0.2779500376990723	-0.709017945046442	0.1281533865607005	-0.11970367531315189	-0.22565865081803696	-1.269805688764879	-0.7809185695765938	0.02149109516898438	-1.3297114228481501	-0.9131699965318024	-0.4041672881274647	-0.3374575710230901	0.6228486519720254	-1.2885664985840997	-0.4898221757874705	0.0	-0.31983911788244407	-1.2913096255925094	-0.2892819290210297	-0.5913293326422719
0.045190070823970745	-1.1830883678307769	-0.8171517939003997	-0.17139511834821666	0.30222801545434297	-0.7583156449043414	0.23969118499470435	0.38220482820390267	-0.7903936240583909	-1.5341199808020012	-0.9078721907818166	-1.1570301694376806	-1.3429436337494216	1.8528879540643393	0.2131190800395899	-1.084997416533327	-0.10587998603733678	-0.680644126493132	-0.2730168146708232	0.9819151849089833	-1.2297062773982235	0.9408587278115299	-1.3190222173619324	0.5251734645313075	-1.5123215232989689	-0.12417904087483185	-0.7134224126619352	0.44308932503559556	-0.7215251909604444	-1.128088141622312	-1.1820394202867368	-0.20986755909062502	0.913788165557582	-0.08779769644692029	-0.033267619977535946	-1.8454878228973006	-0.17062774522349514	0.6514360937481586	-1.1088035233698261	-1.1925654138138482	-1.0493424556503803	-0.7753786444378556	0.5926926313119742	-1.2332071720577051	-0.4873774928126022	0.0	0.11584495130295239	-0.8745798925839305	-0.423319748089907	-0.44690023952299396
1.514294972002653	-0.7386351121790111	-0.2353256731942621	1.2640789950724747	1.5931663670676102	0.6015402918510624	1.5803819531226055	1.5498529766443223	-0.5537888420019493	-1.7200803614479758	-0.5023714148415482	-0.6226459455789293	-0.9358842074741854	1.1685952623948386	1.0784276455413617	0.06575498244997953	1.006383284018127	-0.7877996215267707	1.2944508103059893	1.6880863502036658	-0.159602553290723	1.5244544036316297	0.9607736533763046	1.5651728339137985	-0.8104796291222899	0.6600979580640486	0.3636008911722314	1.5126853045785238	0.701135287835983	-0.2341999308480804	-1.744435627734818	0.39273389679269366	1.6442666972925597	0.6763407523782567	0.25370885410154825	-1.4809274635656284	1.467232717093041	1.6621409522771897	-0.42284584531808705	-0.35153496713910604	-0.4540930415409549	-1.1844453920087892	1.094664255866847	-0.030503885253381297	-0.22999903562986695	0.0	1.6535246151610976	0.3620881972759982	0.06432693302523083	0.32888353356548666
2.9573023234803144	-0.06019597945130175	1.3504060485949454	2.072355830025521	2.6161004046032765	1.1153002806178725	2.8526922332622484	2.5804805714557535	0.14931514403632687	-1.3644752839550338	0.2322605283234385	0.5733754506544115	-0.23843499555114384	0.13340736532181696	1.6991776738962219	1.8323366068953193	1.8612283797718145	-0.43211034239368673	2.9548478135034184	2.3316195308734584	1.0236923938837512	1.744568833963782	3.14582023638678	1.9626082965555816	0.09729801166105458	1.469548032221644	1.4056084681270413	1.817613083835481	2.6503883486624753	0.917417887782372	-1.6259379254978354	0.8119779932815735	1.5895571275512048	1.2225077116424974	0.6764925508406495	-0.31293123402058054	3.0316250437611614	2.051725898090042	0.1237900193649884	1.3460265274605194	1.1822476582773345	-0.9322728350760449	1.8112420594977914	1.5547896537335657	0.04502352997184932	0.0	3.0076311489723655	1.7185332014614076	1.0171070437071377	1.279854054310562
3.2933440176913846	0.5449231772015786	2.719749603894368	1.8499958652465078	2.3216442046871637	-0.06745022745493426	3.204793922695889	2.9539360087394226	0.8353417868455644	-0.7648771082049488	0.5509803100990808	1.279703852791238	0.37061462438894505	-0.49191977326433955	1.729835414674419	3.0545369220069016	1.8304564283387896	0.203016692345248	3.3815794234363983	2.2790554151895908	1.470473405583483	1.2581060933803918	3.1881602863043823	1.2417410259131656	0.4774969387110605	1.193692847993136	1.1916299929002392	0.9819585533142456	3.636583627839132	1.2583893497480505	-0.9860242827202605	1.0059781998156063	0.7425511501988732	0.9751067576481045	1.2938919435220724	0.8511250153915195	3.3049804945713452	1.192380117434793	0.3634258938216419	2.742967644338242	2.8353501017020086	-0.00687562358554197	2.1274811687140245	2.50586604464992	0.16333442743250232	0.0	2.958593308855651	2.357461140033406	1.9869841307052223	1.9459585050716184
2.2845803528851074	0.9352935538656549	2.8076686509654203	1.1329571192574612	0.7814211535048774	-1.8181676421983666	2.468142869837502	2.530386837380162	1.1279525239450678	-0.24971767451416887	0.13740032861378176	0.9259926892585244	0.7411673334700589	-0.34367370065597325	1.4337127591857743	2.772938996048984	1.1598369467627805	0.703434238555663	2.2221349470787173	1.3926608723920813	1.0014141115786441	0.4553335427114449	1.0810656365006328	0.04879312900692978	0.11898800302851954	-0.1049559670492275	-0.25852469904647085	-0.2630812745945663	2.7388119761070047	0.6379452124356578	-0.1537609693423489	1.12836431286357	-0.0722119832656869	0.4116582547739873	1.986141459253469	1.2714895524271637	1.9836666475681637	-0.35536867748024636	0.5824618819077151	2.7254981272521563	3.4661307193702693	0.9947315157085965	1.5619835207963955	2.3509633582678955	0.2676590313285376	0.0	1.5409777949942887	1.8643112568767093	2.445536253262101	2.104497438118493
0.6496016606219033	1.076680611376359	1.7098679789998668	0.5627643747533567	-0.7063754626866297	-2.2793760450938825	1.2072335084152284	1.632880000380375	1.0287301534631355	0.12032542000688286	-0.5365496615583578	0.07297257909847668	0.898193409585528	0.27189579466019587	1.2128148594071733	1.0291095896079543	0.5680729356587021	0.7491526555020719	0.33310166450815554	0.1283445651521689	0.24237170675787723	-0.023159281922938518	-1.266386796994715	-0.6454595680881664	-0.4242123327693264	-1.138430951412782	-1.7106950656306288	-0.8039596337986232	0.4544950141626812	-0.14118519156813336	0.6906922633403684	1.3002675269252086	-0.14385020209532504	0.3686573749998682	2.4011324536119023	0.956513913662138	-0.057942115094102756	-1.3383177721264328	0.9736869776885049	1.241515843203537	2.800005277344309	1.5265871996556515	0.23773823264741153	1.4440006300894923	0.5979774035875363	0.0	-0.05888490684616578	0.6220049847692125	2.086418715054327	1.6973095180326252
-0.6504978782856204	0.9823681649191501	0.4940177563349586	0.1035358634251773	-0.8405178535919426	-0.9502875323762257	0.12925162197255122	0.741414854678505	0.7899633856373461	0.4538022170965635	-0.7059574373620379	-0.2814654440262866	0.8893956711127669	0.687353487967041	1.0610390887035195	-1.0995901371028334	0.39395371186583117	0.3942248869510657	-1.0473454817963979	-0.8521614795749578	-0.0288448603431857	-0.01353488884540723	-2.057984985556686	-0.6002170097559865	-0.3612393923039858	-0.7733132503834129	-1.9875732523918015	-0.24334316301042258	-1.6940909207310884	-0.2998924994880117	1.4808591833838627	1.4616304191715235	0.24248497602594163	0.9066473844324908	2.2034845949777493	0.5720369491387384	-1.5151365748967875	-1.1043466221230867	1.2524214934110167	-0.6250247310535813	1.4081319983602718	1.5721251942874914	-1.1094995530271878	0.5200885019967598	1.0864079693721238	0.0	-0.7603921871235153	-0.43952716063389924	1.0618118392452478	0.7556263908351599
-1.2318478291506132	0.7352857979374167	0.03875725704074734	-0.7307036746099907	0.31652944500856306	0.8232223168292879	-0.49076667261692114	0.05766322623862393	0.5798874231121072	0.7408994283258535	-0.16144019708519092	0.2032719108560266	0.7584134309178138	0.45781650199920193	0.6324019483533982	-2.36662808678428	0.2825599784994203	-0.03640061473531265	-1.3634268495718702	-1.2165421121580997	0.35796727864902345	0.04361130489477355	-1.2812729918252392	-0.42391116197583556	0.49390312215398574	0.691158009780344	-1.1080726877662583	0.746995033399023	-2.4828874611087404	0.08737236876632386	2.0324600197265332	1.4385731676491522	0.12427305895401701	1.1847234913159144	1.3782236161385946	0.6619217497890381	-1.7309016994413913	-0.2162451445804141	0.9256106302081673	-1.6433663680034043	0.0987992203185272	1.4277649059672222	-1.7218958396613258	0.02283500348891065	1.304849048379855	0.0	-0.6168970966673637	-0.646563693130019	-0.08332592772726048	-0.5242132211892956
-1.4559954192616538	0.4692596688335636	0.18285243336533138	-2.0004561988918934	1.3147648319279424	1.4302841457414779	-0.8660273935540935	-0.6225914013280998	0.3241362576772885	0.799865806636017	0.4747243809619539	0.9164725023173913	0.5805612213900413	-0.2955333764028409	-0.2255660327760558	-2.370345258311116	-0.28789313972203456	-0.3525449219181415	-1.0648600661357162	-1.1783826961730834	0.8731147749327437	-0.33883535396581177	-0.35163305970493447	-0.7366079123213294	1.4301954354132014	1.7896200164377896	-0.11927218373437064	1.1255202564059563	-1.972773108114427	0.31151225046359216	2.015443676157047	1.122342394894278	-0.9388784985216004	0.49920503959996204	0.24328993997194956	1.0119963449871763	-1.1384453191172246	0.2799706371901424	-0.10181818257341149	-1.5152256360578786	-0.7533276426207485	1.1883582561414667	-1.493880936467851	-0.1454112761960406	0.8823157438136316	0.0	-0.5560666514922193	-0.21393988633590244	-0.8085730978923061	-1.765704543962257
-1.883303147596178	0.2536253160431562	0.08122144499081371	-3.000316829702397	0.7470625119523944	0.7091583824892601	-1.328513027971532	-1.5837934582315925	-0.1254138200200563	0.5294736796749588	0.3765751756556198	1.028717853765119	0.4140818320073746	-1.0382150921484041	-1.1935859632380605	-1.755352838348277	-1.3116065030066801	-0.7183442559781457	-0.9886670964444474	-1.2157523865350002	0.8980943057491529	-1.142614208187371	-0.39519974212600667	-1.435570393086661	1.4709603833346399	1.3956707314361956	0.0875471273270291	0.4593578752386634	-1.2281312502229305	-0.05797852872605843	1.247993509217921	0.5652229387629294	-2.2381741637854513	-0.8070079863061235	-0.8226319077012778	0.8665976904731294	-0.718902072268939	0.014849059313856999	-1.302814260781999	-0.9781521197827029	-1.3315984193706443	0.6562535537602303	-1.0361263148301705	-0.3166160858212843	-0.060249207577731036	0.0	-1.2412928561165617	-0.014111425919085163	-0.9834869377245705	-2.6274931647288984
-2.626090710221859	0.03175398497126683	-0.7156091262374176	-2.9436245813804427	-1.324526254158118	-0.1373506065387954	-1.9695197025916702	-2.7485500169487143	-0.7217980628008468	0.11044104161056316	-0.6030894580772143	0.36712140209474425	0.22281263208907998	-1.2828601598793976	-1.7917041143949823	-1.434077477330528	-2.197778145740094	-1.3705501942960483	-1.4917240201799347	-1.572539529022853	0.3483004144461281	-1.894741408035379	-1.175337828277715	-1.8811980579950487	0.3477456651870881	-0.18977527324951277	-0.37111029549109886	-0.778777787835368	-1.1414199429951934	-0.6718352516817319	-0.004584844279844828	-0.07102154284872152	-2.6547666427682555	-1.6726284141688947	-1.6037115093144478	-0.2016673580941799	-1.0398220427679956	-0.45560166880777353	-1.9604182815472646	-0.9013689753158116	-1.9397072643097912	-0.23242809961972236	-1.0303519402332326	-0.6302847716581308	-0.9490029764107614	0.0	-2.3600289252189888	-0.6467744619591866	-0.9072298257109339	-3.0350453527956422
-3.228651882634804	-0.2589101046680575	-1.7179197767308343	-1.854944245244897	-3.4092795462520042	-0.10531343059815254	-2.569374117479626	-3.6000015023710823	-1.1811715834025311	-0.13875874516401196	-1.7296545081023624	-0.48344373528715895	-0.06352893520411917	-0.944003018274577	-1.8496185197766295	-1.6587903935340538	-2.3684115178887937	-2.1492325603571767	-2.1733193148001457	-2.022750063089141	-0.31715524963861064	-2.1680201518500715	-1.6590732010865958	-1.6703381781053666	-1.171926540640757	-1.6615587474295501	-0.7016218413581155	-1.7534511410193452	-1.6141555742091191	-0.8462313010044485	-1.1049605969381482	-0.6164115266358877	-1.8935379927374598	-1.4671599128093775	-2.013726305957522	-1.69987370654403	-1.7833899741608734	-0.46966570814650077	-1.790704791383987	-1.3809594432177335	-2.534346017884344	-1.0902125335905986	-1.5358374025441515	-0.9393579355036912	-1.2423142692464704	0.0	-3.029059072316668	-1.7653323770197906	-0.92397085575022	-3.1098296532197667
-3.1257251921508695	-0.5227284194660552	-2.062177156662743	-0.5814963195990842	-3.9995947281582436	0.5426429367611743	-2.774941905602042	-3.583206194804687	-1.2241428980162243	-0.08809343063590867	-2.0711716595158642	-0.836836456598866	-0.3843362420004495	-0.3259613942551332	-1.564491278465847	-1.8924726332860478	-1.8042413356568445	-2.464330425450565	-2.3641709168665708	-2.112621698638897	-0.6117576742542946	-1.9240406031766786	-1.2923112822310292	-1.0388318645319456	-1.9613897764663057	-2.0372608882866152	-0.4186216553678029	-1.9842710782948734	-1.864679083049648	-0.360181358529634	-1.4887805393570421	-0.9429109516357196	-0.7473055600621926	-0.5965576066472923	-1.9729328253017893	-2.572231675223476	-2.148756062765155	-0.050355288145727144	-1.1118383737893833	-1.7611619108023373	-2.729036893815423	-1.364786365455525	-1.9709830309381615	-1.045311602542202	-0.8679213941618842	0.0	-2.727201527324097	-2.396473799331968	-1.0513894320383859	-2.8760306511780507
-2.1901966356723754	-0.5500804922156688	-1.4724966705176339	0.08602010442484032	-2.878331209655704	0.8460625453234752	-2.352028122954265	-2.608983637392759	-0.838690404283928	0.09912222632847127	-1.351766112024816	-0.5408019748500847	-0.5235628750347211	0.17659735278835548	-1.1659114183432273	-1.5302903500796743	-0.9766446267142308	-1.8509508942206594	-1.8104082031689832	-1.6224706818745198	-0.4605772601089454	-1.4001103159452128	-0.4733517477755216	-0.49839744002798053	-1.5444376616567497	-1.4301726299945472	0.1844385021242499	-1.5731192354419747	-1.3857321071412643	0.3300229054118553	-1.082034176101681	-0.9784495862713857	-0.13570749895161088	0.06519186434953826	-1.454632952276421	-2.177767196524254	-1.6654830989215768	0.2511546377772975	-0.4515700573156046	-1.4496135039188345	-2.2338898486882646	-0.9289783165865765	-1.7634463423225066	-0.9190946760101824	-0.2072906018269452	0.0	-1.7158730413430987	-1.9280200704463342	-1.0212431323207187	-2.176464505907767
[truncated: 72 more columns]
