# Supplementary material for: Diagnosis of autism spectrum disorder based on functional brain networks and machine learning
Source: Sci Rep. 2023 May 18;13:8072. doi: 10.1038/s41598-023-34650-6 (PMC10195805; doi:10.1038/s41598-023-34650-6)
Supplement: Supplementary file 1 — Supplementary Information. [file 41598_2023_34650_MOESM1_ESM.zip › matrices-bold-time-series/ASD/ASD118.csv]

0.6882264807577222	-0.4593638441404671	-0.0869490762889723	0.4884002023800677	0.5465674135248643	0.07763036491022178	-0.7318263297129883	0.7250971278666192	-0.04798990315649002	0.087937391078734	0.388922141345741	0.6713749439993625	0.9638342502306735	-0.18072814150047753	-0.7519177585608955	-0.5033898149039849	0.23599431589753367	-0.059078676096617745	-0.4795190014218127	-1.0784612895336543	1.2438989882750249	0.0765804250648367	0.41353328674833556	0.3256554797549736	1.0664333537828161	0.42004437657545635	-0.6349542521919248	0.7516408773454152	-0.893472979432318	-0.9856709052270466	0.5430821397357499	-0.1355076466113816	0.34904168953257714	-1.5582724377670065	1.3925326107949512	-0.4447817709785901	-0.2725897073681918	0.3752174938063339	-0.7948717080514169	-0.895711622401935	-0.5406279906153327	-0.26426242588901294	-1.2274937735116143	0.19746449377712777	0.4089326008447937	0.5225852437231473	-0.9753421742060024	0.3918771582723808	-0.8519649251183108	-0.9052865500953732
0.5398497390483836	-1.1337372695555856	0.09826996158050158	0.563726446714325	0.4259369117069483	-0.289583749669885	-1.5526466472592924	0.48108549222029745	-0.7054816654313026	-0.34489700175166055	-0.09791510353057327	0.5829867997345384	0.6738824495681129	0.15852548944793773	-0.9451395937326382	0.047392121451344034	0.3191284059451924	-0.20082373601391776	-0.24795431619098232	-1.8553406157838208	1.3192860247842308	-0.8927275909525504	-0.02144523753970054	0.7834785820202372	0.4766543115573677	-0.16771915898784215	-1.4503288504376015	0.39762758164222894	-0.5916590013109811	-0.9552837461185942	0.5179444125809511	-0.314204561724862	0.2202220542755627	-2.0827424819155422	1.6249431410252548	-0.29046671495557136	-0.7948537257916539	0.02098308673784567	-2.085320625349297	-0.6061054942532149	-1.1498515494599673	-0.5786827225109493	-2.073011016377717	0.1877708426487095	0.3209886372777938	0.1543532859479476	-0.6042077622982529	0.12116708572601494	-2.355908503649151	-1.91483632420666
-0.16885701985293716	-1.2401773417436897	-0.057726755587105855	0.2666215060330902	0.17022842790819015	-0.3614844990655225	-1.9937600960735706	-0.2795736060808167	-1.4043032228533139	-0.7306393533394829	-0.6372640740306836	0.3430736916872321	0.06933348690992237	0.5098329071634325	-1.006117596905064	0.798745038136639	0.14076369517802537	-0.3028027477945699	-0.21175253271245129	-1.7819571889474943	0.802485639942194	-1.5454594715212648	-0.43058919827631503	1.0410402038384565	-0.4472262334398917	-0.7677021128467433	-1.3573760085295783	-0.22835961948873043	-0.13851528798750565	-0.7036430341084108	0.2095727286369733	-0.6544256771635891	-0.3970049606229026	-1.7171947172084068	0.8528493461182736	0.03584526064602863	-0.9016601420479633	-0.4979887683208976	-2.724270139402663	-0.1574540261688601	-1.693729640359931	-0.737037147302104	-2.1683528212564984	-0.1632222016127757	-0.33852397192640526	-0.5726091336516387	-0.22634015787244763	-0.7105882844831645	-3.1786076232029212	-2.2388300018150087
-0.956690280068822	-0.841125421232947	-0.4554687172801298	-0.01077548573618408	0.09680114662604085	0.0977637548083362	-1.6855486688267636	-1.020707623216045	-1.8709202222133636	-0.6546904000823124	-0.9711982641762194	0.16887228826376338	-0.2651821912415356	0.6078853089298984	-0.8023549277824219	1.04720859565807	-0.04154569694243019	-0.46345295400711223	-0.4730117838666743	-1.097037285978731	0.2570242748699059	-1.5859438812562383	-0.3964879345263697	0.933429036157701	-0.8126438113690219	-0.5966447670186378	-0.13298878103840853	-0.5344349625673489	0.08679858284188864	-0.5336126018198543	-0.08698228243373794	-0.8166036642798493	-0.9804754020301524	-0.8942957499089949	-0.42717255329198905	0.24529383278969286	-0.440156231338897	-0.6121956411593096	-2.2885326400979324	0.019916009258579944	-1.8455167321021304	-0.4174655689498616	-1.566685117281908	-0.6347488093848828	-1.1362103382695032	-1.0087091622888102	-0.2778906618849798	-1.1596393744687767	-2.727383532796856	-1.5620331637328981
-1.3526640623810677	-0.5013844334985753	-0.743367258864598	-0.03034110133876548	0.2547382831170441	0.6208998143129245	-0.9101939007156682	-1.1980159605204475	-2.0003625062590373	-0.20347731243517309	-0.9929379259234634	-0.018244300110958192	-0.15110973864540556	0.2779222762223241	-0.3733094722718176	0.4229964127607265	-0.020609481060780633	-0.8159655822433577	-0.849941236015886	-0.6025783397646742	0.06808115342604168	-1.3811238809691153	0.04818604940462779	0.4225812600505277	-0.36995642261773	0.3091165208175933	1.3276705341629258	-0.3580505596928079	-0.13496199825455615	-0.6674566892872121	-0.289730826112427	-0.6199098511062802	-1.037913939830558	-0.4744179973932339	-1.3992165448086942	-0.013967467608542523	0.16810186403255034	-0.15833566783021027	-1.268927550474591	-0.32555632279126706	-1.62337771873746	0.07349305352367586	-0.9403426795618293	-0.9232641191562149	-1.3428509262107053	-0.762192886105221	-0.6848944512713474	-0.6461581483508217	-1.4846735034655028	-0.38223449435034845
-1.3155879648620474	-0.7657122879838343	-0.6540864532762996	-0.03544065954447982	0.433459597884737	0.4196957449889263	-0.41418687758578104	-0.7531584583411282	-1.9152061166246848	0.0640963353636577	-0.8084552302196607	-0.5163083038365606	-0.054665845468055765	-0.40364157865935657	0.0013719695599354433	-0.6869999093422193	-0.01103163310210826	-1.3063858329391906	-1.0617907120382843	-0.7058138152388819	0.0027256770920090893	-1.4376397875410944	0.39626523514974404	-0.3954866047704547	0.21102648244558556	1.0146709252099484	1.6608048086273466	-0.06659543951388384	-0.6666979821720197	-0.9986427413226924	-0.5898658493860183	-0.2629068236581143	-0.7537902536512038	-0.8794688079143725	-1.7025336058111749	-0.6772845383634952	0.40280942351593557	0.3225170315546395	-0.5319723818525258	-1.043803181290879	-1.4309935084472738	0.10584797625348714	-0.877741243319984	-0.9560738147864277	-0.7836702779051399	-0.19593033830439416	-1.0873374815881267	0.3169931770671913	-0.5339318813425288	0.40778433035932304
-1.1102963855062964	-1.5619552441908802	-0.255111034753843	-0.430121436625019	0.45828583304509923	-0.677199948557834	-0.6494205985856073	-0.12501367518690248	-1.7923501290787751	-0.2804731353123255	-0.6893077911001103	-1.3654508669470526	-0.46309131024077904	-1.066082570243724	0.052542904118088755	-1.4569936397086136	-0.47054785213074557	-1.63320791958179	-0.9695597782430148	-0.9713891386741327	-0.37380522493821083	-1.753169575390719	0.1940045227228032	-1.2742524206921186	0.12014912847761643	0.7079836892671906	0.31962283328093166	-0.031197084328028955	-1.0756657692800138	-1.0945367905507613	-1.06858694331824	-0.06414862080723818	-0.7717077328875277	-1.6536622305904856	-1.6047885159001192	-1.1353700812749332	0.230554314292749	0.16981531940950917	-0.41622623384883806	-1.6695433460944893	-1.5851538212482175	-0.46960600534482144	-1.2526952094580293	-0.8830891996518724	-0.09780187034701693	-0.04469288991513553	-1.31577773743345	0.7437244425898856	-0.46160830271910974	0.305727667385359
-0.8783231006027813	-2.1453756292945005	0.09694431157741368	-1.1667450217677633	0.3443960322332104	-1.8194282044628247	-1.2546256456474634	0.19116747127834657	-1.6093009934300537	-1.0046179942550046	-0.8919582416846117	-2.065405467257604	-1.1373813774385133	-1.2210349378504852	-0.13103272173954242	-1.3903733742837385	-1.4617168285694515	-1.4770640868732066	-0.6547992527715845	-0.7381470842294248	-0.9802418376693591	-1.8362139483096245	-0.44311771942803124	-1.8668117192257327	-0.6670121064200478	-0.367613148830421	-1.7665108899476871	-0.1893792417727992	-0.9715563739973566	-0.5221417922695349	-1.398159990086127	-0.022249535053811366	-1.2730774149565085	-1.91348560560782	-1.4851632713779288	-0.7662845129616808	0.07915873184914374	-0.571158018272018	-0.48076036314344867	-1.7595871511545251	-1.842541212808531	-1.0305960421690776	-1.3718887575947945	-0.8117235215931174	-0.006982770204308649	-0.5417662327061038	-1.4318144957270673	0.3677618825969659	-0.8291638533680945	-0.41591851628370907
-0.49727021210433037	-1.752221606018822	0.04065102620945274	-1.6290089663039269	0.14419315429004467	-1.880558266972844	-1.415367906893027	0.06330030698255122	-1.1152259948185421	-1.369863375562911	-1.4012987026553	-1.9402633636806663	-1.2630677848368392	-0.6271269052528609	-0.12483248758560316	-0.7497732924291342	-2.3223615846981844	-0.8170160779117788	-0.3124400462905497	-0.011142385474529046	-1.1904296477781366	-1.3552629428514653	-0.9171021738629763	-1.920467529905635	-1.386870457548279	-1.2005831019152085	-2.925708301343854	-0.22408041745902238	-0.3861100669296776	0.7098065877908946	-1.114154519872947	0.2072996749062632	-1.5355990043177277	-1.2113239720774795	-1.3548393213703689	0.347408740822132	0.2506401015349997	-1.1092894285115855	-0.14484700753366492	-1.224282714453413	-1.562198837896275	-0.854303662157806	-0.7459236748864669	-0.6735719199015591	-0.4555113057069222	-1.087145523506813	-1.3540020827221604	-0.11381722592294835	-0.7645472589851656	-1.0469425770746934
0.11088983937624498	-0.4005684757607331	-0.47937802787877826	-1.2508028554628599	-0.2027628493949305	-0.6454610966471648	-0.7549680859117975	-0.2592249107541716	-0.13603076061064126	-0.8505107007534466	-1.8241261725222573	-0.8455563502887253	-0.4535081026947559	0.41235910211647664	0.3505277702486356	-0.22001956552221383	-2.1909191634225667	0.002567052812796846	-0.08345136792963001	0.5126929912787958	-0.6070497722420947	-0.6006181756675859	-0.7639834837086724	-1.495862889271624	-1.3649038390383788	-1.1650477518989295	-2.2503613648833016	-0.04274281904213701	0.18948623524722066	1.996738441152972	-0.21021249718260948	0.8135378095178311	-0.7050224678288853	0.07165726189698128	-0.9945332296561137	1.3526571694069363	0.5370501077872372	-0.7752228210161001	0.5857957094238153	-0.3859742224734964	-0.43228181367379587	0.006868782929086823	0.37044411431534036	-0.3911725991226665	-0.7052565635623832	-0.9026839290351635	-0.7480925144790807	-0.030455500781211925	0.03907582785858566	-1.0865725947603948
0.6940284151705403	0.9932023276492719	-1.0902528214006246	-0.2003112070510604	-0.7202156874501073	0.8875672973569106	0.2522832781227368	-0.4540956012403999	1.085422392630019	0.3276697073600489	-1.6419434854005457	0.5639474236609727	0.6088536059523855	1.1478559093468117	1.0204732066108089	-0.2030032195702502	-0.9356355145671746	0.5450482513212948	0.03956053909698621	0.31959197414111773	0.33590781310619267	-0.17026625388039177	-0.13048519279876283	-0.9528185796507791	-0.7055059769831689	-0.6276874914222624	-0.4123617809440773	0.11500906613264544	0.24724947168771055	2.5235620491172175	0.6976519074161085	1.4277381046816495	1.021385391349263	1.1521227350773457	-0.42549550500603467	1.4214062898595647	0.5292882578621245	0.20042982748890756	1.16260936752561	0.28855785098019565	1.051421803947557	0.7277050105366784	1.24918015878298	-0.07164335336280965	-0.2859417157604527	0.041067502334638205	0.5073562743495833	0.377036424047485	1.034708619943874	-0.5676118642821135
0.8599649317121484	1.4150553117334521	-1.1927822636963334	0.6963851320783155	-1.1490909621810685	1.4955040737311038	0.8404733225260982	-0.4007438025742226	1.9483866213440324	1.386366130171065	-0.695123939110317	1.3660831046769986	0.8204980437271748	0.9332796795945224	1.2801000363860502	-0.5081767427613705	0.5638626290109644	0.6263080447040564	0.17050220727206836	-0.26325039589589155	0.7711456766455729	-0.24333130914526774	0.3975275133318753	-0.6327313005482498	-0.03161773299644941	-0.3105064963951065	1.0305511517341832	0.045487438219367404	-0.19998227417090203	1.9469982917260216	0.9456741154437663	1.4219259865163314	2.304849310207461	1.5855746962306396	-0.0024097052498886266	0.6156903640579963	0.19574912919049461	0.9269122458003439	1.1920974584368838	0.5480874294482984	1.9781171296135465	0.6430024514658879	1.430323321332754	0.08537538819909832	0.40157578200421956	0.895343638032495	1.8785026008501118	0.3663084987373444	1.4813657337058592	0.1373457278180992
0.5476737422970912	0.7376489377995181	-0.43985382128089906	0.7722001796571627	-1.0626611252705072	0.9553943020550308	0.8356852882867062	-0.19316874941192874	1.9943387381652935	1.709210801657987	0.5657749180525086	1.1893242137671	-0.04171745306812093	-0.17635951935075714	0.8766364237719573	-0.7040964052392731	1.2113935234820137	0.39948482316437567	0.37984433184670985	-0.4579005640570665	0.3714399158384723	-0.3229855192355987	0.3971290967371337	-0.529587941975127	0.2923560217666991	-0.302367513131231	1.1340222552830546	-0.1354827106213723	-0.5863859409149483	0.7488321915126628	0.529631010373706	0.6604007915500979	1.9923392405382423	1.563606982513037	0.03328476394217802	-0.1557123105958579	-0.04811702057978975	0.8321240617999088	0.8951129412147825	0.48624117574594466	1.9149740918329774	0.01149164909418839	1.103978965967321	0.05513039464428648	0.601551631081177	0.7842164928533356	2.4918018792244854	-0.16639440337286956	1.222602727044157	0.699407363119755
0.16971743858776328	-0.1422065935220266	0.8392464873582083	0.18936635330706308	-0.36038498664247615	0.1634534507017446	0.8114526632676313	0.025301143936259	1.3583741752245195	1.3344344713771	1.393577486890826	0.4834834882162084	-0.9442597785694791	-1.3550416368408977	0.2450308802000415	-0.6383602056715679	0.7737434669317171	0.14447391628011755	0.5678196876685566	0.04404345138136467	-0.29341509013958067	0.21194906462716598	-0.023277337189988805	-0.32258111309543697	0.452292499409354	-0.03465604696945217	0.363074155130598	-0.19764614917663456	-0.3850937704489911	-0.1476143390067075	0.10411315722389715	-0.20673755097680724	0.4282439263204526	1.5550003730656148	-0.06907019928645293	-0.10166718990342562	0.118560162286944	0.23055949874539775	0.7893489715897978	0.3484221493936689	1.3042719399514526	-0.31500045265999527	0.7831586022707536	0.035055973445450556	0.16870818710653043	-0.27488025372658	1.998704193246092	-0.40889706595476105	0.7363008725898241	1.0223953469508191
0.19856791644005808	-0.22455478341842386	1.728197395850357	-0.2733901078515975	0.4450903604054493	0.06005413384224451	1.3293169639713054	0.19145371445170156	0.6637533311350807	0.771481211147269	1.3842536378035728	0.00921673294260586	-0.7370276781274719	-1.6366740291589734	0.034213527304896144	-0.5054591591422748	0.06697136831422056	0.028671498707728865	0.5247050240019746	0.8036330522813437	-0.4648591395879112	1.3648477178614562	-0.43486698060727863	0.23213869118895553	0.7152903292694957	0.7626750624304992	-0.06202953956335523	-0.16727075153819707	0.2949533566875687	-0.18592896263649986	0.24031592642274782	-0.37239221478300094	-0.8193671746853558	1.7624515560251481	0.18190776020440538	0.6182885567654545	0.48802065924665283	-0.14086538922228126	1.0481517169869259	0.25966015192055686	0.9155414287130798	0.08072194085429472	0.7427285666729273	0.1618636897513927	-0.27123528494044763	-1.3518197747630716	0.9758212280800262	0.30995013652908876	0.5429894831501166	1.1856221840005192
0.665316784290386	0.5495776647453232	1.4455437128695765	-0.05538388697130573	0.6274898973962131	0.611016577934546	2.194154579786108	0.31895518573777604	0.4422980928866465	0.41629535602530543	0.8126423813643515	0.1279532689629072	0.4575218267385992	-0.7494117124458612	0.3552195926948571	-0.45962381586418166	0.03815923148784188	0.07068162029536243	0.18514223921628278	1.2939367331485612	-0.085124702664898	2.4469083082031307	-0.5635323528208993	0.9791675603328943	0.9391356525227266	1.44744594553286	0.4926492728361762	-0.29325298488520063	0.8187753494911806	0.3813271379127735	0.8003570516415052	0.23214578062467606	-0.5939866384974554	1.9706147566848862	0.9071728495079725	1.1335464929482728	0.5879773088974537	0.007922190733111064	1.3547051021792076	0.1801253970231989	1.007012466352235	0.7066388966340346	0.8807951639760703	0.2773202516760177	-0.1630230504747702	-1.4734110187386713	0.32406071386918683	1.4934175396412315	0.7433824680281974	1.3281120535634232
1.1508060747852293	1.2615445802193215	0.1493070277845562	0.6592465098191147	-0.0027626191870857917	0.9680229816973334	2.6502763692114493	0.4224459137427034	0.6965327450531194	0.21412295439355927	0.3207194065772185	0.5924695477983392	1.3090743097777011	0.6090614413055003	0.6818886447826005	-0.3445880355539267	0.7635250754882649	0.25051363979376984	-0.18141904421415683	1.5601449909924983	0.22689814107837097	2.7737008723888947	-0.48961202356854405	1.4841839072518288	0.7660042800928939	1.1246095461902619	1.4622540376445632	-0.6348519026304406	0.7629839905480984	0.8540955535504351	1.146869003300285	0.8456663472104892	0.6919328817508585	1.868041559875052	1.6522221186939277	0.8885842605827986	0.3110440497432385	0.2944511647292797	1.389335620121743	0.09583279872400298	1.1741821540807291	0.8089684892004099	1.0492641927510424	0.11267445102441372	0.258884577822856	-0.4856064890972554	0.35379756139203006	1.9240057288584287	1.1323161028605824	1.5825096644850967
1.2427765557774433	1.0498866567744085	-1.021382544168155	1.2343105256674876	-0.8591128853607553	0.5321378711839794	2.2947657287776075	0.4640144616936834	1.0428620609077954	-0.11998875591335408	0.3008952801674396	0.9130856512008733	0.8283753923654755	1.3443185206156472	0.5514329932209696	0.07333998075619248	1.4482877345881748	0.5525270596540196	-0.1456571418781218	1.9942499324409013	0.0215068572111881	2.3637002794520403	-0.4372026780069016	1.462529204140972	0.20961017751519231	-0.16222995019343667	1.7666542525983193	-0.8889397665696844	0.4148616835586353	0.8250999057892129	0.8914988301733017	0.7573350054033647	1.663562315152866	1.4322111931034534	1.8742832980514816	0.24752895605699796	0.07523781847780985	0.2606452710924032	1.2729092332151681	0.14556681212765527	1.0020856266778368	0.33028557883806037	1.3200642378126977	-0.30079406393057906	0.33384978770156226	0.874039360599835	0.6290910489012412	1.1375833274819296	1.5612205089376519	2.0071718727375383
0.898473782357352	0.0879053864772793	-0.9058809775013855	1.25895454979234	-1.1937889723995798	-0.3547953778716031	1.586868203178295	0.36525181475381824	1.1912012239642888	-0.6385024338721713	0.6207566951304019	0.8010550832883293	-0.408720317131433	0.8870690552482194	0.1787392839830367	0.6820012853081185	1.3505627200340946	0.8877377848976961	0.40617435816911757	2.5866370462762127	-0.4469992470408213	1.8733893344147323	-0.4921991054472861	1.0280762940411368	-0.23827614769221994	-1.249656475202165	0.9776573438192737	-0.7765632208500947	0.3984799808473543	0.4786486934837348	0.26126246739828096	0.13731358790104334	1.557763504904703	0.9686783521750889	1.5384028592972632	-0.02663474837460113	0.28008196535767704	-0.037387714406600686	1.3816170102832162	0.4700099881839907	0.6536733834344837	-0.0078087793806785	1.8182945375588702	-0.5618108084978547	-0.06679543791611692	1.6445072846616997	0.6644216790545286	0.05322097818076826	2.017793157218381	2.4983625239533227
0.3498481103869515	-0.5814930945911665	0.5419729147351788	0.836780402130819	-0.8928738724295282	-0.8410991470502455	1.3069119082985532	0.07983013882545052	1.1688220784991028	-0.9998713547531429	0.9112768636589846	0.28155054081965863	-0.8813941177467975	-0.35712537249085086	0.1662201724357746	1.0251638413148634	0.5433132460074883	1.072586621047571	1.0029279818180155	2.764167917934444	-0.6671354994573592	1.8581200841315129	-0.5726827147178405	0.5124016678953199	-0.20714022229098933	-1.056548300136011	-0.2710598628047719	-0.48505474735285004	0.8589373738422399	0.18374953580536837	-0.2970582729391452	-0.1946075990523419	0.8912654718654093	0.8024397920749092	1.103344625985814	0.23824598671748184	0.7506696936397328	-0.17267027737199134	1.7903639219587026	0.9621233728546669	0.642178870311178	0.40522952478815205	2.388906500364781	-0.3500281652662207	-0.2900824679811312	1.391623300571525	0.5029622378605978	-0.12777615560495348	2.411401334550082	2.798459439237087
-0.20391591843436593	-0.1701902014213488	2.1211049798703407	0.3001553233003396	-0.5191719231947937	-0.5335111530399664	1.6053134430628073	-0.31847830958623485	1.101171014674677	-0.7836955152923067	1.006357990917059	-0.4442979636497235	0.0799753296286446	-1.390755850026114	0.6543833333626057	0.8222449723752993	-0.2776599176868671	0.9949324981735544	0.9553346460174824	2.128084677030672	-0.6296184314842939	2.180050609446726	-0.5872113886973754	0.1292825062838021	0.04049458789408219	0.19093366686081595	-0.9769861132713504	-0.48574243450657656	1.2344948561666946	-0.027412058554475902	-0.6672261747277803	0.19988957338818655	0.5646942264889645	0.9605331951301552	0.9439508748449055	0.40091822259792315	0.8992721735623458	0.044556793662385775	2.0859244525216276	1.285826892835295	1.097433889064427	1.3074844372351258	2.6085236868256483	0.13567517626957995	0.26052547325623	0.4702917067378277	0.4591513984075624	0.5819877672579203	2.4907688864814164	2.6737375491733655
-0.6806056011733832	1.0152206232092904	2.502524419253585	-0.14962065128071103	-0.5580139715294807	0.12770971985405077	1.8028540705743608	-0.6227699062612	0.9581229077714244	0.061778282998904005	1.0228103293428918	-1.1071613348719669	1.4574365824999873	-1.4365193373761656	1.0436322676061036	0.38489092032043504	-0.579038953998963	0.806784092333646	0.10808225295781237	1.1129383509054098	-0.8119052332336663	2.1953888853335606	-0.5127847957509738	-0.10101451184429636	-0.053458779285347605	1.1846890067622426	-0.7473552506566762	-0.8669682010504888	0.9553284686956146	-0.40291911456161245	-1.020047847297554	0.8132369992973262	0.6819146026260016	1.1480546086226433	0.940404619847788	-0.14561552899346103	0.4189120769861698	0.3217235496445806	1.8086467008084368	1.2179700195564511	1.4974976991514108	1.8634103555837838	2.194144699416842	0.3666034395967753	1.2797221688562315	-0.29896380513366055	0.5066261133945732	0.9852360646711295	2.082602947696523	2.1144719651544683
-0.9652204724534594	1.906486348685927	1.504415503747378	-0.43731305552804095	-0.7999582219745193	0.42547451239686823	1.2035308690492121	-0.6259466306089556	0.6566877153975035	1.103799702123142	1.0698892898721097	-1.4138014951246811	1.7077579519108972	-0.4608984061880354	0.7378792786597461	0.34071950667785084	-0.4142239581296491	0.8473609837366007	-0.8380468007026074	0.579268948508734	-1.3838972703684174	1.4876276457445876	-0.33093092409323827	-0.16230075347345077	-0.5232851898688575	0.9776452817313781	-0.05632100324812363	-1.0747958297637008	0.21923462206004551	-0.9379062430530481	-1.3033807930870396	0.8164947026939873	0.5939364562162603	1.013303262363308	0.7125726238244494	-1.0922389782944188	-0.357824693482477	0.2808952741486225	0.9797344354766433	0.9176525481123463	1.2532989689107452	1.6407982260584586	1.317274650389098	0.15108639675725133	1.839489037875925	-0.263522822478009	0.27150786407476946	0.27224404258268975	1.3243682934588183	1.326017330316163
-0.8924910218717332	1.7418200861702813	0.17967356360860626	-0.42102092361854354	-0.6349565032352646	0.11786014516960183	-0.04735705337536953	-0.3280099401940929	0.32504549614778044	1.7459203277324287	1.0217609333501183	-1.1985957644772052	0.5636630390506197	0.9376840699616339	0.004757722597052814	0.8970027950171878	-0.12230693698425238	1.269699605903968	-0.9241951788775858	0.7394412082888134	-1.7646414882665247	0.3369578428884362	-0.011484241859056154	0.03564745849992683	-0.6902784923542661	-0.038158434484894276	0.3589419094327351	-0.5365625195881663	-0.17439352263257138	-1.1495786591876294	-1.0906858820027592	0.12100918533006973	-0.01476111105441064	0.4468320354311581	0.15014581815558695	-1.435598742979093	-0.8670506037115292	-0.08030798972476362	0.0762208623574956	0.7476214612701155	0.438367275835853	1.0581584059363691	0.4282361115733688	-0.05623993928886926	1.4699738969408689	0.5387077063330454	-0.32537623798647675	-0.859137630907724	0.538434823702459	0.5073120072391605
-0.49113743280721417	0.6877319556561956	-0.3741526132432063	0.04415889566129238	0.10625787233629379	-0.4459980971583612	-1.0841662419815394	-0.0008646237400018479	0.23395492108811658	1.66822284428002	0.6512706280912897	-0.6445567589986059	-0.6776037321130205	2.02933219058027	-0.22068805785803844	1.5103938280870328	0.14779207253864055	1.746174722178999	0.06935070980623777	0.799810769392086	-1.264582714327074	-0.5671484515285979	0.36630282848405377	0.4413102674715382	0.01030272590418771	-0.7191816986445064	0.22074750365758106	0.5264164561185087	0.2032566455338482	-0.5963723394682057	-0.14409852610005125	-0.45729311430487196	-0.5543679130888812	-0.3360485158304192	-0.4436570782423566	-0.6313758329498761	-0.9457329012977608	-0.4647210672687015	-0.4872917426937474	0.8158309857834625	-0.26023761417098373	0.7684931204501331	-0.19433434720918608	0.309168352667022	0.6679082942800345	1.3606630211371489	-0.7579193774002133	-1.0327862181701273	-0.10422426923250379	-0.31328589413218855
-0.12063178280006294	-0.5286447024524376	-0.15384714074801606	0.7883424645203002	0.8400318939881255	-0.8238847647956229	-1.267740773196223	0.03355225716064562	0.37551914204217784	1.0043260597694008	-0.05825873090524262	-0.24354761591691154	-0.7191386889225512	2.3712103887773437	0.5200380574797042	1.4358535738736413	0.45761399412674025	1.6507687363042505	1.3121818505948009	-0.09719724169673681	-0.0664257379977341	-0.8349820214452536	0.5605863163249589	0.6860800290120683	1.1632293332877572	-0.538727176493937	-0.16788628247991114	1.1843742937278792	0.8341871134102832	0.4275190492358412	1.011146647635453	-0.1871070122929099	-0.3048624510790534	-0.9740114939234679	-0.7320302826533676	0.6619560546223945	-0.8946974637471363	-0.7095081870146426	-0.7353352839030728	0.8103484153826074	-0.34008134970392495	0.7738156682088386	-0.6275347420257269	1.1174546543692812	0.20693447703036316	1.3477519975133192	-0.5181558650550177	-0.0021234453672135116	-0.6816966621058164	-1.177648928152609
-0.15425531797606812	-1.3679943506239924	-0.06667244581765856	1.2551514459260347	0.8929071098693651	-0.9007290332529224	-0.8350836734276833	-0.2457006925823566	0.28776405535253063	0.16576317962179576	-0.8106732626890211	-0.34392280431733396	0.2069702214120773	1.9197633226796444	1.499444942472044	0.5935035555770579	0.7518314851668609	0.6439277493546512	1.7274510162255723	-1.7100045076467392	0.7983770826507998	-0.7368235102577161	0.38778845828778186	0.361159026277597	1.6537211656927353	-0.07242442104524578	-0.37017047915874984	0.8395116016306713	0.8507433506088189	0.9662594989361226	1.4020643039955367	0.6242448450876757	0.47918451248742244	-1.2325600464183195	-0.7179126616076085	1.185187867586837	-0.95352421540837	-0.9207224137510006	-0.9734918904115187	0.39521453821738267	-0.06360827776711435	0.406420802674649	-1.0529921639403672	1.5146450952551713	0.1876500092204047	0.34862913161913583	0.08507941012007866	0.8635662226240124	-1.2720328096845839	-1.9799411303282304
-0.4816549523804853	-1.7287002333301587	-0.6849592757105938	0.9574323348461075	0.3610199647222025	-0.8013271933245818	-0.5280641203047408	-0.45133979978458355	-0.4595134910263917	-0.47045469328995865	-1.2136587940306842	-0.6930137951172121	0.6742994454924169	0.9404655726004313	1.5007307760147248	-0.25776782818815486	0.7773591448733802	-0.893947065590652	1.0918358360761904	-2.787319163193847	0.6215371638965042	-0.8441279312368162	0.03578322314781633	-0.4286664190899204	0.9160133083587103	-0.0966879811513423	-0.23876967596416218	0.025944817765720336	0.11599923649290407	0.35013373960640826	0.6483556508990221	0.912477882308585	0.6742331892130642	-1.1468588076598354	-0.6496443658907113	0.4173120637882398	-0.9291467141606508	-1.1249270633451787	-1.3791647426785816	-0.27723360452983536	-0.10709654108141162	-0.7548757609221258	-1.463489324735715	0.8698171619266917	0.0694715699096715	-0.8256967519821345	0.15009326857343244	0.15209707642456602	-1.7479974907476532	-2.458991862395191
-0.4906155820898821	-1.626079416511256	-1.4550649519110488	0.022143591223234654	0.08595745635344804	-0.5782414559215349	-0.7157013641222224	-0.11604094578017489	-1.5937532215845414	-0.7589809658307359	-1.0692671504787545	-0.575672469345046	-0.1802862005776488	-0.12054596021439268	0.19470390938719456	-0.3113371600940718	0.42952654594054823	-2.0599742582781198	0.21676082998173382	-2.411131823817121	-0.05447531656197314	-1.3592834226819441	0.024815802319487112	-0.9354487623249301	-0.3238837891330209	-0.5132109948077141	0.08648064822658441	-0.07669704814782331	-0.5721859792431492	-0.9887508460640536	-0.4740704725734231	0.09222869097835941	-0.38938619235366656	-0.9370513831599145	-0.6512050152328893	-0.8366992950137168	-0.48048680842076374	-1.0001309967034635	-1.8528525034165921	-0.6109412672309216	-0.7012567689919953	-2.1447929335628007	-1.7241815268955218	-0.3354458779494547	-0.4269210631518338	-1.0819107603917606	-0.6475879331940383	-1.795417756640786	-1.9351018713395716	-2.4613761777571384
0.2916775975960742	-0.965542317825318	-1.348910715293184	-0.8615188737030005	0.6987844511857655	-0.16836664359996434	-1.0763600237786604	0.8101577514610685	-2.19199449695782	-0.7950861137515077	-0.4792731840573302	0.4391150177743341	-1.6130464428155225	-0.7862111660238591	-1.4273250026280793	0.3827745767936217	0.01578231756103417	-2.134047716399659	-0.001909903670872855	-1.0382001899065894	0.008895412678751586	-1.8642659854124497	0.6926651368222158	-0.42844145776898923	-0.805792847513966	-0.47601963388836044	0.43675371785563544	1.031617539679163	-0.4652560312599922	-1.8317945534776239	-0.7512419855318009	-1.2130330828337685	-2.004243094091552	-0.7988969380843606	-0.6040578174158867	-1.2742579785340555	0.3297134528337022	-0.19854966873463945	-2.207906335017992	-0.2185675199127154	-1.3054231384683497	-2.6157609018765027	-1.84610460471693	-0.8127831351854309	-0.8439976789896346	-0.10742015931956894	-1.4200547951813298	-3.0795044778474807	-1.894164488571239	-2.145146624135005
1.5600774108925703	0.2013121192147031	-0.20679563872348286	-1.121188990501745	1.8192564287451325	0.3615411044100041	-1.1454782357098086	1.7986899991028595	-1.6038739872691348	-0.8093199351380106	0.2501439740147318	1.9029130440056867	-2.163877861510338	-0.7667976028121752	-2.110225092702722	0.936028472111627	-0.032071872318668405	-1.1582978091782692	0.4177012914050265	-0.002359398022229278	1.2585387912319579	-1.7624623177788323	1.6984841338309253	0.9399352638047914	-0.18898452894978762	0.4417059994153074	0.731075605030269	2.512526217050965	0.16211266757161036	-1.3891977426900466	0.1572868625228474	-1.8283964866487654	-2.7660871211904503	-0.7734068680879121	-0.4040216677843481	-0.43397462165434236	0.962033965591924	1.0565193343739299	-2.3440050310035816	0.5434002703807563	-1.209829587504012	-1.6340691372411236	-2.0071549634205654	0.1963400297464864	-0.6411486145279439	1.269435949871792	-0.9921774206003414	-2.301201280871686	-1.8585681180374916	-1.8199709788892644
2.379457350968797	1.3689082946229887	0.8765291499556085	-0.8458424143238645	2.362728607121466	0.7011783818922718	-0.9609491926106779	2.1309054329116353	-0.25680862999003434	-1.0173759470145334	0.7782589781604422	2.7723357375353146	-1.347329875123673	-0.16830692051515486	-1.6477024420019049	0.5800874636197483	0.29603671312964464	0.12468810871181224	0.6418565494564084	-0.07289541046935706	2.701028505891952	-0.9508756003893479	2.1754208745700616	2.067590517316467	0.5318131621287532	1.5177142670229007	0.8641475692867063	2.994004135571919	0.2990737129351995	-0.12804460704574377	1.2988024146443635	-1.3078630038295191	-2.090432065269966	-0.8035406393087354	-0.17258218461864164	0.8837446604466888	0.930024311514001	1.9148797553390804	-2.1906954087541743	0.8393545654863926	-0.35396292454002315	0.04425792138755103	-2.222529452667062	1.97643361979381	-0.08764505005935785	1.8715529820432784	0.5556787359061772	-0.12605991101057187	-1.8441139520324952	-1.5837402287151654
2.0491109122652644	1.8269331637088564	0.7000472606603926	-0.545356450194604	1.6516677642939304	0.5523539419903634	-0.9797859152268615	1.5005362179366715	0.6762163040177345	-1.4523142004170289	0.902019231392139	2.3684795829244947	-0.11127361917632544	0.5059094662083858	-0.9287338841723417	-0.48478658083596726	0.5168762451427511	0.8792722356409058	0.07718751910710364	-0.761027428467952	2.9322329500071556	-0.013814723159420299	1.5208636467440344	1.8768103475537257	0.20991217940216494	1.5551753708060763	0.6400062972826294	1.9664371745588363	-0.5455133265447003	0.6954781467393368	1.4354695493576632	-0.3533984525750551	-0.7616726897261551	-0.8810467049725026	-0.0833787542427131	1.4835585143920647	0.2961369278328645	1.6300734386307085	-1.6367929083595898	0.21022243601241858	0.5813572104332356	1.01472531978033	-2.1370797118898177	2.904762340559576	-0.08424433428941	1.3213701661384252	1.6701127558668851	1.4349774190453883	-1.502336260334086	-1.2287096952567287
0.7717131130131145	1.3280324483272694	-0.6198514588282201	-0.4304908223221004	0.12538890979558628	-0.02913445748438736	-1.4080333947084966	0.2732072452451827	0.4817509319239433	-1.8565520353727485	0.6881073379412956	1.0130164606038523	0.386462110510234	0.6562138547512119	-0.755972388263314	-1.2855605533487657	0.23843451268066068	0.7659111132105362	-0.8796978391215884	-1.1010658997425224	1.6777054479505957	0.28260725972527856	0.056524888529237996	0.38783295955252983	-1.0370234259047044	0.2404381250064021	-0.0436486541418786	0.24577079152429762	-1.6503940428067765	0.2992056855244159	0.3789259803486487	0.05755171061970397	0.07984640773942564	-1.0855319000830839	-0.05027213637666448	0.9290299694187962	-0.42615760925349705	0.3405676888927534	-0.6970174141364218	-0.9043894816645773	0.8750724864644387	0.5624165041797696	-1.3598967683369296	2.025340944685525	-1.000046355998998	0.3114686061232773	0.936289370739052	1.1647445335933218	-0.5606608615003321	-0.5911567177417025
-0.5818835339003329	0.37664333792909843	-1.6364628135763286	-0.14242682061828052	-1.0887611977172553	-0.6313836797860568	-1.828948020364106	-0.8152380175446533	-0.37487761593036223	-1.7797394962744642	0.4417648161220325	-0.3351109890301337	0.09827153587115134	0.02219091901604035	-0.9403565378518284	-1.0815325469013308	-0.29674340077761596	0.05403540265702769	-1.2849433000298383	-0.8458756012399675	0.05672548008717707	-0.29365915987081764	-1.1761392608788062	-1.2588963154226134	-1.8797806045194396	-1.376012153610635	-0.9434305119433067	-0.9176685268075331	-1.8405194765768467	-0.9007133085388658	-0.8333054655067483	-0.2506122679243009	0.19901254976714863	-1.4443577587385728	0.2232821619235461	-0.18547712802886668	-0.7771358964839465	-0.9869631122855798	0.26384727598898516	-1.570702572667517	0.43795466687110757	-0.6752988544173267	-0.05412391552585671	-0.005202563455046728	-2.0130727214310506	-0.26572944490960443	-1.2415178641406224	-0.22158434905859972	0.6253228470643468	0.07274093858278287
-1.3042093218462514	-0.2836608663690483	-1.0980594402363828	0.6827631973764432	-1.235880733034948	-0.838790552512098	-1.6229877309014877	-1.2161342212221815	-0.8627653425135701	-0.9256732257242031	0.42786309788637666	-1.0077916017459994	-0.07655762454664494	-1.0780929498580376	-0.7419023337034418	-0.07157094143269063	-0.4374992067407967	-0.7127040633241082	-0.7395912510587663	-0.6182335208929123	-0.6848919433675421	-1.2141937270864138	-1.345046497327042	-1.8829144921634975	-1.2807586774176338	-1.8614029820297573	-1.5113430169567754	-1.0103596772617025	-0.8170666786068543	-1.7865442388656132	-1.0726845660141648	-0.61237086545089	0.2594266624525751	-1.7720711132163003	0.8084674724552532	-0.9485020758034409	-0.6613603241687517	-1.4280453387523697	0.6672239110976681	-1.2634125177277593	-0.24299188029698435	-1.384925393343226	0.9711018329261532	-1.5811218274783905	-1.931890900383756	-0.29197229496019084	-2.9029161079192125	-1.078732049588842	1.19498627478495	0.2205493229000719
-1.360934316636323	-0.42064460462453673	0.6455437726383486	1.7177207696253358	-0.5234471416708656	-0.54120659094631	-0.6821999763359073	-0.9016781613788897	-0.5933946889720334	0.48379270988772005	0.5452124855041615	-1.0874208163499866	0.40613955081155334	-1.9210407543123327	0.010288494007331934	0.9053123684784967	0.09305561445249347	-1.1278361977194442	0.1722636934236268	-0.9583677587590426	-0.4353343401536336	-1.6704149572180111	-0.5617760179802074	-1.3031486041106757	0.3002054691758352	-0.8096490384653139	-1.2996212056243763	-0.4810516568458446	0.5249279121676368	-1.6171739513834127	-0.2545995619818538	-0.4478923192305811	0.723615199282873	-1.7179533491565375	1.2900265388865189	-0.9501537604388982	-0.24325998970787055	-0.8657624592911566	0.23720494938165523	-0.3073284880034236	-0.6984440657366829	-0.8807519245591294	0.945828651492545	-1.688860042104998	-0.6048512521273777	-0.3848639632965918	-2.5316452003946543	-0.660624558860422	0.6216140180908643	-0.38526556895413006
-1.1413584339115692	-0.41572140095884524	1.9432728870902471	2.07514699998644	0.2446806179508241	0.09714351422544924	0.42698597168869457	-0.2748820672783509	-0.16875925924720261	1.7131770980804812	0.3562033136134358	-0.9835273784671112	1.0168564379193852	-1.8726767418103398	0.6099957356592278	1.2376426268152083	0.8129963007269833	-1.105820129108082	0.5914294163286347	-1.5726522740188917	-0.05289002239203672	-1.2984119706702693	0.30744901017615944	-0.28240086438429857	1.3994707891721607	0.7945994767826289	-0.3706621222017749	-0.010148515114161616	1.1387004779846217	-0.5591449375394176	0.7369232548721121	0.041660077941811646	1.1957155649917135	-1.0493880789460917	1.1132141793630728	-0.43848876048022006	0.2507514279565759	0.0940011465453194	-0.6495307316259084	0.5460107047919806	-0.875238212649593	0.2716210611657842	-0.0594652820813643	-0.7280941835082599	0.81457848531733	-0.9825375966193083	-0.5394554616069971	0.2816677949738407	-0.6483692753960181	-1.297944945070446
-0.9148652795034845	-0.629049386916034	1.5545162376082573	1.2485177605338906	0.4699908440140566	0.8704272328950846	1.0190028515325582	0.17456447031468234	-0.29305231463764203	2.023455188977298	-0.42111789996011934	-0.7783687855879231	0.9006710270367463	-0.8621464067287695	0.37054630709926517	0.9913997264131585	1.0071024758172635	-0.8143414644455738	0.35259329657245236	-1.7280801679037423	-0.1544714593881757	-0.47110901818050543	0.5211276439510345	0.41624568995048145	1.1475794753758077	1.5784206653881738	0.7060250668111229	0.17394745099728615	0.9393488510895165	0.696130487302649	1.0936677212468597	0.21424282763855235	1.0491327502183125	0.07740866975712221	0.21894241283735297	0.10412317158739195	0.5530699462156571	0.8242229156807207	-1.256463462860675	0.8558469472848629	-0.9743490103467923	0.8855406972294891	-1.1303357835375263	0.11048328624196463	1.1376735005855951	-1.7357726365619655	1.3840544838162445	0.5780419984704834	-1.5704811872456377	-1.7320942750984416
-0.6683417712424792	-0.8599576221266164	-0.08708424429066633	-0.2145897623718802	0.18525467051986547	1.6368525455263578	0.903541951797434	0.1850464670542062	-0.8189037921952599	1.314445034161746	-1.4438585003861681	-0.202652810128098	0.07522837562140632	0.5229313630704411	-0.4538737441907001	0.5698064233414456	0.5474262861850369	-0.500936766419854	0.05831314684301397	-1.208704738435888	-0.42906823446729775	0.0922021604524313	0.11664975800872884	0.7100042299883418	0.1268467695708474	1.0729817921437939	1.2929586668835342	0.24211799849229146	0.6835942825881186	1.6063731247508686	0.8301284173874194	-0.15559538313050159	0.41295654199845533	1.1488877853879733	-0.7872522915402269	0.37552950728899154	0.37981317256022334	1.1669991589645863	-1.1687017918032583	0.7455521817433823	-1.0722693328311852	0.3608816959617548	-1.3788016598382213	0.08922247256264693	0.45114226953941994	-1.948047559929288	2.1365034066405153	-0.034150125530398485	-1.5411848446198535	-1.3214217808085056
-0.37051208004879294	-0.6034672739693676	-1.3960511869478767	-1.1801098559388088	-0.15179594140875108	2.2249070659731154	0.41245703817669427	-0.15373202497474525	-0.9578034090799347	0.2771959732172166	-1.9229877091199217	0.7727924604071759	-0.48449884120777786	1.4277355568528274	-0.9321314011093116	0.15580815250962965	-0.0009468758923350953	-0.33714986378552675	0.23090441626493216	-0.5538947467124418	-0.234669525923095	0.01350454800642191	-0.2714004702815021	0.9166461095145599	-0.41245354117994887	0.03311150907236585	1.1596683085095485	0.31353820193751936	0.8805368879414804	2.0179036857214276	0.4961007426583559	-0.6011997958324524	0.10269071389370077	1.6459258398287693	-1.2018369952291783	0.33461384447328885	-0.29999611361106987	1.293122670524898	-0.6099852145702503	0.5360196432584983	-1.036297749426121	-0.7236222336114565	-0.7671654589871425	-0.5313808967870197	-0.09169991598735715	-1.4522883550301298	2.0464310803880448	-0.7830312054182678	-0.9188784782116721	-0.44846535808455534
-0.1557980628175753	0.219415224647378	-1.3014393139338813	-1.0993124979537183	-0.12886738752777194	2.375389337180143	-0.06690560010246409	-0.4946629569355691	-0.36580540644277454	-0.1881192909085487	-1.4100261697884455	1.577011369555664	-0.004027945698008683	1.355302416291564	-0.5912985760819143	-0.35328709934135755	-0.12636323400200278	-0.3338184026969447	0.6306562413885818	-0.286407596256087	0.4307122893004168	-0.39887757588449035	-0.1408468518869464	1.0497491487487742	0.0441293126705428	-0.40950763844202775	0.5819029358641074	0.3121776616823412	1.1578364662076899	1.943749005466429	0.4013815602169227	-0.5679414061324339	0.5127248246801945	1.41523036216913	-0.931917971231656	0.09994005589389805	-1.0040822347140488	1.2980684778642262	-0.05262959636088277	0.32551240369228507	-0.7715647793916088	-1.1755432309461236	-0.0007101407902746501	-1.0235369405508103	0.2856740303635356	-0.7837849313064362	1.9086218344762034	-0.8355791074484067	-0.43461825109121727	0.23896094261303466
-0.14516195079183472	0.9959131924537726	-0.22767105204915672	-0.5718411664633802	0.3256196573421931	1.8939970236929546	-0.4447852352242681	-0.4945256133597833	0.3361746066396918	0.19081871682012633	-0.3634381003891293	1.4879207245344221	1.1173927374766583	0.5492046786815324	0.003055159379084586	-0.948310157961074	-0.033162591806993894	-0.36133449314877836	0.5771783392953864	-0.18008775889796297	0.8779486135245727	-0.45892141343534515	0.39258891668727003	0.7003314446170527	0.8663918066487009	0.1615939643502726	0.034156524222242766	0.21875825847774943	0.8422308525205494	1.372833439118435	0.34090698129871716	-0.09938316405292079	0.9406323914939926	0.7306691621983991	-0.5534171220890235	-0.12398080945418118	-1.0020657228154526	1.0898213797369085	0.36690216385469526	0.009730297821554618	-0.4111437423239408	-0.3385386200410348	0.3343256174840208	-1.0107669787325095	1.0577583259503998	-0.4619983342000282	1.7090124840805718	-0.14101197123958667	-0.24704912148544944	0.5607179865160179
-0.21722198711129156	0.9955104338566964	0.562298890761376	-0.6327119922956541	0.9364151519171225	0.869204469857724	-0.8297176306202203	-0.09883639180074374	0.32928210858421314	0.780810910383524	0.22782392091369597	0.4297384727115258	1.700757553925396	-0.2101903363184726	-0.05314457870679232	-1.2886713601207365	-0.36652269329776593	-0.27842377821626463	-0.15279574942907082	0.4313434533177656	0.6070920212746057	0.21694254564085028	0.7883866241465379	-0.31973307861715156	1.1631584316209918	1.1315371268458703	-0.1971669631690985	0.19688776974913802	-0.06086168547744132	0.3801242205559391	0.017348034328507386	0.22793375664601437	0.3431259477355529	0.015580060675637943	-0.6512192342431347	-0.13434990410189074	-0.0703230785497891	0.6118396486014069	0.8898617253734477	-0.40568006589806466	-0.19419735630792415	1.2620162887660418	0.3678761765119138	-0.6846985371436988	1.0595420661666406	-0.365916876025741	0.7634745159030477	0.664573537943391	0.1689445866551293	0.9131262010521256
-0.13129968088961325	0.13761104882297545	0.3753132894734954	-1.5515701371261497	1.255120478938346	-0.3205638724368079	-1.2306507141610636	0.37955402506197844	-0.31467626371881346	0.6579050633920517	-0.1471618655630633	-0.8390442088939009	1.0653715890698903	-0.27558864741097344	-0.8896807392457564	-1.0236026419782756	-1.314198245411456	-0.08123557423049282	-0.9773013154764257	1.6647007345239209	-0.07353011885817738	1.2792026226617015	0.6544328987515138	-1.454273440576133	0.7546040460940999	1.4953952892966427	-0.15290996276104643	0.32087993445733226	-0.7751080410961376	-0.7045029125964188	-0.5214705937365883	-0.012877087180775662	-1.3114507311393975	-0.4815265659869128	-1.1787097844445258	0.08541918174085941	1.068743600522714	-0.00015764129383690132	1.6131306267879046	-0.6949433564549192	-0.2104364281106318	2.3568945607098306	0.6258811700743945	-0.3957626762573244	-0.11164618296415812	-0.03499180329439135	-1.0115267020596583	0.9496246710786719	1.1677215871274642	1.623064957178812
0.1273401885957487	-0.9109259430202924	-0.3355205713230408	-2.499088571586772	0.9180640937941378	-1.2539945746551824	-1.4695345282006813	0.51613108053877	-0.6561024908185303	-0.4364171682224932	-0.9821385933612519	-1.4239587278543002	-0.2937522965775925	0.293611230470035	-1.6808689761112419	-0.2615617174453581	-2.2117454617654078	0.07228195401876973	-1.1412360136533801	2.6972885266564695	-0.47503396039335005	1.8830971777760217	0.08859030066810533	-1.799588079769249	0.13095912184567213	0.7710414975175947	-0.056016223809996844	0.31205754871462515	-0.6642075603281329	-1.3947658271371393	-0.9892577655200262	-0.6383656866083305	-2.775329691948007	-0.7545969183321218	-1.5327767252281905	0.2526092015888184	1.3002201954735262	-0.5535514069387286	2.13788552805674	-0.6624959720695192	-0.3331088813017242	2.027312149124371	1.2571248848075045	-0.26647572215926574	-1.6003568910494899	0.5438265820037977	-2.5317675517700766	0.5716126028073562	2.2309994504227704	2.3523388933085965
0.2776808895119682	-1.3732505308273526	-0.7019206669741038	-2.446140740692355	-0.09450820228859907	-1.7237039422796676	-1.348108381276966	0.1771520949943689	-0.0546162291074242	-1.7395013014076068	-1.3167144328173603	-1.1220774409117933	-1.3102706118899823	0.7934893134906859	-1.5649681899897945	0.4357893141028588	-2.2041048488273063	0.011917888075952248	-0.5649778043152833	2.5574222889398373	-0.3932333063472473	1.4298082852617628	-0.485083978723402	-1.0755994132321107	-0.316766670665603	-0.6372827668060781	-0.0920970385128164	-0.2274005790155839	0.005582007287405237	-1.3632910490910988	-1.2581057612423343	-1.0914572395102065	-2.757614284044453	-0.8462400135773881	-1.2300231935818158	-0.00915996379474866	0.24275247540623898	-0.9939940865535939	1.9324123359691137	-0.40590501577184085	-0.3866082327903238	0.459343683207916	1.7848270427003572	-0.23857623639086878	-2.179917293886335	0.7911174175525371	-2.5944322414671364	-0.15579851390104593	2.390864917815744	2.343182139268978
0.09570620048251748	-1.0109370758793175	-0.46020393995446157	-1.2721938244967448	-1.3673435417942017	-1.7710571030116407	-0.803488310569246	-0.33369842180087916	0.980685459449424	-2.104928941833451	-0.773717299850484	-0.4873936413951665	-1.4142829425197492	0.5533619534965588	-0.5363533155271455	0.5727402182466601	-1.2325149217264066	-0.2544664092262486	0.08699156387633193	1.2240015005614018	-0.27653791522645527	0.1644618927458909	-0.7316371162353156	-0.03694687888475119	-0.6814086537038253	-1.8562825434118764	-0.3111815845878258	-1.2711339441117069	0.3778330926594092	-0.6539024319027907	-1.4428567864786568	-0.9995769682359803	-1.2675739340580572	-0.6675618889387998	-0.430385242846773	-0.7511321255167737	-1.2640535568807052	-1.3575656969099392	1.0194189994973482	-0.23865783343736593	-0.3144027672193243	-1.2821515402444452	1.6738292983866612	-0.3069136295287679	-1.423597659595593	0.31189326449148214	-1.294237115191283	-0.7506641930006706	1.344188595209104	1.2970478917252786
-0.2626838852635554	-0.1813147212749791	-0.07862598622368916	0.1318401068054765	-2.26963506565489	-1.5326754146723847	0.09003879828119009	-0.5758096539545232	1.3644122622224768	-1.0538619966699034	0.11545705650341322	-0.14324415782828626	-0.8724336950878322	-0.4010735526463086	0.6632082291364273	0.15206333255326848	-0.182835828717949	-0.503316152538191	0.15658965830206456	-0.25242490414215407	-0.5366382648053882	-0.9506602707609046	-0.6464186270340527	0.23340474694749613	-1.1195991345172958	-2.271943962943543	-0.6596299461976419	-2.2103912870450055	-0.034601191083650944	0.37117358208745066	-1.5930435406068124	-0.4206978184979636	0.4555991188132669	-0.06891050420579821	0.2329036690280221	-1.5340991310252763	-1.9273788321241792	-1.564104899187071	0.10612308905412314	-0.3744543737133928	-0.17255851785790305	-2.188368249795458	0.9881963122839156	-0.5197836463180658	0.0663161012642857	-0.4177456413070504	0.003948480742804053	-0.8265772154386648	-0.09615086783679634	-0.13566398509178765
-0.42083785738925344	0.5673258942270607	-0.011097647997308516	0.8086585486984754	-2.368003655600753	-1.1064819197043627	1.1499233696527382	-0.4233043009046094	0.7495654363528376	0.7554383664542157	0.632465463926373	-0.1775055818067439	-0.23837701698756555	-1.3577256655123586	1.357881759538228	-0.4557730426542735	0.015247722367774965	-0.45661619819837224	-0.3394861957492503	-0.7774457378028617	-0.9702116383391962	-1.0451396572582619	-0.4544969344430296	-0.5795851562560485	-1.3653492020817581	-1.9006716824383756	-1.0300391567601273	-2.3744447125165307	-0.906638637696107	1.2270531460344416	-1.503404863774638	0.33987105247260685	1.2617177431430944	0.9066580165067204	0.2975716410881368	-1.7890879732410812	-1.2443491867633407	-1.401356590235428	-0.10286772491476502	-0.7587528666929728	-0.02265537724142061	-2.0686667038029922	0.3193982704394836	-0.7711461737236452	1.3719137116500906	-0.4586850703834498	0.1631102670859407	-0.29643031076971	-0.8193727043494231	-0.9018486326919497
-0.24017562144622856	0.8546218121141791	-0.1167907682378945	0.6341249370410236	-1.6915058616472713	-0.5517492378299541	2.0532061671381423	-0.16779704498195908	-0.04883535894338071	2.074067368338479	0.7234337483874206	-0.2524264336993677	0.23814405518989712	-1.6092876535354246	1.4345999192536665	-0.979079856831945	-0.6575559668329981	0.004260018608884452	-0.8469729825963479	-0.2578265601236626	-1.0608421981603438	-0.12374765905886617	-0.34438421508850486	-1.729518106151112	-0.9722068556111628	-1.1587403852331761	-1.2693366587064192	-1.6901736040747275	-1.600896612398305	1.4985912150030416	-0.9759428665172672	0.9715371954057113	1.0982312656727924	1.8892580547685665	-0.08793411078783608	-1.3645553972988431	0.10939310761734734	-0.7989140054447605	0.342025537651766	-1.2014438534445204	0.12055917697675819	-1.4973644987895496	0.08536200664600609	-0.7714559123563369	1.9779658403929627	0.47023076381643114	-0.5642904211415155	0.5236127420321871	-0.5764545497551374	-0.5920749000010797
0.017096637488495183	0.5690763621749558	0.05074153136703311	0.24555376403752377	-0.6375496912952713	0.04853542507098172	2.3927590845216926	-0.15127257764995827	-0.0455896535620138	2.0931075390726206	0.937695173874234	-0.16082569849339703	0.5869464280305541	-1.1333824862120312	1.1128282822697086	-1.4448152307908195	-1.3428999715144703	0.7455330131263317	-0.9543453064694318	0.4462916043948457	-0.7243971495464856	0.9337376832840211	-0.3167787127489481	-2.206482476402154	-0.012037560811580377	-0.3863508301126263	-1.2011911980369787	-0.743409349914441	-1.8710360317944068	1.027450005055237	-0.1918222741890194	1.2252266870255477	0.6844676397387992	2.3711098493685654	-0.3407138644188138	-0.650033599691028	1.0955202110734152	-0.05653575754446318	0.7141109064571317	-1.5754674599036451	0.26925098508797024	-1.1163272957063881	0.07942697958183295	-0.3409660035140414	1.8804155625777317	1.539185001678217	-1.0638930924671297	1.0862591042759215	-0.12079688883420168	0.16990832497332067
0.032402642244033636	-0.12664451190828566	0.5358645092387381	0.23182893029515586	0.3285442341521897	0.5734366639466066	1.9604524031718753	-0.3623522724036038	0.7433310123643886	1.018242355329689	1.5662049651160301	-0.09027315831639321	0.7532529018135784	-0.5629506675252387	0.5468438074293209	-1.91879391870766	-1.2364365968691047	1.4483968763305086	-0.7868757513628014	0.5253688414513679	-0.47313033920518754	1.20377020922848	-0.26503645832964406	-1.7138918101010425	0.755149474575668	0.3390729640296332	-0.7291398155679721	-0.19489728767606426	-1.9152427538122618	0.06785336058564381	0.3573437803900519	0.9650909294145728	0.4867500168500286	2.088568884509859	-0.018303482267962058	-0.1357875271463962	1.338257058081579	0.32662195284454976	0.46579017584030213	-1.8235616711147815	0.45180953827785375	-1.0402231624828095	-0.17611580845883082	0.3229203014512826	1.3239617381375712	1.6656845180232491	-0.803781534620457	1.0645036154431538	-0.189176047474027	0.45172156738734465
-0.17772459431191326	-0.8048345942240461	0.8086750003886343	0.5661912487208854	0.8794262301655593	0.90452271617357	1.041348796659659	-0.4790382663605791	1.3716725328245367	-0.24773322502147624	2.0964727545436217	-0.31692251440351354	0.5431630698070841	-0.4796984995492875	-0.1451481670717195	-2.2172611142245464	-0.36925018739881	1.764781223768127	-0.7362772134971224	0.04171882878249071	-0.7584730122718384	0.5933645362184734	-0.16499284201177694	-0.7938658108999628	0.6037984695846785	0.9762416477558821	0.032498356988731034	-0.2125969427041359	-1.8791400016042414	-0.7808329517091314	0.36386390148751396	0.3439313544248148	0.31948729757828725	1.2477039769355505	0.7676719795235167	0.0684675587507516	1.2437204783890032	0.11565106387577609	-0.12347377894053284	-1.8389928730993585	0.7154272669197465	-0.9096437570757807	-0.7302474924413481	0.7867350215478497	0.6273942855114302	0.7152828101027727	-0.35226613555594044	0.6808491417572478	-0.5752755411658851	0.0545882697894555
-0.3277661973860041	-0.967977288906717	0.36638431633664326	0.8200658273225183	0.862971636788394	0.9609463158396259	0.3065155572202923	-0.29267621193398635	1.1157581514813197	-0.9050852933868083	1.7124396702640485	-0.7785611382890941	-0.04072294204432422	-0.7784462464540175	-0.6244025145478415	-2.0358192885026223	0.5454130811540919	1.4936341338309258	-0.9529503349684851	-0.26402613050043916	-1.3429899473956521	-0.1201977809837755	-0.1472382604651695	-0.09823461464217219	-0.3402442829692016	1.2807653351951152	0.7524015064894386	-0.4704090022043568	-1.5914809604244666	-0.9806124618885502	0.030695146229104225	-0.14055302294277458	-0.09703031446259468	0.3704867110633971	1.454905191941852	0.2088945197702344	1.261800583727724	-0.3886184873195461	-0.2753608017738318	-1.4708523627788652	1.0683076534984974	-0.423351732960749	-1.05570871005759	0.808554330352119	0.11552252774080204	-0.3822883977909324	-0.4157657593236228	0.4878933838354465	-0.4200507033405513	-0.29682568263793346
-0.25434128047449656	-0.45901296599989855	-0.6341344534023774	0.7368631352743923	0.3327470357378038	0.7118562606701793	0.2574643908459616	0.03076147205453626	0.24754323122008834	-0.787144220465499	0.2737373089953914	-1.0715591382931922	-0.6079927786968661	-0.7830154260986677	-0.4443993169384705	-1.347637777849666	0.907194933607968	0.7278617622065755	-1.2080240094578085	0.13450543124163478	-1.5189266562006971	-0.13097844151565563	-0.34394452839135997	0.27692461127297485	-1.1758090868790172	0.9641443546132332	1.0817474830825127	-0.5673755447559188	-0.8832180048178778	-0.5167021783365331	-0.1722142033028912	-0.0016137834047107347	-0.5462807920284181	-0.11261471634866649	1.524590741384342	0.4600569872273194	1.3063544506155829	-0.5880131782762088	0.3428659007022829	-0.7005549834183237	1.385494425858727	0.27977706372694355	-0.67359894927991	0.5494892249453914	-0.0492861192906466	-0.724973586012172	-0.7622769372858564	0.7528070619286092	0.6413758197202758	0.16542645550935337
-0.06952063905111025	0.30696009455431783	-1.4822111352422163	0.4412655115818847	-0.3802393551798614	0.19495574826753756	0.7478213372498389	0.18808927848091822	-0.44053739632685807	-0.26853455248555	-1.3940739785036362	-0.852240603094289	-0.6804287056711782	-0.0037599400747967237	0.4423928818250692	-0.52600900391254	0.7535312819468354	-0.13194113305644467	-1.1950721177652603	0.9608444066413864	-0.9101853282557055	0.5536439954755505	-0.6554126800339667	0.6844867145922804	-1.1394264971100516	0.1166524858316636	0.9318239555852751	-0.3448434735167477	0.017578612141286837	0.08695320588104813	-0.01803617932629542	0.7025552154189066	-0.5341642423282785	-0.17031828467613241	0.9394858751633673	0.6859840081673557	0.9960827738241697	-0.12866404732966058	1.144780230692808	0.24247727226985838	1.4352274498248179	0.7786121122439819	0.19473052290119294	0.3256730849407394	-0.026161982887489364	-0.4104341530653897	-0.4796369983142469	1.1317003206205258	1.8751614368652414	1.295985463581235
0.1091720273183871	0.6798390049554779	-1.6188540540684124	0.15026185006419107	-0.7653128941029433	-0.46325151617968036	1.1355223359734272	0.1603240295001936	-0.6082115468237166	0.17569435226177715	-2.257592162364571	-0.1629874349008105	-0.15687053484468985	1.253447771593668	1.449615210208438	0.014925693221503679	0.542762372409082	-0.6067236504514055	-0.8469379196780842	1.4368867347252672	0.11762819266148278	1.1630343878035916	-0.7269900703638601	1.3118708222336979	-0.32614648236203914	-0.6734758805987188	0.5707104790080625	0.11975577440955398	0.6158943878499046	0.2976205885406581	0.3011191683022109	1.3064820373420252	0.014888346186206105	-0.1281625865892921	0.15337914346489728	0.6836508556415213	0.28341635307713064	0.7629586186914702	1.19167211259062	1.0052699740118831	1.0891814755838691	0.8370498759638407	0.7634187015994675	0.23086028325045074	-0.12766828892500728	-0.2584818127496376	0.7671793348298395	1.0595245836213956	2.143003312474008	2.09730869898875
0.39569845921470925	0.4338180880792184	-1.1146822272825812	-0.11756140442120148	-0.5196701868904516	-1.071430312830407	0.9517489461511982	0.24595096026660895	-0.5722459564536493	0.28410670389815745	-2.029541285247421	0.6359211154301734	0.5999622125192282	2.072820388276893	1.8281642295775458	0.23469685819601094	0.5767474118653405	-0.5249705312153162	-0.3463180333034702	1.10528058694048	0.8861464644354905	1.0319464987752038	-0.25936750796233016	1.8629691007247495	0.5336726108525027	-0.7913696372255908	0.40404859397458637	0.6351961923001068	0.6624524196268406	0.09511562155796026	0.47046379028317115	1.1846800427286994	0.5639011956262527	-0.3407161882382985	-0.29952203063020993	0.5318323376635611	-0.37833963234001666	1.4509438177643075	0.20567193609036014	1.3494884705501802	0.5131162519471835	0.6440263005233663	0.5039101045586795	0.10251356958295103	-0.4072694381846949	-0.7126220732761364	2.1222880525685177	0.43801084892854875	1.1244601935633962	1.7645810957609016
0.9194800346007316	0.0014372053910571422	-0.437094119164891	-0.44253059179677856	0.09772159623895132	-1.44670323726599	0.364770552877357	0.6308113041345084	-0.6399102251930454	0.026296098438740576	-1.2949767052218975	1.1769353298424343	1.1072216332719997	1.7475667910945807	1.3773542926650073	0.42205940036094647	0.7292867399518389	-0.21890278350610834	0.06840090628633896	0.31515527873315713	1.0970413345866705	0.3147118280342059	0.6081511680135493	1.8869354476944178	0.8732315463892522	-0.21344958669351166	0.6076895069974044	0.9522715367939268	0.3862187884254005	-0.12494810677210012	0.3911273366462708	0.4645045359500853	0.5650677887503299	-0.8706904737992858	-0.25359086871716197	0.5296220298039346	-0.49851899980600756	1.4097355938573417	-1.0625550429217068	1.251684911086163	0.06666637849065615	0.5894990794549717	-0.261313645339908	-0.16553655519497118	-0.5479849776813525	-1.2990493356594783	2.391124690249038	-0.20104006679171132	-0.3052107477991545	0.5815299519361774
1.4433134909928433	-0.05257223027140704	0.10176072424757279	-0.7189275310392761	0.4392400485595543	-1.47458133780103	-0.0680150608498651	1.0516451576225736	-0.6418002257858867	-0.48862720087925404	-0.7775240720108522	1.3101733026346412	1.1025407091125967	0.441034887673284	0.5779967965340137	0.7625032186592795	0.6856086176638674	-0.23419549284318922	0.24861286433843924	-0.10933928509935546	0.9945428216789283	-0.2441026768405153	1.2896049313511793	1.3103109402095618	0.7287640123517594	0.45051781462410934	0.961453372304591	0.8600421521995618	0.17893448429118872	-0.14043666535623572	0.18685787041076352	-0.06205027254221856	0.10301126189297082	-1.4286653196734267	0.020393694735184046	0.7896813030953279	-0.026529874057236107	0.6604203158394764	-1.5112155113348547	0.8288265565029597	-0.04814268324352901	0.8574354280936111	-0.6649911436481504	-0.4186822231970002	-0.30696009258929985	-1.2337115867925945	1.3445102823912136	-0.2907890368140343	-0.9392659264477224	-0.3213906208268914
1.4632645276106995	0.2857600107114214	0.5272802885530108	-0.6442030768904264	0.14475517398641413	-1.1158307900800062	-0.04639529924670041	1.0402148190391838	-0.3332452586811103	-1.0240201819362047	-0.6277212548961004	1.1291017738040918	0.5848852124614894	-0.9317236791574188	0.028141111737779567	1.0865044695807693	0.34208623402154975	-0.7297661087198692	0.18170137355983718	0.3025044093525705	0.949938632163701	-0.1954979057963313	1.2514411187244643	0.5496568775681469	0.4660549216215529	0.6068050163823455	1.0689688773230577	0.41315400863220264	0.1853125908166865	-0.20744085674356666	0.010921590493433659	0.17694964460461327	-0.21256576337627103	-1.5986963703629178	0.1805122101097494	1.0562544835899605	0.6777152674374749	-0.21948502563913094	-0.7225303681793285	0.27269541726269	-0.0022999396314913774	1.2725816701892585	-0.17564319825717942	-0.4376768876830275	0.02803758847844318	-0.3332842096454541	-0.05729942293005611	0.09634464173133704	-0.3855604197627008	-0.11524378767502692
0.83548334381891	0.5016813375920396	0.9063793999766896	-0.05012642181641809	-0.38729408916877134	-0.40913059320074674	0.18528847761119932	0.5025566131937753	0.010254051389678014	-1.2207585617989647	-0.4435251274098716	0.8862374328342315	-0.28252633803621346	-1.4676823915630777	-0.10294694649873275	1.1235524520123847	-0.05378582460657137	-1.1848643526091152	0.028626540138182804	1.1391664581560104	1.0772630091065756	0.10271003850248611	0.5744435579759215	0.1273116003125329	0.31095923058999214	0.30851519969483404	0.7629735487874277	0.043081809466958415	0.3075951524986722	-0.6336630735451829	-0.014986909629427378	0.8478492124346945	0.05884102824975209	-1.1637786639496308	0.21406988096517268	1.0349277158874925	1.2009636498663114	-0.529613644558534	0.6590287716121944	-0.12510896794883733	-0.12703144757861157	1.513272216022002	0.8784685634622005	-0.26150316378078925	-0.11758489408320573	0.8734106594858375	-0.6929210095180885	0.30059672626240236	0.6756518254849504	0.8687287115350811
0.14820741505926538	0.2768774323130661	1.097651668400925	0.832087789955781	-0.36325717682204456	0.48063779453014427	0.20167311500026602	-0.08701132126298285	-0.18001070765773924	-0.7768408318491693	0.15936701764648903	0.8471232238716573	-1.1681916028005155	-0.9737722109441678	-0.007578477878000217	0.916389788866447	-0.1093071502558863	-0.8437198748726193	0.1098661893703746	1.4212037547411276	1.2719685170470958	-0.06371324090648724	-0.048216595673371644	0.24575893540988047	0.26872814281734997	0.13678926704132113	0.2822553925888087	0.24706066606885185	0.5033717245732849	-1.1606579477362948	0.2607070752056764	1.0676152599360569	0.7480698176209624	-0.29022155564788693	0.4177348809832585	0.8064276698379876	1.2847190592746895	-0.007523722983746331	1.522041168684134	-0.02478597081902501	-0.48101120480520987	1.414115417157656	1.6475730744719035	-0.16017936675675723	-0.8269893113532718	1.8118793957807986	-0.2965693866260453	-0.1769929803721001	1.2517540480258407	1.45694252885591
0.20185677622554388	-0.026089635320881627	0.9337007013635628	1.5109192948219952	0.5070309108190603	1.2389074461379461	-0.08306642027442106	-0.17189214892084215	-0.896143972351056	0.24457792071347587	1.1155485772601936	1.0746280417937688	-1.5840166088117205	-0.01097546872121067	0.17362820925910696	0.8319687517922524	0.37071455721586266	0.4431841822780307	0.6936067395975258	0.5294472771594911	1.4287732137175946	-0.8805159386685781	0.02977609585643244	0.7083672995689466	0.3506901232702711	0.47409396455903113	0.021913090664982426	1.0426704839991967	0.8681526182768147	-1.0637300718663063	0.9119531693779483	0.42791970549281144	1.326534045998068	0.5645891046153413	0.9564024629607918	0.7321671509426597	0.8079227043301767	0.9313312407270243	1.242252565047192	0.7023047768222038	-0.7171024553535571	1.052620982061836	1.555250721597228	-0.24179415045686478	-1.382509611701345	2.338957378362581	0.5816068674498224	-1.0718270135760692	0.9285266960094032	0.7948442544992349
1.0599810937151253	0.18417648131396475	0.5549792851916894	1.6241286712349057	1.591544275038743	1.5295079385496653	-0.3694863459496876	0.2620734216506801	-1.2857266598728827	1.302653157437765	1.9821293756415825	1.281189862393576	-1.1723503613779633	0.6698963056328965	0.44589626605622185	1.1324147365713713	1.1637032036311385	1.8683966119066189	1.6674037403000428	-1.1101135021184902	1.4634796771747596	-1.7073752184060045	0.7388079362841268	1.1286222838257045	0.6249188654850804	1.0398215860904092	0.10867845834806728	1.820083725837957	1.382637582904272	-0.02643493242218627	1.6535180417303599	-0.5192088761445459	1.434210186516063	0.9661018487950469	1.5071383449028397	0.92422872529169	-0.16489842241452043	1.51567499312215	0.1280534357047224	1.7229637931545143	-0.45820782426018153	0.6058744162760622	0.7532899046809706	-0.21188622085781048	-0.9890400647372692	2.496384368116926	1.3282423573043696	-1.5791082787295054	0.06309940656516173	-0.8192814690691165
1.815270664709394	0.8632547305918348	0.3630109371468994	1.1642681566256963	1.9487573868291077	1.244113203904502	-0.39440629674505545	0.6656701894916326	-0.5676791123551905	1.7067589090795023	2.309712751773415	0.9990517674705389	-0.12486932287431388	0.7404275299957034	0.6572297595198578	1.6535741241466144	1.7016943850671227	2.300753618561068	2.473211437165909	-2.3070026669853863	1.211834247055252	-1.7119949146214994	1.346598797182447	1.1524854565571392	0.9822520498382731	1.2329109782983998	0.2577577804405486	1.8941074118685073	1.7661045074310668	1.2411545375267428	1.833966366305455	-0.9074996840986375	1.0771927521663869	0.813888899637891	1.4605838883068207	0.9884052147275946	-1.2301441935437476	1.2730588805387077	-0.9536501337484752	2.380615497099804	0.22003276556740897	0.1960932718645977	-0.11273475554414633	0.32449444556200857	0.2277937509742015	2.105975900686475	1.6962026749237513	-1.1607294124575938	-0.6998339898071569	-2.227203543714053
1.481839829901995	1.2111679249553517	0.5812781879653232	0.3874911298822404	1.319310160385513	0.6313518700200503	-0.2401757111529752	0.5392188328321456	0.9157452513539333	1.189040899910537	1.9500398108035868	0.052618911250338275	0.8011545623324208	0.43614018262087306	0.4054553160905993	2.007729887741008	1.4592894873002413	1.3614324408042124	2.5378652525065153	-2.186892701314382	0.5299174311952817	-0.7377412675363947	1.2053937947136628	0.5942330454675928	1.040605414609122	0.8339632295614383	0.078968813506508	1.2114853849491696	1.7584971649916354	1.5514233536980473	0.9870445504731874	-0.5664368475096786	0.4497207296723556	0.4001289542161104	0.5475795127281449	0.46235744106600113	-1.7603351948278645	0.4331270438694354	-1.3432080453703434	2.2377166770524584	0.7780520387938553	-0.12259510947380621	-0.48964538361876925	1.3155324697464412	1.208604703039147	0.964128436332897	1.6036977814521318	-0.07629525557876231	-0.9753851249289055	-2.493189250295443
0.06427929513368989	0.585927404072895	0.987761316578062	-0.3761272053506374	0.3509126709699199	0.11216100372167072	-0.1601081302037781	-0.04766053911337457	1.9304905110583683	0.18770930531581975	1.147581813154631	-1.1307759460411786	0.8915338431840083	0.19566686402555342	-0.49826109299443583	2.042445479588653	0.4383922053736142	-0.15740019853140846	1.8558918706311618	-1.0554291798935254	-0.43807986936157917	0.5178866965148987	0.38235424256524975	-0.43722941949029476	0.48215178127801483	0.1994090983177867	-0.49098856493638127	0.3785616039607228	1.495657724046798	0.5133534634112235	-0.5281560185204979	-0.1783887617598985	-0.2264711652480117	0.14910706375342528	-0.7648901409112617	-0.5387511284292559	-1.4464661515436135	-0.3292514100170665	-1.0595242218157235	1.5075343545829503	0.7362791229190461	-0.3016945473432604	-0.30225026875929456	2.1521527589023832	1.0777858336334731	-0.5770685609228056	0.9358897166301329	0.8799320198644603	-0.8057518601234732	-1.707233294377819
-1.4369413609065247	-0.6188843531135865	1.194241637032761	-0.807316814596726	-0.1971775992416506	-0.07858006135722984	-0.2130421834647343	-0.6203024807003764	1.7252777022031816	-0.4970207321826721	0.40902925304902776	-1.82561945198792	0.1613230568138909	0.21440844051512695	-1.5610518915744622	1.9489862563982743	-0.6845157474331547	-1.0180459201597603	1.0693563817071146	-0.13087323261419473	-1.2505117608690768	1.1566915850042516	-0.5093055805686765	-1.4648575300996556	-0.5183695881068895	-0.24186075799583762	-1.1044534622961395	-0.061911914689647844	1.407865786153107	-0.9047166838234475	-1.6237361163122976	-0.40421408890856797	-0.6890124821296901	0.25571620123106176	-1.5840782657963643	-1.3099245826273622	-0.7343632474421257	-0.5768994722660862	-0.6377838355597301	0.8632744270871637	0.17140080957631465	-0.30114960573760846	0.09348752577056685	2.2151011232930937	0.1135415051918844	-1.586070841501578	-0.19592545416614213	1.1078579192262477	-0.49455002285341604	-0.7862986306657643
-2.098247335977705	-1.2897605440104292	1.1107520714530819	-0.6640690902747511	-0.2907085216167005	-0.05007787736544314	-0.2247056068233931	-0.8879715074743064	0.8694442874928446	-0.4079257995765924	0.1622645618198647	-1.7236276947800255	-0.6598785903282883	0.3447590129930784	-1.9143676427920144	1.8824745595217036	-1.0389198819407965	-0.7021130767380687	0.8510796240705824	-0.33003338642952096	-1.5775870191595835	0.8618207276591754	-1.0308150061189283	-1.8370096767808395	-1.350903108296346	-0.4839866368292943	-1.3647281140517882	-0.2309972128793959	1.6731765256459086	-1.2863327172670291	-1.438462999693438	-1.0622792800262235	-0.7009448172515529	0.5576729732913369	-1.353656383399506	-1.2831698297357146	-0.4835807888641802	-0.5117299157696094	-0.5621271539922907	0.7587193231759856	-0.3718110519799755	-0.16544312859479407	0.23254081787483072	1.5042443383197988	-0.6014160702090592	-1.4001410564459653	-1.1943225500985297	0.652880628301298	-0.35729070208470026	-0.5478391390151158
-1.9627833822184526	-0.8424836402390014	0.9575898960486598	0.028496845479744487	-0.48467435404220194	-0.04125760160455177	-0.10442280559400298	-1.0053666101293028	0.4586727613657172	0.16993404503286014	0.3692071726439512	-1.2677802619700038	-0.8851556343440686	0.3810648131765529	-1.2452307840006254	1.62883835959162	-0.37305760512906894	0.16544615460624928	1.199445213266361	-1.3177756170159993	-1.5586637628444342	0.08524021366844148	-1.3092413559650051	-1.2202539933085677	-1.5325516961129009	-0.7806151151745881	-1.2334785368428491	-0.6259666661561866	1.9106894186408734	-0.2446228689734786	-0.2156746657566257	-1.3734359681120405	-0.31889998646340456	0.7571213344814165	-0.32894033281497587	-0.6558544461222021	-1.0303881159912585	-0.6575587226572274	-0.8299771626971345	0.9701644364642936	-0.4587444915537607	-0.04632624651486037	-0.1302166725907893	0.6228973945954893	-0.4299797285295818	-0.4250515318301312	-1.365109461078405	0.01176738057280635	-0.5192439405972477	-0.9778208396161058
-1.7451688142514292	0.06726274592098078	0.8080540202342282	0.8275595854312485	-1.0451997846149597	-0.10362035239370455	-0.035067521968484075	-1.2221245041486848	0.68341347299097	0.5178556697428768	0.48502857168355257	-1.1326339387989353	-0.5365038084933732	0.36353107858670214	-0.2609048071734086	0.8293254844387952	0.5921784992687241	0.5330840752126148	1.433593097123886	-1.8363353326553433	-1.5821708442535154	-0.40784307265584246	-1.6636379581597946	0.006732229649306667	-1.1476120149725593	-1.1002711808904269	-1.0275497369827382	-1.3053938469513664	1.5672078169536006	1.1530662222176982	0.9072224010848705	-0.9575417754245551	-0.005448713025865083	0.7366044030328495	0.6795655028702857	-0.14993595810200144	-1.705999106753086	-1.1800256362678234	-1.0208907349492216	0.8646339885644959	-0.19080244919502892	-0.0958204128210105	-0.8589210636458692	0.11569629837054468	0.18217094443051063	0.1847501535813329	-0.6903086961547796	-0.4061244723077583	-0.8110015311079468	-1.3468520832602004
-1.8224139516868527	0.2856069555670109	0.35621691393315735	1.0955470655960877	-1.5168521882865424	-0.08193584912149379	-0.23130279777772575	-1.4395626295204316	0.6450150212019261	0.1993653418314071	-0.010636326847857067	-1.3848985175030395	-0.18079397492917149	0.5286972270746475	0.01710157547696442	-0.460077219057926	0.7753552991641223	-0.007345372721844983	0.9349450096282365	-1.0145252520286454	-1.7019304735968341	-0.14161236377784317	-2.01426623950043	0.9514378694100092	-0.6668307318023733	-1.034420574980781	-1.0143968058318817	-1.6473621772148292	0.5688664464823584	1.4959630633704522	1.0443530885928332	-0.32846274524775626	-0.22805111109312498	0.6060833422892833	1.0044666349606965	-0.1817032510483761	-1.5084763579059544	-1.6311467611911774	-0.7707267877001763	0.10653944949386888	-0.021267954726282238	-0.3218297394106608	-1.5186229252492944	-0.08222404371466875	0.3967086840925856	-0.25170539220383936	0.019980691891578053	-0.5953956856208151	-0.8644168801755259	-0.9847425542454525
-1.8184716465213633	-0.46684513783672543	-0.6284753002805983	0.5660587358564837	-1.3408055141973512	0.09083033735592365	-0.5869274545757538	-1.2947166566015806	-0.28595511336464113	-0.5355501242417929	-0.9382296031667545	-1.3480472494420976	-0.1939855828989557	0.9452921747914173	-0.5748003418967239	-1.6031258120891332	-0.16444419347699712	-0.894507092233404	-0.1675744746953202	0.7003770975590619	-1.4795028432426636	0.7659370682134502	-1.9052928421576478	0.9584447904627671	-0.4083020846015496	-0.3869061591269821	-1.0804436562891404	-1.1080106700189378	-0.5636614251930185	0.46286953033843553	0.3992527742459186	-0.2562234067920547	-0.8608603460814224	0.44310370669411137	0.5914986264281333	-0.4516620408684087	-0.27913871582848354	-1.4354243077592828	-0.17795331381618262	-0.9611664945319466	-0.19963073270692702	-0.5671614310782768	-1.6780410319512988	-0.45311095628201664	0.04156348001866741	-1.1985093015152548	-0.017087101008251844	-0.7970981077400136	-0.4398325779283576	0.06205399174415398
-1.25416269245982	-1.221419249548367	-1.6879072247596012	-0.3123645238306039	-0.7134974705680853	0.20221346617410482	-0.7355796648548337	-0.6735117793880139	-1.3717731366329766	-1.051659053949784	-1.4226312806598935	-0.4358359964432484	-0.38119907251318635	1.2763381360018191	-1.1018502754024	-1.9224488659133012	-1.379489634696142	-1.2620658150905204	-1.1217508232908433	1.9603878262895267	-0.5704623601826168	1.6903972856336034	-1.1598782958123537	0.2200343975518843	-0.30957960491347486	0.33022187763345906	-0.8718339904202982	-0.07656290367903995	-1.2730708672285789	-0.941121126299471	-0.11875968293313353	-0.783793494280376	-1.1673645134857509	0.09456535756798226	-0.11337979724396174	-0.43329521153200673	0.9883166112659691	-0.5681646092991866	0.2653566946725216	-1.6461420139513305	-0.48954525493526907	-0.6493277267417964	-1.249140849170249	-1.208638025888806	-0.3174419949291218	-1.5364728655729716	-0.6234070476814964	-1.1160425244602667	0.26249501261933744	1.0841338888569019
-0.33055348682522295	-0.8709872979016814	-1.861331197225621	-0.7564452990434399	-0.4702289013625587	-0.010651800111904667	-0.5118966505715254	0.035471266428771124	-1.27513206354134	-0.9888289130373972	-0.8028882208582901	0.9876509883959546	-0.3746995452644782	1.0298757292350915	-0.6097869963385513	-1.3824050607387068	-1.6352865984644658	-0.8154365150656543	-1.3276455435364207	1.8218369613151	0.6465044480477863	1.8748497108497075	-0.29545576476218866	-0.4208999699146395	-0.2156056430316783	0.2963487122210064	-0.26026472227154085	0.3574942541226724	-1.4875510877799587	-1.4845353073236636	0.0010021743708060699	-1.1381989439467834	-0.5904036041941157	-0.6290442634259182	-0.6304415305192851	-0.10205338063111954	1.1614821507908712	0.36638168497616636	0.1565310804764186	-1.5586910321119274	-0.47392146460675577	-0.5249157465130356	-0.5749168958760755	-1.9403555913202812	-0.2864101651040067	-0.8537410292889648	-0.8377779229842183	-1.3550723032052963	0.6805005327281328	1.3598573759938164
0.23885515058597928	0.5065599183739741	-0.7406741952887907	-0.4752304852214637	-1.001153223411187	-0.45625732326839186	-0.22080663188906427	0.3206026865946359	0.11882201789297876	-0.5715719810071302	0.45958571169474083	1.8207470196191007	-0.20560927110340013	0.11664663351859576	0.6808661380801005	-0.6188857800132247	-0.6202958524528844	-0.031346000961309725	-0.895008557868413	0.5690308789500393	1.2991594048772808	0.94147393170772	-0.04242290534181109	-0.33652865779617486	-0.1900127181457857	-0.6348658745771545	0.4122973991189425	-0.359237787312939	-1.4914248618120676	-0.8724918742776068	0.3615567875916471	-0.6828287920309344	0.47002636791687913	-1.5480881063689547	-0.7999063250158689	0.048083558877534696	0.20286518527120045	0.7581015642293806	-0.4109487363294492	-0.9135212310594262	-0.08569925021790623	-0.31690667658193833	-0.14210416031768902	-2.0366731375805425	-0.22384857391811808	0.11202151677992053	-0.10018418479214253	-1.246010635897594	0.3929994346424295	0.7552456329647399
0.14930836444753706	1.6457366887075133	0.776032392667165	-0.03772084948553381	-1.5548399860560915	-0.662112011281891	-0.30790641298391236	0.11573159109180436	1.2075750929761535	-0.26696122274334516	1.0417505958843685	1.3884204024665916	-0.2361232711913086	-0.9003660666548268	1.4957607011340666	-0.2575951124171724	0.6494208409590428	0.40565489549444	-0.4158925301939238	-0.7154275396651474	0.9815431995150948	-0.7304970417468829	-0.44827716899430287	0.2401011961720497	-0.3698494002183051	-1.560496273942762	0.6344677527116258	-1.4272394058275724	-1.4239341661385974	0.18722789091899877	0.29182202974258487	0.24493514534669805	0.9001421194088419	-2.0552417476135605	-0.787385919382987	-0.2846514310132118	-0.7910621722994093	0.6004463177576698	-0.9426320189709546	-0.2591443648332577	0.25387882847391763	-0.19022413962308882	-0.162281066830943	-1.3816634247271735	-0.6615742604700351	0.36704723134509076	0.9644045218300986	-0.8132038456352352	-0.43092838829197005	-0.25446995260091465
-0.04956797150417445	1.4213925170464756	1.1448545204325677	-0.26263704847367236	-0.9648562330661161	-0.2726337124663737	-0.790596036391684	-0.14856606852716575	0.4156316056926067	-0.21903761774126196	0.14080138875692666	0.23939905772165185	-0.5305455186218211	-1.2480698387196025	0.8804076681686162	-0.3009651206181046	0.8634047414971057	0.25733580151950414	-0.30082882029870056	-1.239590393054188	0.2979932446061077	-2.134881994448825	-0.6911160548225057	0.49462764778696744	-0.5816127432292648	-1.3786807865454254	0.28055087110899385	-1.4056617245235854	-1.1551332955915798	0.8501073032716882	-0.23349296010125137	0.666843485424017	0.043503099079316696	-1.6474970379613392	-0.841758109113521	-0.7247387690571212	-0.7919884688244518	0.40309966618593834	-1.0394665808415187	-0.0027560059560885015	0.07318927843509548	-0.21230239544014143	-0.43353624871623153	-0.5172761998330261	-1.3574451399601357	-0.20060988425350676	1.1822163895599553	-0.42704717031622585	-1.1523023361909464	-1.0683435894098283
0.3727060449770889	0.019926343422067082	-0.20497789434514116	-1.2204600279351496	0.9028499030729393	0.46651572340076397	-1.1706255431235744	-0.07499852782121853	-1.7689797973363073	-0.12200523977789732	-1.5025798528635914	-0.41053743598721804	-0.5637161995086056	-0.7128517344997773	-0.708747115570931	-0.27646880147703523	-0.15851490605308619	-0.14920777818221695	-0.45627485609397644	-1.0683161315799548	0.22394692020579282	-2.367961334335411	0.032216897702954786	-0.04338106935636326	-0.3505030455624125	-0.020793632781177643	-0.19154791596501164	0.18956780931443554	-0.6853462822812127	0.8652077192723866	-0.5575740273638927	0.11693659740992315	-1.4670953256299708	-0.5480478997525303	-1.0365925918753105	-0.6437432009189434	0.09728433741810445	0.55528855762447	-0.7565396808964024	-0.18077567982726897	-0.5915783416255959	-0.32978990803921593	-0.6082693589685558	-0.07976459339334233	-1.3557196201091113	-0.7634910919041579	0.2033968222850332	-0.41501562453894264	-1.2736721985384896	-1.4162053852968726
1.353341524606867	-1.2894192726784959	-2.0602986804423424	-1.995152097550455	2.7192287502230257	0.867101934224959	-0.9896727871947244	0.2537907529621018	-3.045344510442552	0.328866046865676	-2.243954967743928	-0.007929840646084261	0.20784094281079057	0.08193953418119156	-1.832127985934432	0.07769497331447196	-1.210590218388878	-0.3236745136231876	-0.5745143921333713	-0.7297801834878527	0.9539202548029	-1.4269067444278822	1.5051445315150842	-0.9327993328439742	0.5494434931410386	1.358225604692476	-0.15615273330889845	2.1931694269754836	-0.392165718443017	0.5250100198669438	-0.21815399435182808	-0.7517021830469967	-2.244660316644896	0.35295689405483055	-1.175885313149816	0.011082635714995272	0.8852029878047477	0.9076554765807922	-0.43572498141285787	-0.5502400293613434	-1.1296139193949326	-0.4512681192225238	-0.5395885998785273	-0.15527686712740923	-0.145811728498132	-0.5686648829797725	-1.0180169696192587	-0.6270546054479893	-0.8854757509258999	-1.3784599342893953
2.020006553190761	-1.4325875795775598	-2.520027647138068	-1.5929322339132526	2.954645322630902	0.5205178217524336	-0.37966401572630093	0.45969821968149194	-1.8017846011097	0.9528071252232597	-1.3001015349083689	0.7675637189703475	1.5350111739870225	0.27276425814806204	-1.5323490179644272	0.44600709555590046	-0.955112680412459	-0.056439075982521084	-0.559560303233178	-0.5120013800113046	1.6273835928829923	-0.27187291089753424	2.5944029973764335	-1.251138805413745	1.6422088667379107	1.547781356392044	0.5544549766150306	2.89155306414657	-0.6106480027577265	0.17985834133273312	0.3908290245327758	-0.8589677763532113	-1.564730582465534	0.3375076100247037	-0.9462704812372251	0.565462532705114	0.8553856675982345	1.023781170751137	-0.2241969684174082	-0.7865684214872851	-0.9008819950353376	-0.5182433003698144	-0.30923604384974834	-0.2661208428649691	1.4989891504746926	0.2229358353542712	-1.250224275776982	-0.5103297957526575	-0.45386801554470324	-1.0809941744258735
1.707929785668026	-0.4533072732759079	-0.9831209172511542	-0.07253176035866395	1.5119143871310505	-0.20631511821982554	0.06858414247057881	0.4208831956720535	0.963891982877251	1.1659490996385418	0.32873784799635686	0.8624579889983982	2.3916903656715864	-0.34211529963558374	-0.22983097361664592	0.3289302678904775	0.6349464637349979	0.4701219443032836	-0.5433817386037503	-0.27428903380990916	1.3320883808568251	0.050885330975281085	2.438580508063604	-0.5803329681591072	2.0552493952534396	0.5585034692506406	1.4633713194257212	1.792113839790035	-1.033425257423897	-0.027007485014796967	0.436249609865541	0.08323560939157891	-0.12254322423151506	-0.366491489278793	-0.24602708367872414	0.40411335981273855	0.2721127662341573	0.7286478379532253	0.13285610876113899	-0.6430586785338062	0.11733862595243177	-0.4914904874435143	0.03465440147755386	0.04182299610042938	2.156798806308566	0.810020640315502	-0.34828810099555246	0.25941954504094156	-0.22096038600144038	-0.5050370788175113
0.7704229803863706	0.7532179608116023	1.1384116000874214	1.3788757476866123	-0.12872835826152093	-0.5140678599682685	-0.02674746435472239	0.4587494545923386	2.629855207443361	0.5872449177945378	0.9298444585781627	0.12233014491563365	1.9676680434516156	-1.0750296190201931	0.842704560115579	-0.3056556130790866	2.206999142912011	0.8846241575774763	-0.5626111996459042	0.17553468951837944	0.2236499328392086	-0.5727247898937126	1.3965835727620015	0.5132699133260564	1.3794030262521952	-0.4148076190948299	1.9032538260582963	0.12615011482322355	-0.8618890168978928	-0.07580971839858763	-0.33894933405036093	1.224164138401481	0.7246991945523173	-0.7900432623543053	0.5828486972960577	-0.2540221675172793	-0.07742555319328634	0.270315001074499	0.9422482071192193	-0.09247217817077487	1.2264989107286952	-0.31057767138232734	0.6111458347259088	0.6971750170361796	1.2447527468318254	0.7089244551941417	0.6105889077875083	1.2494014232212578	0.04981455166304034	0.36324552770633883
0.173836999254394	1.3877473008101202	1.8564234965288637	1.5948865947932143	-0.4623591199795668	-0.031227494062088527	-0.43523380506528564	0.9005707064448464	1.8031557855843208	-0.4866902605174661	0.005438981898243687	-0.5309921495196936	0.5791915962895681	-1.0951481652069208	0.9271591653709569	-0.9281800688940485	2.412317084806071	0.9030401617860447	-0.42108033974678066	0.7465539921573983	-0.5950549933897129	-1.225608810808169	0.6472990132917754	1.0333003068663675	0.15756853141412797	-0.3032475861817818	1.6478221863971292	-0.47871237439042497	0.23797994789344867	0.021159707328262434	-1.2356388463202146	1.4968038514158513	0.40136133014485603	-0.2827887460578034	0.9316995943407631	-0.5807567132696704	0.18616704278608948	-0.05010306425354274	2.041093338039843	0.5761708609922118	1.5827056450143886	0.07086300317701666	1.4651421999253627	1.213425719473784	-0.3364033370610628	0.2338231598612301	0.5422762897534165	1.5526008936443276	0.6734242650359797	1.292064954403267
0.3657827668003765	1.321222731141262	0.67666568126697	0.607698409899238	0.5125931566161812	0.7560481185007145	-0.6437220488448104	1.5689571973375345	-0.22454400339142205	-1.2727186996512803	-1.1614779900351682	-0.21675686391191762	-0.5666066664105243	-0.3597760961641885	0.3470990273831754	-1.039043241599621	1.2500062590120395	0.48904189621219074	0.022151051156732198	1.1743424053958023	-0.3228025445743815	-0.9271694326469465	0.8784327330973183	0.5617514792410747	-0.5813608135617866	0.7130245450125962	1.0816481315882946	0.29704065983410954	1.4869413035153087	0.16038966753936695	-1.3313150139993954	0.7626960874352724	-0.3381671778012049	0.7187790776310091	0.4841851750781558	-0.1258822477126009	0.7292189208207013	-0.2576088551995999	2.7500532522989816	0.8660155681596867	0.9322633932071425	0.5810690147299022	2.2544693755730414	1.2183534049230993	-1.1277287127160236	0.019536598361914573	-0.4984965089701803	0.7453580854519797	1.4958233698605425	1.8636726903263263
0.791582814642938	0.8975341357040713	-0.9634183680039772	-0.4141187421891164	1.4581346428459143	1.006820859918831	-0.4822222108103511	1.8690075015386236	-1.0673422436691942	-1.1792458366715293	-1.0033786641120095	0.8356307379004632	-0.5491683043999662	0.3177396736276514	-0.04999625539385843	-0.7393346391345328	-0.040307258580934494	-0.15770483552372314	0.5189141801302151	1.3259064390577016	0.6345269133535058	0.33873507945921666	1.5640938917082134	-0.3396843799403916	-0.2816324793494324	1.4778665818512031	0.7601218765284946	1.2252915053406932	1.614759736013582	0.16431717781788913	-0.480784066729851	-0.0856689171786393	-0.3104186657126086	1.124363447520126	-0.3551410686237219	0.639614573173329	1.0128221084814606	-0.6035514970258172	2.4600208371974293	0.43517618940103825	-0.18024481360216282	0.9951340603224709	2.371932810736218	0.7915706874480919	-0.5347486710831034	0.2525728631955703	-1.4941482111775037	-0.4928894411779557	1.9191322870877388	1.8475385222443483
0.6166758286208026	0.4391696732743194	-1.3356396316192594	-0.3987470213790801	1.2634009023796948	0.42224160066638455	-0.26730746211668	1.4176161860278664	0.024304685536156043	-0.28860541855738525	0.48779254802176875	1.5306415857391207	0.40857859365306903	0.17543940066431443	0.17834721297432163	-0.6019205029021456	-0.3430628124163602	-0.7528929999758297	0.5525571340898313	1.2587258784941993	1.157921916152091	1.6214553354197763	1.6374118330426906	-0.7402779260684862	0.679934529395689	1.1489457125879854	0.8373945219852953	0.9501896680070501	0.23436988815011367	0.0045844094087208265	0.5518004615239065	-0.12180088152078468	0.7896186242154769	0.39822246789723503	-0.7108573094022036	0.8983309608433592	0.8567800116809781	-1.1434706293801495	1.2861497532215964	-0.5622709372334607	-0.9202999231505388	1.0721633079664288	1.5240269429168056	0.3032937296172069	0.7791112257955273	0.5131957144072887	-1.6343257578912138	-0.9124447961231597	1.538600809384352	1.4608605771375245
-0.258860393158579	0.03798991513535259	-0.265222655175764	0.5526082231648414	0.1863482567213208	-0.4506741956245753	-0.3178586137115488	0.489413541564082	1.4624825289771444	0.7921567217565865	1.7269757409603745	1.1493541165464678	1.2795927791333077	-0.6201640314134663	0.769272215231738	-1.002340365413371	0.2258958683861176	-1.1137261461078327	-0.13957240263540466	1.026772022939933	0.6855171256010327	1.9917107892627683	0.7368850318826755	-0.3013582472905636	1.447442543673805	0.04372095516015497	0.9472612667886934	-0.5363798432203153	-1.5945376001233789	-0.06936469183775654	0.9243267396146615	0.6613954270309713	2.0840342045341167	-0.8083401249141757	-0.06967292937657166	0.4624407831259712	0.44657920275029517	-1.5612287873032837	0.07739578919945077	-1.537290824018557	-0.8923015519505842	0.7682756169415416	0.1605250208304342	0.025176829575240322	1.745592288976023	0.322471689763367	-1.0858779485652914	0.04406867342012729	0.6622909933087111	1.1603342583991694
-1.1093813506615262	-0.3180518085887745	0.8508082197629174	1.3602397808325861	-0.6291733289513042	-0.8306449117094655	-0.4894312210835396	-0.24004238368751366	1.343807422319641	1.4747436111572805	1.3633464386592344	0.1154346233847636	1.3026786341531267	-1.1372191149690924	1.2032845530954945	-1.6944717181163236	0.5995299069155263	-1.2331007530514382	-1.2244657885593546	0.5981726648724687	-0.251836764791026	1.429485005890472	-0.4251262501385651	0.4097945339662331	1.488336690775505	-0.8163419964667317	0.6269220974875265	-1.9378594502751048	-2.3758678808410605	0.1880802196672213	0.5240869477618937	1.4412150887333084	2.442487508573278	-1.3393768127685155	1.1124162596359284	-0.06674443933808284	-0.00032108189440596875	-1.48521275655771	-0.29942265995207584	-1.947184413511851	-0.39962134278308925	0.29409601199576063	-0.8094683518272093	-0.047719453636804014	1.8585296433509668	-0.2948821633039868	-0.5907244191491232	1.5959113072803808	0.0667002405378435	1.1522570326132304
-1.254872226244279	-0.6025693932975552	0.7334626432636473	1.1414712484384217	-0.5261035700335307	-0.5321283614543092	-0.3266933707636568	-0.3578886949819145	-0.3020419819284382	1.557137150524757	-0.16456950668538825	-0.5671874434936366	0.5982447558210404	-0.7251012291931668	1.2360036507656278	-2.0980109438901198	-0.0017711285436026827	-1.185788446723062	-2.0278279207481007	0.032270031794326325	-0.7892046847793878	0.7087949665775077	-0.9385679602062769	0.5387057523527956	0.9196824525465634	-0.8311188615078715	-0.17954901711865975	-2.0649082586460303	-1.7102609937519568	0.5829666548820855	-0.10389684625956408	1.4822357261841363	1.574245549621004	-0.7730433609672335	1.7437147911291524	-0.1361072846829473	-0.36545048275532505	-0.921389309953364	0.2683383751277996	-1.7463062068295356	-0.039619233178218936	-0.0840837231559427	-0.8222674352681576	-0.06452898483179488	1.2920433043829098	-0.8249800464052669	-0.5360639243898777	2.376143266155579	0.20682309177101307	1.1770629516036641
-0.7928026934515023	-0.7672539211043876	-0.39880860117751477	0.07268801019375197	0.0511613571867022	-0.09903089647058408	0.3646266589435962	-0.05042966428859231	-1.6595222234852367	1.1593687148040657	-1.1488876273562867	-0.46402584028646665	-0.19867596461061926	0.23605579996608553	0.973452155035269	-1.9226001697148718	-1.2633030611378375	-1.000246812134272	-2.127650611885342	-0.3890365674151438	-0.7699669761612032	0.5224303133427413	-0.7197136321785785	-0.1802688320115865	0.17979101811759007	-0.3343951179521957	-1.0456662615498027	-1.0260876016403748	-0.6340236879689276	0.5237910929053297	-0.47850102795090266	0.8211116416646014	0.18453749183451099	0.1850446078826707	1.1359528665775664	0.020992672167006746	-0.5029442650847759	-0.2848985659637723	1.055290459233024	-1.3489094724970827	-0.1040499750433195	-0.30815402362713173	-0.171013088902281	-0.12560428539985005	0.4104174500505305	-0.7598866432299608	-0.6293144447617632	1.8188939248431053	0.7411290373130256	0.8356517501195642
-0.3598380682634912	-0.8054659091338293	-1.2608933119699357	-0.9054188591294973	0.2760955765340817	-0.13479624997667247	1.2447471566632387	0.19889123986333992	-1.345388153674786	0.47676633426229503	-0.570399293808961	-0.08159690399482515	-0.6793359949055826	0.7480556388533832	0.6045929125257568	-1.4010054950683963	-2.182272074126128	-0.6785516139854748	-1.659526104787018	-0.3756540171599937	-0.7983079730747124	0.844826737231123	-0.4855914093805783	-1.1730406937375208	-0.4329099886860542	-0.03680542494479501	-1.4569307945023118	0.022279426720323632	-0.38844266977259123	-0.31813224319069877	-0.6366294400752426	0.06492349721146329	-0.7968076412260466	0.5700441219601835	-0.29097869467951837	-0.2717016732427868	-0.2513934029835874	0.008010109472877055	1.1726489543032248	-1.1564764298972061	-0.3959458416507359	-0.5538478982996616	0.32118414450897603	-0.2404160047029667	-0.5136100825021108	-0.046033367363087795	-0.42681445546769214	0.663583855921138	0.8985528816907704	0.08741831269875688
-0.3279021253604196	-0.7399952376805865	-1.04943802214011	-1.0911495040353478	-0.04443349479890815	-0.6152406100966459	1.7868239027652884	0.1366937226043363	0.025552833567263514	-0.30857741404223193	0.790905650460454	-0.11853981525822187	-0.9006536147767071	0.31369791856867985	0.21140891822357646	-0.9179442779535923	-2.114761860884328	-0.33049762059898397	-1.0592227535614178	0.007069863528460962	-1.3210019213450823	1.1179071405436358	-0.7951514294799155	-1.592848883201487	-0.8590099001755147	-0.17215486485255488	-1.258415366815571	0.15716404022244718	-1.0390147563190273	-1.4479400223352732	-0.8597299328834249	-0.3092313852333767	-1.0078701703770145	0.24199099468517063	-1.384702009322042	-1.1181636030770497	0.29745289680107506	-0.0703823436407611	0.3516343809921838	-1.1578762668422906	-0.5627904639418565	-0.9641781693158596	0.12219419872448536	-0.38335314283704613	-1.177701185528	0.8713422636227954	0.07044663395996482	0.04049200302051976	0.28926530658319616	-0.666986751177952
-0.45675126085622747	-0.5819774354787784	-0.21660586957380157	-0.6245130508677003	-0.3994636964136134	-0.9500161733731484	1.7950631010648328	-0.09511305012356451	0.711697258798022	-0.9590574844717645	1.3262402998401115	-0.5975043378312733	-1.0252160446631493	-0.5078564514349002	-0.19343850909385907	-0.5380182432250363	-1.3232905856653279	-0.1700728522576886	-0.5960199070801052	0.31518840919834507	-1.9505470341110558	0.8918819200781106	-1.366820407703777	-1.0944742134413852	-1.0870860322773161	-0.3444316314604953	-0.7406630897101164	-0.4436528790004906	-1.497826022134767	-1.8747793691055525	-1.1455184771634868	-0.3269979302030003	-0.7515690462495714	-0.06918514675146552	-1.3365343203608906	-1.6964252234283306	0.6904142968511946	-0.19091202803897475	-0.8707219931101859	-1.0006092222530465	-0.48279227651162154	-1.3951388543732919	-0.5459318691933728	-0.5065877064891113	-1.2479138821799944	1.3655519750372511	0.4842398253735109	0.22397210142595028	-0.7049500282025439	-1.0143273931580865
-0.34222876288945503	-0.34176454583651267	0.3041323093664946	-0.16965077577998403	-0.3885507889367762	-0.6880812888232223	1.4882388317357935	-0.24557237247332972	-0.03530721808804124	-1.2124042057627298	0.44775609172733255	-0.9205430897528742	-1.0018417545990799	-0.7414342201664609	-0.5822781460405408	-0.003265424886228448	-0.583493432427516	-0.2652088284563374	-0.21767602907185218	0.1618777454352827	-1.886922789575078	0.19232908886970626	-1.4674781443106575	-0.08815198083158801	-1.065554963381098	-0.15408966776953975	-0.34505573912803267	-0.8932097767308608	-0.847549610618925	-1.1292053753018354	-1.1492124850372434	-0.2797857900070092	-0.5191907836370165	0.2604502140230881	-0.36461227836462434	-1.1411946470854184	0.48774412801138095	-0.04158630537321451	-1.6657481644788579	-0.40883056538147106	-0.26868331395335704	-1.5059056525141876	-1.0257086052448718	-0.525768695267655	-0.7317325355891847	1.0550412328124052	0.5910542294782105	0.4834308610798043	-1.3369781430086927	-0.9513007678729201
0.010527622672296085	-0.056716721426858865	0.27878265468238594	-0.18205037503744753	-0.2784954150088696	-0.048352079021891425	1.1468505276815613	-0.27471709406230144	-1.1733210843302395	-0.9935742254077253	-0.8210068211031206	-0.6839800079860912	-0.7284911611438006	-0.10284115312089469	-0.9240203761932941	0.8384531586855793	-0.423539195309486	-0.3307445462330587	0.20470587948200605	-0.364980632076458	-0.9060324049572287	-0.6295520358911533	-0.8331377986291765	0.6770337871119756	-0.843161226058642	0.22733278477086247	-0.3100608376670654	-0.6672910795101971	0.5997993576559502	0.14313076609352265	-0.6585667179236705	-0.32769183470002866	-0.539682398767588	0.9775438345035612	0.6144557620759267	0.32326793881610627	-0.2368093929047972	0.36654946820497986	-1.6037255423034122	0.5094911332840709	0.005470392737863494	-1.133042043508031	-0.9098746187828166	-0.38917955293919143	-0.20231248413098696	0.080268966147478	0.5685334066189074	0.11507508353327862	-1.2215415985052032	-0.8047832205928084
0.22497000807872272	0.22528326429450268	0.2749727524502394	-0.5662044442645873	-0.5937389607261717	0.31914184241537474	0.8508899395431624	-0.34255161446479604	-1.2383500757534802	-0.5516333072223278	-1.0934010087437696	-0.1838279623993042	-0.3797128887688229	0.6798368177598503	-1.209115552921639	1.7308871067073486	-0.7806341299126179	0.0538956194699052	0.6113254493161097	-0.8097717730174044	0.30161203390239355	-1.2288737117974422	0.01734439259012167	0.7441092774990534	-0.6626657195000191	0.24271527210985203	-0.5502460311564655	-0.12627024327590378	1.6772446267637064	0.772588970382004	0.02902682513876723	-0.4333039222691041	-0.7075579925122448	1.3065478697408806	0.8715945936526179	1.417388736326129	-0.9203037466891226	0.7406825547653425	-0.9226647298441564	1.3468590282869557	0.4012302041145258	-0.5136141778090156	-0.37050398881753166	-0.1920788338213394	-0.3272794211391947	-0.9637575318730378	0.6718479716409467	-0.663319552140545	-0.6317895575624848	-0.7874084948555298
0.08857884165803502	0.46205646875302425	0.7079147481501613	-0.9339443848937343	-1.319671201008929	0.06529268919676914	0.6088103080197562	-0.5500101551420112	-0.12193882416843049	-0.26846061709185143	-0.17649276684893145	-0.007684773640053044	-0.32184475624706493	0.6836934632523972	-1.390688146096902	2.2134198142488977	-1.2333811249139202	0.9115867109744429	0.8080686258175495	-0.8655061572223337	0.8503991542176917	-1.436006090627939	0.40865233889498587	0.253999307627318	-0.7684335890637481	-0.326950547594919	-0.7817646694636429	0.015914941049633653	1.6512998503485388	0.27919698963875994	0.3465788787788364	-0.5613293609130992	-0.7738719055392905	0.9468488090762264	0.39670289460971214	1.11816344697836	-1.1003872776840529	0.8071478674342355	-0.22866816824421965	1.7393575283253684	0.880378521175006	-0.05064917284303552	0.11113198713741268	-0.14036839758800798	-1.0758896099100208	-1.455767321626667	0.8410968046618919	-1.0301205810680079	-0.14073007246464206	-0.7721311190115833
-0.13865315127024355	0.5743255492721403	1.1913241921124844	-1.02016295890826	-1.7776182859111673	-0.4455001957953461	0.5663519724546511	-0.7773146090321627	0.8605915411155219	-0.27821768754569837	0.8114401401282604	-0.2743032068409363	-0.6250495044064328	-0.17480910123415314	-1.3370164410237995	2.0949515411803943	-1.3868747695325707	1.6573192305155482	0.7423408387956236	-0.6801851354623949	0.5906427425330334	-1.2670594131021222	0.2632414546193971	-0.23978557107440618	-1.1001891310309153	-0.9626583438479657	-0.721542510691944	-0.410678832447303	0.9413758948167926	-0.6125827218765791	0.08409454223182834	-0.7407614522611767	-0.5477299096405344	0.45695723908913793	-0.2936766523374573	-0.17858763865457292	-0.8635011171907535	0.5776238316862582	0.030210618108913026	1.6404388252875761	1.1196804148748973	0.14387235960738423	0.22416327191920243	-0.3085700265015707	-1.5943108548947398	-1.2364331210842017	0.8049205405348974	-0.6224114146347551	-0.05864802653711671	-0.5563985529901406
-0.01714602827859938	0.43136861830470585	1.049650978802623	-0.8175191771569973	-1.3587647537077683	-0.49297135323795094	0.8713936362418553	-0.792249131621399	0.5858739729244231	-0.323862830495701	0.7525522848537206	-0.48320657675679995	-0.8181258186169802	-1.022219152207924	-0.9404151415684175	1.6477500869939645	-1.053864354032212	1.6279860935022232	0.624461615058587	-0.5922500996350601	0.20070716652642284	-0.9060334467608991	0.08588423536819548	-0.22712185491971867	-1.2655132856470035	-0.8460507420441223	-0.23532308141930466	-0.7974965650185458	0.5559450438625989	-0.7422566794403822	-0.3130452895422336	-0.8869126446506469	-0.017470614054622205	0.5586625478378021	-0.6763002359229779	-0.9994097072799295	-0.5988709971282223	0.36225023879248397	-0.1356261507321174	1.3269591568522505	0.7734871524363462	0.37426359963278993	0.03211437448004579	-0.4573706955321609	-1.0732208857311336	-0.693644394075541	0.5417798173297338	0.02284991050204137	-0.22861265815020826	-0.2204100201036384
0.5654102084725384	-0.007407241538606569	0.2583776129702076	-0.4573470476633687	-0.23792351035348153	0.24943329045535162	1.3285341397059778	-0.4850303048600762	-0.5669452023060886	-0.05404667579244823	-0.3054710185062353	-0.14492684813597395	-0.3353037060696542	-0.9218048671828378	-0.3081362100839211	1.3043446492166824	-0.28026357733771173	0.8743451495761222	0.7164907658149349	-0.6418923824779961	0.3900248858962071	-0.6192923459802605	0.2748964072879974	0.3704961355655786	-0.9009645997006466	0.27068073021156397	0.5736245730712611	-0.42797978949287113	0.9863608169975334	0.25912342806799504	-0.1560268759342925	-0.7320639958126397	0.6017791781247432	1.234941429521335	-0.5445980150344668	-0.3363751986603901	-0.41654419078220906	0.5227153974099931	-0.3678614340353558	1.1645299056100937	-0.02932105280183967	0.9459886234932481	-0.18080823321527117	-0.21866525217076466	0.29734924049134903	-0.3101331366239164	0.43954017202437207	0.17068769871764936	-0.28370435487838574	-0.048579517812435205
1.2597381238518626	-0.505525731369863	-0.47963192871693044	-0.10962457194684336	0.7625878282449362	1.3502275587300767	1.404117746955014	0.004526679656146405	-1.2134863378802616	0.5441290336810573	-1.3532343358236663	0.5852530551403272	0.7512335577030478	0.20248994191589578	0.2196697613072359	1.2032845830504983	0.6262763459412864	0.24379486996962665	1.0178136629531518	-0.48025759780263716	1.1302894003374393	-0.533440799212323	0.6452958045043196	1.120975048135006	-0.07552492124389595	1.6703296851787166	1.348168219707369	0.6973563046587516	1.763539736410007	1.5807418835010323	0.751129216661368	-0.12463366798882586	0.9483046679656241	1.7304272106809577	-0.036246260890724274	1.2639395803359972	-0.03943086082305204	1.1444153062167135	-0.32165327497235996	1.2957707645908545	-0.6199496639971762	1.665082488846198	-0.16764077713592537	0.4499562860467936	1.4160013975110408	-0.13664237304493732	0.852610434931963	-0.21382797214971938	-0.021191581483465956	-0.08635946510107938
1.5765741917715308	-0.6332031146252647	-0.6365518604111536	0.02742092396506037	0.9663893395522639	1.9991347442180107	0.7598022450842503	0.3570515428474605	-0.5848028330729177	1.0673797200191477	-1.5706663669362766	1.0166733853125216	1.586640095403043	1.540700657510364	0.3237744205002803	1.0824342294135256	1.1509650679161711	0.4824863343470355	1.2125096221334901	0.19643529311070534	1.7102230342835623	-0.4659857859458603	0.703790426230855	1.376994890880854	0.6973500119147288	2.2174956370551575	1.6152857394776519	1.7733697564634563	2.015713770880119	2.034927146907694	1.810270381075382	0.6035714641852522	0.760214451434797	1.4341376853545065	0.4634398752628932	2.2384091243919997	0.6762454359082849	1.8893667479431338	0.03671749217753435	1.4710522775969792	-0.4159323866450231	1.8901950801780985	0.12796967343960905	1.051293013914613	1.3757488698190563	0.1922996787300048	1.5538005303712417	-0.5250969120734503	0.45581525749222757	0.03939694304327997
1.2687639719091488	-0.19332713907089466	-0.5258313652061286	-0.1935475211714276	0.39919377893208097	1.7335954641674864	-0.2686095209048414	0.2783534466760017	0.6492241136645561	1.0840155417258484	-1.0582008211018583	0.6349982756677386	1.2888097536839418	2.1871535263253494	-0.001748176645529869	0.6238046789841406	0.8872400969291229	1.308024283856576	0.9679966201770169	1.2071764050318192	1.4761218621827936	-0.1028681887744335	0.26168263379214224	0.7848578435964944	0.8865106605267107	1.380737499463394	1.0930937688859204	1.9354973625832605	1.322546713302247	1.1657773894483139	2.1156320651595872	0.760063836297395	0.13239997137699	0.55565045038286	0.5112882770412214	1.5865700075417064	1.3407899828143846	2.201629312957075	0.4166815407329709	1.21249838817269	0.38513581522642387	1.1822989641207562	0.5395998550234854	0.9341014352254822	0.38603071095224917	0.8912397437398681	1.8010217241952826	-0.40117993239473665	0.8680246624107091	0.6837809743462046
0.4554329327097158	0.45088141304632307	-0.8079104461699191	-0.6877242297155698	-0.3961041586476185	0.8080010857482631	-0.9222342263795112	-0.2770138288390236	1.2244529672637998	0.5778301724978867	-0.46836729498944357	-0.3719895813353401	-0.1017080752738579	1.8757412673865348	-0.4339448840793713	-0.12906446794953433	-0.03821369749714148	1.6231626061399724	0.30073979222173386	1.970283234472745	0.468247696674615	0.5641896539314416	-0.3770244131416788	-0.3678827443422083	0.4164021803342604	-0.23367033719688185	-0.032186490293311894	1.0762281926741275	0.04189670039324307	-0.4113254858551667	1.3042461400897432	-0.04013925009023865	-0.488988310284279	-0.19528182527582622	-0.04901320263125478	-0.1670620828513447	1.3943258434271557	1.75857907457358	0.4633132106004497	0.28276967452357465	0.9133297089729485	-0.1334978180811589	0.7504659070520581	-0.018312983649530965	-0.4805523856940942	1.6098026208013185	1.0635446954007295	-0.21831859746607574	0.9737099116901295	1.6028861909066374
-0.4762935586255101	0.6516717155463578	-1.460716552522165	-1.0892461935829145	-0.9179279472559158	-0.09740121215854253	-0.8365241119153497	-1.002014764308769	0.7185785115528907	-0.025642495785047032	-0.1627530764029176	-1.286356429541749	-1.5023538946623	1.0099914530926792	-0.6069846895628158	-0.7264837562541285	-0.9051557610048291	0.7783202180342162	-0.3602802079065375	2.0253469032046607	-0.6181972934061452	1.0687748124550402	-0.8052691785396803	-1.3189364701824347	-0.252666777006593	-1.3705133741820852	-1.1531621496680913	-0.07392410347667959	-1.040483359604843	-1.618024521647925	-0.04232806029358067	-1.3340565638838904	-0.6418053244210637	-0.4679938851221816	-0.8054417315114859	-1.5576455885941372	0.8371494130427986	0.7862946034118589	0.07122231627314056	-0.921965203656512	0.5530814068904757	-1.167774371130283	0.5017453582774193	-1.126405667754148	-0.3899538717421655	1.7576338960084752	-0.3467280580731214	-0.519180411350695	0.7056411557523627	2.0090415794255447
-1.0509587117756305	0.19646597748616834	-1.6150298520187065	-1.0132810179968983	-0.9995736447426853	-0.4852263743178209	-0.48391095203452	-1.3859816497675157	-0.06689246470943998	-0.2699140293311769	0.09004036615039034	-1.4830967897951919	-1.7270948370148307	0.15483404954884156	-0.4067916666765464	-0.7035300288776645	-0.9399088881493265	-0.5554522608400635	-0.5064955964274553	1.4207608365649578	-1.0308717954820117	0.9013479370753696	-0.9234034329938164	-1.4621251690756973	-0.5129588988312684	-1.2133749782259846	-1.6668516739271977	-0.6489996540833979	-1.3101898571725152	-1.770002845066309	-0.8718355720489697	-2.0902912163964014	-0.22626851774870474	-0.58626589466515	-0.9942048591825291	-1.6078514535165316	0.34295590979033735	-0.09558947791264058	-0.511623790515783	-1.5383854236509047	-0.3189120116272188	-1.2864010998004776	-0.14617793061352405	-1.45066520685595	0.495138875597468	1.234591998227937	-1.4644093966433598	-1.1440573010444217	0.19400047614977584	1.3439132209610936
-0.9561151543599633	-0.3499549113723863	-0.5927580853239548	-0.419870853395473	-0.7056271043440008	-0.38465202790243835	-0.6364938353130558	-1.0969737657635572	-0.1091867503415165	-0.08331216093184216	0.6474390007798417	-0.8903900521830407	-0.6066834499831876	-0.3947247760620039	-0.0030762580823611	-0.04260748706976883	-0.029442770548551135	-1.0441824357255636	-0.0038849913624976512	0.5876990560055388	-0.5649831333911589	0.1258481268236785	-0.8893852034962816	-0.8928936848857737	-0.1282754540312147	-0.07353157580449915	-1.4397371670044552	-0.4226075152249769	-0.7255004832060281	-0.962630686139848	-0.6118424420273333	-1.6530363772494623	0.43604596818856844	-0.9776128021378482	-0.23300188087207718	-0.6302592943355307	0.49735111893083894	-0.40502857005942483	-0.8883161145131315	-0.9897960484729776	-0.7002558416165725	-0.6906955465269577	-0.7708425098418139	-0.6602876519614765	1.2942112414751494	0.6357203100529668	-1.5435751970974536	-1.2774876567843994	-0.30887004293827136	-0.05969511329552374
-0.3223503080590369	-0.21564121477784898	1.0957053504563898	0.3345224401227946	-0.1849780958136659	-0.18424817295545057	-1.4057645398830474	-0.3115819409739112	0.674216671817025	0.1997390430940384	1.4237384810575602	0.042365145886787574	0.8236807945111468	-0.639114383899242	0.352799291874161	0.7304917509994917	1.1260567199488194	-0.2383648298989864	0.7405706656765068	-0.09176024524260072	0.2928632421463217	-0.5881622144393631	-0.7902324596777512	-0.29140106446131375	0.561415185520965	0.9478946753349188	-0.8679073417309336	0.07515378591862569	0.1658333018183254	0.14716043503400952	0.2980533665611957	-0.39983609481927535	0.9014850550961283	-1.504608404458957	0.9409685886961574	0.27573643558296446	1.0620125627703918	-0.20287123292333958	-0.8556681568554982	0.3357756517796701	-0.10697450285076691	-0.12776396476364155	-0.9305694373337207	0.6334673408001942	1.2835853312931316	0.5749834581360642	-0.7353702857356926	-0.44871804193867376	-0.5760425596731646	-1.2252622587966195
0.24202984631682448	0.638600946908564	2.102233713285881	0.8548699710104388	0.30884179511234905	-0.21018001369242426	-2.0085179829815227	0.3708619257715079	1.391289943373255	0.18334519648835193	1.8992860155450817	0.7278116538705401	1.2814857192752693	-0.6774320848155965	0.5267942383662588	0.9366391869901739	1.6476555827875334	0.8114232323791161	1.0853027693394819	-0.5385647641888822	0.765919203729643	-0.6573858389797188	-0.542237595561786	-0.1966940055828082	0.9276721293718033	0.9812095892979451	-0.4596064318545497	0.15019069625617418	0.5932330520613893	0.8464607175023661	0.8367871776800109	0.616660848398378	0.9456273077118349	-1.5825814997687297	1.472045817692921	0.3616577987360442	1.2181780955513664	0.03310093592025322	-0.5742259355880456	1.2710703239357457	0.8069540323385048	-0.055722124095696206	-0.6204239522599542	1.4336321142291684	0.4615484868277858	0.9010565487646495	0.11050494096934424	0.7624571995407364	-0.5484605925024293	-1.4692327130043457
0.09644437737555055	1.3347593671470144	1.643438751087716	1.0825006619367565	0.4427921136682958	-0.4711249777423743	-1.6218495177912053	0.45049620382224487	1.210203615317482	-0.23928333324694603	1.6651300676349505	0.846380723666708	0.4193505043160146	-0.5953377050939459	0.5399816980374	0.31728839465559516	1.2931894204632681	0.7143529480599902	0.7077447133286013	-0.8618845192638428	0.42908442760971677	-0.21587596172455956	-0.12731991100933948	-0.4193578979554469	0.5971710870487326	0.11763790785942646	-0.3592485883949874	-0.3697104750230228	0.14906943904871794	0.8145784562621742	0.41035679612668063	0.702425179568394	0.6445135825660441	-0.9433428506829867	0.8796663800889415	-0.16478644686315436	0.5415557651310112	-0.0817489203674878	-0.39903915057794265	0.9176674000967238	0.9356355179499721	-0.1943530640650539	-0.31096118637447057	1.255475288139357	-0.5794176340029495	0.823930471639087	0.2873968610510432	1.2721313819669628	-0.3555828021506727	-1.0007228753008828
-0.7843347865556546	0.9989940453181229	0.35382448970219893	1.2599446920035338	0.0813668903117253	-0.7365370017784928	-0.38624067739147916	0.012483782638076448	0.2588118484707193	-0.8192589421695768	0.887823773410218	0.5316147688245805	-0.9024373546867972	-0.48264010672169455	0.4871941473026592	-0.6887346282989564	0.6331810287686602	-0.5994639251396084	-0.07538681641782757	-1.1213155117484372	-0.41609244919188537	0.10598194240777696	0.24042780075950898	-0.2709660034856781	-0.2138611575799194	-0.8026255496749656	-0.2966789163911067	-0.9984519137377945	-0.8058208976960768	0.29540730333878634	-0.5598124522586997	0.1495193941518241	0.21410557148376233	-0.07228234998723414	-0.14181710232932626	-0.5331119919466648	-0.48467307423795175	-0.49424667822145557	-0.5278801370498685	-0.42262094283068946	-0.009795482439855912	0.050264301727900196	-0.42222122431341885	0.489788961436718	-1.1578150703805956	-0.10006261379135718	-0.15155222741505667	0.7013118203745743	-0.18398108228941215	-0.5522244870522978
-1.6541808958095336	-0.19657912180711884	-0.39560868716104725	1.5560892316230093	-0.43649651915840487	-0.7815693378444495	0.6353142578372212	-0.35751736047363264	-0.5580955163919487	-1.1558615244919046	0.2102534219829612	0.2318690401867736	-1.4803290175209651	-0.43254407397583106	0.45100297130603706	-1.2350267309646727	0.4381511328899945	-1.7045517230832676	-0.5433219876797881	-1.274087148628315	-0.9945525496354212	0.008940277462285763	0.32105493005244184	0.5927805133704305	-0.8771886212152117	-1.0517630694696567	0.01677029444955529	-1.0789894649269198	-1.3498991684352268	-0.12427265195605554	-1.0858107552766258	-0.18381851724387907	-0.16054922127565616	0.25730771860113855	-0.41151151159734267	-0.25491744309497366	-1.0587251578501364	-0.8672307455006156	-0.8104063047509432	-1.4448179644820385	-1.1050221389005583	0.7927322411025233	-0.7790241373610557	-0.06728615388931429	-0.9289879834249403	-1.304556609589515	-0.5745690965255921	-0.19737719850286806	-0.12395365578788312	-0.536126275990906
-1.6562807427744681	-1.1172886776102242	0.08727166448981635	1.8375162620446297	-0.47729670294543686	-0.5537057116176283	0.5618247897726973	-0.19730532747060647	-0.5382652280457583	-0.9689160535232153	0.1889661205425358	0.3069048863050777	-0.888369746460655	-0.4750267984325438	0.45621909212493034	-0.7390690964057206	0.9434448069975344	-1.3006276303674749	-0.19577906280805774	-1.306766043613399	-0.7857083848616272	-0.09343623704857318	0.1665724619138248	1.6642909622240671	-0.8963202785215929	-0.6385332790895887	0.509138216814817	-0.3994844609592862	-0.7884125109101277	-0.03618549340849918	-0.6510495180346284	0.16179685750266395	-0.3812653333459195	-0.18084017990107457	0.43538192991376884	0.4415948569066562	-1.0093420402369202	-0.9898943129664788	-0.9027904928646882	-1.0683217162562946	-1.188092363792704	1.430868324239988	-0.7339145353547947	0.020014374439957253	-0.05427946351588532	-1.7676039974582838	-0.4728576905688042	-0.409903730867669	-0.153225702282939	-0.7150678059081893
-0.709709782513145	-0.8644166761285783	1.2536071360955394	1.8707624472872595	0.26519503253925575	-0.17879381769916697	-0.36690798622748827	0.3219403578461592	0.1313433699769431	-0.27465200007866336	0.7939387947320331	0.648824798423656	0.227045652594649	-0.5512327943951516	0.4574761961697309	0.5952986993126472	1.7213087978031438	0.2225811364107102	0.7899203698269432	-1.308114877722975	-0.0616987956013955	0.3306917252807281	0.07413196501322385	2.049868815301869	-0.3235513368714172	-0.14074505560400485	0.8096372077686623	0.6147884040040731	0.6584484892476983	0.3873661451079871	0.2602748663341997	0.8033416097192357	-0.44860594938549514	-0.8395055750862325	1.5244654986317439	0.9170293951943422	-0.9136740529188677	-0.9569991869836113	-0.5973761538441255	0.5158878597702182	-0.1313936887343543	1.2606395924343607	0.07927216847846552	0.5220501597350052	0.8824695080094601	-1.2133084797673448	0.07210731259251284	0.21761249051081924	-0.24253412567179097	-0.6678393922310651
0.3538075205439214	0.25249101205909064	2.090653219595397	1.671381965424973	1.3427086921088696	0.12635642025803814	-1.083571111471534	0.5870924327076321	0.6566830955838963	0.596261139385977	1.420218850304573	0.7214974267153518	0.8884777931664343	-0.578262801401314	0.3746125077404508	1.8636399720429224	2.1856951744653594	1.1490402219717297	1.707076224488919	-1.3504937040776885	0.356192902137615	1.1010198230384745	0.17428689757126864	1.4410877821507375	0.33626673617502423	-0.04090623672732199	0.661153198480207	1.2601033412509068	1.992368043973869	0.562153809354456	0.7187672898939028	1.0291557506758422	-0.4866575533872611	-1.0185460010692142	1.742176164078526	0.7710212979583306	-1.2584491451513407	-0.9744746002723876	0.01478271833557684	2.0426026329973777	1.0180184147041562	0.279268296287341	1.2013864636305576	0.8995447886074475	1.2073934788607117	-0.5099694308351467	0.5660577010355222	0.9088083586682155	-0.4036977403069212	-0.35630486431484965
0.6307365983295327	1.0851604533458388	2.1675015866896357	1.5135731339561636	1.8808415938614762	0.1703341412890242	-0.875760951309812	0.25808006213353213	0.497015755445112	1.154950388407316	1.405879770207439	0.10501069936453278	0.7451562192069343	-0.4982392206988084	0.1865499228192606	2.1326231476626725	2.1179790281754856	0.36855972113139635	1.93984495205246	-1.3317499389743288	-0.0420175149115583	1.3861690887001432	0.19661182512891617	0.48797800570382455	0.6266603742807867	-0.3037488532829668	0.2029859487751874	1.1207171098025117	2.330878629856732	0.1534471659596649	0.3814621391949733	0.6270917224158395	-0.6840758516829716	-0.5848692032195935	1.0091435605336427	0.19871490031870864	-1.7411719481935763	-1.1061407876700384	0.6869629922617124	2.3792901919659086	1.1693289517995837	-0.7129016926265798	1.7155097884415726	0.8516769754645516	0.6239442933202574	-0.6886002231369799	0.6315910685150021	0.9222561703808985	-0.5884158087102969	-0.07619590719402138
0.08008910765831222	0.9123330539224483	1.7556681997080732	1.5548497376987154	1.4145308309193534	-0.08634324263224698	-0.10751345530570539	-0.2945700617868636	-0.13557277274021426	1.050206817266071	0.6077699214263681	-0.9361535939102091	0.28611737737943993	-0.23688727890099623	0.011670284407330629	1.164983824039937	1.7068038166532271	-1.3464142106768826	1.453519730310538	-1.0143820690298162	-0.8596612514140699	0.6958856528342621	-0.20581615671423859	0.11092561250353036	0.539229864432114	-0.5590448202974859	-0.18013370609797968	0.3760553437921718	1.6607719035094206	-0.4681151391838578	-0.15345296156774726	0.08387680836720633	-1.07999043433897	0.006574005858950987	0.30516646380848444	-0.23611445003899548	-1.624589758528899	-1.2690829675216222	1.2570708255573197	1.481438267303484	0.3061248411317348	-0.8564000419567454	1.1976612551567976	0.49770490003099227	-0.5267759532339187	-1.6691145140861914	0.31340638058099185	0.32322423137054684	-0.5969900700160242	0.0370567913655877
-0.4845715234549093	0.1291863923294812	1.1419238264654175	1.5564989463201888	0.3584453294133539	-0.4561583788490698	0.3028491810380643	-0.3608583658155349	-0.5997214092898651	0.3402513324382711	-0.47863207124139306	-1.5280855949014913	0.18854432406105728	0.30774430395199076	0.05746157152785207	-0.41047981785862464	1.2104673892252147	-2.198114252013662	0.6945818942197711	-0.2772513984932886	-1.1570175632255986	-0.39841751664610137	-0.9156616718461411	0.5145151780182413	0.42903930731863305	-0.5650355834401618	-0.23638849493373962	-0.36871416603087565	0.6837516557409834	-0.5708075902314605	-0.0715923670830784	-0.016337362118341827	-1.3806316083289736	0.31364369272018444	0.4120321143342115	-0.1549342957255435	-0.7076917540784164	-1.3895189857112844	1.6930385202761729	0.2010039820204206	-0.6135319698523259	-0.07361431744711604	0.18952462992082933	0.1144504553885363	-1.5089966005844648	-2.2226930799431637	-0.06529274263769774	-0.3008654287212642	-0.21383370322369705	0.19250757991814443
-0.32672430991081186	-0.3727693073444475	0.22949480986070733	1.1017146390143182	-0.4152501940771713	-0.6162360511845631	-0.017848406148954596	0.30385908164541375	-0.5320267236216938	-0.5041334731964534	-1.1699752461762059	-0.986784165136106	0.5741973330321485	1.1022408925579066	0.4309492116257347	-1.6258129465786002	0.709731342074744	-1.3503467242352478	0.06650712169825425	0.6730496625349545	-0.4502760593384884	-0.7900596321300062	-1.2982188340049174	1.0301531822908967	0.5795174194749542	-0.40792448433345707	-0.016091156471128975	-0.5714222323720805	-0.00228956808203572	0.0887252507505026	0.6775915299450703	0.3423898484438338	-1.1146995367377934	0.3582855249927414	0.9130382976849145	0.2794311014558054	0.3176688926517654	-1.4327526654610268	1.92979082068749	-0.6687800909746809	-0.7564473761914415	0.8422104336431421	-0.37283416642462947	-0.18842132479670984	-1.778146475719323	-1.3104991542233546	-0.2290751477671521	-0.663336551687099	0.49759719095544985	0.5518831502183941
0.42300936991824845	-0.2948779912989602	-1.0377093351232891	0.09912387987451715	-0.4489178484296918	-0.37410287867936165	-0.5094858654643568	1.1355263259460278	-0.15320014204863333	-0.9484013136368247	-1.1909199474694647	0.4145606943140099	0.9541190280597688	1.7752939494514797	0.9752420131408233	-1.9327063740778272	0.1755942242084674	0.2343217759305649	-0.42088685824360267	1.388728864767792	0.7227079405301661	-0.07471506253521301	-0.8123964171851813	0.946139179474395	0.898035018459004	-0.29821823851100887	0.3061258653262878	-0.17563012593940933	-0.42380472630200894	0.885507904647333	1.2681559133585079	0.6291004163413373	-0.12422984799635758	0.44072510958067734	0.6902920469958946	0.5270068259399361	0.5964794323471074	-1.2848582635301093	1.7788886056736126	-1.014695194413801	-0.22445163238990948	0.9768762777487283	-0.14239749241558625	-0.5008882059962434	-1.3645040841232448	0.6818091264836574	-0.11295657400801688	-1.0170751634009705	1.1030878132313313	0.8602027096093444
0.9856269175094328	-0.16710487474345626	-2.141947960426285	-1.025346394814994	-0.08592790445136185	0.11077824564957839	-0.39954761498454483	1.2945826227237542	0.08998851532846891	-0.8365848624084613	-0.8374737336477222	1.57209723475476	0.8249116694642453	1.729005808010801	1.3214454180940949	-1.540833828173879	-0.3576100783193298	0.9824442147382807	-0.9778033706530286	1.5392144308586475	1.3086605855151885	0.9676199312913731	0.357567706547033	0.3203245794610332	1.0353925981495495	-0.29366330836676424	0.6667292388721875	0.3640036345203493	-0.9230521886020749	0.9423060024413242	0.8848825193045109	0.39810000102669124	1.0838463626664767	0.6516473939960247	-0.6765234313207911	0.1963251156773952	0.05957855253911043	-0.7653997615090935	1.11559133108898	-1.1643000351955883	0.24740816839117163	0.15254853739445196	0.35757392897912826	-0.8886947710003775	-0.7137918578632988	2.2281897419730705	0.1825824087259982	-1.5625348832241166	1.137657103699174	0.7154740344659515
0.8407118572125232	-0.5429367492717134	-2.282654260356724	-1.7021582183828463	0.011417805179561865	0.4198596193751595	0.3651995960750121	0.5316201925563661	0.05670083259366949	-0.5037411430597657	-0.5762647662762354	1.5449590194862197	0.19180402614681372	0.6603662805058294	1.1558005343935425	-1.090844828861549	-0.7888632072125318	0.45111666409829215	-1.6199120048203979	1.2214144833043985	0.7832678279645219	1.249814454906052	1.390415426200385	-0.18320617086452975	0.7483272061842694	-0.2755487659182456	1.0918445651348292	0.48250628870688056	-1.5263031740347461	0.10355838125841674	-0.39149819068665875	-0.21264913561382665	1.6175917677722624	0.7390523528913087	-2.31870773696859	-0.5654348707689524	-0.5262165810715121	0.10743561974592364	0.16406124200426214	-1.302624115969379	0.20055403187956788	-0.9156872787454625	0.44018953845297115	-1.2249668718467583	-0.23135425098979107	2.1829892220664773	0.4664618622905932	-1.917783654713198	0.6008341963349485	0.1901128613676237
0.25086188665232206	-1.242511279923436	-1.3032417055191012	-1.7471477688730483	-0.36501715072386093	0.26470359670398425	1.0536257910473863	-0.5284201946880479	-0.013128204749288358	-0.40788136788566415	-0.5560354344237178	0.43001415799886106	-0.5219247833310567	-0.9644353588663259	0.48667301565766685	-1.0254137861270871	-1.0869915986199343	-0.3633312464669844	-2.0640703574552437	0.9013593334969402	-0.3788181715768072	0.5803626893291349	1.5879840509974685	-0.18715375948737886	0.11150316395773155	-0.13478855773031914	1.4838544385250891	0.006837051287279475	-1.8430898835280425	-0.8602078703553626	-1.6702279047470743	-0.6390897782542773	0.9909993985454324	0.4706337296487883	-3.008106075985555	-1.191760285628466	-0.42701829043146344	0.9165424191576408	-0.5129489175818394	-1.316434958991548	-0.12414080471880022	-1.2867318889567638	0.08015412514435383	-1.281901277141525	-0.02972569721987699	0.890092312359867	0.490289858522513	-1.4523869177629645	0.047171972881769934	-0.0808504540027523
-0.12989343360618744	-1.5816522522724477	-0.09320083160146886	-1.4611296931615712	-0.764834199195121	-0.20648802948855796	0.9620666255446193	-0.9783670018368991	0.08045752423662682	-0.6284830520945877	-0.5857486543117079	-0.78433325764578	-0.9591067875353636	-2.0960777978955245	-0.32148226893444515	-1.2526627721748762	-1.3319682695775812	-0.34105987714570285	-2.0672145582807038	0.9952106280188919	-1.2436299064615692	-0.2276125397597472	1.0020515277308903	-0.09016172256618357	-0.5779497706165483	0.10280350443837499	1.5583608730167215	-0.6813630271454522	-1.600020608617084	-1.0852997136183848	-2.1500256007543075	-0.459619395751909	-0.32488587926886797	-0.0124536143872612	-2.4643739217072467	-1.2097088260796263	0.30232218036466196	1.0911303587495713	-0.4377618011038926	-1.1326382245385656	-0.2224063276706178	-0.6469764137408125	-0.1107504878635019	-0.9731255427923756	-0.024755686170706434	-0.26712451629249934	0.049943352116774	-0.11741680873597862	0.07916623595739349	0.38091240967044304
-0.0001407641688293737	-1.2297185098050432	0.18427957007381973	-1.2338311674413605	-0.6256815570675069	-0.5422813728830537	0.12940259430944057	-0.48032273536875336	0.15144223364890497	-0.7658312566150526	-0.5512140349112337	-1.1999117959868382	-1.0850068143311082	-1.96018219869676	-0.7881031582974157	-1.357264608295068	-1.585980782998942	0.47873849027140636	-1.756420289862858	1.463298225338676	-1.2894535267692366	-0.4098389661266657	0.2872224789625944	-0.540614144141879	-1.0246630951674096	0.33412130175642213	1.0895801356136277	-0.9864417203200946	-1.056678523625308	-0.5260788335494241	-1.8006364851676675	0.2627212024552679	-1.2214715618422167	-0.3234536680316315	-1.488398400830884	-0.6451817495917638	0.9767870545555747	0.46235305570955765	0.32302004027031933	-0.9571887728421149	0.03367751121337809	0.4293397750682527	0.32300768256278944	-0.4739529796810465	-0.095550711276021	-0.29988847038258476	-0.812209626018985	1.2993417595564625	0.7285733284025823	1.2034447232720176
0.37536849383862825	-0.5828672856158147	-0.7305352623815385	-1.149787552388658	0.07917441212730107	-0.4536734467488604	-0.7958588981282527	0.4689336044304541	-0.17110452156543957	-0.385736052706771	-0.678774274542842	-0.7679723610977581	-0.9859280266950732	-0.8024376461844214	-0.6548025481942479	-1.071677918827971	-1.778147943490935	1.0747814830276932	-1.4869672394135462	1.8220976471798458	-0.6838674745804443	-0.13051973615471713	0.010360112227803201	-1.5595343449815062	-1.0679555935421923	0.49139273078224477	0.2128037891558546	-0.6355718851720118	-0.7078232712033125	0.10741180643906406	-1.1570699211218778	1.1426951055178116	-0.9179883775632892	-0.2867362891375781	-0.8754916626943	0.06120953213168362	1.0469517388567333	-0.47802311368748396	1.1650598614033194	-1.0311905308634517	0.3155339234301952	1.0301219212110568	1.102676827816184	-0.08209002290086385	-0.08976887127707933	0.5147499019924975	-1.711593619281134	1.8864558811837897	1.4053974030983678	1.4487942592124814
0.6165166049015023	-0.22185124474203952	-1.9364803463037972	-1.0277813344031081	0.8044151492822983	-0.10266405130881547	-1.2477136865549858	1.0644983616523964	-0.9106221718175557	0.4451232805656714	-1.2337569179312027	-0.09238794119992141	-0.6021689658104658	0.303197664748357	-0.07576580146524525	-0.5108900696171418	-1.7657197354151457	0.6853175891390917	-1.366023630060663	1.5942280652624923	0.14497003998074906	-0.1301856117089048	0.1926589234599578	-2.4134630200032245	-0.7056831795480145	0.5652998585594148	-0.5830387632199406	0.10351153779178648	-0.6382998794767382	0.254838254393511	-0.6265091200915482	1.8354455161895822	0.3527408416225359	-0.15236391515853287	-0.543200377691152	0.5007917929292764	0.5697921600603785	-0.9782101495921774	1.4643444197383193	-1.235916871005907	0.2948325646310003	0.7437612572525418	1.521336131081511	0.04998731490273711	0.17673313071354727	1.1138555396011474	-2.1394349999427553	1.4914960594820597	1.5006097450821605	0.665273396637394
0.6791332575696314	-0.19188848801528255	-2.3248825794221957	-0.758791137728081	1.0048379706626245	0.12296524347255877	-1.1531650533155995	0.9387831795921645	-1.5427347296376586	1.1377315095462865	-1.9949485143944623	0.3516914591883605	0.17222044868146114	0.4910083503216787	0.4831496238200826	0.027885594495353664	-1.4817239781519118	-0.4059655418784265	-1.048735521607336	0.7667153322510849	0.957488485800266	-0.660513625347889	0.49180252553744325	-2.399717004249724	-0.09513069396904879	0.5641404727321456	-0.8155756253461912	0.7261773624254113	-0.3959892515222707	0.11547233711612474	-0.16951728428422325	2.182488507464397	1.6106782805889384	-0.2918933765131015	0.07949823851630436	0.6251352632909848	-0.008739695952886777	-0.7026279340721667	1.096168423059272	-1.114326983186869	0.0051681077455490165	0.006771441167782658	1.2160823493497361	0.04776074503074001	0.740230573174923	0.7917968956517513	-1.8594431481378106	0.7669990538899408	0.9867014443417348	-0.5327882405360344
0.7635387858224486	-0.00961455899837251	-1.657668710775354	-0.47263393491903705	0.6659206609013236	0.08840947482747745	-0.7302554331980171	0.4176038390018216	-1.4377320421693274	1.1570687593987596	-2.2336785250931777	0.6306906567217127	1.1535974569305913	-0.0474581825967539	0.5798606405853663	0.4305156937894393	-0.975174061502744	-1.301572388032525	-0.1323476542664726	-0.20794636623845753	1.6588661842577554	-1.1020123354345563	0.6698894633753568	-1.5858881052135247	0.4864863866592975	0.5068274753343799	-0.3904779581775556	0.9761971248450584	0.3952923552907679	0.23967501674506367	0.3911370846898005	2.107304368211383	2.047315111624657	-0.728524910670225	1.0339621806140238	0.6534347662415985	-0.33720074929530364	0.036682412833703736	0.4306327514382462	-0.34346199083457374	-0.27499060547660914	-0.3618772540633266	0.48203284371080257	0.1726231697882282	1.318907282236933	-0.21723305621664554	-1.0806433387837564	0.3818759668002794	0.34892495597050843	-1.121270761299879
0.9074854111885624	0.6577982955280318	-0.6154493878020577	-0.34903114968680793	0.2520577114874656	0.06726286905670993	-0.13655075128508104	0.12473125436228515	-0.5015700650876238	0.6108542809654078	-1.3856955359330951	1.0076584651856082	1.8167139693833738	-0.31288877833329326	0.12600635605097757	0.8706435928443805	-0.33986653351926205	-1.4309556458939647	1.2578204282162142	-0.8685033318330639	2.0312947358009064	-0.7584886637304331	0.7616728077818137	-0.6453696248325841	0.7983912598104129	0.44435094772172773	0.33184994427136194	0.9934694497941646	1.4354487572700823	0.6845319741519502	0.9825245937041381	1.5391002300549974	1.6547814576862332	-1.0601432664218302	1.592937624509546	0.7411614238824062	-0.3578970884303326	0.696685756627765	-0.14718513187628457	0.8826633261407855	-0.3626426090023977	0.006144146659844108	-0.16297074505998485	0.5287521334055919	1.4968034809608715	-1.1387433862943481	-0.21489425738454804	0.35416288408792274	-0.04601048474275472	-0.8256763368503268
0.8671775143755096	1.5073105063168983	0.07836992684335888	-0.3736730460827747	0.19740597612001243	0.3764432141322581	0.5236631132876447	0.37901769113979794	0.6874417709928403	0.1912284408893531	0.27060902836937234	1.398728875880804	1.7159203551725049	0.3870248335064934	-0.5595524732656288	1.530389866133039	0.29602322330862885	-0.9195912078482508	2.3900199582749067	-1.1668881559676016	1.797249458961332	0.1879565156125963	0.8462180427740646	-0.08267144296298519	0.8262244812885713	0.43303599418698396	0.801195766859593	1.0091090844169894	1.9496560227522695	0.8577766516544529	1.3476628901177026	0.5137206817465566	0.9996475101779295	-0.8825959890779007	1.1266056162888662	0.8178599173021475	-0.1833204589132076	1.0307582803852346	-0.628171381050499	1.9819478992778787	-0.2970600136115312	0.642311486856559	-0.5475256754174479	0.9064934910809285	1.1691114913540517	-1.4147226484790902	0.49094554999231904	0.22676462578028608	-0.37368733745934213	-0.3857664723320901
0.44103660297436414	1.870970877487799	0.3385496601096534	-0.381444306716918	0.5113569664292997	0.9369324694900003	0.9822008111587467	0.9367154372552752	1.395121670035141	0.4713464283309056	1.736679444395732	1.368033233874787	0.9357905111519718	1.6400039303133322	-1.0415679729628293	2.2492097238753685	0.6835963036986575	-0.2192285552131573	2.5168327890736193	-1.3996769463286027	1.003482852779557	0.7906271055302769	0.8362437503634343	0.15304479451087347	0.7738333853938029	0.4730803723424629	0.6341668568896931	1.0014205517316181	1.4996635051482676	0.27354705808046953	1.3996338080635042	-0.7159179799265267	0.5167796001313205	-0.24481017481249037	-0.07029052386042882	0.7362168562858882	0.04272080208786391	1.1433779746722725	-1.250600766881748	2.4389037429015437	-0.20140414245743776	0.7022718384726409	-0.8751864775395165	0.9472654459143115	0.6916287523714968	-1.0332156566489181	1.0231387409265837	-0.24034254797071722	-1.048059783556107	-0.5885877481247547
-0.21887349418716	1.3860519823376414	0.4957709799526319	-0.3067281498978986	0.8581014565172782	1.3176934893212384	0.9015868886556129	1.247720681197937	1.3397165802798663	1.276956142063833	2.1656326198821314	0.6621087404986157	0.03309151326337058	2.3151876503968745	-1.1534465836183283	2.5227694035777066	0.49157980513768673	0.3421973073281853	1.538748765741419	-1.7502365749325248	0.14261339377400234	0.42060798285652357	0.5960302180030296	0.2863105081954421	0.7985944705616713	0.5145994947008413	-0.15818746838984477	0.7460648489531968	0.4459285261104709	-0.7412732148305544	1.3140077196655802	-1.7691344663245099	0.14194375568920828	0.37927300988586204	-1.0680466057236735	0.48225461734583913	0.17736047034863653	1.1524576945328875	-2.0446171998398666	2.09841848246214	-0.14991253487928452	-0.16206902696744097	-1.2973214739687438	0.5082541376247345	0.45500271905570655	-0.3073547657159828	1.3620953254605435	-0.7385438363263297	-2.056590434066919	-1.2540748497295335
-0.7279570049458849	0.33368049155729	0.6591832907231646	-0.2717163050709971	0.9240770755233076	1.232121153483907	0.33403862236573556	0.9418490615495976	0.7912343013385781	1.825372251335072	1.578126727763907	-0.39873528237196654	-0.47404724816690175	1.7283956663099325	-1.1026644971113007	1.927176717088373	-0.3802615924734935	0.6427657030212448	0.05949688903085771	-1.9935389203818017	-0.29466515306774593	-0.4811996235143717	0.19176974444239156	0.2486392320003341	0.7847888460837434	0.5395911521000495	-1.151897616091785	0.1746482840056632	-0.474618605355393	-1.3084395535805546	1.2297822206639022	-2.368485561816548	-0.3971917500787041	0.5893355953058059	-1.319440194604695	0.16600023625447133	0.1418597142963982	1.014948983247669	-2.6236702052762535	1.1259856976388156	-0.1701373833134709	-1.392100956766741	-1.6552200030161963	-0.12893630436338754	0.3899849141811646	0.4568105675703009	1.3561908372501108	-0.7820492158341844	-2.7655123121552783	-1.4359379215329315
-0.8643791528610507	-0.6010448494242197	0.5851614556182786	-0.3826082138100011	0.6440223824401258	0.8836809103413928	-0.07007172695426166	0.1163196156321666	0.1842116528030323	1.5227026818895504	0.6891933704075172	-1.1616681382363856	-0.49005150781687384	0.34361052376159607	-1.185722148644158	0.5809322015826608	-1.485749274004632	0.6877742461394892	-1.1677138895444288	-1.723296812807196	-0.34959380395076073	-0.8852622077351632	-0.11837257143067052	-0.1350541164734821	0.4798206525278272	0.5811822526574967	-1.7169459736526214	-0.45285508768758154	-0.9097609605810716	-0.9372379332011143	1.0147790384167577	-2.4708881870339323	-1.1016062542371305	0.49488795841228483	-1.1068936064276367	-0.15687853782101674	0.035537325119166775	0.7456729514894495	-2.498341036030523	-0.1318498925121244	-0.24095557660473346	-2.0073713685290238	-1.692033533026546	-0.4617933355159763	0.1098212436248634	1.0560178379128662	0.9577427144151172	-0.2682996619544084	-2.4935735245133817	-0.6016219037468705
-0.7494809599211134	-0.8081996763318913	0.17137847855795907	-0.5315290955772107	0.12259937108166402	0.7266493497145667	0.4114924368380298	-0.7872088937473566	-0.24149316814182475	0.5782855625702031	0.11263448382813095	-1.2366906005797136	-0.23407513812691932	-0.7175491186500093	-1.425565073426939	-0.8389440018530049	-2.000981529401116	0.6439163741862676	-1.7734878299411105	-0.8397325381960122	-0.5086277357829484	-0.32410597374338856	-0.17959182015300482	-0.5915560513887056	-0.1258408375675241	0.6115348668625411	-1.416370238941468	-0.8192970804114335	-1.0727271677327397	-0.017049300794058454	0.4658266686434547	-2.2014498347697606	-1.6490352925987954	0.6037832707233554	-0.9366331361157626	-0.550565634566279	0.0841759306762216	0.6241321948162799	-1.576815165485791	-1.2057307462554816	-0.21989985989613564	-1.5182780019758908	-1.377958744446821	-0.24306596800920308	-0.42658241085339604	1.322289917783737	0.4913007575008101	0.42224915959769455	-1.2430670299453155	0.6664435876752274
-0.6367577240833424	-0.10005967854579935	-0.2066141256956207	-0.512482766163532	-0.5282338428920292	0.927319662589927	1.7321451286080427	-1.3659988040201454	-0.4486353106889009	-0.23776438915670675	-0.14587534040810116	-0.787710904137429	0.0852994860439052	-0.7973706234942946	-1.5483309397055849	-1.6037383926066318	-1.4257879494486632	0.8028415920206476	-1.7940255764110435	0.27234096543955555	-1.0418199181118402	0.6048358581884421	-0.13151331846250003	-0.4217116292995022	-0.6761385831670169	0.47053885395005457	-0.3905750771264634	-0.9229641275109783	-1.2091523713269743	0.6809778844089366	-0.31780813778199374	-1.7350860644692119	-1.7820800722395793	1.2483604118001155	-0.798285755660036	-1.0427181119573141	0.3555761855179045	0.9574142640361596	-0.30934832698564363	-1.62089597187317	0.10301676993352654	-0.36395225878760884	-0.9044764494322047	0.23033943566627016	-0.6649572238540701	1.1256694081788345	0.4521452536199029	0.8112428097810505	0.22841728810425124	1.3146888204405145
-0.6196725627029268	1.158482827943404	-0.08721208244594643	-0.3157988820682601	-1.1848791673456704	1.1816921237526055	2.8987347903728367	-1.5382051477757432	-0.452253098744765	-0.43397733718874226	-0.4269302710231547	-0.27088733177795754	0.34610427099249624	-0.25492182545573316	-1.329468307037926	-1.5139494123160024	-0.16731952426365296	1.2341266777851636	-1.3574860016931243	1.0698587421311938	-1.5786257171382312	0.9057613990729888	-0.21883689302556186	0.67025542780934	-0.8248554174381088	0.03722642121040332	0.6337797516055969	-1.0341160926546178	-1.1366700257281532	0.8181381258652717	-0.9285070417456307	-1.2659344322601256	-1.593250312283831	2.137806469232841	-0.3125193477954296	-1.4670033121258659	0.5801344734252305	1.620228275393208	0.6583117136859193	-1.2114514123241338	0.7042817916438004	0.5332399965586698	-0.43019272020835364	0.3545457589984316	-0.13260897847074857	0.48339208487782953	0.9161804164105612	0.6955398198204532	1.0730883227401238	1.0028956295532487
-0.5983727126382942	2.1543664776499316	0.42224851557354864	-0.17525493861412905	-1.6011748628111668	1.0944406648011178	2.8230317168188304	-1.47669092004522	-0.31955022322229126	-0.2914922718802877	-0.8272877567072455	0.006882465797082779	0.35665839257643095	0.06644238574038834	-0.8869734599768544	-1.0022922152852738	0.7186701568140076	1.4694715320920313	-0.5488111067869315	1.2872490098906515	-1.4951072214300327	0.2224791801969413	-0.4499612279253528	1.935644641774128	-0.680204833259303	-0.4922465441672459	0.8731179299012986	-1.2479635625926055	-0.5142869892956393	0.6369503870230723	-1.0669162345055991	-0.9941512483480145	-1.3411891064115242	2.532689770742855	0.5050789893993566	-1.5545857756768644	0.4183948761681412	2.016792214776602	0.9466420092478505	-0.3763346106977335	1.0984829649507166	0.607918508179194	0.0010042111637417858	-0.18796349024696196	0.7408508374845303	-0.3800644869606038	1.278886648679713	0.17660651047356926	1.0313156619617374	0.373068939150526
-0.46062925087310347	2.0724048499267878	0.6529140586510003	-0.24372388955305146	-1.4653581403402596	0.6234434560766573	1.39410683025909	-1.3031089513744984	-0.25248432399153364	-0.44032775950946007	-1.021249582015918	0.044650715867273816	-0.09883314542747977	-0.22191912794430466	-0.5472562111807697	-0.6655081701439718	0.5247800964097068	0.8410114506657318	0.4056725097255999	1.0119351521832614	-0.6806052833244389	-0.8660218049445533	-0.5584685206990522	2.1462228610736283	-0.695565720940773	-0.640826133165977	0.1836286452857714	-1.231115006820364	0.5038495969624945	0.40148438806904463	-0.8468072431381936	-1.000765627794889	-1.0751056729604207	1.9194459091675704	1.033319151918841	-1.2033854901105814	-0.053232670635445074	1.647533793710906	0.6045564067603066	0.14264389481558482	0.6462153401700442	0.05069792314810616	0.2779176106402777	-1.051180837334808	0.8769089468882149	-1.1206069757052743	0.8061526050171203	-0.4990085950696402	0.46118339761268395	0.12796395221908974
-0.2009266203128414	0.7624810151504442	0.17855297650481972	-0.30650322191797835	-0.7049320053765332	0.042170603676788924	-0.3813836594253297	-0.9119711900763426	-0.4538046999489204	-1.0040167316580368	-0.6441492650212717	-0.01430145342871377	-0.896716697900813	-0.7562764534436124	-0.4402074931706028	-0.7026626706455199	-0.36378723312031513	-0.634031022523099	1.0238678058486883	0.4312635876834539	0.253764569110295	-1.4925922016506108	-0.35167646426010335	0.949635334945763	-1.0462570397802362	-0.14618975725395297	-0.7585115827791393	-0.5945462399085754	1.1474960467495934	-0.004152328798064888	-0.5898758000716364	-1.0996938022386165	-0.601274809286261	0.5340668197643351	0.8030954100813791	-0.6077681634735783	-0.28598776510990903	0.6608361741270281	-0.05079844220198799	-0.08889733007920232	-0.7104979155295894	-0.537670655279221	0.16019145175052885	-1.4813335541443593	-0.1626337459081049	-1.4436863866798801	-0.49645278278678884	-1.014781507170218	-0.15755751656927447	0.1509298284336936
0.11473166087567602	-0.9516424352201314	-0.529396976034127	0.02428786467113564	0.2671773715765831	-0.47204046961355034	-1.3488624533213447	-0.16104999602533254	-0.8062648987460415	-1.3462126076965066	0.2788750788266774	-0.06291610344193532	-1.4140755942038683	-0.9997815041560845	-0.34409308748566114	-0.821776809233792	-0.8303843364105573	-1.8725089398310362	0.8653144803353616	-0.3225949225448553	0.5986750435943557	-1.3076972963439166	-0.02128212305364069	-0.5580764765370863	-1.2803027358891084	0.5783509622267333	-1.0703906051477186	0.4765258082811976	0.7385997277731288	-0.7531779392366842	-0.4073393717680121	-0.9222140032223768	0.142247257963209	-0.8004223076473385	0.23657642880680863	-0.0905335500459831	0.14808904045032587	-0.2952476504521353	-0.6474515816199232	-0.7669617033916148	-2.089116942144225	-0.7643681016720361	-0.4151052004114954	-1.0095365309460649	-1.3896614814085007	-1.2420208954050682	-1.7203149758425649	-1.0135500532180004	-0.5947578349187057	-0.19053768467683507
0.38828721856872933	-1.844350365329559	-0.497378419998787	0.7827465615447903	0.7451428993955457	-1.023420527338727	-1.248275779032085	0.7744649019622594	-0.8244188169932682	-0.7999832726045587	1.3339631873691191	-0.05540181520878538	-1.0446497354310618	-0.9247273207218653	-0.00382080590056311	-0.6692196335766835	-0.1936557535906261	-1.6185510002389782	0.0012263459446010484	-1.0363639690476723	0.2622838142929743	-0.6511470417846204	0.0008527390084075206	-0.895095675179001	-0.816039745955466	0.6823945238672824	-0.5153596076552402	1.1582677510667037	-0.5305939557981844	-1.5284142747742302	-0.1574427634794941	-0.2762249410582404	0.8170955388256229	-1.384351398921127	0.2709984314112609	0.16367179774910268	0.954427414627953	-0.7727826656044644	-0.8672676432837831	-1.1703319292578556	-2.3066501650879903	-0.6858763761815752	-1.0239118697345118	0.07841915487647613	-1.3148801845799702	-0.6509532941553837	-1.9167039230122158	-0.2985578692129482	-0.7829467547705593	-0.9842958256588069
0.4616033626416963	-1.3959463824910265	0.62759651151912	1.4379995904550784	0.3199375406215574	-1.6917799302163987	-0.744572800595725	1.3522782944203753	-0.1413664023007024	0.41161502153690194	2.055454342825756	0.014966989030891803	0.020516606629787562	-0.9719621825882406	0.47558933682043986	-0.27468250422657814	1.0468801361244235	0.1239932640671837	-0.9193534568319918	-1.3084807676854484	-0.24951796916831484	-0.07665581576071438	-0.48025162915005914	0.1755648677556251	0.21246470270520773	-0.2345275409505628	0.29041657717850744	0.7483191109982875	-1.674063019718219	-1.6224649127276298	0.17491442223558706	0.5704406689198744	0.9502104804142166	-1.206755574024075	1.2010935725387926	0.18358499291693525	1.3081749518231156	-0.9354975528039295	-0.5371118150351446	-0.9301418598954566	-1.050222105508824	-0.5480221505112074	-0.9948634021541414	0.9720257133369935	0.2687738232540611	-0.0006049309808025289	-1.0932950489277284	0.8580234920119452	-0.5989830664392162	-1.4134226454066112
0.17190818182854967	-0.3151712135434402	2.00859326587838	1.364509571836879	-0.6728943444264774	-2.191705161586723	-0.5323909167703349	1.10737775099937	0.9292008167956632	1.1855633648753885	2.187823452439193	0.0753896870634683	0.7525681541839254	-1.376048371257095	0.702322999828404	-0.005736089008219152	1.7172264766289191	1.7920724631952405	-1.1868126300912236	-0.8252654250865146	-0.48297330292473417	0.17620412864512863	-1.1509565070538093	1.3226217635619926	0.865705492101714	-1.5158292931132105	0.5554098389541425	-0.5005782349476472	-1.8115097122080657	-0.7117524647642695	0.27089740025683245	1.0667179443991275	0.4775674666165657	-0.8240218301326552	2.1918639149405066	0.07910772266749361	0.7455558152641119	-1.2047028786580072	0.23105287022816304	-0.3733974508708108	0.6704531952073441	-0.4453009119123035	-0.1058562608716006	1.0670826415845813	1.7929531386598305	0.35952337515097216	-0.20548153501708885	1.7046711147020468	0.04363678512255368	-0.6907539277652265
-0.4264245393733154	0.20211574573231292	2.3576921954878745	0.5498834786845347	-1.3642952259293026	-2.0670307929822	-0.6116145607469969	0.19012408599706185	1.5105295469950932	0.6145514109297416	1.7078628759308878	-0.02408031975582919	0.3033119770001115	-1.7231151697919886	0.5042199724822793	-0.0959245704698055	1.2080809121509062	1.7198622564474226	-0.6324340351490612	0.19038340922193875	-0.4626286542215259	0.2763595919311317	-1.4454108526485867	1.0910557770143285	0.3812938885047551	-1.944327678987976	0.13756396929190068	-1.460615131092285	-0.92995400412828	0.6324144313557425	-0.1541886870362603	0.9171162224303477	-0.10536943376781892	-0.7227473903515179	2.175798407458907	-0.06569157639656069	-0.2554922166516123	-1.6343967398986248	1.0146965727809996	-0.03736496923931993	1.4263950397832577	-0.28772067721054667	1.0561917797690683	0.5031831628946642	1.5398698960434252	0.30877415833644334	-0.11810199163410734	1.5278331806891305	0.8934764849641775	0.8171446114742426
-0.9224325009101381	-0.241539100596384	1.2621872857375327	-0.2746473081100074	-1.1168847991270983	-1.2780561594533069	-0.5189866829691091	-0.6278144868095693	1.0212952736805436	-0.9862106590322213	0.7820640921579262	-0.34206511765312914	-0.9410222018911735	-1.3387126870198596	0.23665037748625137	-0.3106653269162578	0.11515690507694103	-0.07476977419861003	0.30468948626864484	0.9745352425807978	-0.41669740030675034	0.4920604749035519	-1.064224376658186	-0.4783397781537621	-0.8251333992720246	-0.9840663541885228	-0.3900919883490631	-1.1755732371546626	0.25707269215708217	1.413054706833118	-0.8378845682152558	0.41691102133921254	-0.2329632396467419	-0.8559186575532639	1.1111113192298387	-0.150709100568412	-0.742964793537277	-1.8342708901171825	1.3497902511698385	0.03826712351235046	0.7828714369690062	-0.009074695283960096	1.6169979431549626	-0.001956257635684392	-0.35465751819973934	0.08459454596515069	-0.7067791495873036	0.3190490353348703	1.370582065353928	1.7518746182289842
-0.8070947838691356	-0.8616586002729454	-0.3454906593233084	-0.31675514436959545	-0.1296122067817976	-0.41693804030155024	-0.10079953062564216	-0.6120771908787341	-0.12155902383137691	-2.272760925672802	-0.22080967616700828	-0.6632010315749992	-1.5947652371778391	-0.10948794896842651	0.4361678826940226	-0.16938747972539114	-0.4012306176415946	-1.7917697089552225	1.0622913208117701	0.8716732838740627	-0.29030477762436735	0.8503756328299393	-0.2191698455160651	-1.8891128973418376	-1.422996997038736	0.5565626243187938	-0.46012314057322407	0.17790105451787516	1.076684913436543	1.1914685229976754	-1.0792717760221253	0.17386851198875336	0.13622094912638005	-0.8106904992835652	0.05936958729947565	-0.0256021322067866	-0.31507446941580164	-1.510695324877916	1.1341978078602541	0.33632308701936564	-0.28776444537125395	0.3116785010509659	1.3228637370344676	0.14924166103313197	-1.9222026073434186	0.11395373824178884	-1.0975654211257062	-1.0978617092256917	1.0726821987066508	1.1838394821138392
0.001979973877832442	-0.6826042799311748	-1.113021403524272	0.46002191724224245	0.7434163324274794	-0.14593385231736763	0.20595947801535533	0.22093770214105873	-0.8371490771404662	-2.1655894983904465	-0.8133621162047651	-0.6064345798580234	-0.7491521727200549	1.212256316856715	1.1645527627195775	0.4973193557634656	0.17227833954129881	-1.6801452552032223	1.4149421615293858	0.024159737921934116	0.20404908880484207	1.0858705134430138	0.6006129658610576	-1.8233064240574814	-0.5825736593685317	1.2734381718477938	-0.13477481135339864	1.4518899840516188	1.3922737721903808	0.4597192230166627	-0.5083445726005072	0.47852929670254674	0.5180337790151146	-0.3576123489501182	-0.040429809511729614	0.3680444896617052	0.485182444858779	-0.8675158414266017	0.7305574442420004	1.1408048319520605	-0.47372514830913903	0.546284123141398	0.7802635632192866	0.8752623551871456	-1.5291051556965438	0.6241675269707635	-0.7013910320074109	-1.713053411378609	0.2680003915213931	-0.3069669196866
0.948217264210595	0.25706313280745635	-0.5997120000576783	1.2585612490200946	0.8127490003079446	-0.4382074699943888	-0.062076352974704735	1.0898073947536455	-0.4973001173835227	-0.8927995558838574	-0.696898564239178	-0.03270763516704753	0.9137890001245276	1.6365294534807477	1.8321638391604744	1.2827521648299836	1.213495285416561	0.1503567955579933	1.4532853884082888	-0.7046363505173123	1.0366368107525696	0.913388131244721	1.0386986726884089	-0.5006468269272542	1.0176835655289065	0.6135346984436373	0.09088916523653771	1.6632060113955598	1.4007400767806977	-0.006990185146966611	0.3718363947038362	1.004464680079041	0.4972701227783526	0.2573749450559229	0.5758279045936252	0.8167081881562276	0.8517161949429063	-0.31265612465995485	0.5781053495392117	1.9792719743481326	0.4817411919102052	0.6500150771261909	0.692834028800482	1.513608147154467	0.2794713421860152	1.3757853024007263	0.18992091161717403	-1.1861246139280037	-0.2632517755385864	-1.185465131062258
1.288114971081524	0.9376896573640416	0.39731397042421895	1.2106568159375315	0.19142357299064822	-0.5644536467242487	-0.7239534198937613	1.192060622325906	0.39465767577529115	0.31849239863387	-0.0650409008495913	0.680599472291907	1.7479120458443989	0.8839339426877914	1.7774800962360788	1.556387028899535	1.6592971390348683	1.90381349486794	1.2618398287711385	-0.5806143159358518	1.616277086235818	0.3725023065526529	1.0487901504534283	0.70366153618451	1.8308524613356163	-0.5519333479084854	-0.007631616220195295	0.9032985724852317	1.1873307638544481	-0.008463984291923214	0.6298209426505218	1.169297434875864	0.20166234188201068	0.5745899344675879	0.8681162410570564	0.9314950772982045	0.6265187235397393	0.11018905653119082	0.6957793224843248	2.0060059487878963	1.5761967718436602	0.6519081735741475	0.9764515324532111	1.4590293014877063	1.436457541875269	1.8062693928945763	0.8663927792431062	-0.08996093713048933	0.022427157270971245	-0.5821773655107767
0.8005767991861685	0.5933132054562076	0.7937634111058464	0.19942003673863642	-0.40207078965281284	0.05223852587401135	-1.0629120214970689	0.4538756026519819	0.7585500809952345	0.5269306077529756	0.4808607097147594	0.9033785846398354	0.9321672150915997	-0.3266343278488549	0.9856749346433957	1.0805519719841956	1.0742791501521496	2.0010444049417435	0.8024975713008141	0.2731339745308589	1.3321091481019287	-0.1128259131699591	0.7671065190706503	0.7977949531326487	1.09609418357337	-0.8965726171082989	-0.11521653807762056	0.08662813175358429	0.6818548941541046	0.03016455656941004	-0.0606037130691118	0.7535678395735526	0.09011306275059233	0.39603571908056123	0.2783071892927335	0.5455137815236698	0.3468127314021074	0.7270981460015818	0.6613858446037225	0.9660457400950682	1.7046189981159652	0.5708119385933753	0.8466565388185249	0.7274863399506326	0.7480143451750455	1.4963985126144481	1.0423799174674164	0.6753765528039853	0.8747166644163988	0.8163060766027334
-0.027869499930245654	-0.3660066227793157	0.33257005916447996	-1.0638237648534483	-0.4531080052217119	1.0689089328412897	-0.6330194481039351	-0.48156766287972286	0.12418134759570991	-0.07596879607868119	0.42460652660149717	0.37569631432741063	-0.5951694616531662	-0.9419282696122787	0.13334774562815552	0.24801736314672945	-0.02042366397471289	0.5801360395892446	0.1437180671596513	1.0659306701596543	0.3105342633397558	-0.10223256004628668	0.32676206231974536	0.06289793934263241	-0.36120674035519906	-0.10386243689686032	0.1040723196634658	-0.11587303690426692	0.004782566075326009	-0.20921996454888225	-0.9863801417303637	0.10580113306059971	0.3388255582615984	-0.05495651321202987	-0.652508865120994	-0.010269709039644467	0.4369548970732934	1.5960089965658018	0.14669063693353618	-0.38517038714522506	0.8398479570967442	0.42223111973502236	-0.15879703852211605	-0.07742128991203814	-0.80129190932524	0.5464185271360609	1.0349306046815565	0.6880716445782253	1.5081074923146514	1.5629972161211387
-0.5629225015579429	-0.8706571520145573	-0.33024418544059736	-1.7088178260924685	-0.18995171436576297	1.4896828895159624	0.19267855888389243	-0.9690643794204019	-0.8805914352943718	-0.6007026316963311	-0.22735774133293415	-0.47098084681644187	-1.1824820046041817	-0.5061108085635129	-0.09698727701032116	-0.2892974007308236	-0.777342045812914	-0.9217868785519039	-0.3602756562983734	1.205908971455322	-0.5856628711363305	0.36662559048906346	-0.1828146919421231	-0.5539100331054012	-1.1074529659566164	0.7935758176674025	0.4137992239106593	0.04948718429866511	-0.3870958682398364	-0.4255864820281588	-1.126959480738825	-0.2474868614285779	0.6045579336179356	-0.4013015184270935	-1.0141827354386934	-0.157990188588053	0.6150400853363035	2.1044754660240277	-0.5892615076879499	-0.9570975001989441	-0.04633662156625538	0.293215403537357	-1.4204664232784068	-0.35168103632660463	-1.330480439492564	-0.4817212948732746	1.1777427669533966	0.24474677338636644	1.4020436362817525	0.9954581610873678
-0.6687917297980313	-0.48245605200421704	-0.5211228829462318	-1.4108181751157551	-0.25792107668760006	0.7416914240463187	0.5988445696182904	-0.9736189987683568	-1.2530885969184862	-0.5419485772940308	-1.0027278358080622	-0.9010239549462343	-0.32442192978568896	0.5378347414313168	0.3242994018250181	-0.1938915946807161	-0.8285487248842724	-1.380746682645784	-0.30798521680981233	0.8499642374871341	-0.6370686903291329	0.706503622114527	-0.6624935404521173	-0.5826255799908326	-0.7060932928974373	0.5764652919041093	0.20854063614992807	-0.15078035475795676	-0.08687305302608914	-0.10362351563751383	-0.26144447623383943	-0.11589613925726903	0.4639470856286993	-0.45140902928873416	-0.612187777621371	0.3221596371711251	0.2770809958804029	1.5084186600861262	-0.8688740639321617	-0.38602639410203105	-0.1177668929658659	0.305243876330278	-1.7115930432702815	-0.07543604932205222	-0.3222671017904246	-1.005401576870885	1.336954293907096	-0.11133470646231958	0.7712023887228259	-0.1650786680712767
-0.6780250736467871	0.14765831036488178	-0.29753631979933687	-0.5166847515325472	-0.8860551587313572	-0.6392791317965899	0.20263644412714524	-0.9396839605110369	-0.6751943172178425	-0.2189608454745804	-1.4187805520514296	-0.6045562564898161	0.814809097118833	1.3664881781848746	0.8238299472743618	0.34409969313550626	-0.4518258137173375	-0.8989745763440662	0.29354874921314505	0.5672460852264408	-0.04692161336251562	0.3362515888048722	-1.0043010203013598	-0.3138886853698823	-0.07253348692870386	-0.7840054793281006	-0.6379006067163762	-0.9496959048717006	0.7537779952776376	0.6639920118891883	0.800614898386951	0.2560534471112703	-0.02929315643409822	-0.2758723890051874	-0.0808901500923512	0.9893691249720017	-0.6437205792143618	-0.0905275806420695	-0.31562335512022427	0.6691272807008483	0.48488022385525176	0.4388774384818354	-0.4770126526090862	0.16172012312761114	0.8472870327356092	-0.8629491263650344	1.1563977473224072	-0.186899840038004	0.2331194907014202	-0.7049099306355213
-0.7710358199289175	0.172874188362683	-0.21282099192753168	0.3606886486385851	-1.4891500868817522	-1.5072965057850838	-0.5709365761475969	-1.1462892697825189	0.27490144778413084	-0.16667593882720635	-1.3448737847919285	0.008698152392893229	0.8084532454870509	1.500296806732195	0.8444732434935353	0.8751982150498998	-0.09907915359899636	-0.24265715841720784	0.9157917465525273	0.6090789904369475	0.315185859887234	-0.6415833601609199	-1.1553210960192477	-0.11233118855423221	-0.21874463105354597	-2.0353338560152494	-1.3635069624462566	-1.6852734196167116	1.4467209059551491	1.0258436339469628	1.1088186160972613	0.5192982933642933	-0.3812585947811582	-0.06428974000273883	-0.015572591471625844	1.1434330114693665	-1.4595646045156105	-1.5515279352509503	0.6536380824749213	1.2642166489891704	0.9700332059435905	0.46072185433634055	1.4661540851206252	-0.2582465708439221	0.6364379227179489	-0.3936468612702554	0.6215095717614111	-0.2207368828785302	0.11036565750377399	-0.20828170166715504
-0.6132770531605943	-0.4008825876905633	-0.4950758554884209	0.7959979465929682	-1.2051320079992387	-1.2478078170400089	-0.9999382810222837	-1.340358202322816	0.8689527695167127	-0.3571288645685714	-0.972036616608388	0.2766336415941997	-0.3757433920410495	1.0535167821548588	0.32426138199220433	1.07633446194259	0.06777133053134625	0.17084638162205426	0.9528777581776671	0.6847693296822541	-0.061786213857850436	-1.4167945030996707	-1.1327335655073854	0.13695151448523768	-0.9622278697573018	-1.9121675350570118	-1.0179576397971903	-1.4644066598127523	1.382733677825403	0.21690171332741084	0.5531053223163213	0.5450461403196053	-0.2527788696072012	0.0021933251996529997	-0.3081727064377179	0.5521725972488085	-1.4687003949405861	-1.7114519271936472	1.1481196015016022	1.0666896706915074	0.8514914987738074	0.1476758059944443	2.5937185408685823	-1.3188879346971658	-0.8588352935978406	-0.11082107152105986	0.12171541217099009	-0.44319970929215874	0.16289992063402114	0.6357004424549639
0.2137179434696643	-0.8423544248266895	-0.7126560713915846	0.7194450220286246	0.15244998058597417	-0.3136743540944195	-0.8291705268597421	-1.0680994094702434	0.9536976813599671	-0.2581711285570445	-0.5576817751688538	0.006392876365207083	-1.412891979741784	0.439029202608562	-0.3920110012944805	0.8876266042169486	0.17342810112071524	0.449342726271934	0.2889567190985381	0.4434920157744198	-0.7293249246089137	-1.244941265136572	-0.9600668215359515	0.7153018645547808	-1.1764334618609686	-0.39965163301552753	0.4205462295043413	-0.17027338435994424	0.5984862784896163	-1.490086125307394	-0.12995197688035254	0.4274593245054364	0.12925227760077157	-0.19760687556150777	-0.46419773110013995	-0.28057294167594987	-0.775110584515755	-0.5865532645481716	0.6476839589553263	0.47077053080309383	0.3670158758226784	-0.38061589975955656	2.040603831937794	-2.2647246562665075	-2.1482743532977557	-0.2525790399636102	-0.07040854168410594	-0.6883445387928309	-0.016320910499902818	0.8863516293850989
1.4885776193903688	-0.745711832436118	-0.3407689418485426	0.34158690464946234	1.7450602956969798	0.37046318353731916	-0.43407620972100963	-0.28328832734018816	0.8616664180130502	0.3892346010402856	-0.25865051514381576	-0.3332846144197055	-1.2383430483172384	-0.02092914536321405	-0.9574362961491663	0.4113989711623219	0.32868809931667836	0.6275492982096244	-0.6018252064359112	-0.020375641939076178	-0.8107138849164949	-0.23573298328815917	-0.6351868742941655	1.4531699811888874	-0.2419751664095788	1.2826072990406803	1.8443146840405682	1.2848487362903112	-0.30253689066400064	-2.832883386649247	-0.2191904368068735	0.28625977384226936	0.2540546543444924	-0.6361209061356514	-0.33875723254062484	-0.6148656155560369	-0.2042431656627588	0.601979002581378	-0.4899466726608074	-0.019499084794822798	-0.011137967375166234	-0.6452272463818853	0.3136712891412812	-2.215657656503158	-2.16213041717226	-0.5891432065226964	-0.153048340890406	-0.534230608061285	-0.47597137686961494	0.3251219132009337
2.295067368879174	-0.5459667329041067	0.5014663764161558	0.0007630261072203554	2.396185896910913	0.39378751211350294	-0.2986079323489303	0.5071963760838211	0.8160002550518919	1.1227212326642106	-0.11174066481101573	-0.1509904280227055	-0.25479725076393034	-0.2121942431062171	-1.2525420625097423	-0.1818969303173101	0.4757259618168215	0.3774033836925986	-1.0959479700361736	-0.2888096028213741	-0.0448521351454555	0.7354108019880081	-0.20362884443357296	1.7802029653143019	1.1149002577417486	1.861513407568504	2.091924109338422	1.7632386624833267	-0.7456023856753614	-2.6606348533899697	0.3013049972247939	0.1693811607824838	-0.060715514236913064	-1.038229303814168	-0.26578334710979024	-0.20927334240736659	-0.41547821272731994	0.6667128029208459	-1.3654523633251479	-0.29787574262301386	-0.2170574874611896	-0.2373358597566122	-1.2562585575038243	-0.9837344804542766	-1.3381433459245304	-0.658928128667667	-0.4656300345486984	0.18805255668209134	-0.8635118979221085	-0.44003819066055305
1.8491156121378296	-0.8005992156132322	1.0940915022020037	-0.02225248855068218	1.674388246345384	0.14786857661678396	-0.48672060187187094	0.744511977062685	0.6981597307784738	1.2562399223099974	-0.03079020973197539	0.5826338709078975	0.2897015773305094	-0.13920474651752465	-1.305436006581828	-0.6537964449749109	0.5138771509353011	-0.48676214011790786	-0.9189145673322839	-0.1711346198459684	0.8702366691621448	0.9329075965722867	0.16680675108463752	1.4265845578966718	1.6360512194419208	1.1207170952811643	1.1526245207111463	0.9622990127975235	-0.6358360401488043	-1.0024126919365077	0.9111269704884437	0.1187483951990682	-0.49090593314226044	-1.000184644997672	-0.4884879611144774	0.4850466023291571	-1.2338496262661662	-0.3785082710750093	-1.3495998205326523	-0.5191883963178169	-0.5555213818278197	0.7152593914905653	-1.6720182777289838	0.6687379307441723	-0.7922519365066065	-0.23589751254336816	-0.9314597127634632	1.1115026277317028	-0.8525857469932049	-0.6873282219330757
0.3376883176458395	-1.2470260142283687	0.919998603736536	0.2949458072806213	0.29482184882989537	0.21953830189382031	-0.6709353121094448	0.391133855136322	0.418721793299153	0.7189241884061172	0.17716593276283685	1.2337896830626733	-0.09929242189824236	0.12317317857502008	-1.1445943141069692	-0.7568526745777567	0.4560549723863094	-1.4723838629983503	-0.25351638669534404	0.058251144520212295	1.0196654696420144	0.4792763046911612	0.2646012608666843	0.7908529842864811	0.9941930762739929	-0.06740576033386704	0.12634465171372897	-0.32687994712223334	-0.26080823636078876	0.9587645864123834	1.1982514939202662	0.2086664248171892	-0.6495133703855951	-0.3741131112201386	-0.7700357534441823	0.8239690870384245	-1.9080247682884655	-1.4616772322074376	-0.5656121854486265	-0.6757993453793003	-1.1226172683335645	1.5761227067494932	-0.9442741040221917	1.617669407231956	-0.8349467266986144	0.41025685815094826	-1.0779051241510418	1.618300603978082	-0.4962778620074113	-0.2749325285198536
-1.1897517212057382	-1.0050020817989829	0.24962282938752076	0.6591203850044479	-0.5731201361575705	0.6900799141375591	-0.5475372198434498	-0.07714692920236638	0.24496534913285967	0.17651088367062498	0.6386455949189691	1.0997789275010794	-0.5979392911469877	0.4021496897183291	-0.773504403173228	-0.4356698800047002	0.39335331788081573	-1.7331697664046763	0.5016170999546405	0.0404404887899855	0.2409767886112774	0.09772155742668225	0.03487181871817419	0.4109690402006577	0.11844692048901974	-0.6572271310348633	-0.029913017199271034	-1.0049213086757567	0.09906833905538527	1.9520400620769256	1.1594653772454933	0.44855938504913767	-0.5400824714482302	0.47063111953549813	-0.7498620351796534	0.5709209185494921	-1.9174276934646834	-1.65826625105313	0.3518376889632855	-0.5494284563941364	-1.5208737559247834	1.750291448173729	0.16418794495563319	1.3052673487672453	-0.7506531304125209	0.7498998815614721	-0.6531053000943866	1.392133357639385	-0.12014829023991093	0.32581769676798294
-1.7901515478698784	0.2268209545794812	-0.22291876008267916	0.7079204696713274	-0.413217992190115	1.1220300963512604	-0.08206328721285495	-0.24043536643714364	0.5091393069093542	0.26583065813631074	1.155655028046624	0.10807010524687691	-0.19996655190688137	0.49403909811113894	-0.19871197217783027	0.03700509801873941	0.36010896535582454	-0.9803884628203692	0.9861879282835013	-0.18301594702649807	-0.7512978310386674	0.24113402904868647	-0.31977449729944774	0.23206614744107143	0.015568670722150204	-0.3475929304274388	0.47091488609634596	-0.6992484306029488	0.3518246251016829	1.6700357176663774	0.9413601387727557	0.6975746020985428	-0.42808601653871353	0.9376031955944608	-0.5092495977596447	-0.01957201617452201	-1.414983762572145	-1.0797469434897748	0.8776480764616841	-0.09548799585496362	-1.2881806861824383	1.204711152444287	0.8885299989083508	0.15164638122585092	0.042856018433325094	0.5297475625446226	-0.004420479032520598	0.6437814482320486	0.05462435729852931	0.5520593883783228
-1.4212588256492011	1.5435635586456986	-0.2455171477942015	0.40850722373433707	0.20305114205769448	1.1312944039786574	0.6071186456611802	-0.2063771308994398	1.0344573195815467	0.8766926246385494	1.2272689287838983	-1.0576302656382377	0.9126087593025529	0.3560211258732623	0.579999454562588	0.24809544615370807	0.3201690987240928	0.14348488289546518	0.9846158639008515	-0.22705715235191265	-1.1582321082943254	0.6575791302357727	-0.4830234168036822	-0.28506632164717555	0.5596476030865405	0.27598191907414765	0.6195789668007066	-0.03489223200934577	0.46034188651962865	0.8532623956205203	0.5389917746314513	0.7647318757398734	-0.3470967801656955	0.8574465117147745	-0.4906905992168848	-0.6000219947504092	-0.9277073535700271	-0.5476361359175611	0.9696722477813204	0.32704609284428454	-0.5106662561180219	0.42886188239246253	1.0026272682650568	-0.9215110224377311	1.1180790307099848	0.050488666178801433	0.3328120849002085	-0.19582163659593468	0.09272277235385663	0.2568612630860829
-0.7779402461096745	1.7234910685091678	-0.2798254826236842	0.17249322040403803	0.2659207726108139	0.8105437080401513	1.403596020465041	-0.4428269883975588	1.1116450678769902	1.3421901762182766	0.5294021586900107	-1.5235430677157882	1.4997956097293041	0.1852586786132193	1.5305433988675248	0.054792289292327497	0.28442751150812173	0.7242917429326089	0.4916479041217823	0.10070247592877654	-0.881041740630963	0.8341872353588732	-0.28606384754192504	-1.2816477330653864	0.7214242069840383	0.3768078842659729	-0.0892457595472052	0.08608764006512024	0.3275973169075255	0.45068337067803677	-0.1069782317984169	0.6105092535569643	0.025460064827934257	0.7378957123495974	-0.8358202675330515	-1.0623703079763789	-0.7753348656413528	-0.5797992251199298	0.9254700925288161	0.27955941986350247	0.165269575752029	-0.08802629639850698	0.814519286321639	-1.355643540893382	1.5980137295670493	-0.16275884962097037	0.30768061133465313	-0.9114898551016098	0.16413728322278584	-0.22417334787559215
-0.48482662103284596	0.6462802820916269	-0.8074387407301642	0.4575119337853059	-0.6023017103283795	0.5566770463289753	2.1118406308965345	-1.154413446063239	0.22199189826604998	1.2555096433070567	-0.5814209517009968	-0.9707604757699999	0.7472757094656469	0.20342415692597776	2.432154802858611	-0.2349342268911349	0.3527996007479375	0.4843215136581397	-0.21755621504320896	0.4728969086047302	-0.4844839666875929	0.6570413363836418	0.17370802321664983	-2.0370586843431506	-0.0857024318284597	-0.33946968548761053	-0.9895760446116951	-0.5640049591943156	-0.0641737061098034	0.7387376304666392	-0.8288000682837785	0.3928902472899266	0.8785966807096303	1.1657937443146613	-1.078734674119156	-1.4551434405218886	-0.8378125903868128	-0.8922523620828485	0.9772703891199275	-0.23835747026175236	0.17206518717817187	-0.2886082746816358	0.7588004231844748	-1.3385072894598726	1.3268427768587645	0.01793256733657016	0.3587043772482402	-1.554048294993884	0.2771571172989752	-0.43128361937049486
-0.5841265581067365	-0.5112152686278774	-1.5435038549689255	1.2115385722294516	-1.7225783823652148	0.5848779429821884	2.3459875885476436	-1.9021825529262932	-1.2795025880750432	0.8752675511927511	-1.2163390301054375	0.09700881210584933	-0.711817212375931	0.3514488179568346	2.8056558603076303	-0.19436747925667935	0.5718774987474502	-0.10215692146868434	-0.6922185415213715	0.36089085822385575	-0.5000392718455199	0.43514811092883904	0.6484136778983017	-1.6888412895090388	-1.2119535874786709	-1.3464274369648233	-1.0108096227847343	-1.3202384119145765	-0.48036647990897857	1.201965337037203	-1.2530294975587266	0.2773572323180646	1.79998944950844	1.9523174731423008	-0.7033795460792004	-1.7113821772963185	-0.7832691026510865	-0.8757540730905886	1.049562410606151	-0.7483379544205228	-0.4185174600804508	-0.46780345683910207	0.9554036887853716	-1.3698059950367334	1.0446714993624235	0.1260101833574213	0.7074543135527361	-2.1042829739433957	0.25601015490459633	-0.22008647339722717
-0.7524433295953261	-0.5946284772801197	-1.6299794539626056	1.7953596266880132	-1.99569713151631	0.6985445406318599	1.749292877450241	-1.9143598906981674	-2.362891990943439	0.6557284142282903	-0.7890330252482086	0.7914687295622902	-1.4636116812577435	0.3015535552872245	2.201681780058755	0.18559840725798193	0.7791301164516099	-0.4786447328191248	-0.6752772892488643	-0.3607349350832226	-0.8911499273393498	0.3547356637044541	0.9356795588450152	-0.36390579635304343	-1.4768953504675961	-1.7586018065349498	0.018226371168654065	-1.3317586189640875	-0.5821908840036211	1.17323709651638	-1.1580688489438928	0.2348445706192119	2.0461968838370055	2.106227001781864	0.1199230149380853	-1.6185411007035886	-0.39999653149059355	-0.35646464959710683	0.8657878117101037	-0.8304137626331496	-1.0229918192151186	-0.845519845261959	1.0762116995059532	-1.554382165600396	1.3452650196814322	-0.36420588836991974	0.9090224297617973	-2.2560725544451357	-0.03811941526144212	0.09788361954524756
-0.7827044294745671	0.2754821420439322	-0.6949119544120288	1.557005420682985	-0.9659849154333381	0.5113767813910296	0.4429210316176132	-0.8025557959667563	-2.260696302944424	0.5795500719445789	0.3140226850574682	0.6042396642155579	-0.8416214659038819	-0.14475258956324397	0.7030454134039712	0.3843453466207136	0.6733771025555229	-0.527841993484745	-0.4177618203660738	-1.2267685912324817	-1.1858777351287892	0.19441814749402747	0.9750874423691472	0.7243609012010064	-0.4914012824151733	-1.141133068285129	1.0628305361989303	-0.4327152411743757	-0.3265123440467288	0.5285682245244329	-0.7021173521785353	0.07507100550229119	1.3526417591721407	0.8775349940431528	0.62880031504345	-1.0834362853614332	0.2764141583449126	0.25878665947158214	0.25897072659941905	-0.6016356531388614	-1.1555178056159414	-1.290860959161735	0.6472819269884262	-1.4409768613743827	1.8358407648935822	-1.3179332944239328	0.3580023310704447	-1.682959175586915	-0.5218083263901167	0.053542218026377784
-0.6916069409348685	1.0118147755543305	0.501501239590626	0.4850904943508018	0.7346057740114502	-0.16272979415140187	-0.8568529100493086	1.0339825484772551	-1.1613492334462063	0.20282149851110778	1.0568670623330751	-0.16558814801465882	0.4799790332606765	-0.7244482841642073	-0.9340728873420997	-0.11849550922364274	0.09459184079213441	-0.38205685952182267	-0.482917825472198	-1.6126620800602196	-0.9996770271997534	-0.28168385233962845	0.8379998342856493	0.4970494662668288	0.9656623649212835	0.06896644803856088	0.9594157516164099	0.7303172976682425	-0.11531947296555817	-0.23673803943254193	-0.21910387025699268	-0.33041880825761566	0.3113261473177112	-1.218526970669439	0.35255594274005236	-0.3213674261167568	1.0457138485156297	0.5222791406229983	-0.605593553602393	-0.5421244919667956	-0.8173845128731915	-1.4605805520752921	-0.4384875915674323	-0.5837708652231502	1.6394936298407925	-1.8996523648249242	-0.8274894968722256	-0.5133239615204618	-0.9407181005153514	-0.4868108109678649
-0.4564850522504268	0.9709372530345186	0.7559197546987588	-0.7751947466779383	1.985194262587756	-1.110180139473011	-1.3597154179065338	2.7218828637874557	0.029951313811530097	-0.6433519612833727	0.8141822603199681	-0.7025422535053437	1.3996769240204936	-0.9091625616452168	-1.8354165002136194	-1.1975504046793226	-0.7710812838525464	-0.007986637296745251	-1.0956452719614365	-1.290895643317161	-0.3497924434199133	-0.835626586670129	0.697580423747017	-0.7955943273182378	1.858756270966827	0.9787389409716509	-0.3150051091548169	1.4088525699891497	-0.39299678974762997	-0.5576842320975444	0.1378850982449685	-0.9040798174076226	-0.23381421777448952	-2.663728432919162	-0.319624007817298	0.31479223179591787	1.7061839747428043	0.4625522711920507	-1.2977537432122102	-0.8643961529204803	-0.32272528924850014	-1.1492341029645483	-1.688979063065327	0.8349864589260757	0.5948984385334999	-1.377637853444467	-1.7216877237657078	0.6037735187593195	-1.0783551607991675	-1.1168541030074277
0.09136388802687177	0.666566706875667	-0.2163693602482045	-1.5653561263898164	2.204605675737719	-1.8143663860868597	-0.9080353375324233	3.6326721131986193	0.5282649513994953	-1.4478071733124505	-0.00290031538515513	-0.4296859456680477	1.5807902830542606	-0.48038120667263495	-1.793234084762687	-2.0612648631164383	-1.489980969394811	0.7093816947511524	-1.7361410615521247	-0.5496517166670033	0.46273125027612444	-0.9361113372479356	0.7721314841318547	-1.8073729557573628	1.9168185475134398	1.1395705181943647	-1.5725326235456856	1.493906712881378	-1.0714599038870019	-0.36013942040138486	0.44497655362387306	-1.4381166699595653	-0.13163605970174774	-2.3705778615874675	-0.623352725660783	0.6811318493802015	2.2100295558718304	0.5060157748324265	-1.4488895857372404	-1.1900294707337966	0.10590179577347643	-0.4808427558985404	-2.3773155384358264	2.0646437091638297	-0.4147917540961297	0.05054262418954596	-1.5380177764397616	1.0332011827158212	-0.9033003989808259	-1.2487928350434496
0.9760957752170107	0.9366210513330243	-1.3430701711380102	-1.7906484869462693	1.784767373651816	-1.7489200471871402	-0.0996875599861704	3.8069046557258166	0.22950774544476302	-1.510396515561045	-0.4872866802418255	0.47159385442756935	1.529962885722076	0.18443055362135338	-1.4123446694829387	-1.964838865241577	-1.7007354370449825	1.5135158266416955	-1.5708714295909119	0.1413643669434684	1.137294613574961	-0.4447978527133133	1.170556207506455	-1.5157370306597326	1.6113625819458615	1.0000789739393694	-1.594526615843701	1.481223682914476	-1.4886267614088424	-0.04858742492603971	0.7446925570753667	-1.751904953718197	-0.07175331035528358	-0.7671402049628965	-0.3346285968045484	0.9439793710085972	2.7119803743763407	0.9700444374927327	-1.0762885530853588	-0.9459819363741316	0.4729398221306803	0.19593413785293975	-2.218172157060542	2.49237754865147	-0.44832693605356794	1.3484618325866096	-0.5089951661142248	0.7534488660233593	-0.5458544341509578	-0.7364347352004391
1.8031420123726773	1.7108103169102282	-1.3212298227748909	-1.804652286165551	1.53277469137433	-0.7228382822747005	0.3390069621056985	3.7055513455771374	-0.4223714009433589	-0.7609636779112275	-0.30955387155248604	1.2799423847092513	1.6891589499047517	0.5065405817605398	-1.3857096663326811	-0.9494473590058317	-1.3659013414924133	1.7548072630700375	-0.3913480251932096	0.48900028933741596	1.51244080950544	0.12472552671364479	1.7188161352917202	-0.22251579108565592	1.3359173236712165	1.3525114757423924	-0.29460437302791437	1.7604707745361667	-1.0757941203136334	0.021465739088531638	0.9040349362162793	-1.7456435079669665	-0.6963232383660217	0.690341788520537	0.0661130151732657	1.311795783860273	3.38902940333738	1.7201876834837808	-0.5992802305684601	-0.044054802557753334	0.8193436046469896	0.5534293617780627	-1.6477151717770786	2.211985713677558	0.4215674978746662	1.608412944716694	0.37505224595471315	0.34763309242311685	-0.17430605464779164	-0.09734299045872642
2.0007012054293107	2.0104770732735893	-0.10761736735314269	-1.8200036336243188	1.7549184476029667	0.9013426383586308	0.24382490849629218	3.601629644865895	-0.914462106337702	0.13414045532328586	-0.04006124181490682	1.4769565156317472	1.8476112771157747	0.35428629052243205	-1.6955592596390279	0.17453771861928336	-0.7672842613903776	1.06401236033045	0.9800284080294412	0.45600198907241474	1.548780479678122	0.2068316326431914	2.0137083900414474	0.9207158025965382	0.9594588878298204	2.315530705333581	1.2822928966504812	2.1099492361579237	-0.05904442482417909	-0.04543260260837657	0.8199101851161058	-1.3784829220369652	-1.7061029074678264	1.040084729173547	0.1584793334349498	1.7259754507212586	4.103043953515106	2.3072338971990365	-0.4824653002558367	0.9314250923067052	1.0547952732795849	0.4617449462735218	-1.3435303379143764	1.8257041913914804	1.253921039633453	0.8788822902696871	0.4491649131036757	0.377862527851988	0.10373033524409792	-0.011253187354963268
1.42533599897071	1.1976281109023095	0.9727247174144943	-1.6293469167311834	1.9730885441925157	2.3267200117981806	0.01646592574354291	3.276247595116152	-0.9630973427013225	0.5517642353392728	-0.33977795626810037	1.2489695665573397	1.5845828252259548	0.15411266579886357	-1.6917039483188163	0.5993548732955911	-0.30303846648988847	-0.06687260772369297	1.4007133920062036	0.15720160624087742	1.3178950530283127	-0.09288218033781796	1.7895759138655052	1.179500437135381	0.27510683960591725	3.0345140867048648	1.9867499113653635	2.012883371629749	0.6372300813957879	0.1126267715192755	0.6520721432137189	-0.7221823347632522	-2.078221502831412	0.6612266268031173	0.20095672743369977	1.8868375770266608	4.282087543912691	2.3714019656894525	-0.8077355297052684	1.2531724883951967	1.0469477258600763	0.025120859207574533	-1.4719747919546016	1.7348906422892212	1.3541072457568348	-0.0043877023813043954	-0.03242265796896372	0.8384082138143633	0.2612111931943795	-0.5659824869263047
0.6288802986975769	-0.1289560582058351	0.7248747710135222	-0.9995644862793435	1.5589534009421626	2.81733278109246	0.015379962786955309	2.3366840818889987	-0.5211390015355428	0.620261450361273	-1.030326984545191	1.2065174702594752	1.0020359615874954	0.2890652133150678	-0.9857423305465277	0.25322275573366004	-0.261295791214237	-0.6489171162672602	0.5747506024460256	-0.21088257282193787	1.024094026122183	-0.13345260191282787	1.2637165306898444	0.8075558098002589	-0.4057954614154873	2.5754492615240507	1.5108744883584782	1.3913095164535543	0.29669248982295826	0.5345838915064526	0.6766591362796457	-0.06716402572326438	-1.2343935053888302	0.5588373514415464	0.7207330841809217	1.5867376181277042	3.3332794876564904	1.9126132492408854	-1.1944161823671404	0.7430594013721296	0.8140899657474359	-0.4855724190230879	-1.5240100289071363	1.75565196956565	0.9574395552734964	-0.32155600205197765	-0.4287535965050888	1.277626742274284	0.32154005994314433	-1.0850734848972405
0.387524105381872	-0.752379265760306	-0.4842788259197109	-0.20502774553390762	0.5494308304864434	2.236769833514273	0.11944829482192323	0.7906086934880445	0.2815962370022449	0.9506380243389978	-1.2163945728398633	1.6156634911337235	0.6525702495443705	0.5162876009659828	-0.08467763467523023	-0.2344290451158921	-0.680060939370366	-0.21785101893952327	-0.5950390027129203	-0.40380252947705786	0.9290142554739138	0.37712160655057275	0.9914125593755966	0.4385355412055558	-0.4597179230398412	1.0836991312658621	0.4285033329042047	0.8028264688349563	-0.7927949611157866	0.7211149386940232	0.8895050370200598	0.14806895502200937	0.16772911112146321	1.045912284846763	1.610987472155356	0.961316463618592	1.3205673324681684	1.2453453829602517	-1.165926728212882	-0.07077186796374976	0.5499899922388668	-0.7658382749863629	-0.9567844930572326	1.4822082447978389	0.732671128082972	-0.07856420810159073	-0.5665188492891754	1.3815305103142739	0.32820167964404096	-0.7984988728031102
0.938011984044369	-0.22345438150709665	-1.0580725476457635	0.07493194860612686	-0.30829368302486737	1.1301407740223475	-0.01789182836450747	-0.7852436119421039	1.1555321239375604	1.6982623154980943	-0.3484424570294701	2.0032968554103494	0.7294739416491013	0.19177421364765576	0.06436494753690372	-0.23559448884133688	-1.3168241035302362	0.6713410581899745	-0.9158268305974658	-0.25791075840589955	1.1453414882698492	0.8910182430892133	1.2461771325559976	0.256546848077927	0.21038396177125682	-0.18385080601710793	-0.4798014530481981	0.7775758131629266	-1.5423894089714987	0.15648328966310923	0.9093290821100194	-0.3209009383483511	0.796155950422378	1.423331697261122	2.0263062177634357	0.3703620496769584	-0.8371900424963413	0.7404099721948135	-0.5992797545367049	-0.4444115820128695	0.4610372946690862	-0.6428612075739741	0.10805624723536089	0.904421708061024	0.8595944863559012	0.25405526883939006	-0.7835884024175731	1.2858223891504024	0.3350806492857246	0.31949873297072834
1.7377300165416085	0.6774264260009123	0.02161925940875012	-0.4984668657732329	-0.3722042587617072	0.21993600658606224	-0.40405452000983916	-1.7157369774572944	1.7408200037548958	2.141750398385592	1.0455952782096085	1.628280529543009	0.661369933545665	-0.8712985434778336	-0.8358467599548012	0.2782394377302874	-1.7443487504593533	1.0880236851154592	-0.12807169778075356	0.12591037795889876	1.4871352698983802	0.6223985963172907	1.5828487288932536	-0.0050075954582951675	0.8121264586579676	-0.15314470900826502	-0.8381198848544155	1.0702491617322694	-1.122889228572701	-0.963095797691787	0.4006585721967886	-1.1982574581562437	0.022870233092151367	0.9611793949373753	1.373450314810914	0.0409550274289904	-2.0419421539305733	0.5624207913356222	0.19188905414022098	-0.04732580196339054	0.6188335474698973	-0.19337941266504938	0.9787396665502623	0.47413294038725357	0.8595937611922079	0.3990232058549714	-1.1991612132366065	1.2635039326598416	0.3980058375721649	1.4513455067804257
2.004696386504682	0.9162333683077245	1.937719694662824	-1.3908823105095345	0.12832594053701554	-0.2057746645523663	-0.604622891679636	-1.8590830340620184	1.808548907244717	1.3930766491589204	1.8449445773884015	0.3472955499617531	-0.22272409486129371	-1.943725613457565	-1.9623436238629033	0.8241947500475759	-1.5793411311412984	0.7431872013399637	0.8702732258702621	0.38165958228220753	1.5785878647085754	-0.4711118334166137	1.1997071039612321	-0.4091516902750118	0.39429903188808224	0.8304920755005727	-0.745260353631267	0.8074727887185146	0.19058164598548807	-1.7013758359791615	-0.46403726741472096	-1.7883137565735403	-1.3674731558184476	-0.1140619306325178	0.18798911951564856	-0.14174336426906753	-1.9954103371323646	0.5740739516134751	0.7811182545425579	0.8201250133445291	0.9455415577607509	0.2840330610863557	1.1769698162962365	0.5055084276666897	0.29140897604059857	0.4873137445842682	-1.3174256344426256	1.2411427384794231	0.5338913294187468	1.7000494183473325
1.450429404338749	0.37206432777334736	2.805558568443332	-1.5964091021502091	0.2775050543325885	-0.3952232164959952	-0.2707193488043252	-1.708661397418751	1.3871008143587982	-0.5127697689760259	1.4811719225252211	-1.0890800307155397	-1.7230840299836392	-2.0017530889399855	-2.115392059302224	0.9858625883351736	-0.7492864118321115	0.178222603131503	1.0075457464194855	0.16907187961700923	1.1661187177202244	-1.5808242670784118	-0.14978650686820422	-0.536544604584348	-1.062652811389589	1.2836775511827425	-0.46815806759664524	-0.516583710822929	1.2660202616451475	-1.2559584414315481	-1.1137727892029754	-1.5194424184661939	-1.9257434149051942	-0.8594037682547745	-0.321129879334669	-0.4836955155916225	-1.4442789493147905	0.4772070131553596	0.9708229661938114	1.5163840317107	1.2538249877854744	0.4541721515365983	0.9498057016151323	0.66297995121189	-0.6527213608287924	0.6757611625893458	-0.6012549339835251	0.8195346756249627	0.6569443207017132	0.9184292740043878
0.45530717763459166	-0.19680895829902956	1.6679391828195058	-0.6452221768994576	-0.542934250366837	-0.6726568520795382	0.36552918415717206	-1.8333348348945135	0.6663643801527206	-2.4198809373752326	0.4505865923502876	-1.699218160264044	-2.766319670364862	-0.8535969387238722	-0.9075397958551804	0.805776078342393	0.4014573760974458	-0.023132290221299593	0.12293869121644936	-0.4848192652157531	0.347165020940644	-1.9750054082010529	-1.7018717867377895	-0.02378522096502098	-2.4668618694057503	0.17756793388635772	-0.18103410006085374	-2.3199952919213205	1.2014181756870723	0.13482146806121748	-1.1928297780408494	-0.4423475746393388	-0.9709319502669872	-0.7372329498581841	0.3506960212941904	-1.1347813113564	-1.372493135988038	0.09659946556409177	0.8188904780807944	1.5374144575663509	1.2747201280206162	0.17147715812698322	0.8808118875823341	0.2513515512822852	-1.3734419380739034	0.794563671776739	0.7143750560092916	-0.1719727973892196	0.5753089668057308	-0.22096185296211673
-0.4100264289753864	-0.2216814692346558	-0.473577856761482	0.8592206999362902	-1.9481541060614538	-1.0026663576317045	0.6856921751146922	-2.2651761829937382	-0.17515536616344377	-3.0552458306458345	-0.2988583318228372	-1.2336272999485605	-2.5106914557778333	0.49986788194706155	0.8545142155734544	0.615802085395152	1.3004223245636373	0.041939431560723245	-0.9894252325392041	-1.1526844674546746	-0.5011488795804456	-1.7864173204860347	-2.336586459857746	0.815611128950087	-2.6443667567233575	-1.8993657583255092	0.059408214751048835	-3.3957995427059386	0.14794465503162	1.2919734776035965	-0.9607169143863602	0.8116658674896642	0.7631464745032427	-0.1969292722259852	1.3524038993087364	-1.8897159724610737	-1.9951690993557514	-0.44197913329731253	0.4502537333561087	0.8249268999996082	0.7598767765239086	-0.4114324140905657	1.1091723776250473	-0.9402148632853129	-1.543282302269069	0.5366372375804619	1.7036571931938826	-1.2740836327588865	0.12858901691542915	-0.8927222823010083
-0.9309446917588888	-0.02519934945406443	-1.70485944828917	1.7866594452498588	-2.9187138137742603	-1.0988601297432585	0.3804689482829001	-2.521664788429923	-0.981143524121567	-2.213167174298964	-0.3147642890091339	-0.42429155100197835	-1.3140286990557912	0.7773244634117735	1.9425003853367444	0.5893196143924588	1.528109195748371	-0.1893897752940205	-1.4932470081242695	-1.3446248409176758	-1.0196897243250957	-1.6606199078328432	-1.759943058166708	1.1928614078208917	-1.5176136643738778	-3.3191218496727277	0.217290010068668	-3.121878728176175	-0.9168685631270109	1.1999291450407858	-0.9850696414139849	1.562600176989661	1.8683806976200579	-0.03516354407665298	1.4114050310114876	-2.3224095065400525	-2.6487791361584496	-0.8370876246169555	-0.022000656355222862	-0.24222570405459823	-0.2887418387350289	-0.9320204502658493	1.1687142444020364	-2.2370424872063004	-1.3870075573018303	-0.08526558499222572	1.7244064305746147	-1.7184326422799783	-0.6006060628344354	-0.7829074300348294
-1.30449188484025	-0.33180156755268514	-1.1347696789582624	1.5475468991848158	-2.8410055996390167	-0.8920311229943119	-0.18073288064355084	-2.2348912445027627	-1.513592000610029	-0.9061344508897616	0.101057601776998	-0.25528083969203813	-0.41347495763384545	-0.3084001171216292	1.7800781702718842	0.5598089342124796	1.1000820073997835	-0.9551764246254864	-1.2772117688016325	-0.8998102460854628	-1.1220790208507663	-1.7605438724177116	-0.9067900564276931	0.7134824516463105	-0.193273908950067	-3.0918842218719824	0.23010876816012044	-2.0771246210649084	-1.1525543641633096	-0.020607430603503687	-1.480914282609551	1.5728821833532074	1.571183652248573	-0.40728577158126283	0.29159930868091866	-2.1319205498085982	-2.637976428956248	-0.9347996183501502	-0.40447251859425426	-1.1126572810310489	-1.462903736747648	-1.0534096836546114	0.6594063950491045	-2.691273177655551	-1.3326090721140167	-0.6622334244029707	1.0995389419053847	-1.198363885640538	-1.2294302762070202	-0.17219382798753435
-1.7544740102868597	-1.2965113345575767	0.37366618868028856	0.5690124136256751	-2.0715872881585593	-0.713437785915222	-0.3617492984190937	-1.6470115771228997	-1.5216308881369205	-0.3734415010177985	0.4021384961197045	-1.0199681767662296	-0.6510408043049397	-1.7668412101514062	0.7874707898798183	0.27746908541849935	0.42275391990517885	-1.842807936849219	-0.7947979667371765	-0.08100828036060702	-1.011099129516924	-1.483852474505947	-1.0054147735691799	-0.1384674653598482	0.11119316525932374	-1.7921084980346622	0.05214628782783737	-1.3687849550426059	-0.5478659245331566	-1.3049454605621147	-2.0669340035743957	1.081006053923962	0.32248055242790097	-0.7439629586502736	-0.9585898213964514	-1.4034744870509313	-2.0044844779831914	-0.8922086670524886	-0.43279183496516804	-1.4099727964475042	-2.1496995370029874	-0.7002844387676256	-0.1299213922680253	-2.0968142114119335	-1.5659117779959741	-0.8231578888472921	0.6634042340313331	-0.2464862820714863	-1.330257613914254	0.444453136844214
-2.205210011908457	-2.2851609763654013	1.3265890615367997	-0.24986341423464267	-1.4455337741584176	-0.9263508242270478	0.019039719520564196	-1.3644331882368947	-1.0348777683049073	-0.9743768016835193	0.3243082823111075	-2.1151899529355864	-1.6653005611272198	-2.3218331724723402	-0.15449587127196568	-0.24023192320253892	-0.034662298939548496	-2.2736261453306925	-0.35467365816118124	0.6669200962249421	-0.9833110368241812	-0.319209861272566	-2.246637376012864	-0.5224091473239846	-0.8111801008480197	-0.801945467049819	-0.2779274422149627	-1.4489227024425526	0.27581187244118655	-1.7630002623469454	-2.1919255552656205	0.482789262341737	-0.7752662850675074	-0.610594608791881	-1.2536947654510857	-0.5667768527457694	-1.3467162689468164	-0.9733441678582254	-0.028004158963198317	-1.145447318517533	-2.0271685318330257	-0.12438253842617315	-0.4907974911890029	-1.244273502856249	-1.9663765528365984	-0.6227760239862966	0.7634289519172963	0.23724749038997564	-0.8264772733375678	0.723064605914078
-2.3578223240524663	-2.6055139369148175	1.1774212108021587	-0.43037792798241653	-1.357870345740321	-1.4730496966750695	0.48731030320070856	-1.6314447308535356	-0.49805222687523076	-1.9899368956524746	-0.09054823762864221	-2.7036381661886706	-2.3897488895309555	-1.5941479437246233	-0.44565336130160516	-0.6788993235548193	-0.08262734987914772	-2.0904194158092806	0.19234338633570672	1.0460149106111396	-1.1975010484322712	1.2655751308122167	-3.535057877208638	-0.1738860877384269	-2.0582390489170614	-0.85430597527755	-0.6277915707961036	-1.760876488889841	0.8007094888052876	-1.4844611002044497	-1.7018427787610693	0.05817812561090593	-1.0031950816176676	-0.34174631302998576	-0.698530383685846	-0.08248603882875141	-1.0167909674371969	-1.211935756339854	0.5006777147441481	-0.6406839642829301	-1.3684859811558099	0.28187184857652386	-0.14495767512337915	-1.058008563614044	-2.30071298684599	-0.39994857781415866	0.9578205546324156	-0.1524460533243289	-0.11142354953272866	0.5929200327467795
-2.0320125475244804	-2.2261811587235623	0.6279341388844699	-0.20598978028528545	-1.4753510438799164	-1.934586843243812	0.43709400403163695	-1.9851875231000493	-0.4116109599073765	-2.3797245266309432	-0.7210807838809329	-2.4944737129368937	-2.205251059507547	-0.26754242978243836	-0.0727418489726465	-0.7357860942957203	0.09459452708627561	-1.5229251157385209	1.0475360823863953	1.0699263136610815	-1.5728798033266493	2.129745910910739	-3.6510346764788766	0.32948572734058434	-2.522056834078319	-1.5070417201406827	-0.8599910960454076	-1.5465275031296155	1.0536938638856004	-1.2090125592340815	-0.9264930042957689	-0.06922346322343695	-0.5245922994408804	-0.6166685367478193	-0.34147748710280823	-0.11147155161744465	-0.7523268986924229	-1.370686809117144	0.6902633413533764	-0.22106991175382126	-0.7692333268523206	0.30459829069310956	0.4183720534293505	-1.5538101103699724	-2.330437526478805	-0.3323760287310027	0.700606169846668	-0.9553708871681647	0.3135800933150747	0.2451087040676231
-1.3892735838917674	-1.665656933679406	0.5299550539100191	-0.04331500189442662	-1.312010288982343	-2.0362886493360195	-0.23832195351165264	-1.746243454482663	-0.7636025598780661	-1.694773107362673	-1.3850558151403911	-1.8789520133583326	-1.454556971437149	0.7709999739845282	0.5696560175992014	-0.41296090621737597	0.1466375613177579	-0.741484948653204	1.959764756994985	0.9945677945151662	-1.8737727356261924	1.68800567890367	-2.557649141063991	0.2364068085979122	-1.8530897092756728	-1.9216827284420526	-0.9677659771861922	-0.7848335369362164	1.354359760778168	-1.3609408563303187	-0.2965508100087373	0.11024329217180238	-0.021366458115524303	-1.5276838493873894	-0.8241326418025868	-0.4392720741732004	-0.17250442132934873	-1.2720805048293862	0.44494752564831247	0.03498926502205205	-0.5425612600053863	0.0755663456467102	0.5715885455260182	-1.8246776682775745	-1.8417065618893285	-0.2875047393923974	0.04925347686616748	-1.3326833244172576	0.3469333949227775	0.05770902472811131
-0.8295411823316333	-1.3394547779062727	0.8305259431446331	-0.07250250018115838	-0.8639786110606124	-1.933360149378798	-1.0842648731666336	-0.8165190430324686	-0.9484082772000401	-0.3732150628588617	-1.7145742298900641	-1.4151676588460982	-0.8779979998206011	1.2445070192261167	1.0274557352414688	0.004146845778658434	-0.11160353147644536	0.26303513452052113	2.329186915561905	1.0926047373781624	-1.9086000867940294	0.5824060411205367	-1.3890644904935348	-0.5716656186534151	-0.6389199119390329	-1.8079194109909411	-1.1100619961828015	-0.14689901750055318	1.7645213613756088	-1.60913179325514	-0.0005631883672147565	0.46442754808063536	0.029837683074771658	-2.3330261401998893	-1.6127986072835265	-0.7042593196407657	0.5770112905032274	-1.0746784618936476	0.19996003005557078	0.24245554485197315	-0.45873902071197964	-0.10603340852237879	0.3339212773065855	-1.1176044516956432	-0.8234865706677675	-0.11734263417243346	-0.49117891985507767	-0.907051018799833	0.3592865345789187	0.3510314647821727
-0.6770023597973696	-1.2219385414437438	0.7651831538257682	-0.07045322668246344	-0.5123586037937453	-1.886972435204854	-1.56551562142863	0.14749147853436337	-0.4023757592132097	0.7053974114487367	-1.3069893415122655	-1.2838940317942775	-0.7471186766333738	1.421324107709952	1.0689807210733557	0.22224993590055667	-0.5143913260988275	1.3246708138772822	1.8243778081684348	1.4119039472721178	-1.680838150522007	-0.03435611914692436	-1.1366478816935366	-1.4959262915242848	0.22517022532825362	-1.4370431502565761	-1.4306171641378629	-0.09894772852443663	1.9107173539181306	-1.385497874235881	0.014875682740376263	0.7196176173034852	-0.26477542867373216	-2.2080446054854725	-1.7107691051047682	-0.6965986323902819	0.9244556136046976	-1.0880028578689034	0.4009024801608243	0.43566992376102753	-0.1412174562015977	-0.1337396497942707	0.27121942980291064	0.21629831090847998	0.3159650038661309	0.08056266111688168	-0.6546166701764847	-0.12647080183854267	0.6911633305185256	1.0206464462387845
-0.9206049233503529	-1.094146844515591	-0.07726540842764527	0.11763922446719557	-0.4009497868045846	-1.7663902837541932	-1.4999925901891629	0.42711316136195	0.7034697534451922	0.9576654016854679	-0.16966356185788625	-1.2212530841886962	-0.662934035752936	1.484419318436159	0.815182930834939	0.17194000421988379	-0.6688575890190696	1.9274971936515555	0.7755900142074175	1.6888485778902513	-1.3502122806129488	0.25604752607721615	-1.5314429020034184	-1.8316609612816173	0.3228533612964436	-0.9772092316399925	-1.7818645240046327	-0.309713943391972	1.3818013324282492	-0.626440500441947	-0.09969462278606611	0.6430204384858066	-0.4402306534868799	-1.0885183056211247	-0.9024231475959983	-0.4391413235162556	0.6095365472285827	-1.3068486470534244	0.8518952028282812	0.43485798355386035	0.3631777567646823	-0.21206157763862604	0.6240438196773186	1.0255281361291104	0.9263339773625713	0.1340788784197639	-0.6400435070896546	0.18598944731321493	1.1397923019096223	1.4475767172692617
-1.1999765787541983	-0.8560049183101994	-1.1699044556711655	0.33196355854717136	-0.1808552453220548	-1.1022288545886596	-1.0470158420154851	0.0327749491146608	1.5552514014156265	0.5491916874535224	1.0932446599667645	-0.8582123513473604	-0.10798191804291887	1.2536897197408758	0.6310083599751882	0.003410852100990634	-0.3070558686734597	1.6673476817650978	-0.11066649830679652	1.5371314498666209	-1.0280746937711456	0.8312577154894958	-1.394027760180087	-1.3527564705350494	-0.00018313578287237295	-0.22502206177021059	-1.693957611393221	-0.08918133737359132	0.25452511515829046	0.18447970727679197	-0.11955378773126454	0.28900821095946516	-0.18474158279038572	0.33800540774599264	0.020169875826231944	-0.016848301118039796	0.08632624359529774	-1.2779780715479634	0.8078252370777911	0.0665359277725262	0.5721214957699516	-0.5284353736317939	0.8414985727738318	0.6249089974581332	0.7402054355286527	0.13283570611398451	-0.641910066747171	-0.3419644156134849	1.1056247749454868	1.0006189161894248
-1.0565131846015505	-0.46283219745706927	-1.6076734141353093	0.32726268834157607	0.49348544946117184	0.2694353223963119	-0.43592149964776894	-0.310684223749551	1.5392813605449445	0.23147820373964242	1.7338843615480253	-0.05772407030387875	0.9557339603686196	0.583461103772797	0.7690769165204497	-0.08301769861116583	0.431683315230588	0.8349804185264402	-0.37847189505447826	0.816793543950487	-0.6232079187203632	0.9269028974370058	-0.04358005964239055	-0.36207824523807597	-0.025109035547383442	0.8965761165736806	-0.7804352029448776	0.7170264160683042	-0.8389162552829962	0.6483915242411317	0.24864264811974035	-0.005476768167490728	0.36550787133626056	1.355616310295889	0.2690871976529092	0.5803957751316662	0.02881969073963722	-0.5749716144945537	-0.12956829578416637	-0.5042369844872867	0.17903223441072377	-0.8330607683829712	0.23703212235040044	-0.40061738437353134	0.28313388600917355	0.37420654838404516	-0.4853118675019581	-1.2081872391586026	0.3325190044074976	-0.22451859814571162
-0.29772876627813777	0.24877638284733555	-1.0936294184001036	0.13585437395185732	1.3688394215924213	1.7589768401412524	0.17317916582875326	0.02637367712977986	0.8838036285806135	0.6626745364304057	1.540922941907999	1.0047087491533016	2.0372548218605675	-0.18922401817500795	1.0510338423664005	0.014750054520478334	1.0728566898069234	0.2581999119054425	-0.12748423473334558	-0.15172373387477633	0.05240168376205806	0.5594669284025265	1.8381874986191358	0.6367443657821567	0.6448134889904169	1.8747771491727068	0.7311141884362132	1.4995551307147794	-1.2118145870079466	0.8976970607236321	1.1346691419193355	0.04960697294492107	0.7906969746199031	1.7579080109246514	-9.145273419000591e-05	1.3625359419417762	0.5339557813056002	0.6100452505612213	-1.3237518019627685	-0.78684503710388	-0.4529448232991709	-0.5181792689909768	-0.9891817819315303	-0.796535395991941	0.41698837780570674	0.9049614806482307	0.020577242545824957	-1.4329840826543765	-0.601142712863527	-1.268862923402293
0.7920894483276162	1.3704725851816417	-0.21292059649361128	0.07650122593977761	1.748463252749783	2.4350321122628507	0.637662338180417	0.8929012789001477	0.35362687049192343	1.7395670809867507	0.9722059544136422	1.9652284672841098	2.536176815642634	-0.4401777370921975	1.000201114681061	0.26230872320828474	1.2176520564037443	0.43067360927453774	0.22138986970335192	-0.8044704888615152	0.9812224161710098	0.3857539268773573	2.8526080363849315	1.2361945065997022	1.673158342916558	1.9887588295009222	1.9639517084030687	1.5928006496514417	-0.7263100029171121	1.3041104966000587	2.1953166185015816	0.3926434542115172	0.8176803593252447	1.7266212905391911	0.028314152026911014	2.1102606849434573	1.022060956937287	1.4932638647837464	-1.5720201138448475	-0.4244823647399611	-0.577901316504816	0.7176189242969302	-1.7121755466301491	0.0008462198350480513	1.3471587334877202	1.2879755570584592	0.5426931977674975	-0.46385198897573154	-0.7185759783170008	-1.13045134640266
1.6111820506988281	2.5167345838376374	0.23320180945141286	0.3978505248802975	1.3025552080403244	1.9508210735938254	0.8371873078661616	1.5560397227503502	0.3851187100365289	2.5767094956584353	0.5903199969179214	2.461335642353823	2.172701330779048	0.0683061503630607	0.4157657187155706	0.522627175533618	0.9229749488933376	0.9588736726814313	0.3350151887895385	-0.833217391050755	1.781321325841749	0.8058140082881821	2.3058692478776495	1.255206885462854	2.2408988573968225	1.1776590821872814	2.08386873345662	1.0359941449724026	0.07741465638768362	1.8860587568958753	2.718580024497588	0.7044506630303854	0.5876460705219424	1.4604522715843822	0.7410197500495194	2.3834490381771563	0.9591357753161465	1.4211534159696366	-0.37232385855117084	0.36440721246903784	0.12978318554116125	2.3089804883423684	-1.0443811522214599	1.262703348877573	2.232157703372758	1.0226892212693148	0.44306036028209583	1.2213119421569094	0.34765575092646195	0.19438984341635085
1.706885486738916	2.8782575168198674	0.011802493130440858	0.9944573213072088	0.5406897308499229	0.9545514150555897	0.8210252560681777	1.519913292232177	0.7101737838825191	2.2893150770478523	0.49536657681229107	2.327170868315227	1.1458766569008185	0.8628730531429895	-0.23639141062894448	0.6174628196273483	0.6500873679942222	1.0663116095921945	0.14201403372877577	-0.45812201232618144	1.953547659408784	1.4829819459176736	0.8652018678320176	0.8015260490474035	1.7932595133448748	0.27226901899336414	1.1339502223206626	0.48010062120435437	0.4613534849744633	2.2263611912245382	2.2663981379712075	0.7976267021922914	0.4947004306669337	1.1022847705286754	1.5849920064630996	1.905577642448701	0.4936992287258855	0.537963445548033	1.4168997183743122	0.9088533216216129	1.184263910556121	3.131897701435976	0.6051423412617913	1.7909660769830813	2.0071016588716994	0.18071799325044752	-0.336622053830243	2.433286768252863	1.8659332801974864	1.5957404489468365
1.165582165230412	1.9546002364025772	-0.45979011805189873	1.5093652316806052	0.29475564416117556	0.472843406764519	0.8462644807794126	1.0197585880991962	0.865886527091472	0.928639747293862	0.4080120610324775	1.7307784158538768	0.03219026698959319	1.2240291024393495	-0.2055562255762752	0.4245382918076927	0.7868655911944977	0.5692294834676997	-0.24515582916336714	-0.15408255577297078	1.3643084604397566	1.791663379071	-0.17080279561884262	0.2482527640980696	0.6305405358988629	0.18222718901762622	0.10833898715074368	0.4121485527390971	0.1469979888611831	2.008640922300102	1.2287625307351961	0.8086215815350158	0.7549046244435695	0.8770488012977163	1.7297400220882704	0.9527009164536693	0.22960464454987572	-0.343156486963196	2.359897747604091	0.7336798888436805	1.7889503483455071	2.5460060379516056	1.8647645097313974	1.2276734124678892	0.6174218245439652	-0.5652996165675073	-0.9252351368073961	2.3252319737180804	2.6354689743798563	1.8954134971347012
0.535954293872153	0.23994032921905775	-0.673370976389244	1.659246819241364	0.7771804948943627	0.9104978531297561	1.1118916528330185	0.6798751520522806	0.8498404402370023	-0.40472177250522007	0.1834709284675499	1.1109808977236748	-0.5020626998141188	0.9340723143763591	0.6627270357743205	-0.005705419746643672	1.2184945132520506	0.08711325604790585	-0.6372662918375621	-0.12338698956110265	0.46166437124854426	1.5164341268258512	-0.10527740117123531	-0.006875593355755956	-0.2617224808095538	0.9422972964904387	0.05314752255283475	0.6748303283312087	-0.4539730903931627	1.450207856486464	0.5497924681419623	0.9379901387312328	1.1544174865598271	0.9893545040441515	1.0307808902135174	0.2292295945821908	0.45951550472329783	-0.5353088721318714	1.8701004411002078	0.06862255323106402	1.6589231979525927	1.1030954498146521	1.8092242085817969	0.3907432844911055	-0.75478487442317	-0.6443751639647399	-0.4188222933162712	1.2253311972438354	2.113341921972963	0.9892561235884292
0.3176351888056757	-1.023668123783358	-0.5276313892456524	1.4091264356976083	1.3504466993631319	1.7399144953784802	1.4380010041715952	0.8050781700884054	1.0270551816076132	-0.5423433907900077	0.0010720282899271277	0.8604266073389215	-0.10937035914212552	0.46679537452497755	1.5498222278897649	-0.41840576818388864	1.4234834564393564	0.19587963797045532	-0.8270168644093732	-0.13178147084101413	-0.07406040058082923	0.952298691787686	0.6986719566022465	0.105529447246999	-0.0770311786862343	1.7380827055037793	1.0442603359903484	0.8187450863037542	-0.6545840630744449	1.0429995949468616	0.7656076596971307	1.0816082033162353	1.2585374700501355	1.2887901537031414	0.12338813030104524	0.22359520157615317	0.8375355811953946	-0.08183602845287888	0.7031841094632824	-0.3633413158550249	1.2177940791197208	0.05856866174098256	0.849574868698592	0.30988343771054117	-0.8402752209486394	-0.20368677612666353	0.9112901660673272	0.36362257659890296	0.8543323706669013	-0.13937071210048924
0.5127779779411549	-0.9268340007704035	-0.30101897614165274	0.8851562139897915	1.3069414788999594	2.155671037528674	1.3440051214776665	1.1322934488117218	1.4305911831912261	0.5712624262616788	-0.011551686350093775	0.9863945624077214	0.9294564514874432	0.43918251858603713	1.3765494336920798	-0.5062217462995309	1.0288191925305723	0.6101927367712016	-0.6974178526186192	0.09151794791858016	0.05051332988407213	0.4505567704536456	1.418953353720235	0.2504206142145757	1.0394950054442824	1.8526053683113906	2.1163841601443725	0.7541990093174299	-0.17021028743657504	0.9305187260489207	1.3917492975227226	0.8707890409634194	0.8717494861644204	1.252059615419278	-0.37564404408443886	0.6863695664409313	0.8636182611941716	0.4333047561248236	0.0016351852583503074	-0.0955222153009272	0.9849982918378392	0.10233348810933313	0.12382758890478728	1.0891222667408842	0.3933271362670759	0.1247077100636087	1.6742091231597849	0.6359834801484621	-0.1558562108532788	-0.5249367536187003
0.7105162548101146	0.2852269260320333	-0.28790776533418744	0.23254396645514103	0.7171367754371449	1.900373487589256	0.5622090678948077	1.242596556723111	1.4658857512254482	1.7514779809031424	-0.11672348484542698	1.1136488420042612	1.8289046039928565	0.9697227759690967	-0.055086070900803134	-0.17345615699453867	0.23013930981733405	0.49137550881504755	-0.36265964320109	0.39757507729426733	0.48819063528592455	0.10252000795226239	1.6111198448732813	0.07245760645459798	2.0925087365026926	1.3847365917707142	2.246480772085274	0.8349978843776615	0.5881178291862278	0.7422712434024238	1.4292830805085954	0.12152170047458385	0.2444597476692925	0.5327726450605573	-0.5092124859690234	0.8568366047284872	0.5107625358265216	0.5679918596218729	0.04523860130561267	0.5873201300411169	0.9361744682991677	0.6686665552418938	0.16812969733407024	1.84226197842019	1.6905504451958768	0.02145636146666356	0.8437355340776928	1.6097428358791208	-0.48354015051685206	-0.19875646869952218
0.6114170530005576	1.5124536505938206	-0.5419613002311211	-0.4069492925213719	0.3101103900587121	1.3696701288650244	-0.5568288490058567	1.0526179398577085	0.5517404459631503	1.7380010906776664	-0.6808615644793781	0.8951320531340811	1.9058633384492445	1.6115266213610937	-1.7618896884169977	0.32919207255878363	-0.4067558970470531	-0.4574939820059044	-0.13147097046258624	0.32732596601264324	0.6523999815398132	-0.13400026271088944	1.4323728612445967	-0.35249175764442525	2.1615665288844386	0.9430985493389878	1.3541057033132	1.2889154102595815	0.9034239590639471	0.1247963956103676	0.4947306420179938	-0.8678929994109882	-0.2126537012238042	-0.5043809226028022	-0.7278374266292253	0.2814693490456475	0.1960877128991431	0.4130904126570219	0.14394432487573414	0.9488744247825691	0.6062204824673513	0.6195278831475987	0.43384312026351873	1.6776524298316307	1.78422150472484	-0.16703788449875795	-0.9904992810425055	1.882926525831811	-0.4889906861268492	0.0096245709797223
0.39758190876901317	1.869762369198886	-0.8883225871409489	-0.8753414170402014	0.5450481234827232	1.018379984925546	-1.265902417693868	0.8064102190406934	-1.025372182639913	0.48885047949559485	-1.5734162528884184	0.4250481950821497	1.1891205888159477	1.8209769010565355	-2.5247481399984935	0.5788290154326096	-0.5601838140490351	-1.5041871863403236	-0.2116887102009531	-0.2824517963301628	0.3607271988136884	-0.2569627589461616	1.2552617436676778	-0.5713570420420978	1.2529854325523992	0.8177855130867798	0.27037837366964373	1.7732417652598933	0.46014628106290734	-0.7028282826368257	-0.7045884798760167	-1.5793020697981583	-0.38226693796314637	-1.021656420013993	-1.1854459995112605	-0.640184227996109	0.19629089909303338	0.346164952894144	-0.3144863242320155	0.5793950952445615	-0.24412342880145216	-0.4337952592143619	0.1289917463052515	0.5768640932822414	0.6243692995896308	0.030423117814363024	-2.1484287041429866	0.5569753608058559	-0.6943096999289248	-0.4724598161316303
0.5092709365643818	1.39774464926775	-1.0568996324042363	-1.069852182956789	1.0351834741526669	0.8678214816151025	-1.1010810262704818	0.6816954423405798	-2.17089498114527	-0.7735523996283433	-2.10569860994426	0.17774849570874243	0.41037013238836	1.3919356732371155	-2.069656595373209	0.3493909857036181	-0.47857818270284197	-1.6857951853839857	-0.44412264266748364	-0.9478194286954619	0.0258650301242276	-0.33472321915687736	1.2703340027936412	-0.3038779423734659	0.23679386645891437	0.7107651077404961	-0.21553119517146285	1.679821260958561	-0.3329183222282457	-1.101720034952484	-1.123444597621626	-1.795397968361897	-0.5261028121877833	-0.5853756414385245	-1.51909111247583	-1.022740442402841	0.3181830463064418	0.5510783755635843	-1.0236334978942925	-0.1804383710210331	-1.2595195012910032	-1.6557010341189577	-0.7219606040175923	-0.7243632645746264	-0.6796401423973317	0.4816748039159554	-1.6361937200441863	-1.68246230977026	-1.117458015425522	-1.30240816386772
1.0676069522472522	0.7940075734452139	-0.8115612931119122	-1.031910311148444	1.0380984391478418	0.6603400743538155	-0.30258401481112374	0.580566915474207	-2.036764443617611	-0.8361411932767395	-1.7371194404795758	0.49084071551074104	0.31712576362204287	0.4863845156460736	-1.1944053632939167	-0.17221681667121844	-0.6161477767020164	-0.9502468625031087	-0.43418294910623173	-0.9725986123421103	0.17912713763869964	-0.6319431760530719	1.4415552448942615	0.18920263915739496	-0.03934780253564691	0.28542695064666984	-0.11968731199567242	0.8549423297752486	-0.7447639776035965	-0.7267488648957572	-0.5170777948293189	-1.7283093649721584	-0.891081160887824	0.3207416181084318	-1.3181778604309276	-0.4348736993684571	0.23704946486935963	0.8727791643260707	-1.150647374348839	-0.6082361409359267	-1.8612026932002024	-1.9011792590954373	-1.2859235163244314	-1.5342278525394224	-1.0059621549427653	0.5078393679340077	-0.13558707061662503	-3.097326643140162	-1.3233119895785967	-1.6641786849406206
1.6166613424327108	0.6346775764614321	-0.09694060661636904	-0.8773457168440627	0.38581243691594663	0.3337637657563069	0.4665924572143794	0.3490033744102497	-0.913585529496029	0.26451414436043125	-0.7338943813148795	1.1416447009751298	0.9628803052292588	-0.581917956221266	-0.7712570283983129	-0.5599065823037837	-0.9895014875945567	-0.23199976157043709	-0.014002209580845797	-0.2598679534104327	0.8421910942471537	-1.334614733240747	1.6394269649523034	0.4294224253685215	0.4539709994166646	-0.2896453270412572	-0.02164018280956232	-0.14902896778915153	-0.4564519877696452	0.054812590812854896	0.31977555960419746	-1.6103697496758247	-1.312894028792901	0.8014283115121524	-0.5948673596828016	0.583179186528054	-0.013317557121017232	1.069384114266875	-0.41972116706376744	-0.34530634035356705	-1.8539822995889392	-0.9871716888850568	-0.9337058301212383	-1.7014157153349443	-0.20245582331988465	-0.2969348942672595	0.8907277502803782	-2.579445497523261	-1.0156055754486937	-1.2148060652189285
1.5227780913159064	0.9411795103641445	0.8303172889758879	-0.6136414911330336	-0.31854964094328136	0.1254604866086381	0.7604845509921845	0.058032903135878944	0.07045614499540716	1.3372390740764564	0.08629859966353179	1.4977772341237687	1.6735635299353768	-1.502838534789342	-0.8302925176713504	-0.5612143277487518	-1.0515276606596775	-0.3560374689979997	0.4901750125255243	0.45215744937213814	1.4339211372762457	-2.1256777382658005	1.6840369346538677	0.3553950483174813	0.9813064279852367	-0.5598958959740732	-0.218046111392003	-0.6297036430860335	0.12167668434681858	0.5417530446385741	0.4339176096709055	-1.3261139172433198	-1.3342247644726104	0.5071646811227509	0.32307263913738044	0.9893619843400492	-0.10650627872644539	1.0608329755432975	0.48380950408987083	0.26994189102629645	-1.511694581329277	0.10329666568266066	-0.012000361658976647	-1.4022016761581664	0.9644156121317639	-1.4976613441438553	0.8277253391852295	-0.739001099405163	-0.4061082311123106	-0.4347852852859685
0.6265443951444006	1.3503260924414158	1.473149262512949	-0.12710921551555807	-0.47309931066212996	0.17564817636350522	0.6449303847371354	-0.0838194512826757	0.1013884245006993	1.2993550733295258	0.2797100752457508	1.1013374506873277	1.682337511497109	-2.032989463115184	-0.7433678116828539	-0.3294246755269555	-0.3246333426659943	-1.1046320808039738	0.5582807871373796	0.3029365646050432	1.3212935892072697	-2.3138556977985236	1.3566326859089322	0.41745333716686406	0.797096549867735	-0.44468305980248013	-0.3501695236795425	-0.4736677343777463	0.2797788624368388	0.4163815489436429	-0.33941911465322944	-0.6317054256157487	-0.754392523326281	-0.08630971102129993	1.1987729157058138	0.21533893447821098	0.04450725809733383	0.8973964594843641	0.6655472177982993	0.5887772456439012	-1.1120946160640164	0.2775739300463473	0.5135456297264214	-0.7491370289112854	1.6003617334309848	-2.2293338352540917	0.34176989373342515	0.7445942292028495	0.018834438052576338	-0.06450063899195321
-0.5541374630396622	1.471910376825276	1.4519823307542175	0.5491931143617536	-0.21962828960683353	0.20845816876994563	0.4157806286341987	-0.06738450918029411	-0.6150490659747823	0.2158853221915428	0.2404130664483311	0.0791852517937783	0.768171090119983	-2.103007967165093	-0.1592361607453542	-0.22046937719087123	0.8812118755974118	-1.5557736879244215	0.055321566831419165	-0.7475992805317929	0.44076620487212254	-1.6040063340385313	0.5692239573884383	0.9311733471232218	-0.19487979675188213	-0.3922465325119722	0.0557206161762133	-0.23199606157957953	-0.2606282523629348	-0.02639921932652744	-1.3814584230991978	0.29968843091259084	0.025990378556144	-0.36040699605709164	1.9474687988358477	-1.331875094036205	0.06660228559389494	0.605892013859262	-0.021290369010273168	0.30613946109761536	-0.6092080667452169	-0.5519681600215581	0.0825565808583431	0.16163805390410085	1.3435961465282478	-2.098272694206669	0.2806820632296608	0.780960898467884	-0.03428965236212798	-0.3478556900671779
-1.279174155675981	1.055878981463101	0.8718509709979234	1.01856481874491	-0.19639484442440067	-0.2070326540563963	0.19249470451640605	-0.15746568746061815	-1.2919117966120264	-0.9208366487593964	0.59622050278127	-1.0119570675937841	-0.6609016623629893	-1.9049819833504797	0.5175602692712301	-0.36181333834469737	1.549824441090673	-1.2197120668992052	-0.574849194989962	-1.7934661180461957	-0.6314278418379673	-0.6117361303699658	-0.4152055483480563	1.501155173144016	-1.4379813214927515	-0.7571654725315816	0.8415436370950149	-0.4518081515813052	-1.069460948232493	-0.32521044143915084	-2.048301085362648	0.8025430443125178	0.32869796680882507	-0.29481234272324514	2.3196098717129683	-2.6620833413107756	-0.39487435133292087	0.19111604044712174	-0.9398270695490901	-0.28895539491444433	0.11477704400587663	-1.469793191829304	-0.9272002403334929	0.9268946607137684	0.44671681805570096	-1.4889596300087062	0.5815773649929106	-0.2373547539366415	-0.49859066566938903	-0.898944762503903
-1.2019871238316286	0.05077566606554901	0.2749864266148158	0.7718593296493134	-0.6151775004677336	-1.080639515435574	-0.10539347576652949	-0.5239366884084052	-1.478331659004586	-1.2749776623437543	1.2749926552140447	-1.6773646497262282	-1.9537133192375113	-1.7299599592312056	0.6564346600290422	-0.4718003234952853	0.8995055414058638	-0.5579172047373216	-0.7474483953914581	-1.857666722340072	-1.1848477527133907	-0.3105520642525866	-1.059350853208713	1.3521662519640412	-2.2153259633139197	-1.207867945165339	1.227515041010735	-1.0233037598047676	-1.4482138523673367	-0.3585553326159442	-2.1613129654164953	0.3884362727025961	-0.09381961431929484	-0.3517622599712508	1.8444228472699549	-2.9882597006615113	-1.0899219712132688	-0.23579326328279926	-1.4701564831328193	-0.6492730789384794	0.8325915985727657	-1.5388872347112703	-1.6514196901966294	0.9088795588924867	-0.5162887658443	-0.960424781584879	0.5478894295065683	-1.1310671675026045	-1.1202140652040926	-1.1974487125998772
-0.5344062281306119	-1.2665705731878079	0.13569803818175613	-0.2150839884112104	-0.8712215267898175	-1.8441703027190393	-0.4668144112548218	-0.8877666559681662	-1.3438123179798938	-0.8817121636813707	1.4514088555500777	-1.789827429174558	-2.6047270107201026	-1.6017109921131636	0.21477609322456961	-0.16453660702938255	-0.7501087990684743	-0.3048434377069051	-0.3174203102862255	-0.8532241588116405	-0.9250373880357359	-0.8927950143613553	-0.9950811237311837	0.28584552855406964	-2.109473168731495	-1.0135003455851044	0.6214211280403583	-1.26756338594147	-1.0991033024873107	-0.3239668303994677	-1.7603625092748654	-0.567879480407279	-0.7286109527769487	-0.7392828480119202	0.37036441328082165	-2.1538842784702323	-1.305987863018658	-0.4661649386519501	-1.576846698577889	-0.4788065680830349	1.0815872142608476	-0.6254531067702485	-1.5717772396128211	-0.12806908263896788	-0.9856164232821295	-0.5502263192783395	-0.024221976726137216	-1.2533412290696782	-1.6257360907251814	-1.063215737893571
0.28753643523561173	-2.266184665265251	0.3964933317189873	-1.225052607874379	-0.2558868203925982	-1.8927947313140843	-0.6661287172682195	-0.7188043699523002	-1.1482766301664773	-0.36344373752976306	0.5326081603166646	-1.499901107470925	-2.4066058574145885	-1.161194813034992	-0.1895548062889412	0.5593283552990316	-2.1464497446892734	-0.5121691090984982	0.3420431382998367	0.37414722618558943	-0.09102166709625704	-1.4251993329587136	-0.40171999674246406	-0.9093796015099936	-1.1482391397842255	0.04260076575702023	-0.6979837917089052	-0.6701727595069086	-0.33743639380242213	-0.34274380285893824	-0.7386550677272524	-1.0404992775259747	-0.7575030207978606	-1.0809976213992618	-1.4042783399307905	-0.5082399120530244	-0.6813792634078333	-0.40840698951480175	-1.5250376457445303	0.0780311799684545	0.7635959845961696	0.6886967866167382	-0.8659005746298482	-1.5208462943105758	-0.7074885695770099	0.14007442035005344	-0.46669319454464453	-0.917336669614881	-1.7340514890693797	-0.655500126207655
0.9555182307707014	-2.344375118290074	0.5707154674913288	-1.3551899672686472	1.0566994463131993	-1.2515192054596083	-0.517738324901784	0.13887118763318362	-0.7585151878003956	-0.19071671920742045	-0.9713167331753291	-1.0064740833301893	-1.4919941970832316	-0.11248509712830132	-0.0005426681862071142	1.18562877572552	-2.22467119340682	-0.5140835393258485	0.7926583620471332	0.9191602021522958	0.8307946905693592	-0.8675794828421455	0.14010565673293038	-1.2157107896541741	0.26109015728749757	1.2298567017704642	-1.8093352283697508	0.5103222819215693	0.3003785719475506	-0.2922631294159125	0.9130046248771247	-0.38200603017664087	0.12278237726311594	-0.9286840509048382	-2.272774074313055	1.3841448128247673	0.28305423979113614	-0.23548965599509666	-1.3124040389748826	0.646970903858591	0.4243867320004685	1.7481576643702634	-0.0923325089779027	-2.09183038488702	0.0506389963732758	1.2542057804052995	-0.1253104020221764	-0.6508479831119374	-1.230101711746414	-0.17691575692730765
1.2951937310385084	-1.5207994307194688	0.3248746216561369	-0.43947367946905164	1.987489135304183	-0.5877508935990325	-0.1603793946445252	1.1383645663680786	0.09315819490035143	-0.3712379794966072	-1.789074689351252	-0.4870489411277861	-0.3579225129813712	1.1766512347712177	0.6666100232971092	1.1254540963815962	-1.0800209171636135	0.19904974234300665	0.9293631386478262	0.6446643547497274	1.4226877020425346	0.6546074104348693	0.2014029394769598	-0.510607738563005	1.4707409954296566	1.5180592820587708	-2.028835482332052	1.3779355303429253	0.5616864273801814	-0.07483139005737	2.546858054651275	0.9421454609641654	1.340821975341467	-0.39924168081251665	-1.6315621080968987	2.8795271176443795	0.705202913553526	-0.22220295698794656	-0.6960887693893167	0.930368951043992	0.6909478644847569	2.212040366850725	0.30232534999706884	-1.187352801923276	0.5764354749756108	2.331698993977913	0.700709319913736	-0.4117143381031618	-0.22451203574245884	0.2886054182678281
1.1049917971666363	-0.5777497861856725	-0.11900394824348091	0.6710430393460731	1.615466826915262	-0.514373030710795	0.04518658804404715	1.4666190540404367	1.192442995077058	-0.726368893904586	-1.1445802230728033	-0.14806652472969328	0.2993307605326588	1.7316813263682331	1.216113916632161	0.30747456986462895	0.18226441253990355	1.3238879489975586	0.8799319439848519	0.13450526208043814	1.4436139854061172	1.8650883227452735	-0.14255109406624603	0.27370129016316475	1.847939068495296	0.62630326363398	-1.4824848941553834	1.1526099945426342	0.5652220507717437	0.11474301010648594	2.982376508720138	1.7888200913638284	1.9265811026701765	-0.054517329148129914	-0.1880591554829341	3.3618092659557934	0.287391266653528	-0.43305673486960194	0.234595852981039	0.8285099250933823	1.43721226509981	1.9634742545497954	0.2021654723383756	0.6822283773739282	0.22665452979495404	2.7606405451324223	1.0504866565569622	0.2163136524708384	0.7108862662759196	0.6916813108005849
0.2285241355275575	-0.38890339485931996	-0.24732235359930885	0.8923055200775112	0.14832181643123393	-0.9487679769737554	-0.09499367981236159	0.8408428578784889	1.7939415864570367	-1.1841119416568928	0.44177835258248566	-0.16386872720877727	0.0472398953279697	0.881703563442173	1.2311263168267723	-0.7031434492404183	0.5369070461107083	2.0849302306931534	0.6469343781942286	-0.05525701257784394	0.8198800909524737	1.698022997739462	-0.5309705504566059	0.1895108484572569	1.1547673254098243	-0.699955587455157	-0.829341561452854	-0.14735479680401453	0.48096512203838704	-0.03634598242611321	1.5779960669838127	1.497595571588205	1.37159430180274	-0.1783755772567192	0.6559781245522853	2.542195371099572	-0.3731116530520849	-0.6546133944156278	0.840774801975614	0.380193529704445	1.7454790178742636	0.9808369357039711	-0.23573029208045593	2.2915360025573803	-0.949331871261501	2.4332357031952148	0.4664512720597659	1.2042961804235175	0.8991570110836352	0.9213209141450494
-1.1277126999930702	-1.0234923663890971	0.09969961639104127	-0.011564248668651883	-1.2858326918096614	-1.2478717563972737	-0.4289992264889838	-0.2019434349330843	1.3526296243823177	-1.6777738112354021	1.66877270496202	-0.49561738473462486	-0.8601779970954054	-0.8636900250775318	0.7842273923724666	-1.222837007441755	-0.06268947835360138	2.0909933583204965	0.056329674610118584	0.04441396972485595	-0.31519021666568714	0.4347392612203685	-0.7910094834185155	-0.6928062433001609	-0.21796345816903348	-1.4710140535037914	-0.5573193465982113	-1.6818381893919299	0.26404647126936687	-0.5388649244553919	-0.8493125920364271	0.4843636804317466	0.060126532468487336	-0.4320080644694033	0.2089496068679286	0.7724422938230157	-0.506621883154462	-0.6771353359633512	0.548752243995378	-0.3063919750797331	0.8748373842501435	-0.5214809483663123	-0.707927722323963	2.7620265665306456	-2.117534781935395	1.7692493546892707	-0.48049404745584773	1.8198508150672796	0.2073775939978286	0.8716839373928754
-2.2846813311257734	-1.629330538519785	0.4656079113741258	-1.2248660326292593	-1.7602316063183554	-0.9668502619316884	-0.7106257732551213	-0.8570284385078211	0.20630791075574365	-1.9291548936466787	1.6946293989475836	-0.8609067253777439	-1.625911404763159	-2.063280972471376	0.15280945543534957	-1.0871210571103458	-0.8420582708986462	1.6645559137214683	-0.8790300312178069	0.020932701976471905	-1.575622765292721	-0.6917424496475068	-1.0721565712030985	-1.4616568566544446	-1.4905136910718448	-1.392340523731596	-0.6414407270925063	-2.427544739264873	-0.22958721808999305	-1.0224995354243167	-2.516143200545965	-0.35670055941062784	-1.1054427460761524	-0.36133302767822356	-0.8335666053077962	-1.0723363346827572	-0.060706560707160385	-0.5708717199341964	-0.3881596199165325	-1.0525720298854302	-0.8051410706023719	-1.9707623542064994	-0.8953741372173214	2.1502776509408243	-2.333876970576382	1.1345869007263518	-0.9639828532246785	1.3665368609058188	-0.7107576588206843	0.5685256628436307
-2.511854028265933	-1.3325890290259503	0.2553071501061303	-1.784964553524806	-1.3323802061616057	-0.38430505786141794	-0.9148181068600203	-0.8483969117751383	-0.6494937086313731	-1.597017812994162	0.7986980000410067	-0.9973962177924006	-1.6303441276870145	-1.6704413509871359	-0.5345085710551127	-0.7350110791991024	-1.1302103665883023	1.3482254151011697	-1.6971285897203512	-0.2840876946438182	-2.4466142688950465	-0.8784669854911801	-1.521203973701576	-1.4888962847239842	-2.109815837853215	-0.961348241498167	-0.8033511697020799	-1.9489891549775162	-0.9205669432823612	-1.1615175567309026	-2.324412929452232	-0.6669100774287776	-1.4933502719910923	-0.06803440307706121	-1.213611318760081	-2.20657142033002	0.3022587445358296	-0.5863490816598157	-0.9961318732432001	-1.6111363619264212	-2.041158381300893	-2.7210853209515427	-0.6329016694690783	1.0965807626048172	-1.407558077570684	0.46636206815406656	-0.9245436130342637	0.04475638788451513	-0.9607315458762068	0.17756463552150423
-1.6638489867314732	-0.22409148955268113	-0.551566312130865	-1.5650962644609254	-0.7315215392140787	-0.19935761358952142	-1.1563028432065996	-0.6134566595840458	-0.5101438938057257	-0.7129904883467357	-0.09193429894652265	-0.9470195088773238	-1.0254510316241086	-0.09673001216414585	-1.2340296333814122	-0.6490346111657388	-0.9937288776434577	1.2903564247816859	-1.7882212479142316	-0.5009424062125045	-2.582556048896348	-0.4396649186617679	-1.9751318740666322	-1.106998123192899	-2.163777293705425	-0.7514605434201682	-0.9093913543228895	-0.6915501091909066	-1.4069368037814813	-1.072866187128093	-0.942966532146625	-0.8344034736004926	-1.1980897815967844	-0.11241054987482904	-0.5262662784782782	-2.4834248082534622	0.06140462858734691	-0.78953560398713	-0.5600247390813303	-1.7490189909533995	-1.9187925338669307	-2.559775680930755	-0.025901754215894492	0.11340568721653413	-0.0884847775671725	-0.4134007123089554	-0.9976658344161821	-1.1338707520300164	-0.24687140256187473	-0.10543039605501067
-0.35917180152996203	0.6788710703563351	-1.2757494739928124	-1.2215249126481078	-0.47847332909908674	-0.7332136312645259	-1.3142211030508206	-0.7218811885584627	0.3914424683027993	0.18573719454172596	-0.3456897081798645	-0.9702200262589403	-0.5210699410683378	1.1922701644139122	-1.712228113834801	-0.7710228831209532	-0.9449081824545111	1.224529683231742	-1.0151809197228654	-0.15395753537508627	-2.0310080092306553	-0.09022250257499291	-2.098920388215238	-1.0438119668561705	-2.1367321169819005	-0.7952163523691279	-1.0171873749145877	0.4186910815546455	-1.2551481970765526	-1.1348475790601007	-0.042652467792143545	-1.2306380256321385	-0.7779268944362047	-0.7397196418422775	0.3673703640669816	-2.2963332742212628	-0.5228448821537061	-0.9093673259205416	0.6180559764100129	-1.3737327181726695	-0.751683189211414	-1.840931362166497	0.643079366798026	-0.6727332995800362	0.6333390938778786	-1.284011563961048	-1.4894603505354767	-1.3075289673672905	0.8721227115547757	-0.15627119528534011
0.545486591589712	0.49935818158362383	-1.1996690646877297	-1.2250963633998975	-0.48484293644336846	-1.518063019425751	-0.9435056739931859	-1.214938143855037	1.2084620443479377	0.5223506213221	-0.04926705575184234	-1.1347414467132877	-0.5589617091204103	1.182768647153159	-1.5950385225610189	-0.562351786250552	-1.1675939208826023	0.9202622868720316	0.06518483078189975	0.7011219686814417	-1.1587632862930421	0.09645479997544065	-1.7857655965511314	-1.3896637162733478	-2.2554066181526613	-0.7232835788729087	-1.1300882977452216	0.7241097813138155	-0.4028418131363616	-1.416658359023939	-0.4570540420871406	-1.5301197531569537	-0.5941940372557405	-1.45055722088794	0.3833420860654559	-1.97195542798354	-0.7586558449652253	-0.6316473465725778	1.5523403223436272	-0.6020766651746148	0.323848720178515	-1.057997927266616	1.1593782276208133	-1.2396370157287262	0.4140626189637143	-1.591215277773289	-1.818953647141654	-0.5166512372899553	1.5626066033828467	0.037177732007360784
0.6693021050599416	-0.5577359080817117	-0.3215591803387826	-1.1965098501776692	-0.4348711291538692	-1.7287741813828916	0.24682634754203417	-1.5857533487972106	1.3541635260257987	0.2712070705039014	0.33508145214045404	-1.1008072304251975	-0.8096474779709649	0.2925006251332762	-0.7899850733941387	0.3297063118018126	-1.212537061729106	0.45559968262724126	0.7047391932012819	1.372340749402547	-0.36017745137238605	0.6622760097826931	-1.2870614752679397	-1.4386733607600417	-2.176984965023249	-0.3527399115000819	-1.0772084179958943	0.30416361712297635	0.7326480273924864	-1.4676165065865157	-1.327049885042501	-1.0505906580330484	-0.4465018340728505	-1.5156935709743036	-0.48923182505498986	-1.4095089639481502	-0.3993489744366874	-0.003782661803833178	1.590065836749263	0.2817390667461125	0.5350565495428155	-0.3817236806615048	1.4907951185487356	-1.4286348284804682	-0.24135758631020546	-1.0845021900645968	-1.2223681037545837	0.5092059631895415	1.4691627638610805	0.3597700940717075
0.29209309397516797	-1.4102842361602683	0.6309205896369385	-0.3940532436541005	-0.2940773803325507	-0.9992759320820369	1.8382745962851446	-1.3644681327376988	0.9706819986818502	-0.03171912592604929	0.5165664157065217	-0.47182269293548806	-0.587760413461446	-0.2422647372391614	0.2675638053211581	1.5397172452928412	-0.5177526624445145	0.03673082537632548	0.6887760630166354	1.1506097049846746	0.15919992143500572	1.7711918674791374	-0.9063393174840981	-0.612042771372925	-1.415839197652349	0.053943909873801675	-0.6958310918064713	-0.21822872185608538	1.5542558835341078	-0.8183747328807673	-1.2077356859796429	0.27666798580378515	0.11537189600724354	-0.8070808892899238	-1.1162147000789264	-0.41403900096108526	0.05312716779734701	0.5559026695722432	0.9511949368970163	0.9544531863543706	0.1001266615332421	0.2784864074781485	1.6399876650563252	-1.1169020182276541	-0.5844156382028999	-0.21238128497430578	0.17655242402218158	1.1348466210180228	0.8692248969076489	0.5971393519837415
-0.09999155822421024	-1.196437857103084	0.9590542575085991	1.217540272204179	-0.2846014490237813	0.22928290716226332	2.8126533914553993	-0.6230492458694004	0.5911074016495753	0.09655363289621399	0.5459872801637855	0.6217079504432077	0.295547911508386	0.1667428539688363	0.9429094109500168	2.2231170164137257	0.8642125609853628	-0.2780827208260141	0.4996470628417581	0.059918380429706604	0.36693308435005506	2.66008200722165	-0.6710987501749908	0.7163873427648955	-0.03808919172725313	0.13395135589515134	-0.054276735488915234	-0.3157662442280861	1.7283631552627565	0.36461344341872004	0.15494277343325805	1.5649012495967989	1.1323834664651604	0.09625560573335756	-0.4514230839687465	0.7383905862760926	-0.013595387716457196	0.6828525277167934	0.2926162189853922	1.2100404224603634	-0.2811598393263397	0.8627200899698206	1.4826142732064438	-0.4916535377280107	-0.3494937713590015	0.278124407476795	1.3470059676121429	1.2562337492857196	0.22652275413748352	0.5756398352001956
-0.3225370162956925	-0.06366782366379249	0.6906905729220674	2.6453147714036684	-0.47602787082432374	1.156656234803449	2.3878435037102324	0.1261276006438388	0.49120051930860303	0.5556298040146452	0.5891565572336622	1.4399691861346506	1.2536322546066045	0.8450615691023226	0.9753425536122547	1.8676960820594115	2.1816986558837193	-0.5658709544051316	0.7384777023628624	-1.0458517629829065	0.2910216514104868	2.3657314204892153	-0.40764205755473243	1.5573898086664935	1.2132041440443255	-0.11485304984440836	0.5876627720889432	-0.020126389386240402	1.3942481194882281	1.3036042866922062	1.468839527395054	1.8037063602058399	1.9656363463059774	0.6233550643526151	1.2923716101528446	1.3307382986761092	-0.5429359010815377	0.4286905333495478	-0.02993474314987575	1.068615844719925	-0.299180597527982	1.0651763103365908	0.8978243609870773	0.05534297803389841	0.10995379873407148	0.09023868227740141	1.461042533397697	1.0870387735926355	-0.2094290760960046	0.34819214207000065
-0.5025451318634166	1.1268790407501355	0.4391383928290142	2.7728486051792216	-0.6321133099996501	1.3607807788529318	0.7720746342216578	0.4573021655900615	0.45401199675222825	0.8251165599316705	0.6685240128928253	1.2993427692192754	1.5506065639468984	0.7768472063845951	0.6275330242446933	0.8195538576104419	2.649026452098038	-0.8466528672860117	1.4216436147722549	-1.208338386359729	0.00927356692473332	0.8734220238911301	-0.07847327874418447	1.4092847757275246	1.5840473243753816	-0.3332559634101836	1.0219212344784756	0.21111903218910658	0.9745349611510725	1.3732748332104074	1.3902983509644913	0.9578186618960418	1.7962841339973508	0.7999631496991801	2.792803886822226	0.9416379396217046	-0.851785533048468	0.1364547409057278	-0.11151237568752531	0.749191682984399	-0.20267119235635023	0.7591286740418434	0.07454307548618437	0.3345757810861969	0.2973115999069435	-0.40748495632220216	0.7633255045371188	0.7917978399503299	-0.3511907553793354	0.1976297033132545
-0.7096956724408032	1.724185013264186	0.5901502224271842	1.511113666269928	-0.5324927785714673	1.0764991347221162	-0.9750328145548097	0.38273396047819064	0.1103292719453427	0.5943626031921457	0.6263668200426155	0.3338027414409265	1.0926643598153614	-0.07327846377918004	0.26072664462953726	-0.062464876591644784	2.1344581281228936	-1.0546216874443062	1.883166098218963	-0.2539367860424088	-0.28322407323009496	-0.7570939554052184	0.12491469459722496	0.7731907818436542	1.069698978564282	-0.22580847669102724	1.2354679128403003	0.028666209985147822	0.7546020219969743	0.7524033490146832	0.1080298125577227	0.0300875621959446	0.46136369382311787	0.995051833404857	2.888140511082408	0.038424997062324114	-0.4393931713632037	0.003127755342599157	-0.06076207915626891	0.4784238571277229	-0.21975557529708983	0.3332881086541565	-0.4716505233982769	0.5151542549296424	0.08643476620493232	-0.6944474519854177	0.14981394765926376	0.44245329380740395	-0.06468460062380316	0.3581484399096326
-0.7744647185971134	1.7823508314837389	0.7725771289185179	-0.10567923506360127	-0.299672496191167	0.8251687133369163	-1.860658882631888	0.207931850317639	-0.5892888756740449	0.09568307124340418	0.27376068321057495	-0.529016994159366	0.4782202908307037	-0.6437767189103092	-0.09939788004221149	-0.2730833518478018	1.1653421340640029	-1.190813430409034	1.374874363695057	1.0214153337433831	-0.3222219956600863	-1.4746020752496003	0.09712170951936766	0.47467063418803607	0.4255104916575928	0.12816413426678094	1.3269516283450606	-0.4547843257422841	0.6044563539380001	0.19752802779804604	-0.8614461852219307	-0.02441350110177947	-1.2437372999168954	1.2703647673435186	1.627156065553639	-0.3891467587825001	0.4193383595639246	-0.11268905400554405	0.27226969381354654	0.27040184845715715	-0.14130581796308536	0.3381032520780482	-0.3512769636468774	0.7899231964733391	-0.2224165334077593	-0.6427094871151848	0.0533550665781822	0.16202118337883104	0.7297114196654796	0.7208305453095789
-0.5353370620547407	1.7039437907394663	0.2820925463710772	-0.9717242033611185	-0.2516813225170402	0.8880056072829948	-1.7232904643987288	0.14503567139092036	-1.2552305398502408	-0.20997947144584078	-0.42430594915765996	-0.44686814262438923	0.3129413466119351	-0.03304578756064134	-0.6515959340176429	-0.12102561984258924	0.34400784974015275	-1.351664202571806	-0.21243012277883236	1.5846508646441537	0.01733598823445886	-1.2387694961469353	0.1053793492639643	0.6756790348633266	0.40616847999415784	0.4299518292722665	1.3766287550806784	-0.8234348855119306	0.1318302131112524	0.1976580540607927	-0.42957636162601426	0.7096384669135858	-2.1841416065302406	1.2850980719102485	0.10395153860567115	0.13403484376154254	0.9933558200614626	-0.3959528661240266	0.9957869129986855	-0.08122025138327157	0.3425087935035637	0.7724444710746918	0.2381542126354668	1.0001533523262633	-0.2562302975567006	-0.4535237408868957	0.06979676833819251	0.08096897128451253	1.7425244124014976	0.9064036670742608
-0.12932730567967518	1.6210344831405723	-0.9695722973969831	-0.9062159308526355	-0.4571861349324494	1.1781738131764485	-1.1219609312626988	0.14093342976777085	-1.3677797699794954	-0.13947366064753575	-1.2434805734303442	0.511015545255968	0.6352856708814125	1.3463607201321088	-1.330146971694062	-0.29281370264290785	-0.11886075446285697	-1.5322870534520554	-2.140240906914765	1.1211906082786482	0.5808031089449199	-0.8134697472550677	0.5827937334951818	0.8110163483741047	1.059416105481311	0.5502904038122481	1.4508872635617474	-0.784570115297186	-0.8142331601023414	0.5064770469801821	0.8343543330072677	1.3280609819038345	-1.8535882947857318	0.886004055593384	-0.6162941116642022	1.0270078090970476	0.9168602917130521	-0.680189625436551	1.777068705984215	-0.7142004444260182	1.0552634463888124	0.9700738300121365	0.6472825714413036	0.7725927346670363	0.09069133341970786	-0.2163584671389389	-0.26562715491570954	0.14275562390484497	2.33351507515705	0.6908699096192256
0.1370106476295933	1.2968574070739538	-2.0950520051708765	-0.5360690808018339	-0.5905995886128634	1.5175283686679597	-0.5993922823668894	0.05114555612054532	-0.7274160850795449	0.1450544868609243	-1.7670651441842729	1.4881120635971257	1.056895878350066	2.0994512974717443	-1.6186696439830182	-1.010217808721741	-0.3064416857575792	-1.5188192636644737	-3.274064217214745	0.2751602716494801	1.0761206099022615	-0.7399015299419046	1.591401335651158	0.4749948714479877	1.8001804713511949	0.6641820342344394	1.653810016750403	-0.3778274238902877	-1.7672681771682834	0.5857806112662749	1.4449471291988167	1.2026680181158742	-0.7218713945908575	0.506712413124566	-0.36861495525872573	1.2923204646183868	0.5351902584985764	-0.4973791173972386	1.9995246521913568	-1.377036129545115	1.3783317853415455	0.40214317856143483	0.45151860111016723	0.03884666586944235	0.6343307525134714	0.20305545175994918	-0.6540923370240797	0.1247594641050278	2.0438819948986815	0.29148403463637257
0.20613064047645327	0.5852179777593262	-2.011012927194383	-0.36213304722602757	-0.30684028813280734	1.8622350182060858	-0.18137810411629715	-0.1167982291322024	0.30616012678195076	0.49890436027366963	-1.6571677068134147	1.7657105051682016	1.2886340663647344	1.3344162528213424	-1.0009650604679772	-1.7174160401987764	-0.2326542876976038	-1.1253034744577328	-2.842784173226253	-0.05709380304012602	1.368513825502638	-0.7950273360424465	2.5990370559917064	0.06705966924744712	2.084308549044968	0.9840632599115622	2.0309549855737576	0.1820592220780058	-1.8832805929102419	0.37355019166786135	0.803665958003094	0.6015206028532206	0.34974739893126516	0.7158495948065152	0.16407899638154408	0.6556008136579056	0.4202833773518978	0.40945549333556597	1.376408547281513	-1.492240005973363	0.9599888903805235	-0.513403233209518	-0.08540980071488063	-0.7604793331016994	1.121566776423059	0.7876299012652234	-0.3047952438543027	-0.07335843923361006	1.0868658414167662	0.12180570515343256
0.384479390081071	-0.21393192591025287	-0.6238051673300553	-0.21264833164014732	0.3169592188119312	2.181865250233253	0.41172461585521364	-0.19602364000164887	0.9905710215477421	0.9988329871943464	-0.9635824572952262	1.4426775810849168	1.3269920039157508	-0.35800873327298166	0.4018464471021199	-1.6514365305397354	0.20407977700973726	-0.5068768859119238	-0.9912473799218077	0.35524134245526195	1.5594195210688055	-0.4865048241954348	2.8968615457445894	0.3195979464022665	1.8674295021798841	1.4278645007713737	2.3763731518685915	0.7329716508993859	-0.7391797894113222	0.3807345601326857	-0.11402088553697497	0.13624292187701162	0.9254108755977111	1.4343435264025148	0.1863018158626006	-0.11854801500451947	0.6978006168771921	1.6797368052421402	0.2725391119753467	-0.6847703450289869	0.1831716230656166	-0.7064406982755657	-0.3348159150052903	-1.1269300414082999	1.4109839335336056	1.1247065298865022	1.0012889261149331	-0.29692486871938434	0.16192652989794803	0.2752777381487206
0.9045507116883794	-0.5883324588038086	0.8916002265888526	0.3081032924381051	0.8169815869049026	2.227612824879759	1.2206248165234588	-0.07683641645299977	0.7409395289414439	1.6588335467952255	-0.15062171637406668	1.1312870318401134	1.1712045336941128	-1.5110822859503739	1.7399258121451064	-0.6823350628987748	0.8784836824800617	-0.06261816914903968	1.2357185325944975	0.8983906158904874	1.7200202971610354	0.1962832644685794	2.235945375055987	1.270374265544004	1.3945686468724634	1.6219997909594712	2.2447874064675295	1.1680348320630947	1.0397754266043915	0.9527482434450126	-0.019541222699533182	-0.16930450169364156	1.1474779747536827	1.8835235119909566	-0.5368228580976954	-0.14435061525475926	0.9857579410961685	2.537820817831791	-0.6740341714573332	0.6983576726409698	-0.26828001163609966	0.2993701689187313	-0.06259578137391705	-1.079644854708936	1.4574106723662446	0.7893351313082537	2.409557928029945	-0.4167911812875771	-0.2608349209527959	0.3906758052579137
1.452442629845008	-0.3617949703232991	1.1603413165981955	1.05866769581538	0.810758571603128	1.6235242641381147	1.8691155718314612	0.12655467862118014	-0.3267693879861142	2.0810189729598623	0.28226492067142034	1.0973992657517493	0.64603340650836	-1.2796891622626485	2.0732347626999985	0.48297656335886185	1.2502810195708631	0.04789226959418088	2.5186203735902515	0.8335088439654714	1.6225038711530624	0.7566648009923388	1.0094825424687137	1.9890816189843972	0.7304079701330218	1.2499842869759674	1.3105283143905755	1.3096608384487556	2.0893231079233345	1.6167026214950955	1.0053502085066874	-0.9238316422823702	1.1895725572607065	1.4372548658062783	-1.5584382394514995	0.48237699405431556	0.9377516234486493	2.446646684074554	-1.1619302522244717	1.690160499975672	-0.2459663851168738	1.6135913829528603	0.2789168089158624	-1.0945343096405553	1.2068836838896981	-0.05312637899003175	2.7344636694174635	-0.6262097495321776	-0.3629828233069747	0.11592280189201311
1.3516025686045288	0.10238340583731399	-0.00523084223155541	1.3391264993200833	0.3506264472640858	0.3024898941685139	1.941999839610642	0.16162013836317032	-1.3585336380128852	1.6709227932652204	0.2559834104533984	0.923448677363128	-0.2815699729028943	-0.2060486895598899	1.1682145404213606	0.9545546391895735	0.7564851267376413	0.1469035262191481	2.1481844129280954	0.11380653805250981	0.8990665582203373	0.8260577638941781	-0.14971416925452335	1.4842838696905458	-0.2740964790468682	0.38229574584067816	-0.23118112782364592	0.9649235781979909	1.4701797548121596	1.427779113701998	1.475090898729343	-2.407965295199779	0.8454242819155856	0.3619738556893705	-2.1395934867892468	0.7243310262363167	0.658698188715637	1.554871937583927	-1.3443600607264545	1.480873342475146	-0.3082710097468479	1.735518761478189	0.09398285354295102	-1.4317698231148397	0.6062929700487811	-0.6727893343437019	1.6213950388309588	-1.2067451561928766	-0.6146180755117656	-0.391387748974449
0.3339945972473777	0.2774194332213908	-1.3767911122412235	0.6899894139080095	-0.19321186879017296	-1.2078525279090544	1.4409745378900682	-0.10660962143309544	-1.4286294446730896	0.34128006255190574	0.14030188526091245	0.12110967694645282	-1.126502282404087	0.4769200927039879	-0.285273614456672	0.4926010243495389	-0.542839202499672	0.6183313800737277	0.5478744164833544	-0.5859203455537405	-0.44455434256585563	0.5689699042771721	-0.8489522420352765	-0.2071547982281458	-1.5189343258286292	-0.5431773982959718	-1.6894102615951527	0.19517296474708773	-0.3699393476103088	0.059674420603556697	0.24521822306862595	-3.8338550839105814	-0.13156357594949505	-0.4823787048465868	-1.8071885296006849	-0.18009822096380396	0.4909724275266219	0.5028410519847476	-1.4080436125895133	0.18066326125313828	-0.964786720796197	0.1625605675487057	-0.617080099642352	-1.703244346045236	-0.2386861320700498	-0.5522524873779074	-0.16166916207306153	-1.9480724030456023	-1.0986195543797468	-0.5952069768871631
-0.9809359155373372	-0.012760324448543185	-1.5475928773778076	-0.4728166961231214	-0.4985564270432053	-2.0854927207577756	0.7858150232734551	-0.5307039713958888	-0.4224540045233619	-1.1295284588580228	0.2830585664513782	-1.0675438334895009	-1.1519200911465903	0.13969305807303292	-1.2312772442108253	-0.31430553681573353	-1.8347972597302173	1.2816894065373692	-1.03669362315266	-0.6281057083359067	-1.7634422835150434	0.3807425838775293	-1.0255356745573554	-1.9795511933453966	-2.373773767279714	-1.0598772336030626	-2.3973665111450146	-0.5563548855659289	-1.8819218250508782	-1.5947196393283325	-1.9828744118429786	-3.8937171446468546	-1.3862717986054884	-0.6162102359671747	-0.7203341347903848	-1.6916107935097358	0.5016514127651391	-0.17187080759780554	-1.2529750224000942	-1.2150811020349057	-1.9234365148312162	-1.9185694041738985	-1.2089210098285608	-1.2949151064768996	-0.9682643894913927	-0.019122268269165486	-1.525546295207346	-2.066939972093742	-1.3799521634677792	-0.23643455089591753
-1.5733157093131465	-0.5008852752541281	-0.3617682269255562	-1.200284162095178	-0.47223225865948953	-1.9013573897436422	0.37859474597574305	-0.7783619943242263	0.74153316084901	-1.6835442302079031	0.5677478728292221	-1.7301115064039454	-0.19161965895988714	-0.727101504639926	-1.0905714282789603	-0.6564353206781327	-2.214958655941035	1.4218223233092389	-1.5157089310303733	-0.09800655792948045	-2.205849127326319	0.3711543226787848	-0.7549573265364097	-2.69431842925374	-2.121846214463506	-1.009817221597657	-2.2448843032342864	-0.7634548015214793	-1.8121661436317649	-2.1283659186014874	-3.2129334490295083	-2.1303568663560895	-1.9958670604935569	-0.3923885638215151	0.40065516728908385	-2.370221085525785	0.3662057788771255	-0.41734363148570397	-0.7126749638304776	-1.6879521576636412	-2.318254347801935	-2.71178262790964	-1.1005125912619038	-0.1856785600024351	-1.1577699641119623	0.1051566577335652	-1.9765677662083778	-0.9946146293514664	-1.0823905236099642	0.2976005354608453
-1.0503101061198483	-0.8381753515060275	0.9820107544968433	-0.967838299873732	-0.1593592023898045	-1.0067367290761755	0.2274926283523146	-0.6164176541652849	0.9238463342059989	-1.0248274689117978	0.5423277287464583	-1.2509594845912089	0.9341404468411374	-1.1622812406340284	-0.18183567063220332	-0.2507272158162785	-1.507295339543316	0.6032904934450755	-0.7992141398387651	0.3271788374307772	-1.5184581645366286	0.32820932071667314	-0.18150645207617705	-2.1488824523481624	-0.7650611411583143	-0.6016505978596638	-1.6905512264425815	-0.3122999856548941	-0.37757182575593606	-1.0165866008380036	-2.22789135203519	0.4129198290774544	-1.3728503606845266	-0.4255354544017278	0.7930968941470964	-1.3586457557806497	-0.189798146865153	-0.5243376905918485	0.025502469608022552	-1.0699735075317616	-1.6936671257874045	-1.5719530612340062	-0.4184033359102152	0.8608471228135327	-0.7063605694542338	-0.49761155940097557	-1.7408455984148745	0.7826837480211971	-0.4328437837027864	0.3902554794086292
-0.07664487763353747	-0.9394320821300154	1.2434751252578904	-0.1608632680203434	0.3495870291471649	-0.197474965280975	0.023244298056095306	-0.1323436316926754	-0.08619435955465671	0.035722389767083605	-0.004714356517785814	-0.0957225834771064	1.0936814110757778	-0.7118509154201361	0.6123669097478154	0.4782568142235553	-0.3774915656688266	-0.6515952750994529	0.2483753042580837	0.13672279735587511	-0.37056831417414243	0.1214892813278909	0.36930536741320596	-1.0321413714430026	0.7531531703564271	-0.18980131587493712	-1.2591781282850625	0.35527976662786476	0.9825081362479103	0.757562713923031	0.11312344298172373	2.081184165172962	-0.03541443882427002	-0.7955656617082885	0.2730033664405316	0.6413129206165653	-0.9539330862499691	-0.7142853634441296	0.4379856208809009	-0.08952785486131509	-0.5575773695260463	0.4042851561097266	0.15192653011293225	1.0463681388545945	-0.021545812922699737	-1.192333851085515	-1.240791557355448	1.9649339354631523	-0.06496954558406222	-0.08365724326252118
0.33186920596970415	-0.9349946875989332	0.4175727011856865	0.4161299171229988	0.8609257683998147	0.012881141616120374	-0.4452508827278622	0.31402414475098483	-1.2750292117684212	0.41899295766104677	-0.709972386294124	0.5684552629711137	0.02630128520561173	0.2552350671515866	0.6390262963609201	0.8710921036282799	0.3621358254453781	-1.2348709009308256	0.6878164580724886	-0.48461474951352346	0.2447665950967476	-0.07921140163234294	0.4544128181120864	-0.11826104555599588	1.3171057844956104	0.0030601733720675203	-1.0606066566068637	0.6657599233339839	1.0430735022334099	1.5768235260493177	1.7924615418728742	2.1293288540508004	0.7954812700657069	-1.0379172110248003	-0.5868728994371428	1.9871019419076628	-1.3598458786622785	-0.921975361216004	0.18399008327224373	0.40357532054296497	0.18770004946573904	1.5267347422899784	0.10265138848303153	0.3943192827264101	0.3050795896688398	-1.0836101950226504	-0.6983187880030812	1.7062696614562243	-0.2961302843776724	-0.6240407119112801
-0.09370211654173773	-0.8713229319993382	-0.4032666328840904	0.3787078679837615	1.06598606848488	-0.22402310934048927	-0.9912876255223101	0.39465424026800616	-1.3755197134462318	-0.05542031484618063	-0.9692065995481464	0.09942224904944363	-1.2899493037046514	1.021080430245641	0.03820163194377863	0.6438079274750671	0.47653515234904864	-0.5896683929611449	0.35524737783525656	-0.8950753796628443	-0.01447033453771945	-0.060366352241172073	-0.07894132221257727	0.32708556174052045	0.6934438715737584	0.005073190487479997	-0.802285297137188	0.48047336279437847	-0.049738057341321765	0.7252784723448144	1.7203252046446929	1.2563310015703193	0.47821296113184486	-0.8396508257024559	-0.962125617726286	1.6881291186050702	-1.0547797185965888	-0.931007860856411	-0.4852012677822997	0.2190804290723194	0.26508134891287116	1.1259536073483398	-0.40502336246332243	-0.28718645312091506	0.09774752838860874	-0.06742284917002782	-0.2048085134513129	0.5159396289834645	-0.746319508206395	-0.7247349295856491
-0.6068914027620547	-0.5927039143484877	-0.3427651256585482	0.010853900675860036	0.77821829661991	-0.3900356554692811	-1.1639215563108782	0.12867222020160557	-0.16347519401919292	-0.4914706781782104	-0.5640337542716326	-0.8818880483992928	-1.5990793000016088	1.1491206528935334	-0.4373753212440345	0.09232807556206471	0.3169865544087529	0.6525650054144312	-0.12394833633302332	-0.6727775600849182	-0.5060810479334659	0.1114120243763258	-0.765766465826425	0.43702301082820905	-0.24615904475094524	0.00983539299289423	-0.21382391413322582	0.19422786783311186	-1.049612206995656	-0.9542133811827672	0.6931887117991682	0.6606357587864765	-0.32699082456272827	-0.4504635330234852	-0.536822417857486	0.3230294679198917	-0.25073099433478035	-0.6313134657502679	-0.932128174639208	-0.12620177053036316	0.2729155017545325	-0.00539962341231612	-0.7691098275655853	-0.2873270759811735	-0.1766778967990647	1.0115731856320964	0.10964080250518486	-0.31836711137101126	-0.7545768055442391	-0.46163292239616477
-0.3010659736078053	0.024963427756358462	0.31974024339146445	-0.2194208442976078	0.22461657511127323	-0.18909596987552982	-0.701518286491365	-0.08261189967432453	1.2933093935026199	0.00899501941569803	0.14850444806746677	-1.1073357598947178	-0.6620665449667229	0.7123101768372458	-0.19656011550930683	-0.20731925639189996	0.2513521205572616	1.3027729831952792	-0.08155838148030951	0.004553750105049914	-0.29591964060187825	0.16993308393138812	-0.8253125420863578	0.34546194222374677	-0.4148833723544361	0.19236598809657807	0.6060868149894443	0.2677926934860835	-0.9298411537687786	-1.906689701648892	0.2828170010847484	0.7647223776874951	-0.3993867815063083	-0.2808339820054799	0.24555977331154322	-0.6193432636942702	0.5077082979242793	-0.12512894783052264	-0.7300816657804854	-0.02210077425445515	0.8840256111819231	-0.605964199417094	-0.5502556062181219	0.31233576405065977	0.08551695740809982	1.29870958462053	0.1766992988857365	-0.1654597583518908	-0.10530712049098341	-0.3186979760127361
0.8846854116642353	0.7810495252850358	0.633391301598269	-0.17637072150367278	-0.029011926437201883	0.20768039634711208	0.11972721760485128	0.2189239183543702	1.735665333822664	1.2015140269240465	0.6715052249764685	-0.019420353828931324	0.5346715588316577	0.11914462472077376	0.5721869991334476	0.11210542391820272	0.28361493968251766	0.8333506328983916	0.5200119831591116	0.5860778736856024	0.830852045978446	0.001468937289785291	0.03997298037147524	0.09665880207303111	0.4000941511916188	0.5645382708550988	1.2584465438318493	0.7205423562652334	0.17317924900147472	-1.3104155087328437	1.0389515152551507	1.0129432229123583	0.6320284235080127	-0.30980376957656597	0.7197194637049054	-0.2188657910038547	0.8386835598034551	0.34607833450083725	-0.006151280196386074	0.657836774960428	1.9765580243198027	-0.17108109705919988	0.19385691112992623	0.8880514427447948	0.8504390606870379	0.8585113732588497	0.16962138204686625	0.35196428140956604	0.7471728396907812	-0.5172480027567082
2.1172762504362264	1.1922414671186055	0.2243924387529146	-0.02345715264990531	0.41465234077745033	0.4341183282081759	0.6053811724783456	1.1082347872867764	1.0005236859971487	1.826921111879975	0.8631122568571099	1.5787056276094242	0.8648210676923019	-0.17083707136018356	1.0926399286230768	0.9115753075912058	0.2661803734095016	-0.1678803282163447	1.1472256047358078	0.63836887952727	2.098233485901431	-0.23782564521885458	1.1945753169100415	-0.15220243887669294	1.3779389048849813	0.9519560477226469	1.398263764712779	1.129157932128076	1.2794789561650861	0.3063106334014673	2.023712240645446	0.7971488044858801	1.842273465999762	-0.16863842655260866	0.7337148727068171	1.097955275302585	0.7287348795275078	0.5184261896790061	0.7562396324745093	1.5330083306746087	2.7322213394675896	0.7955111957129513	1.0506201490829157	1.070510591959535	1.308520103345481	0.5141270632064956	0.36781952784436833	0.294906582685439	1.1465938277554972	-0.7510459177375427
2.559660427797077	0.8921106799160279	-0.24047760365111073	0.14062330424303457	1.3337903516847955	0.32292380725595	0.2057006804959545	2.1189197646903857	0.11068569847382405	0.9608087165586361	0.9085500858642649	2.283509214590004	0.19821287929858963	0.10961267052019817	0.838914310567905	1.621166758649363	0.27371123129593794	-0.7482261980126627	1.3006568619858376	0.12033986897872462	2.4831997928382585	-0.3767695120046111	1.585292766025714	-0.10806552413513688	1.5521083560129736	1.1010732109112251	0.9981654044701944	1.093994517642199	1.619384979033357	1.7415618969770241	2.040609376966986	0.2683658923875579	2.0594075298531567	0.21832238474081278	0.7352897966973984	2.145297830779831	0.342599270704621	0.21017929277936073	1.1375654266422086	2.108152945215728	2.5518759998461813	1.4947270961551566	1.5727447375122994	1.0887595813855881	0.6837948470365618	0.8279974743039024	0.7800354003113213	-0.325301953759459	0.8329366150602394	-0.6646995241650302
2.1424558103543108	1.236253092862967e-05	0.05773611069140865	0.3808095963746473	2.016181152644343	-0.009182671207888595	-0.9283204523958749	2.5568873481289507	0.09227360660046846	-0.8842412264217283	0.9018316256627652	1.4599201248133908	-0.6458866348608576	0.841883190054674	0.12268403022858901	1.6289685340276436	0.518061974779911	-0.5973057461618362	0.9455152296272031	-0.6690099923830838	1.687990755217733	-0.4576163236054101	0.7865459789599553	0.33572950683790037	0.7609421219114594	0.858719438806173	0.3183793341578373	0.63598152759534	1.2265681698625484	2.2328454609389166	1.0054243531771563	0.06288578149983041	1.1741927344857548	0.38565036900507516	1.1029866939579362	2.161034999130633	-0.18478786399978664	-0.543627907693146	0.9989789397032058	2.1015485149962028	1.6837768622880709	1.568807633046783	1.4793595690666992	1.3118213299403259	-0.8040308281393719	1.450427197562609	1.034399794724074	-0.5732583913707363	0.08039631289834569	-0.39573181311995387
1.4074995962177488	-0.9212602536374791	0.9545085362337569	0.6540462700857232	1.8860364363168018	-0.3725801044110049	-1.941941449716003	2.056274379322784	0.8416404545254622	-2.17481882313955	0.666811593104195	-0.1922117152759069	-0.939408295373253	1.491288194663612	-0.2485555181646286	0.7436779030825038	0.8902298975433486	-0.1672398324648113	0.3752208489423938	-1.2849721884766765	0.35839821559815105	-0.6140550696970155	-0.5312866615976818	0.8478863150029028	-0.3070067756952939	0.30569106135709123	-0.31200523151607656	0.11793355380079881	0.5928020251010322	1.8782477339836168	-0.08854817701095455	0.3863089060222709	0.18148431607530408	-0.08710545384095678	1.5392084525799141	1.351035474010546	-0.7001903757366634	-1.3863233910071995	0.4468871515094642	1.4850329061153635	0.8611511323471387	1.175115257271207	0.7467048749494455	1.6577010560315195	-1.956629424094891	1.5688201864003344	0.7635970927362824	0.11435441956783464	-0.6300628999079866	-0.403356319212428
0.7657381125780491	-1.2965330235543697	1.3609301854651914	0.6710929337831351	0.998515109151318	-0.6777614087461361	-1.9571147671661042	0.8995866358029988	1.285047206346224	-1.9039361718532524	0.07893078537495005	-1.38130040323499	-0.7806293416886213	1.4169686131517887	0.11722803978183276	-0.5958330073522248	0.8503241809858559	0.07510122301630441	-0.1823641103578547	-1.3538562460002677	-0.5984361279153526	-0.8161877164270217	-1.2524808526218818	0.8986401826510265	-0.8904035212837587	-0.28046409925431304	-0.692780531435944	-0.16253682050880974	0.014743036429663221	1.1638604098992549	-0.4053124427833093	0.6850244055584814	-0.032585394835253516	-0.9019598446547601	1.3238678048010262	0.4147702949858723	-0.9355849391351662	-1.770376951686702	-0.24940325947282915	0.40698010753184566	0.4465120630124591	0.5892397202055009	-0.3257239003673432	1.6456074825721636	-1.742486371263879	0.8647823779082936	0.05620530253212008	1.0354184661850254	-0.9855916772626466	-0.7866847094911896
0.1384277173244207	-0.9700999781530636	0.5313633014833508	0.23576457117469207	-0.07143106712641181	-0.8893968440484641	-0.9035646859701246	-0.19217530301817706	0.6208709910817901	-0.6029192304128413	-0.5803832151928738	-1.4214371560505494	-0.718431397249048	0.4133954901248691	0.768597929758224	-1.5849219960008127	0.02000964699419976	0.21354370102172904	-0.6920334626060965	-0.8148112384955246	-0.8282817213776047	-0.8885077105254443	-0.9103232653831645	0.3002405040468201	-0.8266664307104857	-0.6439655330781	-0.825329471346468	-0.23698151970733747	-0.5517686267209513	0.3622508398946927	-0.1534729759633197	0.3518069789977885	0.3464549775910403	-1.2505147781422277	0.20899920054395665	-0.23488748075984228	-0.6968108346069048	-1.386978284107675	-0.7320483906490671	-0.8139448453236017	0.10945030705952423	-0.06607430055298386	-1.183645567099703	0.9954625425461723	-0.4110068887565547	-0.15696487334386733	-0.5891445726402261	0.9421739905694512	-0.9746287451956591	-1.0407867059379772
-0.6543290384831891	-0.27431818536918695	-0.939884697675847	-0.33034275968244303	-0.7582898374457486	-0.9214106537572988	0.3130236211541024	-0.6259021779009417	-0.7545139197854789	0.2851845575686497	-0.8028753834252434	-0.6811524985272445	-0.8767189205474312	-0.9989452922262186	0.9819174479850383	-1.6648931552226631	-1.1530169595712958	0.5681568009991855	-1.1007118349526013	-0.06438038710925442	-0.6776063012909757	-0.7708237191872075	-0.06921375798292694	-0.5584803886465891	-0.4640057253574483	-0.7732662073330301	-0.861683775003491	-0.3388792371956625	-1.1145556287549618	-0.4923013782287782	-0.15178484589836594	-0.4275905705867749	0.47102257024781713	-0.7462189324607605	-1.1025270634585405	-0.6940479029139176	-0.21182720257577817	-0.5556565595136338	-0.7385105153510677	-1.713929500139715	-0.643610869957313	-0.735511294633792	-1.352178884393	-0.008146348787956389	0.6874994463197365	-0.7830608300973841	-0.7677663345746284	-0.44579829779512203	-0.8138127090012133	-0.6616308849631054
-1.3905708772242997	0.2844666881150243	-1.6247686799184948	-0.3464532270221749	-0.8879561880532707	-0.6839892432431264	0.5974130736717411	-0.37141471938185033	-1.6499263192071634	-0.029972349437784766	-0.4356091597411586	-0.0025962340094337157	-0.7619055270675577	-1.919641303618477	0.6407631384071043	-0.9928399778189082	-1.5927475682493182	1.0154325736769692	-1.189690525879575	0.2547745369047372	-0.6624081182251542	-0.6040674260432993	0.3548471004966483	-1.0558835312452508	-0.11766536733652533	-0.8871103919280869	-0.9536379483147936	-0.5888185231001528	-1.399182315291664	-1.2146963032623943	-0.7431118565675315	-0.7949943612184077	-0.0020715814149899914	0.08490768984466139	-1.5557704033230002	-1.1602588690794866	-0.1073773732590426	-0.07458963844705414	-0.34067385138178286	-1.9019711433452624	-1.7770174493283708	-1.2569749851123968	-0.8348786751385087	-0.8216105616076478	0.479905904890293	-0.8555590872548818	-0.5307943480108686	-1.9947100687219743	-0.7837708218648746	0.1484250070611927
-1.5754869585679203	0.4287117860815941	-0.7732513356228738	0.4825707228073913	-0.6356597452729824	-0.22966116274277099	-0.25778061829014853	0.08812963815311753	-1.3403930951447829	-0.9089914017577887	0.053844136698169114	0.12981628929351427	0.0006174838073454634	-1.8171256941790688	0.3229854428896523	-0.30573378003629326	-0.6623987963214644	0.949695193131113	-0.7741742602924256	-0.18449833964359214	-0.9217872002465325	-0.48877691791327393	0.03156590724510459	-0.8705656913079394	0.1765621512893781	-1.1517373247837939	-1.0698941108520528	-0.8612103185005934	-1.117842378409266	-1.3705911046918462	-1.4205618756818061	-0.2294616960538261	-0.5067274275046283	0.42340259220966514	-0.8414935764326744	-1.5378700208772476	-0.803345425106019	-0.48604520032349297	0.061985030274391305	-1.368226620727897	-2.6723949494902413	-1.3930375403428326	-0.14064008866363517	-1.1862383907394898	-0.7047973993835168	-0.8168663484893206	-0.20928945792905632	-2.354365345668473	-1.0057225639569742	0.6445496569654842
-1.0742216171530274	0.28038672730416425	0.8506957353367646	1.5595423912326285	-0.2878119377650299	0.2248139867714094	-1.2858427640305672	0.2017357774044553	-0.30235920043368	-1.1117427011125294	0.03017243017520263	-0.17303321000476035	0.9834397306897186	-0.9669896389671941	0.46648516811579094	-0.23865745729170115	1.0187596511781247	0.043553628484278614	-0.020497006681248854	-0.9848560611557383	-1.1983652091300718	-0.29472704347897993	-0.5856010086490219	-0.15251121576954774	0.3931788199303445	-1.419212289873927	-0.9453768684699527	-0.9539192984536284	-0.38491493834424495	-0.7360770933443533	-1.5404516331090135	0.7600526987799927	-0.40251308572772315	0.13490085878857394	0.22788424311194355	-1.555762073423074	-1.8932281949316512	-1.417789211834576	0.11853273409423455	-0.5402237163216962	-2.712517053863812	-1.0308834812652596	0.18649239292056305	-1.2371452541665604	-1.4946779903927225	-1.0988938158184471	0.013314302138781483	-1.3782727827146701	-1.259070452723487	0.44658234047007994
-0.4118231232797116	0.2001562634757001	1.7433887997290423	1.8356871755936202	-0.11953998571403321	0.45877751749185125	-1.238894196854088	-0.21979609032365846	0.33594856833301473	-0.24725656245951175	-0.6069591381321795	-0.5856035484232331	1.279555692793145	-0.14095834759138542	0.6878778227550103	-0.7236618169718828	2.024828847555501	-1.1300530330292837	0.5680478459414412	-1.3079375148697254	-1.2300403717234352	0.13551093806147402	-0.8872358201375002	0.7307977429551609	0.2629137459704304	-1.3315901500988017	-0.3026176177363541	-0.8439227700086145	0.30050454056841663	0.2408889237812169	-1.147820122675105	1.135479786654399	0.09279152368366833	-0.13140910829272537	0.5305813174270685	-1.1864889733178405	-2.3193102748557517	-1.7801668598100613	-0.0980185936732103	0.05761142711786581	-1.8192826800951392	-0.31524986742184447	0.07698067294959568	-1.1416652962282943	-0.9372354168117836	-1.6477238660402231	0.2275894545521671	-0.11788479069837916	-1.0815176563637974	0.04145175419877607
-0.28209932291626677	0.45115683365589065	1.184566937261945	0.8600892892569091	-0.36632873439837665	0.398446862272769	0.16543311312933193	-0.92646994551083	-0.014526421522724518	0.7997774024366204	-1.2745015377757292	-0.9467705422969184	0.5307940124415574	0.112828791725562	0.21092447078827206	-1.07804096489776	1.488358646255124	-1.4874670557057152	0.5746670048714217	-0.6982318050602777	-1.0367713075313147	0.6572985050742848	-0.7518201122875487	1.471180249213573	-0.4681867441693592	-0.7576445600786513	0.7743755074884249	-0.7386318263372816	0.5185744865768847	0.6677023472220481	-0.8798528487040671	0.48726531749650415	0.13488815727715206	0.15700784950383304	-0.21749362684732296	-0.7809198033491925	-1.3740567587388186	-0.8014978405112385	-0.2014248576389672	0.23309435412848853	-0.4408538436940768	0.40834546613933626	-0.07958527300208475	-0.8452789193387227	0.5197321463368311	-2.0777126284425496	0.5245268864243068	0.4762442896765008	-0.22255150103321358	0.1766011285140117
-0.7965356454581861	0.9577345988988305	-0.1286272185139807	-0.6750843956793641	-1.0823288449944675	0.09563739386223954	1.9161127419731963	-1.4891611479347897	-0.8456455945896444	0.9058553909213656	-1.2866269501028995	-1.227208083080015	-0.5569412656498681	-0.14855214635001823	-1.038404431056771	-0.7172123473029702	-0.05103219578893238	-0.5254854996902247	0.07592603543300208	0.40447155894380804	-0.8212070786850392	0.9143157631194274	-0.5136655443075073	1.843164703093005	-1.5326906933984619	-0.08096207698820618	1.7020850048462233	-0.8581184838741861	0.29068910678171295	0.032582082257036106	-1.1181498154335234	-0.4886233271886232	-0.6153658528460151	0.6942774737925059	-1.2065086344043872	-0.709345896880103	0.45277627289586403	1.0818394704623036	-0.013690509450485796	0.20015809647309676	0.8500481483790021	0.7776488261057036	0.04944186019807579	-0.27899393414494555	1.5541922452574286	-2.1323608553430566	0.7542854906799403	0.49992818486243124	0.9458343090379431	0.8630905105195741
-1.3548905423342041	1.352678527343005	-0.9131708119386565	-1.5387192071283187	-1.9330731666987568	-0.3722614173786158	2.6730905284812074	-1.615322096930201	-1.1486002717613804	-0.01096172398123845	-0.5091963355420163	-1.3109517401882422	-0.8781370723034259	-0.5352591889302991	-2.0722491558370666	0.23076347691687069	-1.2302857524569342	1.075750864927022	-0.4130805432381903	1.0903134977963012	-0.6902451684432839	0.8268093400820923	-0.435472379201425	1.6481804403540745	-2.1236695489785324	0.08786333598152177	1.7751075242160173	-1.160972416578101	-0.049651518563457474	-1.2351232146847415	-1.481828591930799	-0.7552664383825849	-1.4274968049368912	0.7399863252910746	-1.39815825956977	-0.9271332626336284	1.7763830682641943	2.477793128564856	0.15708954560419847	0.24507651270262942	1.6770622901333943	0.614093696534023	0.34516918299759564	0.3254839031504719	1.3640815577203902	-1.8498709306954106	0.6648092089149084	0.639559506645733	1.6114155915672035	1.2794638594787489
-1.2911128774208402	1.289133927242323	-0.5809165455747913	-1.1248433656825365	-2.2645186396270796	-0.8940559290521721	2.0427398855419816	-1.2756283097783305	-0.45719401700101947	-0.9121228181869285	0.6014976847177956	-1.0161145987196112	-0.06942710005046517	-0.8225607063467425	-1.831334601775195	1.0476574085492627	-1.2233115575308575	2.0429714077261605	-0.4127418020822525	0.9303697994607665	-0.5558862797897196	0.7899379276052788	-0.39895983094736687	0.8503171895755175	-1.5911675347305172	-0.4240268036769826	0.8252040044316911	-1.3001917952755027	-0.24694491238428148	-2.131273357173247	-1.2853371508421163	-0.06910772774808623	-1.2925644665786693	0.11999748950077603	-0.5380894775411007	-0.9960777905826911	1.5991297439067023	2.3088377753453018	-0.09373659310951452	0.3937880804713642	1.9133391829249153	0.05055156869084505	0.4323994996890371	0.5540847084861974	0.4072722224783541	-1.3360956189560043	0.23049429927030257	1.0927578448214226	1.2822535334151595	0.773519024782636
-0.547413750612219	0.7662176114997042	0.37452720624897745	0.019187951840460432	-1.5965180812725244	-1.2381137262507702	0.8486883883634224	-0.6316499214700875	0.750140513291848	-0.7957577402672226	1.511649214881466	-0.35538932820934743	1.1298123431616358	-1.0655566262232339	-0.46021759390943284	1.1515819031678622	-0.40577000574066224	1.7026674497292587	0.10046403760775512	0.3890365915863797	-0.2882181926825794	1.1683722975004558	-0.15056552414984936	-0.21278326051046656	-0.1662658261067396	-1.0410985206066716	-0.4811289361677749	-0.9014986820341118	-0.28684308454011315	-2.0268076390409324	-0.3779670952518198	0.7899238115488597	-0.144900836017896	-0.4997762903210079	0.7235641002473601	-0.5676309015299198	0.28977153956574625	0.8530600821150848	-0.6478026610722166	0.45540254881198755	1.6292425967149828	-0.5122324225780784	0.19598552757889615	0.29619242646473987	-0.2145186847906008	-0.5749023307267017	-0.26922714227591427	1.326762456718714	0.362388607226557	-0.2645871175350081
0.35249368640807843	0.16416804269897928	1.084896118359411	0.7955492252080419	-0.14291281522350205	-1.1126126340794757	0.17053900355189983	0.08362786541024685	1.6043219821103405	0.25312113073925346	2.0215367569107743	0.36411793697160894	1.6650776467938713	-1.2776015630178437	0.6884267771073459	0.6623661725228466	0.28372239489678375	0.5506999831322817	0.7141850008532203	0.22359411533007997	0.1132578298130194	1.6670200616188104	0.2846927388680835	-0.9346890688732312	1.1407450170051021	-0.9428823448701635	-1.1162249724592543	0.05215844670449864	-0.22404958124877508	-1.1985765609986887	0.6553992943117195	0.8990388057583053	0.9854499364139563	-0.4481446872230687	1.5821904986854791	0.2047875816373828	-0.7876034706513728	-0.5344146870793247	-0.845186310577551	0.3368245155961102	1.064747773980213	-0.6693095689229808	-0.046512985625956946	-0.039653966914071796	0.06386695737062759	0.4291959776419982	-0.5219122296597907	0.903975335899532	-0.17686263869323213	-0.7945739330797564
0.8981368665489853	-0.08880648688986538	1.1511429455184095	0.5922473488035155	1.2338860056784204	-0.4308222918190243	0.24404290276090157	0.6278043496966861	1.673324498626979	1.250686035153407	2.174064526497664	0.8117611001293504	1.2030712633338994	-1.1889253165572755	0.45333145015185744	0.23497393601736666	0.40767834712864276	-0.3343048697771718	0.9722630587713791	0.5903753691493521	0.5311810318923378	1.5080485330656468	0.5758797402523668	-0.93413087199448	1.45142039512143	0.06300236955486112	-0.5898351620062239	1.100331541783779	-0.011907985382959785	-0.4051087274078594	1.1370373634055806	0.14376115645198487	1.092659551035878	0.088260495172673	1.7769712042087265	0.7881935713223643	-0.6309900228223817	-0.7461413074899184	-0.2127499955741127	0.2004332556029749	0.539147014102818	-0.34428791887116833	0.06724179870175818	0.05915050928332405	0.8013644444692924	1.4184669377347472	-0.4659909351799152	0.1766539754837356	0.2170028013481543	-0.3550571201161401
1.0100288504958426	0.06646015180961908	0.7598692542804223	-0.304317725606439	1.7077344011115114	0.5059448497828627	0.40044902034606994	0.7914061902713816	1.2137330326606683	1.4104704200287443	1.9436509030569997	0.9643690102528387	0.3236228903728637	-0.48042749118592437	-0.8859479416510824	0.3798874394698251	0.28355401612365844	-0.36449685442757923	0.7464112030356476	0.9270252748197475	0.8609600498390675	0.38746804994694795	0.4734526646328794	-0.4545664290966855	0.8023316243653887	1.2654737013501436	0.5825094066714119	1.6309131931209837	0.4063691939289186	-0.04091490037313991	0.9813651178633748	-0.7887178326152076	0.24941378891934718	0.31456320495688794	1.5521906715527025	0.80043882637784	0.4719336964022528	0.09143327047971478	0.8949508610911538	0.2632900499376352	0.23929852764678536	0.12288796527579858	0.4944153845414637	0.610119921435569	1.1465554109260976	1.968192147212662	-0.2766844767049612	-0.104953181880007	1.0968061388062618	0.38681435386531726
0.8785447091730881	0.24764059790187867	0.21003897852924852	-1.1964740671853393	1.181309361873194	1.2067650472352807	0.0038368045600192992	0.4950958176297896	0.7195368898365686	0.8567610939436088	1.2113266942307945	1.05931865157899	-0.21439068045464557	0.7525690998913851	-1.9467896890373575	0.9947470603075612	0.29710973943969243	0.08802264097436717	0.28230861441460053	0.7253025184052578	1.066646805776189	-0.9464270559637467	0.12276600282832137	-0.15627211421032286	-0.01185946866343504	1.7624303304940747	1.3481933476029793	1.4081007020968295	0.9101836785160351	0.15772420807129028	0.6450568981191194	-1.2366769726555178	-0.616821524569554	-0.11295417186259823	1.1448211179014038	0.37872734763399435	1.3795624982137935	0.9644959067857125	1.575454871796687	0.5039647661805754	0.07596196097145003	0.28389831556454087	0.8396610576724672	1.0819709440151903	0.7164570747228828	1.8727098047035706	-0.1401971978274124	0.27122391236212284	1.5197881098935193	0.47654790721060064
0.5915479570600642	0.0333281681929888	-0.4153941505249202	-1.6893631618578546	0.29342354844526525	1.4322870099575693	-0.7608425429207657	-0.10089845894888655	0.3803949461633807	0.2565484450703843	0.06192682786016852	1.2066896684256132	-0.23059834805709942	1.898022453243179	-1.770816893655099	1.5323211691500964	0.2869497947247908	0.2122336922577229	-0.059871575041817136	0.2105282456926097	1.1142693240084005	-1.3711773513575742	-0.07429847889046148	-0.43810493374613696	-0.30601183534698545	1.4221365400740529	1.1067491755313186	0.794734928597073	1.2283176278544952	0.5748548486841646	0.5068920528071028	-1.1884807952447793	-0.852779327399906	-0.5956860701969389	0.529770430756767	0.0040610489104871625	1.349137787965649	1.1729519953104854	1.3275258320842358	0.6531306246719203	-0.17092740451355493	0.01763042207053855	0.8208618237924805	0.9722622580191042	-0.1418643493366627	1.3804406391479185	-0.11095826882196042	0.7529859055535483	1.0878650269014276	-0.11838897734985335
0.10225551741245127	-0.5391622664489132	-1.1052782632735825	-1.8808116286947492	-0.24860620369752431	1.3840830922051568	-1.1399273700960677	-0.6280650119863658	0.037431747918407796	-0.013892115973321927	-1.0517365555245524	1.1709184424913612	-0.11983552515508013	2.290528976749312	-0.7817466229621425	1.5288193959207659	-0.19266765726346877	-0.34690460857742644	-0.11867475652114857	0.07271999733034383	0.9278291488804267	-0.6621249920543938	0.12033861819859358	-1.011586644926718	-0.1065384273332338	0.9900178060288705	0.25416694745941726	0.39772827443802666	1.1722164860942532	1.0644799773244302	0.48827531788463724	-1.0665931398692527	-0.7038408787051408	-0.33641345454769356	-0.32973956182253883	-0.008446084029118532	0.7306871587345333	1.0103219028592672	0.5643384044924753	0.4754441233757932	-0.5361398294665606	-0.37172226452397417	0.542925602931884	0.33256439243344316	-0.790993113800905	0.9745075573601379	-0.1500199057379919	0.7748884023044313	0.3443687063189522	-0.44240373567063745
-0.4868733863724611	-0.936883263389729	-1.6775250262544854	-2.0018758786420756	-0.30662991404246687	1.3938567372128985	-0.7352777260804503	-0.7561829962130221	-0.4305791584573695	-0.12340337119116263	-1.5910099830065991	0.6592463983319644	-0.24761617218624046	1.7862552527464957	-0.14800328568705903	0.9179063045762662	-1.1295410642341863	-1.12900158190579	-0.05207535963154748	0.5945773680353263	0.48403974705635106	0.1891540876049589	0.5547173039727785	-1.222510835757254	0.09836879227069097	1.1717002976560933	-0.25291243435415994	0.4503471954266931	0.77155310760499	1.0321641313766323	0.32266430049785455	-1.1004540618048106	-0.7734141537785613	0.6140225035295873	-1.185656010733058	0.1972898639846468	0.42920517880500114	1.2231998622664424	0.07380422316808069	-0.007101192786206553	-0.7782702762321229	-0.5229869095248063	0.258519848197363	-0.3619292115562755	-0.8490812599255941	0.9321671352535162	-0.1965843175118137	0.4455948283788765	0.10149916086687887	0.26089830322839264
-0.843718832721082	-0.6774232531722528	-1.8687663005802426	-2.068981023792686	-0.29489628168594345	1.477886877342026	0.02435831450491259	-0.4921419852913413	-0.8442372095970745	-0.2910836938338373	-1.396408548426723	-0.19554870079824271	-0.52018237068461	0.8505919129397136	-0.41823028526046047	-0.08112549254438062	-1.8678962871411033	-1.3459801855625675	-0.18657190135935478	1.2795707183039626	-0.05064534202545757	0.11106098609864712	0.8739988004752463	-0.784098661618634	0.03647104730163343	1.7431715221244273	0.13643730674305002	0.5766838109742422	0.16261722647469729	0.19358591981181061	0.023679499399980798	-1.1261470901612018	-1.1469932347803906	1.3553331386893859	-1.637820168151861	0.2295847753665436	0.8422016450060454	1.982176288292186	0.08736135168685219	-0.5967621863406599	-0.6846122556285067	-0.444515052498971	-0.016834293736437942	-0.7806592279968829	-0.3652032888931677	1.1382002400061562	-0.17607717310488977	0.2648249507217581	0.5223876143041265	1.5582006220515274
-0.7645689319941846	0.07400201286375084	-1.6372381308884962	-1.9332718186162325	-0.61340580369374	1.3263312754968235	0.39186041117497916	-0.22527166983047828	-0.9245261427082191	-0.34898759455238837	-0.8123235666050623	-0.7858276359908093	-0.5717143504396299	0.09053345239226034	-1.0488475998349256	-1.2105197634916802	-1.7909348060736723	-0.7047360719448136	-0.7137535251355613	1.440224274866465	-0.34861553643442605	-0.7635988933400231	0.8769286141707119	-0.11182627169273013	-0.08577903459132825	1.776555100224872	1.0376319097093927	0.23092042198201645	-0.5573456151961713	-0.9023665002286632	-0.1046409471578473	-0.9802059358201888	-1.334370716490162	1.2070599933681154	-1.5481143623207128	-0.09868604656145151	1.4766239391282363	2.6098480994942217	0.0987911671278327	-1.1523104474567158	-0.42724593388029053	-0.49828162713963575	-0.49086714792680947	-1.015309713930617	0.3260960069891894	1.2972525745024543	-0.03719411179298842	0.31997777879676825	1.0214015399272889	2.255912473347168
-0.5254878971544583	0.536726798721559	-1.231298712287438	-1.5399642379889789	-1.1806494741965343	0.7682746966907932	0.13875477386049248	-0.3859326882675549	-0.6898459922483572	-0.007865834732737373	-0.3318367488877272	-0.5791408556553577	-0.25398404942485037	-0.2547119436708239	-1.231427196500426	-2.2285413477787768	-1.0478370680187754	0.23572561623688437	-1.477349950862914	0.987394949982221	-0.16745410400752184	-1.2516308816115915	0.6597911769605601	0.10457548698191306	0.027183175671630207	0.7821115024324116	1.530592750890981	-0.6290282593963592	-1.2755827387392218	-1.283345595354638	0.08390592257316724	-0.8489049758541181	-1.0187022450449008	0.5030147058283514	-1.1884526085059235	-0.5741812067090347	1.5859804651700895	2.35213692719294	-0.36731263855863966	-1.6542674251228782	-0.4866052631293259	-0.947571420909331	-1.1976334197671756	-1.2683657600230354	0.8018400374716865	1.2385075614377776	0.1281416447612304	0.126850756788613	1.0152799478651502	1.7364767945102728
-0.6645813238337166	0.045593988669362165	-0.9071716253693012	-1.0013877964379323	-1.521968941452743	0.11701540832856817	-0.2717828390980774	-0.9746719079122856	-0.5186631034185566	0.5567138635276424	-0.16330674387878974	0.2930074137676554	0.16489983411245174	-0.3657139450088291	-0.8563490906879012	-2.8247823916209307	-0.4091672594352183	0.5251659507493314	-2.0492432749552956	0.4276108955496075	0.39580666652831	-0.5773166110249226	0.44603574298759385	-0.39058020862122195	0.29825678238043707	-0.5705775917041569	1.0409110295932764	-1.383343776191471	-1.7345035706160234	-0.5275330874621176	0.29662405985849494	-1.036729703448454	-0.537897233643163	0.11249583961938121	-0.9153998514276016	-0.8295487445115154	1.0164243831369553	1.235968406923632	-1.034863428673812	-2.053277342456012	-1.1418760072243188	-1.5948505248413007	-1.7759625970192428	-1.437864087144271	0.7186386455969094	0.9838956494037472	0.05480757604260216	-0.624880467919392	0.5551956883272167	0.5962331942893695
-1.3215034538527717	-1.2218695991263728	-0.6708351146170382	-0.4254173383635157	-1.245384583071788	-0.10641723025605428	-0.31872525675349467	-1.4376658443356558	-0.7445921519856443	0.6881552289794153	-0.16804148907911476	1.0844554324163524	0.2736858057989014	-0.4789543387725511	-0.448038197389759	-2.6850704207066656	-0.40054775645292634	-0.29966236988802525	-2.061614564210381	0.12044587454347774	0.9171062576731253	0.6358653478443347	0.3317003226737331	-1.188528474942754	0.35197450625642274	-1.0768068426402937	-0.1740315099372945	-1.3356205888784898	-1.6418186660107836	0.7565779870957531	0.10283451149852188	-1.4522359625183618	-0.43583337133289124	0.3175869821109157	-0.7755687958759361	-0.7311291420399365	0.3106164469886506	0.007622267880489444	-1.1435754691456363	-2.1670635388875645	-2.078667367463809	-1.9386844153423433	-1.7763723426689941	-1.198067922108763	0.009780005422497011	0.6105943553786669	-0.459979877080413	-1.454157723209435	0.11305131188431933	-0.13663971006478637
-1.907399288491957	-2.2993041731616626	-0.3789755574131058	0.20415622967858005	-0.39485104194806975	0.20160331941963253	-0.04447260369968279	-1.1097186719365515	-1.2359557192644741	-0.019113072611770587	-0.15664909958090528	1.1253771327668225	-0.07827120454440606	-0.5726947410043595	-0.3296087132603567	-1.7644982761934942	-0.7468309790875837	-1.7219646366011814	-1.5106796339592954	-0.1872150585852305	0.9668168762897315	1.0765199209505962	0.2169822769175428	-1.6503581154873281	0.00649852265496958	-0.33042911520257756	-1.3359093832707087	-0.4454274237767433	-1.0095959559486338	1.5043130650861494	-0.5249932646457216	-1.5514697512991706	-0.7031837347552722	0.49885638932580323	-0.5277784575283762	-0.47849690012860535	0.04121677182243846	-0.7106100054001974	-0.395255107314951	-1.822738776876707	-2.5900008739884135	-1.6722192399912141	-1.1565819136459192	-0.48969340441759396	-0.9787148331548237	0.16584340995941707	-1.230248252307556	-1.5374023686843241	-0.09416278712113961	-0.19416911046220292
-1.604052551093784	-2.272578524784595	-0.03066103685079291	0.9046488543504306	0.605733177280963	0.5280695976234434	0.07770240505017272	0.1152889717695974	-1.4788352517486416	-1.0950054857159248	-0.14322961055474182	0.44962434076803626	-0.6503444893455826	-0.43531145055959997	-0.2135307641617807	-0.46037062894390346	-0.7664204473900769	-2.625643006948268	-0.7403172527000074	-0.9083846762303198	0.4741604687910769	0.3025697835982755	-0.03472185158867026	-1.4788339723472002	-0.46145036144530444	0.7569126280641272	-1.847036485921544	0.5862345629509778	-0.29101315818120305	1.2385481198613555	-1.0988289094689212	-0.9229907896599276	-0.7552409309865009	0.039690582667638884	-0.029831854036170852	-0.33101663955369726	0.19274551661164457	-0.9997485904063592	0.6014074119928146	-1.0864484832185621	-2.1978275395773745	-0.9593194478136129	-0.35313383578671315	0.24344066015839283	-1.6312780860172609	-0.27562225637456583	-1.6894606144722328	-0.7509727770909296	-0.3215783878888899	-0.22308433590405455
-0.2387366917443167	-1.0939439446791523	0.18118882575285075	1.5188602119425185	1.2776190314525784	0.2872257250859488	-0.19105747917199664	1.5402174104980066	-1.1199734488411732	-1.5306684240896433	-0.27389876393865237	-0.2852399581096154	-1.0157002546284863	0.018494359714463754	0.2803741682704193	0.6027525912769653	-0.19922725652223672	-2.247519445067889	-0.11551479505370443	-1.8420694427182256	-0.2022464254700722	-0.760692199121971	-0.39640172247124833	-0.8464197545544402	-0.6109705045430063	0.8952429376119928	-1.6811056736360195	0.9866587817489983	-0.0140194260017933	0.4872589254458078	-1.0919837118624496	0.16012696087838413	-0.20802233827516667	-0.7243497799159302	0.5164403618937913	-0.2913903465057507	0.25427273140550377	-1.318056097653236	0.9640923197371524	-0.2682145851938168	-1.0571147986406477	-0.20815927258761446	0.1719246288296277	0.4439913566142026	-1.4902371430542733	-0.5813168404508244	-1.364805342139819	0.036962962951409856	-0.814003732996134	-0.7957808908805921
1.421846724256249	0.422038739163036	0.14953137611700143	1.7841346907721658	1.3762047445833097	-0.4881861856562534	-0.5164033696317374	2.172056247991122	-0.371542590426883	-0.8158185270681702	-0.5664403791712737	-0.47294481390156534	-0.8737112438786131	0.5701907722321845	0.9794213845152082	1.036016774310073	0.5329866055416902	-0.8361404937104925	0.2828899190581696	-2.163260824472298	-0.5803438557370806	-0.9663483414114606	-0.6472701678103893	-0.07476977749330568	-0.3163328448283864	-0.20588764307964685	-1.1961383348758967	0.6271852969012243	-0.23298109960664198	0.16154584988150175	-0.4673616592096786	0.9430594611227633	0.5691228094669548	-0.7872856048521114	0.7698211328717617	-0.10716792551542165	-0.1724085094761373	-1.779005702915868	0.5012683492135358	0.3439924799160896	0.23899627130919948	0.3532028588451117	0.36781070918510866	0.03885795858738898	-0.6221559570265223	-0.6835000985773536	-0.370607753496444	-0.09698384599906056	-1.3348587062332433	-1.5781497000944071
2.326785424838656	1.3650237869757866	0.07853148301499684	1.6188983388625864	0.982911786576305	-1.1426019301783192	-0.39805227252207354	1.5804193144947074	0.20196778916424207	0.47150511685380575	-0.8029262041473331	-0.11488768574712435	-0.24267690511093937	0.8501216563145928	1.332300404884104	0.943730871478061	0.8908507417786814	0.607953227343198	0.633556049737399	-1.3251537021099868	-0.4709449382282502	-0.2893386534946759	-0.5608603803468882	0.6697722208652697	0.14138420964341045	-1.5512708944555713	-0.708090743399076	0.04612081551148739	-0.4431451206094198	0.5881121299051908	0.319294044879752	0.9902372845941023	0.8853716216926146	0.2727917534307596	0.6392871751782832	0.4146090483714105	-0.9639256690607257	-1.9889179408461357	-0.1352404751841539	0.7219484687832062	1.1839764650087072	0.8134841827140723	0.5156269144992459	-0.459309101832125	0.4328780941504493	-0.705953499939324	0.6513370113362079	-1.0342697747675127	-1.3870356345566024	-1.7014331824242959
2.081050550205745	1.4543376019375058	0.30856628011660314	1.275393696496909	0.41764261080924175	-1.129000407462406	0.18980268353108334	0.30335273654551387	0.30129218480064124	1.2187517959251117	-0.7095536361791098	0.27064062699856895	0.5461234857512233	0.6490772641738352	1.1867564315435135	0.724098003226779	0.8581642985765461	1.2588448198548725	1.0774824267333432	0.1784722639221555	-0.12614816926926092	0.2732583761801682	-0.15377572533424586	1.3475039432362947	0.4279931314016196	-1.952877543909764	-0.2965951891818062	-0.18315121625134345	-0.12688300662315258	1.2142811311680053	0.7907584388577064	0.6785902020388778	0.6252900947498953	1.5882296923837986	0.37800902868976555	1.1312216073912416	-1.6486674874373466	-1.6255771764894107	-0.2522778733416302	1.0344025309152862	1.6596539300817406	1.3337592778235807	0.787425996703248	-0.4761840651285812	1.0826177815238505	-0.8683855956529137	1.1352767517298308	-1.6832389992534822	-0.8601730321945166	-0.8555744307518749
1.2088859295465766	1.0593275741259838	0.9116848565016885	1.1268946070716115	0.04107728059375903	-0.6349914714634527	0.7137369984579048	-0.6186754978931527	0.21812284307630897	0.8852214749110148	-0.22792217286664485	0.21097127350341296	1.0352317640614601	0.0850159298103415	1.0807114304171275	0.6521308462648779	0.8793244166349495	1.1459666676909972	1.5046097074397136	1.1703652945395167	0.016826966134118673	0.03873262033856678	0.2481493028593203	1.847853925229586	0.4814600043654453	-1.2487559564616948	0.062233751363916956	-0.012847471485514525	0.6566704191197124	1.2395190100170348	0.8393118636676697	0.7868772494980958	0.45298308954633826	1.7784570365043493	0.28625215937583925	1.6334564761191048	-1.8710585082202067	-0.9675949903665126	0.11896433275328287	1.3783945104379018	1.808383969226259	1.8714420831806444	1.0211855896935291	0.06396311283404953	1.075615237697389	-1.2178675141119477	1.0935707880481125	-1.1634399390210373	-0.2444711745447873	0.25763642725592895
0.5355160964634963	0.6540776479316158	1.5471455485216254	1.292751060123699	0.02942132616904612	-0.360502923510992	0.6574562450669129	-0.5598606691148078	0.4797705297422804	-0.036876969259749356	0.40102984616335735	-0.29423618814474944	0.9323886551216322	-0.5003131391808341	1.5700787490113037	0.6869549169713086	1.2293791834416723	0.9383055529718997	1.6638112120769906	0.9423050244151788	-0.24496084100178295	-0.5184248970903028	0.24266402871889384	1.9694724191529653	0.4448338247185314	-0.3294413474241886	0.3178566843783896	0.15930535897593556	1.3191926899616973	0.45430342605419227	0.6667061155336583	1.6145126746564586	1.0115081159554533	0.4007811910415648	0.39889707168245075	1.5974577159921286	-1.6325422518389368	-0.6504684718974334	0.37314672487106915	1.6388920034676495	1.756687056747657	2.195603077339372	0.9665731925435992	0.7321571321173205	0.5614475207550751	-1.5093205711820237	0.9731434682342673	0.25537975747516894	-0.09508321706809818	0.6613137466663374
0.40554476806138284	0.3821146125895886	1.7701046340033135	1.5178387659274837	0.2585833219928813	-0.6991192645708649	0.08217784590880652	0.19272534611595146	1.1980798587236972	-0.6402666545594666	0.8149512575018069	-0.8504950420150098	0.3360357357035614	-0.7915114878385843	2.4185188267151565	0.6465678804875855	1.6365693664583145	1.1247878239796492	1.447104973974614	-0.07269664283915508	-0.6945132689630136	-0.4488919279308655	-0.27719128608106886	1.629216263772993	0.38671457318434993	-0.06616531663682665	0.3703499800436218	0.022818896219883377	1.3750731614646519	-0.5787391973695507	0.46616009701176997	2.6074295149944393	2.074440682095085	-1.536461795122993	0.5114244562381821	1.067791936266413	-1.1605365887717725	-0.9231803908108243	0.12617560562207347	1.6308882194678098	1.5297453364873244	2.126448720641065	0.6416275015500985	1.069931606657404	-0.11235725632466247	-1.4276750162196439	1.0718163687254416	1.4832985102998815	-0.399431396915588	0.1423691866918559
0.5282961547613358	0.1330186533322306	1.4505523305346466	1.4458031210283862	0.4205418885341019	-1.2793707564308392	-0.4593651058460852	0.8096866661877236	1.8656125711114737	-0.5341139643933831	0.8033463684934109	-1.0694546392137045	-0.30954454976693985	-0.6903086971404375	2.732674590916875	0.4767226438899219	1.6119459821521949	1.5014335500242209	1.0070278931305328	-0.8301170624927854	-0.9149152302475329	0.39740394372527055	-0.9599135894388828	1.0148634729533494	0.22781686885071706	-0.4276698165261636	0.2274615237775857	-0.30750741049824354	0.9245390879416285	-1.111908557648121	0.26859441178832805	2.8994875212912588	2.6981807816585706	-2.5499468896324915	0.45952784488698234	0.405151722732544	-0.6679831822033924	-1.329870912390635	-0.3484114021242165	1.3258304208378247	1.1595584764993851	1.6962268190649055	0.32860960699068376	0.9780597897759311	-0.6121851974250252	-0.9327095900435535	1.216319170449533	1.7359291796304244	-0.6314920902434152	-0.6019201577013618
0.473179761570051	-0.12446099323475109	0.8497313804148466	0.9864212440193256	0.30987996641555265	-1.392135308430031	-0.5174675741903662	0.7434216283956994	1.8541817934563092	-0.0800332314019878	0.45067864069645824	-0.8635250943561563	-0.555158585578625	-0.33503634744993066	1.9616910176364706	0.29409529978360377	1.0471842372889901	1.490346801367895	0.5893887162903912	-0.7560803981267499	-0.6926416610681113	1.1483042840489033	-1.2525989237208552	0.45776449805097497	-0.05272609624196867	-0.711296898431146	0.049610841689855696	-0.4819316715251324	0.45959090235608147	-0.8996789975747929	0.06271284497939965	2.1699309218438287	2.224250618707536	-2.062705592091255	0.28855914124540905	-0.02581063192041827	-0.2646541191864967	-1.2262808951658428	-0.5154001976342301	0.8861039756407139	0.7529139918788075	1.0895154923661718	0.23419666961733232	0.6624855922269189	-0.7287556434090524	-0.3294928495002959	1.0493803359624478	1.1687014330559966	-0.4096944018232429	-0.7956324425801251
[truncated: 72 more columns]
