# Supplementary material for: Diagnosis of autism spectrum disorder based on functional brain networks and machine learning
Source: Sci Rep. 2023 May 18;13:8072. doi: 10.1038/s41598-023-34650-6 (PMC10195805; doi:10.1038/s41598-023-34650-6)
Supplement: Supplementary file 1 — Supplementary Information. [file 41598_2023_34650_MOESM1_ESM.zip › matrices-bold-time-series/ASD/ASD119.csv]

0.017918373133628228	0.6144753955310055	-0.4432254469871589	-0.23237020127907435	-0.03669846752363329	0.9047108917248843	0.5070691591277907	-0.3342444303295205	-0.08188349622331421	-0.052813442741409464	-0.17668326049675268	0.4821250574689714	1.082425728968323	0.3201115855417892	-0.107577501908579	-0.2168365683878608	-0.613115591186793	-0.624230173112316	-0.39510771198721123	0.8646132896450864	0.3977179514095301	-0.18687642039695154	0.29337900387269256	-0.2819827663723791	0.749496370630245	0.5189068766582615	0.6930338120001949	0.4081541773426571	0.18307442110548947	0.5779961523630024	0.11730763464957852	-0.5299990613043194	0.13012473047644085	0.7639240911995183	-0.1585980366945052	0.6513249906522144	0.2485053684889413	0.9308632466213466	-0.08797094353020812	-0.6007621372090813	0.1515461177254816	0.5295783489130012	0.6504527531704306	-0.0790811262153423	0.4670156459960291	0.0	0.23513250448742945	0.303676747417493	0.46708544632662335	-0.12614871911084957
0.36461200541978606	0.6982992222632755	-0.6477861280740542	-0.6683613475900111	-0.2432748194002606	1.2533850293700013	0.2961617877260553	0.3717567923118033	0.44772509365332563	0.8343023023460593	-0.2702192903318018	0.24894666427490106	1.17006847794967	1.2322003765067258	-0.35596919961831713	-0.07843976786364609	-0.892850907774965	-0.6189448215773734	-0.6416073633137744	2.0313262198107993	0.8624790861864396	0.057470770921934054	0.9190126039374005	-0.6120696019252773	1.0436800047947294	0.5401352272520407	0.9361663221541278	0.7948090256822826	0.31201117577533793	0.5702559931174338	0.03828562633137767	-0.6656415983690624	0.3224990205270417	0.9817436075697878	-0.7621586557007858	1.0057064581499617	0.777456994049462	1.7871909655489708	0.5798400319850973	-0.5836307843482	0.30866306953299066	0.9917374880158882	1.133241271225791	0.3340708265560161	0.41721228756559936	0.0	0.1524508357738817	0.7347111952339104	1.6211401899139088	0.5953911967167017
0.7876382477351561	0.7813447010569694	-0.43198871702742536	-0.6541270886350885	-0.24092178563515454	0.8607626512616829	-0.434013794365098	1.0478901353715468	1.1709281585245042	1.5800127626310425	-0.023026175438825108	0.016841197111994895	0.9074576438076435	1.9734016415467883	-0.28042457978170776	0.6098959096170979	-0.6034965883562193	0.14293296572464126	-0.2870090406550962	2.1655741050243007	1.1510911628750067	0.3621522301138395	1.3302268852651942	-0.6204978053044414	1.3084434847196877	0.20862307192616436	0.3746904385734058	1.1024720617344042	0.5582980366907471	0.47119943493770694	0.10027725812581872	-0.2786557182840647	0.4758912272549597	0.5657366184088308	-0.892731009496528	0.9823331322575501	1.0572361897244087	1.8306038593364595	1.7331885003047351	-0.12717976350259666	0.4125753752194182	0.9853195764012143	1.6249676936111328	0.8639935364929562	0.2523978271361739	0.0	-0.1279606780067858	0.8521157024038072	2.385402280404336	1.0500123444636666
0.6510651729038784	0.8936595765400036	-0.038656098088848255	-0.15066015930022264	-0.28887166190269514	-0.0913630514712202	-1.4737894099001942	0.9894573685014723	1.287632300360895	1.331289538664336	0.4262658683860513	-0.11355389660131555	0.6737037884903716	1.9248743897596137	0.02213823632069479	1.3020905601022927	0.04219073114827643	1.2136026237877362	0.39004147729339983	0.9737435978782679	1.0749501654171159	0.26640132951942497	1.1628752842623966	-0.3334272191905412	1.4862597470422223	-0.33220121050495743	-0.7743481574147358	0.8211328192314574	0.6890352396115655	0.3089064471178846	0.18452801860272086	0.604368482653937	0.43208946293923184	-0.4054922010127403	-0.4411844497016297	0.6394654745227967	0.8673231482969457	0.7907116958783809	2.4947795123567325	0.2891905488464142	0.21777378219784402	0.3944322793720203	1.880476058547497	0.9234815215168425	0.027931604932383326	0.0	-0.5683780174631365	0.3625071260110673	2.0610463411834767	0.7319109697974554
-0.26650747781039685	0.8102158678395496	0.1683518480602782	0.3340535327430138	-0.6057553655078053	-0.8269241235071656	-2.2543558073886976	0.2230823623358216	0.45316083339928726	0.02592568774574455	0.6907463661675115	-0.26729191015945075	0.6076641115651894	1.1083261261457127	0.19581609881629652	1.2390178137427221	0.4421277242144978	1.5840226770972763	0.7012028208828059	-0.6430846520604925	0.6149003078945633	-0.2442060290973387	0.4664252802159907	-0.08517440234915434	1.2701554991795763	-0.7390381386768998	-1.5766039206076023	-0.10912339165460815	0.4772013215606634	-0.010457201923927796	0.06925738391789567	1.4953065083145711	0.1883242575549643	-1.3580450408490492	0.0690558787535748	0.17550194434209626	0.4194570751588013	-0.6229962360060708	2.080935624246135	0.19977695988782698	-0.2322004005662678	-0.41635696712387904	1.5916974961922568	0.2682157280980943	-0.2812259318735032	0.0	-0.9323782094464631	-0.44425528168966977	0.8679391953608587	-0.0736922396697262
-1.3705925179389828	0.2676938123375432	0.14016433486322152	0.2227559849428752	-1.0294149642464023	-0.7365027705485294	-2.353611530493438	-0.47432275040421457	-0.7212508827883347	-1.4609402486639946	0.5353998469317369	-0.5782388975101248	0.468614846900967	0.22234534037518708	-0.023092679717433357	0.34845761845536966	0.17576266133295443	0.7369290010675567	0.29675917043940714	-1.4849800857189697	0.0003975619130359692	-0.637304338500847	-0.2884210919211021	-0.20175551116377083	0.47078666528124347	-0.7595432045074134	-1.3108634292861712	-1.066592648431064	0.019797882098950115	-0.5759994855440514	-0.2640429030218237	1.7727647828597544	-0.10764851039310201	-1.7504555146360308	0.017167230899908886	-0.21300265586869818	0.12810891391234097	-1.3882645969416756	0.694421518530384	-0.27580246183718443	-0.6078913335446058	-0.8484535688467505	0.7745219166566404	-0.5606266835845816	-0.674099902843771	0.0	-1.0162519460733437	-0.8648967753982979	-0.17743421894515327	-0.5429443906269449
-1.7351140541109964	-0.6447428753473997	0.17131697483815866	-0.5141838502174227	-1.176844821596284	-0.025493848565247217	-1.8815843618234633	-0.4311739061726004	-1.2366181633687685	-2.1041956458117084	0.14068632190705746	-0.8929496322709197	0.018495150271332934	-0.07307128976106664	-0.5276033657384336	-0.5053872633356097	-0.5790933076525386	-0.6514098282397418	-0.3955801207888527	-1.247665117655868	-0.4080363006297298	-0.428394524154695	-0.615788693549264	-0.6631106140200194	-0.5948790672966315	-0.4934873845936565	-0.28239072561416234	-1.3316784939534627	-0.2794674246823376	-1.2349864679907783	-0.5575421052677133	1.1939946408402	-0.3271929584406143	-1.5284694307225748	-0.6440237106984819	-0.4102032909028504	0.11066974011413602	-1.1896873276110633	-0.5691104453620669	-0.4951029297909536	-0.6388787469186136	-0.5932826789371732	-0.08185048326285735	-0.6704201499597332	-0.9752013191511976	0.0	-0.8837418666362709	-0.468738562468032	-0.28640088833202565	-0.21764199188878766
-1.0376241233598953	-1.4144851276386554	0.4642281049162799	-1.2608835655030515	-0.939762468466101	0.48587103996288156	-1.2933985780997928	0.17838863292436874	-0.7632433016466711	-1.6237583605129908	-0.07629501098272153	-0.8267934466579003	-0.5992310917468779	0.1571410748745716	-0.9387567714807056	-0.37611806652488194	-1.2111640807750932	-1.29558661021203	-0.5914745372691622	-0.6808155798498202	-0.4136843290276883	0.20865505474593882	-0.4651916379941903	-1.0916147613962177	-1.2736245152578907	-0.34678377672928484	0.45664682297255016	-0.8938152560512063	-0.12757199010348103	-1.565799289690749	-0.5513142016770131	0.12680517093948185	-0.47751293018932656	-1.060123912892799	-1.3067327820239787	-0.39942228404833235	0.04368778480877079	-0.6627384241529447	-0.7645065093519632	-0.006140543689972758	-0.4054852372285234	0.07992097547060456	-0.38015831194157573	0.20641093928439513	-0.9135927283127369	0.0	-0.8107593549061144	0.38898962883682997	0.28494064691689097	0.48333482318131865
0.06880847906111448	-1.5242262832979694	0.7764047079092001	-1.3144917551168678	-0.669422797827101	0.2301698437899296	-0.8498047597793225	0.5855060845858889	0.023299238785014664	-0.5900515504218142	0.10664140376139944	-0.2010834621822341	-0.9947017428749125	0.2656238672298019	-0.967508521113847	0.6682352239910839	-1.238539781720307	-0.6468655368665879	-0.005129712021336367	-0.5891624702265635	-0.18021716550274416	0.5890202089825292	-0.23829774578572313	-1.0845826374253316	-1.2198232169191698	-0.6502696338066584	0.23571309975168125	-0.4952131805414892	0.28763503425161857	-1.2065408422014336	-0.267294902236363	-0.7348397316207784	-0.6137217349998337	-0.6982546376384682	-1.2998799525858251	-0.2563782864479274	-0.3943646184643603	-0.6016966447844369	0.036844973175528886	0.8661323733873373	-0.23281718909539653	0.5904324037470317	0.03944967483809062	1.2793594871809268	-0.41826070319755393	0.0	-0.9690486814206676	0.8348877955997986	0.5752397400581609	0.765809949667571
0.5877447484291365	-0.9503415985155138	0.6374784837331687	-0.548230200266271	-0.7597253922313603	-0.5121531032064199	-0.38665355399490914	0.35294081330199845	0.21081259555023513	0.24027272926135176	0.4971521082334466	0.6241652592825564	-1.0068513563908774	-0.1657569168307576	-0.6500720949193366	1.491888062536744	-0.699189291742439	0.5102859791582863	0.8093529589187567	-0.9019403724880842	-0.07672385917958452	0.2966603704745535	-0.323963589099957	-0.5668915415252429	-0.7795096822018387	-1.2753643148682847	-0.5171054053074542	-0.7688851716120559	0.44103891197448936	-0.2675539141055239	0.04263545387588116	-0.9339794969542389	-0.6760206823551557	-0.48330358515713434	-0.5332964836013546	-0.1029071459112839	-1.0202537114517753	-1.0579995971863867	0.9644334752951533	1.2660273488405984	-0.3244036104287681	0.6020837897656055	0.7700713071036547	1.418078742596882	0.20923789849386276	0.0	-1.2022571969140032	0.34029839747220053	0.04286032713747142	0.38409818428536463
0.1499928519550121	-0.19659473268753241	-0.07238732905090876	0.48262512541046815	-1.1211278365032606	-0.9472553678966027	0.322929629018567	-0.1524536874885879	-0.39037144974739446	0.545709360753567	0.6913293920631406	0.9768804318018965	-0.8908482697897312	-0.8125598925756335	-0.24724167113617584	1.0546933347524847	-0.03133668255474042	0.9383836010202612	1.01800928621319	-0.8944771297686488	-0.2919115160158221	-0.3370481140622723	-0.6519512566869166	0.15892366919415687	-0.6197640360214575	-1.668714490582586	-0.7953165431751228	-1.4584637177065458	0.02778965366692937	0.6287294398190817	0.1853689307045065	-0.5919510111722806	-0.5072896799309929	-0.260957990561401	0.4348085388668422	-0.013747347386546507	-1.2536138727455453	-1.3611065853606252	1.3014021844867256	0.6700065228596818	-0.5814455806260287	0.2847591059859723	1.2630861833613651	0.3396279303898181	0.5038410024646096	0.0	-1.1699419775914595	-0.6930120225574188	-0.8247269936200146	-0.12160292950459674
-0.7065615750964225	0.18502141049780557	-0.8800554813085141	1.0691361738461498	-1.2323232094633243	-0.6533609314974478	1.0955749981974672	-0.29068268402813	-1.1824502002014063	0.4300133751754169	0.4521625588785279	0.5053564470366185	-0.9630274350557838	-1.011015250643263	0.013161822743668911	-0.4596713843601268	0.35466836745993735	0.31234767047712264	0.3565173720952267	-0.2091969349573505	-0.6414694114450442	-0.6538919799006722	-0.7827887983838112	0.6760455945361978	-0.9943693769949461	-1.3546156306282733	-0.17247346634696847	-1.6880508633623832	-0.6723457064785596	0.8181760297587916	0.16338480107826386	-0.23607236867443326	-0.07971283754910094	0.01103435885342967	0.9147518259714891	0.044060844942457225	-0.7761470676870018	-0.9892073187066047	1.0581570857009535	-0.5654314538253489	-0.7962745846279481	0.03116761065417612	1.3099930079991304	-1.0385427467988002	0.25576588212773244	0.0	-0.7186510333387587	-1.2838396269892651	-1.114219823787156	-0.14011273325560789
-1.1856758824408637	0.07800153187022471	-1.1570530341868213	0.9535071998241677	-0.7591594883901658	-0.02234032988158024	1.416048638570622	0.019991562698875073	-1.5536519814164136	0.042434834751627896	-0.11568672862006589	-0.4387828866248198	-1.1615726536361524	-0.5846528280016701	0.053837541025771575	-1.8240125286621032	0.3661686214255173	-0.5094366315806272	-0.6310493964154078	0.6329509283028055	-0.8030790833415943	-0.47307045936177705	-0.4473513098314576	0.7653752964780153	-1.4811540804921404	-0.4339179121320446	0.7374454319377066	-1.0068761092479646	-1.049352943267059	0.17957775054251168	0.02717245260429505	-0.299032709230636	0.34930638365080513	0.16551240906533884	0.6548548526055162	0.14495463635493216	0.04233170510122997	-0.21978311930717775	0.6422242647137475	-1.5582866267175395	-0.9223978608872594	-0.0044774995182407205	1.0612642822174436	-1.5225042098955544	-0.2937472145294752	0.0	-0.0679449392819678	-0.8562107063438982	-0.5656330607470207	0.24965568827143178
-1.0359826814069837	-0.19649915383129882	-0.7733362801010739	0.43829288348346757	0.0028070020704318117	0.22542850738921932	1.042127553714064	0.22994648697795703	-1.4516485666300085	-0.548628085813862	-0.6927835780485226	-1.104358118255279	-1.1007868503416707	-0.0822029213901873	-0.1173435164683357	-2.048617053219113	0.1764941308223072	-0.5838937266740362	-1.1524258448552887	0.8571141544903825	-0.7036633779242641	-0.26765423701714947	0.10011541581813771	0.5156501589687736	-1.4707585251099216	0.46964822071970164	1.0221698981340182	0.03852742483234996	-0.7689943592955767	-0.7337243315944012	-0.26298491460522444	-0.7562429315954741	0.4047176004792399	0.03877131468752347	-0.020331674759160014	0.26213922741805173	0.5065564630341843	0.21497185172103084	0.22506248875327553	-1.7353578453978105	-1.0463604354518723	-0.004363837850494892	0.6719735104304675	-0.8569572772913031	-0.6794037316471628	0.0	0.3989799941029511	0.15166815065811656	0.14732070933766414	0.4139478167003647
-0.6534884832765827	-0.29442552773481634	-0.21608443066696215	-0.004205129475007713	0.425760259499334	-0.12056842648368941	0.3919094774246728	-0.08168117770577962	-1.118889730286224	-1.124216078020853	-0.9742777568579881	-1.0379869647824895	-0.5622420194408241	-0.13431913375714927	-0.4537891532676898	-1.30290446585874	0.0015384125430130226	0.009891444535862822	-0.8715884546785885	0.3861374919133118	-0.5795367612337382	-0.4882844978759124	0.3610347263638324	0.2026150311486084	-0.8164617346933603	0.8139220015750864	0.5131879781216013	0.5127748368586322	-0.0689019453861263	-1.1656981572247664	-0.701445045360549	-1.197862581527686	-0.037091035918894275	-0.27869543021855603	-0.5303778264507014	0.23766480848100463	0.3459740090267958	0.029184564975174986	-0.34320882680454684	-1.2329749928104101	-1.118977471009203	-0.1498880567695874	0.11195873110674649	0.09926873778832944	-0.615504920629742	0.0	0.5065256460103383	0.7172119714564068	0.22153193887690928	-0.005978562641092652
-0.4939708703492907	-0.1885475910093695	-0.030670781618293255	-0.141273087668356	0.250081634313273	-0.5320984834893722	0.16207378047446175	-0.6100976801623028	-0.5370587988241786	-1.2309553167602059	-0.8131897933464316	-0.454937930158704	0.20076068694852867	-0.7113750955847435	-0.7951732911798357	-0.49143213299244476	-0.03890003612608827	0.38548043890956	-0.06918654302546566	-0.07744438177646422	-0.6274400215773772	-0.9087078366929988	0.1913974933732386	0.08018103897636226	0.07471073838580507	0.6635005042903226	-0.08355434648685917	0.1582418595905884	0.5442883153255014	-0.7895008375033343	-1.026987269257388	-1.2127382532882367	-0.6746308359686474	-0.4579833753503247	-0.49061841541868245	-0.03936384833591444	-0.04340061705706787	-0.26094656854939935	-1.062654580936195	-0.5281027708048011	-0.8651297843924829	-0.312335368097451	-0.611426685461018	0.39233139782160004	-0.18799848167261893	0.0	0.417185125809789	0.2817569528281736	-0.3832388681520915	-0.6427255229815411
-0.5547404135187675	-0.09840715948711531	-0.23312509174656665	-0.027877649205757523	-0.14931693154039047	-0.36986066979360194	0.5580854216241371	-0.6814838798886442	0.515602585260886	-0.5705024228269039	-0.2744029805082253	0.07552345417827964	0.7331797120169051	-1.170910828333553	-0.8439104070954184	-0.11512936076659953	0.08159024505946158	0.058545765367072705	0.73687715560603	0.08068061189202216	-0.6957821463297171	-0.8656083586572857	-0.012216829759112579	0.2288185971454046	0.7171618626104254	0.5456581874909646	-0.058321368681100896	-0.3608192195212021	0.7977149710591559	0.09097486928984949	-0.851832330319585	-0.7145800125869729	-1.017727010408758	-0.2207877450623057	0.03872636769365994	-0.42218850899408683	-0.14172676791324695	0.041805077522819874	-1.5143532176516907	0.12990227665571139	-0.08123085263992276	-0.17904576113793977	-1.194527350573846	-0.007339800531766407	0.280789698244547	0.0	0.40808041943435713	-0.6784996789205302	-0.9894058332975084	-0.8945903144399305
-0.48958455295858133	-0.1731528881444144	-0.36731692688036843	0.20660923977107262	-0.23604585981758247	0.36809704222107464	1.0460620096212236	-0.12795983279235165	1.8374021343031235	0.5507334998652882	0.3599496224746091	0.2493389366552185	0.8773353173565926	-1.0081019054381108	-0.37929207127582765	0.16115217129135623	0.3276497948038791	-0.39952091435749143	1.1831735772765737	0.6730986080048263	-0.4458203572106837	-0.12489045966508093	0.19824748433789247	0.5251383704751843	0.9682322466509218	0.7907084658011732	0.5085519568333544	-0.30170792407100944	0.7782720246838459	0.9063480399357517	-0.11738421410324566	0.0343803707828943	-0.8056027053960945	0.37505123149562014	0.6358928704740023	-0.5492020170204973	0.06354791136390232	0.9588554122575845	-1.2535969269807066	0.7810739806822848	1.0010032656221979	0.34031887298673014	-1.2191497539189826	-0.33159021041349435	0.49560595696416065	0.0	0.5720311940358643	-1.1706199247852935	-1.0273201791819235	-0.6975146386425994
-0.12104787268911059	-0.3273088435390534	-0.10394575600929114	0.4839479102298341	0.06818326553478785	1.031648883907523	0.9582685731532903	0.4388758974054757	2.5863072750068965	1.3729536570146827	0.7004699536134233	0.2775337394216924	0.8721323420703861	-0.391547889207666	0.440048326334587	0.7865113194781385	0.5975055602307586	-0.09233451053063339	1.1310783086016978	1.0207847820312475	0.17711457717763107	0.7296269941283445	0.7280527552187585	0.736512777101589	0.9675256741733597	1.1291223394688676	0.9369353125403599	0.28480362702176343	0.6249637107410534	1.3279162566426175	0.6786111463582333	0.6438445722238582	-0.19356673758532567	0.9317720718530506	0.8525006114752102	-0.1755111058079749	0.1432371623608447	1.7506121343154044	-0.4029070156530816	1.3487376806862246	1.762918578271984	0.9404523427657856	-0.6556531263561705	-0.0573256926396918	0.35618317530166416	0.0	0.7659300097421188	-0.7465090840795334	-0.6019080770045494	-0.5595445875678717
0.3034971091121832	-0.37984460587610236	0.35961548449369996	0.7000213863932321	0.35852295593853367	1.032135122099706	0.26323103643155993	0.3373023215800512	2.024633550064711	1.4098678134002083	0.5208311392697178	0.5440701080486195	0.9507915601537742	0.11016129549778293	1.0790172396954534	1.4839804530029932	0.7409724633140752	1.0068065968389135	0.5870275055809969	0.8367500651058616	0.7570918868577183	0.9234039038856335	0.9817679543926091	0.6954166934149055	0.8248973453911439	1.0430213877581898	0.7980527504829767	0.700467071311893	0.27375246199881353	1.412613529645483	0.8954379303393497	0.8415895686787094	0.4310446013086477	1.0199656802676427	0.568086187772153	0.5307110034805821	-0.13808471356765797	1.6871523452143682	0.3351209498634044	1.442928934084367	1.6878868307667128	1.201497940572812	-0.05275084529852554	0.42914787529603426	-0.01849530168516461	0.0	0.8144625718281084	0.028809715401758914	-0.20960638810718293	-0.8208035745577471
0.3848632070425514	-0.2719110294833145	0.5704497326837801	0.6716536988217993	0.3000375785271204	0.45425146785570036	-0.40179756882530576	-0.3502844738221885	0.45437056174711105	0.937072974425085	-0.0011063629295081723	1.1024538920517393	0.987381801680534	0.189638470323611	1.0714895202697792	1.4574995970387896	0.6505155061542117	1.9036404449509345	-0.2567084515672178	0.529164068795165	0.8010238861112852	0.3892958091786938	0.5389242448802991	0.4379179019864984	0.5293073641305087	0.46525831519865757	0.350251409154229	0.5123598438566422	-0.37741585292124874	1.336011744285855	0.43566300500832855	0.6003243184869843	0.7613669047580904	0.5554937376000817	0.08546247406848015	1.0741237334414584	-0.47613993363156915	0.7817975017712154	0.33156334654847397	0.7600415501886737	0.804229876995733	0.9856575130995843	-0.06904058956744788	0.34194507748512937	-0.36383647183037693	0.0	0.7023218011852678	0.20794103461722552	-0.10850554545095412	-1.139033617584008
0.019036584322586723	-0.09224659278164253	0.397577920712399	0.2993509177631557	0.05086648502825312	-0.10999626435658515	-0.4618646520665309	-0.8535229023763095	-0.8837284174789901	0.6169678878530825	-0.38027192732053416	1.5716751633228592	0.6750598592552397	0.020007712383286306	0.5044251097198981	0.43441421348470866	0.3554657498605754	1.6892274543117687	-0.9543236855507186	0.5622641312538985	0.2982704769375662	-0.17634186503044766	-0.32132984310208923	0.1725524453231127	0.136724291237569	-0.04309707940791596	0.08364461408446512	0.059750671786630016	-1.1261684259760056	1.1061979960054213	-0.10903272928959074	0.13306246756044965	0.7172481402805898	-0.08580180152966992	-0.15047940776565463	1.054993517487681	-0.4294307000299206	-0.29816239080186047	-0.3688544196027636	-0.37972203569403523	-0.3559908668178987	0.491132744364612	-0.7958923115287252	-0.46564223883932854	-0.42626367540772914	0.0	0.5528455266834512	-0.49098675331566566	-0.16160965932111723	-0.9229583383745562
-0.47462554705716	0.0764018342071788	0.1800004402857632	-0.22180056684453445	0.06210422511790839	-0.26426812696674234	-0.022164052112046133	-0.6200348185567736	-1.0225063405049484	0.6738837586434108	-0.2765932092044274	1.5085491498119863	0.017380084202678857	-0.1365107312390626	-0.02413285364065582	-0.7967180059349269	0.01008936781354622	0.5694342534745328	-1.0144936213013356	0.755211655110852	-0.21712426310241775	-0.17102422930286326	-0.8841043729387426	0.0744896968009721	-0.12716749867492752	0.08365087051087629	0.03445603047652965	-0.028643776973534787	-1.4819402425955321	0.600738218503862	-0.1066883916007792	-0.21999364554984221	0.39364320471017544	-0.3625659281845825	0.012882432751236787	0.5087981670676763	-0.023758909483175144	-0.9441167086448786	-1.1437132870401028	-1.1146754843322757	-1.1866969206859548	-0.041589543693956475	-1.6343921706220643	-1.2227535914115246	-0.15884368882909414	0.0	0.46306281939408833	-1.3558957978932544	-0.2146644936824498	-0.17803523790845105
-0.6295294213550157	0.25464756895569585	0.2599522014946661	-0.48058678592858195	0.5505582975269491	-0.21092028563886514	0.3342477236243859	0.04893525578858523	-0.26334073899250754	0.6393448656327382	0.13212646514946255	0.8263280613726929	-0.5200162711523855	-0.2986076281074689	-0.01891194761323446	-1.127883593152137	-0.22051131608602015	-0.4110463995505933	-0.35268748500622343	0.4803239452675691	-0.21362365277374729	0.21581715154039416	-0.7615336835722546	0.09657774422126718	-0.060513162430152936	0.6978704762102349	-0.22543600689740056	0.39064303028179487	-1.1391518357762624	-0.1673224060523022	0.3878871077050535	-0.1968684239022359	-0.026403144652594825	-0.061577689517473305	0.2820783041678018	-0.17064550446441232	0.2638458827026335	-1.0932694618723982	-1.4161151685951316	-0.816394873702639	-1.369929405920204	-0.5521231422029614	-1.8930265754860418	-1.0930989338340185	0.2071103731176409	0.0	0.4023950554632593	-1.4252057802111546	-0.3506200540651639	0.36872198852250293
-0.1974053596452048	0.4804565812384674	0.5029480203293653	-0.24344853965961064	1.2916556255253944	-0.4120055031296855	0.26631623997359655	0.3952002108920039	0.2296709602831191	0.025620453273249084	0.3127983070946746	-0.15473030704335755	-0.45170125950481477	-0.5975443069631822	0.3575858283449844	-0.3477669726698373	-0.2575733573982214	-0.5877748216232247	0.4978992605949266	-0.4598979149292913	0.28546994614138843	0.32769595278658975	-0.2700406287235768	0.018317826044772844	0.2787912114181568	1.0178434908402902	-0.9228585691420056	0.9140447955933598	-0.37108821036089357	-0.9277456384788118	0.7103558224943455	0.178845448252441	-0.3172838639047234	0.4644132760822422	0.2468898443542376	-0.6050496513632416	0.13473416582494752	-1.0338888964121715	-1.1112585625698466	0.2420428199847921	-0.9109577031897877	-1.041196607589541	-1.4601884661744693	-0.15787638473400606	0.35511771620495525	0.0	0.2668582150213909	-0.48999842000369537	-0.6427758260532804	0.11339279223994977
0.7034998280002609	0.6799800896345451	0.4429346105968012	0.24722601428864044	1.9124717813625014	-0.9488122153471292	0.020068925914549562	0.13259047871087365	-0.2014671510189074	-0.8939700726810701	-0.031157872194292786	-0.9967995327695676	0.17989434664078974	-0.8761104230354474	0.44418065435759424	0.6065507121330491	-0.10779939782692367	-0.37361746561091536	0.788043368852282	-1.4147554012136694	0.7697933926975358	-0.04843697471978934	0.0019256195598988375	-0.28490016175169813	0.6369338223489609	0.4944316538465582	-1.6193758779604206	1.2366279067679116	0.18882962742850126	-1.3518474274344687	0.41670764294569335	0.574441998208077	-0.29073950217769307	0.6109773971661351	-0.12843401989238248	-0.693785638644844	-0.12955630939897056	-0.9174454912312462	-0.5659540349946103	1.1039520129352183	-0.002087125373235777	-1.3423288345459816	-0.8404560499564411	0.6472129420607514	0.20856191505116836	0.0	0.004822619915482081	0.7287691579509676	-0.8388185270727767	-0.6309966335812284
1.6963148074741135	0.7030145697133504	-0.08866898631236844	0.46012290565312053	2.251594509340249	-1.3502802843956585	0.035181840379365344	-0.21845293511178107	-0.9661925588022975	-1.233475541342482	-0.58463452732083	-1.4251523845921523	0.8043371579171332	-0.7276533207262268	-0.14518447925890526	0.6868018012171524	0.1846735029117548	-0.6530066114670144	0.2625649977400253	-1.524385303723277	0.8419384973100014	-0.3609081333002809	-0.09918030355201324	-0.6441975058304242	0.8547604866216757	-0.49738761942835	-1.5832882799822883	1.5556508633589563	0.2037514234164576	-1.342133629762732	-0.12409169987219576	0.610401583525971	0.06671363263873885	0.15959226626059494	-0.4123381882151887	-0.5470469721165768	-0.04363975383492417	-0.6151066572854833	-0.14810051642044497	1.061913598674261	1.0439282922187016	-1.1852903946951416	-0.5791393455918632	0.5900576740350439	0.0293076664934092	0.0	-0.30668399763473025	1.384065870480546	-0.5566237986964698	-0.9213965529403297
2.3731545316077947	0.5102943876644247	-0.6321159131180464	0.10910722908367604	2.367914259560043	-1.0878609911810628	0.37963788946799387	0.029922451188900884	-0.9611785872819827	-0.503439163656624	-0.7298370112218229	-1.3729054753759127	0.8990499667797419	-0.02935493348054121	-0.9684028374764442	-0.1326841162220247	0.5427720412347566	-1.6514471098379495	-0.5687824066587654	-0.6884190905015733	0.6514138025358466	0.02210313499452476	-0.14951018387336082	-0.7284705001506143	0.9919079872008999	-0.9622699904995397	-0.5959355999905196	2.1576344268526415	-0.01846721430415667	-1.0735761331178315	-0.1252319966886721	0.22696118188848746	0.5447613432454742	-0.40051289327501416	-0.17101195608301792	-0.27238202021065394	0.4248126962776271	-0.008661428702730551	-0.019512620076553213	0.32676826447763246	1.817140382866552	-0.5463048678418782	-0.7453702097482233	-0.03101226114761948	0.12184568818592638	0.0	-0.4813279628397522	1.3616794723371322	0.17625011678956426	-0.2657440294046595
2.5096146277821743	0.27455535491253547	-0.5365703864286004	-0.5319438886162561	2.306417016575855	-0.16649125066055243	0.7286000757124849	0.9067976905979863	0.10705575373686742	0.6995033958471095	-0.23420494034105013	-0.8905341825954756	0.5053775686137846	0.7407664926140699	-1.1056924581711163	-0.9111996100373325	0.8291978303873495	-2.6040218636017873	-0.9443465078560218	0.29810408792674864	0.6682263440193116	0.9820535123316375	0.28499197050178704	-0.3992663185309271	1.1286042592547514	-0.2979548108531194	0.7465733349779922	2.7788773491748215	0.07389338475301241	-0.7553249420808685	0.665511020080984	-0.21310249384467994	0.8684670541433629	-0.2912806209812903	0.5018803295179946	0.09204605915231621	0.8092047828170926	0.7478941577480462	-0.1399570690521004	-0.27437567208684727	1.9679691396390198	0.1681323980659015	-0.9819658497138033	-0.2571459903648949	0.44798285889468326	0.0	-0.3289803202477074	1.2441503258241544	0.7941575550064276	0.7944365245340845
2.1677860715298167	0.2259197557883916	0.28909817486032285	-0.8882565762037746	2.0082132783130295	0.8365528820031192	0.8372241222830131	1.7296919440629146	1.356123872180274	1.2183064648062645	0.4626554426003928	-0.12435312787634205	0.1246207741023026	0.9331422806596912	-0.1348980683758511	-0.8639047608033673	0.8861206269565441	-2.5393462854168694	-0.6300941294544931	0.5996728703701715	1.0699370694949086	1.7076589957842212	1.0612734070646463	0.10595410686779104	1.1513644415039495	1.0610675507953269	1.5792093432286844	2.6950530216037416	0.5674246387723408	-0.41467768557998624	1.585374762793986	-0.25000197360630827	0.9294652987435577	0.7186451589266526	1.019296283624167	0.472088859825219	0.7772901786325689	1.3356567827794883	-0.3416497381620077	-0.21998102184201287	1.4626062381791276	0.42681997518585013	-0.9467740122577812	0.38542682681250623	0.628327887850929	0.0	0.18625593621266384	1.47908798877867	0.7688734135131644	1.308329485311102
1.6110005739241116	0.37800734892407284	1.190592560052704	-0.6379111371454613	1.4550843586774935	1.2881590289806033	0.8179231829490677	1.8278268715215666	1.688732197324252	0.5574811193280651	0.7121466506614283	0.6324216926870155	0.13678000576182997	0.4653525936523105	1.2926797725610244	-0.21884900972809257	0.6671208295906146	-1.250906178549026	-0.12058867622278119	0.16252968277138488	1.4542014235077347	1.5564465996854275	1.5335933448021737	0.40026057881732613	0.8563368505861354	2.0291389945793834	1.5340107452208978	1.5429013512353922	0.9187415507510992	0.04352210455496181	1.7233066074199175	0.20916710177750264	0.8184888358886456	1.9162565669384581	0.9153478293421183	0.7043194602006507	0.5627671047385899	1.550371941145582	-0.40564698107985003	0.17807104217571432	0.6511999496227328	0.09872392065321219	-0.6086004361593902	1.2828585074015932	0.3807090405791593	0.0	0.8321103134438049	1.766480565927712	0.22824391783678158	0.9928408009627275
1.0669790077651717	0.45564145257113725	1.40606427263794	0.032092659649684475	0.7623232606288787	0.996021296764352	0.8517433899710739	1.1706686006480276	0.9232891136563532	-0.5799159162326987	0.350495055219092	0.9938220147305553	0.3918456416284628	-0.05264478911991914	1.9630214359844933	0.1339787307675555	0.3316111770569598	0.5346768112535514	-0.04437775061894533	-0.4192422926266952	1.212815126896739	0.6724937356608677	1.1865765698518755	0.35319308394773824	0.24595990928111044	1.8327571651180028	0.9128644109916613	-0.14159063488191423	0.5839464828154863	0.6015521698159483	0.8777298614166085	0.7774889493049241	0.6207887388547382	2.1917053693717903	0.3661357467191199	0.6570202322495112	0.5619150399838764	1.3728359830047356	-0.2172363741253917	0.19638270891467363	0.00016957402584457526	-0.3943983438832622	-0.15784917837118623	1.3754508277647053	-0.1086595095148616	0.0	1.1861672737588191	1.4066254128503801	-0.18652870929630788	0.47983717878632487
0.5499905475100622	0.16113130919079277	0.8285892779210606	0.6870626109313096	0.03807521449553298	0.2292146409880358	0.7796183304234349	0.2503103837980023	-0.14636612115070696	-1.0647931192286424	-0.17177091373676429	0.7108026266002352	0.3920548225461377	-0.021308451415118335	1.2539438979796445	-0.2911355099638543	0.15071214843833733	1.7999249319048276	-0.4491372920711155	-0.7100437259058398	0.1678969424539401	-0.3054913419292047	0.12299383351844236	0.20950651509218746	-0.4058339227979551	0.5729158835696803	0.20153353695985035	-1.3969879507975784	-0.2644116912044747	1.028623256019564	-0.2772947305787674	0.9714043688334895	0.26533003060915644	1.0704354274219585	0.0025574889255767087	0.36489982150714856	0.6373784837818163	0.8184315661948288	0.06689876019599329	-0.42489656447890334	-0.2662623386890471	-0.5071295166348633	0.23625207376704868	0.3359315609571808	-0.3551142730874049	0.0	0.9380592508720175	0.2068425320188367	-0.08911105967881977	0.4917796959425322
-0.05465698113139925	-0.4671709942628104	0.036123403380975715	1.0527887686097526	-0.7671097888905427	-0.6136822820495333	0.21268532198057394	-0.5048480159684242	-0.6794314511261684	-0.5465777651992768	-0.35534208096308906	-0.11182835007099123	-0.16804245906064816	0.458206787921959	-0.23560186157211935	-1.048745230239928	0.2566266914112034	1.9451071936309698	-0.7757677205495578	-0.8551208668745611	-1.1992791546026402	-0.955807840170369	-1.0615269428770058	0.2643873462243248	-0.8461011806728634	-1.0333686375097229	-0.4169206265289289	-1.7918228607522393	-0.8145283675415371	1.0495503786438563	-0.9518772488766751	0.6888047631143899	-0.3261553104397473	-0.7981981486370499	0.19383881883078108	-0.027062896684389843	0.17851149223673946	-0.10570999459308768	0.09886501021383741	-1.1369094329539267	-0.2493087387945661	-0.13398580247047165	0.5222920813719958	-1.0225981758233946	-0.12128566027827924	0.0	0.1871589238932559	-1.135045406564525	0.22095564907739793	0.9942629085849314
-0.7265242252501588	-1.0052590134533634	-0.419619935409118	1.1101190263383403	-1.7280637151955855	-1.2528213785182358	-0.9070890348637075	-1.0440767899025876	-0.5661018440036916	0.2589662215706644	-0.22545226413980293	-1.0547821223481366	-1.076600846731484	0.7752457354666489	-1.2539448896129184	-1.3130307791925115	0.46745793563265864	1.0221629799520362	-0.5428305404812431	-1.155201933623724	-2.144006508016738	-1.301511359799548	-1.7904534819533666	0.4657691776441901	-1.1163862983642594	-2.2781350293698637	-1.0227921595760245	-1.7231660540304583	-0.48933569885030004	0.5920041033711962	-1.006758303685224	0.26364440463021815	-0.9645412274954256	-2.2122474562948238	0.6062085118549689	-0.4451533100740431	-0.9954323916526254	-1.2075989038805484	-0.2748265476633817	-1.1586597287148686	-0.1563581812992335	0.2969956284853817	0.7094034223391881	-1.5558326367811193	0.3038661229715438	0.0	-0.595122755263203	-1.664897786329112	0.2216368328671891	1.3286113894400124
-1.2061269808704393	-1.0142839123104423	-0.6101518603819792	0.8898447330382465	-2.6551593029234057	-1.512344776944648	-2.0306765679231153	-1.4691862021409283	-0.28998260097690626	0.4535231538069631	-0.23474468605047943	-1.6741346018459167	-1.7903261834466364	0.6501553862771463	-1.0985766962660335	-0.8021815703343365	0.3960125130621695	-0.42811658882641435	0.0516803126636452	-1.4621908134684891	-2.2581684807854785	-1.4315047157038971	-1.8604576243499387	0.4321337817135214	-1.4275314683429006	-2.8092921326528906	-1.5877093228745374	-1.7543365515283724	0.34044645917341093	-0.14804731668270263	-0.8920638441549473	0.05637509166706303	-1.21180337606896	-2.4721068321372144	0.5556329125453894	-0.9277503392620428	-2.050587505675942	-1.9991831031929868	-0.720321370461475	-0.3575782013731945	-0.10281757920092136	0.28312243142301896	0.8251989559961527	-0.932174296416655	0.43388137173261615	0.0	-0.9794272662682559	-1.1369783001194356	-0.07589991836581185	1.0714917374167705
-1.239069386127713	-0.48173252983834114	-1.0057114922819266	0.36658111593844267	-3.0848001448568945	-1.2592476254292606	-2.4503587622260175	-1.704277306312363	-0.25492799661307414	-0.0634909779910395	-0.6353634162904207	-1.7723992811602294	-1.9043433496634632	0.5373075017680262	-0.2195195473546511	-0.04155986422911728	-0.20685174962140276	-1.6525825095910989	0.31754242595001586	-1.266079194629839	-1.7060897173967955	-1.2235907811140254	-1.408519219663934	-0.09268022563396737	-1.788077628295766	-2.582404132404547	-1.8393527823452778	-1.888099566700044	0.6686092250676005	-0.848713404775281	-0.9630505704499561	0.06736460706577078	-0.7886871987230548	-1.8569389000920158	-0.217389670990692	-1.4398806588388682	-1.8361012496892655	-1.988139511078451	-0.6644579856478483	0.5264661496329153	-0.1490795986668527	-0.24629312914935805	0.9278341555458874	0.10230875827839353	0.13340415397363758	0.0	-0.9699165829006496	-0.22586105196488077	-0.08759150367608196	0.5113310857490767
-0.9066586858128871	0.1407169842693013	-1.7184429331447302	-0.36354904439008184	-2.6903038888066058	-0.5099705604268451	-1.9987928777478003	-1.5381068805213778	-0.4272792983864146	-0.6055276155833266	-1.0953829924959286	-1.421181474732282	-1.4552071574886933	1.0227539924425901	0.37505744414788006	0.24245145225385878	-1.1698636655030756	-2.010287837064039	-0.1376144978614772	-0.38887228971374543	-0.9562424208709653	-0.6231571784768374	-0.7038903651118459	-0.8560707895729305	-1.8944680644197542	-1.7456809380479998	-1.554010775877802	-1.6963014426392184	-0.061400379771603654	-1.2284585066396652	-1.0646211908452319	0.011437513455081072	0.06477203984128158	-1.1206073071340459	-1.2040039783188683	-1.7201993505067001	-0.2407136244580987	-1.1625286725748196	0.06743056432604924	0.5926788251050492	-0.3943453871728796	-0.8818643670771841	1.066191508565664	0.5671936336980317	-0.2555893867566917	0.0	-0.9262530653906688	0.23822935478338716	0.570951628858205	0.19916146396577047
-0.6034712801980471	0.37624826340938394	-2.168694234009267	-0.9330955601631628	-1.6795192529565177	0.4272332813092585	-1.173503461573221	-0.9487650997814527	-0.5515332433163589	-0.5614373665322558	-1.0327239105911024	-0.7921345650160139	-0.8264293925618539	1.9377114551118184	0.23842203220605682	-0.125467781058722	-1.957335246317539	-1.3383954809149843	-0.8975925598586404	0.6383337582846969	-0.36250243279889827	-0.006251308743243885	-0.024374601106852956	-1.2557234182638157	-1.4702089457226206	-0.6406829712646472	-0.8827241230483496	-1.0708495572921042	-1.2663867337155257	-1.115864819281245	-0.8353784669746172	-0.2741378722609569	0.7447277117563686	-0.6610294974700441	-1.5941896675927174	-1.4429426007166022	1.4290739581290426	-0.0920807313958437	0.9461166239605483	-0.2834772428263616	-0.8666884662074633	-1.1299076968397983	1.1837603238127805	0.24645130359075876	-0.32388401823368224	0.0	-1.0759866737441361	0.12034569174557819	1.4766785603796373	0.22309819338168774
-0.6193523313522646	0.18815576585873026	-1.6562736501181907	-0.9450629021330078	-0.6727565860301624	1.066902071754544	-0.5529613027385564	-0.23848069092217528	-0.4879706397416141	-0.0329779612941461	-0.28427928407585795	-0.03180339955217173	-0.39968707030190476	2.3409944892309174	-0.08701827061883276	-0.6388305185815589	-2.0558329597365774	-0.10820750819166217	-1.1085346964910585	1.0652183025580122	-0.005875132796490961	0.07144921548545559	0.38173937214747045	-0.9185494356096692	-0.6476198454765261	0.2599660431969989	-0.2680719006142412	-0.54361190623496	-1.743779042338545	-0.4891259677523147	-0.2591100559576603	-0.6072971564155346	0.8382938517359623	-0.2826346898573312	-1.055085895794576	-0.5900401258515943	1.694525918329512	0.5637228061458652	1.2185455293391148	-1.2640968998739865	-1.3239279154790935	-0.8188606505085824	1.1274877773250929	-0.2153496114310257	-0.024349616497604806	0.0	-1.1933523390540766	-0.03781653610454547	1.7674497385509464	0.14744945114564575
-0.8080368490514489	-0.03415378021837692	-0.23318120006674295	-0.43560444382403385	-0.14554437294300207	1.1208319960320734	-0.233592495709513	0.2247868812027004	-0.26648372192647535	0.41964696386312605	0.6555497329336435	0.7138150051053954	-0.27499745535735143	1.5017924645192575	0.22440921603271136	-0.6432361201000913	-1.383159013784689	0.9129026798762225	-0.377297410566382	0.724007222383395	0.1550309105975655	-0.4263458033016576	0.3752665811517435	-0.09215056976905454	0.09551012297652116	0.6254226572303553	-0.01735376078542914	-0.6988647040973269	-0.9189677763526595	0.4443220338762505	0.2534342783856173	-0.6866937649897189	0.4638733018055327	0.30277875297296214	-0.016077576534722915	0.39686619630953524	0.4737849933665774	0.6384204790382713	0.7118014059427878	-1.3467883881327731	-1.3500311570097816	-0.17473349080883313	0.8300454541789996	-0.14751857012165806	0.3528126540153817	0.0	-0.8752197423641259	0.1873130277113355	1.080905094494111	-0.3495719522331838
-0.7779741509238941	0.04960375408222161	1.15258371601465	0.035078044348064774	-0.05187820665454831	0.7609778297700354	0.053621671875445386	0.35030680366573735	0.028841834522120625	0.4688382892588003	1.0839793208639599	1.2567919778528913	-0.27082243396115735	-0.22984268520786993	1.252107674481139	0.04546718568088635	-0.36879492064223424	1.3041505159533668	0.7533767675122168	0.17369081342995688	0.11509337856038483	-0.8065009123553384	0.03460884930759842	0.5767926225908183	0.38535960841386774	0.5256211612740718	-0.009482907990203852	-1.4051223364035685	0.5019534882550708	1.2401165873235738	0.3195846680432327	-0.4582063430325811	0.03049325751107375	0.953691421395936	0.7795214862486533	0.9291291556431224	-0.8370824899862	0.4820216666232878	0.04186138052282762	-0.3687851572353217	-0.8044611575384458	0.3969530058590362	0.4612298971436882	0.3598424037704675	0.533817815691868	0.0	-0.12064957441206726	0.5355333027200351	-0.05795627237202854	-0.9917974168357163
-0.40515034311851594	0.3455403010591264	1.505709775907212	-0.08337357819928717	-0.029237363254135545	0.45601932500685877	0.39262766982070607	0.3536480208413979	0.26802591893665506	0.2734827932341427	0.7248260235835562	1.454308101356535	-0.15550135916629265	-1.6968749014890139	2.1399499967241122	0.9904172766728789	0.37701492124887986	1.30079394413242	1.2928217167157847	0.024467514242737586	-0.12188676322660641	-0.37068669605811727	-0.3514356760030863	0.6506198844696944	0.2632578426977329	0.33922693443530627	0.15101961287947405	-1.8587621462852824	1.216971275743132	1.4438936311262207	-0.010531439896256033	-0.156263934620636	-0.24122086754382766	1.2185802515622441	0.9372620346576678	0.7730344801821221	-0.9109889092636227	0.43678061843859384	-0.04902186497203341	0.8066335643034315	-0.11591989451082822	0.5816123067626375	0.306843144165886	0.5947469791479587	0.47432049406335347	0.0	0.5236217802350993	0.42202109178541125	-0.8296681260891204	-1.1860457027790878
-0.024913100036133062	0.4868789737058173	0.7672711150819482	-0.7009645462149768	0.11289904551213681	0.5281914634072565	0.4970470404449529	0.47055362619032143	0.23820376679864402	0.11126182162735151	-0.0901149002278497	1.3486275443111122	0.12534605678669394	-2.056764053614902	1.974552502517176	1.5225470318586676	0.5314475389352235	1.4055645343839631	0.7968879065774995	0.2825696037185943	-0.3647721720864066	0.7129374679180033	-0.4553436562136776	0.2693267761932421	0.038320058078163105	0.3621998054310481	0.7170231962227311	-1.4270389966854822	0.6745528974292319	0.9610767502702081	-0.3564222415750852	0.0060900673960044465	-0.42955685493827944	0.9180526275529813	0.6326950126949034	0.22851138830318662	0.10580243086150076	0.44319071112662334	0.5216803751058762	1.1435910696085798	0.06643428113021814	0.3256908413999532	0.4630706298767932	0.10566222002185964	0.2635460847956614	0.0	0.5307911605717888	-0.2351539305152024	-0.9274706729684137	-0.6966814106807951
-0.02480587367448517	0.3401417274496016	-0.1285187222975308	-1.1249235679724683	0.22391068309339082	0.887918391857262	0.16608884377943578	0.7024316269931559	-0.1909213460336449	0.00016527725899591675	-0.7794299222633773	1.144561979635262	0.4311077120049451	-1.491872905435293	0.7675980357959276	1.3140816586944026	0.2616802311216615	1.7356791739948698	-0.13680905042788205	0.49239732497094557	-0.2534580200847656	1.5122420926857103	-0.11855490789943865	-0.06820411408351983	-0.06657897801242722	0.5566593441386865	1.5446293146406582	-0.2981109408917746	-0.333653329690683	0.20344529071869044	-0.42336423798712014	0.06852457806276971	-0.5794345347931864	0.432397447683553	0.27814059697078014	-0.18614839697117608	0.9281632037277959	0.26351828706071484	1.1640921138225477	0.4838460545683449	-0.39932391019731417	-0.12066700440093292	0.7143635812891431	-0.6952579113717942	-0.009838473843749536	0.0	0.06097977401041976	-0.7762086952080344	-0.6388077758948184	0.10403015317934804
-0.3288101005048347	0.20600061969731698	-0.21636017168707522	-0.8149435399679937	0.11469203623027674	1.1861520411903992	-0.2519468848616256	0.8444276311787114	-0.7884985196678568	-0.19269400624424882	-0.9642981751436046	0.9863715650137159	0.6055205192638411	-0.8004314287171793	-0.540161917081631	0.6757353364905396	-0.00612409620459072	1.8834038622419464	-0.40680898886033745	0.42626524400346105	0.40478155147629924	1.3883597591292727	0.5481201472077424	-0.03676941711121079	-0.038233794319476724	0.7126037753604626	2.201500511666677	0.7864076938635344	-0.4868905679945618	-0.22977104870447548	-0.2252703340263146	0.1727487708117904	-0.47647255283328716	0.3118199692487736	0.08185575154107097	-0.19304093021393803	0.7254511933305492	-0.019025168992831985	1.3399709506482473	-0.2839659882320773	-0.8891549205069617	-0.32106682750184157	0.7714458660086659	-0.9244179406339385	-0.21831127527529795	0.0	-0.11561515242891557	-0.5149576604189771	-0.2683409250332688	0.6431193859102566
-0.45087494829885927	0.4129365805950323	0.5197850008991576	-0.027629278335731224	-0.11357339607797726	1.1575916736696574	-0.10073965841739428	0.7044131814827332	-1.0018521447456838	-0.4123936023621861	-0.6183322453322407	0.7875084494662602	0.6384998822802822	-0.4928539116392939	-1.050689995759297	0.3210867185071518	-0.01634135925788801	1.4575840686016965	0.5153872553916834	0.39416237702486223	1.2915172923824412	0.7465019046294974	1.197544147740067	0.22759958274590175	0.08246975147932606	0.7668148246473309	2.2777318459823035	1.3186412537857624	0.6703775114850783	-0.09222114987744068	0.05697751332963151	0.26329391370869953	0.06887139755096729	0.6628408507721743	-0.05122700923876846	0.09569355093126482	0.028919801551833397	0.03667871744824325	1.1194506438613427	-0.1343783847560582	-0.6392659664223499	0.047813874782395974	0.5860371322465726	-0.2105196403627283	-0.16936604411525508	0.0	0.533644477116979	0.3987071453885864	0.21417663844704518	0.663041658828822
-0.10126238728055445	0.7835895474202438	1.1730194403937388	0.4261314165000404	-0.14880801804645802	0.7812899244508764	0.8252104804140127	0.2679028645241357	-0.45634988686702443	-0.41674588229437376	0.05803268138830192	0.36517272249380395	0.6288979561901179	-0.48314799787212304	-0.78352297602594	0.7417473141286118	0.11186722410446413	0.6259282201499734	2.0213670425728725	0.7650616543309462	1.691088821298191	0.5151404399355243	1.3916140563952275	0.33171436378754426	0.3103414689223616	0.8412344370397948	1.6362793366921504	1.3882369951200881	2.2081982350886395	0.2961314706228914	0.30152182582152004	0.09559265027247432	0.7792390892938561	1.035847106753092	-0.274863432876298	0.4008592026324783	-0.08083451368920834	0.6604064887947203	0.9355143522320265	1.0264235226636438	0.38258970286081123	0.8741932051320102	0.34517063530498343	0.8309694634660308	0.17453798779214028	0.0	1.613323977124764	1.0199518458201606	0.8508343684340576	0.2943520417213364
0.4033900775989369	0.7027928646401477	0.9066705555976794	0.0810309787864664	0.16314945280741944	0.18759472540634708	1.920794334311628	-0.2982736426034716	0.5877839624087979	-0.1480235471662935	0.7906095464247456	-0.23175407989758748	0.6163445877022945	-0.5668279795580887	-0.5217761186376534	1.7054605929594184	0.09635720758820134	-0.03151555627994059	2.8870930361994898	1.3337322585752134	1.1205061695266312	0.954956336455039	0.862711362725674	0.05145882558997361	0.6077004895677449	0.9757424435491785	0.49041388356478716	1.3189078210993626	2.718114057641662	0.4140749030685986	0.4801065189336179	-0.4056453210224004	0.9985164518940016	0.9378420325031638	-0.5582445376103871	0.5541901826111676	0.5888117308236612	1.406259469597541	0.9387983912654844	2.2392493205931747	1.387639224011694	1.5911478936739576	0.16994990165605423	1.2078392279322914	0.45395517731047325	0.0	2.1102247438936783	0.5928262394520856	1.2791855564125225	-0.22205231689210964
0.4836869173345312	-0.1652180813110971	-0.13415136104390207	-0.6496076720555268	0.6278596873068375	-0.4541044250030185	2.313680161786183	-0.7428265035201197	1.4202526718871173	0.08513245266771378	1.3155356734049153	-0.6141240819919307	0.5248255415307702	-0.8472596740077063	-0.8662023916117412	2.379718076929736	-0.13018119572606382	-0.1841141606429675	2.3939851847716307	1.4053698208887868	-0.08784407831128294	1.287436252847342	-0.19951104478068007	-0.46048913879241465	0.7884675703824661	0.9681935769403262	-0.6716707866720817	1.1838790084985418	1.7146066878564408	0.10799833705787694	0.5642448489357712	-0.9110889468805955	0.37232095348205607	0.3683131567917223	-0.7085182537220954	0.5569616173639306	1.0945256511738202	1.4867210531896982	0.8277445877804884	2.4443310619472953	1.620561171351525	1.6052658857996382	-0.04899379343521665	0.616501264187613	0.12631897169233758	0.0	1.4345192053416604	-0.5903428656791443	0.9811549611735301	-0.7044522623683493
0.015789146343566398	-1.3177897971713473	-0.9394254852232242	-0.9361745017388203	0.89133782426636	-0.9212679886728592	1.732473508886616	-0.8563398779678812	1.5820677752773373	-0.04170767059334563	1.4730715458362111	-0.389784336806351	0.31715800792964693	-1.4478439404952168	-1.587908725674145	2.0556917706097013	-0.31242165465587585	-0.10726069720473734	0.9689059935908099	0.5913518957199345	-0.9358560446864959	0.6619853393074692	-1.1172730998556395	-0.8436120508557602	0.6829851998079325	0.5876059204783527	-1.2968334729864897	0.8312541915455365	0.09115830331899658	-0.25803507943760456	0.510967538778543	-0.9582233219497801	-0.6558296705516357	-0.2162198259889518	-0.5935565186584183	0.4652063559784473	0.5788365577317185	0.638499867379971	0.3518246635828835	1.508835590047737	1.180111641029984	0.8503849753338621	-0.43080290046245334	-0.21504230402938523	-0.889054195397367	0.0	0.05469202308286456	-1.428480177596686	0.0005897293302211443	-0.9621485086540397
-0.4694280837438283	-1.766217997703957	-0.6548053996043569	-0.46549240243176304	0.7471468683052693	-0.949173539292395	0.7154791926519583	-0.5989139573822784	1.2863186925768104	-0.40193949759149494	1.3095178651242119	0.3579639858190842	0.1493828637538809	-1.9504361760756672	-1.959040098235099	0.8194065595458813	-0.17482490628567127	-0.3039417200934113	-0.26945223470509316	-0.6070477360538145	-0.65744977335013	-0.6957568902944724	-1.1672046299257166	-0.8599132920537668	0.3942418742424691	-0.10405996546307653	-1.081081353263069	0.277049668511227	-0.8121481890110362	-0.24468735989333193	0.33743308082789136	-0.4771498758251423	-1.2209433567072192	-0.41626817489519075	-0.30462847524635356	0.3071410640538869	-0.5961032634116273	-0.4828755357230481	-0.23209866848633623	0.2692616252234245	0.8285011905777654	-0.1005119144469643	-0.8100219647946371	-0.3204439779955055	-1.8733827112454053	0.0	-0.9829694243914902	-1.1213868055219507	-0.8518183849078147	-0.7935109874108327
-0.3992844634128181	-1.033373490562155	0.5332686988147037	0.22895425860461102	0.2445513179498331	-0.4348694145910698	-0.03735772943197175	-0.15940246893664808	1.0579779992985336	-0.4929626277724867	1.0389480985972803	1.0127379985156706	0.25655936006083657	-1.5190722814338933	-1.5940092854183523	-0.5124336643946769	0.20460481389752339	-0.8812147397610649	-0.5879557714117102	-1.1730446812904565	0.47596381236722707	-1.5939197246918133	-0.23774547915374275	-0.5739353315645221	0.25159651506289954	-0.7561157227103245	-0.22300940886224924	-0.15231744646472872	-0.5328258870856468	0.1190093626583498	0.125704244640442	0.06413652888875059	-0.9474962382753647	-0.267155112356118	-0.09442254318379338	0.10216502703474922	-1.2297404142722188	-0.9199190788408221	-0.4161875415997606	-0.3950745557088235	1.0189359250559546	-0.5558716574471986	-0.8422214098035038	0.4310745757414331	-1.880413902108282	0.0	-1.1058380807398784	0.030793878032381813	-0.7598432768803118	-0.22005721074353957
0.13451835262371734	0.2909161695157993	1.5358479831140393	0.40014451512195576	-0.39415331720730845	0.33510022897169905	-0.36191829839529804	0.15671607524875747	1.0522061154368274	-0.040244711553364496	0.8227435612204276	0.9587001728217942	0.6409985299248224	0.166494367346686	-0.8072536263024599	-1.1496163948414275	0.40881353828086203	-1.4467064584213918	-0.2558172121881126	-0.5734779709458004	1.344943094308683	-1.175118830730051	0.9681012682517621	-0.26186469095214804	0.434683649116316	-1.0578400751896184	0.6383730546511698	-0.13778964859387752	0.1665120333266019	0.31355861740382396	-0.065861562765818	0.12859542376455496	-0.34224128658722797	-0.09295995367521308	-0.1554566447006936	-0.10891324093463539	-0.7165372449201894	-0.40332616398888393	-0.11724618903269168	-0.40844369604409314	1.330819665873669	-0.36574159316877775	-0.46118793263341323	1.1816921089205334	-0.7597194602554401	0.0	-0.6740233873721584	0.9613467489224607	0.1629229252765895	0.35250528245927054
0.4506823586232221	1.1079880307149002	1.3923083647420114	-0.07177072188533157	-0.8620757271044905	0.7985117345873703	-0.5813839532697996	0.18000696692375726	0.914686453769416	0.612964261836071	0.5956934614798417	0.20935235586693182	0.9658541360197826	2.2164958422477894	-0.15538732329267957	-0.9960775899953578	0.1289074136100373	-1.5994929585273385	-0.10418076717722405	0.6734080339637791	1.0972938354809667	0.1121038851717185	1.5470748261786769	-0.16119417080520038	0.7329879839160609	-0.9605455913116324	0.8698590709363976	0.29622787346005136	0.23480344364393324	-0.109834740607546	-0.2184431569409911	-0.30753391216945186	-0.1755137830472276	-0.08773760438754981	-0.43836149758550486	-0.2721066537516252	0.21479990808097132	0.3996099504604864	0.1258258939245437	-0.36732213517158246	1.0122203699370314	-0.010609068494637365	-0.09385760487615212	1.040837069729225	0.5491806467796465	0.0	-0.4087881203823529	0.9000240007851833	0.9022202707327236	0.40766559305156347
0.07551132697724973	0.9025128791908988	0.20128586100779688	-0.5841959368979587	-0.8537505119386292	0.6073595145075902	-0.8902321585426418	0.038554271865248	0.3442603782105556	0.8648749765578583	0.1870345456164923	-0.5483671076578521	0.8859046119458855	3.084015877806304	0.18170672082468262	-0.5576330254841674	-0.42647986209172767	-1.3540281034047033	-0.5361208908820221	1.4644412541067908	0.06572624510024129	1.0001773512357688	1.2922982293073766	-0.26190892775355396	0.7978863500753629	-0.5525428612137213	0.3624283309127788	0.8588030980362705	-0.48912104993088124	-0.9660225797038166	-0.241451261148953	-0.7246757120060583	-0.5736470263059423	-0.1442313476490793	-0.6648778754134661	-0.3121924050155835	0.33368987788233473	0.6523687624971807	-0.23766053481965796	-0.6772336190245047	-0.03355479471100735	0.007219315536985071	-0.24990972549853954	0.08165882745130446	0.9429388391376443	0.0	-0.5344594514405915	0.042605432555074485	0.5906321036048271	-0.15988108480942761
-0.6838857933826707	0.16487459488385178	-0.9378642145303185	-0.5033056653846752	-0.2750217879466	0.006120600224605407	-1.0354342884380376	0.022316771362997402	-0.4045586877614681	0.5591226960565897	-0.37089394015349425	-0.6056179093991042	0.48563749837715636	2.007693921212095	0.4212490843141489	-0.29377780579169205	-0.6487971726629321	-0.991840880723986	-1.0684388597739278	1.1256231305050877	-0.5520969342974102	0.7418539696260847	0.8716239644686964	-0.2910322730059052	0.5963517354924214	0.12100665106358566	-0.35890487929526516	1.3156225340171546	-1.1172997845913817	-1.4859225339948483	0.04766993057565119	-0.6191304383914589	-0.913800599099751	-0.08346870565430453	-0.5346011810056475	-0.10881454795980039	-0.7008834154331732	0.23044132421448787	-1.061871447359496	-1.0222582659062205	-1.0357734426323042	-0.20302508174803138	-0.8906943392053861	-0.7455653547543115	0.3431593614395008	0.0	-0.6250064448407818	-0.7771601564352453	-0.5884661091270104	-0.8762873420475914
-1.0772436378213526	-0.28242282840437893	-0.932972173472893	0.20270084785948264	0.5307455543720666	-0.39234099294904035	-0.7112742264397637	0.25681167610799066	-0.7752945990584048	0.16100110753912483	-0.7521977058541316	0.052855958726504816	0.24701242655988365	-0.1381569638594142	0.6834113937745121	-0.21933956411637207	-0.11642662326879935	-0.6262384890083079	-0.908019111298999	-0.03356974739035615	-0.0037646758742596394	-0.24693503692936236	0.9890702448935916	0.07779035330494552	0.4509899616801938	0.9322125207807568	-0.5989496682727223	1.5874190531681187	-0.7206972177522778	-0.9933489696649082	0.6779661968331993	-0.016227708951525817	-0.634458617068566	0.05775143462423425	0.024611474279529474	0.4222177227003763	-2.0017437475291757	-0.28587543975488433	-1.5882832271579546	-0.7926845548610791	-1.1911382430279625	-0.024121466932766834	-1.351647371555538	-0.6712892074381759	-0.24370126651389784	0.0	-0.2350513778679691	-0.9380347792525292	-1.6424161456886204	-1.129907370777796
-0.7514026463067829	-0.20675002477069906	0.2632146249051311	1.0578515276491869	0.9093646024411621	-0.269788744487329	-0.11326556276698511	0.5446681559011421	-0.6209212531134243	0.1731112602776738	-0.6601169956860033	0.7030050125480248	0.46733579031873174	-1.566931163406291	0.7378713604090921	-0.15942305597501272	0.9377485684307941	-0.1203560535718811	0.06992125433326296	-1.0941327537777534	1.1120489208325408	-1.0511686443987245	1.447853007652841	0.9137570566681159	0.5604018842084624	1.4279045834251587	-0.1397629424653685	1.5562930270267308	0.5890536266748237	0.39813133436440307	1.2589171731211466	0.6128050104731039	0.05664023695526575	0.05021828917924477	0.7575135229083855	1.1189931618786322	-2.4595978368271205	-0.42145245409334825	-1.2739311881564999	0.06607126687412102	-0.5428049354799656	0.8730173713353394	-1.000618888524536	0.08090702282953033	0.0746961668668141	0.0	0.5176460382795098	-0.49707542087363943	-1.8202910132106065	-0.7503240423827457
-0.09922640582642636	-0.05300370752264854	1.5449817006587512	1.6454210865782906	0.47894991568976586	0.03100973812143838	0.13622128086281088	0.5770604243110302	-0.4397660420850819	0.5139660790609725	-0.22529370398325657	0.5657477563405086	0.7806216596452416	-1.2103591853284812	0.37599123485947417	-0.18307669598929582	1.7805126622716059	0.5349316068799707	1.042417462392636	-1.370238614363477	1.4020998150874076	-1.276332765176963	1.2866571385609518	1.8643645618774882	0.62251981969526	1.0191900304314596	0.5439525135126543	0.9991916980677403	1.6626195419134844	1.7251170504611928	1.1549711057966598	0.8702081155561742	0.4585102715816725	-0.245248680652525	1.2288487747907388	1.4911595849715404	-1.849085033233434	-0.38675393833846056	-0.4102591169277597	0.8316957993739638	0.12977285878281275	1.9290879090628643	0.06676875223643762	0.6256826512539505	1.008819510131132	0.0	1.092534275589885	0.06580220954845842	-1.262996748434204	-0.08619491146453585
0.2506146266517848	-0.19594094176733814	1.60702292133889	1.9060025695283584	-0.3651936207443346	-0.09887839181850877	-0.3243937034916859	0.28900763340591795	-0.7792366013374589	0.6312570043714933	0.03710053421584354	-0.45770372409026755	0.4545981887987712	0.37576988899704317	-0.11815094588864869	-0.5392787383972069	1.8217307565628253	0.9574593248058753	1.0201690972708526	-0.913341314149115	0.18225287855187805	-1.2182155680654425	-0.04108673160390709	2.334993144406063	0.1319988632421854	-0.3485257209241179	0.7294138334401934	-0.11054482166344298	1.408295486120733	1.8710369349936198	0.12028753563633025	0.7666753260088224	0.2714474845072492	-0.7026997801714371	1.1245957591194853	1.0469547873554341	-0.8479518794947273	-0.7321949021027792	0.1808562154443341	0.7201766318972158	0.2189918581481523	2.0708162856971266	1.0751092224236873	0.43187286418433624	1.42888721000354	0.0	1.128897749037593	0.36836420909111406	-0.6377594250390778	0.43254943749030667
0.13410458350703683	-0.3997920424945681	0.12562115078133262	1.9120435441880095	-0.7091100859540072	-0.7992294293818645	-1.1199242954699633	-0.05709290192752943	-1.5239403908346405	0.19146405686286358	-0.25050097321852666	-1.7085543510065602	-0.7385388828064338	1.6818199653605146	-0.14373603228418536	-1.1668125007102694	1.1111037605884968	0.694075824229424	-0.11877036388746896	-0.3253769855858343	-1.6893949983823864	-1.200443671725227	-1.809121625857889	1.938319595595327	-0.9357211058439547	-1.81298739375944	0.13183285061354386	-1.3125463559399604	-0.14589896996728483	0.49560032453582165	-1.2564606701010352	0.5568770533623948	-0.03965522768780173	-1.070478397528351	0.48213591777920756	-0.1427713882234236	-0.17447198033405503	-1.5543306338327514	0.004305928300986395	-0.2634692987216831	-0.13122333085817198	0.7981494357564649	1.2981873920781446	-0.20274717758510316	0.7066825761007227	0.0	0.7419905504696628	0.33188854191343714	-0.3675260736804384	0.6593991995347289
-0.09371649875418525	-0.21453812463705396	-1.9047636530337895	1.590954241573021	-0.061413181892561605	-1.5350166070982247	-1.482915749456931	-0.17091984772058358	-1.9732836640416278	-0.5288229916645972	-0.8935506959231873	-2.3797639524992724	-2.0672715858813406	1.7060187834934848	0.4788661814169619	-1.5339055718847683	0.21886630030327173	-0.18306515611024723	-1.4665573309624707	-0.1877781761339585	-2.608509866139211	-1.1150289953634143	-2.621877975619283	0.8463553300675649	-1.9209150573034155	-2.2089508377292337	-0.834404839459235	-1.9040846705064967	-1.8886534741516297	-1.5645510054480096	-1.9371855238540163	0.38388956677803776	0.11920619786623089	-1.2342988045929535	-0.3311292563592738	-1.2759951670770764	0.03279146922828336	-2.280293835593879	-0.6759504747337202	-1.3136631822208977	-0.4097140846910493	-1.1447822680677848	0.6603182962641244	-0.7075757335012249	-0.5645582377135405	0.0	0.23112684991395535	0.0233108698972576	-0.38976544179601186	0.630497335980425
-0.12617755599850736	0.23795846837641849	-3.0136941231962493	0.8582495085141413	1.0036693441456135	-1.6970348751771518	-1.0476817657227666	-0.07437404355525716	-1.6497022860961257	-1.0130701215048992	-1.3109008413239407	-2.18524348274421	-2.4534209655994643	0.7166682950423153	1.1289173125491316	-1.1957052227200549	-0.32931052342272604	-0.9533702965364846	-1.9957544994418268	-0.6357419170403291	-1.844536172623928	-0.7458157980703535	-1.925107966194602	-0.308131509566879	-2.1056187033611455	-1.2541928838825205	-1.4654323381002512	-1.6019988238267686	-2.6778374460350376	-2.8297728657986085	-1.4141748413221427	0.19440787235373422	0.6592563285132121	-1.2767537438582806	-0.875956661112425	-1.4414766372486303	0.02150750610651729	-2.3127400775998592	-1.2477926015572947	-1.6656651196690822	-0.4848806254026018	-2.3257379005878906	-0.3658277481961826	-1.012965788592662	-1.312268504384349	0.0	-0.31365783779170986	-0.48782161598760393	-0.5346834268020664	0.29551258229786725
-0.10272557255829456	0.2222764654517876	-2.5263040361704214	-0.05457544328542911	1.3342354414771038	-1.3079765647926171	-0.190188598974774	-0.07990830363082425	-0.8660490290511405	-1.1126107498522604	-1.171296105923729	-1.4812793443146386	-1.5917803485525153	-0.2922622678389717	0.9749005158132142	-0.4451714898865065	-0.4732973303942066	-0.8553970246087051	-1.5742636483177301	-1.3384900740884635	-0.2607677186735236	-0.27595624201603103	-0.6784858143373832	-0.9407698534378365	-1.4826100497953885	0.013058551321654838	-1.4260009773822633	-0.8774031198080402	-2.3196895295417095	-2.324274040458781	-0.267841018665096	-0.051134816632804066	0.889484106597374	-1.2790917779086675	-0.938736039802334	-0.5489018579194171	-0.05325955634817326	-1.726550013217494	-1.4306607039637529	-1.3411955186808695	-0.714340165897328	-1.9566724521807957	-1.2844287137060264	-1.5003674610616797	-1.2165353088772362	0.0	-0.9699131438666514	-1.0478502386696897	-0.8202861569585561	-0.4133628763559401
-0.3266794925617914	-0.6968275342984971	-1.0936104735328935	-0.6521472456562928	0.4240825542498812	-0.9690094520057375	0.436713528884554	-0.4161343763245876	-0.3655808903628754	-1.09927162272199	-0.7577288041078836	-0.827223034492546	-0.331272973461766	-0.6771330892997373	-0.045117896698485004	-0.14050467060095959	-0.5201705398919418	0.16736425660943374	-0.9982779128000588	-1.7814995211683569	0.6168240471221391	-0.13906691799715326	-0.3072787254217893	-0.9784425555280324	-0.7435846239116187	0.23679270092049118	-1.0012759115926058	-0.49692760263219793	-1.5437025541624225	-0.43616236550842913	0.3809574470309945	-0.24159189834716874	0.4224236736234348	-1.1417089010339574	-0.649139422090682	0.4464382058065266	-0.17498179480725592	-1.138893954757448	-1.4213661879608204	-0.9949055082389903	-1.3182978892643156	-0.668209756748146	-1.857646656316189	-2.2231812314610853	-0.8985483830855918	0.0	-1.6333138169724604	-1.33617275974219	-1.237362588315264	-1.235528967877225
-0.7180011024845642	-1.890304033370431	-0.0010124721281239593	-0.6823209678044558	-0.958612512728146	-1.0890572565175718	0.5845624061651445	-0.9143272514367587	-0.4717420459664439	-1.154073801132381	-0.6220566215742079	-0.48567820639520487	0.17811834709877547	-0.5953404960932015	-1.0320296347467224	-0.7459195684571175	-0.7148897135965759	1.3680820351444127	-1.03915171679085	-1.6011748301012518	0.14556098129313794	-0.37457339000368944	-1.076326654928787	-0.8329956830371378	-0.4834032120245023	-0.7685061124481487	-0.7240282953679775	-0.7316817340760833	-1.1287822464509707	1.3084998998130053	0.008062291278282481	-0.2565707627723336	-0.24797442966545186	-0.6839858553548099	-0.34221479900188717	0.42655268443639216	-0.16252709598908793	-0.9120526431575045	-1.4365665327661543	-1.1049463489287004	-1.9070798195328256	0.11033322754985192	-1.9652213736719286	-2.5257671332495204	-0.922704263206317	0.0	-1.931311185277464	-1.0612688103773351	-1.4463107507138977	-1.5508816803044165
-0.7752186163526897	-2.144449164464195	0.04745223187747261	-0.4741068046747954	-1.508969525910361	-1.3422974584619785	0.5294285373151519	-1.1084805867748055	-0.7567136341062127	-1.0552355749273714	-0.9173959311440262	-0.3176827516307435	-0.3325479619647262	-0.5411642629353169	-1.064166354498778	-1.6922302610846858	-0.9656027510853877	1.8514696743496504	-1.586495222624352	-0.7839414912104724	-0.9205400266626624	-0.4533763048006968	-1.7992150877116604	-0.9207887987676159	-0.5734353782589235	-1.7274661891770298	-0.8002081499661533	-1.1250030978386178	-1.1661220775047447	1.498077441818843	-0.8070985161317187	-0.1517014685708585	-0.28293895855243206	0.06153039330704855	-0.27699462674215214	-0.730164350521202	0.342004691284382	-0.6957098536420114	-1.31764845431015	-1.463055059126756	-1.8484981295580083	-0.4247629881173191	-1.4757953986195864	-1.7321406326099387	-1.0073412014275829	0.0	-1.6006740257523566	-0.30668326815273217	-0.9880998979672658	-0.929465429209891
-0.15457728501320334	-1.011043092611629	-0.5271331460867376	-0.5811451421658285	-0.7376911895037274	-1.061043112054716	0.5864882798449303	-0.6613851068323909	-0.5860656003971234	-0.5381573456081384	-1.189874711757055	-0.07054245454791364	-1.0511692733064322	-0.6827000338675907	-0.24318221429852083	-1.919938388688436	-0.9782459527280675	1.3261346734765536	-1.8403115001008583	0.3453450586209762	-1.3914328841951864	0.041600495125307786	-1.2761054394885396	-1.2233525671380672	-0.4388169040841053	-1.2636082781640408	-0.9338722234798335	-1.0679167785168293	-1.1784523689438233	0.08041569656759265	-1.0571062608301995	-0.07870954966874526	0.4604285859095681	0.7188341340553586	-0.4256020471828135	-1.9764661224507312	1.424442689650669	0.09261191744883131	-0.7224574699479823	-1.5063431770764282	-1.0491921292742978	-1.6744367651976866	-0.4486485535634051	-0.13913336886250285	-0.5181331231144306	0.0	-0.8601886951585193	0.4142372021776508	0.13857889062205656	0.3021887916210885
0.8524485035280839	0.5254063931191565	-0.7888747279541365	-1.0738119624748594	0.5462754469985867	-0.12335063346604308	0.6883681956497438	0.29976139363738036	0.13708543899914882	0.17228954493596862	-0.8912546960149728	0.3050139783002832	-1.0576105340165511	-0.768699894154042	0.3988564032122123	-1.0711246883214622	-0.6081771804168049	0.26500486843347526	-1.3028473242374707	1.3228231720061323	-0.9071264266640119	0.7336886316619636	0.21766052277398176	-1.333666824258151	0.15511113737923113	0.5379737415988898	-0.7009781939678797	-0.48574666169250924	-0.8252788924348197	-1.5657124193224143	-0.4015311402072245	-0.03130957002413582	1.1747445285642495	0.832430314965852	-0.5007730508587492	-2.1595687180624186	2.598966325400032	1.4215238929438978	0.3482142154836246	-1.0364414225967569	-0.15665618328442	-2.303162739269374	0.6416114901830213	1.0188091547141958	0.44997268564339327	0.0	-0.25321829577138766	0.5818387243637808	1.301708799605609	1.2439575493561446
1.5776213612965968	0.9787387748462619	-0.33343044818359097	-1.3610927735377034	1.1462935842162951	0.7699978993405614	0.5402551696806648	1.2506965390113034	0.8755721822372895	0.4760246456141783	-0.03729563817726383	0.6209635556763343	-0.3145812017437451	-0.5801024073992046	0.09115758156830198	0.06304226033351737	-0.04910503142099021	-0.5829417554646079	-0.4090460901519931	1.8149943879445494	-0.12992490438073598	0.7899291820249329	1.185828019885765	-0.9186952003087938	0.8144156870332964	2.14012615059734	-0.04098748476676982	0.15106268244170798	-0.3248108203638154	-1.8810877448222971	0.5274935337700267	0.19281922978901417	1.0033468797171337	0.33225163588646117	-0.21536234592951292	-1.1791293069619198	3.191785782221116	2.4956885662024586	1.3728725858811641	-0.46467156867936976	0.1066391569974245	-1.6343215447035155	1.149516917354237	0.8096928630999585	0.9667547391057324	0.0	-0.08869720936277736	0.18959019885789008	1.8052275709008874	1.294492175973519
1.6946839912941096	-0.02612426101701102	0.35714156274169073	-0.8598542771658526	0.7400408171052015	0.8475433041326055	0.09848208569149747	1.6685987504368032	1.043941020964617	0.139801097244363	0.7397837833277173	0.6822404240634666	0.44350507966058256	-0.27435730890376125	-0.7469902650672349	0.4165265067019292	0.3150537094760077	-0.8133024852883534	-0.0535047203286651	1.7842368955544678	0.19111814412179143	0.016433826118589994	0.6482228704077773	-0.10156048134808775	1.0579019071686904	2.174770793930686	0.6587249508341576	0.4281985472447164	-0.1335809900770616	-0.5535407862109313	0.8862763872636562	0.685237308714835	0.0503296911197309	-0.27547140038861784	0.4311176918905154	0.03035435749371592	3.037274219803846	2.5503276346486796	1.7493487844753761	-0.32312984867730016	-0.3028495777114162	-0.3032921593638619	0.8642587138237153	-0.3180193156715526	0.444751300538286	0.0	-0.13388914951002345	-0.21553377711880473	1.584739221337431	0.7650859860472126
1.5265974198336028	-1.2618114125052649	0.5610456658958554	0.22132553894490511	0.09808643294792385	0.20421367085524222	-0.2777822598020168	1.4132624330024526	0.5638986995284362	-0.2778658587386944	0.8119475568894179	0.5071900980986831	0.6811639123733318	-0.19127635856932246	-0.9553946189641417	-0.15011524546085575	0.23785530374128358	-0.5994990669017278	-0.5448595003117306	1.437771339517206	0.07912811092399158	-0.6685695513725807	-0.6896078178715369	0.6267005542970638	0.9400569998673427	0.8789834830230685	0.9488966837482051	0.42331447889049345	-0.31932210960732244	1.2561129860406415	0.5245417909986598	1.1529232602470847	-0.7141907162965468	-0.27479700161477805	1.1027948262990428	0.6108662868587327	2.606019880392627	1.6949345481615603	1.387678840541526	-0.6336482649384816	-0.7734499095950732	0.4844294326041278	0.2754561407508209	-0.9547580052606054	-0.3959958269723746	0.0	0.07111280801115405	-0.07487518325890352	1.1900104254412394	0.49600464436371433
1.5528328635058821	-1.1521262881155672	0.1581239556747459	0.9497131796925612	0.10466356449986396	-0.21789468931865583	-0.21566060471486456	0.7884193080001403	-0.16157140354871136	0.010722879599547227	0.1707545298058756	0.3089383518686424	0.638901435712434	-0.39452273290758527	0.015123672748050637	-0.7256780881120253	-0.17850274577028527	-0.4376109949044055	-1.1870009237784067	1.0159198440760264	0.13519508037688127	-0.15517079868331748	-1.233478039735278	0.8547067896208339	0.9255208232425874	-0.23934435951352367	0.7471885064413119	0.48391472157013815	-0.40567579922218694	2.0898730814082014	0.0316595156769126	1.1057472145114455	-0.5620200147940346	0.5923307530820332	1.3968641260036552	0.6460700823436678	2.339208458090415	0.8188243533715347	0.8009723464579513	-0.8509789424411565	-0.740504012059373	0.23885496641731166	0.0900891756809887	-0.2695829500915793	-0.199293885569091	0.0	0.6491520187277167	0.5975581400650272	1.0754918676813345	0.8803939562515497
1.721082582221017	0.5595075969744546	-0.29108801074825374	0.6067372625473237	0.7734379277063649	0.346901260911277	0.21950675890599	0.2606953845306078	-0.6730931963390506	1.0472534903657142	-0.6019038216625082	0.2759230022730396	0.8428854918091777	-0.5421416362263073	1.4061579801012318	-0.4223437843747008	-0.5560577739468451	-0.6834959606314672	-0.9813724131551393	0.6128989344393657	0.6500757129629272	1.5059590296526317	-0.32268267540526385	0.5979833038593693	1.2012059612635793	-0.06903116725970182	0.3816987350362031	0.7179555375750268	0.1113779930041005	1.5538445051565073	-0.01759634346649114	0.3880209934442505	0.17032216329726382	1.7912252483951554	1.2085234876917288	0.7980108871106907	2.007539611564593	0.653138352279053	0.5879433789400014	-0.4171146533491049	-0.19604796727737853	-0.37957523063076665	0.49309656803639174	1.0828028828024163	1.3396545887352302	0.0	1.2308265578325082	1.2142290799294568	1.0825236299026104	1.4176339283103714
1.4515752164124858	2.54633678161359	-0.23202158755090704	-0.519192309443772	1.3548809433871214	1.623133361899787	0.5766066151280336	0.0889627503556625	-0.7395170987427288	1.959034980189036	-0.9102601193806893	0.407487031944112	1.2834683338388002	-0.2676944717306484	1.94584315783973	0.6508943742608436	-0.526733225125629	-1.2510661442019566	0.32559168778805986	0.19125934031836056	1.1897622673127441	2.976084078630763	1.08285938603484	0.2322547089882882	1.3841961707613124	1.013351206383954	0.25973618493541084	0.892759851122051	1.180273048737978	0.5131062082376973	0.33499871569045686	-0.54416856647477	0.5044138144495945	2.4059481236233204	0.8364888932260818	1.2789974493851184	0.9734782084763354	1.0579957196383816	0.8532123076665762	0.695296744551447	0.5168821645216227	-0.376100772589029	1.008099754144901	1.7581300212463635	2.8606448771131268	0.0	1.3730750512956298	1.2242451051668979	0.7506327045788876	1.3153711129956136
0.41222118937052454	3.3065130961779947	0.3210222459392078	-1.3802882462977168	1.297372028590104	2.605096961279893	0.5362540525526519	0.18179403009050132	-0.31061767690201403	1.9281698883135765	-0.6089753559725791	0.6004916461444	1.4206656721488027	0.368751058481218	1.2561173736858777	1.6364715525645026	-0.002594327995838268	-1.6768780418573002	2.004454286500022	-0.23809650068746732	1.1786515689902162	3.0292237627726317	1.632091011037863	0.13337894678730042	1.0698905893679467	1.7777448382429046	0.5325570406341504	0.8475273959217113	2.2328283955991854	0.061047030711675845	0.6408164685166846	-0.9757296155908763	-0.015486597686038762	2.0025892200580837	0.7025383814026486	1.539419898341784	-0.8645589264805943	1.3228200786899331	1.1626650434608747	1.9972458522145733	1.2131024899422007	0.4976707686498237	1.1142638065279018	1.2935244957443883	2.7707101690689977	0.0	1.064429110435665	0.7088442713299693	0.04414378924462766	0.4402636245024891
-0.8306286670990989	2.673815172139975	0.9938461056376671	-1.1951107485760748	0.8721977529547156	2.682819609979738	0.29187467520598837	0.2913397385596335	0.5871790469454014	1.200780513086976	0.07872113404671151	0.8804598956556754	1.0409457841546368	0.8995027270528485	0.27811273552721444	1.9961788427086253	0.7757740212011663	-1.4853605076726413	3.132628335830312	-0.4780824098874393	0.7334449753911155	1.920068916803373	1.2013466228213678	0.3922241314486612	0.5070407742818247	1.6203854944051599	1.043946020297126	0.8202441553441548	2.79759868569225	0.4726785125935616	0.6936237300378142	-0.5859460312247331	-0.7702528718942369	1.1117222023352062	0.9531187965538681	1.094517754209416	-2.6026922566042843	1.0767759266795518	1.0556095361096118	2.961556908522927	1.9676103500831486	1.596902019206899	0.8519787230541473	0.5990719601400063	1.1747381353466306	0.0	0.7710103188141266	0.33004378094170683	-0.4470735746410546	-0.47237426835857704
-1.1539091157846122	1.7991753681360463	1.6418796096777466	-0.14776128578546222	0.7608175424906616	2.2463088110208225	0.33525586582734623	0.3189930528973894	1.7705181536652665	0.8597218336410282	0.9449232927569572	1.4433448703251621	0.759746482836323	0.9441947479640843	0.22612300921269615	2.037501998836439	1.4393419787046073	-0.5641612265962985	3.4746067685266184	-0.2495773675139078	0.648398730651799	1.0779081669545996	0.926556199820432	0.8228539422580624	0.4172174011541933	1.1170447477376233	1.5025368212851968	1.1865271730482128	2.9507340073863046	1.1955471552065018	0.7597783957252451	0.27735691156447545	-0.7504777601237423	0.7516335280109661	1.34477248953544	0.37069701928137916	-3.0516267608481695	0.7109220181975978	0.5561252758068697	3.4194577539469124	2.75370591347399	2.213653673160643	0.6763795331330632	0.8014830841100328	-0.06257708287874536	0.0	1.0006045720658427	0.6570798897170103	-0.12313752102374574	-0.5700526860092898
-0.012518961897788238	1.706462263348919	2.437606538540078	0.9183419963729852	1.1506000561144853	2.051178847653928	0.8602556111525074	0.37323143399412306	2.7881933362960365	1.502495915743982	1.9369050524216218	2.3385009945690274	1.3069922545788946	0.6326838578712284	1.2297631144682695	2.3043879294354856	1.7554499655508191	0.7522211398004607	3.4734115254569113	0.4883303485086901	1.4329455585839612	1.4042213974858084	1.6235911384377328	1.164106597998783	1.0346534507731082	1.0925781219472745	1.64550048574838	1.877671882985824	3.05690545931552	1.6386024639170726	1.1228019355319914	0.9578541284599098	0.3082842228889976	1.350015389395414	1.5096788045315137	0.32555402500732455	-1.9789718945233858	0.8167685809236896	0.13790740333955076	3.512395260611278	3.222500485419843	2.3008083939612916	0.7797616429955895	1.8374624571165306	0.5837496412654465	0.0	1.8226824462228173	1.5376578687546254	0.9054949899882287	0.2517123477948343
1.786633713276678	2.084315573361112	3.2930697767829034	1.3562689817994782	1.413529257775261	2.134749419270364	1.4394375935836092	0.49004636673521745	3.0818413809097294	2.3458426503546965	2.9061646164210946	3.0967601778699354	2.3425615828594335	0.4646258761884691	2.1497748945373325	2.7091415354129422	1.7158413614447439	1.9350914361873517	3.46615418186061	1.2961707210231292	2.491499889698844	2.136270947892168	2.557799847547985	1.240063636120014	1.5393551511474286	1.438477608725817	1.3077012547283815	2.2131304021953504	3.124097911531358	1.6867555405520478	1.5560943556108113	1.0555728030401157	1.5930683190431718	2.1452936460408014	1.2829896249177035	1.1560420982480284	-0.4993095216550599	1.325592054814082	0.17899268726940157	3.3611258222647504	3.0130410901464306	2.2390577948462953	0.7850327546751527	2.479075367452207	2.370301051858322	0.0	2.7440035737440547	2.154308103762897	1.8299271273256297	1.2670045508429333
2.5873321227179518	1.6575580902871432	3.470359395761452	1.1612323811980076	0.7326127001752158	1.6576534580423918	1.3608951645683809	0.3741328103850709	2.3987079331517407	1.9160524122049851	3.3877385843369154	2.858070529971423	2.394776963102371	0.7330900190228394	1.7441970121399226	2.579256768521609	1.3873317007936852	2.5878910661059176	3.1552193857586532	1.4211622026929953	2.504834843902319	1.654395333036557	2.1470576826127705	0.9786126706560071	0.7510290071743152	1.1549085357682902	0.49008579075622233	1.4592158246303517	2.6175215548909914	1.4368643465383901	1.4308189328777234	0.6243878719043614	2.008096558117722	1.8128541123403903	0.7383144726147979	1.7346982907687354	-0.08310498123256406	1.410973316982682	0.4975162262427498	2.8799223566941543	2.2123144982349126	2.0614195275273044	0.2372974591255937	1.7525973325452466	2.8609160228790653	0.0	2.9936220370716224	1.7418944096646394	1.871277292808398	1.6048333900789316
1.329134722681446	-0.2875515563470262	2.155340655295966	0.6708641643361695	-1.0023282815329448	-0.03397475945266325	0.3310331784749569	-0.39778692296012286	1.0692246216147963	-0.3024911935103926	2.8464036873153735	1.1387944948558602	0.3515328110787756	1.1422787628094715	-0.06748824364445324	1.571470338094045	0.7320176750716408	2.5621635296199634	2.0230942371287326	0.3819046641610319	0.783639485068713	-0.6155632379296093	-0.11984313288118283	0.3756670713470003	-1.5120418305575105	-0.41005700122697597	-0.5451166487509548	-0.3966133025941762	1.0791730143711773	0.768350017985351	0.39997468396940006	-0.06652154852886889	1.2194252006741158	-0.15832673190287633	-0.031396570061619215	0.7212304462149675	-1.144206512279797	0.3556863341127761	0.5030487871728867	1.9362249440881987	1.32555116409031	1.257461318270246	-0.7154797577522765	0.07372991546905315	0.5577348770530322	0.0	2.0185757657455508	0.3012322292102643	0.9434339993592561	0.9401141511602702
-1.4013366474354183	-2.9012723842094337	-0.4546841596376574	0.07625360307687223	-2.9447443646112386	-2.3348902968455514	-1.1427531877594574	-1.7843653035693916	-0.1731317792194676	-3.0596372916664936	1.2477925256212237	-1.41509228548988	-3.0088527724104446	1.0693212707895625	-2.1083493266406466	0.2569739052422639	-0.3396805999412715	1.87585296705785	0.1902630614056612	-1.4822279820985156	-1.7901285721000015	-3.3430469232406974	-2.769634109377737	-0.48393748069622516	-3.9129290458999755	-2.574980458936424	-1.3117383134417466	-2.447633342682421	-1.0967437537286926	-0.47737728142353597	-1.0921192109137725	-0.7972557309174509	-0.09832681877554497	-2.712244654782287	-1.0241775238676143	-1.7456367128441765	-2.645926816892517	-1.536815111763937	-0.1489596231107235	0.6449586885390689	0.7350250309665471	-0.47788480453384485	-1.3411470834158012	-1.194800656982631	-3.267613709789808	0.0	-0.07676048497406862	-1.3559792675158842	-0.36298561533387796	-0.3945783174667065
-3.7595260542468525	-4.394136029108598	-2.8751000511572307	-0.6190681462511162	-3.911123234653498	-3.641565611708725	-2.0948476993454364	-2.969796898813139	-0.7181068032031437	-4.343176693409741	-0.6732688336845813	-3.2115666333051407	-5.3105372390014	0.22898781828846157	-3.005665602626753	-0.42121588418841877	-1.6902687877801665	0.6778443082620563	-1.386249201936007	-3.079453746351236	-3.3352990976223795	-4.476315252483764	-3.5904762501640195	-1.3681352384155827	-4.6310785391012015	-3.7626516660702083	-1.3913449562066436	-3.4871274567009007	-2.7029586513958948	-1.9192785333452134	-2.061154407092572	-1.3881436036944157	-0.9530123411854108	-3.997909940203703	-2.1386175751850915	-3.796306247160744	-3.116967023456563	-3.022979679439494	-1.0943933644117239	-0.561054724507558	0.3073965536539003	-2.480991950272401	-1.0849105758697546	-1.1851523718712444	-5.6216169384554435	0.0	-2.4282312501608554	-2.269072282060672	-1.3207882712733081	-1.7667172952926289
-4.178180237365689	-3.6756552332828107	-3.479934882314867	-1.2670512924900328	-3.294430643606368	-2.837564189724989	-1.898685374512925	-2.896221688604888	-0.5108511587490605	-3.2300866094581213	-1.856981353614638	-2.963246528627054	-4.684996482219037	-0.9577900775043178	-2.302012245882831	-0.19060399059513064	-2.7864163401433806	-0.6565175276598393	-1.7427774195705024	-3.364384940715551	-2.6475200226570825	-3.219459377133847	-1.7914859962693932	-1.922398326323072	-3.0084953811616115	-2.9508547389653503	-0.793621037811544	-2.915735012522724	-2.7212407667992276	-2.6164115263824375	-1.7894656203062624	-1.584373416114132	-0.8940798249038128	-3.053206274256441	-2.957554374302522	-3.558650502928409	-2.0382706638059744	-3.003119183755711	-1.544253666096799	-1.205150679546275	-0.3505401370338598	-3.4444806635109626	-0.19538809050790507	-0.2982764874662988	-4.672351153641487	0.0	-3.84253476330004	-2.0867222036394772	-1.5517408572645293	-2.6206625070573852
-2.6551545386168045	-1.3664645832063542	-2.037521151127405	-1.4635308683322001	-1.5193737907348948	-0.47996198189815065	-0.8101128633659596	-1.2997862888098684	-0.037987126261645646	-0.7211308817442827	-1.749538832484743	-0.9369781859234403	-1.6023353503651856	-1.7009929175264433	-0.6568115638830192	0.2761909058280615	-2.9533962984323168	-1.5425000166812561	-0.9062231859111077	-2.2457663788939617	-0.3733460097654521	-0.7361927909592022	1.180527174652985	-1.8431746305263716	-0.1765663282765147	-0.6604485559550928	-0.007404651040757936	-1.1766018450317672	-1.325190520651112	-1.9441158813595152	-0.43758576454970505	-1.158875880768556	-0.25403538214842625	-0.7613187716416827	-2.91727904009098	-1.1119323124623197	-0.24810924840027948	-1.5583956377141501	-1.0803387337715373	-1.1476815814998564	-1.2982367517398459	-2.6636618634566616	0.5220342662104245	0.4497361378940721	-1.4600461581325281	0.0	-3.60794992020436	-1.2450354623842366	-1.136737701218864	-2.6584499069646452
-0.6222303199338953	0.79463440456917	0.024925465588536134	-0.9226696779137304	0.2708166324729017	1.593928530455745	0.2448342388134658	0.8180498757347178	0.10725896667406026	1.2234026932386428	-0.7391754641176433	1.1207391655390506	1.5144180736322883	-1.5504448535881759	0.8162520683512542	0.17495420877009357	-1.9333395938301539	-1.5316846582487618	0.07508025562446528	-0.7303647801967205	1.5251962275075666	1.0440742979821143	2.976117578380712	-1.1082101549386796	1.9321614412344648	1.4619044518817812	0.38699023430952845	0.5974391823419933	0.2060061739668942	-0.43530668829162567	1.0736968917702767	-0.20226091783497507	0.30089571260098646	0.9284055349742613	-1.8306233825348965	1.496075900523349	0.9374016227086668	0.08659233500529714	-0.11902940436519459	-0.7112894603043184	-2.0685124866412603	-0.8304830268775241	0.5396258095296654	0.5855824288734305	1.251024103273209	0.0	-2.0839823568300524	-0.45075563188355383	-0.45726472830575926	-1.9060745836006152
0.42966444972129136	1.5203470288499419	1.0099831495243428	0.09918275642922289	1.0254500076789252	1.8769233274768313	0.46354618189191654	1.940658673804897	-0.2736697194586863	1.4055848641775976	0.23371382505064495	1.4981794149455998	2.528485910113497	-0.7515728774511133	1.3346255425819202	-0.5336045324643058	-0.2267066451204798	-0.7452212038720962	0.15817197743963296	-0.05840714157065568	1.5602585364209982	1.156901556840113	2.419299416775023	-0.0718169600349873	2.1803738469458454	1.9944501932696728	0.200987214339833	1.399731001278403	0.662356981427707	0.5553723475959476	1.7697824084803984	0.7889817948113595	0.37070291544330963	0.7873939378266641	-0.2186248296709315	2.259612466833731	0.9334607418378348	0.6414204828103772	0.4976992080806436	-0.41327524486958034	-2.1241155966191285	0.6073434990334079	0.08598459430512706	0.4877834647895937	1.631355831921797	0.0	-0.46599812869192203	-0.0062935646970881075	0.04065823858699326	-0.7116686006131058
0.2244052823047124	0.9767505571236056	0.5493794278466402	0.9080095788037035	0.5015341003752262	0.4229516712466749	-0.16953169401660625	1.3840986719178736	-0.8244838893010215	0.20462247605644684	0.507437071340516	0.05841902156845269	1.3843315219375107	0.0836774641596369	0.7831419491529693	-1.2008167942596744	1.1859214003063767	0.13485105361236427	-0.6968936563503834	-0.5794271979913607	0.03663069585386151	0.1469379494908946	0.3111688828656183	0.7007099409322598	0.9423753912087678	0.769634996895512	-0.2637913218840954	0.995911340392926	0.00042689988684810787	0.19303441747056202	1.3083524508639481	1.2481487534822988	0.043066540148851244	-0.662286357561202	0.9998682133436123	1.1085402629989471	0.26051378620870114	-0.161237146799564	0.3656657391451887	-0.535134824779884	-1.4316198430331917	0.877752829441543	-0.21438677924547386	0.6706032615183045	0.2080337205611135	0.0	0.1904637638606764	0.36130734539251075	0.10038149431547584	0.4184351492216019
-0.31325350763626253	0.31176844715088126	-0.2827859851380093	0.9702225096838004	-0.6346221652719172	-1.4219952142379024	-0.9478644767642758	-0.12230110174200783	-0.9683214851140413	-1.0972432082206756	0.1622273303463423	-1.748257315870387	-0.26731272294831515	0.5812829593094849	-0.4023780094372784	-1.3567627837691072	1.5609029406116677	0.4532248287041235	-1.6081481285504087	-1.4507543472806328	-1.3833454668518161	-0.8457826501187871	-1.586825686462784	0.7865823280792882	-0.535645877085121	-1.1929440770107196	-0.5777377100594819	-0.04519224157749471	-0.7534943655448044	-0.9578556423739956	0.12684790815363936	1.0025600254838383	-0.33993538643299465	-1.846707798955112	1.2343077973485326	-0.2995175639964124	-0.14873786852231083	-1.4460342472866112	-0.12361656211663122	-0.9236214519305865	-0.5081056906688565	0.5182284020366124	-0.05541542988546674	1.0698987784371337	-1.1366318943183584	0.0	-0.18216669851301753	1.024213662982015	-0.1591063795092544	1.1223930784959413
-0.22165363064419455	0.30523573354194	-0.3709911697525447	0.36986835641902405	-1.3959383801925602	-2.340144127650217	-1.1475124577889428	-1.239169135502878	-0.47467645829675514	-1.5765416440270839	-0.2759512123238482	-2.3950591866145934	-0.9658673728659718	0.8170353972498665	-1.532878191016093	-1.237286576843135	0.9154138448704824	0.18009422515500567	-1.7763076596526364	-1.4720546730644435	-1.3947595503425705	-1.2403724384801522	-2.1511291555072507	0.19737044944241422	-1.297942041250167	-2.58010365181874	-0.5875823548025231	-0.8945319137165726	-0.6622983014379393	-1.5720189666594617	-0.9893493473293792	0.36700767474898693	-0.5561099907080754	-1.745260779201557	0.650033176574987	-0.5131197152827146	0.10660344180317693	-2.056260588711689	-0.329553103128643	-1.2049371562686433	0.06215502190651306	0.5339881547684114	0.2921127127030129	1.1702378180327746	-1.203612654179145	0.0	-0.7691744721137552	1.8519715649052337	-0.3307204337489609	1.3603113235584443
0.4667296874239774	0.5857677675596112	0.18345200952427002	-0.35704439095277013	-1.270431633590025	-2.03305527329137	-0.6702029814313097	-1.329745096304105	0.26498758108951814	-1.2597422169682804	-0.4801729719285716	-1.6969902338086933	-0.715222845725299	0.9728285545339043	-1.988972088931858	-1.3462293390032263	-0.0959252509181885	-0.15655083203526968	-1.2692523356150112	-0.2318132298338343	-0.28289840380401166	-1.234474539294335	-1.5510437344234378	-0.6307848696505626	-1.244633390722755	-2.6697869828383647	-0.4428862839613923	-1.1067177758387297	0.14125703946006832	-1.0256879708247137	-1.5128364278536144	-0.22970184601026547	-0.6670980222571263	-0.715246625656013	-0.11399328181360052	0.2721167018683629	0.6495871774699613	-1.5254110214879544	-0.14777357323638965	-1.18807283104626	0.07575588452536902	1.1194611159757362	0.3754140471747538	0.666814317306199	-0.37603862501125673	0.0	-0.7956622787163413	2.1589295774634585	-0.12595342030265955	1.2718075878275277
0.8938102843582828	0.21636264196195384	0.35392935316250124	-0.7848399506999356	-0.529333860945305	-1.085519071208638	-0.010219324287195816	-0.8724075904911215	0.5736493525684871	-0.699877847599733	-0.586690043005794	-0.6813248493873533	-0.4413065651698255	0.9410869177014136	-1.5283973451596167	-1.685711570306111	-0.7772181734913842	-0.14013160235665	-0.775835821686798	1.5622296789999057	0.5560931238492843	-1.1642112236389768	-0.651009989036574	-1.162631841896151	-0.7993847051198768	-1.6131181100819185	-0.30504684473869365	-0.8374659422469224	0.6635447734263575	-0.00034103991899384837	-1.4589377784948667	-0.645206143205476	-0.8692412476840429	0.1867078383442064	-0.583254128583631	0.7583644495790414	0.9100305250045833	-0.31545694345403086	-0.07394935843220242	-1.039489350139743	-0.2897661679435143	1.460266882983997	0.06811988009896994	-0.2209831636414842	0.25182967372158166	0.0	-0.2639304934217792	1.335803607117876	0.26621384525208674	0.9094391798217679
0.4706566559604114	-1.0300247991453975	-0.4254857718790227	-0.9196015198701332	0.20788075178515542	-0.16608497376587716	0.3504028022391671	-0.6324501397534826	0.1564260774189531	-0.23505204121421563	-0.8465775397822609	-0.23369046720618095	-0.5768450202026008	0.4197520761449472	-0.45098788346126883	-1.6930371007722644	-0.8735166945701669	0.06208855627003182	-0.7328443493134811	2.8244793313950542	0.21515659296906575	-0.9745169492989831	-0.06883953188633858	-1.1467352534215791	-0.2817445064342448	-0.11622056537541718	-0.15905784251470642	-0.5052301095512148	0.16368684393428484	0.42921936988640014	-1.1697327348706468	-1.0026467773730738	-1.2191610453852835	0.4474280124767567	-0.7488707628244013	0.23081821547574513	0.8055144459162328	0.7314249801518348	-0.47483262024169265	-1.0542414407507446	-0.7641775842069783	0.8028914894675889	-0.3701771331969638	-1.07077685333478	0.23187655003564286	0.0	0.24517983154509856	-0.42742540867598594	0.32845515787015545	0.22725121384677632
-0.3852988818226941	-2.166905767406104	-1.4946818744937937	-0.9824525679550116	0.6537505646429199	0.4626576209667058	0.4192750204346391	-0.679577367239517	-0.6005499638315405	0.24930205392442029	-1.1654147568256332	-0.18614282825343323	-0.5586160446047888	-0.5948708410985276	0.5634956202389072	-0.9962061395912251	-0.5627787891260841	-0.010684196861440586	-0.8936760420508333	3.061048108105233	-0.773523498978155	-0.405406780591762	0.16052883739644636	-0.7347733126806362	0.31270041366103773	1.0902014868354555	0.048125951520901065	-0.2958778148150001	-1.0542803603531319	0.0640587624780275	-0.8814277627860546	-1.334866815678271	-1.5255519017021586	0.47289861816485845	-0.8017853239419457	-0.6599913298233111	0.7535289458208044	1.086536293443078	-1.0132576378604905	-1.2944087713728718	-1.1632792901640059	-0.5442412731172533	-0.652507379965321	-1.6738804931046247	0.08381575432993855	0.0	0.3595654738813942	-2.0975551055767703	-0.19975334453221233	-0.6448076016689038
-0.7194534212088606	-1.9349801653136949	-1.7303917135055367	-0.997007604544139	1.0214049491660557	0.7819108723377645	0.5342925881757308	-0.43205356398730765	-1.0779641151489314	0.9430842957601089	-1.1505429965947778	0.14670028108714173	0.2589039840366837	-1.552077661817357	0.9206565956179067	-0.03729478395156511	-0.12278256030593673	-0.45659963075383353	-0.7911072905479232	2.5918338908976355	-1.1555105282502394	0.4778892822386507	0.24100544495070447	-0.25449968550631163	1.0307843212902799	1.6129393133046024	0.189638056325146	-0.04578391049784429	-1.9880940845161907	-0.32586282520822885	-0.5489932003760196	-1.3992936235291373	-1.5269245552306205	0.8151780856989785	-0.7434464296911533	-0.8315972951407236	1.046681908801077	0.7723007238543504	-1.0209507810122953	-1.5218316841128239	-1.360613814868338	-1.4951159342077744	-0.7695207347623506	-2.0373453526842895	0.44908148484931343	0.0	0.30142622543015557	-2.59346504474781	-0.9643193406209676	-1.2634024886785231
-0.16554830051661637	-0.2564045714670653	-0.8865656278883547	-0.7052144527690067	1.5302483122614576	0.6998357331174208	0.8261946341241917	0.4138480842205122	-1.1512757681614216	1.6749837872662412	-0.6450640086256898	0.8130225674501812	1.5220347806366157	-1.737167301005551	0.5460257748692614	0.25973424932374395	0.303928683713683	-0.8569200731643443	-0.4410292400498024	1.9661726797405825	-0.4773854525048705	1.1601779392151623	0.203770169746917	0.11737689363877378	1.6442136288264524	1.4520277019453416	0.02442016388548191	0.4027612858674287	-1.9858942170203233	-0.10296611270527042	-0.09473219748307148	-0.9486694050058623	-1.1687412865053102	1.3385479699815626	-0.3882950842058739	-0.15990971924144035	1.3690465556799	0.127764005540097	-0.4025982504140605	-1.5119474706424325	-1.2733255068450524	-1.389813430405233	-0.9269821559371055	-2.148308706385093	1.2203050719567774	0.0	0.46022020684242865	-1.7379195300491317	-1.3543258412557115	-1.1901650217206792
0.5956867639918633	1.425957803250881	0.10813525858042336	0.09911100197975549	1.9186911960851984	0.11987754483746897	1.0120540252193662	1.3102368471190795	-1.319641605040447	1.948989431297687	-0.07965411450670824	1.0276894014146487	2.036228827136741	-0.9620554069924825	-0.07868151720475769	-0.5405858004559242	0.6699193997105132	-0.828200782103779	-0.36991814689400254	1.3751286816149157	0.35761156315901366	1.1464417592483067	-0.08899916710951647	0.4531444972070112	1.7276707272290188	0.8543174592383502	-0.4833893119160276	0.8446335829959667	-1.3488603220412272	0.41251989374957787	0.2725127392361817	-0.14494530326491561	-0.6633625481900786	1.3913390923822175	0.2917186154304921	0.3824423363453166	1.089809077853086	-0.48763067608391353	0.10944750599307977	-1.3652876674822279	-0.97028469539832	-0.6588576943851214	-1.2535028233595737	-1.9692523135767501	1.633390248153669	0.0	0.7960998268779998	-0.45336484806344884	-1.2005158645373102	-0.47462964842957084
0.6079438883148702	1.4713652952305019	0.23395114604341496	1.2245521260204153	1.6564498676826336	-0.729729932585326	0.80320763236192	1.4106829550351017	-1.9920030921889997	1.4210458535963806	-0.11785640297083376	0.24013078998651569	1.0502098437443343	0.19002241030333378	-0.31434320945700034	-1.8540824289352498	0.9020613067897997	-0.5320897102970619	-0.9112187143052287	0.7032867835473664	0.16586896450033298	0.48878077831484074	-0.6369385557950106	0.8763880842897037	1.0777988028262324	0.15116005998239587	-1.000725635568933	0.8471274975203558	-0.8949879112072581	0.449742745510691	0.15538211602051757	0.43494404977423007	-0.24520679722156705	0.7309095914504324	0.9827322443673777	-0.045970990554577144	0.059593567226390434	-0.7779246315532053	-0.20312734522234613	-1.398946878691823	-0.7007189412511837	-0.19856710218374496	-1.6188891825627045	-1.6574924171372678	1.1286639660926319	0.0	0.9012987346408932	0.03970713739656838	-0.9475357669437593	0.3076338373028965
-0.23371780498413952	-0.2442305352713866	-0.4647557023227494	2.126407412537017	0.6647656479394833	-1.2630844411179396	0.40071941025613267	0.5891820250820892	-2.7468760173377964	0.30901634639831754	-0.8991057401064716	-0.9244661935908968	-0.8001577618663646	0.8655392783478185	0.13443318377710192	-2.5671641451064926	0.9298082355800547	-0.43069423928998457	-1.640887851548724	-0.021048859581050662	-1.044835514653925	-0.22247434765382876	-1.13604626582257	1.329552305427235	0.023421803915142075	-0.33514005727714125	-1.0769228144490772	0.2741449531918278	-1.0310121262513539	-0.08142560013621275	-0.5214181343464191	0.3124828456269488	0.09480200943085455	-0.020978778573789155	1.2835551963545049	-1.0929043439577322	-1.030738790625499	-0.5099613575258569	-1.0696190495236326	-1.6940541718083382	-0.6657647751285138	-0.29406049134483986	-1.7248688760488065	-1.5457982077853512	-0.01635227829992602	0.0	0.6323144956341444	-0.6930478099600312	-1.035419525786529	0.596218296323148
-1.016533073858363	-2.0618068974612886	-1.0033757874545948	2.3057325637250847	-0.37454832868954707	-1.003102132009933	0.36844040398963146	-0.33531545656333267	-2.568383971816604	-0.7064734845992332	-1.7425902705860496	-1.1857342951911445	-1.9894998897340452	0.689386028308794	1.004200675476624	-2.018946335541356	0.8085455163114426	-0.6000659898362735	-1.6937617421090558	-0.48548168338763453	-1.9489366966216797	-0.39738877904737363	-1.187560244773985	1.5895222847793662	-0.743828033085921	-0.3775327814786752	-0.5646585681294588	-0.42971163796161166	-1.3507011419717063	-0.3775349224030607	-1.1926531945518353	-0.373741092594103	0.5458350007096203	-0.04261431271007102	1.0998928535743573	-1.6003462319845507	-1.2633092331652371	0.34404743473739435	-1.3848165726402957	-1.841612080610104	-0.7382450691662065	-0.4186871925533366	-1.3560612766959474	-1.7346090325516563	-0.9348141085968381	0.0	0.4150253579956486	-1.942698055915753	-1.2539964824167933	0.37655757795327083
-0.8240353234482327	-2.1264961386467243	-0.6551017761294764	1.677622705814309	-0.6324405477731269	-0.0802006660643291	0.9188283514893527	-0.4631205085948668	-0.9801531460854547	-1.0289887825166533	-1.7497663782844186	-0.10589581930824207	-1.5464424441485498	0.01520164750758156	1.6713402517752451	-0.498011105340964	0.7053615992364222	-0.5646228478042634	-0.6731236468561593	-0.47427120884374124	-1.3413686310742772	0.029880862963836647	-0.6757397610617809	1.5040221461830094	-0.7253980200413291	0.019539196301787246	0.2518099771547334	-0.6051716154098837	-1.1395707126574368	0.20332569772911455	-1.0585394175339684	-0.9307850882532097	1.1197335982983945	0.6659719519193668	0.7014027099799658	-0.964866314616237	-0.4954343896854562	1.4097606573825585	-0.4431088469863531	-1.2771965804007155	-0.5255623423806106	-0.07554644255263647	-0.5715276427069205	-1.8158088759270716	-0.984168723878631	0.0	0.7153492885260347	-2.549845314317901	-0.9529216063997167	0.0843701189731134
0.22168784129172864	-0.24731150197402665	0.2263427982883304	0.6002206542062338	-0.04195409977867937	0.8269262853364369	1.4572906287583782	0.24944780113486098	1.167295541367197	-0.6308346173645065	-0.7406804007698334	1.2511169840608691	0.05581799053647325	-0.510351710188829	1.5905954422019337	1.11356004271099	0.6960190824563858	0.04450183606851661	0.8501371136672398	-0.2221628256115974	0.4645753274944046	0.5784346710076731	0.07999401458306163	1.1510580645152426	-0.05752299317976794	0.5410910466445169	0.938436619390179	-0.04596397674059708	-0.18665926307105848	1.1692157889303025	0.06258534329595894	-0.7449415304894368	1.4454121643947975	1.1759421875487672	0.3969145667571813	0.15110829846754154	0.39509609306460913	2.007872077877227	1.1744463344245113	0.07243520734055967	0.18757540508624554	0.4666456867468196	0.3140855330690185	-1.2461681351486127	-0.28363458900324046	0.0	1.3001708894532678	-1.9669072677725392	0.06757070448433522	0.029561674587682378
1.0809190881480002	1.9100139703825154	0.687201446200828	-0.40201412912313106	0.5861399089841001	1.1006077734378132	1.0614824026473324	1.0404239307960008	2.286070283120143	-0.009621941072391001	0.4876209472860636	1.4171455405016877	1.424533448638154	-0.5522365951545293	0.6749763609486928	2.0607194046602286	0.6191262857379725	0.8580023924162881	1.8235297149735195	-0.19094905796494605	1.8869476682667103	0.6765829994928263	0.5736057545059996	0.7267206613361188	0.6070178898055579	0.7257617311098932	1.2596614449294121	0.7755142075232024	0.9657636722714755	1.3451688593458546	1.366841273316597	0.14307590443993756	1.0567114813414606	0.6539528688804803	0.24577857909216477	0.5872851773019867	0.41559588509419554	1.6536302147033544	2.170274837457691	1.5417975121954808	1.0916033039860142	0.5099777721542236	0.9591490782531249	-0.06465801901052734	0.49904044520461127	0.0	1.308249361927563	-0.6846795136140722	1.108887412789111	0.07505961381738221
0.9295082659097659	2.4986304730303015	0.3069861374852966	-0.9593874013629575	0.45491272675806693	0.7212881862943386	-0.49521025993670265	1.225035094025024	1.543422572229504	0.3294997048614643	0.9155783464219432	0.17310238407941655	1.5725708424974738	-0.2641952797313275	-0.6187939109481579	2.130992116536019	0.22746069967096494	1.088899758852976	1.6863190302155586	-0.48843649682504264	1.7230212548378572	0.1573005968028297	0.5449815296985588	0.319963312569097	0.7080375410362024	0.3483269762987898	1.2440776914217477	1.1908178052455178	1.5562706317294053	0.3054218702972075	1.7343438144868557	1.103933053180307	-0.062251756237441495	-0.6396620417282544	0.12905620294593156	0.026220474954430605	-0.41726809343593246	0.5410947266808854	1.9401919301230448	2.237712486945063	1.5591546870020603	-0.10326326072800533	1.261855451512335	0.9405248480779925	0.8099417473702406	0.0	0.21027985164147098	0.3202747489905987	1.2521719547824617	-0.054106073848074594
0.007609103564183238	1.2657438571778958	-0.37890472696596417	-1.00661940987195	-0.3224806475737947	0.19337511961230885	-2.3073379162950434	0.8321330042800567	-0.307611573053191	0.32225364253383776	0.3073956969088183	-1.1864454898794936	0.7079920684519325	0.011839097189982288	-1.562997447561367	1.5855770822506399	-0.4734629938684828	0.510449654270063	0.8278048558567943	-0.6799801879047568	0.3669581732526098	-0.6256327929437547	0.19168344393960812	-0.11471832374536783	0.30188186019157587	-0.3209477316148819	1.0203802450471582	0.9891856379233989	1.3329383563170418	-0.9749841215672285	0.8504601080576517	1.5411582905834882	-1.2919553011986276	-1.5649278102035666	0.013043054739862637	-0.6454156319136256	-1.0332643530372494	-0.5459655784476237	1.1596065995270468	1.8574983589124092	1.2577328432282022	-0.6578538081175681	1.411995981491492	0.9728452948926933	0.6357873030929151	0.0	-1.4214649216112107	0.5058461964070934	0.4463791869081294	-0.3048299853992227
-0.7334436833513889	-0.3875702984741096	-0.5946325307587316	-0.7250061668598615	-0.8770688190050147	-0.011780725646307309	-3.0820718513402805	0.3630022378270812	-1.6659902068652213	0.25306404319881476	-0.5845024138194945	-1.314882771945258	-0.17425728431904272	0.09383753432106719	-1.6332360786575388	0.8813600423052983	-1.0879459173735857	-0.15926884026106508	0.11415540324730812	-0.30359255388863843	-0.7131566319435283	-1.1196850887049479	-0.04574042999181912	-0.5412678303137932	-0.03962333223134873	-0.7115233303627694	0.7175819805002523	0.5337483071279145	0.7438827289392852	-1.1469147964439692	-0.4233890521700619	1.4162572589564189	-1.8401850493711	-1.326147837478347	0.011829455598927707	-0.3629556837572811	-0.4984622268509694	-0.9158893410994835	0.8570156130769105	0.981882788185852	0.51672940412488	-0.35037989724406904	1.6311084112299914	0.12268654934240933	0.3345561385253236	0.0	-2.313326650576012	0.15456522826494434	-0.3303967112460633	-0.349316115809066
-0.6931437079438902	-0.983038289164762	-0.23760912623363506	-0.36827095278796823	-0.6109590563481471	0.11611321269261574	-2.362341901432203	0.1627651730419225	-1.589718697966363	0.26104002752055455	-0.812095930865039	-0.29270096734467993	-0.34067316940691184	0.01649338997133512	-0.8609267667420689	0.4407057451074436	-1.1195033094487845	-0.06694273154166931	0.04224554695444895	0.4928446876639922	-0.567879144927832	-1.0326203150072661	0.08036938610725922	-0.6980296906688297	0.12225314643010977	-0.48436060567240063	0.5077564925879591	0.2817184502605041	0.448306880325113	-0.04270131783012509	-0.9082146904936422	1.1617820444273426	-1.419975544936266	-0.32593565339898817	0.17304626203347978	0.8696891944858901	0.8466945257485414	-0.5877318114771288	1.130948911148774	0.5162992341754246	0.02552660087553655	0.7325465665398035	1.844949591927629	-0.6322253198089907	0.14282397918697035	0.0	-1.7185984503628384	-0.04953972176299564	-0.13708474449503116	-0.09676230876348334
-0.14733502432955511	-0.3999948666095421	0.10208669779339519	-0.09428263664438362	0.12229086295060337	0.23056029756149998	-0.9412333965155676	0.22626828931078077	-0.48656520896823874	0.07431446709882639	-0.1555872795324178	0.5857114594949286	0.06269568833493484	-0.11547605021155	0.2128003248920622	0.48672204504219013	-0.4503535678298327	0.7046402010951938	0.3838390154402826	0.986967662968277	0.37205878017583965	-0.538426195816699	0.3985652661570835	-0.30890660135679343	0.5735996804695519	0.1353700703752037	0.5703496664320402	0.3149269367465004	0.6763666628773302	1.0941207717623849	-0.32074518754125086	1.1368001938184618	-0.4388944491813287	0.3074713878085931	0.3176865311651793	1.9103939062755964	1.6315704125897024	-0.188939512887168	1.101569758463481	0.8316225185128825	0.1650107657223234	1.6316866401699814	1.6908702004641327	-0.396091724301888	-0.0751024461497553	0.0	-0.15272661040123145	0.2755567710729638	0.8414133560409706	0.08495767410050568
0.2665777199451899	0.2818472462738328	-0.04115425599838172	0.09785244540515205	0.47644650546056233	0.06593422409833548	-0.02363128558336675	0.49975300264330913	0.5887537630488493	-0.6347714586958265	0.7789157187913447	0.3904231119393156	0.3290740308180646	-0.20906017321244724	0.957372674162298	0.9222808194770903	0.4750975200427989	1.1749814208526614	0.5810355749702507	0.6097782001250778	0.9992122208758969	-0.06686911888323607	0.5275527184664355	0.5146594982992878	0.6461493121552864	0.6008775832066172	0.865979679932871	0.3829076566341428	1.066124872837667	1.014777962059399	0.4802845421968556	1.245873485281797	0.47750851830721935	-0.04356659129605844	0.2036673904436245	1.6714569729487196	0.8986182459185111	-0.23360397767967903	0.14474430563457313	1.4665596222437616	0.6707603865775533	1.5295625859691218	0.9449764024857155	0.7483366494265746	-0.5816712038352516	0.0	1.1439009625153804	0.9379291426260032	1.492479197152734	-0.1578166882797623
0.3528568614822773	0.1406662514713956	-0.40201917956722616	0.29091553471056686	0.12862034642989345	-0.29388102768074326	-0.0423458172117403	1.041054905854462	1.0611411622744742	-1.6504443412203793	1.3012898701326254	-0.41415544269159493	0.014154482418169615	-0.15385355536388334	1.0982590302465844	1.368509212141523	0.9849100363533333	0.6570404872039164	0.3815476207942605	-0.4462183751259505	0.8158633270120821	0.1242999184361841	0.2983748853626215	1.1749458002586914	-0.03132908032330868	0.6088678243822483	0.9977186297327457	0.2903306812817096	1.1006240771818416	-0.12295147460698855	0.4981271091547736	1.115735089285011	1.0788025180604455	-0.8835193671728236	-0.1623862310354576	0.2967134877572451	-0.8264456849799207	-0.573784256643854	-1.1608930348056345	1.6673588234551313	0.9527038381082696	0.5956974220732338	-0.0763395522606931	1.8783588315720894	-1.3275447070039568	0.0	1.3804783658241875	1.4915769430355255	1.0668207049560152	-0.5742478271122122
0.45819730972033695	-0.628292883426853	-0.30449050405522765	0.504723103698929	-0.3715313130533257	-0.5481951430200572	-0.37518102705467216	1.7300993346456508	1.14254882335457	-2.1513982563075653	1.3417451120628672	-0.6442135906879878	-0.5765693754601858	0.1402538569169232	0.8195154080524938	1.4487863818532705	0.7386208613500947	-0.33610176978644685	0.059754109816293755	-1.4208346093544872	0.30837922560709036	0.19263980416740867	-0.05636158690057812	1.0346629451710383	-1.028973981844666	0.3614305138780638	0.49588279392602963	0.09842760129512419	0.6815487016917858	-0.9629189599683559	-0.25848962509046264	0.5847667093883047	1.5676923902514197	-1.242709674327582	-0.4692442725827629	-0.9146964635615358	-2.0414434200911216	-0.6241027631010123	-1.6062452960682083	1.1835163987131383	0.6984743495147052	-0.25860152734379854	-0.6739038032851674	2.196762920811929	-1.8370183205964083	0.0	0.7711983533842222	1.6995640133068621	0.04836160627358817	-0.46640464198567133
0.8575506373693663	-1.0893711863213391	0.5272729566681625	0.6288857363184077	-0.29672514921436505	-0.4901466301551057	-0.17566542788356201	2.03978341528332	1.238755340691553	-1.4325645476584594	1.3748182880074518	0.15762726556543327	-0.6816863924993672	0.5867071673700138	0.4882617779532723	1.1274514004799039	-0.010823680379833552	-0.6286281531413775	0.08212815926085411	-1.734536771280136	0.16740220779493284	0.5236145212534093	-0.13885097406059776	0.034083281440208314	-1.448351817702885	0.25599567058091616	-0.6339475657979254	-0.0440041924917387	0.2569453115530074	-0.4908520173821135	-0.7670388353638484	-0.07037535970256484	2.1641616465587696	-0.7396861938061937	-0.40554631916660644	-0.7527718302594387	-1.7988302726238017	-0.07639318156568124	-0.7833215959753823	0.5038763122763696	0.13945725500290315	-0.3510993839949435	-0.4253634537692735	1.7498718796942394	-1.5860329300120635	0.0	0.03749464482652598	1.6604351067985559	-0.42235730136291655	0.44979593132015894
1.3094683816033479	-0.6516747857193425	1.6443853643621966	0.5200229274383125	0.39724627046417704	-0.1516456867225125	0.6744900165791722	1.431923738178535	1.4049426841180364	0.28635702797822826	1.747930856939946	1.2726300863639317	0.14142002588824398	0.871002752079136	0.3130148184350443	0.745892585071149	-0.6793936079176438	0.23661802683080385	0.618084817828411	-1.4454530294570278	0.47201034238497025	1.27754856985482	0.21720621095211312	-1.1707970986516332	-0.7978061235679764	0.40849107135585605	-1.722849025723128	-0.11224359054244389	0.36256887945190164	0.8886254940610975	-0.12643427331139798	-0.4175984127240663	2.7316272027657282	0.13674802024132118	0.01480192886324541	0.7466199983196807	-0.5730491642997163	0.7312317885012789	0.37807012026881687	0.3189829051209121	-0.22854905911264864	0.18922188103614673	0.35226270710524116	1.2161987882481542	-0.5102168638083658	0.0	-0.39165056449038643	1.583439443835354	0.12841896865391658	1.5243207025520211
1.3687078554789995	0.3902805238622356	2.359163717957346	0.1803039219622699	1.056221064491203	0.29304092650334695	1.5140288612531647	0.05761462197483098	1.4807375239017129	1.8950789870171936	2.2273772252086412	1.7662176929658584	1.4943392189374254	0.696619382529083	0.25055337838461283	0.6512650849446279	-0.8616021339862606	1.4283810596499003	1.3595264241923875	-0.9895491790394625	0.7972254940908959	2.124812889160336	0.80714039871008	-1.75420409375003	0.48849016083415087	0.5794944161141196	-1.9702835607936156	-0.15042676316820688	1.0226601114078557	1.8920911025335565	1.4185782326062832	-0.31830461198893517	2.8979514060620786	0.7109053019885473	0.46928270317254045	2.344022063026452	0.4286534799355646	1.1979060962818238	0.6470430051972652	0.7841397773677101	-0.12150372741112199	0.7507058934105963	0.9037238147134611	1.1488814089918014	0.8666052398023206	0.0	-0.5777358465447427	1.5586403982854773	1.0084095879484425	1.7628970847918661
1.0052175295474277	1.2855221896439035	2.402937362318182	-0.1761055829662864	1.0939794153032896	0.6744963251419394	1.6872468670094107	-1.1669971125260303	1.4874026199963248	2.3433722616378003	2.2441570500292163	1.5364543001582822	2.3800398341625613	0.13878066768788933	0.16919450599995148	0.7721204309786576	-0.6075095955664085	1.7426396233046653	1.762692912169276	-0.6388439304818866	0.9055101547448595	2.473831454734569	1.278657049998149	-1.4387773080142454	1.4329514521761184	0.5342501242482773	-1.2410305546678375	-0.09841721993688392	1.6281946951008552	1.7593817135519447	2.667171217083817	-0.02872848852151828	2.479225429450815	0.8379635029068193	0.6383804644278559	2.7348178226405255	0.6250139296060157	1.109859223002886	-0.13556650917595478	1.3364803415811959	0.32399934283201787	0.9208798694295127	0.8091152454220286	1.5188713417565392	1.8122258253634915	0.0	-0.6642384597937258	1.5539764225398516	1.230872593933271	0.9489668087004464
0.6719889244206422	1.5596682719529449	2.0088667153100044	-0.27158832254253024	0.5787989610902352	0.8706577875674618	1.2059669951559857	-1.4065454668858102	1.5830799857682847	1.5595081875940964	1.506588271582089	1.1761954482759107	2.03957538135241	-0.32289392933554406	0.029243826229017385	0.6242486711231492	-0.26138848916929214	0.8879369170506541	1.4720022000503157	-0.3461821366522839	0.9947200984142137	2.0115024031681683	1.4295047779819767	-0.6794783104717884	1.4024708036985494	0.3269550072272811	-0.26369839744906165	0.15499949852734415	1.4708338928260363	0.8897716805703699	2.6245282762871374	0.13146688406714635	1.6884936068879661	0.8322376612093453	0.4489175230604713	1.6609453200018045	0.5190562954840998	0.7852995821327524	-0.9762757730868903	1.2457686424073158	0.7272547126152386	0.715068674698652	0.3549652482768536	1.886778306933976	1.9150553015747858	0.0	-0.5718635347494498	1.5294504266429918	0.6599008131322776	-0.0446855609072615
0.7030668130730958	1.277857836028376	1.4510588908505584	-0.012064392276428422	0.016590604088057133	0.7975068247813821	0.6041210974284782	-0.7906477642818237	1.65993014798004	0.3963657526270579	0.29889052207594907	1.0069452270161663	0.6449184679744007	-0.22980887732805663	-0.09871776530023219	-0.18474812844614463	-0.09354269540339658	-0.34664950570927827	0.593646792779896	-0.043183610726471755	1.2147250546192911	1.0316641246046552	1.2732036887529468	-0.1641936197262802	0.6026888348519649	0.15266873685677151	0.05619820507785494	0.5149432174692337	0.4461265474892506	0.15101829771520406	1.3930049634284978	0.12202222692402995	0.925158138124534	0.8619454524641587	0.029798250151086978	-0.0027498361433206976	0.843331577772646	0.59348279938808	-0.9782572237881998	0.3506827406930887	0.7831663676060134	0.2724421719000612	0.0799244492089108	1.8351417062364648	1.3089589660611516	0.0	-0.19885479988080698	1.4564986449632613	0.06604432305699581	-0.22204506823700373
0.827200659528903	0.7906038529738943	0.7089145421310444	0.40317940313403416	-0.2652969267213581	0.46312545984718306	0.2965884214689756	-0.2693059408977652	1.3081443427954411	-0.2701881048091547	-0.7873900167664132	0.6737524799246715	-0.8144035853318929	0.37795442750968167	-0.13311660894616106	-1.4356400457246843	-0.10867989327940139	-1.0902145400601206	-0.3698003397157832	0.13203853887309025	1.237841007067945	0.2020663747762514	0.901308989021602	-0.17786836036568696	-0.25790207182768243	0.02930601617449929	-0.47504555594745285	0.6286136152177253	-0.7861210571259144	-0.13726875157410776	-0.05359044508772545	0.1318171213875526	0.43345765373028494	0.7035714218394395	-0.47421365051999065	-1.1464631980103004	1.5363147100932013	0.49546376253566854	-0.37509565778865933	-0.7425063837415824	0.44721533280779696	-0.4040480729031455	0.06560791411793811	1.2236158023143526	0.4783416865964476	0.0	0.25596304585911284	1.2464499712352433	0.1050064728162414	0.3686486233629352
0.46753883602318685	0.41704493652918306	-0.3282572970746259	0.627085228979321	-0.34439232612484905	0.04796302063937464	0.24519481921534866	-0.5449482543663956	0.3758037625814387	-0.2751320272707065	-1.3295525717376764	-0.17155883213388207	-1.392568134197346	0.9660594796033656	-0.05909173078269072	-2.3318729695949716	-0.16441011258963842	-1.239069601749398	-0.8762108082959039	0.023023331293568365	0.5995938292632231	-0.030202801270903575	0.4029803044098465	-0.4553654653841347	-0.6897255679886034	-0.19513432179975268	-1.17575283946061	0.23891166805814232	-1.3932559845191068	-0.3483276278162542	-0.8285520321201604	0.23677005072485405	0.18862331114612546	0.1770974381168008	-0.9757419213593084	-1.3723074443756549	1.8018782793121813	0.1902497085178892	-0.1433455269904718	-1.1985937063611896	-0.08771180576373289	-1.2981031399559844	-0.141134132265359	0.22255331025317449	-0.10870555807483272	0.0	0.39660565322803837	0.7686030943941202	0.5178912740042738	0.6612337978768053
-0.5006565797575295	0.31427085256186726	-1.4462510641008859	0.44347235492713816	-0.39023490411136713	-0.14498020748233506	0.22500554045531498	-1.313675659716857	-0.6065084196467334	-0.019924908799227956	-1.2871815841600431	-1.1025128863988782	-1.007136343381157	1.023380952603755	0.06331545873191839	-2.1415550754835433	-0.18890469715931674	-1.2217347978549222	-0.7370309183917161	-0.2381983958737359	-0.5759005268985807	0.17747781568774576	-0.0567752430089942	-0.5707284188286394	-0.757980145851183	-0.4990147176263263	-1.1926051514537876	-0.4424262847617302	-1.1474987970272554	-0.8346165736515235	-0.7846235154222203	0.234263721850909	0.02750908138543191	-0.3896024019632288	-1.377142798222189	-1.1247406508847728	1.1203087698267786	-0.34985810788324845	-0.7508494523258511	-0.7217670531848964	-0.5313947252631174	-2.1176634883944376	-0.8731948564097685	-0.7388005985354548	-0.24591931605645662	0.0	0.08505816251558805	0.009366673730425686	0.5040464620485523	-0.18449832207486308
-1.4723792662719049	0.42211521643400135	-2.0864082735606173	-0.06612333887421196	-0.3734755205449301	0.09018422144490743	0.21429661657996535	-1.6989111345109935	-0.8625308042935815	0.1839897854027303	-0.8724009279087489	-1.2116929431177825	-0.42831420301157164	0.5443348716733268	0.12308734261451602	-0.8816925387743214	-0.22418564688311063	-1.2259478382047984	-0.23721152300943066	-0.30240306685309043	-1.4743201459408912	0.26574857535941626	-0.20067732840814842	-0.36482682708709485	-0.7827085533533035	-0.5340482636812811	-0.30334106466475286	-0.8729862949786239	-0.5934101855719929	-1.3719475307228437	-0.342428269766866	-0.10689368994560473	-0.2061310438605434	-0.39591299666440116	-1.5350339099528727	-1.0154406045815325	-0.06179592476931149	-0.6895522532430293	-1.5798362829393284	0.17508134327505775	-0.6514186112651655	-2.3895777250858146	-1.7810755212793408	-1.1441294852429786	-0.02219202281456252	0.0	-0.34748816236612945	-0.8192273560868796	-0.249734512672826	-1.7467205615495875
-1.694859842532478	0.440199217877841	-1.8238255183456304	-0.6025583278396217	-0.2080318002204036	0.6564461601276859	0.36636476018265995	-1.3268483806725642	-0.2773610177021211	0.40101351938104074	-0.3382193293169065	-0.19023813831600628	-0.4540318353141191	-0.0368692339245896	0.009030849843805578	0.6135512775157275	-0.2796723513893966	-1.0147766259200661	0.13293324570790788	-0.026023168412214522	-1.3826245905979122	-0.14046109463172615	0.15866771048153822	0.014390254908240325	-0.8664420413840574	-0.00027419257562652494	0.9652701488540382	-0.7680869034045189	-0.42624619940773795	-1.4240120896746304	0.0854906351968013	-0.6869551423297564	-0.6130402703890167	0.29779742531852915	-1.34225119340843	-1.1304629261748367	-0.7874609322184399	-0.3965696960057733	-1.642809659536419	0.6544494248932751	-0.38815082784750166	-1.8759984795794546	-2.0923556697674197	-0.7514087062212358	0.2888576465277064	0.0	-0.4384385709355051	-1.4008429505545381	-1.1520154962135227	-2.713392269427987
-1.0529124841938562	0.026727353077127407	-0.8196333298653674	-0.888985236183181	-0.035566262253782094	1.1823794212514698	0.6569648412131287	-0.7402980913156714	0.37582383691292637	0.7224310646010484	0.1100152036876725	1.1722991114414278	-1.1122756659207857	-0.34635193425323113	-0.290615885654628	1.3447405537536434	-0.2341725388077221	-0.4781269937966412	0.10475541514692566	0.3085699949547851	-0.4773378597621274	-0.8421907037382481	0.8257876148319486	0.3690601455340298	-0.8162785174099362	0.8452560401946968	1.877529583798449	-0.4604930156114936	-0.749895455313322	-0.8071367331752624	0.38067635351201073	-1.0869777365967561	-1.1945268526413906	1.0641898803160104	-0.814589106470182	-1.0370916697229333	-0.6127596830465957	0.36932107703778055	-0.6455512488579062	0.32301259841892577	0.11244541639888982	-0.8247187456774713	-1.4133283731378532	0.10547233316757337	0.40788216604830513	0.0	-0.08754733574292206	-1.5613556646994045	-1.357264465439247	-2.2265118037135636
-0.16389795739598118	-0.7778111249147781	0.2677015252638123	-0.8615828053736324	-0.14150791595931747	1.284451153917891	0.7582421051528057	-0.6948257394724665	0.2980817156184965	0.9017761217520786	0.3229711045736508	1.7452434948965352	-1.6978719384553955	-0.40882712243656355	-0.6095269742358107	0.9436016025996372	0.03711026271369493	0.01114749137749065	-0.18390098474478087	0.31561149057591487	0.3487059298807562	-1.2546072066423941	1.2187410556283969	0.6157331153995608	-0.48306611558411466	1.2436749926946367	2.0280483623949754	-0.5470266820205413	-1.0237028483150632	0.0764116119098326	0.553859172976609	-0.9957519083306678	-1.7764404293057232	1.1042286290700958	-0.07192929994012233	-0.4127066867761026	0.003183324459780115	0.8828370677787674	0.8243102284357173	-0.457169544929425	0.577088927258721	0.23369473371887903	-0.13888322647763576	0.6972007487926267	0.23432039135808264	0.0	0.3694677779975079	-1.3624872664222871	-0.6596330337963283	-0.6789991894978878
0.2847625873359035	-1.3652505543069877	0.8284822074222821	-0.6734713031413232	-0.5542713877545382	0.833878583175989	0.3801275306605271	-1.24723611177473	-0.38123551966137564	0.5774211461580621	0.24630390632228388	1.1797138661857136	-1.5621940505980183	-0.45921068426628514	-0.6910467329366045	-0.1036313398775304	0.4417853621699189	0.03534589077294445	-0.4152166148200547	0.0008060606110579667	0.42451848509093093	-0.9857409014307916	0.794351301474962	0.6991243770318091	-0.0411034565021967	0.6411112012520067	1.4317251791314176	-1.1811459589357989	-0.7425751345654744	0.6344001733062009	0.525723505878845	-0.5700440435707531	-2.054367286725637	0.31108407233149316	0.7228348561431573	0.45364910081937615	0.3061926577662427	0.5329278126680939	2.0110723667773547	-0.9972576166593758	0.7609528612516997	0.886172388080895	0.9594248444194761	0.5448395667407586	-0.07797610525297885	0.0	0.5463508940889192	-0.9578746843899283	0.37961483765437665	0.8337810223015849
0.16555697541646092	-1.0402226729220994	0.7506665162940506	-0.5449631641217431	-0.9015084831320902	0.01707245387223376	-0.3281219802275808	-1.7369239033066577	-0.7780707107671329	-0.178153961409485	-0.03779834386272151	0.08712895001527318	-0.783653782563539	-0.5194656996654092	-0.44539243970898545	-0.9751568197439656	0.6600759395735553	-0.25463708590686485	-0.45989338176025485	-0.21201129110552536	-0.10307916718443273	-0.24560321268557622	-0.44622590305148363	0.4899145224252454	0.1543375136364406	-0.6872042108615651	0.34156919075164177	-1.8337020667183594	-0.060022158269264075	0.5720058206366729	0.18559776356865537	-0.2890472683503495	-1.8545759454138513	-0.607770878687191	1.360038995208461	0.8786936585843224	0.042195381587684225	-0.5682537675609001	2.603022148140745	-0.9829108649721302	0.5822309701609494	1.019174984190009	1.4119397220301049	-0.11613436490097767	-0.25672849296010636	0.0	0.362885591084977	-0.4397669342977892	1.0761377133413423	1.6296098923897266
-0.1561067505681808	0.16931829450781996	0.3727452662550409	-0.6016117974313232	-0.8044324652606873	-0.8054364498020956	-0.8544564331613943	-1.6029460772509547	-0.3983739723452861	-0.7712459204149719	-0.36663227050891767	-0.8063294636605391	-0.02153624999969525	-0.3138171183015051	-0.11993937359312119	-1.2369967292597506	0.44132800616979967	-0.2939848622836006	-0.4635508108349615	0.003432403958826197	-0.6472462419712446	0.3005193415256155	-1.8815936755569613	-0.08606282179301937	-0.04248051438627455	-1.8209867566300677	-0.8388041947942818	-1.822693487881428	0.3764179031745585	-0.015351048043299242	-0.40625230876575563	-0.44770367782933856	-1.385253948978109	-0.908817488272617	1.5788771110211555	0.500763741979106	-0.4602403972687887	-1.6886272684474077	2.6087183522168353	-0.7128715069613776	0.14999782563452638	0.7286117006941548	1.2291922486350277	-0.6308340752242463	-0.1810300038200299	0.0	0.014840687822686695	0.10159941752933736	1.1924756010259678	1.8302751530284658
-0.3748600357923028	1.304762897483256	0.07724611609626524	-0.813152932960787	-0.35112975107202454	-1.28865067286578	-0.8478375743801987	-0.9806854777641241	0.17761956966227188	-0.6992231208493958	-0.627729630692794	-1.3729105955635297	0.21671593980810036	0.3392772654665825	-0.1173598136741831	-1.0761229936277728	-0.078148007940809	0.1104410040307681	-0.5699273226094383	0.44772112661674407	-0.9451409876618165	0.09262540468230841	-2.7405080913703506	-0.8121706398054243	-0.40128978912718744	-2.0267363824245805	-1.5636184132208024	-1.0200630116594713	0.19195284200983995	-0.8429556440377459	-1.0079238337306302	-0.8603310714980674	-1.1294110095824283	-0.590139596492401	1.2180231066178127	-0.30486118046717814	-0.8431721554286525	-2.138341289257038	1.9607662816525449	-0.6538659490755537	-0.31749291332264085	0.21919567178356664	0.5680279104605978	-0.6925485022991181	-0.023094161866305366	0.0	-0.27699955650199204	0.42496900229837115	0.876044304636078	1.7903167994559404
-0.5550098997432967	1.302071493366201	-0.033477279848425225	-1.0401414818995807	-0.02328464305778144	-1.2392409838513367	-0.49676301044335686	-0.40254746524524804	-0.00982220575997119	-0.16142902798930292	-0.8172248378912862	-1.8435742742989845	0.046394514957642304	1.1372929675093313	-0.5677357659125023	-0.8999231270895249	-0.41879603182655295	0.47010801441430994	-0.6562001574717292	0.61113480329752	-1.2219425224386142	-0.858717254954177	-2.6946476213662636	-1.201278344665439	-0.5697408124061935	-1.3614912291177943	-1.3685935457806868	0.04184178067563588	-0.2528091918717672	-1.5735943358182858	-1.4217536782922202	-1.0987475466863026	-1.3891561489214574	-0.2856337058339299	0.4618831510471945	-0.8005646081509351	-1.0994754201043564	-1.7861506372090108	0.5940230330073212	-0.8495159162213629	-0.6212991381866354	-0.1948997794590741	-0.4816172421468438	-0.6678039089153692	-0.08360828782372505	0.0	-0.384487894397011	0.2114184828523751	0.28771583022147756	1.5103967617165357
-0.8796584998039253	0.07961601335752815	-0.11835926926426112	-1.1210578545203052	-0.12937903168583087	-0.7030459867171981	-0.31442659310873516	-0.10372572633847862	-1.0435917794039289	0.11397956851176996	-0.9580932279847462	-2.1530731950697626	-0.06164051726843515	1.426322605458662	-1.114012744844059	-0.8272592276654657	-0.19058487493870202	0.3010237707366445	-0.455983118342834	0.2937653494373217	-1.6443216146530593	-1.992811741881906	-2.0402462326047237	-0.879687696629113	-0.4467098735225456	-0.4701587923489438	-0.3004408775194421	0.7219282083340574	-0.27419440938524703	-1.843845832586288	-1.6583139155565512	-0.9686266318677159	-1.9497136197131104	-0.45343144946750336	-0.14208873715438708	-0.6624160306277331	-1.3497065450963102	-1.0004018062807305	-1.0983974768834461	-0.8804901934327102	-0.6896610738086141	-0.18022769403199482	-1.6827481584181887	-1.0565964213823704	-0.4684062786799106	0.0	-0.22156263295803819	-0.5908423552177338	-0.4875846054437825	0.8176878875363541
-1.259531387719037	-1.3253321774719953	-0.350204580820742	-0.9421155639982022	-0.4439829364668827	0.004783360224781698	-0.5645320376670426	0.13890839235640431	-1.8968866462780216	-0.32415396929316065	-0.9967806745344445	-1.9158416799141924	0.11486350355304176	0.779970208444059	-1.212337008173085	-0.6518197748057858	0.5016634521105316	-0.09694856419773541	0.048929592571473134	-0.13417307484459431	-1.9027769174421008	-2.6435102080832613	-1.354001488410198	0.020836609105199747	-0.24402787648319016	0.08909246527070637	0.9223688451748708	0.8171428648583224	0.30367024852289365	-1.4105987933570265	-1.8144510395220406	-0.6784797814517572	-2.2702964126613256	-0.8450257023790471	-0.0863132664738199	-0.30119527353851827	-1.460003024729557	-0.2463777215863006	-2.2383194070495085	-0.4275935146389482	-0.6174025074095684	0.32365963344090765	-2.4749843128390716	-1.7579615317325683	-0.9524958779538739	0.0	0.23377003919799771	-1.542464472412682	-1.239834985284864	-0.07652852852871164
-1.349336324644437	-1.791358555279773	-0.7194606660932469	-0.48217174021822057	-0.502578832235248	0.41377055279497477	-0.9713235199196834	0.5119145023827782	-1.5804950277534047	-1.1495859904793724	-0.8297091815003219	-1.0860877924499361	0.34439276025760873	-0.5788809596783782	-0.674206226442778	-0.24981640210649406	1.1140910758475446	0.06600069419569506	0.4744832377153809	-0.17424229026018032	-1.544378365798741	-2.501504279964499	-0.9964949043720863	0.9061121414011513	-0.1816002379857663	0.23013446664981285	1.3764409917644422	0.5614903217332041	0.8750648786053313	-0.42167421765313506	-1.8312091699104298	-0.550034689147704	-2.018260120443031	-0.8492858775227546	0.5833567288765631	-0.36522304210360723	-1.126959522393323	0.190867182591078	-2.1878123210360862	0.23946599631195495	-0.6039541736446857	0.8964124956371067	-2.3494450338445043	-2.108444972048579	-1.1829265138552698	0.0	0.7928659418329489	-1.9865057851641685	-1.6321211079501192	-0.585280031891347
-0.9462095036716687	-1.20077428031186	-1.0432505235043947	0.15775266632036242	-0.16696173911201878	0.18643426095960078	-1.0272054914757074	0.7903349180940228	-0.31006130357293143	-1.6397057107612167	-0.44103436807704893	-0.2880580300936898	0.3156019683377734	-1.951895691523289	0.14151533079206444	0.14470088764794367	1.1455703797009655	0.9469387800441657	0.3820257050952495	0.18113655549624816	-0.6245244960234434	-1.7382100265148515	-0.9123712449333123	1.2031705686445207	-0.1941001266017468	0.15520834351867446	0.6976685453259622	0.24714242246443252	0.6920926305799853	0.5501248147193243	-1.4872759224708423	-0.6478541354284784	-1.3487339715570572	-0.2420287256974875	1.2166954785576318	-0.9837312616536331	-0.35014621637363763	0.22875529983729329	-1.2726048082528458	0.47272766608132244	-0.8000755182219494	0.892189558415114	-1.4645117619341503	-1.6995246530106474	-0.9971265912327031	0.0	1.0589981783043045	-1.6387969673062006	-1.562216037087683	-0.4516614850963397
-0.2515222928221884	-0.39914543439379635	-1.1289147113143403	0.7618301797474973	0.2543674463459305	-0.5964261000664733	-0.5446977839396246	0.6534119241893225	0.7115807254611778	-1.4546028893595448	0.01262470289255308	-0.1909543823372917	0.05685085682220399	-2.7219812796375082	0.7048390324374514	0.1901145113938337	0.5613526852178561	1.6139688184554823	-0.23132748484597945	0.4184770162924561	0.2184594260335675	-0.7738640050468892	-0.8307393747536502	0.8166319566226856	-0.013918581143930275	0.007681961864301389	-0.6111559122749844	0.005051739651251691	-0.2819608459774042	0.9304431495501402	-0.707834532274513	-0.7418585504161036	-0.6386461931628136	0.5618918283826768	1.13273942012341	-1.6108480517693209	0.3858614611110493	-0.038468271218587466	-0.5530403513978721	-0.03409554849017636	-1.1578471691181398	0.04926015715873794	-0.6475417807915156	-0.9416866563570179	-0.5268095601334902	0.0	0.7462191818647008	-0.866281088009514	-1.3932962830444164	-0.2129022344714087
0.33011870432641377	-0.16440383076918796	-0.943734415011001	1.0832095173001404	0.4480609739214045	-1.4345400599227416	0.1459668418093737	0.2654615074654049	0.6155690024023962	-0.8981255472673352	0.2736286872481104	-0.6595234052996719	-0.12937791095531925	-2.7116319600819088	0.8216760270657781	-0.09649994861114558	-0.2476229901220843	1.0432311810083836	-0.8899576298139946	0.13158036264171033	0.4230961328112796	0.04734027909763437	-0.5950013020237019	0.12684609356570506	0.4515072193832531	-0.18753399976489765	-1.647737410973099	-0.0840797107841204	-1.2692777077806168	0.6709582218790896	0.15833802201298156	-0.5805721107880102	-0.050912905624136605	0.9971556142609221	0.27841095703310453	-1.6453320911773182	0.5646526463935246	-0.31477031848922343	-0.7496116821138274	-0.8433813961110022	-1.420919100502284	-1.1636719032809675	-0.5568954195548635	-0.603467547665545	-0.031390303507283474	0.0	0.016505911129589525	-0.302189358640691	-1.583539608839515	-0.6499071367863697
0.599954384375158	-0.4310970207785132	-0.6612023915213712	0.9919383689398686	0.4867518917452179	-1.7646441616767876	0.5413695343331123	0.27045981406629105	-0.2888738632259729	-0.4421656928197372	0.14733148057870987	-0.8524740903087668	-0.08817216059257399	-2.0750165290246576	0.7011568353458879	-0.29673123163322446	-0.8630527230384624	-0.5493098507352188	-1.134659009053685	-0.42093288482506297	0.09761264643636952	0.6159979552724553	-0.2923125650374494	-0.40549466068096995	0.8988861069677894	-0.3576444340275891	-1.848468099929373	0.11879954190484535	-1.4508223909468148	0.28352530277316235	0.49726489724086875	-0.12495605693219514	0.5160792105085542	0.9403923929164152	-0.7233793721018135	-1.1032139328923714	0.2306891164389709	-0.20440696169029637	-1.4754636648005102	-1.1912399263925915	-1.2987769200389667	-1.901279154482538	-0.8939297775407639	-0.8560278473431355	0.30480907629242393	0.0	-0.6126454330301143	-0.19839862110868525	-2.036125157001366	-1.7430375415441648
0.7024765270115217	-0.5921560673303566	-0.5326928113830738	0.5878242385238159	0.652044355906215	-1.3926080194234571	0.4657462776362722	1.0822072461237577	-1.051511772278684	-0.19234291196116016	-0.36568443036984444	-0.25902516898542555	-0.013105219039794459	-1.0194717012752346	0.5778155340308591	-0.09647329626669982	-1.1348867230936157	-1.7646387022409225	-0.9870296776736637	-0.5027997605658191	-0.17450709573109915	0.9989094447945085	-0.09952355091683894	-0.584808003847263	0.8738913405901854	-0.34974328722148484	-1.2651335027181172	0.650148801719568	-0.7697466784061627	0.28794305994183833	-0.008074346965460997	0.46669853172562825	1.0825098668669197	0.7273633819521147	-1.1894727329618242	-0.5549982229098531	-0.01887651284994134	0.4587796219930729	-1.6478718445418874	-0.7811641014425792	-0.6951069679654791	-1.6791626514642692	-0.6710871007025535	-1.0407452973918772	0.41871987545417044	0.0	-0.7615472833826498	-0.2436544114517922	-2.0082853622003536	-2.4340683409320163
0.8761861582758397	-0.3471711731489989	-0.6541674460157623	0.16327928344492196	0.9531665054887334	-0.6125220452468209	0.21487479796177153	2.2969489781904917	-1.1875906032334953	0.0577873913744329	-1.0274642633544038	0.6248537624391682	-0.16592713892315303	0.23631320469086428	0.428244574675884	0.2841395904676938	-1.112281374110925	-1.5432074831528735	-0.8245498043050499	0.3346541918940807	-0.03762932113649476	1.2851302656223391	-0.043132886949917175	-0.4757313455610457	0.2717406802940494	-0.11256095973848378	-0.2593034060772441	1.2381699350856537	0.08585818675655388	0.6710065836780161	-0.9354635899063007	0.9796963580107243	1.3850662324835488	0.6673409919725385	-0.9856259883312601	-0.40123749066968734	0.31049867001976195	1.3406719732707748	-0.6434467033327346	-0.05550607945082154	0.20753046514337956	-0.7370117126444329	0.6499279257003425	-0.5065850792748746	0.3183817221267815	0.0	-0.5270669624965898	-0.037128003890511053	-0.8634061527279167	-1.6642137480309058
1.155178278606161	0.002785910600363752	-0.8178329749556856	0.00970383774370685	1.025022119716595	0.07927425418941851	0.2231260835406421	2.98099234083503	-0.9767664754430303	0.37633568570189846	-1.4250241182043624	0.9023847202240433	-0.49177008063720673	1.2981266261753186	0.14255594243181616	0.3463216570594798	-0.8198840707742328	-0.3425354325309088	-0.8215576153651016	1.7216073549194189	0.3099501660480369	1.4707596222481811	0.06331658269618588	-0.1855477405982316	-0.4439858373160201	0.20219696369227905	0.8558817362253687	1.445789541024342	0.43941461883678123	0.9629051046698436	-1.325671156625768	1.2245617002586426	1.1698926991390868	0.689211846389831	-0.5055741380846888	-0.3531906568787855	1.0441826183009117	1.787498697380477	1.0396177656111463	0.3514735717454844	1.0716794245823245	0.3063152070997179	2.4289232796628792	0.5079242499367106	0.08022248849583596	0.0	-0.26775832401243116	0.380669345276036	1.0953584387136996	0.3762971831233633
1.3580210548920317	0.07136994610428621	-0.6313756337836861	0.20827734724993668	0.5895892753628375	0.3761667189299743	0.6003620816052531	2.5665666530676585	-0.7739225959724207	0.5389417375588477	-1.1673477577390885	0.4338363095380708	-0.6338058670044702	1.6312117246984439	-0.14639618616078265	0.002011701219914172	-0.23708284278496583	0.49422753936380653	-0.6716069107131564	2.725942772160194	0.5081324316522385	1.4395364385855893	0.42779929297663116	0.2380248461579413	-0.5930886235427889	0.4092407357882538	1.8073206020396493	1.1116109608520996	0.2596977520516534	0.8178168975429922	-0.48110777166852176	1.084946939846419	0.6270602274980424	0.49287404541692637	-0.14671257402367194	0.23271233537793257	1.5061802732013334	1.396643813932031	2.2577985043174302	0.3156469144929026	1.6086700772503264	1.049978053828403	3.399413639052511	1.083441668772622	-0.13175069229062916	0.0	-0.13097316032022147	0.6035096716765272	2.7013218341882435	2.230250854090853
1.3185786170750904	-0.08582499886254022	0.12535987801034426	0.581216873609098	-0.09934856325222274	0.3009454504396974	0.9840970387121168	1.3815867992913426	-0.43845398064874125	0.39001657372037835	-0.1820968844901183	0.036099308924782594	-0.3279915322674052	0.9771494900744951	-0.11006094934458091	-0.20256651796249986	0.5054947570293208	0.3919890149412068	0.010316139845569611	2.6276816551662003	0.5495091978836864	1.0439552626150976	1.0227285649116626	0.7092197626477778	0.09904604858124988	0.5047972920447867	2.2065852752331496	0.5724197965027021	0.03234402226719874	0.405624982988872	1.3193811918590743	0.639588683868193	0.3377113955905648	-0.06548027273353241	0.0533793056566577	1.5177250074131254	1.2235289472136617	0.4095113510212563	2.2599128085005042	0.2522139185978123	1.695141226269918	1.4963246207291807	2.900181646298334	0.7093837866787898	-0.15520030559759013	0.0	0.05566210377743282	0.44176110003274766	2.939454551514912	2.5161267897821955
1.0558597686486162	-0.1305439068721347	1.2042913971148428	0.8510218076155335	-0.43295276783538295	0.046241614056534375	0.8484701915099929	0.27673326999641445	0.3128662455017172	0.1793582931828218	1.1030833649742953	0.4064519922156488	0.31528860094377203	-0.23640821794528524	0.3512688012227852	0.26067573244784475	1.057057924596949	0.12643607659766004	1.0622734354894878	1.4708948170073215	0.7221400254875897	0.2625978581773762	1.5431430814454554	1.0344648071262497	1.2134843161530604	0.611646536381349	1.710231417553446	0.3357109070058311	0.1209602394056122	0.17715713371724573	2.909821369829432	0.2579501051362674	0.6835736116872905	-0.8238661110329837	0.25492874743371263	2.815260100588153	0.3854141674597328	-0.5177193415065264	1.2401863991820787	0.4808145681340601	1.3726016540391242	1.740799880892096	1.4257620629110719	-0.07593320170773755	0.011425894110848876	0.0	0.4102645891085701	0.2532168467574858	1.8655946105462313	1.2372933857026311
0.7136606496883254	0.03090741824616621	1.977235189013116	0.8763660709665123	-0.0913499415955051	-0.23204020881904144	0.008242351519102254	-0.18437977994029872	1.2065848332008087	0.3373105017097945	1.9582389045295774	1.1376294814304515	0.9586881015138397	-1.0537121109403351	0.8925944618512702	1.103672910530666	1.119976846226064	0.6102193596800031	1.7327479729998498	-0.048098059092220195	1.1056825606585041	-0.6588161634690588	1.6635064348005764	1.0564931840319607	1.970601756049437	0.7301490203553079	0.45221367289859693	0.5291967002990086	0.38352820983986224	0.32012621288511006	3.160850368769376	0.42224945104725065	1.3953724002630041	-1.4801084043636215	0.4629054687829466	3.173801268164264	-0.3989438366883888	-0.9274107821126197	0.015025126788124791	0.7549616613610826	0.8121620891134408	1.6867831772241302	-0.006179430308796701	-0.29039287149988496	0.20439951363633524	0.0	0.7002546296019052	0.5505390263850629	0.48275542041906194	-0.31293999680699575
0.3882788466409966	0.15311453387286425	1.9077064593018258	0.7674306980525016	0.5851727292390224	-0.4548883969100487	-1.1214554679043056	-0.12354389807353817	1.473448842371132	0.9157620869917167	1.8895752408859128	1.1551280044248458	1.373786406749639	-0.7360222370734019	1.0934367733675485	1.3571441871708438	0.7973373772320057	1.4950178652441133	1.3898973407293245	-1.1555034099292052	1.3547837206594615	-1.2415869972917342	1.3543718511296718	0.865360898347157	1.8589282987589058	0.6783717157435447	-0.8372726160397793	0.7582500960322867	0.42436526529234353	0.5559455590881585	1.948062046349709	1.2846172065442247	1.8260861855016828	-1.7860364542245628	0.5042407216898738	2.317187576818412	-0.7092087881949496	-0.8899344357656498	-0.6870826084559694	0.5732775837222664	0.274015013426554	1.1867603794116703	-0.8068818103036641	0.37362961898806274	0.31713537655492735	0.0	0.5967041660724453	1.3202285268529108	-0.23862053142419004	-0.8905302609786121
0.04912433444607467	0.10270646570594541	1.012334377772024	0.7816699132198837	0.9278250606182663	-0.5446109448456743	-1.7732054707682916	-0.0524436451066999	0.7271108411115472	1.4161593774676198	1.0612564673506844	0.10897607206353341	1.5367673086645048	0.5716452172633846	0.9868545962210145	0.47225992099189584	0.5489266098619696	1.485563802422219	0.24117196997258267	-1.514408252068341	1.1003822659180749	-1.0641999138749172	0.9176028136118818	0.7637927703619225	0.9758885039822621	0.35160661284289113	-1.366318374651379	0.5453775607499151	0.11045192872435292	0.48058533084030924	0.2531997577377317	2.3792068221402443	1.6713210165583046	-1.5953255611715471	0.3305085918511244	0.9315053175428112	-0.6230795409830442	-0.739367998099127	-0.6567730941826347	-0.10374027957537248	-0.004651010433099166	0.38173910957721935	-1.0289031041317214	1.2532737616596932	0.4709298328709941	0.0	0.1723503404674193	1.8952263930960165	-0.14752377695218027	-0.43515313218703977
-0.3906888371306013	0.13348167226776836	-0.12442815801652682	1.0727963073021098	0.5993095083349825	-0.4104273322799281	-1.4342827279299566	-0.3298675467422054	-0.4657320623927877	1.277113368548509	0.14071008713850264	-1.0327171581168348	1.449980965600229	1.9317204242067731	1.0107471997954198	-0.8520866738451142	0.7017148109767831	0.057797314033675884	-0.7702254592122909	-1.3319263676093342	0.4533878797989717	-0.1409450693089427	0.6784152436636467	0.9351205641615966	-0.16130683704808532	-0.050026905241859945	-0.9947840214016246	-0.1439464797478647	-0.26360748736529044	0.01827018437426179	-0.7244860537311404	2.8881641424960756	1.2841323543963903	-0.8927799500298941	0.15261045102965495	-0.004422197932094212	-0.4807406970789227	-0.6098634050152834	-0.16358256159666584	-0.655037990388215	0.00406427941542962	-0.27984510931514334	-0.8668705509970815	1.528742632215807	0.8352409223732981	0.0	-0.08050727152069023	1.5996045628200692	0.204800807810842	0.10592226709671529
-0.9469416132910409	0.503829614207176	-0.8179900466500961	1.4848171459990984	-0.122774729140597	-0.031691418448612764	-0.31847913924083854	-0.9080291102553395	-1.129704158087993	0.4768539292780825	-0.33058941395830843	-1.0152651806210584	1.0476827929551908	2.405863004189519	1.3475607030378693	-1.2282736175091398	1.0297246653922885	-1.6185231647209493	-0.842635836683419	-1.076598339252127	-0.05597545850361291	0.9666461686280293	0.6639436036197739	1.1585737392525117	-1.0452582140688187	-0.18768126225499823	-0.3206010413169267	-0.8622916869433119	-0.3139631351451801	-0.5152213697757617	-0.5990896545324588	2.301222449707609	1.1979182258186312	0.08933463231172659	0.14850995467668626	-0.11884759141025397	-0.46045526434883094	-0.34806583518692896	0.3279655426176791	-0.4398744148512986	0.03508947336006695	-0.4434404772150703	-0.33310952750604256	1.097195887157599	1.2600856294630438	0.0	0.15029025151318512	0.46631960027430625	0.2697040747977764	-0.09566996059816413
-1.4860977797107333	0.9541246096852704	-0.8101295293066394	1.5787945323705082	-0.6735561930026062	0.49167064381500186	0.7482265047811736	-1.4550484408014632	-0.9134725681467937	-0.43482865871744986	-0.39114477305651685	0.244008763834572	0.3753773734835254	1.792479836140389	1.4962505540623248	-0.06946037481317566	0.9265750064854402	-1.8534828366411364	-0.05651701753886525	-1.0592804271764407	-0.04262299160099867	1.5108183909800779	0.6371638962946612	0.9459164820970295	-1.4216564226277983	0.02009768596358719	-0.000629034936694661	-1.128034902087147	0.008853899968697888	-0.7479742307249281	0.020694216299577968	0.8394998714221049	1.4361007753194501	0.8570658381161597	0.1310081261075284	0.14970528946789696	-0.4343124602781393	0.15671417060575443	0.4510899041004903	0.44045570177864296	-0.26416036807576404	-0.20439254374360485	0.4623530959312453	0.4989230669730083	1.2483398019525118	0.0	0.5168514888435982	-0.7726307425032537	-0.022989051562106712	-0.9383800837577333
-1.7501684396411188	0.8763956884875557	-0.3847424638601022	0.9414698955037496	-0.7297186712572913	1.0034700255386058	0.997558522151745	-1.6080160882525252	-0.3470269819498998	-0.874200338068085	-0.4479750965706216	1.5371745370866747	-0.2459089818942007	0.6565025116731011	0.7618978449004675	1.6511750383876993	0.05670743827688546	-0.3819034162251745	0.7840024076410285	-1.1797437673692248	0.354970656162628	1.1561836047514775	0.443122422648864	0.040359089604591676	-1.2531506839093605	0.2845259731146022	-0.07341444782451559	-0.8493864288041365	0.3758704107083223	-0.5776511664466812	0.30891013601753664	-0.7612253408963556	1.458632305137288	0.9618431392995744	-0.2895343963825101	0.1657873975403624	-0.18485176608521559	0.7172070767809173	0.14866923999635392	1.1799466203584037	-0.9428150735873966	0.02034408237677885	1.0212361459922021	0.15153228075221647	0.4671514696766838	0.0	0.35145756884857304	-1.3923786209134132	-0.37347100495277646	-1.6292938081326804
-1.501236115248598	0.09679927775931173	-0.017011181280154084	-0.4027167060332325	-0.4270795397785562	1.3834612717531767	0.3749450200843664	-1.17606148490956	-0.0708397157959999	-0.7082272171402348	-0.6740845258421597	1.7272110861582144	-0.4269392877210227	-0.25002805146361917	-0.7955792478845096	2.3353752668070458	-1.2016035392253976	1.2844225860694376	0.9917689621089295	-1.0412202857975603	0.6995052846738782	0.28133969141182735	0.22970017683081304	-1.2149439542992917	-0.6390133882964378	0.28883120155955566	-0.05963479369239137	-0.32799972810172695	0.4312823155774684	-0.18286830208355326	0.0751674422677163	-1.830469893068084	0.8229984018550947	0.43515303967783786	-1.1401968168078123	-0.21669196703865298	0.3128692598504862	1.018857777122548	-0.27746978036634434	1.1098708417626566	-1.5704238380211815	-0.03670374840963657	0.8359960105683474	-0.05182923517869364	-0.7339231798125035	0.0	-0.49013647157188067	-1.2864762780878491	-0.46811742490376057	-1.5255650826901888
-0.7343670317903588	-0.7425671611550622	0.0611854523070769	-1.8273011387493063	-0.16656578142403028	1.5600071107648572	-0.4386935304446915	-0.26851050864119036	-0.09338437427954352	-0.2354322920920517	-0.7638805095149371	0.9420992963146864	-0.1380447514160641	-0.5341099130139612	-2.1346670067170566	1.436559494604481	-2.0298437615727463	1.5580901556145987	0.6095063031499199	-0.3791359048002474	0.7364330040491228	-0.335453281343653	0.24334732405049128	-2.0607918176750255	0.1542569656559272	0.05656022602359615	0.3279051226924453	0.05391373848717001	0.1532857842859837	0.19369336523239647	-0.20364880353857695	-2.1112258717454626	-0.23410166846964156	-0.15738199474747402	-1.8270817642310613	-0.611894998353512	0.8335277269468956	0.9784548922070541	-0.3714499030423234	0.40269453103186326	-1.5580716999519875	-0.22195378408732083	0.10301242470457873	-0.35550540680160014	-1.504500120791104	0.0	-1.3256991805013574	-0.8812365064211523	-0.15726528614638013	-0.6505540743293349
0.20744320612952918	-0.8169603808625843	-0.024262409325611682	-2.447724710532945	-0.2708542715328626	1.4896196132212995	-0.6840516466444858	0.7036581122318354	-0.0030669537201477265	0.1584442689697179	-0.3582209609447984	0.22874141878708404	0.19529436798899139	-0.2423373020792545	-2.178722646666127	0.018636559590671817	-1.9053077790663044	0.4990285463352276	0.21845109909494942	0.5609471548886731	0.5446750415394297	-0.1870268924806559	0.45228595371484626	-1.9407780574805882	0.7043364792224255	-0.1224645430420522	0.7769418756668103	0.10211681079437056	-0.1254630391772497	0.42219033025287545	-0.09153778901996795	-1.6784619948048676	-0.9928872800433782	-0.22461074978884002	-1.6334304928256171	-0.6262522618686697	1.085315719118858	0.8117922872253513	0.1095467352354006	-0.15168805474419672	-0.7427103258579141	-0.17525704642381768	-0.24919552898769617	-0.6441872546804759	-1.3165334445855534	0.0	-1.3509407911324647	-0.586439540033578	0.5454643358079854	0.48119826147662687
0.7940296668555163	-0.0636379641191258	-0.024740832488997003	-1.8243471567569705	-0.7531767744303034	1.213536260393484	-0.22864833996546186	1.2432856825215994	0.29120922865668325	0.24391423380181326	0.40250861635148094	0.2268179012458417	0.14936043557093054	0.3627219069121444	-0.9679088553818199	-0.432428129470965	-1.0499268354616471	-0.4585287491742145	0.2693160699635119	1.1177583344922588	0.29164586230373707	0.5499977766851172	0.5217848032675494	-0.9859856746778968	0.6778856000860556	-0.08382534691660276	0.7889726720661522	-0.13768770705327618	-0.030105883255086882	0.502487908256489	0.2729859983869889	-0.7628707469254304	-0.993850995757515	0.26894544243420354	-0.5129895524066077	-0.28027523715794567	0.9412221696355961	0.7354677316258091	0.974707232755659	-0.017026318628578462	0.3632861898974578	0.24529828726085923	0.48780350542335815	-0.5807381253601578	-0.5264917648421348	0.0	-0.5708270955755798	-0.45886605845233824	1.4184503967752984	1.3341930433607732
0.6984846191269295	0.7559074092839126	0.15584167448982242	-0.445600723206775	-1.2944636647262604	0.9342557083731511	0.37161215189805064	1.106241986720475	0.418886253901451	-0.013784942093737837	0.9344290692453858	0.5466944255041337	-0.19119150533176765	0.9481134486464695	0.3168677726969355	0.40083220203898495	-0.16332064883642675	-0.3254962885360479	0.6902928429059427	0.8001097555149449	0.029812088313187376	1.2180225740989892	0.2448381122999239	0.0907621325311604	0.1562393005701205	0.04321472642962282	0.37401651024764493	-0.4541826896504591	0.5080307914397694	0.4931496946874477	0.4416170287221348	0.23338343445170553	-0.4771054788165634	0.799854202345019	0.7338750459882014	0.09877859569488524	0.5242988016048933	0.7073597358935251	1.7391509787295314	0.5659365087174851	0.9836015535497938	0.7936150121493154	1.8785009489891984	-0.14179041556981423	0.026861021617080882	0.0	0.17313617677647844	-0.3505818300311056	1.975892690475646	1.6119695952490343
0.08366460404560083	0.9850957414380247	0.41640942098329503	0.5511487066224725	-1.4403960397583055	0.908665635993578	0.4853313488229183	0.45789528035527705	0.2195447655419499	-0.44010403509011486	0.855656859350367	0.49970482461531934	-0.3364563115550951	1.125917649667792	0.5495922855162407	1.435012892915176	0.23036766310628737	0.3508098421959195	1.0862731566723918	-0.17383529525523578	-0.21473348834482117	1.2534573372724167	-0.10595340188528049	0.583938290609865	-0.3645472748638264	0.09164182105470244	0.09789285982670361	-0.5779396028322215	1.1588155677771785	0.43961486422528473	0.30206249538689284	0.7326971339403467	-0.07244560702410245	0.8690520148167892	1.180655145138393	0.2613037472969731	0.09059840919300809	0.5264652625673578	1.9677682521892073	0.939824611579315	0.7842567186418736	1.0461403154427988	2.611715097584643	0.2827647263558264	-0.037801766051066686	0.0	0.15192889950392025	-0.18731850796373084	1.672974515573466	1.2490984599987107
-0.5323622980960685	0.8055467103908608	0.6092395979489458	0.32141353635039605	-0.9548159047675105	1.139063636252176	0.031451409500640994	-0.3251890719761394	0.19320678846502395	-0.648664510147638	0.42470426305732584	0.07244006215406397	-0.044211120597342474	0.5968037296294463	-0.2514745474614823	1.4686903175614376	0.14377549916575283	0.37050131879225073	1.163884347066389	-0.9950543345597164	-0.3261213137209985	0.5846973553610545	-0.040481332753500514	0.3197739811514624	-0.4297396048782261	0.12011507586454949	0.3534845581679897	-0.3446103697396507	1.423768952315634	0.3218579988679834	0.2063892748442788	0.3239371605458742	-0.16851642451094562	0.48904600670478465	0.6498620859831913	0.18829318257708869	-0.19048882505744	0.11603929032942586	1.482987052323713	0.7738725350156599	0.1525131224472457	0.7253309717102107	1.789724966195554	0.41767553744752584	-0.287406166479809	0.0	-0.4479668408953203	0.01666600638924253	0.3811221388861457	0.3799833495701932
-0.7418976855992925	0.8235771193476991	0.6612316361179457	-0.8940222231502163	-0.08607292964124628	1.2049805506619942	-0.5128324783574226	-0.9732681836405432	0.9119290086218583	-0.271227473635749	0.1993022337096486	-0.15841392157750758	0.2810872317836126	-0.5271698877043204	-1.135593433876388	0.4397879569454872	-0.08531389763963734	-0.5008826574006072	0.8956031883485731	-1.0181327591143856	-0.2508049205696581	-0.423813852554684	0.4894059603820479	-0.32422490268695653	-0.1075659897398416	0.26399638087739835	0.7485663255966538	0.12587564627465103	1.0146174358384321	0.0511141010209851	0.3903986328777935	-0.7447267039413413	-0.6606471402727919	0.03435636305437164	-0.19472496649748466	-0.08274717317693621	-0.3664196397538025	-0.39717680218204077	0.3423944491891325	0.3182722745462794	-0.24675069483153927	-0.14167868048333732	-0.1618844556789908	0.49176661020196594	-0.13580188901585838	0.0	-0.8197653089778463	0.3115276358807544	-1.3275557505963698	-0.6343800546646309
-0.5731919844131275	1.0890038692927901	0.5577726964040088	-1.9340951541210538	0.5700195156344015	0.5852161889072534	-0.6492726271339948	-1.3862049768817	2.060773589746524	0.6067641895177888	0.33491048549506686	0.04801603021252758	0.0183836374958344	-1.605307307249653	-1.383096009350806	-0.708038228777792	-0.22866295044432916	-1.237572369576026	0.38640695562160465	-0.4032985164508087	-0.2099934995694116	-1.2828688056739406	0.8552036583788254	-0.8357337561755307	0.06958253016452728	0.39638046876034744	0.452112819560103	0.43893483810086453	0.09764760653441253	-0.4306879802807774	0.49305864583723	-1.57725560745095	-1.211805291159164	-0.2719898118954421	-0.5956436667914139	-0.5859268282588075	-0.6037494134409692	-0.8568935337210657	-1.1941966128339983	-0.028382993805902708	-0.15506202870254146	-1.2517503977189153	-1.9479092535587625	0.8600033192375388	0.32217770801054696	0.0	-0.5339236723417288	0.7794034815769687	-2.5137897562868647	-1.296081533905526
-0.33194676041952176	0.9323492578557625	0.29681554229972085	-1.7729513584536634	0.6070728248162655	-0.7174748342685154	-0.30448955447366616	-1.4422513541728297	2.4935068913113323	1.3042858130576034	0.4351708619462117	0.19345386673436266	-0.8558568124617807	-1.9007805927423898	-1.190340406352305	-1.199549485345087	-0.3209658783276529	-0.8743037778994585	-0.23979188372192306	0.06542593002961912	-0.5294967870941368	-1.6138753210956414	0.36988899957241617	-0.9715270699860001	-0.2921848224477215	0.17838496990107575	-0.7905931259844248	0.24438865479542454	-0.7921140528935918	-0.9966210656684806	-0.059871930547161265	-1.3907231986635942	-1.5688147069611427	-0.5286713628889514	-0.42325237846606983	-1.250405969140924	-0.9392256178845904	-1.189928452466139	-2.587466162595135	-0.20708113347154436	0.09564533040025276	-2.1364572640155264	-2.640708461872314	1.3406987045062555	0.40086305787586896	0.0	0.004273786853944003	1.3024639969731793	-2.607692061612921	-1.2619791720612359
-0.16524650226256546	-0.06001039960047655	-0.06680069115062304	-0.47339604915837274	0.2410540485337073	-1.9443691670617085	0.25092804613401837	-0.9528841656659993	1.4973023641887688	1.090921026854026	0.1709054169429268	-0.23570507936894927	-1.5800115485795794	-1.2740437415251902	-1.1343978647930288	-1.1628031957675764	-0.44635330432654513	0.28163506169707897	-0.7852510496151965	-0.167515716026929	-1.1474485710082485	-1.2392482394011797	-0.855772724747985	-0.8039172068970366	-0.9543268789288618	-0.443876086362231	-2.1432184284929034	-0.3845561894698525	-1.124599048720841	-1.314562791837654	-1.177164062059328	-0.3301311551637319	-1.5855404353562688	-0.7953719783836419	-0.1121117314938645	-1.6861913960237134	-1.1558786728831874	-1.2957033364003403	-3.0832110377109156	-0.4348185084548335	0.06909105877810477	-2.3387825149902652	-2.320105892101196	1.2728538080854275	-0.23413738571975617	0.0	0.1647509524378817	1.5205299248158217	-1.8290685747523407	-0.6107708436058803
0.10840029221192898	-1.2150316356515405	-0.35765056354312724	0.9126498044733969	0.0997452868356733	-2.1791469802420145	0.7806707392531849	0.030520978252817802	-0.20628082849481572	0.005504402163088059	-0.15301507226904204	-0.9187733178597962	-1.383492640464579	-0.3827861368588918	-1.2365183960304866	-1.1734950101899588	-0.5126610884033745	1.0344639862180793	-0.9669234943252811	-0.8231763268916222	-1.4552731042696003	-0.26848636566726347	-1.8578911866996142	-0.4860477158355242	-1.2512180523831906	-0.9700478910945807	-2.3686080310234927	-0.9548175096525531	-0.7617978910003442	-1.0824804609237868	-1.8931791364790838	0.6164357715215696	-1.1381908826536211	-0.7898840835702166	-0.014754995686964591	-1.3827489594128615	-0.9801779665260683	-0.9783647815658639	-2.1854330970169236	-0.7576753394928238	-0.21038200659595002	-1.6770581527330106	-1.6010282699942293	0.3808181230897414	-0.9853363443436127	0.0	-0.06230849826064571	1.1808162998990235	-0.8747872760289922	0.20904540773272248
0.6774057254555786	-1.3397656108300955	-0.3658531528845882	1.387068079149109	0.49498704856448245	-1.295290562613461	1.2350673576162798	0.952992886461734	-1.0883337420778685	-1.0099970750527487	0.08757032487834134	-0.9768002677599529	-0.3886143190379056	-0.04926551765635412	-0.9027183397245911	-1.3838665908078265	-0.32891723641547344	0.7156655790909283	-0.6423183835226353	-1.103519374547846	-0.8751652331213957	0.8242374211725836	-1.7679939056310399	-0.07955274403733045	-0.8063117494972042	-0.8251722575894344	-1.0905567356739898	-1.0295909039192652	-0.055514669036840054	-0.34732669339618366	-1.3139825028709868	0.6192101173584429	-0.2554576034009908	-0.18558007460293494	-0.015313150729710371	-0.2768234082267211	-0.43472870134416525	-0.19402245088927358	-0.2577822945084808	-0.8882747634698678	-0.2841799259144242	-0.45669003611779924	-0.8702865451770648	-0.6684918164569283	-0.9296091144173291	0.0	-0.09105665019874179	0.4999338820473689	-0.2527073515855636	0.7295986680670635
1.3268695395138388	-0.16905009107553068	-0.07393677180757802	0.9028032308376068	0.9857103161963855	-0.21716551518031457	1.5561336728423907	1.0742184346967365	-0.48636009951090337	-1.0058246851536266	0.9373730650185571	-0.12970325406245614	0.44065590632841833	-0.40583577144272015	0.17915896335223075	-1.4007939366877669	0.11123848462398796	-0.14530687380743906	-0.06873799719582586	-0.5804424808944624	0.37130449029439616	1.3632302219100814	-0.7668676681476276	0.364806902333876	0.036548177156868	-0.11670352318128437	0.706847781614758	-0.694139587287754	0.4201974935593364	0.44232456067031456	0.2540367870084408	-0.1588877150780137	0.6619579916286351	0.8114872777061969	0.16895274434552407	0.944890696787211	0.07331363118948556	0.6370050070336547	1.4644286600756138	-0.5894798333709953	0.1522116587617299	0.6245124194450747	-0.18335012448686366	-0.9077966798906849	0.06344190996624603	0.0	0.41515011736319973	0.012127344888305042	0.019093988491601765	0.7772000946540605
1.5089213369023393	1.0976182962621814	0.23185586906125719	0.2151093919795347	0.8325976840115714	-0.06287140728587369	1.5316050616068204	0.22774926372241258	0.6447477711242204	-0.06407693625532895	1.5382066669679852	0.7752626456058238	0.3184213252517788	-0.7838891878254999	1.4020039518772638	-0.9648094464543859	0.5076595575268728	-0.6157149041570756	0.20466700545442507	0.33544246599813393	1.2767492422039601	0.95971110651606	0.06391964236061898	0.6461649058325967	0.5621997555638065	0.33725817790780244	1.5266493173164695	-0.4527006373949611	0.2848864753298144	0.7763311508244098	1.3882934344103959	-0.8448097748535197	0.9862253396220453	1.4446056906831648	0.46957395139002095	1.3152959249068923	0.12116548088774724	0.8090654942633596	1.7546254160885613	-0.09946698080711365	0.8001224152824771	0.9232519572146028	0.30666283377851533	-0.2634602967777794	1.0911566572301754	0.0	1.012804409205067	-0.0184280832113583	0.1393541956672803	0.4858014025604777
0.9099884956288901	0.995351529537018	0.17678841268353662	-0.0477050720976025	-0.07389298894341326	-0.9741741439023637	1.0133783159586538	-0.8368599568485219	0.8559050989169572	0.7360339046434703	0.955506467436381	0.6676398642425311	-0.5044163523179076	-0.5262793976500253	1.7850291999779113	-0.41218643097010343	0.4882425038513407	-0.4980248051225242	-0.15669330290211922	0.8547622485079124	1.0090041929554443	-0.053972241559460725	-0.11348629457296601	0.47789383056647494	0.42874049353731974	-0.07513408076517719	0.7414698038222411	-0.6150207501734793	-0.39858835799932596	0.5153870060666054	0.9472401412312921	-0.8935108065965796	0.44170955473990553	1.1605005480681703	0.46230721747931697	0.49948885719123476	-0.24846667993121963	0.04948326050262076	0.47889386952876617	0.02655685611539859	1.0084368865831848	0.3186441691392619	0.24427924348346558	0.2288704066100023	1.2079857873821525	0.0	0.999730494636788	0.07878166229191581	0.1603734283369564	0.09172234941947627
-0.10998984954562971	-0.5672504005162917	-0.31377764434858135	0.0010189211512064797	-0.8982070023307757	-1.9064089672699829	0.2404934218429669	-1.1036260892893737	-0.1140961164581571	0.49628031749027474	-0.6907996061690603	-0.4466755415615877	-1.021914057161393	0.18867797739023412	1.100251692096584	-0.25543973917170437	-0.003628366276783017	-0.3979536658216016	-0.8724549889821906	0.6500528353399576	-0.18927787735718415	-0.7870889706022358	-1.0150350893384623	-0.19080692984468842	-0.014268276146384887	-0.9299293109040967	-0.8464533695573453	-0.8621979233590159	-1.1920530860039442	-0.014542817466999364	-0.6922889858089369	-0.6135356890787772	-0.48245282309005344	0.2955804902241082	-0.07151305978852539	-0.7890339446780971	-0.4995042811632421	-0.9843482548962127	-1.2201314201422528	-0.43369839415883144	0.4813207270714933	-0.7186427735934565	-0.43831529397628527	-0.36421880319702143	0.47204501446328995	0.0	0.3475347444526554	-0.211424190604772	0.023813040379928957	-0.22719053380228374
-0.7645795608452692	-2.1531062805762216	-0.8735556792286038	-0.14440825213203423	-0.6528884588417126	-1.6899308341291626	-0.25401771610325513	-0.3654566555396071	-1.1129276140201272	-0.47862901838790606	-2.143096769060503	-1.4212299523457312	-0.5771390478208337	0.5063335593499645	0.17610761030600247	-0.4552193639458448	-0.5603451800434635	-0.7811198739564179	-1.254560941171565	0.13011326797670633	-1.2245235010729534	-0.5692750480555566	-1.5990913171377765	-0.9422326573444562	-0.15167580697699132	-1.1257512433938273	-1.7786622558415315	-0.5409294860614327	-1.5783936070625815	-0.3482236117161551	-1.966009147229769	-0.5735671389818848	-0.8907235698890269	-0.21998203395582314	-0.7182024862923179	-1.3989252860871932	-0.14511512538955354	-1.1825930592593898	-1.9327641350803435	-0.9933470279745262	-0.34643676296819387	-1.5112292139920482	-1.168596615948051	-1.6161915956048287	-0.20453757401032943	0.0	-0.17691169579913787	-0.8826906306791711	-0.14635178794069273	-0.36219222655121486
-0.5752376419070725	-2.328222079754856	-1.016325168800885	-0.5916509381208808	0.6884194636979029	-0.2707429460534735	-0.18353208405178326	0.4902494908208281	-1.036690040599232	-1.0131780656212375	-2.193610091522136	-1.282794607565861	0.45622019137366326	-0.08577815501566716	-0.0445617377783278	-0.4066810266771507	-0.5875956352610534	-1.3219762823604195	-0.8855762170564959	-0.09914981128905075	-1.3001477594782007	0.36959212686163434	-1.2281436012717675	-1.1083616282737803	0.2416650568075039	-0.15188523169474363	-1.2522016657185822	0.5824060161153602	-1.280674922336261	-0.2769939229840456	-1.6997739690160927	-0.7179820696707201	-0.36849023948872883	0.09340814991042941	-0.7325199836034256	-0.8294374618661116	0.6920264985968618	-0.13184424105500447	-1.2310262518532724	-0.883979927319372	-0.7108721378242499	-1.6394034737327894	-1.1944874008431312	-2.050896061256086	-0.16523194501067082	0.0	0.07827495894367882	-1.2825527024459946	-0.022821012583989993	-0.2507379784356986
0.18823933652317681	-1.1022780882080978	-0.619227223767172	-0.8403530160130755	2.0240157464557487	1.2104895312937847	0.12824947894679775	0.42744131982292544	-0.14590093458174966	-0.39387283981144494	-0.8856865617919664	-0.34274115497154967	1.141171244425948	-1.051888292122182	0.43541568208804887	0.2686344704754237	0.19162736699845404	-1.3397189114751034	-0.06638467036194734	0.104993706097267	-0.6891876863317308	1.0796286661274457	-0.2966419236504026	-0.3580151989068346	0.8264615048026885	1.2062937230417314	0.2646028404737593	1.9412121924091612	-0.42900456764614775	0.061292654860424726	-0.21362107786249532	-0.40002180705988855	0.5620036708272497	0.6995696896202065	0.18853382905813254	0.31601969145128317	1.3472358557314223	1.302446968639727	0.07411208463794813	0.10294372928390098	-0.285917217283212	-1.0966997021995226	-0.42975148885955666	-0.8114752708040631	0.3232940013505056	0.0	0.8206269629119737	-0.8091512181794799	0.5369285463137095	0.08170274630104449
0.8447451848901998	0.3127696025363193	-0.039897072912617015	-0.41810279412755913	2.183656021277275	1.5909030605789045	0.09300338800135399	-0.5433906437372298	0.3660843314720404	0.8260982627212746	0.5821703074838469	0.24100194639787728	0.9997374794272026	-1.2899920787444346	0.7745736445121147	1.1200819011218115	1.4273249760101356	-0.6653001035642662	0.4678750497328314	0.4019047297239419	-0.2642228779696623	0.8385033262290029	0.327119628997582	0.891867887099459	1.1130918396850078	1.644568108540854	1.580093812644648	2.6260583379745515	0.5147908608906353	0.4010025283096026	1.1870279541400732	0.6609942985387361	0.9958868519792268	0.7019317954342102	1.4966358330723306	0.9896573865167156	1.2863968075378776	1.7552624413190665	0.8475027917025094	1.28539018300468	0.49970355282358475	-0.1287055147109297	0.3845978301069566	1.2340445089839938	0.6100674016625268	0.0	1.130552904736281	0.3431036757947906	1.193509404570123	0.4952279381261319
1.0335447640824031	0.9527422835280427	0.28313465746151567	0.44214673713171554	1.114555890665653	0.8333028189336674	-0.4057526706218604	-1.2899687833246198	-0.06488831027367291	1.451312246574191	1.0989289658415728	-0.11624376771472542	0.42728450049048133	-0.3210929022535244	0.402306499907772	1.2659053037443002	2.320437221575541	0.19158798206257846	0.2794663022427891	0.5160980896071545	-0.39721015897556494	-0.10255160837418226	0.3004369428236904	1.7237496594252057	0.9347011831996473	0.7754640893662871	1.8551740503219019	2.233177816565886	1.0556115212007926	0.5777862797502497	1.6202806607652145	1.7590964888121194	0.6378409542111898	-0.02325920981741507	2.223600512385326	0.7693689541353733	0.6653748687691414	0.7940899955699214	0.6901697944845483	1.6893376340855013	0.9169486970208747	0.9576723784894501	0.49112454084389856	2.3092612407123254	0.5829128507559758	0.0	0.5766525802170659	1.2851256299456824	1.4007950938429898	0.8297956492207317
1.016190199190296	0.9446859202041324	0.3031691458152899	0.9562366737254853	-0.08587270983446565	-0.06341355897477743	-0.7891615750900537	-0.763606515161892	-0.6947769371913685	0.9249204199191002	0.6302177662993671	-0.7836679117425911	0.11951397238308509	1.1398148189048856	-0.271271314983278	0.37331724519505605	2.2013587444705998	0.7041953960965683	-0.36527986430171844	0.5984188864632667	-0.5727288418381556	-0.8017204574272999	0.06207229650168601	1.4927095803667991	0.49376265895367044	-0.4333820999094517	1.1994662242191438	1.2259076724062892	1.0140505451176758	0.5595979309690357	1.3072180215542175	1.8403415308650695	0.0957986733560048	-0.6210167789335027	1.8392768279024934	0.20554555980301292	0.15777649592289245	-0.5619849117428936	0.09073574806854341	0.9903732242703599	0.6534694076359389	1.8365471365043537	-0.053662788323885525	1.5844506439173747	0.7018056174506193	0.0	-0.24228676273366415	1.3090348159700964	1.0127162411562909	1.035970405207311
1.2260847499638425	0.8975537863613909	0.3585235681655962	0.6329523157337412	-0.3155146337454175	-0.20545913265777052	-0.46142779886816665	0.8163200066913784	-0.5179809393266761	-0.20299885818422778	-0.04140155489888236	-0.7989840393056596	0.2676318434037532	1.882114771315922	-0.41806180533779336	-0.9229485403973685	1.0750806216488118	0.8873071138287884	-0.8205427028366813	0.9331389665983454	-0.1471514571532089	-0.664073964631018	0.14021126418718258	0.4210900649946498	0.057056155659604334	-0.7323058414553933	0.36464557731541186	0.4522966882414615	0.6471591057405365	0.35596379987386445	0.9253781245103949	0.7343712654252814	0.1122961497015466	-0.312931158669371	0.6921169415798721	0.11485255897292584	0.24147396631784043	-0.8952748342167871	-0.2940372250726016	-0.17320060338093335	0.040736178895025184	2.172975741034669	-0.5380070502323093	-0.03557181326777437	1.134858248328587	0.0	-0.4262050834156671	0.5560902890873886	0.4824242569715316	1.150985069757079
1.6167386993836204	0.8929448878638656	0.6840013065144881	-0.18178972072065075	0.44878639455024544	0.30855700463658364	0.33598780595126904	2.112628076227829	0.3371842654394692	-1.0242753099780875	-0.3325626625715283	-0.11770560965054411	0.4387835466992111	1.3990559757801855	0.11688915174506277	-1.638992427356932	-0.32610777105583394	1.0641217905592926	-0.7239439859672356	1.394642716585521	0.7335871701298607	-0.09806686193013002	0.4521043145151383	-0.5829883097398357	-0.2788665626550499	0.0713926692590693	-0.03042246375558599	0.3412834192962089	0.38977438184142305	-0.02396058551987307	0.6546002582947699	-0.523723039275787	0.6276745507920872	0.5271949106643489	-0.35282785186253157	0.6369743604646222	0.725959371466352	0.07614888950738832	-0.29697433397216527	-0.8283294230194326	-0.3802131856223972	1.7697313501647187	-0.49986898627268445	-1.0195058580567418	1.2703945694703886	0.0	0.0964833300306847	-0.24864203062807716	0.34938119282464664	1.1221647710076865
1.599162067893768	0.488384693628377	1.0296045037955674	-0.6947073963518055	1.2341686443267639	0.6645354165035241	0.5798535870788787	1.998606857209352	0.6822224744086359	-1.20839663029367	-0.38050063763238035	0.3429535602511507	0.1702515613430133	0.29933046678944075	0.5984506886214529	-1.3710546224323132	-1.0735021271683645	1.2646820678857484	-0.27802587672258183	1.4098618037203736	1.2221181738451468	-0.04437530593542563	0.4612398979508198	-0.7389741137646648	-0.5411989200533454	1.0132771512192933	0.017682365479559405	0.585126562983165	0.4210133223012007	-0.5423884225403911	0.1430859447347894	-0.7494923351363408	0.8086416115973643	0.6499531571787777	-0.6650516934551958	1.0927356879840273	1.0037494746561268	1.1693578116320213	-0.17212711741559164	-0.5748592901622486	-0.4078176221609172	0.7750529007328674	-0.1973525968152937	-0.8365815873348551	0.4216692831488329	0.0	0.435106922079587	-0.6154275571964425	0.5966593254833535	0.7437222550929778
0.6850070852500156	-0.381713009639451	0.8878885569349507	-0.5105906450605701	1.1182858949007786	0.32535559058723196	-0.45057766896119567	0.6381630626715621	-0.2472622052005665	-1.0457784018451928	-0.5958772229047844	-0.11515601103863368	-0.49174250804579067	-0.41977453926538116	0.33941570617577754	-0.5335646574516706	-0.7503165281154395	1.1371422830859623	0.08783384758647535	0.5721826498035629	0.7677513139855583	-0.8810166226477003	-0.0604541338434802	-0.060124900530139275	-0.7292863861917327	1.1104875352991959	0.07138178599336407	0.558097352851892	0.4984255142175988	-1.120832799840766	-0.7094550522923087	0.15311311225389293	0.05617199249196249	-0.6359062796364617	-0.27514351779411683	0.7645226359309065	0.694602631380801	0.9998655809672311	-0.0915240769524711	0.1334738024983921	-0.24492438349590256	-0.3064971601169837	-0.07913220319750648	-0.24789418475462002	-1.104432252645045	0.0	-0.18987488436154684	-0.6808814240507194	0.6759675476857203	-0.10152414553812475
-0.8690970922094602	-1.0034958139431973	0.12011270100266061	0.049907563177922776	0.07565637593746019	-0.4271715933392423	-2.2005246844897055	-0.7686643686108621	-1.7514415078488492	-0.7782483102789789	-0.9884628676859734	-1.063480428489227	-1.0888318469733993	-0.3404186193387847	-0.3956095431410055	0.21154629072167916	0.2541079595542827	0.49936782079025205	0.2161500914938713	-0.7773540618319246	-0.19203129116409726	-1.922547807104087	-0.6536188835903877	0.7569763944333231	-0.7890138227411769	0.3475076408136232	-0.1975662750271578	-0.025092502195404473	0.27337835976782715	-1.6525329178055699	-1.3349098226830411	1.1925548024700925	-1.1768786526103086	-2.5006803550804513	0.3192673744732563	-0.2877985929436881	-0.028484120531057297	-0.5309318945308017	0.06665243310798812	0.5423012494570636	-0.102077196400333	-0.9015473764301474	-0.04794981521360611	-0.1288275457502789	-2.0461533588667344	0.0	-1.4252523376673818	-0.7923483003721756	0.20810583088638318	-1.114665277957336
-2.158057409618071	-0.6816080044938934	-0.7453915546433777	0.45516725928056895	-1.1598206361592391	-0.9077981884545524	-3.1559146430001146	-1.1882475054745805	-2.379545407033662	-0.25832277164218065	-1.1501971630367376	-1.4193083652686802	-1.2558561567644841	0.18764029595972723	-0.6698191332473725	0.5712871073618611	1.112212791201477	-0.24381867212846398	0.305433497748077	-1.7199889688975092	-0.6801212230559602	-2.088618925331023	-0.6492796014767342	1.0562646183581208	-0.6960375417936258	-0.5278367421346347	-0.6557144498115957	-0.8722098357066427	-0.24058925996663424	-1.9683608572959546	-1.087741880268828	1.4520437364422885	-1.756491635542031	-3.2833807869861023	0.656261103650792	-1.2565093001259873	-0.7042607119290067	-2.1231473992006586	0.42648159692465054	0.34235754388447526	0.10238458312438106	-0.73826240043255	0.40876882547094284	-0.4085741013580634	-1.4914345203392967	0.0	-2.049047185241659	-0.9202967746257741	-0.4862359860258695	-1.623762459099707
-2.417028984132077	0.2695325784020407	-0.953939442958732	0.5938874282772091	-1.8754282273937382	-0.7824534256753258	-2.269637858463557	-0.6078419675605514	-1.5400666621386836	0.6207276203868314	-0.8178329984989398	-0.6814051009162211	-1.0127737943084367	0.6430867242669794	-0.001520205588267744	0.6562274954247048	1.2457967958122096	-0.43966589517926613	0.54644083863084	-1.5754854995394452	-0.2312191600955461	-1.0319727127850764	0.07896374679575004	0.7969051231063212	-0.4926137267943182	-0.9300658644305373	-0.8634608041477416	-1.4594768074820197	-0.6131099947569276	-1.798879278844663	-0.09794298893798146	0.9879031028133942	-1.0626970469710069	-2.158175993437424	0.6222883253304036	-1.3907303302140939	-1.0448434950319503	-2.4117933775273572	0.8025465986989513	-0.1468366453812126	0.5569941779892462	0.008183011229514453	1.351788007796623	-0.37393960736274956	0.0457556389942552	0.0	-1.2612937983315489	-0.6900077975778368	-0.7069966860834328	-1.1212586987026618
-1.709195737037777	0.7340010918495613	-0.2892267166349666	0.762572111049724	-1.915602524819338	-0.2904060639897626	-0.04729103344715673	0.19931389063704852	-0.09060735050662715	1.4313401497466356	-0.21189854789481005	0.5589362297501655	-0.6132214013620649	0.8686908126047516	1.047240463182692	0.6142207237657475	0.7170797739904533	0.0804004935812083	0.800892488863748	-0.530272007596575	0.6605408570708827	0.47553041631439485	0.9608666479798751	0.4379011612663211	-0.25460320828655714	-0.8951559875097563	-0.5357137434766023	-1.5434078605349384	-0.48724135805992724	-0.9089447495755376	0.746618024740741	0.48381459644019276	0.321517160757854	0.015504593294505575	0.38243521221582266	-0.7021972944811243	-1.0843486772099464	-1.280614117974682	0.8374993394690157	-0.4450367589272808	1.14033151572625	0.8757626837335989	2.008861765239558	0.22204940891783448	1.108509246372723	0.0	0.44274181794431194	0.02585035642720719	-0.20205432660145306	0.18328638151259435
-0.8253679049186478	0.07649648204302113	0.6514692799765781	1.1124836558586426	-1.57447096514616	0.16498390008433894	1.871106852024807	0.5299550850963424	0.7047642356054206	1.4716591333807663	0.24979775875820215	1.3393945880907265	-0.27053402342797755	0.9793167571970072	1.519183365819333	0.43801297819549706	0.024196515157329488	0.7675497868681042	0.7211527490546001	0.5630426239514633	1.127050546263443	1.277265897086962	1.2973086486703864	0.35718542870113873	-0.0892949603700392	-0.7091150010425514	0.16388541398202025	-1.3280811128840484	-0.06879072160865082	0.5750337260965303	0.7137198351534154	0.27393118597724503	1.194810522227052	1.5493121345305572	0.12225988824079563	0.11563813101736624	-0.974208905902208	0.17483855269735227	0.4303164610392867	-0.4468775575555862	1.3501670422252798	1.4021348308885278	1.5606594879468274	0.7459877584385106	0.8139757119677891	0.0	1.7683491282876105	0.7566652397497778	0.48732040451724506	1.4196756077446897
-0.5249316016353207	-1.0739844146199033	0.9862857411305544	1.3346420756747652	-1.1969983968253983	0.42783818005190005	2.219412753346355	0.28070562324900933	0.5078541836290111	0.540351798081773	0.3979634125819478	1.3060443685741199	-0.09248472132501032	0.9692502638658287	1.1177350017669894	0.11966248926680927	-0.41912638049860157	0.9237998053006328	0.1627353824546004	0.977765399987977	0.7874180325714513	0.8832798457875389	0.8768258708224337	0.4806499463406208	-0.15419099324747118	-0.4488910423319533	0.7652206168478041	-1.1786873008792447	0.020100647657449035	1.982199790972752	-0.07129624206133107	0.036982390896374916	0.9288220801580533	1.526882170178922	-0.11330842036030309	0.3748579823652601	-0.7822032100640317	0.8346163806268344	-0.09312053663900297	-0.453217342894825	0.7595453873243582	1.334980656147031	0.21774744750892694	0.45790306874080217	-0.35979097510078	0.0	1.8939910219201102	0.8300042609592653	0.6018240129534881	1.76315067821773
-0.8877482585766061	-1.5504542818339104	0.3517724124356029	1.0038525910125802	-0.9684500076797727	0.5467744525930036	1.1614605844745047	-0.20665680628775204	-0.0015525689021461916	-0.7681020394910579	0.3229595474504514	0.8348705522721491	-0.14625170863540107	0.6581327092017948	0.3959879192689749	-0.188647137420542	-0.5925989945306018	0.4252962265895506	-0.5938093404465374	0.6831623357922825	-0.04273804862112032	-0.20849822221156392	0.043821383719141675	0.4706731090937244	-0.5489367686365129	-0.09570672323964144	0.8990209489955555	-1.217542841500125	-0.5508986083391684	2.4447422541681316	-0.9309443550078496	-0.5520068656276932	-0.037459525156618205	0.486850222458948	-0.38777672657231405	-0.0472480546499026	-0.5228840878731958	0.546232639823106	-0.29351344934944607	-0.731704377262278	-0.4717246010645133	0.7122184514973919	-0.8234434172057554	-0.5676342448006814	-1.3412694708686304	0.0	1.1348216815662513	0.07974498262458696	0.0008236857112108383	1.1174488164666576
-1.3651402535808876	-1.001810089084807	-0.8098868888451897	0.12497091571751104	-0.9347165532276769	0.5156555475109978	-0.09942965794748605	-0.5738918651581995	-0.1475140516994795	-1.6521687917457082	0.06472153115143758	0.38651267182514243	-0.4013653048250105	0.0278188384037637	-0.0484975613483021	-0.27818183183210793	-0.7380808410154709	-0.20154540246667885	-1.05801093121687	0.1897914492663063	-0.8218228440778669	-1.1036424181482984	-0.6771675883873353	0.15956447380845376	-1.0816980166593313	0.11746589520868715	0.5651732451043275	-1.2127173602640984	-1.3455032383840886	1.6463061354191755	-1.4401617896554133	-1.2215617166960666	-0.8419933938469846	-0.3501022537946296	-0.7517781913599264	-0.7358399647158426	-0.26911879588720944	-0.007298245633165995	-0.05874163432955193	-1.139762136391085	-1.628435459674297	-0.15956261402375635	-0.6582804786410472	-1.5209668894358568	-1.6991785681207199	0.0	0.39633976047428043	-0.9609993863735105	-0.715074399593666	0.09006538366951118
-1.3763590163111534	-0.1999756223191109	-1.697860980866007	-0.824256734215325	-1.015646881749034	0.271214079038571	-0.5957943713144974	-0.6510201116373523	0.025771172398895394	-1.8381623215376417	-0.43854233649747865	0.06988157370656778	-0.591423575903218	-0.5973898813934342	-0.26599034328676757	-0.08147961063006895	-1.0264119047912135	-0.38795420139022263	-0.9423212224312933	-0.050936380980072735	-1.2251791225065616	-1.2770983543049783	-0.9096685118842289	-0.30323531758039235	-1.211733719936846	-0.14540566931820695	0.04773888907338992	-0.850486676823013	-1.536436047816089	0.25826889028778843	-1.6646519308318426	-1.4237688867153648	-1.1262457553185214	-0.3043947334588502	-1.1667217045017948	-1.163317078116573	-0.11641166086312499	-0.17704123127997187	0.30938825579500134	-1.227551721422455	-2.0392086410039045	-0.838225659025903	0.27941473009230827	-1.7573515452839958	-1.7991360755799832	0.0	0.1671152486276775	-1.590305057124534	-0.9185608197306585	-0.6741386414095503
-0.8078038414673546	0.03387559580514538	-1.8243243891994387	-1.3893991672327044	-0.9743307385600567	-0.06007247595459308	-0.37252757498051303	-0.40631425897215834	0.13328119482121364	-1.5753919775323222	-1.0239580933025365	-0.11869950324281293	-0.304842620435523	-0.8557280830269564	-0.6654258254697083	0.32420754023757603	-1.3924055707518737	-0.11405358044786335	-0.36101338548210543	-0.027718254014153725	-1.131886416853816	-0.7838318803155757	-0.5031573653532837	-0.6940020934097182	-0.43194511265655255	-0.7494861730020493	-0.36199021880649385	-0.10159900963894923	-0.7859195156516683	-0.5253394752809758	-1.655891046371139	-1.117046287469593	-1.1767050459176052	0.35310790395978314	-1.5150251302656361	-1.0457635209062455	-0.05289106846798532	0.09285759121797789	0.4176855722489474	-0.6948049612807625	-1.6412448941971356	-0.9933932642698312	0.7008440930492646	-1.3636489196637025	-1.8662095592054855	0.0	0.17024933323128358	-1.5658188569239364	-0.6436937609995033	-1.0563108192443644
0.008566635154399885	-0.13243929032418017	-1.2860407721464893	-1.5287096222500016	-0.5485773391605733	-0.12411360418929149	-0.10252765635585849	0.092034026987312	0.17395277664876657	-1.042907874041077	-1.1774263188562617	0.03817151829294237	0.6156011414282501	-0.762833332622016	-1.221372488740213	0.8570013836442532	-1.6387105837375722	0.12143549515866112	0.32007073452541096	-0.012071750729654114	-0.4664662845982973	0.05694655370173805	0.44655384294341266	-0.9652356245219742	1.1473392436131407	-0.9715363470134298	-0.5298125732625918	0.6926390674346642	0.3509854109898241	-0.05738290961674188	-1.0999541057702429	-0.8776239439003086	-1.2627034702623037	0.9752122194696075	-1.6623088142041724	-0.42475547262872787	0.029768950378891334	0.48025023305205833	0.14831400733738198	0.2859633116366122	-0.9431436881450466	-0.6382247621275855	-0.0293936469557598	-0.7986779436712056	-1.4042351883188249	0.0	-0.09486682003124511	-1.164703774893535	-0.4497798109482952	-1.349735201218019
0.6725168598863123	0.12851653629143397	-0.519096074640593	-1.4415636825441742	0.23329215879384976	0.2849432763362144	-0.1891291828059574	0.6174438591742455	0.4946946516258858	-0.1074569671705441	-0.5203484179930378	0.7380622397785	1.7619635449894977	-0.6724042022652246	-1.3304922308037002	1.435488155719279	-1.618587063107028	-0.1505713677993399	0.7697835091718097	-0.15049456644661188	0.6710726754677432	0.955114851297305	1.5220674140634523	-1.180159035505718	2.6517417605371447	-0.2570366971778939	-0.43975039620743583	1.1039820916396321	0.9866715914650099	1.1206014634163568	0.22557620270266038	-1.1143202073376501	-1.131660465331708	1.2369609939665211	-1.5277878854102362	0.4099386238188424	0.15409106076694637	0.7869444812741289	-0.26666978501385236	1.1947512860472926	-0.4716613846029458	-0.13199203196859433	-1.128749433930551	-0.24036115372406702	0.10379382946984494	0.0	-0.6852218074342805	-0.7339389874287344	-0.6762317592927876	-1.7047573483526808
0.9965116985675379	1.06671098229781	0.09485752250955816	-1.1548710087804033	0.9128558324584907	0.8583255724030796	-0.4085454461284578	0.8183876311968153	1.091500165033665	1.189991962390934	0.5922696355053744	1.627659532560841	2.383783982535686	-0.8218013710699794	-0.5928952028155525	1.83094863807451	-1.3096699073515718	-0.8965042750865511	0.8565050344979472	-0.29570265365788173	1.7578394140248779	1.6323820861671317	2.073648308969665	-1.2823733016868204	3.0578805151688075	0.9719252552994914	-0.12877224639478704	0.9890067483994694	0.8129477182067281	1.7770885112949835	1.7802692207800908	-1.428764558085035	-0.35122915917123226	1.224984044598187	-1.130867723190617	1.041725972688447	0.1653269808095812	1.0570331307131715	-0.4648642945189212	1.584774195054746	-0.3159597398260129	0.10647234399076333	-1.294109033961015	0.46636686427168467	2.112250265622502	0.0	-1.1809128084919567	-0.34005364009962064	-1.0194466561220485	-1.858781038856732
0.9880863831063558	1.8527346924209487	0.41634591943746946	-0.48868162658887976	0.9570578586727914	0.9559074032142076	-0.34512675567597567	0.46608564253450074	1.3621696875081	2.1856483418082355	1.2469395179187222	1.8612635441694068	2.034010440363462	-1.0676681393788625	0.4918077133937027	1.690206507562605	-0.783890073979282	-1.607277889522136	0.6453988719325597	-0.22725139645975023	2.0331807373990056	1.759009952682418	1.6431157547305353	-1.0823639466032815	2.0807500505814795	1.5838715584129537	0.25682811671163575	0.5851212848618595	0.344383859299944	1.192003572370745	2.47074386616061	-1.0444944840138604	0.9502492521508807	1.0614535867711108	-0.5818729332140086	1.1326418289352864	-0.08350002821749423	1.2816208860214924	-0.24239869995573277	1.3891743955650362	-0.2092363951476092	-0.0515822629306314	-0.21450765055271184	1.3023331538514824	3.1309854020557415	0.0	-1.2066598421604342	0.12146278718891229	-0.9332539176779046	-1.4803682365656154
0.7208669527522712	1.5164801704400057	0.5079113235184745	0.5450307789647235	0.35987407837774205	0.25105894510080246	0.05146199422018329	-0.2698280343720175	0.816259472408072	2.041848256794133	0.9438486443353897	0.9395973374427417	1.0008657004355626	-1.1512346966754998	0.9188913154188475	0.8831944482959808	-0.16606710719110002	-1.7333793534897775	0.33047897781812136	0.03063995973053686	1.1743046125052066	1.1643951859805506	0.4159832178157688	-0.5180083566956672	0.4522703590330804	0.9661950122799939	0.4048746923082398	0.2613943936112032	0.2558395624050696	-0.1413215516414285	1.7709541137221771	0.17825138193706075	1.9561500225478765	0.6806547332784103	-0.004549113421276989	0.6963002988647867	-0.47226913675694887	1.2126201106677195	0.2871456864594795	0.877820968407763	0.0443151141790475	-0.354088878039484	1.0664056884708362	1.831287297740728	2.1915264025148002	0.0	-0.8257381701066967	0.6258980415791268	-0.3393007064745908	-0.6750948356515791
0.32575553489325576	0.18606497791793822	0.5289838625047893	1.5087323050663841	-0.18425395103125475	-0.859623345396068	0.4502717817691557	-0.830968104970562	-0.15598505319344802	0.7479467282624095	0.2715328960117725	-0.5962138125140077	0.056833172072938726	-1.0871200848189386	0.31402228473372235	-0.1969482944910626	0.40829556744126283	-1.1164713877236039	0.15043932532259074	0.16623465033889062	-0.2395025341219839	0.15129372351168532	-0.8331843299018845	0.17990727406860418	-0.7230437295215849	-0.19510607262608728	0.00996460581641876	0.2089395355885509	0.6225955014715125	-1.0266937934909275	0.4634281179285947	1.460954521254216	1.9309562123564237	0.00806033012990365	0.5577490235567091	0.19151219996331834	-0.6493508780128325	0.6095997178697437	0.7477722967571017	0.3833199618924891	0.3355825368185536	-0.42265091775987657	1.3348419473971131	1.6357860880552304	0.025543295563552122	0.0	-0.38959675844373354	0.9796598917464832	0.22560852809881007	0.0070021307417918975
0.04756677230385807	-0.9213104038953462	0.6392047427049193	1.8932413007903002	0.1305877712243152	-1.5765188993149482	0.5664826536113443	-0.6497873995313401	-0.5845217115475011	-0.5964068417141214	0.3426339551203094	-1.5524804476364191	-0.22946473065010578	-1.0852979119589847	-0.5516415431017085	-0.8658562817409066	0.8714468967977267	-0.088845271546343	0.2556582186036791	-0.12601765462855355	-1.1276749693957289	-0.5719490608537694	-1.3703097541982103	0.7009995240039305	-0.8992810951600996	-0.6061354691237422	-0.8684402167754572	0.37702451018559996	0.9327127057355177	-0.7522273570309871	-0.04850332865764729	1.98120444813632	1.0399906192779682	-0.7844757522156203	1.149685007052609	0.2011812896811134	-0.39506378610668463	-0.37169561424507225	0.7612676489747171	0.07378898549180742	0.4455958638095662	-0.10736451799047601	0.5404469393070901	0.867730262958928	-1.5085737450756063	0.0	-0.11433806321166995	1.0683684587404552	0.20038367191735185	0.11110332600259086
0.1419726062865131	-0.7847377540690041	0.8867619677256497	1.6760010849901565	1.3695600710520413	-1.435361312582201	0.44057013872319134	0.3612106699391893	-0.05921749034306791	-0.7790297551272682	1.4892799593533659	-1.250669341360647	0.07589325698198464	-1.091090967539156	-0.5760085626419897	-0.7977738581346265	1.2745108422771538	0.7850135333302397	0.5623473208560185	-0.8029257658459984	-0.8881394147329459	-0.4586378733861761	-1.1031526738974693	1.0070167514343407	-0.4035452898488704	0.18898230886594236	-1.6546413526952428	0.6391052315764866	0.775093418986364	0.25701682663266034	0.7679997105827144	1.8193386730307637	0.23500391546513094	-1.3239069872876423	1.7786089103885883	0.8737796844904405	0.09727828312555035	-1.1672927843091625	0.27479289306125293	-0.08246528896887237	0.3656047616449532	0.3840777823086551	-0.23024997783812348	0.15629333183433347	-1.2173824909242879	0.0	0.082857911301311	1.015518240437701	-0.37117962286632983	-0.2596019622236057
0.6025100446880629	0.355559568204047	1.1326439237325283	1.3448048043764742	2.631383921386414	-0.6944807141523761	0.2824171552072338	1.6110429795122903	0.7070401081421365	0.26122081873577724	2.726002914051881	-0.19195458787469488	0.4775599381739602	-0.6503068025279476	0.4053335082477185	-0.3772015125956282	1.687243878208784	1.0935762399788882	0.7497104440116292	-1.4235524701270477	0.0530014869124632	0.3383835286056557	-0.535241432646448	1.3274528347761088	0.06748169968245049	1.2880518062611783	-1.6278054038607537	0.912051383821904	0.31649242619703716	0.9359231886989816	1.9713425360195325	1.7552779379320271	0.2762038510723586	-1.3372886666843105	2.2619296139430416	1.6797543171634757	0.39200365909794754	-1.262066241965649	-0.32099980006813955	-0.21785448077687428	0.31506892685066934	0.6778527175588517	-0.0328734286943205	-0.05032518425640932	0.35875158610014735	0.0	0.3454675876695015	1.0168728279854444	-0.8856313775167781	-0.5927816134606295
1.0299233783184427	1.3308305123689907	1.1328339654312656	1.2766020213175233	2.7750181205913607	-0.012531296428543401	0.18000597560460954	2.154777261309612	0.6807960966504395	1.3687104730333404	2.7099913535135136	0.5301240197737034	0.5867528336150742	0.5455971423567537	1.370025441215499	-0.2786045386863485	1.9872933529579626	0.8018286745855108	0.4947118127659706	-1.4708406346247127	0.7124642645952525	1.0757952605714405	-0.1751790042658286	1.732608403371167	0.1285002400405943	1.4580812092836286	-0.5904503757294904	1.080638767187892	0.015830692791924977	0.6516539760345289	2.1645524092992297	2.15525480402977	0.9647521754303817	-0.8732434980629245	2.2448201425377343	1.8309248969601766	0.27774573201050085	-0.662306512046246	-0.48574154831549776	-0.44544668403071946	0.43781690079282165	0.5547923829052498	0.8994553824922171	0.09034715788783573	1.67533402840979	0.0	0.5908723694958123	1.0666452652628748	-0.8089615028988916	-0.5319287527471935
0.9091231574812036	1.283701452208349	0.760292590725097	1.2119351703309376	1.455510311094726	0.18154484946733154	0.06754825364399455	1.398819072271291	-0.25777099054511604	1.417123650493308	1.1788689345575758	0.3824706443177144	0.40604860076645044	2.035003501905905	1.2059457186872333	-0.6973978738634486	1.8062169355464694	0.18562770379728125	-0.21004329565305385	-0.7853553705432266	0.5210891183201655	1.1271184024495033	-0.09835394000583633	1.8285282759916655	-0.1212467226244006	0.5004921378542908	0.8212542622380301	0.9155913565044336	0.012930931619506786	-0.24522178817148296	0.9843649683527547	2.382495232509481	1.4228259927484643	-0.24667108163721316	1.464081367305741	1.029230790068656	0.00043404646074404236	0.10454923738085031	-0.058568622727222804	-0.7667363467880254	0.5695561123894972	0.12818673583186121	1.469757406234301	0.09695689412461649	1.7543572727794334	0.0	0.5470229756588775	0.9345964122074356	-0.17371622047019028	-0.19154899106440396
0.10881698888859054	0.38835387791973536	0.14089642719897516	0.5245207069127703	-0.5222019686564913	-0.015527618534582888	-0.07836542670907609	-0.32073338883294433	-1.1846166473600515	0.44502139916459177	-0.7656381104716676	-0.18085144574932188	0.1558637205602922	2.767827883198527	-0.0721834010962483	-1.1160822788384117	0.825474846377804	-0.4003560914860183	-0.9638897054975862	0.2639962839089378	-0.23208104397948617	0.5607261548166579	-0.09734277697542276	1.0773597022118842	-0.4290867853925814	-0.6226703876493512	1.595980808581552	0.23470639852403716	0.004893216561111586	-0.8711997526454552	-0.6188568579722074	1.530557955852027	1.0683628824226883	0.19431444732995617	0.061809113607718215	-0.2063136422964335	-0.012263480737399787	0.4619432017801656	0.4936258424792336	-1.0280028574012756	0.38792153385108624	-0.2534760470286314	0.9174150763935126	-0.2641763278452907	0.8708815893179133	0.0	0.06956196672079742	0.42766117397603387	0.5327422270309334	0.09593993275409467
-0.9138167563524168	-0.5789843215024072	-0.46949153716543535	-0.9647515038092948	-1.8748851996935014	-0.2065227420507524	-0.15121112039421752	-1.84671291934623	-1.2806056016591427	-0.5687840435104008	-1.8336220481454115	-0.3946861473453784	-0.04880906952255604	2.086279661278212	-1.346555632698942	-0.8928558838007363	-0.7906520499248734	-0.6897535560273986	-1.231691013857039	1.0408300166795512	-0.8530045574182554	-0.017819273265508796	-0.09641269552327386	-0.509687931001359	-0.6928381288079486	-0.9593251496105473	1.222488130837063	-0.7927420191139237	-0.26082755640396965	-0.7182743326357371	-1.518395199964403	-0.4000461514327139	0.18629592615800364	0.28113112098177506	-1.3855792936332758	-1.0053778202269896	0.3786592605458504	0.26364636626452403	0.4550884282853253	-0.9825728594026074	-0.20445364693354956	-0.302831532570915	-0.44336519586853773	-0.8086656816847637	-0.1236539290209994	0.0	-0.6319637732555938	-0.3710307256967659	0.8547600404135824	0.2188750388382577
-1.476839460266762	-1.0891974837533158	-0.924505330270118	-2.5850218816796855	-1.9044774946971406	-0.09664768159249369	-0.06480789105830623	-2.0802435062663083	-0.806957337731372	-0.887515810575932	-1.7960891522997757	-0.0679334300327827	-0.2858651416296054	0.4601648524599832	-1.597167110562002	0.002695230364320825	-2.3140002634384893	-0.5258914640008956	-0.7730523112262477	1.1335271175247257	-0.9677767653907985	-0.15351299434461937	-0.22629487340902446	-2.1289446413197664	-0.9115239469255603	-0.5819309879846579	0.14739408316540828	-1.606374415335231	-0.5734884682498543	-0.09916434726095208	-1.5336425371022107	-2.340679853298276	-0.4721972751189947	0.10827632975919314	-2.243341273086433	-0.9556415419227228	0.8856362885620135	-0.1564653211019858	-0.41994934114122656	-0.4853943292178856	-0.8949549443993304	-0.06713103352423308	-1.6247259793902966	-1.23958825707607	-0.760358953526502	0.0	-1.1203135722979725	-1.1314013796415712	0.6859132909170446	0.3523154644126373
-1.270405342365215	-1.1442141654904299	-1.2342735165261927	-3.34573183180038	-0.9868455873262321	0.31039754967142147	0.0999978566343229	-0.9576751837504739	-0.6620481495981356	-0.687778791266619	-1.4101452628116822	0.32826151905225437	-0.6446000984067681	-0.9098227178730716	-0.912846738895676	0.940689204016166	-2.934346641746168	0.12412243632281517	0.14843271637771638	0.6624613019233246	-0.719969704709432	0.020072289808822946	-0.49048215095297654	-2.805478184525273	-0.9990846950635509	-0.30478329983641794	-0.6500429271986776	-1.6735308425961053	-0.5095042781811712	0.2409663362388356	-1.2844840478338426	-3.210246132706022	-0.5131237787082493	-0.043111160795794815	-2.3025437936292503	-0.44009937217778555	1.1131808092658215	-0.3617416733331395	-1.567301806199343	0.3066238488257506	-1.1898764343912482	0.06078260609329032	-1.9137327357561107	-1.414655869769188	-1.0941869018156396	0.0	-1.0892187055015192	-1.498482249924653	0.21866485056765203	0.6264634891825605
-0.5745865143578069	-0.9344111493526481	-1.3674917227328462	-2.8489099905664403	-0.10780958870078848	0.7800399484788852	0.18546495461150128	0.43854404868447733	-1.0970308316718802	-0.5417356859411796	-1.2767575775424562	0.32006819394370495	-1.0450276381718562	-1.240677369439348	-0.23829250739380192	1.2784731702650882	-2.4053648659794273	1.0514464782483737	0.9558911103378129	0.13374358591787688	-0.3824252255972944	0.05094443509594032	-0.5614298302666799	-2.2923978804403196	-0.8114620828752919	-0.5987861805048027	-0.5523292489895707	-0.9978199198776616	-0.031113820047704844	-0.11150386216780393	-1.1884202239856423	-2.904753372688196	-0.20894956292136663	0.07302686614592445	-1.8964757711425686	-0.1857208989944531	0.944269164890359	-0.22386016187769445	-2.0504412642682395	0.9565843523292739	-0.8307613272287029	-0.32758503135909894	-1.358020918366568	-1.2711429397464815	-1.195501256237348	0.0	-0.6070178959758604	-1.282830225059574	-0.23966274775913946	0.8939846027528927
0.10350709653207923	-0.5433497217610823	-1.1292894453103797	-1.6034650298928692	0.04930739146761578	1.0206428770202365	0.16129001315137118	0.8929716026576723	-1.2859155055149778	-0.571760854214816	-1.1413974072242952	-0.05219910635552895	-1.2668417776793832	-0.8106688686551273	-0.2530131842520676	0.934753224482501	-1.2143868970520537	1.7427811550928576	1.1806494147528535	-0.02426440550159628	0.0013824223363497654	-0.2238536244391243	-0.09415841383582839	-1.2607495464838152	-0.358344016014571	-1.0833106910311765	0.2107125645465691	-0.1406845782672354	0.3792806258320158	-0.8519720873054863	-1.000973024758221	-2.0979211234867736	-0.06326828529129212	0.43373949760526653	-1.4999534471990221	-0.5234392970069023	0.5857166674889798	0.014134394606449286	-1.3846402852195385	1.0661134469271805	0.0006471480844126979	-1.2106104098005892	-0.476989575561063	-0.7024811614051607	-0.9235952835238351	0.0	-0.03205121974964174	-0.5323942425498472	-0.37081744725529303	0.9252286205369002
0.5313933583008132	-0.05476178533414817	-0.38498190754309614	-0.46326648102496615	-0.3784762634294054	0.8611690421678996	0.14752053648037589	0.2660275889515806	-0.3851814217786554	-0.4330912656177924	-0.4720976658054757	-0.4126609461471755	-1.134342294272805	-0.433430404902069	-0.6939930997483855	0.3052438538576715	-0.10437567233275372	1.6381429696803025	0.7779655154209736	0.18647420145349886	0.5088897991253514	-0.47165484427681176	0.778187062828587	-0.55110736992324	0.13087955536571122	-1.1105385859505368	0.9143069856302923	0.32626428138003893	0.2836020240819853	-1.273004499520556	-0.42156907518501363	-1.2703422104823743	-0.25743786820896086	0.7387675366652804	-1.214633797141556	-1.1134957492603557	0.30080774566874474	0.044788427827830095	0.04366129554225926	0.6411549126883833	0.8446743495881985	-2.0052224802251213	0.28257976794044776	0.2656401577090315	-0.2863719334007873	0.0	0.29442704564826166	0.46296791187126995	0.04839799921878699	0.7497785254793543
0.8295843989749906	0.29413384490164257	0.590285593584749	0.13165008521291865	-0.7064616847035625	0.39643100537864684	0.22658581626256938	-0.3991567792485078	1.2214229246175443	-0.03565568739658459	0.546146707963222	-0.5435316034762608	-0.670359255541811	-0.45556813383421724	-0.8119668380137075	-0.23616786902968828	0.5411700401438648	0.6370578370315572	0.12253403087931408	0.4082978641480207	1.0126795449777293	-0.29149561874033236	1.4300437860785842	-0.3332727777895646	0.41813232878107076	-0.5766261197866429	1.087169430507005	0.35608436545839584	-0.14078349874929225	-0.9393615367410896	0.20618741601414292	-0.2932562355553732	-0.5990587153697651	0.7154202175715029	-0.7140077209135607	-1.3536347973131826	0.18061207110019176	-0.1570080751541112	1.3237688725139714	0.1250395383505506	1.301965478740799	-1.991307527524396	0.7617133876490828	1.2197282374257576	0.2797840495230549	0.0	0.2924877321267139	1.2424983037912314	0.9292823129829615	0.6449509786041555
1.1107820909946262	0.2965756984865553	1.1528150826312562	0.33394096058843725	-0.420414678618846	-0.012691763164855147	0.3319030125499033	-0.08630957197264316	2.138314618968103	0.13441662096355514	1.001280800456447	-0.5208511813346386	-0.10859201289922249	-0.4595695464431482	-0.318871101252074	-0.6048108577689602	0.8323526866393256	-0.6547887396622835	-0.2831927387661335	0.3282280152679671	1.160575713806024	0.25356327787392646	1.3299295050716784	-0.120915623642441	0.48183540189008867	0.053266125757194964	0.8611742507998731	0.35367123564624126	-0.28179568970673613	-0.08840591868898161	0.1812593763448575	0.9623437369523727	-0.8630257879270645	0.45509068702944483	0.2535486319140806	-0.9883744154370074	0.1617946056910614	-0.3006559916702721	1.7358107667984488	0.004367702347943147	1.2586873310863098	-0.9943082241487209	0.939346195334892	1.5416489681283678	0.28631779183575795	0.0	0.14161768163135136	1.4010655986597844	1.7477829328607266	0.7576929913297129
1.2068808923918708	0.07019007042007464	0.8548042968505749	0.4779673047030976	0.3521824921367268	0.0020707973784999563	0.3907435125144848	0.9592315058838349	1.5117412270371713	-0.33675636421797267	0.3335771484221463	-0.43133540333358283	0.22699263067635572	0.07234021238660795	0.3008316690679116	-0.8389070258697684	0.9976932579164187	-1.3416020737949506	-0.1784975192101513	-0.006975942412683157	0.7395373126701323	0.6484713489286811	0.5915840712270427	0.4418351313881646	0.4703516988182197	0.39652970676869964	0.6388413278511647	0.60661725730571	0.14144215567149532	0.5864749395000268	-0.5909136495240525	1.9559173205922404	-0.9732585735225271	0.35630636826545425	1.3618988154840375	-0.30712703854650836	0.15711760299997335	-0.09394342811097638	1.1767738624316602	0.3465819990926805	0.8798713657204831	0.34295331953367714	0.7750686817046141	1.0231594014737413	-0.18380948241300635	0.0	0.09299205293620683	0.8997184207477545	1.8399088304211888	0.8852732604580592
0.8745523530850949	-0.02686956433765366	-0.02189980637583799	0.690256774796147	1.0085288429646357	0.44493704445977905	0.49816506178253817	1.427833215666523	0.08608485774612461	-1.0199229258393654	-0.8517248825702359	-0.193433472084137	0.11736101358405915	1.0315724590028819	0.4132037708182741	-0.8898611503218883	1.042185223096042	-1.0225749966892645	0.2579981997697939	-0.26415834338427424	-0.03018083934609672	0.48366577781074205	-0.15062176925291856	1.033889973167409	0.47033700074267676	0.5448470003611989	0.5587869427716655	0.9177137849009005	0.6631632962597395	0.541930163078549	-1.2748607771034994	1.8161184162147626	-0.8427296765457017	0.642186875714275	1.8449705554711893	0.1916796665066518	0.09161983281056728	0.41707770867655053	0.0640105251594535	0.7440944214289609	0.44964665801749715	1.0702622144633218	0.2627502992929092	0.2117374705846595	-0.4711533480403876	0.0	0.29263729758242885	0.1661001453874894	1.0209856247627747	0.7679877348144458
0.22007277136205744	0.17331634989388722	-0.629123116849851	0.9137227823885732	1.0546608536418813	0.8691344023317623	0.7986615259703729	0.463944977121001	-0.5678950268960454	-0.9164050111011531	-1.3360219382809888	0.2264051472117701	-0.3746718054219751	1.772617332716683	0.0007509396558851508	-0.7073470885493144	0.8520729864975105	-0.14583358880118677	0.5422357794291893	-0.18502697609613686	-0.6524741110984964	-0.08585767271312392	-0.4039894953541836	1.0476798356946655	0.41470902890660527	0.748704007528357	0.39779921297771587	0.8744447334416096	0.563323418813422	-0.17948683720252298	-0.9806958840257788	0.39342762460381514	-0.27024029965319796	0.9812625012404719	1.2428088216781	0.26793989691954506	-0.13315175178453412	0.8430202361892107	-1.0070124736546047	0.7382789214168091	0.1927104607423167	0.8021082516686137	-0.4363522429241077	-0.05225314829163487	-0.06791617632225982	0.0	0.7342809336281796	-0.2210466186053024	-0.08940913390888584	0.5351830879841668
-0.2540240893844701	0.4398487793811168	-0.35712604269582127	1.1129408373520853	0.5389359446252912	0.7779544296908523	1.1619100097004567	-1.2072665345428752	0.18669419120752062	0.35775801985440836	-0.6193657397622071	0.5633087798162882	-0.8886481295045345	1.8237430686200513	-0.32194932237276247	-0.42997381147745783	0.5286807494936746	0.47665372409438134	0.2923557975787701	0.14320456558464206	-0.7964900062915494	-0.513722109789188	-0.2667110472082367	0.42539890463603963	0.232902117320747	0.9586686564092274	-0.031574965609067446	0.3945680536922014	-0.27287849169700723	-1.0520117617635316	0.17117258140838562	-1.306020560382575	0.7771568866328373	0.7422551817194456	-0.00990808420585588	0.08852217512665962	-0.5816353511464385	0.8066915239120236	-1.5339572995275257	0.2848306724230703	0.1654619944727859	0.07413068029601314	-1.010642349318502	0.5016389825811809	0.7758879879367633	0.0	1.2942252442859625	-0.040578214832610184	-0.5299432455039262	0.6452298720244973
-0.14206236232755487	0.45852192180850476	0.5420891996049358	1.2722422099858282	-0.03775890898397962	0.15986774302138793	1.1239339610990888	-1.9374058249316137	1.3523528332720063	1.889508709725915	0.5459870699109548	0.4368624671374919	-1.0049226325625051	1.3015989570939126	-0.023181529366225077	-0.3050148931479016	0.4226074298535095	0.46953552496308393	-0.40197380086042883	0.36903716788799745	-0.5376417986425426	-0.47395355685304996	-0.19961976683967633	-0.14163350731068977	-0.005750813045624589	0.9124478656902817	-0.5351657191834751	-0.14850973013826385	-1.1474895187948118	-1.554646475011542	1.129455078701447	-1.9712303822243091	1.8132320711398304	-0.2878659604849353	-0.8552132255534948	-0.017074462516319534	-1.1377202682232623	0.3059294733791447	-1.2790173320111689	-0.22892474116924477	0.2562467080673645	-0.226118936951173	-1.195101806590197	1.2784318252059879	1.3073239832933865	0.0	1.751566510476101	0.376110369437347	0.07351735223970284	1.2632594470854646
0.37040851599182245	0.2416356409466453	1.2049184611414971	1.2403601939208106	-0.19776498899145661	-0.455731004627232	0.32782262857147226	-0.9551875362320187	1.4726292197360444	2.2479377497999296	1.0507642206949934	-0.17909371944767155	-0.60964882050035	0.6004207730268141	0.7397174008270486	-0.386497884289202	0.7483247943678345	0.1303265377260455	-1.0122469544834352	0.20887842626818967	-0.19189474485320565	-0.21717211085919816	-0.45852954915958	0.032845471351050766	-0.18068830700790486	0.5989590221036987	-0.7101585196269357	-0.37063745770637835	-1.2715392405827908	-1.5484049593718319	1.0815854952172796	-1.2322956385703372	2.019840346360096	-1.5206125628652833	-0.564305997600573	0.094022854940522	-1.4913839632888448	-0.28982435243379945	-0.41174388657987293	-0.4178680061612137	0.2898587363523196	0.215194557180608	-0.9691333371068025	1.4516520461894116	1.0671706252683095	0.0	1.8088832718281787	0.4963040852084171	1.0545306653489805	1.8275802273080188
0.6319553980259245	0.05864754642284286	1.027659681355667	0.7937102465601505	0.11759807539815287	-0.5632480353222222	-0.9606896426334068	0.7377359854000043	0.30480463233833527	0.9635680395069212	0.6638931499953348	-0.8225676500707891	-0.05450957449006335	-0.10761722803809783	1.28745443738999	-0.45212975540157685	1.2527712990389637	-0.08059363197307479	-1.0499964703340559	-0.2981964847345436	-0.004406200539513888	-0.2693050165029644	-0.8603519791121309	0.8056288612705984	-0.307094653489679	0.35661052432211526	-0.44910318322712794	-0.31416508068404037	-0.6085670618576016	-1.2199770188295829	0.3135348191068086	0.08264067422838463	0.991696076123435	-2.042718549412865	0.5767991961656183	0.25113468763390107	-1.3794294636320428	-0.6040917938683869	0.49927725073433227	-0.2974949983527461	0.16597026759858044	0.8430308239839059	-0.5706506137021011	0.8160184530318183	0.28523853644654246	0.0	1.2212723103833354	0.13018985044201695	1.2892023838069278	1.4813141309563556
0.2006127315814677	0.0031820113483466902	0.2278418015110585	-0.024608683917101887	0.5633788247722873	-0.2664879138264286	-1.9248073020784502	1.4500482216817794	-0.9304997621793067	-0.9419911388507279	0.1512298159536603	-1.0018968380967521	0.11472479451792394	-0.8673495883306213	1.134278183090025	-0.31639791950003854	1.4050961897642469	-0.08118192171419243	-0.5633137235331654	-0.8337962673860884	-0.03304543285911792	-0.8108047452373862	-1.0751965159080743	1.3299036000869555	-0.5215608484607599	0.3968424628201392	-0.14927761501422057	-0.32263142091920866	0.1093699113642278	-0.7577794119410444	-0.2359337482178933	0.8993527990595606	-0.731414664851947	-1.5153157869119143	1.5714631278809892	0.15706832578335986	-0.8610984340704948	-0.594337126433999	0.829057543438499	-0.21515328605820225	-0.07564007801548946	0.8886121843562008	-0.30052167103781513	-0.0774542288107189	-0.4927002479054953	0.0	0.036051044755189623	-0.4043341928838091	0.2982692963597897	0.0366570116839612
-0.6615657955414509	-0.13830413781687126	-0.4606538086412399	-0.7403570668542397	0.7327889215913969	-0.1828202680987228	-1.9191043799397018	0.6392136140281359	-0.9423652143635894	-1.9716362115532697	0.22458017631830787	-0.7307987219063212	-0.32421497177272524	-1.5304739192612695	0.45690565420635	-0.13220032803128445	0.9470050629839626	-0.07642897071876037	-0.11328059911948508	-1.0690391202878655	-0.2415876298391448	-1.4261372214672163	-1.0032716929233374	1.0191918865593552	-0.8516808091270839	0.4243090698276214	-0.3178685189031581	-0.5368776203504859	0.1917685043943803	-0.18371064011689686	-0.1009403198458338	0.9166357081945226	-2.039500209810833	-0.518576988597859	1.7007410913380334	-0.28982888424400877	-0.291385921651282	-0.5190597616810554	0.41668214240114787	-0.41459444196981166	-0.30790252299582693	0.24607951186777652	-0.2669165769791555	-0.5645546963966838	-0.9590730933447548	0.0	-1.2717291672923001	-0.6441823815425497	-1.2499086966060884	-1.6217965457124628
-1.233696616380921	-0.47486922806329124	-0.5429739785017802	-0.8212490996404187	0.4737496105171439	-0.7162613368773172	-1.112308313328769	-0.6163437165722163	0.2423164180127842	-1.5746043333268376	0.6740031137688471	-0.47284061543678224	-0.9994030560717456	-1.64940066386463	-0.1441065424267722	-0.21948580907006532	0.1783186825962545	-0.09164706490602707	-0.18663018991280006	-0.9031207350520313	-0.5725655832220866	-1.5011838063988538	-0.7866176863537077	0.2106995495447291	-1.0941069247306006	-0.024926542634669667	-0.9787947384626475	-0.6891982340502912	-0.2911256612648702	0.4930360969592079	0.30374800002724495	0.6181077440496114	-2.2424968713518627	0.057077247099091434	1.1664552757850906	-0.8294404315224405	0.024434433290561358	-0.5917838159734905	-0.24428807604051642	-0.7382941866842025	-0.418040747029217	-0.40408838028057165	-0.29103232989938155	-0.48608331000282334	-1.1073134456784857	0.0	-2.0096976983614456	-0.44246267448761983	-2.162739477815942	-2.2811486373545926
-1.0565008003597356	-0.6637533110369125	-0.12924020833847286	-0.26763866061753827	-0.06558409352995923	-1.5148958026076493	-0.31486046236796583	-1.0103610596800754	1.4123223696168086	-0.469469524620779	0.7292384206493389	-0.5449107089289551	-1.233111772981955	-0.9590982882029061	-0.2627789333422899	-0.5899609630892731	-0.3538208517141913	0.08593054453270701	-0.6446612597167085	-0.4822888336416726	-0.9009296661855306	-0.8458967817570442	-0.5432936424101814	-0.2567944720505024	-1.0159048030893707	-0.8853976785256429	-1.560984898209692	-0.47566087691455256	-0.64381271473075	1.075850255112279	0.38578810176842776	0.48813839773543477	-1.6351092590064058	-0.09386186151922547	0.7453711838894952	-1.0053310411185719	0.11883344840298056	-0.7148071434250012	-0.4453790016957288	-0.7996352358631232	-0.3602040233199964	-0.3474735313577648	-0.0904426287272959	-0.15147461443383772	-0.9206530723639629	0.0	-1.7627460814142981	-0.04064499796493244	-1.8300791410571444	-1.5800724137446196
-0.34820797973259704	-0.2602592672229633	0.3696967119520845	0.2979593371905164	-0.6097489915155992	-1.7685153552685247	-0.13609839207976818	-0.5493827319160123	1.5167542765118809	0.2995209111223238	0.12555369001054761	-0.7178706896767992	-0.6554565326535664	0.1490516918085868	-0.0042556139328680485	-0.813972041249342	-0.39605229499099837	0.40781996670830295	-0.8482269187206339	-0.022799272811666615	-1.0196569779813214	0.106261516804918	-0.24494850244953753	-0.022293533928544773	-0.6499834617835768	-1.4468050146413827	-1.4369072542858723	-0.016818234083139056	-0.32235326303220724	1.2758559356850905	0.16455470193761323	0.4953657802980551	-1.039103162807376	-0.4844326646450039	0.8856369120298725	-0.5575183611834766	0.26035309492089237	-0.5808988627130469	0.04145266001401995	-0.4216840626080263	-0.1528109579584404	0.3952148665099092	0.3979024767846863	0.1149294707298976	-0.3057343992493583	0.0	-0.7548679045027341	0.24919258734242325	-0.696283729045169	-0.34147243690781376
0.2866880650259623	0.5710009179153562	0.7118484822706963	0.25657821678472026	-0.9380695611470519	-1.0548020162580176	-0.38821957965012205	-0.3932574113126101	0.6289322506219126	0.3774607151865649	-0.5005279657366783	-0.5187520634941817	0.4411076244529132	0.8657971852276952	0.2716192952512508	-0.48748220110840496	-0.1519523144317785	0.3009768676180159	-0.37965220018372	0.37715847194334495	-0.7835426862658462	0.7097779295678117	0.11692695109283502	0.44671685289431234	-0.28551545537712536	-1.0915731562583244	-0.5530155655074804	0.21869220177842832	0.5162101778789203	1.0392690898341463	0.12125931163231697	0.37357799889573445	-0.8848875156529571	-0.4790864600907005	1.2523815203361093	0.3020211540843772	0.5904142999725879	-0.0265456502009903	0.7452436711749871	0.14868808113757248	0.11418991940818542	1.1315568306569972	0.8840538897823162	0.20862197709265912	0.5807793033866869	0.0	0.30467443342489625	0.3334474907991179	0.30166950819712274	0.32135862704884954
0.4657447171631658	0.9892418860388488	0.8940568323219686	-0.32559610158971963	-0.9570782888240887	0.1937162260818798	-0.3923204744943018	-1.2561313203652427	-0.40361939539802755	0.14336432497771245	-0.37552845254867856	0.14119981089050732	1.354676647322161	0.7442313991662758	0.4006654026109781	0.24905093889964502	0.0496516948837914	-0.7192186973904885	0.4330542853560994	0.761329031410559	-0.27573415708635285	0.6922882070222605	0.3800141634644912	0.5141464195104116	-0.12730878709560262	-0.04252005492797277	0.5163036475603641	-0.03241122076370914	1.219974703040598	0.6879106991035784	0.4161519439136267	0.15126293327312054	-0.8865013272063599	0.0016586438130592439	1.1850956049796175	1.0251957397624982	0.9425520237617558	0.7344238369652432	1.0134629141126514	0.4782654015881058	0.2620011729722562	1.2740639113356456	0.9778958278912125	0.104230566958251	1.179040709732286	0.0	0.7939158993043403	0.30112535032598026	0.6437513755392661	0.12487758391473454
0.28551473969884805	0.371108922468788	0.8894428879454994	-0.7641975964906156	-0.6963067675059389	1.1032938564858639	0.17938014055530588	-2.385651814513055	-0.9624962252964708	0.014441194168475533	0.45141813016209986	0.803608669283716	1.5880612302216768	0.11582195616663253	0.5212164971389474	0.8277575366074358	0.11323062364609997	-2.1532156701752707	0.8237395927016582	1.1610483475910995	0.23560700461766573	0.3368972620911892	0.3616109860409291	0.17421669768533227	-0.042460934199926956	0.8144342625064667	1.1238609873708687	-0.48295405535389635	1.289089522625384	0.6344797951815667	0.6215621018763976	0.16132324757621103	-0.5981707720187687	0.49147367248313295	0.5020363793624113	1.195683411092285	1.056851346423224	1.2282233653554222	0.7011844464877012	0.36872207094341447	0.09394163850373714	0.9211593112033878	0.6109438822201207	-0.2545873224445141	0.9799334942098444	0.0	0.6341678836756404	0.20530478639888006	0.5316862523251457	-0.2757163141857779
0.05377033381164696	-0.8263403045087182	0.5511480045498552	-0.5311605075890458	-0.2837781384875167	1.1731758215340642	0.8920605183557239	-2.396071101035569	-1.0898549102097967	-0.008490339120210876	1.1312614272662784	0.9773147774640252	1.237310714977043	-0.3642509323421884	0.7625027327707319	0.9065265403255357	0.14088356883302056	-2.617920009568648	0.4234922212821824	1.4312829353988952	0.5385804678349356	0.1273180939590859	0.13968585254254143	-0.01761601771933676	0.2721747442265679	0.8613343146062041	1.0953184839084098	-0.600422898539174	0.7674959551545534	0.9595338334360494	0.361462087437059	0.5601123667798114	-0.06842283634391286	0.5821531488534271	-0.26840992458890406	0.8875960022172195	0.9053753119518775	1.0789494222440654	0.26507970908864487	0.018674911374927584	-0.41287533592134634	0.6175344149885394	0.15162881552470323	-0.7883570796008373	0.14858594933154443	0.0	0.21015459085817595	-0.013308243770243129	0.4036746228150292	-0.2263253278699747
-0.0734321441976532	-1.40405038287867	-0.13337486284123545	0.1564636813157943	0.10900626840928092	0.6201465824406348	1.0247362508882505	-0.9319406322668958	-1.0697979113763145	-0.11221682912833013	0.9667422257683965	0.6979706726379866	0.8168974422702611	-0.4802914199472997	0.9544242880189597	0.7380725331004206	0.148957017032453	-1.207190916135341	-0.326185319070942	1.2847333838215296	0.638065165753138	0.2513437574906724	0.04509506345696372	0.24780417336550206	0.8958968181867363	0.3389959358699094	0.7179705689199114	-0.20063664725065003	0.07685503444615885	1.3421747965052246	-0.050375445920487726	1.0537585273855083	0.248635460271128	0.3459799343709368	-0.4678408645143641	0.5425760084762193	0.7072629725687338	0.30447762953869895	0.18471291681289193	-0.21283724716601038	-0.9683390797609629	0.6464650877025699	0.018605353831223238	-1.1569097123067975	-0.5163041635219202	0.0	-0.09116806182699833	-0.38504221062045096	0.3425611469772771	0.11573384762481437
-0.12390023404772812	-0.7432505970859706	-0.8265091251778901	0.6268670028583473	0.36325415321090493	-0.011569955232129127	0.379059637592367	0.8703738659745394	-0.9486799753783113	-0.25423437998745846	0.13786243545759735	0.4508817878669683	0.7423989931892933	-0.5863217777477906	0.7663686847837197	0.7650692328956691	-0.0019098965277277561	1.2918075245180605	-0.6774254798957268	0.5540901565438803	0.6511656518983162	0.4524381467164476	0.2878666261482476	0.5704020045149123	1.5481775750029951	-0.06577411175514884	0.30041820031057953	0.3761704331334897	-0.40554381160612035	1.4310982355383322	0.06722601407085835	1.2136210960235527	0.1657191974887337	0.13237548854051565	-0.024573894402957045	0.4899199145989171	0.6145780697554383	-0.6674761498776263	0.40973304173049474	-0.16418646397258402	-1.1134496797111775	0.7152569577060788	0.1872625887262404	-1.0389228176778096	-0.3875376433314527	0.0	-0.18742506224157734	-0.7745078785550198	0.0714846082985261	0.06532229928742539
-0.09390497774638142	0.4205039159091291	-1.063376029026878	0.5662611694530796	0.4813258405460742	-0.4172324528834105	-0.48357123738849545	1.662189151047119	-0.6425426564245746	-0.17373975972237146	-0.6055415598960279	0.5706112712564649	0.9881376596927439	-0.9734592116249183	0.145590103238147	0.9620022180109888	-0.3486773627099147	2.8896975392068156	-0.41923295058756	-0.5493023374193645	0.6071991091426708	0.33900852944444	0.6544811391899151	0.3533516865995093	1.8710110559706983	-0.06616622440998121	-0.11024887079496089	0.6823096328434249	-0.5725011026938034	1.2149576177319092	0.8219622404655728	0.9617103167927071	0.09162532414691807	0.1024609108475927	0.4869909598861209	0.6334537965963503	0.4862449673379454	-1.2638632605402416	0.47143153836753615	0.01387631478836298	-0.6134975829223717	0.3762789049823241	0.1878812833036308	-0.5605130130298206	0.3110223865166957	0.0	-0.1720206594576461	-0.9390957974360901	-0.537929408994313	-0.6151204126653607
0.12375110507399333	0.7938220072573758	-0.7275290407824502	0.3607742869123701	0.5453376868811737	-0.6390629449083747	-0.8088164605099963	1.3325983557129901	-0.31335989217907995	0.24121599680545935	-0.8172307748350752	0.8659319195276263	1.209226148437163	-1.3259378947307339	-0.48502300773073925	0.8192903544257721	-0.6408393942742402	2.314687624385674	-0.06701771704175527	-1.4820400190619045	0.4537435129248433	-0.18128326477159362	0.7037682151969928	-0.36384390638317077	1.774649427628773	-0.003917639310354461	-0.5535472557972735	0.6377097876522828	-0.5016341527264068	0.9647638837345488	1.4428019960318585	0.6036899727512499	0.5367418607677811	0.11680269023798813	0.47318696651663267	0.6440010779100994	0.07488518634833816	-1.1370946847987629	0.08771683055026122	0.061910652490419896	0.2680868881462214	-0.35805822266379156	-0.32879554901665364	-0.24819982811725466	0.7746446580582247	0.0	-0.033441562252715995	-0.714214282430003	-1.1275340450812552	-1.2996088269644832
0.5408579033969271	0.04171050924159919	-0.20312003864214478	0.5433966958053976	0.6011563488581723	-0.7371499985826284	-0.3768559398334746	0.9250735720190043	-0.3132326234427619	0.7735320713353135	-0.7310081870750837	0.9105149217884803	1.1397701027325882	-1.0170226437940626	-0.5874534468467625	0.056117534550121854	-0.5822405516176767	0.3127047014196988	-0.18236921032426956	-1.7585806611177113	0.2698395579577712	-0.7666185944057006	0.3003440296808849	-0.8676660056073863	1.445785753776567	-0.2507891821174614	-0.8563673317425434	0.5186424163234369	-0.286201861641523	0.8584396778975957	1.1146117500502684	0.3991168373637226	1.4005490304287718	0.047676369491144295	-0.0891770425776841	0.40258608582369265	-0.5756261610088537	-0.3988710504753221	-0.48215322576020075	-0.1115914246455251	0.9468106041601358	-0.9533115969525103	-1.0847090407931586	-0.42101107912998254	0.5392153860853283	0.0	0.33316824135341017	-0.1370375139581748	-1.1364708581636913	-1.1944233842827807
0.9054089184424626	-0.7881988206276799	0.01574072984830212	1.0241793729832882	0.6032447181309665	-0.5668911344862485	0.35613981874297723	1.240673608425295	-0.6874534771913535	1.1061094790186603	-0.8026742130417186	0.6005528299922104	0.8380425870610312	0.07154441542664901	-0.10048877560652468	-0.8421502777168972	-0.26263311336389283	-1.177497626815253	-0.6598926184166434	-1.3458136779654604	0.3416713770227586	-0.9292775225795213	-0.14052139640838907	-0.6503081410612676	1.0680165469462313	-0.6242404720736175	-0.7033943197325317	0.5552003410685045	0.0011651595953744616	0.7721617732124417	-0.02998301218067486	0.23808616675987654	1.9722614173610504	0.02439247321485038	-0.7310475542444572	0.13771207509936068	-1.0336208511204008	0.4643832630020689	-0.740884582853138	-0.3596212847147222	1.0193032619474727	-0.9211625744563231	-1.3663583856417747	-0.7485954274891545	-0.039530361632635486	0.0	0.8270276190192761	0.5573551240103699	-0.41000798340944694	-0.3154642152851366
0.8610438940193501	-0.5072787717286096	-0.18762673139035543	1.0764736646030901	0.48170414504979153	0.020551149298044746	0.7574609242957868	1.8927474945055294	-0.964278789879384	1.1195622525646756	-1.1093011867582547	0.2698845330374418	0.5529182938610423	1.2197676615035642	0.40061668072421536	-1.0289194869569194	-0.19071053159982185	-1.0861675533804467	-0.8557930958385827	-0.6560498333127217	0.8705360450725328	-0.48101827375717476	-0.053966621948069754	-0.11659971766747769	0.6406611410769602	-0.5915487385734838	-0.051058853120006825	0.6714127299359773	0.2389895346137095	0.4701432908805995	-1.0178836881850863	-0.18755885283552517	1.7021277662180683	0.26017010700982557	-1.0856596057154964	0.08223787107688856	-0.8782735401696599	0.96120373400858	-0.5236762302110464	-0.4710001208589984	0.5838024461150815	-0.36875029415946625	-0.7753041856671481	-0.6242775333004406	-0.29544018821813767	0.0	1.024520426337499	1.011529041916523	0.5500623595647786	0.4513935241804481
0.30114960105122635	0.7514300756216538	-0.5286398535679094	0.16101096428668196	0.22883245840661107	0.8443891283624947	0.5729405061777686	1.8930975147650293	-0.6550302041907281	0.8983350005844547	-1.3490657835998774	0.23819328229600298	0.3950801545192819	1.4937031264524925	0.23345907875636615	-0.24655075445413369	-0.7606645521672343	-0.18265267304164187	-0.3896193977881182	-0.12193212125700076	1.5855801734145454	0.2682509949561984	0.6146244716340739	-0.16613841329254644	0.08986841806365392	0.009594326260008702	0.6620117932886668	0.6326399881647329	0.2509261220115827	-0.09596091158773756	-1.1475336385980521	-0.9680126704551191	0.8244141809347694	0.7059346273048902	-1.2838711003962362	0.09565634416645814	-0.1921616406112395	0.9559518211481013	-0.16083789810245833	-0.38839215531806304	0.048772127866200325	0.07942849970093918	0.28998046043361797	0.017604686716010218	-0.08224106381386456	0.0	0.5416998675887523	0.8782955581607774	0.9870875592791429	0.3083868742503081
-0.4959590627631041	1.6198456298567585	-0.7354465094110678	-1.350241407207062	-0.11686985314484513	1.4072675261316163	0.024441359011680708	0.9190770605274159	0.09392023218138092	0.5432077670724718	-1.3178161415025054	0.38808361792878887	0.19247499042338007	0.6650059025490255	-0.6735706271240557	0.8152168877953214	-1.714678200844722	0.08562072824624599	0.3890743204659437	0.19807518342316918	1.7905940605604969	0.746903615749607	1.2378397635927736	-1.0815134363279064	-0.5417446505609128	0.6683072652553761	0.866935020879606	0.3298456438994401	-0.06396185704372032	-0.7623070995260018	-0.7448401082645096	-1.8224769782985886	0.07692530817277574	1.0139462870411027	-1.7030053144311093	-0.2248160289862375	0.4205872099951362	0.6860729735895134	-0.08701457078901687	-0.2512252720881094	-0.3293636682713573	-0.10881548541406262	0.990786515196211	0.482937562133505	0.10486015288411206	0.0	-0.4702232552157247	0.03845883536523397	0.5409393881633452	-0.5968615347973248
-1.121871790903077	1.0695349575661015	-0.8454751520448195	-2.41422136530382	-0.543674756406057	1.3034730419452425	-0.5012569352513808	-0.32108718108234247	0.5719607523838224	0.11206729440894637	-1.1503439434271976	0.31744877382839753	-0.29795534777550986	-0.5750270883314796	-1.641353683952446	1.2312008398458334	-2.2758892887559052	-0.5888757933685744	0.8549709857726849	0.5422267074608883	0.9690938097400323	0.6023932842270381	1.085911044836925	-2.073703331155204	-1.099362302105244	0.7146267775659175	0.43313009842540645	-0.15572684196344944	-0.5778383370720883	-1.3656896483984962	-0.651836146103697	-2.3421948374828534	-0.12928179062543785	0.88358222690103	-2.3827888334702587	-1.0217695650405607	0.37230870912378544	0.4202711886847255	-0.3976776020935379	-0.23148031456966883	-0.6407478587334191	-0.8732395109128255	0.869926649816637	0.08552074285241526	-0.177349374130828	0.0	-1.3302998092869773	-1.2034505616164197	-0.4874135478299646	-1.3970047731064736
-1.3972232991376592	-0.38294997975361794	-1.0280530973472621	-2.2946957153800573	-1.0427350186479676	0.588980578193499	-0.7670588637242365	-0.9507265040117817	0.3124025723455393	-0.28139663356705596	-1.0260171958179134	-0.12418612410339451	-1.0458397286960393	-1.2982404291658705	-1.8704531242055595	0.8197859770124445	-1.8987515678743332	-1.087167184258202	0.8976544997479724	0.9923670018349506	-0.6045565329019442	0.01106164101036492	0.09532280330180362	-2.100991744703756	-1.465144905276288	0.039855861118723766	-0.21708670777212147	-0.681216217640211	-0.9378179515660993	-1.8370841310503707	-1.1326139154815877	-2.309553097842216	-0.07568504358840346	0.3741486773014031	-2.8109524567463597	-1.8718098383318482	-0.3430771052699177	0.14448266728911427	-0.839178348515795	-0.3290808542446732	-1.0525166853848793	-1.6395050872278252	0.24384454176604303	-0.9675847147623882	-0.7249077050873788	0.0	-1.4475748087086284	-2.195787982679759	-1.4582726807673678	-1.4905405675664642
-1.447480966952909	-1.2674956444655043	-1.2218080305099868	-1.2229668251905044	-1.4792550486673972	-0.2731396986894194	-0.7519071473877253	-0.8246738115946023	-0.32133281004360104	-0.477066302221275	-0.8155244989617352	-0.5959875375603724	-1.6643457510747897	-1.1519955941582154	-1.207255479602963	0.26011032927963745	-0.841442467208007	-0.37056624849484254	1.0234437410022355	1.2191697012828855	-1.9415445224612424	-0.4681051188578614	-0.9901037990026349	-1.0383895205916618	-1.604392388348791	-0.8069260730565795	-0.5990831015868181	-1.1008055274633177	-0.7902779268169562	-2.0565195947440817	-1.5803587264495438	-1.7846071172850424	-0.23451738314045548	-0.16803713283301053	-2.3775687735787296	-2.115690447508515	-1.1406678331639628	-0.3391685228996249	-1.139502091785791	-0.33116697683962226	-1.4489312340174574	-1.8313288798691343	-0.21373914346444883	-1.6866447665377877	-0.9413410935100672	0.0	-0.9122127006065897	-2.3701089969709557	-1.9160410859433359	-1.095901108488483
-1.4604190442549758	-0.8315110637084278	-1.1164978092875737	-0.06724798381223021	-1.570025038899822	-0.8094474674922517	-0.5497489765754219	-0.40468214920762924	-0.5288635073822372	-0.4641867311396843	-0.22034348278768606	-0.6382021327142157	-1.7277170151735681	-0.5097606203250954	-0.24764852670682427	0.2509224980394256	0.08778442579240076	1.1393401059712078	1.614594597852037	0.8153055822044337	-2.1426513896765047	-0.38498774780506023	-1.297198627487379	0.1837753401040652	-1.4684508361625679	-1.199429196414663	-0.6631666633826074	-1.2174305427406569	-0.0854914714703268	-1.782443395568079	-1.340099250402442	-0.9867692544393912	-0.5909925888207925	-0.43756115614987967	-1.0543993987126208	-1.4964356153174483	-1.4041964576140449	-1.0068610218143952	-1.2168977223980797	0.0071555464911904785	-1.4547167065105802	-1.3047064445719063	-0.16028394649271424	-1.3455579814671426	-0.5944404638057236	0.0	-0.37081418263156796	-1.6950601153327067	-1.810039416596977	-0.7837938067481997
-1.4394448208308839	0.18779463041428154	-0.540657723474289	0.553379766051241	-1.1170989862995955	-0.8721373130180556	-0.27477413069732903	0.012317294771237244	-0.009484923139114162	-0.4644289700779173	0.7476760260273517	-0.2158261217572516	-1.1909595990485224	0.02848611110429687	0.3110796761986604	0.7291007890409803	0.349637496054854	2.005511688303509	2.2915662784348743	-0.10202935217212097	-1.1867154444819976	0.1995896688498511	-0.6570549511001009	0.6395943534365401	-0.9828330675042349	-0.9879024910737603	-0.6843468143665051	-0.8591394220346675	0.7986930460067111	-0.9165812615400362	-0.5365899812807101	-0.16735826054190278	-0.6691512435405682	-0.36503463660289776	0.42416668455574486	-0.40209122273557524	-1.0454341906423381	-1.4365895603661383	-1.071005601752671	0.7067467774961338	-0.8305083585646471	-0.37640557707063327	0.21170847415162097	-0.2400751679577122	-0.1038229852051142	0.0	-0.296682522498215	-0.6804266941141003	-1.3167495846268644	-0.6764566433070028
-1.2122488194564447	0.5443516579025052	0.2385433796674623	0.7287087076508705	-0.2977678314947216	-0.6462000862687549	-0.00808088777638002	0.5628753868895492	0.6928128855886987	-0.6738521502066562	1.6101503369356611	0.22088407608435345	-0.46450058488992646	0.16089521762393455	0.351352230226896	1.0205783576473364	0.16840368714099652	1.4571899105866408	2.240464655713761	-0.7586407844481897	0.0769474089136299	0.7759085098876857	0.247634841402941	0.4073522574587576	-0.22908408703249356	-0.46740639941442796	-0.7176733522747997	-0.13245578220304788	1.279057838451738	0.1707094898489809	0.14549829293040367	0.4617359367062608	-0.2025742809427432	-0.04132936467027356	1.1233040355066801	0.5285651979872837	-0.5085807403580657	-1.176416889464165	-0.6366261765794279	1.464538585689101	0.2273365388984093	0.4592690183928797	0.5434390968330725	0.7288055718424946	-0.006943426666358623	0.0	-0.4837485167519938	0.1172946235889686	-0.5873517006417877	-0.3594082849595785
-0.6311775887694123	-0.03171418638820243	0.7149748690649329	0.8948273944625739	0.3781185590147839	-0.40744332307313647	0.25460382899205436	1.2798216012587202	0.8643905162919177	-0.9422729918876235	1.8674066249023238	0.23422055513178708	-0.036638917892403755	-0.009562469524708843	0.3257155548597206	0.6418858880216219	0.18919879605703066	0.2343322469269304	1.1645398249760288	-0.3676419120995721	0.7222915273008107	0.8626007742292117	0.5693263855724265	0.34407566476020013	0.43372604012501154	0.05127828493628903	-0.3932890387442769	0.4904483755711637	1.0105223826306506	0.7852771581441454	0.36673611732254857	0.7983602134816005	0.45306618321843073	0.4151887081974681	0.713825293319741	0.9539842740932752	-0.24467639379199183	-0.28407315450850573	0.10213050302300311	1.8235062284892998	1.2207434211861414	0.8320601697922564	0.6811292123469088	1.087923664685024	-0.29393476726466006	0.0	-0.34800156253210984	0.5674411461534311	0.2761043432039536	0.424326644516962
0.2679186785825153	-0.6269472403823907	0.6427840021613119	1.203978092539927	0.5169193333882116	-0.28519265043156866	0.6089181993018802	1.6576272529119773	0.4841772452354956	-0.8782783446637435	1.5347613619631522	-0.1289857799048523	-0.027451817892239157	-0.17807115810589333	0.627810415931211	-0.23394642390424072	0.7220291236033459	-0.3747241571192744	-0.3011240442805541	1.0237710933001556	0.5326842906553324	0.44801521545237305	0.11596305359339873	0.9571619752665252	0.595385409280146	0.4969562701587848	0.5829815607278278	0.5394285805077426	0.1800451653790476	0.5457811659879209	0.4793086429854086	0.8949208835555772	0.7294087849172356	0.8531247015669596	-0.23690849172550574	0.9475721346141794	-0.21885896145191078	0.6415182813637166	0.8856960819222705	1.4950156752633874	1.7359550949820188	0.6418297201085578	0.6334503217206461	1.156299383825401	-0.4486172267245608	0.0	0.32602878287196624	0.8988257258529955	1.0825356210944748	1.2671463680316981
1.2576516419263173	-0.380868290213172	0.26888166063103536	1.3835620656198788	0.24999364154924505	-0.20171783175977986	1.1181296822802145	1.110335967635158	0.20029457707477902	-0.3646209715896087	1.1019226432959286	-0.43019690481667483	-0.14844407363948683	-0.04770826311998101	1.0963337247889537	-1.0909630172914901	1.4163102913842789	-0.03634039460213345	-1.2480727262131202	2.3950829934934514	0.036578801002579896	-0.030169155101934568	-0.5210053508743084	1.7592949470674082	0.20999585757509825	0.900556265965463	1.8226492704014077	0.06881951460055526	-0.6429670061990248	-0.16979590051496024	0.8723325972925537	0.880610611826336	0.5577965796313304	1.0395472179874938	-0.7711603379943208	0.6992124549962487	0.030055360174854853	1.059152579788187	1.2510344713518384	0.5756114952818069	1.6571506259196627	0.06181394738971353	0.3538873390572758	1.368868987765211	-0.13089446990099365	0.0	1.0778927137666028	1.2245363716257085	1.5511206486426579	1.5147780102968988
2.0043151759175983	0.40902343131804203	0.05211061145886424	1.1543072886301293	0.10199388241098445	0.0011968050383813307	1.6312844925424625	-0.17646904242441075	0.4498061655782713	0.15062163391343605	0.9449524759342183	-0.3658012151658923	-0.0961077969894365	0.5285275824682958	1.2054643539229113	-1.621587206153794	1.6714535787507547	0.4215819029098593	-1.4438554977636664	2.5701355392796494	-0.15113148511102062	-0.13726775769375912	-0.6340362802749138	1.8615375040379274	-0.3048443571663	1.165136404861792	2.413947521824567	-0.32088824539960603	-0.9907145565590583	-0.572145852655714	1.2620841812918304	0.8043969729806485	0.4444305248437481	0.7603421040068808	-0.3801496629074997	0.30008705905934413	0.8262310042013113	1.030926255312016	0.971158750037164	-0.5148386486043087	1.0792026546754918	-0.5453303578321219	-0.19967677526603392	1.5485373985084105	0.36132179572158624	0.0	1.2577236399631206	1.3051450279580028	1.5512495484042532	1.128703879158058
2.194646409345434	0.6614238051953304	0.20724564624569158	0.6109760779585001	0.4052150797986202	0.3561864169335272	1.776065241507554	-1.1814838020282428	0.8333075455281299	0.06658662847694259	0.8994974963361742	-0.10799208124032367	0.086435008480711	1.4052052397724217	0.6830761052251629	-1.8156191615120683	1.2674734857065084	0.22422181378812633	-1.4273263547181383	1.2484652599203534	0.04798400176912606	0.14186932343922723	-0.1466892458042477	1.0476122929744613	-0.48577954656673	1.0808531393485363	1.8394030294075552	-0.12159015410864159	-0.8565354140379908	-0.2983906339192457	0.9723422216617983	0.6051378331212998	0.7729498641381463	0.024798575654379325	0.5903148081345823	-0.13116345643420754	1.865014812993859	1.023828726046279	0.391024880932201	-1.3112962639250463	0.17243835539155253	-0.7904582891867661	-0.7810427181749683	1.1473646243842666	0.4274914292547105	0.0	0.7259811284165432	0.8963275328978355	1.3099505730923215	0.8631902070474406
1.7138669191956992	-0.12241657312031032	0.5588181853026182	0.1071257814875908	0.9184831917449439	0.6630106034904679	1.2464476357647432	-1.0396992116464583	0.5645119241507842	-0.638241859534424	0.5128492599722032	-0.08441189779975562	0.10280779940352679	2.1053194513082367	-0.16511335386542314	-1.6441555652126025	0.5351985613217447	-0.3479225091456144	-1.668709511062576	-0.7418362966873642	0.19054170033418866	0.44859853676012834	0.33980606081181614	0.03471184305433359	-0.3084212972508947	0.5487860246178793	0.6273810314880638	0.47341722931104985	-0.5781516395718035	0.21722866762250473	-0.09473346083877746	0.2862703157580721	1.2165413016599211	-0.8725368549694456	1.3200354393115334	-0.3010142295040899	2.3353201982162965	1.1903018341640905	0.18205377363888287	-1.5685498960671889	-0.7962660810668297	-0.4722567747828251	-0.8643185566714982	0.1398391117766092	-0.10501992210313411	0.0	-0.030751078949984703	0.23678077623641786	1.2536541175559028	1.417232057711726
0.8021949227465566	-1.1672968932180965	0.7888334058000753	-0.13875921800344698	1.1197597916122044	0.629304075567127	0.16797331861701803	0.009975200717913637	-0.5116093836925527	-1.2406901792626575	-0.3311132453359497	-0.47435490824112575	-0.17712968995911588	2.093814709966913	-0.7560176996080145	-0.957389847835481	-0.01703169085377081	-0.4245118563367574	-1.8789191356292674	-2.1867040434567224	-0.1447647433032534	0.48955266818672816	0.2276952141625858	-0.33545523093260443	-0.14708667167621095	-0.26370070389813977	-0.11836024278417125	0.7658904429896776	-0.3946335220954849	0.2988449603169498	-1.097842809910245	0.059646320737431986	1.0574373731307638	-1.5353353707526234	1.3020431541836892	0.041482814427278594	1.619814190355366	1.0759696952813327	0.670014185761982	-1.3287431752270202	-1.4306271005050535	0.2776308577435971	-0.15050455414093172	-0.6859076724077411	-0.72443806085068	0.0	-0.4376299474743042	-0.03228206672638137	1.5476167397411378	2.516923542236688
-0.010557445650363385	-1.2326030548036107	0.7510595396208015	-0.18354301458006206	0.838348922670101	0.19482985240268	-0.8538509423806703	0.8569060400836346	-1.5748889385553828	-0.9763875368807585	-1.1664236058238664	-0.9981338719196531	-0.5063142107949036	1.2672723333752467	-0.76267530079351	0.1780108779377097	-0.12007622422253758	0.1976362665738108	-1.3558302679752094	-2.4736427370876597	-0.8930388827259593	0.37003536284705213	-0.4164639512484281	0.0449689627716645	-0.24851052281499103	-0.9866545584575839	0.11472467764945275	0.3949846351353597	-0.1838204332294064	-0.14845023030864302	-1.093157432044503	0.19003387289866358	0.08779084272945537	-1.7073737981044435	0.7963023405566805	0.7082413891978903	-0.054577004485996485	0.23005770179062027	1.4412491257577447	-0.7954032212254033	-1.3920450320829814	1.0579950786862056	0.9592831812531615	-0.554817983692218	-0.7510897689854302	0.0	-0.34649343456367915	0.44957178322438557	1.8177626407406768	3.068957938964616
-0.2762600299980889	0.0223875911092504	0.5505811824048983	-0.12349972302267483	0.44315975600145135	-0.2922646425179081	-1.1509015600170107	0.6760765399328779	-1.6355409524927975	0.12320577995604871	-1.3775614095823647	-1.2157883299332328	-0.5406298487706686	0.16976971481719652	-0.3041229683208685	1.2243484982170059	0.20502645497657998	0.6717643759170664	0.058281327647246375	-1.9191444699251161	-1.5541926821163858	0.4336090507385954	-0.9390282533490093	0.6201445085213217	-0.392885514111729	-1.2566546055585193	0.7002083557587737	-0.19107800310900078	0.32579396235454827	-0.5565724041161816	-0.1095235469511057	0.6581789777589953	-1.0090194987698557	-1.3590674768182902	0.5392594067620013	1.083385228741421	-1.6695853828309173	-1.0013568705841	1.7038308901748356	-0.1599124910776693	-0.6977674229506129	1.4670457109775052	1.5925409523789689	0.327318039633309	-0.043745468325730875	0.0	0.01714474648394328	1.258806011843538	1.4473607787867204	2.3061634038506273
-0.03376174455050762	1.6483888059998493	0.4024909996402806	0.10297998545680043	0.32501208144561605	-0.3426071140190663	-0.5620741117016069	-0.32203826086170434	-0.605686339221111	1.2118678494095099	-0.8248710756723348	-0.9832982750285185	-0.2705527813478772	-0.41688001829992655	0.2884645801183473	1.5254063015792938	0.8322395076661127	0.10688910696770722	1.6131430227553831	-1.2696534587884638	-1.6373756032180715	0.7743556720553072	-0.8231800771129705	0.932277197150597	-0.19987507773221436	-0.9412042982667254	0.6098140419877797	-0.27662001099480327	1.1331861432091188	-0.4468120518711564	0.8637447412764888	1.0771558116123432	-1.3317012204504077	-0.6464372441011498	1.0020183829478797	0.7079127825325119	-2.2074232875977673	-1.6114022770576828	1.07181972690041	0.48378331152381604	0.2473062823895566	1.3827617254475182	1.2292421837205898	0.9290971950355855	0.8604506105062636	0.0	0.45188436160962436	1.5419094092690189	0.24274290863540834	0.6519269883496507
0.1926793682996201	2.3526062541318202	0.45939358418963167	0.533998036023658	0.3212351170650713	0.13216031725378763	0.3629641061427049	-1.3211021252681556	0.5778029802544813	1.4648889143920907	0.01577101370023718	-0.5722288286516186	-0.047517494102327515	-0.19191560303236121	0.7295231973115456	0.977312831253744	1.5793639065128011	-1.285742211603245	2.3565805093977756	-0.9885182828777743	-1.0492886157904837	0.989543495347603	-0.2540106732346251	1.0349645530616034	0.3064268220761065	-0.274221169710371	-0.39343214029986145	0.18392267998978457	1.8484906991616883	-0.04819451666523008	0.9795185390610125	1.0485554148739717	-0.7659587581965869	0.11393125627450157	1.9059321789676327	-0.1755852308651231	-1.4969996458532426	-1.038249958878327	-0.042809377983609447	1.1063131060785907	0.999825190885144	1.0202745103999495	0.23801557671152024	0.5717411266793264	1.2736732784929214	0.0	0.9182767154604843	0.912620991094001	-1.2121242508744363	-0.6928361930523687
-0.10130713132651496	1.6913569026439053	0.714675130114862	0.8729188463297826	-0.12143636609593011	0.60436288349608	0.7600839000175174	-1.8417152503223961	0.9186178507575617	0.8453444654009324	0.5118722262200178	-0.35082894103590373	-0.13941941831316687	0.38026330166456823	0.7927913332298101	0.19351308045806487	2.0801749900710753	-2.3114149653731095	2.07241378191654	-0.9873694758746528	-0.12597553226743688	0.5237696375795001	0.10990582543671594	1.100818184846981	0.642082426279975	0.23232585472999617	-1.4925043734467178	0.435494277432662	2.0339973108390583	0.03180795124845216	0.3931891081195969	0.5787233481684949	-0.158008683946175	0.4936197918932052	2.4527243630837403	-0.8182319759276705	-0.31610207542770963	0.037441959252810054	-0.8403483369707112	1.651132723963286	1.4206887674367632	0.710739029790472	-0.5132689727976054	-0.28269140316231545	0.9732342291750374	0.0	1.2811364540308012	-0.11640038731297143	-1.960193422788263	-0.9844861299427533
-0.8579834526199797	0.31207037980140706	0.9842447436212172	0.5831607106356576	-1.1439075556503455	0.4259394698532353	0.15749796196765406	-2.0321033894184124	0.34610128454485395	0.007255736921477967	0.42095869605080943	-0.3857225598685913	-0.35934872161677167	0.552744974705535	0.28265166231314226	-0.12798388177480208	1.8281375123054775	-2.022938324890186	1.354423032299558	-0.8871559706145582	0.6378118403265464	-0.6873138165010246	-0.09152443309681069	0.8971759125163894	0.45517054236183285	0.176053827371981	-1.7791770446907833	-0.1288886180250296	1.6087722359045526	-0.3249356575586606	-0.10333074294257726	0.043562500102184716	-0.4139798191932426	0.19776184687146975	2.0518659721329486	-0.7595950234591003	0.37385952869379024	0.31825361608654135	-0.9017169486430263	1.9704314439044588	1.5914708311167578	0.5942968922104619	-0.5602306630386844	-0.6113967771705565	0.32604432176150927	0.0	1.156961383614563	-0.6843434307718466	-1.5110882383602293	-0.6100414919374169
-1.4648941562174551	-0.7979268522538261	0.9899107867233736	-0.5474070588253265	-2.0186318686912026	-0.3890307311718262	-1.090952024290115	-2.1171816870664104	-0.31693023721612135	-0.43831304690802525	0.005257966832690943	-0.3775201004600832	-0.2589928812599532	0.03892619539876573	-0.7588904202406141	0.05984716342987116	0.5843040601813575	-0.6308689116692716	0.8075942445959243	-0.41901322206902947	0.9152170456539303	-1.9557835147711828	-0.47751904079180046	-0.02783688387908733	0.028514809869772402	-0.2874399075609369	-1.2837939657629798	-1.0596577842499832	0.8584808532668577	-0.4938127844091666	-0.10372399274891288	-0.26362826625360236	-1.495915151682547	-0.5770776770363638	0.8643260540893287	-0.31322605168655693	0.32628096964834274	-0.6067590621457382	-0.5144855710834366	1.8566355949864248	1.4495414680439336	0.5061426154729544	-0.2463992305722005	-0.07748670787523777	-0.10416195027981351	0.0	0.2625087246161	-0.4973108097392785	-0.2943665363843646	-0.491715714999968
-1.3509371050192942	-1.135316775868344	0.5634758149153403	-1.989670488918069	-1.7503600493548708	-1.0107143536821421	-2.0382436544700213	-1.9124393689968344	-0.28327815869446166	-0.4171852158243633	-0.2976397226165324	0.01415388221901106	0.3132165328310294	-0.7702535202184447	-1.7975915424929603	0.18376309019448336	-1.2127223001212801	0.8379883058553576	0.4076043244808658	0.3781810248939024	0.7269823153912784	-2.327301622994202	-0.3369164862602453	-1.6151773472008122	-0.0049051812549648485	-0.44885743519596355	-0.8558155857829371	-1.1939478620190704	0.0819997429842327	0.1141688166972488	0.05365262290899207	-0.4239177936446387	-2.4018366923896957	-1.1158424099641142	-0.3420263138882941	-0.1517583575253819	0.1391407277687262	-1.638631873697017	-0.269469368949144	1.1795515937932488	0.7162853934544272	0.16589950837924408	-0.21210371453646604	0.5846826942743526	-0.036563829976581724	0.0	-1.0860758487319102	-0.06817740389242317	0.7380886720614117	-0.97870996564982
-0.5661113805289034	-0.848970555719933	-0.15880767924434613	-2.8004573920916895	-0.20440309650308874	-0.6181739983782724	-1.9024856174810827	-1.1130855178894683	0.4169112791300781	-0.20111983359164262	-0.25820054123627945	0.7809357479092125	0.9718115923456755	-1.2810959383660359	-2.0098494763423895	-0.19331906183038283	-2.6007344891556543	1.564312489548476	-0.2377393256439689	1.1919755111394106	0.3960256597670798	-1.4299433408794746	0.5411301861114453	-3.0228832410846453	0.5453713394642966	0.2767107871489396	-1.0869348494179063	-0.0021830835135462526	-0.662379330811048	1.1668453614535494	-0.06087443929826299	-0.6527076100287297	-2.1412263572057846	-0.7648758366392683	-0.8843854695645127	-0.4814289967538228	0.4805877713010156	-1.3251910834113918	-0.42344322503485754	0.045663514473252904	-0.6646043154082217	-0.5014482761267828	-0.6212125408255974	0.5041191721855705	0.3616664537337654	0.0	-2.0451696745421213	-0.045037819308826416	0.9570244296863059	-1.5163882343192931
0.26130710272100555	-0.36977057462921475	-0.781124080211232	-2.4747517943037876	1.5232337627469514	0.6007549240708775	-0.7507468514882493	0.07292684681776297	1.0689250864295865	0.05044034145896637	0.030822557164713316	1.490026516922434	1.198931754492328	-1.265664207838005	-1.016769178705356	-0.8101844473755055	-2.8425039174339086	1.462772596411862	-1.1642419116669593	1.5915897437490525	0.3068991570512029	0.12040699221682431	1.5460814860961385	-3.328039874997946	1.1078808367854225	1.566134284063988	-1.6149140101008577	1.616456790389849	-1.4119878068546727	1.5858378493173477	-0.2984299818699795	-0.8799314722338376	-0.6848409949300305	0.3237554177819712	-0.753078443806562	-0.8076583085323854	1.2399656545385147	0.39821671363289024	-0.7116521044264764	-1.1675950609854573	-2.1190133587691062	-1.2197916068455805	-1.0316784512653825	-0.2410669814152235	0.684353093353932	0.0	-2.0025960843202344	-0.45023927848753637	0.5024281319562208	-1.407747340305291
0.5328028491235532	-0.04171116876900593	-0.965690114773986	-1.4294567204924096	2.058060880339502	1.465431589238151	0.49675817549437723	0.9000415004264567	1.0583857492846225	0.39637034395376236	0.30937671689105317	1.6163467951284067	0.9331482009741707	-0.9228698352476373	0.5465470288570176	-1.0116954024683744	-2.0755143417259063	0.8766488977460379	-1.8522003287867428	1.2655242306971006	0.6127587086383314	1.1945289517677877	1.8270894611006105	-2.476029086134302	0.9710883395643874	2.251624297434653	-1.6313269050545232	2.141322023245829	-1.998020519947296	0.7108215695563675	-0.17814487005335466	-0.7717714265971302	1.027742705026376	1.149580289673214	-0.5464020326002061	-0.5667365512380723	1.5651209093021858	1.931028648867235	-0.7338907263291428	-1.9854989817092767	-2.7317379825307504	-1.5473125485621968	-0.9856832569922861	-0.7174619469783894	0.6436276673369451	0.0	-1.2361888502534732	-0.7053853188512814	-0.0469844386797512	-0.6989661802241909
0.210786241924032	-0.006568439010429586	-0.7211215844973212	-0.5565681060293076	1.1076892287402376	1.0029976264488818	0.8226736313321001	0.8287173634628995	0.44657658445076115	0.8404594125088215	0.37984419944100006	1.014493075960879	0.6330772823572612	-0.5194112053279696	1.3998915438576156	-0.5305223943103907	-1.1509991607294316	0.12082357024720054	-1.8044634585621564	0.29270955084847106	1.1118421942625687	1.105208121895065	1.1754786339116994	-1.3423223843929462	0.1578114487140705	1.441622852021388	-0.9053951166102115	1.052791429568049	-2.0505678266690213	-0.8584741618351227	0.3447841156441755	-0.21883940340966906	1.928753238089887	0.7924627639074372	-0.8243638678985998	0.1744429199589829	0.8216227894103381	1.6727315823406324	-0.41064982413686735	-2.1187999722187687	-2.0902305571635007	-1.2413109534333078	-0.5448220044262173	-0.2678266644237772	0.29079575358651033	0.0	-0.6565710132745269	-0.34982829804845145	-0.3202996024144492	-0.13723590929158525
-0.23725117026367526	-0.21462200560861394	-0.33723457439343435	-0.31339346207091295	-0.230554015420533	-0.40535597199958545	0.02318153728947455	0.15475622132687267	-0.16661155039906658	1.1604290094556329	0.2461360696081761	0.11589795493417498	0.7248993548787326	-0.1604233337253379	0.7665915167063184	0.1979949599522507	-0.7744293486127838	-0.5408205378337734	-1.1416139580283682	-0.7675626469500345	1.4237937563040615	0.16267858722197723	0.25842311087765796	-0.7811002220864284	-0.5101506873060169	-0.3632917254754647	-0.025972931377689135	-0.5489789536661797	-1.383935047508788	-1.758579809120735	0.7302996001707149	0.37245938782631866	1.6450160656312232	-0.5473683555263505	-1.5136216093235129	0.813046140758094	-0.5420001971430422	-0.16488719268830687	-0.006981300628788622	-1.630461035538336	-0.7498394444756261	-0.4766575506671296	-0.15145550574055036	0.7109099039223752	-0.06049101899076189	0.0	-0.826728732451693	0.4267750214688496	-0.3922606122624461	-0.2978916564038041
-0.3419965789701516	-0.4592451738658106	-0.04770722855963516	-0.35397617079158933	-0.5958975547480164	-1.2896140667823777	-1.0647275777355603	-0.2741398612397615	-0.2362028641289289	1.1010127044539786	0.09347867210247657	-0.3685978859604304	1.083160421956925	0.07665769697751718	-0.8211466628671542	0.5253376291151645	-0.8426899157310125	-0.7421085778864296	-0.46771454585232136	-1.1908108368689236	1.3242990730792228	-0.6835910213053569	-0.06005654688059795	-0.7525012579834036	-0.30263585692659334	-1.5106375430851566	0.3991898068756441	-1.0911722753354987	-0.3204264698482708	-1.1977786469627267	0.5892633122829678	0.4579216706537697	0.6200277756847951	-1.5847456038798327	-1.9577471927370367	0.9369075443562832	-1.249587088801483	-1.6853565740191843	0.2192884589614549	-0.8512968848531235	0.30052088701585394	0.27638140128845723	-0.08234457113056028	1.2421703109909825	-0.1490388101464588	0.0	-1.3366701766974074	1.0129592120903574	-0.45993541018045	-0.9459269037428197
-0.027647704262697175	-0.519741307662839	0.15163612681192523	-0.08358997007172998	0.24630146521269333	-0.6301548545801305	-1.306598302826356	0.05340873694376497	0.27273973979499294	0.6448645695905258	0.11797790927093207	-0.044727653528253385	1.1531874713317312	-0.0029546499553652077	-1.9725696479240833	0.254683781610955	-0.6901575422631901	-0.2222702761186728	-0.2170983971823865	-0.6724943603361254	0.9075202361857776	-0.7560546521486884	0.39729651436176333	-0.5334847175959634	0.5629006516130176	-0.813731784686138	0.5054862272158179	-0.21703372230327073	0.47597040622926995	0.3104665744157459	0.2719293624034863	-0.013328383080200047	-0.38628391998689526	-1.187820667888298	-1.5848936016980546	0.7290834092446209	-0.4520802257091717	-1.3138822371417018	0.26830697215595634	-0.14396678108705152	0.6320039847543264	0.6000459432620554	-0.21672497194933107	0.8510660086034955	-0.0480470648778341	0.0	-1.2657779825313717	1.0063010126226957	-0.48753303137220044	-1.3576158596715608
0.4365094817367405	-0.39809969420428676	0.3093802827734846	0.5581263837594289	1.2187496017285337	0.9708888208816496	-0.3406569774244578	0.8426880477090711	0.9023703222199408	-0.004474794064800696	0.3192247714193855	0.7798620759505759	0.5613524954632162	-0.5087532436912715	-1.7512929179437404	-0.27755511665334714	0.04776257189083208	0.7342448406326693	-0.3085853425137008	0.3485537819396849	0.41042167195857776	-0.22795868693913532	0.9494127708726345	0.29006053757333583	1.0864081192119233	1.076803064765411	0.8890920827665526	0.8432872493328832	0.5414279788046206	1.544732246428368	0.39397081274725676	-0.5357102631008666	-0.8566687127371148	0.4287983513216386	-0.5400311179615833	0.5638317104535168	1.277105327777831	0.5287827033510046	0.26533718582991755	0.26565377131529977	0.688162669309385	0.4032228564198928	-0.3384905312309773	-0.046937430025540336	-0.12142681849630978	0.0	-0.22667765925210648	0.49709934428113767	-0.31238330784408896	-1.1563435754459166
0.7608877681835571	-0.37154448626671854	0.2694438764045669	1.0328925757413066	1.1228201231890622	1.853365544782261	1.069120298590717	1.4170225732338726	1.0927420106165509	-0.6442254389292978	0.4584206186471902	1.322822004964484	-0.4880364774989064	-1.1423592054753555	-0.48964672898382916	-0.6746187131126901	0.9490268520647847	1.322708747499126	-0.4474275597507425	1.0382433770011894	-0.0733875633697075	0.16701066703613737	0.7610294500966905	1.2811179670745574	0.5153897924485108	2.1636263282512305	1.668257536556909	0.6250809817318667	-0.010651181778237121	1.763062181730852	0.8570378243385333	-0.6769294621998078	-0.7194677222854767	1.8782345824601343	0.37628165783156736	0.4120023184003224	2.3262195957197846	1.9402911709099528	0.18379128338535636	0.30087450425421913	1.0602559544169925	-0.07503657928341849	-0.4638022278213153	-0.7848017652279141	-0.6363983662392918	0.0	1.1980097870413455	-0.1979329900845751	-0.03055273920817171	-0.647498639502172
0.8673951518811076	-0.6677610514565852	-0.1851446156464802	0.920595495037179	-0.08050679694247036	1.078782736549869	1.7905115592911627	1.4469314435790894	0.6271750599610297	-1.1411751283901916	0.2869862926023728	1.0400677255268842	-1.4286503501949093	-1.3070297334425869	0.7303335155421374	-0.8351383431669825	1.2688003640902765	0.9363401038018219	-0.5503848123049812	0.9335746892787202	-0.6116610874528159	-0.04405446431141698	-0.30324702266681436	1.704324292835358	-0.8654019007651438	1.1452569440305973	2.1757470295775008	-0.9791894906255696	-0.6340259227542311	1.2242663356170047	0.7641454344922038	-0.5899167782101021	-0.21076309692299197	2.017292878918532	0.4546649194348695	-0.06550519636005657	1.5522950743155588	1.6243048986587356	-0.1531356239555824	0.002267633022605955	1.6417095323959336	-0.4760844684313646	-0.7090300287034309	-1.1794652387986282	-1.390637566977107	0.0	2.109723478893028	-0.8681729222773454	-0.05350009686259326	-0.3126322028962096
0.8747537595441691	-1.0600822650179604	-0.8924369900616815	0.5156795527847544	-1.235344381709329	-0.5102162684729338	1.4441541827836128	1.1442505799343845	-0.17451631192484252	-1.2989928196232765	-0.14577981020024378	0.18437265886087978	-1.8391782486233983	-0.7113180697277138	1.2872653636143792	-0.8080589902012266	0.826796937957064	-0.15804437645141547	-0.6987326156864098	0.36411387810915335	-1.1449525663693396	-0.5807065434782279	-1.514398336827091	1.4532594760840198	-1.993000073640497	-1.1146092239500747	1.7714689195197673	-2.586377459875705	-0.8236373805413514	0.6805145691204787	-0.43667596420930854	-0.6987278051464866	0.35987616364747427	1.0891793577604634	-0.2085409613033339	-0.8257833442916022	-0.559394291466812	0.20291322593655983	-0.7528939476688177	-0.43944253994655647	1.7454193291066127	-0.5482658098535937	-0.9202591007262163	-1.458419439099758	-1.7810455839655632	0.0	2.248955542542034	-1.3777623729794721	-0.6292536085185464	-0.16422149732318386
0.9497123176340799	-0.9396321794797329	-1.2094260070359164	0.5354023111985149	-1.1847509037261061	-1.1708996730177965	0.7146256442697952	0.8500109483587354	-0.6804688633779226	-0.8727544989572195	-0.4739882574320454	-0.3829085796782216	-1.6755949441428348	0.20064631844539696	1.540182970814724	-0.5067379316568823	0.27853540816955413	-1.0456059525972736	-0.7825762394732532	0.06051917133275922	-1.30924488411834	-0.7429792969029846	-1.9319702406013795	1.177921968756157	-2.010681725142392	-2.3738383014206317	0.7590950173840675	-2.7190307284505333	-0.4516352688692818	0.5850177215199658	-1.960115307547923	-0.9494396935390584	0.7650926581197215	0.35676110392698557	-0.7679075593403433	-1.1632152022646334	-2.2885656662755496	-0.6349967115527322	-1.241011917268009	-0.6742115117979406	1.0581530789236133	-0.25629801969728616	-0.6809794663364341	-1.638185113742285	-1.3349722231065202	0.0	2.131949074298913	-1.466656499420994	-1.3743117936320965	0.209320250930552
1.1646822823128855	0.04481366824707699	-0.5991206989953826	1.257853679152086	0.07932742318925187	-0.17424718488605345	0.5165418413969114	0.6592174060466168	-0.48482948160228656	0.10241865892695669	-0.39937367457224954	-0.036998457432268046	-1.1117248324379068	0.6138170897294093	2.131965751541939	0.1955459602161039	0.41669668358567996	-1.1272017169856503	-0.4796153410379373	0.34740518489757344	-0.7416156585689506	-0.19793247869941477	-1.2345641583238922	1.4466581279666344	-0.9729918716369096	-1.339216130653224	0.14681985063365344	-1.2068291544913492	0.258271334706206	0.8315953770197624	-2.2783592862780266	-0.6873328717774677	0.9115625923414624	0.6635501126065403	-0.4464100496521476	-0.4213180210528765	-2.289291158386925	-0.0686934546204587	-1.1204322412793921	-0.3774685645797563	0.20146734470362482	0.22800430553043607	0.17482916055925957	-1.333503124145548	-0.21227402373977708	0.0	2.2548561411046935	-0.8596663809729875	-1.4881622533038366	0.9850511162044244
1.4068999191946263	1.4358141433703087	0.6377459562194457	2.127093632760655	1.4500457756146192	1.3342308229390596	0.9435860756944223	0.511391897128631	0.1626210383218835	1.0722100609234937	-0.09551676534899563	0.9047831181319406	-0.34397261119462114	0.21209231857076769	2.991416767611007	1.0843360851503738	1.2666054311362334	-0.7256146394918623	0.28535212984368874	0.7995556930649579	0.36484773044098234	0.6300407064536877	0.015272294235167017	1.987324179701938	0.3260262135807451	0.9296458971884366	0.4225799382404825	0.7956268902962266	0.9532572222111516	1.0478616789438233	-0.8387106494326115	0.5160552875081766	0.8258172600134248	1.534502486705961	0.6877802680123635	1.0563467501039316	-0.8335668572836034	1.0375605045247918	-0.30804826242452893	0.4269131840820788	0.09683571203185354	0.6130774435932447	1.1639496339131357	-0.32745368302734834	0.8582933402275918	0.0	2.3793800917170347	0.31203032744549897	-0.5692020612304328	1.7062937377257823
1.385093392375624	2.2291889017445943	1.4179587265266225	2.3232478414183046	1.7959098319213638	1.4993684450890026	1.199644757727211	0.4541961387478878	0.5004379837467573	1.310161710246666	-0.1089066197066472	1.3800316881107908	0.3933888276944394	-0.43314257954575874	3.273625778441808	1.5468826923722219	2.00128127820728	-0.6136279496869765	1.0340879474905142	0.7493780619370418	1.1519753859236006	0.9908068919001972	0.8555655789722932	1.9655134258811386	1.0970262908737154	2.0862745293994225	0.8544374899053986	2.008074980188898	1.3259113396130882	0.9265062493447891	1.1143508595976552	2.057959089401999	0.6085696329648073	1.7796000083513135	1.780284917439051	2.001017881762551	0.537298729682407	1.2342432480815242	0.6488539984448032	1.2450540722273673	0.8308988061335002	0.6389463731427589	1.4752717158227986	0.8754274747264106	1.2045706994955194	0.0	1.8063840833541225	1.3413957087487782	0.829214985101967	1.7132509852246045
0.8170163181064612	1.8192766949953758	0.8782503471237691	1.6387310627163263	0.9656469326462499	-0.272638120682637	0.6109472674640473	0.594462841632884	-0.028071442073036305	0.6566865938001674	-0.7427430362518144	0.5875865679912201	0.7936937765242961	-0.47955355790304915	2.3221752269918228	1.101645768791792	1.7909255076720947	-1.0272547707047182	1.1365094996394587	0.08228137964944823	0.7739738428223963	0.6064070351189403	0.7040191370387752	0.9859320441834911	1.1393800086012678	0.9281330048858116	0.30920512574220915	2.092240990465493	1.2021468377869584	0.3311347854036079	1.7577352451997557	2.6484664315775377	0.38368700203649986	0.8633622954040594	2.0313207113471274	1.4648767082195742	0.5740800404281059	0.12820315608507718	0.999333220094176	1.447087995894333	1.427263644378068	0.25315943838460914	0.7773607849191313	1.3650972949277576	0.8089001644098083	0.0	0.3300792141571884	1.4297267509703508	1.5991927228217155	0.9397174096657168
-0.25581788496451535	0.6512113199965849	-0.6590034902797184	0.6394691956765698	-0.22006787422377264	-2.624435749597829	-0.4524098315082176	0.8015078324831102	-1.1283140205174729	-0.19100493853858103	-1.5672970548408058	-1.1543621081390407	0.6814722861074848	0.21615273854836692	0.5019098949004549	-0.02361100532353879	0.658008386631096	-1.354077721597798	0.5458869826948004	-0.5803445999143276	-0.7025419646258576	-0.02301655085813708	-0.21137820401096458	-0.3845267032506792	0.8417452233212965	-1.3879122230691143	-1.2783465923163018	1.6049456774049717	0.6269135473148694	-0.6502156772098491	0.6767121472364369	1.6023557137363584	0.253506719051299	-0.5041288866851885	1.445616938707143	-0.09553091434854101	-0.4906802743677266	-1.2682885240337067	0.4877623531521881	0.8361637400627353	0.9045060739963737	-0.30765585200827217	-0.36926315673726584	0.7752183870613932	0.2913008887403106	0.0	-1.2918122900172277	0.4485805358112554	1.1206346791698558	0.11037109324681144
-1.3230598281473327	-0.18071198770648292	-1.8618096190707567	-0.03110544854270487	-0.8442008808901487	-3.5530547154731424	-0.8735303675542343	0.6791210919765971	-1.8051317081957774	-0.32631018470906936	-1.6951396825937455	-2.595093944294603	0.2828934703797495	0.912286862392431	-1.088105463935881	-0.992192775919685	-0.5748915248844813	-0.8748576968582009	-0.057754700021075654	-0.5339264166248109	-2.159509537079351	-0.14746054228970232	-1.0848248813887331	-1.1947639173567417	0.7280700656940443	-2.5993098505360894	-2.580503125310907	1.1494012637142856	-0.08551330941384509	-1.6081113747551183	-0.6841768737196297	-0.35188560717102396	0.2517669606535177	-1.1580407565892208	0.7231584648260059	-1.206934862444843	-1.289406337225406	-1.7191139724496844	-0.38532603794518	-0.11179648111834985	-0.5641940500603589	-0.642222682266045	-0.9998940289419973	-0.2346425946132723	0.29761321300301136	0.0	-1.9786597962758046	-0.8339489534384417	-0.11136483905015969	0.03153940275244274
-1.7073354557998748	-0.017184299798000444	-1.628200733018642	-0.3131174251968864	-0.7093933563931449	-2.3408453954917428	-0.0507480669547224	-0.009009642391709479	-1.2946009829758889	0.38280121810817724	-0.6630540233909165	-2.667519754625237	0.12085867272760337	0.8515452021169875	-1.6783408883889184	-1.1210612363987547	-1.1229151645204454	0.3298265068046922	0.007204994027882311	0.23180497354656074	-2.353404279233271	0.4216955359980257	-1.2126406130888818	-1.0891225483163345	0.9629419543156683	-1.6685713427070583	-2.2369430161783175	0.7689558634136168	-0.48220680972909613	-1.9314663360972	-0.6860636766718283	-1.726165181381092	0.3020182185149394	-0.713029444895423	0.4596249035235044	-0.9088174423783992	-0.7879855087639216	-1.0429826752529043	-0.8264136571660529	-0.6414698847105776	-1.758522959500966	-0.4642609870278402	-0.6449311077956682	-0.5914287338166954	0.892510098194096	0.0	-1.4021372066803812	-1.3815065129088833	-0.9443978295587658	0.7255310951450212
-1.1605215855252469	0.7465942137835422	-0.12486011407246576	-0.5592446023083518	-0.3681073233528536	-0.16598066793156402	1.291948759735814	-0.9530126040696674	0.11546610063046162	1.0859940433213986	0.9827070961376391	-1.4606417241397427	0.48068547283418533	0.19959186197273204	-1.4431941403348985	-0.49580373091128543	-0.9022392621532095	1.3876660491277284	0.6499856983915268	0.9809767220555735	-1.0707950614893318	1.0813324520817795	-0.565270643816499	-0.5395886485463259	1.1819527702909274	0.2708493622893482	-0.4173109079933494	0.14414284763574786	-0.2862684959126371	-1.3050145872070227	0.6348532491162691	-1.7004228596303872	0.2387274572036775	0.1029875536199144	0.5652399197888923	0.2536492480160719	0.6428775042305334	-0.14298470494529472	-0.4762343121837594	-0.39271407768955924	-1.6939013282316573	0.17985858553684736	0.29611567339170525	0.11058872609479277	1.5221503727339072	0.0	-0.29431254856857536	-0.7929184253705166	-0.6631189816703329	1.3733829034844063
-0.18379574203809582	1.1512789587088434	1.4402802631044895	-0.8349739710401544	-0.4703379401232128	1.1178319459079988	1.7292749552114155	-1.5046983795491644	1.2667410605606353	0.828354932063589	2.089203451102239	-0.09115158045008731	1.0108026714848446	-0.07970931116920853	-1.0442258210993949	0.22506280096521172	-0.3626032802198007	1.5476945040936403	1.1289519032130748	0.9556868087431312	0.6517409030949629	1.0407225888448766	0.21684020310464835	-0.12765217280287883	0.7880276795020393	1.2302138525855895	1.247814959997946	-0.809777919795959	0.35630616474639937	-0.16422782459366891	1.6607627128328546	-0.7519308471300468	-0.0659657852453263	0.28560375729782245	0.5181805293659122	0.8743237764108323	1.6095888493120467	0.05179113459094901	0.3172142050375479	0.3175419980487355	-0.6254009395382865	0.9375418376532283	1.0388322783355812	1.218855586758459	1.5347369844271015	0.0	0.343023586930759	0.38558280330307926	0.37079225665322485	1.1462270189306476
0.34101503921608134	0.6944394575914052	1.998008346922619	-0.6976735870446586	-1.1241722161017282	0.7107509566317396	0.5838682598662362	-1.3261023347065601	1.200119319209274	-0.42576611809796094	1.9455606516365542	0.3773594167589708	1.0087860717378805	0.6584784609477103	-0.7826627809618822	0.5486613176494857	0.14746069971858358	0.9430550576088751	0.936895235670735	0.09845914243939714	1.4863962292713857	0.13201944299801072	0.4022791293594569	0.16936219044392958	-0.46432330123855997	0.4171887939716082	1.3696906037579952	-1.6953039682305526	0.9586108445824562	0.5286602788012825	1.0994723807759943	0.10818194549761281	-0.5509368941651543	-0.4182065459854135	0.0807658090162288	0.21213024645154088	1.0950522017138735	-0.519347467804629	0.9009568247549506	0.867369141086747	0.3226131713435409	1.3823718136283951	1.1638458273382357	1.6939947052469635	0.7399958373402798	0.0	0.22009585416877425	1.1850682009628741	1.1246393761282603	0.0346408303857831
-0.06844396672811424	-0.2402200071803289	1.4660886302918088	0.15768685499085477	-1.835132261405015	-0.5744917963810504	-1.3596459551383793	-0.7420571236486588	0.040926424683628504	-1.7590924018881726	0.9036299868615105	-0.13104711628659932	0.17785081909805084	1.885872496065175	-0.4337644884879726	0.5671554334242879	0.63578378273963	0.3628428607075037	0.3700006678065043	-0.9543728273483562	0.9858288946574904	-1.0111336728278828	-0.1815975261978529	0.7809927420370574	-2.0713911613896325	-1.1258237504094737	0.2393901763805807	-1.977218354398924	1.0569207548179735	0.15492905791319803	-0.5584972329013326	0.45986236204738506	-0.9669364030923364	-1.3492651561818365	-0.41998465363777104	-1.1144549742972076	-0.5413893021262206	-1.1636522292367253	0.9247337690984425	0.9180440586211965	0.3839242178448796	1.2505677558413477	0.8465494072625277	1.0795862860890646	-0.4761374846368073	0.0	-0.14392570472590888	1.013573325231159	0.8783451709710369	-1.1827993739934393
-1.0669278822418524	-0.9318645993108872	0.49046557780772154	1.191904353450134	-1.991757575526923	-1.2979017316930461	-2.645447348846491	-0.37771515480353474	-1.201428224477087	-2.2645928150626324	-0.07694943541876088	-0.8152665348030771	-0.9801331742160041	2.3330996078259756	0.12107233121392436	0.6365098200629636	1.095853189743147	0.35048115916951206	0.09453909364803444	-1.5204512688433869	-0.17541887641609516	-1.5714454464848655	-1.018188462372969	1.7052321189930586	-3.018793547311902	-1.7862053440109096	-0.6175283679356258	-1.4927045475395126	0.5288091269246922	-0.9250555393964242	-1.6952731385391544	0.6356735984614066	-1.0921558843409722	-1.6835200259873242	-0.5819140339914415	-1.9437702031649307	-1.9135049300373659	-1.2253485810686926	0.5422498933272606	0.5949777036666107	-0.19926015881974612	0.5375657262952267	0.45587943176748424	-0.19983953679899674	-1.502420077613297	0.0	-0.22053183864914244	0.015664043227512317	-0.18253015545402876	-1.7333178716763875
-1.8491176310544213	-1.1202405885858422	-0.40098479461621533	1.2885869347185333	-1.4023230566968425	-0.7991384599465471	-2.5706560191901016	-0.5044752611724734	-1.6674818047105804	-1.892202381158113	-0.4526287106505679	-0.9359522510752526	-1.6219258814591717	1.3038978305120204	0.41064082392675205	0.7992097442690753	1.1414951993380373	0.6671491960010233	0.282955704611528	-1.4349010965270645	-1.0089071417865199	-1.306094804979305	-1.4083435685808936	2.1477039601214525	-2.587709654905234	-1.0460942039798966	-0.23157825524897308	-0.5908046654517102	-0.3906875060044306	-1.7357810521075694	-1.4609517028642693	0.9132206706414467	-0.965538458076119	-1.2292970859966343	-0.5413969207116691	-1.8392184598133854	-1.9000730248427156	-0.6532458328603701	0.09998564421268716	0.16255944035289346	-0.72718633500938	-0.5255485956678335	0.10140317868814575	-1.3596275928828505	-1.9460541777524485	0.0	-0.15601317284254662	-1.1880799152952086	-1.2407396027892028	-1.5268051616634128
-1.926867180657276	-1.1290143573661067	-1.182771022309133	-0.09918008584305156	-0.4244595381882932	0.3274907426146216	-1.7290582757403647	-0.8360803269716683	-1.4010225067835587	-1.279517922968469	-0.5756988108837565	-0.5380038140134819	-1.3914502236121387	-0.542328631852109	-0.20057650296772073	0.7012140388335832	0.29213673848365446	0.6682231699518174	0.421980700347799	-1.0075974341790455	-1.124761907966812	-0.6878251121049621	-1.111490893752899	1.2261695329199478	-1.036522521864761	0.1758315472110631	0.7353528118422314	0.1865982765856017	-1.3286947793702018	-1.7043916676991797	-0.638715651715664	0.9436223380388691	-0.8527805538917855	-0.5183615495960369	-0.8736558407311613	-1.3595237076998747	-0.6097670608977842	0.09447225823447764	-0.2474704098468149	-0.3195610526565378	-0.9641259041312397	-1.547329379155018	-0.35274138697651425	-1.9287479645490277	-1.8076734902178822	0.0	-0.527310019186878	-2.006394571721609	-1.6007168620390884	-1.062733157457906
-1.5067495349591722	-1.279353736441357	-1.9538574879114725	-2.1786080185118797	0.36054774977407034	0.9845636629834872	-1.1955905433358445	-0.9376159278416766	-1.0808507790013078	-0.9047040941502243	-1.1364424896983905	-0.23163154268930297	-0.7068710531943441	-1.7976043363661574	-1.6208975644569437	0.095872076034707	-1.3335036983853157	0.09399871469218539	0.026349674507390505	-0.5704852853702034	-0.8421451965034723	-0.351931101120834	-0.4833688694932086	-0.9655582355183747	0.5516590533166896	0.6623900787102254	0.8264539689601323	0.5228977866846083	-1.9773722686191821	-1.1812479098134712	-0.5501161915722498	0.21688204085701807	-0.9253968157155535	-0.23571756258038845	-1.8172586876068555	-1.1836310573858064	0.8338559837518745	0.5268112294872184	-0.562727105120891	-0.9241889747101275	-1.277400763070086	-2.111737708619504	-0.9187468991545537	-1.9457048179953567	-1.3374643269283921	0.0	-1.4994152295523406	-2.192700988021753	-1.1838744746111278	-0.8013370555895408
-1.1207553784856616	-1.4064841592434127	-2.4744275783869445	-3.405495270625678	0.6001673664755086	0.6811607089514773	-1.3537730823847638	-0.6911827760107149	-1.1387184029818962	-0.6313268698185808	-2.2244592313621863	-0.3692551666487356	-0.22667685479070704	-1.6615596639154293	-2.8161932733678547	-0.7116395178453121	-2.813499384928558	-0.6236653939498565	-0.6664535482353325	-0.19227637960435884	-0.5746327422028079	-0.4690496521794189	-0.004100305187924696	-3.1596378436639165	1.192366551106471	0.15795009084270503	-0.4711904624888749	0.4706953890591371	-2.150091035457363	-0.8660085639943129	-1.4201408130864237	-1.0635588508558573	-0.9937659724956287	-0.6095582324530162	-2.761367628415825	-1.2695454532305757	1.3668766467867839	0.49050737464235084	-0.8409093050520948	-1.5222492064823778	-1.9322190146656644	-1.989710543426123	-1.2780733364414623	-1.6815741640608748	-0.7887158083074477	0.0	-2.4336855084535927	-1.8459807285204983	-0.41426389870536884	-0.7454234290142092
-0.98222450403479	-1.0931561691339609	-2.293440268547742	-2.919484419303989	0.3775771346394243	-0.06194777350888068	-1.6351219118208715	-0.2880211141780776	-1.287376854972755	-0.1040708078209541	-3.0693258835576764	-0.5812340250176856	-0.15211699941916118	-0.6286490804567653	-2.689384242686887	-1.0534672586531946	-3.13705549349125	-0.8310147658181846	-0.9181442244604687	0.18509305793289516	-0.31326979832251883	-0.6597161228923245	0.257562807503084	-3.9193906622147145	0.8188985457673236	-0.5281252602514307	-2.0804868005852124	0.2800549699201873	-1.7715435174816867	-0.8575225678783871	-2.146783767203372	-1.9087243432510452	-0.6395344976509271	-1.2677324571070243	-2.723639341307972	-1.022312427738333	0.8553079548089199	0.22258342547516952	-0.8323803806310066	-1.701584344629111	-2.5393987115192567	-1.3023176204115032	-1.0133068286408466	-1.3151259570874043	-0.2908796671107504	0.0	-2.462844004138098	-1.2273403334119128	0.25495597553216603	-0.6118645782170128
-0.7933899754586085	-0.2934682209024806	-1.2880587805724324	-1.3214632821550738	0.06268142569603045	-0.29089014433846266	-1.3056098751899008	0.1203502544324684	-0.9308536503067084	0.6435080464711337	-2.7570510547708578	-0.18029277723079815	-0.14602270099795395	0.14799809649106965	-1.1666292167538643	-0.5392414779822751	-2.1669926625034965	-0.34412806091074377	-0.3603180853012279	0.4851218579309026	0.24155312453095631	-0.4484187105809856	0.6459151345269464	-2.883910576691762	0.1989337854198633	-0.4959380781020439	-2.469743116180474	0.15287540561210153	-0.9036170433209407	-0.5183055574357956	-1.6307357038543497	-1.4882924179193335	0.33247386455960076	-1.572277466216078	-1.3965071813197203	-0.12172892243583529	0.02459858778891457	0.14294164520501332	-0.24295169028428645	-1.130798518044274	-2.390078062100234	-0.43815576641620657	-0.03371496412872772	-0.8462657833256759	0.11881155887446508	0.0	-1.4114020082167926	-0.5546305538731509	0.6911347437198018	-0.258679979734499
-0.1729335923263804	0.4739202078560595	0.10286555226684904	0.016244154956864962	-0.008879565936856997	0.4507281195132511	-0.29232247537526435	0.577607387423656	0.0816443973510867	1.1935071000112523	-1.1619071861891954	1.0296088606161626	0.13792531214106674	0.06025133183084439	0.7055276604988238	0.5491834385668485	-0.7857433463635245	0.3668664152495253	0.5660640988700404	0.5112208538633678	1.1775828051070414	0.2645718271984613	1.4057870256287421	-1.0220632418002853	0.09129029228152341	0.33396943728331424	-1.246994118595161	0.14991914323430489	0.2288872993509233	0.6487552392571047	-0.005326663330879727	-0.01844316178740649	1.5921991411992718	-1.1009981561010849	0.40388516793289864	1.0738562340877147	-0.33552427950429087	0.5217308573818863	0.874455420288285	0.030299564055714993	-1.2575977173258732	0.2706762415160699	1.2463911358333035	-0.2012466438324194	0.41870039100561923	0.0	-0.02733012656903293	0.11297083427798518	1.0532199225657826	0.17614037437729005
0.8227067235995287	0.6400892413714816	1.2409456112696993	0.314046725199812	0.23862593396902398	1.7055962178884205	0.8421435216469886	1.096496472255601	1.2160607109185189	1.29692365716104	0.8693270521553867	2.4223759878019124	0.6141456620215517	-0.4564190990881671	1.7631958582117575	1.503452412239896	-0.013843968661416671	0.6497970307641432	1.1228569811212394	0.22419152703252598	2.143125289847801	1.1493746148158153	2.265096152604983	0.30540596896995287	0.5523322078964138	1.2604451826276368	0.5286306625637861	0.2561858027165373	1.3022325577779088	2.1826912225554627	1.6011835443393825	1.431705987914295	2.4787693857295108	0.06201183650771952	1.4561857667818217	1.960487630057444	-0.06238496212834603	1.2092390551876135	1.9673069214628067	1.1760007824251124	0.3115012136640997	0.80255270749862	2.1432160990904743	0.6256775171048458	0.5843982143122775	0.0	0.7412719784747163	0.8252070291382292	1.4966318182494216	0.5154789208910175
1.6690040610323589	0.2022946908737798	1.7833682060476457	-0.04048529921469075	0.6188988403944798	2.5251118761700786	1.5864422013044521	1.4342590993932365	1.7476508507009216	1.1712336290434573	2.234404624022887	3.041433803646184	0.901085743167816	-0.5505460611289056	1.7335260876543652	1.770972856482662	-0.03798320477841337	0.2930664444715615	1.0699377047276561	-0.10382802660534214	2.6154305664283943	1.758963229087473	2.6083567087376793	0.5031380790099458	1.0445472710789123	1.5872917193233038	1.5323217170259151	0.4512769005035588	2.0256185392654764	2.9557146833767347	2.2968294202113393	1.9583696990429287	2.5148750016259007	1.383973998396196	1.2906941459228305	2.2916770885137137	0.3842754500571873	1.675023744846915	2.2886789144535227	1.7397092903274058	1.52577998647863	1.3245325435714286	2.1427383696471947	1.47115465751588	0.6171675398381101	0.0	0.642137590245281	1.5510411152028267	1.9147179491647954	0.7722605277979586
1.844043057868917	-0.2909738184246613	1.7647832078384131	-0.190380902845298	0.8488087604883788	2.2935005988783157	1.9359261633799243	1.2617251436415498	1.422291991537637	1.1185401484528446	2.450783297943007	2.4091843448736445	0.7707439823135119	0.07182619248644322	1.221630558359202	1.2911215390223019	-0.18476700801301343	-0.3000576733592256	0.7726025735990268	-0.11161968875409856	2.3058120936193958	1.843759604135779	2.061539752074809	0.042735728599785514	1.075455439661721	1.2551827148925354	1.4464390918853465	0.6839350370185464	2.227041748903479	2.312562288013244	2.1277255745260426	1.5118473454286374	1.7373327641370078	2.233308366784158	0.5504578601820866	2.194611306964735	0.48321571761547727	1.4373416255702218	1.450348684902475	1.60413983104074	2.031719426313373	1.810402482534909	1.2161585927762044	1.998323385925359	0.5433627723770884	0.0	0.2528106499978551	2.042045589913783	1.9549364174826462	1.0504933351356383
1.293310970246559	-0.35516492967504876	1.3309100484853553	0.16585632491828267	0.7481118850594808	1.2051825474083482	2.151944139559709	0.5645608697343665	0.6325365941365003	1.0085597576512861	1.882867796819535	0.8889412796266517	0.33559874034430975	0.8694194591258811	0.8536237701100851	0.3738097039889373	0.19913204995042263	-0.5171020067746452	0.5770912170037422	0.26634460130069565	1.299335384538796	1.4296735181507947	0.8579673266964092	-0.21242869696779854	0.6079421850097494	0.7404374964136697	0.9905581022852672	0.8177780208780465	1.8566786233284107	0.7768479004901006	1.6123781936012958	0.6290709639730585	0.5735206957633673	2.285543790509614	0.20766469013599115	1.7399783133393816	0.1531745944259436	0.556742823174182	-0.21942430299287113	1.0440940176111904	2.0116378679072846	1.8857788279823848	-0.17001475053004872	1.8707208042025727	0.3705728188074465	0.0	0.2813869262505523	1.9650188087298974	1.316869009843455	1.2797379434552578
0.45316159604928596	-0.049113006944896793	0.6039783529320454	0.5927075225587928	0.36639774612478004	0.014862044751458825	2.2630367608519206	-0.2425653223297751	0.03011880345429465	0.407486212961844	1.2391426646616992	-0.6557918716277373	-0.16078749449498198	1.0824819409588542	0.6444619220080581	-0.6031707677185967	0.9979846440117194	-0.12128770838547762	0.335466632575015	0.6915060070623664	-0.06793885441575824	0.7203931618399922	-0.37329776110424917	0.14105571852360024	-0.07994754779471501	0.4702981232105463	0.8900373534357172	0.6825023265177076	0.9945170734716274	-0.46502833738853444	0.9671345968057374	-0.24760893135686368	-0.5179552398311952	1.6931504727300808	0.542644524542826	0.8069714679780238	-0.2509976058881003	-0.3328623467560811	-1.816515962380011	0.3673281255872093	1.7559199995554753	1.188738689534529	-1.3285410156387145	1.0585465192331114	0.07993068835015982	0.0	0.835930521915705	1.2539796172984765	0.0914924299642875	1.1845462608787396
-0.12026618958349744	0.2143304652400873	-0.1631048380376917	0.6289077583165835	-0.027303925079573802	-0.6424812185128047	1.9950603028702771	-0.6796598052311055	0.013669551306308425	-0.7185329867127305	0.9325758706191924	-1.502046881302391	-0.5664546355841745	0.505375461786211	0.24514391880060732	-1.350759843731144	1.5260168991319039	0.5197792665626615	-0.29546834210082595	0.7381492232147696	-1.35001288844598	-0.012713752947491719	-1.1207539672246867	0.8139725687773346	-0.716438815456742	0.429193881631953	1.077679019174689	0.23854912452167687	-0.0932723369769872	-0.7014497853312952	0.07702319337619307	-0.9971298734914904	-1.2591533602838318	0.8968518050739315	0.9871477105234796	-0.5118653488416778	-0.34760992014855535	-0.5888996264731319	-2.4331829877280438	-0.2893918716687309	1.3513677012336356	-0.09725353795598304	-1.7509391914188308	0.00040207626892733214	-0.2887762476921297	0.0	1.4081654471014944	0.31636560501825767	-1.181382731721306	0.5895948567186339
-0.1398150635641152	0.23245430220005764	-0.5221340764740291	0.401871467974612	-0.11212891541890851	-0.7084358229858085	1.1941199906042401	-0.6401415497065392	0.5106021946178092	-1.6418845637482409	0.8817727044484881	-1.4539740600470819	-0.7726534874017637	-0.376450886185203	-0.3921423297186433	-1.6677725992823185	1.360008558268611	0.7627876238590005	-1.216248666623943	0.31459716735489274	-2.0812250228513545	-0.5114018116201217	-1.2756101995313112	1.25838691868206	-1.1069819041279827	0.30843104079533806	0.9620221205134821	-0.3130894857434532	-0.9678948001206882	-0.21842511139740423	-0.9138101841739446	-1.511621659324769	-1.5244374806518821	0.2626289636050884	0.8963255429775154	-1.5909722311399883	-0.08886792758487447	-0.18723812302184006	-1.7727038137027935	-0.8460950523453639	0.8154367318003819	-1.1979634170422289	-1.3989442012542463	-0.6441554205611995	-0.5465609411859711	0.0	1.4837596264566553	-0.21526283795982523	-1.8568521872053263	-0.2888243270210399
0.2916235262044459	0.23350245835197866	-0.16134332314100566	0.4037410537461912	0.2349400671477804	-0.5628162623275476	0.16288852521010733	-0.4082643692182125	1.1127268584565921	-1.462534010914282	0.7883978803675795	-0.7889606742762161	-0.6004822002015479	-0.9193667006375895	-0.8337407632472993	-1.4676530689392815	0.7995928521828286	0.2786087753202186	-1.8045284783025046	-0.2486178923472589	-1.9532589459344498	-0.6307078062801226	-1.0111409058989091	1.2021773232290116	-1.0407606097580437	-0.06079552180370829	0.28049170532026124	-0.6413288320931146	-1.2316560181256508	0.23255601091310057	-1.3940478665231328	-1.5101908850039247	-1.2868650899897238	-0.12204215862358785	0.2916110094112164	-1.6659197561379375	0.2517370280923791	0.2711639784366551	-0.3579611244934538	-1.128368984072147	0.33618283672994753	-1.3788186870369907	-0.6850764456801008	-0.5236284111545211	-0.4259778928844002	0.0	1.056652218478695	-0.025835049185719577	-1.6759140381116244	-0.9418729603058424
0.8237513998594158	0.5080154659901202	0.6768869373618336	0.7966329991514445	0.7947124266767749	-0.5296633851540492	-0.5435082764367036	-0.27596286152183613	1.3771063965087493	-0.09792776512604408	0.4986133852456458	0.0290165408444201	0.05174735028531573	-0.8926894343385063	-0.6784767291166103	-0.8731797468595468	0.4642882784001493	-0.6304468294463649	-1.562715168818533	-0.523633429943714	-1.071699446914019	-0.43104985732216944	-0.5357183853507924	0.7897843117449843	-0.39315534090330373	-0.49502982474679236	-0.533371030574419	-0.5592647949630907	-0.8339218736598649	0.27371302170018114	-0.8919261745195874	-0.8502788776145713	-0.6828294897260695	-0.3486948270786503	-0.23928451173833512	-0.6364618151464215	0.3841055334180475	0.2113439617174121	0.8490926015726911	-0.9682927577798874	0.1776812723935564	-0.6482527789794353	-0.13505817620590999	0.09640599846163335	0.1654060797083782	0.0	0.5383406817751254	0.58376877097767	-0.9591331617132064	-0.9972826041393955
1.1008634557879136	0.9534366626852455	1.2833809492761779	1.168119534191774	1.1350546593220168	-0.5793520283512512	-0.6368740240636503	-0.2429005705070726	1.101446436136753	1.4640524485556945	0.10963080164192684	0.6034787470547187	0.9205114013254528	-0.5439659071581063	-0.08267613638978857	-0.21253354125993965	0.5730695580877916	-1.2822347546539947	-0.7073402472272361	-0.3775636813744665	-0.0023315522099276132	-0.14780368946244438	-0.01823974023181557	0.3387913619737796	0.59008533815716	-0.6649204747327809	-0.8423526316806653	-0.19891495714237845	-0.15632939654674657	0.1104213860606412	0.25421708680000027	0.10755549814180149	-0.04905258735653112	-0.4709404370561196	-0.2589002157558523	0.6793740295117954	0.2608220771024748	-0.3151415148180412	1.155402387847659	-0.4447342975441246	0.35217347879201655	0.23918887892177934	0.008333956713506957	0.595822073841448	0.9431715775812145	0.0	0.26947173215023396	0.9819550098374813	-0.30213147472537116	-0.5378651188973895
0.9615847210561349	1.129495399821332	1.1267026892816359	1.0320822754895993	0.9593899659517829	-0.49218520645160097	-0.33577966628838857	-0.12750049676887282	0.44973017549365957	2.0284963292914084	-0.18028035815104795	0.7389821704863262	1.4169077258161737	-0.22662898176061233	0.37590179218496217	0.1837874023070157	0.7658759788070068	-1.209864824073298	0.03669077948836122	-0.045997777177141354	0.5996479047297261	-0.010322248369415633	0.3551883490220408	0.05514948263727176	1.2822043753430623	-0.45518962795633844	-0.506382242646651	0.10947344387695755	0.2830684092228782	0.05849380077536386	1.0964365531593763	0.6969898021674991	0.25916521037949536	-0.4460090372315486	0.07512944917012233	1.2556431320909636	0.0602662821154439	-0.7408898249333711	0.6173765493839779	0.09274770494854079	0.5414683640030317	0.525897536107571	-0.09671099849398906	0.5919896979192132	1.375804517701797	0.0	0.2193856918457905	0.8033665728641335	-0.057347026118185894	0.011711702956552925
[truncated: 72 more columns]
