# Supplementary material for: Diagnosis of autism spectrum disorder based on functional brain networks and machine learning
Source: Sci Rep. 2023 May 18;13:8072. doi: 10.1038/s41598-023-34650-6 (PMC10195805; doi:10.1038/s41598-023-34650-6)
Supplement: Supplementary file 1 — Supplementary Information. [file 41598_2023_34650_MOESM1_ESM.zip › matrices-bold-time-series/ASD/ASD120.csv]

0.2647153625803399	-1.1780100938129134	-0.8229928963924386	-0.3276361448665589	1.1167880575422984	0.5784067650702841	0.18307527332029913	-0.4779922418688111	-1.6591531045475796	-0.8270131715172151	-1.1024189061694027	0.20220706181086423	-0.43141330549640156	-0.31993285104356095	-0.81716814669583	0.10432950445445337	-0.44206651792780083	-1.9236857122685964	0.16844687208326858	0.20957147186651026	-0.4110493750053674	-0.24056619647820346	0.38570804925994023	1.1492663467904638	0.25154215926216966	-0.19477930596512852	1.8576314665081812	0.9325821668383496	0.03196508943348177	0.07499360680005773	0.06270503998393566	0.5376938478298396	0.4258264816440048	-0.8576519442688231	-0.32586383868308144	0.04188739280407204	0.552763851507027	0.6267538473048878	-0.1659299847439347	-0.7040962773360221	-1.2340352462343374	-0.15328677614746516	0.17915632614896088	-0.7693268355981713	-0.23638876459987876	-1.5228848246757538	0.40750854994294883	0.5026127510393448	-0.9912680701212473	-0.051292890173614124
0.39945876616879616	-0.5249294732497616	-0.5009015763107605	-0.47557376640593474	1.6371662691177225	1.0639268824642156	0.1892839915054931	-0.2361382519679989	-1.842054775311138	-0.09345380805278404	-0.58710879162689	0.819637629686152	0.04890144019313388	-0.1873067338743871	-0.9450049282530942	0.07873483998693777	-0.23087968096150357	-1.908735613075203	0.5746945954965976	0.08974713920438802	-0.08255927133674922	-0.29985739579532067	0.374433490615775	1.1068246206308243	0.44393426559162685	0.3727207280408621	2.0427222163998944	0.9339023578447853	0.05771482004701095	0.7466106395884222	0.545365029241061	0.7006954227661767	0.24374943381090974	-0.1598891668808214	0.380855919750853	0.8353331580371811	0.690325824348533	0.6662288424719911	0.016472794452083436	-0.6933194393273261	-1.3109912362309317	-0.22272046761802244	0.32521628718409595	-0.8633335462450772	0.42005326254578673	-1.533956197724562	0.6000428558710896	0.4049231628097226	-0.5614386298849332	-0.051785185805956126
0.2568225808611324	0.21418347943290322	0.26912494491382594	-0.307698392079512	1.0025650003233357	0.8701798902771684	-0.03465090526876841	-0.40352540966630196	-1.3703518918341009	0.6461875518297532	0.3829354094633597	0.7843189911842833	0.36179951849808867	0.17973815800710388	-0.47282960015142367	-0.13796321118096933	0.06477685340425197	-0.8455831196246731	0.7387430402135701	-0.17983629890522668	0.06822509115907045	-0.036551101778173466	-0.1984069648955694	0.4903389420408761	0.3613401239816855	0.4536394708658506	0.8896607211046229	0.26848180399098975	0.2973168143059417	1.2057808079089967	0.6744337929036781	0.6325983335364235	-0.2096746772060333	0.4529270788201419	0.8992288432898546	1.1204166769512454	0.42712882003132313	0.13155854635729516	-0.058578640437680456	-0.34700248957812624	-0.8418545828801627	-0.2660581426328256	0.09282950312176944	-0.7190378518875769	0.8929677712440276	-0.8182074795637426	0.4700965399964905	0.06943465843706813	0.045050648552302786	0.1650508796694701
0.03096810194916044	0.316181174958293	0.7535949181523187	-0.08770360297290902	-0.20126236312753729	0.13322396025754893	-0.3181757459067377	-0.8813519844936388	-0.5552627603591924	0.7720844813913128	0.8995451516825519	0.04418762175335091	0.1688325852521239	0.3541263888200579	0.3012603971096688	-0.40865643154922443	0.243836047662065	0.3062580650618588	0.6374952651745442	-0.0331737643003051	-0.07044078269934262	0.4551210129807795	-0.8531655247854133	0.08086152626405696	0.14639730991772074	-0.029349708879740186	-0.5058602150109238	-0.5061089219007158	0.7662297855631139	0.9716384912023369	0.2076953501226479	0.2011101100016335	-0.49752066729878014	0.4062385496479718	0.6010337620270055	0.5565686640325918	-0.0909715659722494	-0.482127703501171	-0.13440823037422597	0.1411516653165403	-0.2527600626912206	-0.45776559190650906	-0.31110767965805963	-0.40135205720619604	0.678345163076878	0.045509858514258685	0.30411371562132644	-0.2231169677937093	0.3153877400886497	0.8344402484088141
-0.009737288204248903	-0.2233317712161608	0.46880825657178316	-0.3612834726918516	-0.7502874088509595	-0.4828211537379575	-0.47944652149880507	-1.0739137655506854	0.16224797396567062	0.284509133271198	0.4919323596932113	-0.7861657667481508	-0.32926427559217875	-0.02287055392222412	0.7522504535623752	-0.5120952786368361	0.18810929924740566	0.6087124415212564	0.5806212746205409	0.8660058206651808	-0.21514994134060214	0.85231476216584	-0.900078740113782	0.4009979039718861	0.008123025027873355	-0.425998639515083	-0.7752014656546338	-0.779162995294113	1.1949507530688683	0.05829935297397378	-0.5434847998516465	-0.4913468386370319	-0.3910705752708719	-0.11727872717347311	-0.32980511378530697	-0.3964448010347911	-0.5141375770921339	-0.5947406442009434	0.17504164309491152	0.4843081294944167	-0.036745968337135046	-0.8200752183223322	-0.36490778642840077	-0.059662154580516165	-0.14892177686134894	0.3866356940247272	0.4604968305068725	-0.273648393203921	0.16310929788500048	1.6855960257517897
0.151613531659075	-0.6928631034356695	-0.24557386342855403	-1.246408666784786	-0.158237835827706	-0.5041213239586039	-0.5036386059014946	-0.6726062512130977	0.5666517179178757	-0.3226918130235835	-0.3412571465236644	-1.0321039165689596	-0.6181928973898648	-0.7772991341325887	0.529301442814708	-0.3799303620924231	-0.07118417828974583	0.09576246320854286	0.7646970918848226	2.0910231003196897	0.0022416120511598967	0.858933592692519	-0.1892034620407738	1.083635979593544	0.0032592310887457916	-0.14336738498943685	0.302053302918217	-0.5231746358990434	1.2494158626298526	-0.9634576199562207	-0.9846182621984328	-1.0631745786058353	-0.10237069054983919	-0.467150082223151	-1.0234040042192718	-0.9309050683076018	-0.5832358504989491	-0.16248487945115464	0.8440260707201789	0.5475276874948832	-0.2589934886213978	-1.0504505987194839	0.19906304770326624	0.12928518284711019	-1.0067465146856271	0.10763774825259644	0.9019479302760908	-0.19235340271531423	0.051015324860236855	2.0709401516960844
0.258788179290055	-0.4955628029797234	-0.5622258773048756	-2.0688055493869113	0.756237103305168	-0.17038527820693936	-0.5272059260536939	-0.1347305154905149	0.6993186334086219	-0.6836739178021766	-0.7143005760531382	-0.6135581889859948	-0.4536671547657777	-1.2445058667002273	-0.11277066918430527	-0.1744499356884437	-0.3817594050564427	-0.41373959196068544	0.935417668693231	2.686848802072381	0.5808353010783269	0.4128921739521161	0.6722011582170678	1.2878029176586718	0.031008793602652455	0.5559631220798699	1.5892879616431679	-0.23090235667932457	0.8685388675058161	-1.440225290806813	-0.8241394053894332	-1.1720688594319517	-0.017049527364217526	-0.3811532542336612	-0.8832821204489762	-0.7001785633542709	-0.33521634363100966	0.2715422656387383	1.3473762971833	0.40733678891216696	-0.5474097714170976	-0.7789697110160139	0.9849691981378825	0.06114782713279572	-1.3898413900385342	-0.27625398956703207	1.1570939067434305	-0.23549412464178016	0.43209978356581946	1.622308497275959
0.09323848722795093	0.14323787881315472	-0.07801535057680266	-1.93831435732419	0.8407787263856903	-0.13217292228749755	-0.6220400488836321	-0.16409802843275426	0.6699725616546034	-0.9057754828596396	-0.3568318993916312	-0.06578828450437474	-0.11195017539983661	-0.8896809576737073	-0.6044324195363481	-0.08820022308850968	-0.5468353524353221	-0.3414548534446705	0.6617139880844517	2.062016755222669	1.0885755313507746	-0.2599478250923224	0.9283478941968084	0.7140329339447132	0.0022519543245989935	0.7910660989461463	1.800769839672314	-0.26050398525413654	0.3508254129848911	-1.2065288092928035	-0.32805216481219984	-0.872709010229342	-0.21266699219404875	-0.27982620697180477	-0.2462987290103638	-0.08873807436484331	-0.030901356407251425	0.17711103094251635	1.196905267578742	0.20947855514264874	-0.556505060953608	-0.025287229316214088	1.2425383603081686	-0.1922995736244293	-1.3193003221623265	-0.2583080364236203	0.8276297257264451	-0.4361884357271485	1.1458324951502725	0.7023915547573707
-0.2656862337115015	0.4412766907091176	0.7161433485802264	-0.7435993236441626	-0.03487601089906873	-0.6560266919646353	-0.6308741586431648	-0.8033612795051542	0.564371595007164	-1.2599386230863159	0.16784454502030324	0.058251520594853015	-0.023284775044060634	0.09987106928761068	-0.625270619463782	-0.10223796129493894	-0.43299153517034483	0.06364488989558706	-0.07874088070860406	0.6220472594547548	1.0773310746996108	-0.7479799675079599	0.44699142741711034	-0.017681047693616867	-0.062494277528244754	0.11675392210521748	0.7731455885787132	-0.4296436830878516	0.059946513736393654	-0.6770817816102093	0.02536185407185464	-0.545492081563547	-0.3264136136147198	-0.6029622880606548	0.07035693301802558	0.304507407800086	0.09485633041997311	-0.3730789645058926	0.4876512274115123	0.026300124484759015	-0.33192187907996745	0.6968763241771627	0.6460307552173759	-0.39453484529487043	-1.1738406143836535	0.10898267921461677	0.07146984168565189	-0.5139032286044853	1.5243034457333433	0.054838241554779156
-0.5303762306113239	0.012452060234575745	0.9424839101238581	0.5990255214616702	-0.8865173430697058	-1.270105814476401	-0.28905957181741065	-1.315830227818372	0.49714117985900175	-1.6722277041986606	0.24613166208652262	-0.24701544466250674	-0.2500210715009198	0.9210821114532761	-0.32539400920509653	-0.028123482487053483	-0.0851376577831807	0.21670130940852952	-0.7763928450159676	-0.5855760329444282	0.5162361652808665	-0.7034481273038619	-0.20414018411516585	-0.1346650519267408	-0.11305983221224983	-0.8894364064355721	-0.5296786253964305	-0.3521680023855908	0.0456650534453307	-0.36531393812762036	0.06720511746823259	-0.42796176266844954	0.036303190089580224	-1.0825599204348155	-0.21835905308997455	0.316554804958698	0.0073952901026163404	-0.777106908338927	-0.2070668465396936	-0.14163709922062886	-0.1553638846963819	0.8243905622785912	-0.3208234109012398	-0.3365921636181928	-1.147039404592222	0.3683463935461641	-0.5301064968032622	-0.22966255585277387	1.1382133265279823	-0.009461740202147453
-0.49754843219642114	-0.627723279371416	0.25908334038730574	1.0552748412377841	-0.863129804048255	-1.2781037564259479	0.45451005234832503	-1.0576310977696797	0.5785579978781584	-1.7118418549267045	-0.02911361572903563	-0.47674964054496455	-0.43994880164577077	0.9127339366158621	-0.0505324722473199	0.1875357846413722	0.2527730072176705	0.012902227538508207	-0.9556262896255241	-0.8813606398134981	-0.2097180185317235	-0.14545466916257044	-0.4223600483448138	0.2990036372473253	-0.16685415218848815	-1.2593301028728763	-1.1240209966178258	-0.02695137648108809	0.008337734853205214	-0.3425425123449638	0.03422972366093092	-0.3237440707292648	0.7969597146435702	-0.9858520068909864	-0.5529038232345763	0.2668100323888335	-0.15729821291172713	-0.5477657479165876	-0.46848181098561	-0.29057441758473823	-0.12405507599081904	0.2887226803552616	-0.8510750738690462	-0.0688379577933242	-1.0123311963333994	0.2868097679058178	-0.5881311617712438	0.2330032969141447	0.31480817115713156	0.06709426328568288
-0.18819187344818988	-0.6491550223930623	-0.8054894992815553	0.5776773151194872	-0.24135643897866335	-0.5522337929113287	1.2722795436315428	-0.253484794571203	0.7312259631591737	-1.1256768374564874	-0.08219585537724755	-0.17943855244114607	-0.28456011637461204	0.18679622989664996	0.0104970369914937	0.2927556742136966	0.30568081992037044	-0.1258182755152796	-0.7446454174814505	-0.5410957297813204	-0.6794451583805293	0.44705830127197277	-0.18102610264601934	0.4309279778662319	-0.253211975870365	-0.7319330473088982	-0.9145050513230907	0.13639425426356475	-0.3269597534890935	-0.22307162050859036	0.17507052662487008	0.10808192208624545	1.402142448162752	-0.09898317548675836	-0.29876612224747995	0.4387515684403457	-0.23753824504562712	0.18660986834136306	-0.42468550971223784	-0.4058046974037751	-0.04552041859516505	-0.43583468368978706	-0.6502195437137009	0.09522717951280678	-0.49023400022481556	0.14794907949973804	-0.28082357694390414	0.38483895317416905	-0.20870749944955244	-0.3166698198127127
0.25271693548301166	0.07724702048641216	-1.4205764064937962	0.10920649911942693	0.05859116560042218	0.3011355553188495	1.6741198731100388	0.30684247404052295	0.6497190269559374	-0.24839316238203069	0.2783923844436614	0.5408244233023408	0.10001006035626232	-0.5316688142789484	-0.13806231889799342	-0.019679639769878143	0.028808123720022463	0.04330031015827471	-0.699665179661311	-0.35203865517581145	-0.7585598824764118	0.4754644146499577	0.07664844613721157	-0.29413509789691605	-0.2936797157777761	0.01390261633947875	-0.517385846279267	-0.10374474375347696	-0.8441982905920306	0.31305229183428357	0.38840354694479073	0.8246013940006345	1.3714545089508439	0.8254047862860537	0.3916204521050237	0.6902292202112841	-0.15861202089729864	0.8356939490812328	-0.4489858568300762	-0.5151070593296266	0.22048461320887205	-0.8185900771664005	-0.1829324265416259	-0.11494560753762424	0.24950322784298304	0.3291237507263309	-0.06322569509819573	-0.012928265860617114	-0.10668055789797061	-1.108588077735415
0.6678267209442488	0.7643228116530046	-1.2572036781438285	0.42638635362195226	-0.270300523350651	0.5691042722693581	1.4217217052694748	0.2422751811955924	0.12176483325549044	0.2715425264151214	0.525947171855423	1.0812785278069534	0.32659088339995157	-0.6598012731504451	-0.4646682641358237	-0.6865797752135719	-0.3121079418126584	0.17892550770702376	-1.0710802421112442	-0.6918431023143058	-0.5857411371387501	-0.19184616409235605	0.03125278476902578	-1.3482294958849979	-0.1459433226281045	0.2313477419666547	-0.43501336391267825	-0.43739443786937987	-1.1277709602774921	1.0518042417532925	0.34477001505317634	1.333509497556832	0.7966824278723731	0.8435580340045093	0.733702240991787	0.6529863552092303	0.03480760369115187	0.9291910417840963	-0.5967999744976729	-0.6765553931783594	0.47081279487418637	-0.7407624997533344	-0.08649165429873898	-0.5947626562066122	0.6268473594277609	0.7106359998288188	-0.11185019677915478	-0.5996223881802544	0.20866283185998077	-1.5922073374868757
0.8709554277242856	0.6058679422011397	-0.6897329506774387	1.1715718278542502	-0.5782413272089166	0.12847928483250848	0.7385259898249489	-0.04024900656774782	-0.5979148494155085	0.16164509881539202	0.0925265219348403	0.9093117372202666	0.20688616564820997	-0.28014646902911344	-0.9134124825905412	-1.217234002156017	-0.392237542559506	-0.13612126596765653	-1.4498565871686895	-1.181610350496742	-0.3547080486929844	-0.9665700033627049	-0.19007530398262823	-1.664686607457299	0.18024155710338446	-0.04540392987629331	-0.6104437013709325	-0.3722285165341001	-0.9459695523146292	1.382719695723491	-0.07018010818693524	1.2361474055621817	0.22707328014052602	-0.04681983879361936	0.2963036072116837	0.22178943943802001	0.20279552926747477	0.4994302468281132	-0.5403462769401818	-0.8720499575497571	0.3708955725812546	-0.4703808378366853	-0.47436676495202856	-0.9023664282920185	0.2729101660609943	0.7186366856187573	-0.20532528113648757	-0.7495172278737235	0.13345395025815934	-1.2444557032171448
0.6697399948225226	-0.2515436787775298	-0.29640714036323473	1.2735512593180405	-0.2582132480862661	-0.5200961170699359	0.12971734971058962	-0.0066335349516831316	-0.9104621602808673	-0.17287991336995454	-0.800270213488746	0.11646963140572282	-0.05098994726645154	0.08097312599792088	-1.2253936997042536	-1.1670221555930695	-0.18108876150974562	-0.6747820349348161	-1.2775950461326309	-1.2306398204313798	-0.17041768471196947	-1.0066300595068598	-0.28233679825293934	-0.9017455081235932	0.4222921178772153	-0.20658272024813149	-0.7158650220344934	0.11379965208351381	-0.5649540560964195	0.9322409599959618	-0.5460840818786964	0.720734231160782	0.07757600384801873	-0.8186240189662168	-0.4262215761174753	-0.2910894173761987	0.19453955648082621	-0.04085467396548269	-0.09569611653864267	-0.9521283077854367	-0.06883101616258551	-0.2780344151180553	-0.9160496074781308	-0.7000216355062486	-0.46715194004322563	0.030745256318197512	-0.13720108648540869	-0.2680906534169762	-0.38527360416492346	-0.42695723238306604
0.0746399151348157	-0.8420052913675529	-0.2877715063546789	0.31900033709860576	0.3096060217289856	-0.8106482375190555	0.008381641941099888	0.2550967408020669	-0.5043013678042768	-0.11273797752482725	-1.2561693134913685	-0.5792593113234373	-0.13428773434921146	0.07589409934799266	-0.9654861780473951	-0.6352022617652393	0.01970925339208132	-0.7032497740889326	-0.580253419569688	-0.7406671616313736	-0.054580364607312123	-0.045904758835771095	-0.1784419438082711	0.12508969107124174	0.29096514811075724	0.035364664363892344	-0.6145634984775639	0.5247636475701379	-0.47234969417764766	0.020211550293288725	-0.6370790228902685	0.35953030500442085	0.24350417536020755	-0.5471632528574568	-0.5722319940828495	-0.5011913637307014	-0.009243611545220706	-0.2736947452936157	0.37518326789671175	-0.751323060567691	-0.4065528355541743	-0.19250792077191187	-1.0005148098681205	-0.14554325667339607	-0.789013842231217	-0.8960275221830006	-0.04930359127447296	0.3519238588535638	-0.8089172061483957	-0.018236635516403484
-0.542515838288382	-0.4993770802322593	-0.43341866324071016	-0.7702785305447473	0.21527284816315562	-0.5928970492345541	0.4382570639510106	0.23659264911881203	0.22090385286869316	0.4661138764640157	-0.6887130904004506	-0.45217517017673614	-0.011234464444314694	-0.16698470360686296	0.05356491586137187	-0.16443404188032246	-0.04817401888886986	0.09467751757019327	0.04064486822263563	-0.1381024966995338	0.014623718314787683	1.2560037450287536	-0.06622060397055288	0.3983182900679937	-0.18421543693050857	0.27676432659729694	-0.4113020784525509	0.49003613333360135	-0.7749163723803553	-0.5734254506241943	-0.22320941821788914	0.43615761223893657	0.3343142082732367	0.5546845803118446	0.10316239955202668	-0.35220654176415245	-0.21240929963453437	-0.024090797363039006	0.2963833548096737	-0.26846215731576034	-0.2627784089893671	-0.1089425246177131	-0.7146862293887558	0.23781309608241877	-0.23397614209111262	-1.182720610516004	-0.2086564992085282	0.45353569145238054	-0.6893733598149281	-0.3791685610446748
-0.7076122140946127	0.3625285387851072	-0.42309333912232494	-0.6693443600312469	-0.6810728613229315	-0.10543038287878659	1.1067887306413973	-0.14624127736122652	0.546282908388053	1.0555488547764567	0.4970977518438019	0.5039796625368294	0.070334963327495	-0.3158347924621825	1.3713193596368067	-0.09417789551099136	-0.23343391283407458	1.1118548112425692	0.17442189760885302	0.1917756171212504	0.08579112426119044	1.8701463719797942	-0.07077264184261375	-0.1273428226463722	-0.6217006005745123	0.0381117918153096	-0.19991809627516668	0.22232550957233838	-0.9825348917028777	-0.32654526403920414	0.365723508811547	0.6504715615172452	0.1805602541814807	1.404921708854315	1.016150488768848	-0.11306281899818181	-0.14221662612530728	0.5923480117984883	-0.3882999843039361	0.30986167740958837	0.19874086040091066	0.02097130597876916	-0.23255129852035306	0.12540798432219835	0.8242221953912392	-0.44864421329956167	-0.5499086896615126	-0.04997852101777821	-0.21282056808372676	-0.9077754554030136
-0.38938065466063226	0.7574607488697156	-0.1822986481689583	0.7900205013448681	-1.3850536399480606	0.3516295900805558	1.468995907587906	-0.30566369359698237	0.26710297739362643	1.1096510568528268	1.3297546371698055	1.4463306728544068	-0.056615656723653936	-0.24742094409926135	2.1009289838490974	-0.1226054755584866	-0.10403869320436929	1.4749778170763725	0.12103712395650242	0.27605202848615606	0.1843717848582915	1.3392068935747434	-0.09948101369733532	-0.5771483909391724	-0.6656163217602852	-0.5071817751281659	0.018654265955293667	0.14444155139562928	-0.5121398215296072	0.5351445932108777	0.6762162250954418	0.5755494488845977	-0.03466448667163799	1.2631952334130712	1.4869242809972878	-0.03660668865906757	0.2351675149001013	1.1938878389053063	-1.0044624128245094	0.7846944318984606	0.44995628757712197	0.2090337086961719	0.43713378061155245	-0.22933187188207638	1.5599421670010738	0.734329582610069	-0.6716677075959763	-0.5706474575085291	0.05507607626845939	-0.7643712933796687
-0.14796857198237234	0.32339989338084063	0.15024951729472477	2.2493111571565234	-0.9420414162432877	0.6268740444216981	1.0345938552040148	0.24218970147815014	-0.062344253373653916	0.6885862509509757	1.2648179588499342	1.3965686341691623	-0.2210029518719885	-0.119295135206018	1.7259990942703336	0.33988214369724706	0.5102563686006264	1.0789352303285875	0.4437796810996427	0.30202328113645904	0.24858294399752937	0.16478466833172703	-0.030313203278585107	-0.3268504499261523	-0.3438810501523371	-0.6787710149440906	0.1709313328847642	0.2190511634374318	0.5988975974876213	1.2550144224161857	0.5501738595875355	0.2542562942709271	-0.13467278989230086	0.45460162328554904	1.4227092172487004	-0.1075279616363049	0.5674608924622491	1.2545556452206401	-0.8216845506109316	1.107266199080402	0.2668728565606364	0.5482958689205754	1.3432369744402257	-0.2606354870777447	1.5386232579510077	1.3954069764594685	-0.36200617889504544	-0.49935220337056135	-0.12380989863399672	0.09139767487666674
-0.49019000264366985	-0.23802958844780736	0.44579352113438336	2.1817092683344543	0.33398452913123344	0.7281084499062139	-0.22435215286756452	1.1387532899551367	0.13800880721163153	0.42558805797022287	0.5929893231690585	0.23151763543526177	-0.06129878899397891	-0.14294951025369446	0.6756409226245215	1.3790344863335844	1.2041619690569223	0.6504497157955698	1.1184759977072027	0.21452323606370288	0.19609061543958375	-0.6963404795072431	0.1253079142161899	0.23621390159590497	0.054133605008532384	-0.09270728032008184	0.08473755905643589	0.017987349000296304	1.6082473223607032	1.239987455522432	0.24791884848593046	0.12312316943995173	-0.23835933744616952	-0.12231619975722685	1.1498579961307387	-0.11322073868906966	0.431910136148495	0.4699489411296078	0.11176501727239263	1.337725329625203	0.0511322892902786	1.1276183839339566	2.177661252226227	0.2709071451314129	1.117692197448461	1.136042037588817	0.06430662424369116	0.13137566258269212	-0.3874852621804987	0.8351960573343927
-1.0493508794404176	-0.015246814086964362	0.7201490400256052	0.5418409664506957	1.2430864990862793	0.8155765052942717	-1.603575272594331	1.6052488888023122	0.6408048615483364	0.8662272490858121	-0.07365317077053468	-1.0238439899408576	0.6151301367810658	-0.4203998217210534	-0.008226855089056795	2.301776441725556	1.3664509697617717	0.7323176359366487	1.4506617865057525	-0.17257810862847076	0.13557018680259972	-0.6476668934368797	0.3899490105337323	0.3396741626920982	0.4472566632429529	0.9572964870370196	-0.22109751364111616	-0.43474607813031396	1.7975680493449737	0.5592364776564099	0.22220751027536734	0.34578301102364045	-0.5140078360525842	0.04532136188286462	0.8027157017167642	0.13258106567609196	-0.10636752107367646	-0.7881801092794437	0.9737210170038848	1.4882130722234723	0.354572189063274	1.780604161690898	2.288148451681026	1.0036199617299741	1.012220169590914	0.4663027039960753	0.17226235617229044	0.7269358127100498	-0.24360005592594694	0.7986594618727567
-0.700042711776502	1.0052667138874005	1.077888709173164	-1.1236176523757588	1.2614428431150353	1.1822114159222143	-1.9723173803991243	1.561022163492725	0.614189932615184	1.9042212514413843	-0.45424665278364657	-1.0417674184661179	1.64849193103235	-0.9496348906429746	0.35343715439432855	2.3004214368143145	0.8771847404328822	0.9356040072984674	0.9794927162026766	-0.6804799204562721	0.4352657714068952	0.1947759860768314	1.0155771760202583	-0.019865454917675777	1.1356664706641075	1.9756385440512936	-0.3401120295050486	-0.26186062007095945	1.2466244085895088	-0.18978957368459604	0.7615749944991049	0.47023258200028756	-0.7183602840060529	0.7832805375696479	0.22290731953871204	0.6647900623489277	-0.3532954984943267	-1.4831593687407474	1.0693760380670834	1.4906375095103215	1.160830985105172	2.072988810274329	1.3551266398454227	1.4030667669229193	1.5376325505197082	0.18211105163746522	0.09449953998877059	0.8305877490059018	0.33873998832809676	0.3278933083878935
1.1928634168340495	1.9165260101452517	1.5705411167906242	-1.2624623257103382	1.1931879410870856	2.0117328848371017	-0.7134270952264324	1.8533250724168722	-0.25679148125192713	2.8687903999302327	-0.6104438301336993	0.49799943783442496	2.62712331301775	-1.5704576868360234	1.4379876609180964	1.3605027878129787	0.30355819916795207	0.5026583802683007	0.2319238253035477	-0.6927653673536877	1.3743183024232835	1.253812060698545	2.200862859491535	0.004386174739102678	2.3233377890875326	2.814753234171332	0.174892902428707	1.3363113912321543	0.7522483462322126	-0.4620440377706591	1.7261150995713577	-0.04483294963317472	-0.27131514074772106	1.6707086288338011	-0.5169875361421423	1.3514286714265358	0.3705218908373667	-0.71997458531511	0.6100187885765026	1.3316897241861871	1.8260981305354296	1.7112677272879344	-0.03057825200777938	1.3946753721960337	2.315055240779511	0.5116143540690063	0.5049012575647723	0.610362199988248	0.9359944420759024	0.37675797801393024
3.660604354877928	1.9453695262796333	2.0970335627777907	0.1008194060829667	1.9239902954585748	2.972174810429037	1.440984164357996	3.050537764192045	-1.1307837231731808	3.0861506144295605	-0.5255447873844759	2.410195284316281	3.07658601991448	-1.8043034608033008	2.2417456772293796	0.34633493166379503	0.28464347785980404	-0.5319304486103238	0.23656620472676682	0.15210498334102004	2.6143284058270475	1.8960204875511895	3.4915429834744796	0.903549740924702	3.491256965537368	3.467435651427799	1.175523900005401	3.697352598323412	0.9209953940401625	-0.22502763902004808	2.511764326237263	-1.041393265358564	0.9980989941342742	2.3899852700079367	-0.8595760798446224	1.8765036868630476	1.83341263840616	1.2197070288147045	0.44281630209632367	1.1278181770184323	1.7880171486080938	0.9472514071613292	-0.7614479485321045	1.4275047281630997	2.642657521828728	0.9459884512092226	1.694129710205392	0.5846851930022735	1.1917920211902768	1.2677292833188945
4.623403568457696	1.2592559491248998	2.4099346718789763	1.4606081626527398	2.8718916679293462	3.171215942463783	2.694565744440148	4.270844878247232	-0.8341799424639204	2.3259089669345387	-0.019336836370492994	2.9423040568170475	2.6043722219780587	-0.9736148477974158	1.9776595278084992	0.09751927864080843	0.7708471855119928	-1.186653450358634	1.2417091010149708	1.2709027545738782	3.1671304785232604	1.6591948339755376	3.7313370155662042	1.8806168082441108	3.5087754427001165	3.492216196695231	1.7963951375324647	4.724934365202145	1.4411902536374448	0.09490470341475488	2.341364601000572	-1.6515943500202201	2.2871435942340907	2.574410343453172	-0.3655071606749002	1.7842324709843331	2.7877467678703898	2.7604898944876797	1.009369677399172	0.9818561604395213	1.1923890715923473	0.40580284705182984	-0.3350113207056241	1.8630981675806033	2.0617619699291616	0.8571601212221477	2.830886040376693	0.956268234292527	1.1382930611134265	2.1280729256818622
2.8326737778238837	0.5677652414034006	2.2528094445459543	1.4399544115212104	2.3761781904180945	1.860795790980198	1.6957348948693163	3.8017466887032065	0.6735676676975713	0.8355355001345378	0.8396246049365299	1.3767900517843665	1.091359036438897	1.141989583534958	0.6633111035600345	0.5350370235324172	1.0366901325141682	-0.7262400225189228	2.2168129857824472	1.4722933836748715	2.1853791630419326	0.4250218698214611	2.0385914201013797	1.5672743925856685	1.665345274489275	2.1878617673766816	1.2055773859976395	2.8286766735167537	1.406378880333718	0.0784699461270744	0.8476100321506823	-1.1877249792203932	2.3320207198683818	1.738274108794186	0.5239634723502209	0.7611509552495418	2.0426887701094603	2.3010945171895107	1.7364680677552244	0.8084958660147157	0.6820490584263834	0.4160137550614609	0.5534971899198894	2.424520207476619	0.6206402837805629	0.17665153645581777	2.536957667554981	1.3681191897586256	0.9503454053328038	1.7751700744348249
-0.6701771385967805	0.1303140582833136	1.5848392950840322	0.17120863076704534	-0.13164415823144618	-0.6027823315058719	-1.0246741736634635	1.1341131881633324	2.001198750109776	-0.8438686441309594	1.5108899493544055	-1.2191333664573307	-1.0445378852456912	3.6446226817056857	-1.018073744674705	0.8101735917543104	0.5256165267002617	0.30563545905550155	1.9102487783410573	0.20557831877032026	-0.05766275788252537	-1.3360020636913355	-1.010189175226689	-0.28714015188414194	-1.3303077311392097	-0.34619581080720874	-0.45572437580571773	-1.1113523922911248	0.38916942973672886	-0.2588372783398063	-1.4157590020281292	0.09016053597258064	0.7101749479430941	-0.15740445505310388	0.7252978310446747	-0.9411807560109753	-0.2159582776185833	-0.15983180869591737	1.6089499529360651	0.4317906519684549	0.6334726016949335	0.6203559779701462	0.7382148362775259	2.4190113551730357	-1.1943565198232755	-0.5516657339002881	0.4177261673745948	1.3538561570506031	0.5778494556811089	0.1072465545184611
-3.2798785998084288	-0.47092227177183976	0.7112786698601495	-0.9445196356494409	-2.857024976513888	-2.6539824581341707	-3.2603308972444784	-1.9764847210122454	1.765106269460409	-2.041288963924514	1.4585740019023805	-2.8660998839843863	-2.8112565398569354	4.816210687505891	-2.246245075364523	0.33336819330138795	-0.4235366044802493	0.6666733584855615	0.33747709419242905	-1.6369865255101745	-2.101984883994198	-2.5671718563696255	-3.432952195407852	-2.2079921380827963	-3.5767243472464587	-2.620557410481219	-2.000911072777648	-4.119756483975543	-0.9413070748127161	-0.4674032837821137	-3.0974281367928644	1.2466840217948574	-1.4583392063374654	-2.092578738711024	-0.26506752767865366	-2.4138137758392664	-2.302910417010065	-2.7407971321729505	0.3322438184028381	-0.0992801345286217	0.7932008178332546	0.4085272841653048	-0.11272426321709404	1.5326904464581186	-2.637937822010862	-0.7079422262526729	-2.1467891029143877	0.9055534635782059	-0.14441770775836946	-1.6068431378078372
-3.201161919554136	-1.4915901831099658	0.11119754214856045	-0.7242755335184795	-3.212156566667139	-2.732019357409047	-3.0629407163370477	-2.9935988887803897	0.20702488732652244	-2.1764730162002013	0.8191634662448684	-2.3852039414941277	-3.1620817328793334	3.530449980917562	-2.4779647730350822	-0.5190901300540182	-0.8533065027437747	0.002440124745833808	-1.0894462472781397	-2.438277973922435	-2.4706816758474957	-2.2701525590992793	-3.47386848359094	-2.3869102817815095	-3.5024122293771587	-2.8279622900122803	-2.2036127794170874	-3.839149954990939	-1.4243493853291846	-0.10553158338901622	-2.983289192454293	1.6416287967728966	-2.382852865516256	-2.473943195495238	-1.5842870052882063	-2.6654508451402457	-2.4776304061037457	-3.282153226575826	-1.2118009399098577	-0.4156701629687722	0.7162686760661733	-0.2775635455759496	-1.1147254191933607	0.2663012765055264	-2.969263386789511	-0.14610173175281949	-3.0811320095649837	0.4543172805028474	-1.0330599278539527	-1.9406117398342007
-1.089501347241252	-2.3139607949880645	0.011923310921076782	0.6521929417960998	-0.7394727558536163	-0.8157412006937274	-0.6112664434777287	-1.2479741542401304	-0.9716346087916972	-1.170791682996278	0.3249557457340845	-0.3670153357333957	-1.8578545462560225	0.5355407285534366	-1.6357909777610893	-0.8538074677446702	-0.22298103929921628	-0.6132929858992946	-1.0710138354148828	-1.485241189627355	-1.0476928151923972	-0.47726268665174976	-1.3385927135807991	-0.6095098624532349	-1.33994743348019	-0.7750835519491063	-0.9241216962379297	-0.8772382499079227	-0.6441511649403794	0.7523264554035742	-1.0906609805920604	1.4307016005913906	-1.3356046524013347	-0.7025005254901886	-1.7780737200738883	-1.504230228253465	-0.6432327276107781	-1.401738948231378	-1.7682227584159287	-0.20607740795227772	0.37061865777734937	-0.7703197105053946	-1.1807960778819466	-0.5483433425905337	-1.911083233213204	0.69302298882699	-1.6452355222193333	0.29074642097814674	-1.4637696192088576	-0.7404294960974219
0.7332729158452136	-1.9900566939055446	0.10574594880391441	1.9084975618172413	2.0518916285068385	1.3397051735802208	1.9150302937724002	1.2146845204746934	-0.5129407336464074	0.23028567905410469	0.4288253700506004	1.4400417258070257	0.12127683580199752	-1.9040525434887436	-0.1982224150396081	-0.3313103682402641	0.9380326854192287	-0.04798961230470687	0.11118088790076662	0.2542024279872275	0.7560057413277624	1.4597923742219714	0.8486830438936533	1.473319847964443	0.9478989352389962	1.5410422234514738	0.7662662139508056	1.7621356010752351	0.550476867515098	1.417370035748508	1.1389615882175315	1.080935881331601	0.5540150073582394	1.816155606622747	-0.42206478444435	0.14243894037602872	1.4565610693041269	1.090898006765346	-0.95570779146806	0.31427592744291377	0.09822021843502032	-0.44655837006783555	-0.26491804451274076	-0.6331335983225866	-0.08780422289257829	1.0942641528950923	0.7265256201989085	0.1484976432826125	-0.9705429196708263	0.7481094040359877
0.6279823143894115	-0.5141609489957968	-0.21692859784620802	1.913753223526405	2.2054911055024315	1.7208932750579606	2.4105815711469925	1.6853831257920522	0.9197065601635466	0.7724317143849467	0.6873174472151271	1.6569033286589518	1.2089793589444666	-1.977614841368079	0.8984650095995754	0.4154741549287505	1.4998868916769856	1.232300119862499	0.8830563903136909	1.1270812314604417	1.301884124984496	1.8669302661530578	1.0199027263701348	2.052758695981977	1.3652849962429037	1.7168332219761102	1.559540205333586	1.6560288506535645	0.8576126663890474	1.076324731329651	1.9355414049254205	0.653728963874203	1.3762424473114097	2.689523249078273	1.283061666754806	0.9351113172082222	1.8560464128249379	1.9410532578834159	0.3428823320527794	0.4863586913221909	0.026028696809650045	0.42642498799825684	0.6091536775851113	-0.5270286247479026	1.1375131254853406	0.5370832091403933	1.7788152432295423	-0.5055323446055682	0.10195644014364484	1.1384432272892182
-0.91635262633612	0.8284665258777	-1.2515621769541811	0.6194096492693538	-0.4786069630215816	-0.07016357329165158	0.7697995572983446	-0.42821605919684674	1.4701511377436771	-0.2983802289249798	0.27201328235676137	0.2994309804029659	0.5385137227943299	-0.04179048128010878	0.7794947274436376	0.5105987655470621	0.8233573357824583	1.43308933519456	0.13414597471045778	0.5085381653920065	0.20635030643346264	0.2823548992414208	-0.8700868929802498	0.9168453280880602	-0.34393403070917844	-0.6149603146126866	1.0019662368056892	-0.7616682848710489	-0.16553305454646874	-0.46643599939891106	0.704396540328676	-0.1580710557817218	0.3283577960160978	0.8682283496420512	1.7371261191924365	0.2881901964211259	0.22130029493022196	0.6221671421687732	0.8392842655164607	-0.10480391098861883	-0.21293047889527297	0.8358123294142344	0.5352079366230653	-0.9107253432851232	0.655602355883183	-0.9238906168598395	0.6259973631779189	-1.7727748972106647	0.7712243373478085	0.17939336595221517
-2.118163009248648	0.7173905721328068	-2.5937152825383403	-1.0744466376660906	-3.209792672687738	-2.471175694840998	-1.2716184266171568	-3.1110227969130597	0.24531633057864458	-2.3719199295858013	-0.9147747051057519	-1.47892657913276	-1.2820198630828892	1.749884267201799	-0.6091746904593733	-0.1645809138997645	-0.680397163759272	-0.42834909721742975	-1.5539169163081943	-0.6517317755545826	-1.471472176624246	-2.0066304275599376	-2.9083814357390936	-0.6344144471238868	-2.5311793329745256	-3.367855396877856	-0.284750325883146	-2.9362260989273974	-1.6744041233738143	-2.4392231371922612	-1.475228283505777	-1.3368669878292347	-1.5546147399040107	-2.163143837185911	0.6512586875270102	-1.127695978049588	-1.9314981225358008	-1.2884016116917805	0.054046126873738755	-1.0931012348740423	-0.9948337767149489	0.09794190303617085	-0.29122990406114774	-1.7781052289524222	-1.2956227112361156	-2.5617877652735577	-1.505403829978868	-3.023326980196829	0.3827117314383449	-1.199941480389288
-1.9038827671806158	-0.6671274733370458	-3.43519631028263	-2.177122266624784	-3.277448233390533	-3.4901499645412524	-2.057354396090097	-3.970263764011951	-1.6086656543789681	-3.7719255452083837	-1.911434015208862	-2.469244278571397	-2.688252058854889	1.6028962775093358	-2.224317043629733	-0.8905555917130958	-2.0237877075072546	-3.0202162396836143	-2.5872863220319697	-1.0085381809812313	-2.418266163136904	-3.0921146956664205	-3.216342396157156	-1.388022407899872	-3.222255616437355	-4.163818259278458	-1.288899142953838	-2.9603252653625263	-2.4219306924744854	-3.5507860339576602	-2.863908981477179	-2.2295025780607896	-2.55250422662643	-3.790645744745081	-0.7024670955581725	-2.053508908069418	-2.8291640747299076	-1.8685266176507853	-1.3118894009326463	-1.6625873401333835	-2.0633614613126	-1.3416729951351576	-0.9073085341327983	-2.4246993921638373	-3.10343861720736	-3.329717084754708	-2.6876294298461016	-3.38139352434209	-0.6687189211468423	-1.925430190109005
-0.8571433578581582	-1.6831885050930528	-3.2790061143040146	-2.310827315960583	-0.9619291217419642	-2.5242430535663125	-1.5354444985304447	-2.630417307529728	-2.1956001811234667	-3.194120503268382	-1.6919136757589675	-2.259179244357005	-2.5119457060225794	-0.2160722693135662	-2.6463265308745356	-1.0164592161913502	-2.5244311205730128	-3.828125364544637	-2.1252445164129363	-0.3258685725936562	-2.2842734648863106	-2.1798303311285148	-1.7435810540309757	-1.3447842792578477	-1.8945630099331578	-2.7294559305800674	-1.4236305752614387	-1.323317821060329	-1.9834206186805674	-2.9645178342401235	-2.5998120942562117	-2.1757184875439033	-1.9971859357966522	-2.8879787156466064	-0.9570977804263192	-1.8010432201954911	-2.1423230785784186	-0.8262038971545683	-2.1235554621542025	-1.4657845501711304	-2.6320069660940666	-2.3283459070587025	-0.7437328038701237	-2.257364742307971	-3.1051730217891857	-2.590061111965472	-2.2391996062373463	-2.5167557477039018	-1.3200896030833447	-1.699832890300526
-0.2793636234649076	-0.9495172594801853	-2.336384595549452	-1.7611179225331872	0.9734615839523638	-0.6673052943555204	-0.8529558163059738	-0.7655982211899195	-1.033581190611322	-0.9736060801387941	-0.39465272417633923	-1.2576724049705574	-0.8960054089753481	-1.8858566722972403	-1.3108718635162009	-0.72883494694251	-2.170952629672682	-1.8520178693647247	-0.9096979704016601	0.40588186236626617	-1.7012754586291823	-0.20080679122788014	-0.053114337395484136	-1.2040391271504205	0.21791508759278783	-0.9195207214734258	-0.7803632439616814	0.043044008240168116	-1.04214937257333	-1.0004774063195654	-1.273572044046153	-1.339033819225851	-0.7472255619111501	-0.8328911319780976	-0.10925057253463563	-0.7485437743510024	-1.055318591941141	0.39303169581295955	-1.8462039094673952	-1.0520834393789698	-2.214234239353783	-2.179628007883048	-0.19355318677923142	-1.461857410676151	-1.1026488727698853	-0.7178504737075075	-1.1290003604954466	-0.9319234458647996	-0.9473888032586067	-0.9753053240340207
-0.6448086922301773	1.1383685606365515	-1.2184125337262763	-1.0604586415658226	0.5034714126863334	0.6006466370060588	-0.7629617160043847	-0.0558786282033813	0.42983800279227935	1.1578667724118306	0.6947702261532813	-0.1432078027726495	1.0093067340495336	-2.068298041014824	0.9334953297951367	-0.7437336918445024	-1.3056714939804404	1.185450459412024	-0.30026164133830224	0.2830141385035903	-1.3119811944891266	1.2384700726293039	0.4712395807577204	-1.1545777378032354	1.4462644700674914	-0.4878786205237576	0.1800936720967821	0.0409666160431676	-0.5364161370001729	1.067541304268177	-0.1007360583944349	-0.6252838148090921	-0.045095541900468994	0.14388781370880196	0.6585074878869559	0.23222456569230762	-0.7812926352528605	0.3572580735957759	-0.8769674313106179	-1.2124231607306957	-1.1943798058093014	-1.2956022379175502	0.0022248939795074525	-0.7516267233358541	1.4583192634615136	1.0514253795466064	-0.5967526590564336	0.5145472684878166	0.022054066137709456	-0.2775003559732503
-1.2014897306498262	2.803406100115294	-0.32501502068544713	-0.5840352821443672	-1.4805211154270257	0.790154770601924	-0.833811746543515	-0.5476397410398082	0.5295399982640407	1.6870505646187637	0.4835038107690995	0.6363803511917221	2.113477279146134	-1.1693506146119792	2.5626940996182213	-1.3203626127607915	-0.2338483419205718	2.588929055587665	-0.7345615909602953	-0.3860438947224287	-1.0686618645433956	1.3749704618072642	-0.05430767372186144	-0.6561064316388494	1.2183559741425474	-1.2425430072110557	1.0281383301917966	-0.6223288265262258	-0.6879684149311516	1.9775450693059538	0.3048857146329792	-0.679773902913766	-0.17862889618550026	-0.6294548624713848	0.43390975103876894	0.6903953131779769	-1.2430092683164626	-0.7621575286957254	-0.006128436698330841	-1.9552547200751162	-0.4107804819223971	-0.5717283605222373	-0.3221148503774945	-0.5288119093533185	2.8501657541043053	1.5881124235256916	-0.7217873792328644	1.316362053131791	0.6443947685357044	0.25014067026048703
-0.9751812607226084	2.7128121303778636	0.3667664013117473	-0.4332428025369116	-2.4153428093180507	0.4655153688189737	-0.2913681879110817	-1.074329005731156	-0.7080251366136353	0.697257231639968	-0.7489304139463285	0.9664623571389822	2.1194769706310406	-0.534921765377084	2.6953022042384456	-1.8424121460490992	0.7589724516672355	1.4934093495829148	-1.383442345123992	-0.47407727774422953	-0.5589299209679983	0.7286993558776613	-0.47707064049354264	0.5599519539780671	0.3285893315559111	-1.6060860645431403	1.5127656646924934	-0.621059445147991	-0.9501894639993862	1.3917866853994298	0.28050193968044035	-1.1567285058181653	-0.42621910730851126	-1.7687179472681969	-0.4813723063597401	0.857614436031895	-1.3356599292132378	-1.4987965417941742	0.3141477599297641	-2.3766035606491576	-0.23236554967891218	-0.3978946192419404	-0.6745196203789886	-0.4786556622265055	2.5518089848395933	0.8502736020050722	-0.556684487601409	1.5575955129837127	0.48156236098889893	0.694716080364127
0.12430956614567906	1.1751458224063491	0.9562855972974494	-0.5481110482632644	-1.08802478472611	0.24272217572796004	0.7256131766593015	-0.8596345506950102	-1.6696249375275112	-0.397012638362386	-1.6609170638323598	0.8932738958293879	1.3838957551269315	-0.7142086514959588	1.673686454495259	-1.5256618969224705	1.2247931940485275	-0.3866334127677591	-1.2600180179119136	0.5577520601925475	0.20795766484711728	0.2267217055921949	-0.08251453832943652	1.7152532808451868	-0.12322144193733232	-0.6978633420054212	1.5060262867237233	0.2950674457196386	-0.7974817528367205	0.016341432795228514	0.4145417353131864	-1.1789241653998699	-0.1613344095831293	-1.6462284710081594	-1.15036323446663	1.0969887576248938	-0.3581002379171495	-0.8449797344790418	0.18825642479437804	-1.6869063574324246	-0.2460374538807666	-0.4257520750961944	-0.6533865573257229	-0.06866193760412029	1.3721382646840483	-0.10003227009585702	0.49199710057953694	1.554739908402401	-0.05329917721660294	1.0016541790790474
1.2987982709603028	-0.4814792965040148	1.2588508924547843	-0.8454824303761591	1.1101061971503707	0.07972483006626405	1.1552818426688711	-0.28858914209133124	-1.0791741289973047	-0.42011321635989207	-1.288121176972099	0.47481260739459447	0.3543385758905294	-0.8993789108901711	0.43913044754261343	-0.4182493757261499	0.7262244243137624	-0.7992609046109492	-0.3645570572315954	1.9275287992492833	0.6358974332221227	0.1663680351894753	0.6890983108841442	1.6133378935279	0.12978965439500756	0.6314133629672251	0.9716208176399466	1.096710082160188	-0.35109801284718706	-1.0763283012063871	0.7740973862536188	-0.4450446922096112	0.32049679808768833	-0.29551334621905967	-1.210046346441851	1.3106849303326593	1.07371411633665	0.5895521881468262	-0.05626243167077995	-0.22578520625329168	0.08909136109795797	-0.24632734797786768	-0.47442000320488315	0.6849539029837797	0.2956343469442166	-0.14905808541258553	1.7800536959030189	1.4077807540761988	-0.32950208974556844	0.9203365712457302
1.7750536248124362	-1.3831440137637019	0.9601710122617044	-1.2497344391517697	1.9582815344719646	-0.3803678880978806	0.281853495137375	-0.1704335149526285	0.5482747095896691	0.4109988100457144	-0.009789111221799835	-0.2059718466755328	-0.6883075341459445	-0.11355275614941142	-0.45382012758087215	0.535304105613303	-0.6620778182764259	0.6024901098961036	0.4439701975928228	2.336296947290133	0.23112792880716262	0.11961713218535518	0.9603576207058807	0.023176547857176755	0.4625720526064551	0.9462542569531501	0.03955504464213933	0.811167026820202	-0.12984477393717667	-1.26236793715581	0.947632810767269	0.37313560898884574	0.22225654115379798	0.7480046517869059	-1.1706717447166173	1.0476002730251037	1.660544591488896	1.2924939282177028	-0.24568892486414648	0.7953766490203303	0.6718474219471965	0.0013488330726787825	-0.6025436175516669	1.1423239867031718	-0.4825878831182562	0.7615502207308523	2.096272482261255	0.9703832782448919	-0.26427091858498614	0.30897987822646183
1.5106758044579778	-1.6692683338073793	0.10677229143199732	-1.6296713709101327	0.927724441261253	-1.0515569631834092	-1.2982052725310051	-0.6760207038210009	1.5587731937620797	0.9422154737087777	0.9525470027133917	-0.9520133424855602	-1.4698703682605572	1.4019677170318512	-1.0871966413700331	0.4960105960627085	-2.1536828840369084	2.0907657439028053	0.5457562688011622	1.3724550099913733	-0.7161926646851944	-0.3447309892816251	0.5290442469104976	-1.867982180990769	0.2601691332045186	0.02383406333544074	-0.9414240991079891	-0.3148230491254031	-0.30775837310381265	-0.6689413501822369	0.703978253073611	0.43209183713038524	-0.6818288696797513	0.32182576121275963	-1.548074232257046	0.15631596586219157	0.864534184911764	0.5573023134370987	-0.38533398446370204	0.6103737213828698	0.8531762132803927	-0.12313524100926222	-1.0370959108168745	0.7701314952391096	-1.288809422060138	1.6064221001546772	1.0656955034305686	0.19707248483000986	-0.3041441980009609	-0.6042796432593727
1.0218764704892238	-1.751933180420864	-0.7374639053563236	-1.7588007512380721	-0.46106673784014257	-1.32042606852757	-2.2212172587639714	-1.2545888678926187	1.045006842353035	0.5114449521666082	0.8379236309694416	-1.4484485356366301	-1.6372849160592189	2.31812321509141	-1.6211328128368503	-0.34817849081801555	-2.7697234889258873	1.926168759339957	0.22634707857485878	-0.06799388064559912	-1.3185890733532228	-1.0974412404371667	0.026412628767355808	-2.5534086088855954	-0.33725884489105884	-0.8883316915383941	-1.5291516013236075	-1.1396833061227614	-0.43839985517687663	0.12577843323745355	0.3525780877286937	-0.26835652631408685	-1.6623024400028752	-1.0368810668949642	-2.0554572709395673	-0.84703539193011	-0.45022197041566114	-0.7644902620566263	-0.44956812792357254	-0.24711282323200884	0.26846749921616625	-0.6586852073207321	-1.2395148094515736	-0.19044446292592798	-2.0566237346160987	1.3620128449033224	-0.3677416815442684	-0.6137031473760001	-0.7283596050130403	-1.3158000007840627
0.7365440089840692	-1.540113381658154	-0.9638227899386226	-1.4073740833747885	-0.5991448456329066	-0.7702985004148284	-1.7760381445251858	-1.3941638052509502	-0.25353326182460795	-0.32357469967510244	0.004436929580192063	-1.4142585789539546	-1.0543415960819027	1.694382211837999	-1.8285470149217675	-1.005610081704554	-2.1581757989390122	0.19246348646031	0.17393602955957663	-0.7541146668046106	-0.9627673481308576	-1.6245994257234826	0.06520660363829339	-1.6498566915102844	-0.6543897476179124	-0.5660816066239893	-1.4741480473660666	-0.9109587751587895	-0.007258903835695802	0.5967134197049161	0.35573424462384773	-0.8844825766227559	-1.784499590189077	-1.764110883610781	-1.9145477228582053	-1.1941202209212034	-0.8731148008949523	-1.250598368406783	-0.31054963345770964	-0.5837557485910768	-0.650403652817978	-1.0839072659573508	-0.8121943239606656	-0.9231005117226462	-2.1287137415528123	0.07291155864520317	-0.9178228414997912	-1.0081727445897097	-1.1998988095259981	-1.3995866278410247
0.6601475975305424	-0.7178471029350917	-0.5207378977345749	-0.5404744529264489	0.42904904481663425	0.2226755067607345	-0.5422028386832097	-1.1121897077593146	-0.9520175429191928	-0.5321921358548708	-0.6341363866395838	-0.8200343280825099	-0.12129805149172881	0.03215097167583217	-1.3689772945524081	-0.7746230423668513	-0.8694538419897743	-1.5114203632224645	0.5513749594594246	-0.34538638606040806	0.10717953449632675	-1.578400304380749	0.5227348426803503	-0.1173598869760296	-0.31575165685813184	0.8092265976812021	-0.9435443027573954	0.027398017276076114	0.8598683614617192	0.5751311224308827	0.723632305699609	-0.7095069285524709	-0.8756944627763114	-1.0182574446812418	-0.8568027395839213	-0.6317366370573434	0.13536594791707512	-0.4460700014765224	0.07724900932721294	0.057537879740384164	-1.1303743226727556	-0.9484599919468166	-0.030146412784662114	-0.8881722192731211	-1.108150301975396	-1.197962720492024	-0.26064780378832275	-0.8007277764533192	-1.1338545489238196	-0.7970484086529672
0.5809605853790091	0.4435164897083141	0.06855240458784609	0.5607721223368826	1.2391588227407895	0.8122294779746969	0.40735842947567125	-0.6604227644867253	-0.5938631840244086	0.1299895089583636	-0.6058693123104084	0.021274343597393223	0.43212363528206615	-1.2898467392613167	-0.3828219864724129	0.05874458033530403	0.2055051327089034	-1.8701524105652256	0.8406526281970643	0.4306122491909268	1.0959575904798091	-1.0337914986880508	0.8050049984926514	0.8491251173245968	0.31486021038905937	1.956621411467392	-0.42751131125365116	0.7850978292619358	1.4313043410397384	0.2545390691883989	0.9785934948467299	0.07061777773755633	0.39220482053162303	0.5136260437055508	0.47612460141690643	0.3202662926217625	1.7437910798268965	0.7590424524521487	0.5090315372996844	0.9108456065758634	-0.9129059566420463	-0.45164596901001774	0.4828622823556853	-0.3541911608483939	0.380935373352019	-1.4359239365386944	0.7569893469647376	-0.25768911525865346	-0.4187436789452245	0.15890576484752236
0.40067182309045013	1.0564302099682046	0.3180291683283404	1.4327701182059582	0.9697843508140263	0.5803209761272489	0.6827847221655619	-0.05796753052611419	0.04274048473593044	0.8485074314575455	-0.21236991754848916	0.6276578238168296	0.22286210991578811	-1.457909340550396	0.46818479123076095	0.6722159507461494	0.6337960714743647	-1.0183325114260173	0.6108174174948426	0.6822531527027036	1.442592328694944	-0.303469395004	0.6542421699998687	0.9183801355425747	0.5733680735026351	1.970961830736482	-0.3142562266610847	0.9262299197908468	1.1818991686277156	0.018087998021250745	0.7344225375995268	0.7120259156533258	1.2887832385433542	1.500161611372873	1.2201651816059096	0.9154835596677114	2.6151080558817825	1.2118306652907893	0.6636664994054268	0.9909433927101947	-0.46321323561798255	-0.1636085704480755	0.5223261576877043	-0.021758976042229122	1.1469093110599833	-0.6189060826915705	1.1198561542117322	0.16574075604640598	0.39964007139816543	0.9546293118955115
0.19365270988298852	0.5984870954570434	0.3109368689438853	1.7654739323601747	0.22876732120058343	-0.032132011051299696	0.7569932526316765	0.8264101271930036	0.08235337848988881	0.734943617664581	-0.00038496477282619747	0.7020644803398516	-0.35997513523670427	-0.8754242018685635	0.6590353899962578	0.6985345805076371	0.6748621421473635	-0.0290879293419475	0.18303834515656334	0.2401912299546917	1.2338140910393813	0.32472447863104387	0.44091909002299523	0.608073900192299	0.2604773707126526	1.1831877510129858	-0.48264558923907186	0.7646001815384673	0.4689527601595009	0.19705364658495222	0.16658001067759393	0.8439756797801007	1.6800070260067859	1.3650616072019777	1.1909938671957634	0.9240637066263814	2.1768480503701526	0.7172418594196148	0.4455713949125589	0.3576192920339906	-0.3158030890549005	-0.2243698371628696	0.525455397512721	-0.19972148976663828	0.6892216985482196	0.38504038779113187	0.6615489353696294	0.25441407869562566	0.6967046645834952	1.1924442191717017
0.05261570371301572	-0.34790429943004064	0.5271314818473317	1.6421792125412034	0.16148157352519865	-0.2448714497232277	1.1179776696429513	1.8265690174820597	-0.3799923250738559	-0.1375050861807649	-0.11446727346412905	0.3746306266787142	-0.5282021413645911	-0.4363203430185719	0.3643113894162991	0.5705107219579397	0.8271031014958053	0.33381157592271427	0.30908406586191295	-0.3587109659655079	0.9340772928050989	0.6704236416442259	0.6170571496145383	0.4706525039435329	-0.15949244458041048	0.5641188846990091	-0.36709647756551467	0.792189595537064	0.2452452284158131	0.831094170982111	-0.198904367954256	0.8337517401602085	1.8560319798789449	0.6712461962195314	0.9313802763600368	0.759876777140574	1.0295198552095572	0.07140085846033567	0.14361835070669296	0.07885667814373892	-0.4027564450400515	-0.0969855072444198	0.9645102312731607	-0.47746435471629417	-0.24392795968389258	0.7437936517060525	0.04253899285571809	0.18421191562601116	0.4274072210509368	0.8173867592967736
-0.003795730420613772	-0.6690609707850192	1.17992793062304	1.42431938303134	0.9628732815874798	0.20983808378429314	1.5981177643716982	2.4050128712693524	-0.5326395628212751	-0.8466442676414636	-0.2359805013214805	0.08504708351558446	0.0718115289198416	-0.4606674406125388	0.2144293489184707	0.8769870616763256	1.2774906632390246	0.1419237018064824	1.2212289827548215	-0.5632640071280755	0.8803103780703346	0.6812942641503613	1.0826949412830273	0.5767085627658066	-0.1235071229369169	0.5974057228063777	0.4490138884534064	1.064581931196023	1.0462579979823634	1.5671370520264323	-0.10316333795391515	1.2035852222848793	1.9310116918370712	0.30703897697540633	0.9562595082588986	0.8915987735068067	0.20965078812426866	0.039701249617036485	0.18216878683921103	0.9079553009378958	-0.186611250033814	0.7250110715269484	1.6910206312855134	-0.23649095922320623	-0.5178714393653285	0.3966095969172	-0.10062743460595597	0.26811558774582017	0.11837143365128264	0.14483711519144646
0.009251676752895307	-0.0016532700626367058	1.8651340291499947	1.3706909415833568	1.6642330700798722	0.8532908496655303	1.7035571379003345	2.1520142443789627	0.03520049027518821	-0.6803846563536692	-0.049139657335739516	0.18118761737651604	0.9675853716866536	-0.5451064113564232	0.5325337626828379	1.5738290109157582	1.807584212159457	-0.15466751813752566	2.2102299016848845	-0.3114703066582208	1.087372344792525	0.5207147426436605	1.280858825898146	0.7435145670742865	0.3812625640361295	0.9598612927395261	1.6628289918262562	1.234419668900211	2.3356062974807865	1.852817507185732	0.17148233949218408	1.889974269325293	1.6804250631759836	0.5635104012699734	1.1952443732327669	1.2413227371456248	0.16216764741435102	0.5451234292250627	0.6924581237478564	2.268634176302914	0.6072392703114305	1.920155369592951	2.0651455186651506	0.6043339254533855	0.11777670094093164	-0.07250332358057847	0.21734656844734307	0.5945612256510512	0.24763570071053395	-0.35471705850738555
0.06996656684049288	0.8597904712491861	1.9563766019255684	1.3804045530646951	1.331205836726346	1.0375049615506857	1.3847900783664213	1.2402291408730832	0.7985617904992292	0.13080034261205548	0.35831263505684385	0.6096036872375576	1.3533315092165379	-0.30202334176008855	0.9767901531794952	2.0039851452368134	2.0994011456742245	-0.29588969676008164	2.2858272535870854	0.08708167272100442	1.3972732890975548	0.5506086336131104	0.8807065344261714	0.9338473682615285	0.8191622409561521	1.1439740612795402	2.381457108962954	1.040867174591398	2.951923199785011	1.370298302330707	0.17030437950261315	2.257834580965702	0.9948660865474954	1.032919093648196	1.2575412378610245	1.2613210710722662	0.43586588570864154	0.9100419364160028	1.3498623223729762	2.7977008744199243	1.5796411377956412	2.5212196710687667	1.7027104351288267	1.4388414453312908	0.862655598922937	-0.13441073750558594	0.5301852286483267	0.9328862904324148	0.7422243418356476	-0.3861526586342472
0.10423479354821553	0.9549182084783824	1.2966398232217737	1.141302547546769	0.144290802455749	0.6317994474222767	1.1416409353476678	0.2648806272871932	0.9530759993155898	0.7953691611661591	0.5668444400467282	1.0034427867440738	0.9282426320598552	0.0894902152047092	0.9943668401911884	1.657360632155386	2.00252638824102	-0.24942291460432953	1.2102162202608129	0.34420836220471696	1.6359165271627953	1.0208201606714955	0.18121608583274035	1.2007545853467156	0.718355340497361	1.047696189627738	1.9604224328895916	0.5895795728157356	2.22631806473391	0.36076771601671737	-0.20070100546993103	1.8093412578271308	0.25589111622218835	1.1793605139706145	1.045899850159298	0.5884961928485852	0.28618716778644576	0.6959023681686768	1.650613914438633	1.8390595788479123	2.047206853441698	1.9596742896945383	0.9084643273303656	1.559910602271838	0.9427509089182275	0.19773435051935662	0.5237465994688325	0.9690115031568797	1.119027920677912	-0.020792269781651565
-0.008290592936987846	0.30728083276888407	0.3865892933956685	0.5316797771666143	-0.867003462524553	0.08924899888058499	1.3046057814856575	-0.2987135902206922	0.38244156224381654	0.8890729782527015	0.24154911419522704	1.0675486973990205	0.16973727185160095	0.18243687199585257	0.4984930426392748	0.736647167595263	1.5420852974231716	0.0021256255013085206	-0.23870021923286502	0.35241056475786314	1.6202954246189474	1.7040200844660864	-0.24802369853082643	1.3689900886232376	0.17983108604273676	0.8579080801548192	0.7182549914412638	0.15520017494046476	0.6201473503008169	-0.5151529105702023	-0.6051637259819871	0.7284474844450529	0.03387136008565436	0.8311460825242748	0.8702710787273186	-0.47883647160708276	-0.508575161178204	0.10611112955838015	1.3472625790230357	0.1583868922563295	1.7361934104602286	0.7415285624496941	0.2866352628725445	0.8439764048047955	0.5453604114552425	0.4999717948127832	0.27913076876057896	0.6018254740414408	1.033470162790319	0.4116141018105114
-0.30479217355411364	-0.20201280486803863	-0.14173743812605683	-0.1650207069714878	-0.9866045768429181	-0.08158010484523671	1.479851987470279	-0.3576755968696026	-0.24350042069348965	0.7021248161266378	-0.5232491813618795	0.850023194261405	-0.2142556423380071	-0.10335310166956566	-0.04777415060660181	-0.10140927299568504	0.8357566841919047	0.41798747672680026	-1.0465997840663097	0.07878551782346106	1.1917136289518975	1.975926817620249	-0.21765068253577674	1.0780834612014725	-0.25898403575233003	0.6200709555962116	-0.31106113469066715	-0.14053638075355118	-0.7492369448939442	-0.7273517552994793	-0.6930565166243319	-0.3119468616815395	0.4288082389241659	0.20789440178822116	0.9611124579808138	-1.223798516299257	-1.4143087372505216	-0.3893232867611222	0.6253391442707926	-0.9122063985470064	0.9885189216792881	-0.08550654326909986	0.050112816347604915	-0.14924581716206167	0.4629845409923863	0.41315529234955023	0.00016508514637849093	0.016213215541673494	0.5984754714638977	0.6175465363116249
-0.6375287309558952	-0.02615310437732334	-0.15737523825708116	-0.48252943112721336	-0.47247964134579673	0.19203344932917452	0.9680059339256457	0.00045923102663981947	-0.2859543761746305	0.6970949667106974	-1.221394498937871	0.6275108705625706	-0.005618885736874017	-0.3919106374780865	-0.18939476551703857	-0.4480352463577228	0.10182302731710144	0.716036479461666	-0.918084715219203	-0.4791156369486431	0.3976581349754647	1.4163866996562953	-0.06964653863823687	0.26003278539015595	-0.19949964942391282	0.20789176612672453	-0.4179215818318666	-0.36149295555112504	-1.1563242622585799	-0.3390975997296373	-0.4606729546134784	-0.7702688447863926	0.9006576408105091	-0.3132764037049086	1.0950449916421778	-1.2027424470417492	-1.6520721815616366	-0.5946147721929966	-0.09756222193237699	-0.8576293392649667	0.33963338128661597	-0.06005731607680423	-0.12147021580676283	-0.7021526304798765	0.9676420872257013	-0.04937929777882153	-0.27281805358214245	-0.4895769314954481	0.18508330079442098	0.540276859012498
-0.7801246912458123	0.35737369871263963	-0.06452092306832713	-0.21326685228394268	-0.08107646804124338	0.5647703604619569	-0.3044764943942558	0.7154786229990547	0.16678394760781076	0.8622896511907368	-1.2945835729711292	0.5659669619121322	0.4036592565990047	-0.37352402601553164	0.029623807545316818	-0.4496603193311989	-0.3439061207483136	0.5355994160496866	-0.41494291517048876	-1.1576214644615213	-0.3962996192488662	0.32154973267288245	-0.19830807120902036	-0.5940120618401161	0.2500936322725082	-0.32259698100971795	0.07037025502438286	-0.5451616555192859	-0.8056835336533049	0.08565681141880271	-0.15852606023946234	-0.5977841989995321	0.8573656014351277	-0.4068073952592197	0.86337358791517	-0.6347531719438342	-0.9272729264853006	-0.6376239417588634	-0.5005796122362774	-0.3215531198981492	0.03329113498606021	0.3028662650857065	-0.5595554321324843	-0.5383520359476917	1.4011615014305998	-0.5682649990325561	-0.5758802732028425	-0.7216312238865799	0.014171864342624225	0.31211896966922104
-0.6641953292861752	0.14449526777897956	-0.24652197341314783	0.3811239913716201	-0.1763007847795634	0.6669069452286611	-1.5176340131068402	1.6144401410366527	0.51229189913646	0.7737973959114142	-0.5679576746844865	0.5528884977925936	0.5291552121807088	-0.18429891297490322	0.1888846516004106	-0.46069640013188995	-0.27949320741025596	-0.08150827293402263	-0.2367573357556141	-1.5765473101313214	-0.7433945790632107	-0.5101718234415201	-0.5752382364901484	-0.8512341724345702	0.6504915454757969	-0.6334906129290385	0.23592926457423705	-0.5992913996565821	-0.4051260823790866	0.06070377061945617	0.045181048152055134	-0.09732481299716687	0.30993422422426453	0.03811091778981594	0.2344156611110807	-0.10764882167143575	0.2861612348820778	-0.6297653575425172	-0.5187715794457901	-0.15988360690296785	-0.029942553322213013	0.27851267451637374	-1.124396408103774	0.037804620483886456	1.01296691581148	-0.7888751236676695	-0.7884729607254385	-0.6738726299366714	0.002730912742056532	0.07490628390766323
-0.46525025147473237	-0.6451581397082562	-0.5979641150923848	0.7946064488067165	-0.46549780053577583	0.4143050734010632	-1.7539143175443304	2.218639317170006	0.3962507143272596	0.21356575756810747	0.5763291223278058	0.37201064673934986	0.2977596333506392	-0.13990626983735763	-0.0046912542246729996	-0.5819827217978737	0.16028334790593915	-0.5478705907097547	-0.5055532034031034	-1.3924872616643267	-0.5640020219674778	-0.5561178627233232	-0.8422542185904007	-0.42519838703172097	0.6742710623611058	-0.5126244531171402	-0.3134472312324491	-0.4524475143344025	-0.3628646424417788	-0.33662692419586493	0.17499477645966183	0.400518860425661	-0.20335865037127537	0.7753272274278038	-0.33582824699193037	0.020929421556562324	1.1292844956698511	-0.5102859215036707	-0.28332652631432276	-0.4517111654949242	-0.02110954966384879	-0.13741683554171752	-1.3558546039332804	0.5015228449895892	-0.04294126900244817	-0.5506645894534441	-0.698564926029852	-0.46866186759726464	-0.039892379718941155	-0.11381440735719811
-0.4114853891844409	-1.0904819803466728	-0.683004274604174	0.7029817599333893	-0.5096768145321626	-0.011827324783344705	-0.9553612184007587	1.986883805679432	0.06916520017819501	-0.4922417955810143	1.4642333582635068	-0.010948401677084505	0.0091865835348247	-0.23294215391068232	-0.4497785861414817	-0.6520484476421106	0.49637235326453133	-0.29625025607197464	-0.7938028766551507	-0.6417861485959477	-0.29418347535807393	-0.052801443378180976	-0.7875091928122384	0.10000954935253842	0.336467675974928	-0.23479654463538546	-0.975229753067123	-0.2224782069197036	-0.49998233433944644	-0.5757011676127552	0.2375318840585904	0.6963557902703513	-0.31613751753261693	1.2541526628826978	-0.4072643888101971	-0.1300170736002782	1.0536551693498601	-0.26216057805321374	0.0051801647527419635	-0.6050287414650768	-0.007895077690861667	-0.28539119089058795	-1.023332304161602	0.5790210338819785	-0.8405615559940282	0.031212861676613104	-0.33877312586319086	-0.25066454929555004	-0.15298400734987092	-0.22892841766595598
-0.5258717657024435	-0.49295625810116217	-0.3036434353430117	0.1925754788756634	-0.27127518611901624	-0.38013369499885263	0.06497039292314777	0.8818315668647182	-0.020942114680412367	-0.8317298409009201	1.6562886313317562	-0.3886112414127022	-0.08091931423399958	-0.11680517116137042	-0.8367383435293821	-0.582513497181414	0.3016343547458266	0.5180940605226484	-0.7316015413538219	0.2455453935566383	-0.4609511157652522	0.3641351024108184	-0.5712444905319388	0.10198159519674287	-0.12779870891312198	-0.2946989472806063	-0.9158623305365784	-0.1354540372705618	-0.47369555300942845	-0.2718744166423005	0.06695572930848989	0.7170839679952974	-0.26548095598935606	1.0054937238847155	-0.05580125805571377	-0.2561934947059762	0.2358826234382183	-0.08051669945868774	0.16377007694966306	-0.25904114121865485	-0.01083467023043596	0.23309590705247218	-0.37725872064943206	0.4224541168263249	-0.7770282403296108	0.6348478843674045	-0.0913230488641554	-0.10485418588918756	-0.17986552857104474	-0.2086882578438234
-0.5990002647674663	0.7247206442909622	0.21401218967783264	-0.36990209915915345	-0.08017124837678635	-0.5661545739889696	0.5322042300111902	-0.42716183870803986	0.18669520654186786	-0.6736981306657567	1.2802128580825727	-0.5260876975347202	-0.004240844288222305	0.38568769032827405	-0.9473898285976665	-0.49711065152546535	-0.3809552022311932	1.074281260340308	-0.4217175239846604	0.8294337545351342	-1.076290461764264	0.4169867823534269	-0.44907404567902115	-0.4137802013144462	-0.4933870418845589	-0.7765522162488001	-0.15491601034914101	-0.2670537149281681	-0.2868083935639157	0.35186961330553224	-0.4701385310391861	0.5070419230541029	-0.505569272341406	0.10067005620098893	0.23195244389087435	-0.2633910471283725	-0.6188578557180823	-0.14245400399363392	0.10225740782588653	0.23408143885077695	-0.06861707472436625	0.9670716954143865	0.16285064065346797	0.38833213757491175	-0.24112132803851496	0.9261222126825909	-0.2921975123970406	-0.019274652634952413	0.06856270176710245	0.01404912034127721
-0.4168630956869306	1.4806170300285855	0.36392606302138936	-0.6457892560323691	-0.1834735200681097	-0.560850496449861	0.4511172837554542	-1.0968301839980308	0.32650003515211923	-0.33311571746392277	0.8459036639341755	-0.38314105188959313	0.08035512394958005	0.9451796747485912	-0.7275017956170396	-0.48581945921281383	-1.0542780436354235	0.7477571199429057	-0.2191219456722361	1.0245826950766346	-1.5411349215243337	0.42358632715460287	-0.4080399449636176	-0.8728917106590636	-0.6401286619448582	-1.1867473799719583	0.3845710316251449	-0.4304479310328133	-0.25364871259886546	0.6452025330631821	-1.1350713118008569	0.21885201848981523	-1.0076688194220607	-0.8180680285387179	0.1169906707564405	-0.29125831772165583	-0.8908928728179403	-0.26796872047270365	-0.09776445957564141	0.30618301989460556	-0.16699724091689702	1.1182116017956851	0.4437138779250232	0.6516850164025997	-0.037498081340288474	0.7860665936698891	-0.7553010037878614	0.08758051950201355	0.6302898767031526	0.4197387026990916
0.01715679842047369	1.2583207086719728	0.037299918800193774	-0.5300481682633229	-0.47488708035995547	-0.40829712857789535	0.36801315951382363	-0.8730373708350175	0.09999922331502371	-0.11589622444934865	0.722401005864105	-0.10714664524703911	0.14061191311934068	1.05121185234023	-0.20886124629245037	-0.38046858033782094	-1.2211293413082271	-0.1889685250942526	-0.22563748056896663	1.038792851136786	-1.247398230003986	0.7488303440258822	-0.21634569385313743	-0.8030840437964	-0.5360035137570309	-1.0293081163873727	-0.022024841961421994	-0.37445352512638586	-0.5285393506421429	0.1990924272727367	-1.3456910603264196	0.0072887616322096106	-1.1858842003832084	-1.067700453977768	-0.25765728994534526	-0.41508243638510933	-0.5396866314827786	-0.029166537708049455	-0.20370653635209257	-0.07457622334845114	-0.19086766352246612	0.49604497328857966	0.6130218102931555	1.0061248544009453	-0.3477110562131413	0.39378679454326343	-0.8611176515482097	0.2662160968027009	1.3200447676896332	0.8662940098430217
0.4866373976372362	0.5728322401803599	-0.3442584760844966	-0.14340961620544102	-0.667926962076878	-0.1615849589147191	0.552199924319174	-0.2578993107061007	-0.34517885517180485	0.019316726959015915	0.8183576549880742	0.1437372296194744	0.24871658393940807	0.6231877768686213	0.47455823966411936	0.050280760039168905	-0.8053548927109042	-0.857375652450294	-0.1591266389277792	0.9922807475034616	-0.2753649711490746	1.1818811674443928	0.1874859827495531	-0.3160759358233289	-0.2481271500993213	-0.4261827864454114	-0.9814728996406737	-0.0817263145132749	-0.8448524730768984	-0.6770009599926835	-0.695070267123373	-0.11412584489534801	-0.6194633743545138	-0.521822096871871	-0.5110102705558449	-0.4796671161704779	-0.06460779496044111	0.6990893550978733	-0.03363452302041724	-0.3816462447137863	-0.06383189196497542	-0.27588442128466345	0.7936069778228118	1.0381937116036368	-0.5673647138794667	0.05925768699875667	-0.22668251566798173	0.4343956169696402	1.7794333012167383	1.1467973540744527
0.744171693702836	0.18770082431492258	-0.3094587681645717	0.296712169275464	-0.6252601407078432	0.12348753379167303	0.6409910027295705	0.0726123044756725	-0.5928382028312337	0.2563816000743821	0.7834215668658958	0.3089149818720459	0.35185734748001674	0.14206536958673277	1.0163415880915874	0.6988203611105773	-0.13687873950423018	-0.7192903542574094	0.24065808801058292	0.7149111779267494	0.5852424886404707	1.051899267278027	0.5063315044823746	0.09877760943505383	0.02742392692110464	0.019671194030703845	-1.421348230211383	0.17951534269852096	-0.8177337976744834	-1.1919989169588567	0.5386609411763653	-0.26313338702194067	0.300365134518883	0.3286650801092794	-0.49231587490441897	-0.30692871942620314	-0.0036126946529222896	1.4287704952861184	0.3043214755656498	-0.2223110408748463	0.08377050559598719	-0.5427306248707946	0.8717634007992411	0.5350803185597754	-0.18845312210791168	-0.05654656041228357	0.780931970445694	0.4058725236501938	1.6321145035920457	1.0838348195175438
0.6745694287411345	0.17985687710959763	0.10953910180615786	0.5918654033187768	-0.451011644549291	0.375711281837231	0.14720105122123567	-0.0837942575583028	-0.4333338131862195	0.5042402401743034	0.45716475210254987	0.366809625258653	0.21748281822984306	0.12692216214217608	1.0746060389435659	1.0871517400237876	0.3988240360259266	-0.08046827494131835	0.7815397428734087	-0.0045120071800860305	0.5710347723736189	-0.004159826597177324	0.38822765915370566	0.131724822553718	0.052764560750938196	-0.03331263018311832	-0.9004343761405503	0.13344443961172736	-0.43302715401095876	-0.8358903219945353	1.493294573286732	-0.5063588505087738	0.6671699540162439	0.8748993682463786	-0.40299828986656683	0.010094395754158646	-0.44340247531557064	1.4876130178092204	0.4233191796151463	0.18118801187929623	0.010953950185449606	-0.37796446816781437	0.6596893896059156	-0.25497597291482893	0.45757860243107795	-0.0478996992955848	1.3360064326353946	0.08173158795300281	0.7217738765490856	0.6147783800432991
0.3406179410935014	0.03744250334067753	0.3929316459100218	0.6171248700188152	-0.3037798354155902	0.5037814063721762	-0.8405357154161273	-0.4171564677366084	-0.0623903534943909	0.38824150247940453	0.029385694025723223	0.25524219508669754	-0.29766007096261915	0.5786723303997885	0.6154948151411903	0.8575651277984477	0.6292952092956837	0.3715222277659279	0.9230192735396973	-1.0114030556937654	-0.2952046384532327	-1.5090115251097487	-0.12705433979279354	-0.10013890686924823	-0.23936438978658028	-0.2591899321210446	-0.16809319378959747	-0.18033144255351038	-0.09776655435940035	0.08163484576931421	1.439616237927548	-0.7442090194079546	0.05449677206843981	0.8893436446185461	-0.4787456370046619	0.15915109817104722	-0.9703575711816654	0.7744516628784539	0.006239252467265601	0.3200953643484511	-0.3133430345031406	-0.358319505295998	0.18208658230685806	-0.7939377611626522	0.5752518496942222	-0.08455689533694656	0.9921155964143633	-0.3708663239752768	-0.6830601510114943	-0.1361817356663391
-0.051222508659424605	-0.45943299804641025	0.12287433509136542	0.34232564330593945	-0.19737881192849618	0.43406625149377215	-1.627954852899466	-0.5772557594278077	0.1825557946927086	-0.27392891368581607	-0.23796307015295268	-0.0644034643303828	-0.9683954671254462	1.021700773770858	0.061209430202372905	0.23266541334893634	0.5707314480836027	0.3550473727677798	0.3477111901022415	-1.7412216934692728	-1.1985786024700291	-2.482907316693243	-0.5786488364251441	-0.28986158833822917	-0.6163945259863016	-0.12061498424605989	-0.21560306688783532	-0.3927319730615123	-0.16584759593936668	0.6898265602566668	0.4523444551789839	-0.83727148240629	-0.9331647865688237	0.5575016030413935	-0.665212093604717	-0.004863455754128831	-1.062372513251267	-0.06108841925862398	-0.8160166808823256	0.06682572641461992	-0.5744965056039302	-0.6746265333057508	-0.29359511125722226	-0.734891089477217	-0.08235949266411387	-0.16769515983752586	0.14583263341831051	-0.5892761135018899	-1.924637468425318	-0.8456573147070905
-0.23521065118304169	-0.8365717697641304	-0.5096383066801811	-0.15323464299314069	-0.0043517838840524655	0.19471879125752536	-1.5849478270606534	-0.5257144943531836	0.1876827749469572	-1.1012848144371206	-0.3297584888426045	-0.46069591078334615	-1.2996473840016334	1.0342912560315165	-0.05599511156508949	-0.15673677901605265	0.29003977904696127	0.16259929083939043	-0.6308767165413698	-1.6656672056715354	-1.2872455164767078	-2.311586228930887	-0.5418272888678649	-0.2616806928335328	-0.6888768529546658	0.3940042823627475	-0.9445202094261304	-0.14870795291459019	-0.5053109868318869	0.4026219561280388	-0.6314352052678236	-0.8039441597634215	-1.2536391062339314	0.1595978522612453	-0.6774295513466317	-0.2210608731122321	-0.5351842840301798	-0.2852922866519363	-1.481186663197404	-0.19354606876227656	-0.4138300709665478	-0.7748841740148648	-0.5067963311660907	-0.24966868485429433	-0.857690755137173	-0.12939252027132936	-0.3935910310941577	-0.3401108353485113	-2.3260016745560694	-1.1366025524572387
-0.04043297922082074	-0.5506632388048853	-0.8691093700450818	-0.681936953597829	0.3776363602169593	-0.03484599867618958	-0.74756040512172	-0.4343997456731704	0.11352290508899139	-1.4009494115845824	-0.4268953169402603	-0.6311639994589534	-0.9613926115863696	0.6268273308671048	0.3592190635265488	0.056497597686385785	-0.10968782275148796	0.1236178529146063	-1.3010631724302448	-0.799959286986919	-0.4375662938523218	-1.2546805328125947	-0.056949507220939596	-0.019100338858469942	-0.2368127643768411	0.7078542243307574	-1.1460387284402962	0.5117216479981077	-0.6350705950484082	-0.48033712232351133	-0.9489532557921178	-0.7912511771257985	-0.5498310031238735	-0.15892457129533216	-0.34452992988513886	-0.0840170828791997	0.3338299934501099	0.15798066931871857	-1.4634860525504354	-0.10532498645614538	0.13540316991933374	-0.0731745499363659	-0.42497465181352323	0.14501630084026235	-0.9323836267369711	0.11425203839347955	-0.23486304642406083	0.21034934956497386	-1.6808762716743106	-0.8703453003277069
0.44286797391357335	0.22549933250792703	-0.5574988966048856	-0.9928505508769165	0.8789074028756082	-0.02223940351740505	0.26612283894724226	-0.41149855991180223	0.13875570380605295	-0.8324575531695607	-0.5937934635586445	-0.34228861039172637	-0.11349524909630926	0.10918016798470413	0.8387740310917047	0.5647840229258118	-0.42718557085364167	0.14493989624404902	-1.2048993645763617	0.24925093764172657	0.6892471502067608	-0.148242367418283	0.4478979803868356	0.37346670155643075	0.5787502803378871	0.37091017670990006	0.05316096772259321	1.1147210086541637	-0.27650066937379003	-1.048153081961505	-0.35449250582166564	-0.8367006255721535	0.4577247159776408	-0.3555819496765969	0.17378330497524258	0.4535872256382753	1.0439739486767206	0.6693967735738747	-0.758310913421896	0.18152349032431594	0.6156321437610796	1.131632930742197	-0.2170906409965062	0.1014544259176722	-0.23868595838131165	0.37699394051416785	0.28530440375860616	0.6002072631433713	-0.45202399205261795	-0.3467288782429999
0.8603014447617664	0.7345891789639243	0.13336934804123446	-0.877278837427367	1.2559352775045203	0.2905484797956242	0.8388070102388675	-0.44883123320888224	0.24701965729908534	0.2217315993495579	-0.6615038774188576	0.29270009806716174	0.7166970907815987	-0.27065588029096616	0.8337044818507665	0.7215124222230617	-0.4394970733585995	-0.08865586465133815	-0.5341893124974262	0.7561867799442025	1.2832625113579024	0.30992910382128364	0.6207691277876407	0.7928197064142657	1.3095261017976279	-0.3412727054521577	1.956384894601729	1.122455676520612	0.328627496142095	-0.6851979065648929	0.5111609833289111	-0.7698262938989067	0.759786613710253	-0.4121252672613486	0.5276936766635285	0.940922517970399	1.215810290029087	0.723013933465522	0.1054474930207766	0.2243063302604212	0.6073114294802195	1.745272947639905	-0.07523201560882817	-0.23954966249589454	0.541118011339418	0.34616705780721707	0.5846656955525582	0.49807299686624446	0.544553976878575	-0.13420584463075408
0.846537407291083	0.5250367657901382	0.5123478126967513	-0.3106840147544836	1.2345016012693604	0.6461782223686	0.7807508358985978	-0.5577081326609761	0.2907313459932515	0.9771176954334625	-0.47636159160502367	0.811822893336123	1.0632130277478955	-0.4617651879713251	0.28105687949020414	0.24319337598471227	-0.12693267140758274	-0.5906727649008797	0.1155413035014512	0.4314239297334731	1.0574391465569797	0.007737294205377051	0.4922491007367291	0.9682741576160054	1.523309582630841	-0.7097703925043786	2.818763914367057	0.3906279895331438	0.6955686027345537	0.30367346552386854	0.8499190320576061	-0.4403628405335572	0.14182664177711019	-0.38895274908552047	0.49992739249583656	0.8708161418650326	0.783884424810442	0.38170540061067654	0.542324471610765	-0.10401546349386805	0.1727355359865203	1.0186081343183637	-0.09290063350958935	-0.45666948961004805	0.7831816485254132	-0.07761500571715807	0.4676979519461768	0.02819488293056517	0.7394260027798827	-0.5749164690875039
0.34831539016132207	-0.053221903802089805	0.2160878618744335	0.45465354440724337	0.7103337112891075	0.6312422662319233	0.26822257417216466	-0.7824376917037282	0.20297781905319676	0.9306874977321147	-0.16120479486432784	0.7521366123721317	0.834972124856843	-0.47556168410102884	-0.3733797609875347	-0.5147452184318174	0.22148656988163695	-0.9658352115047105	0.3312078184811938	-0.41166124323304293	0.3632289958435928	-0.6687542248696751	0.3193831472808027	0.583547926316662	1.073410140040728	-0.40399987131342	1.652062646920812	-0.6948983062702457	0.6248127106440213	1.0006985028907325	0.4194376064294398	0.015959762980877285	-0.6427823933925422	-0.4691579469023726	0.17719221168399726	0.23479927167115805	-0.023699306197387613	0.013928910017014087	0.4004530932884918	-0.415662214157805	-0.2298249231313841	-0.5339162965917132	-0.2527649157334614	-0.3362845733949471	0.4982608879602334	-0.6327702346104784	0.18280794254518856	-0.35552480045477824	0.18893766562019992	-1.4098558897734252
-0.30966118725846875	-0.3483831043734523	-0.42365955422966994	0.9590054246228377	-0.12491873240745834	0.06128709649076607	-0.4493451692752013	-1.0337539827920506	0.07786167769252675	0.25097491810669276	-0.0054601659310768	0.059802467993217145	0.2836281379487386	-0.29308754556690675	-0.6770970582486202	-0.9776968963708835	0.21563014192573593	-0.8653170005873939	0.18868177691337493	-1.1542857915710945	-0.23408079035870444	-1.2074698226820333	0.230422580121024	-0.3898654443951334	0.17883611625369458	0.1498893167259811	-0.6839336270786678	-1.5150706363079722	0.36477663384997144	0.8017968805016404	-0.3148123342815577	0.2741415445143541	-0.7590014291902413	-0.7918713890634816	-0.16607424880840338	-0.4420776501972812	-0.8328886164328952	-0.3098963823013311	0.005824458316984138	-0.2860414339300125	-0.2513383865823076	-1.5548470551216422	-0.4485524097171362	-0.0872738308835312	0.0839740713549202	-0.9221481844690208	-0.03609772039828697	-0.3233452060805196	-0.5720965722897012	-1.949427708149611
-0.7080863467249962	-0.19459057595956666	-0.7669851907820096	0.7953843870556415	-0.85303697997267	-0.7752595068022098	-1.1805032953037093	-1.0399605112085977	0.03926144080877491	-0.4286925998129661	-0.11463579543316549	-0.8272453995819337	-0.23846932875081367	0.03237073333017095	-0.5868485631303796	-0.9376208463733325	-0.29076300214322687	-0.3980394525409206	0.02782680813318598	-1.322103813064839	-0.42880661498780487	-1.2822624123105335	0.12635616298239097	-1.5060641920891182	-0.692819934170331	0.29805662877704775	-2.313596069256814	-1.67048582231571	0.257642202326235	-0.007634934110116206	-0.6724694921433616	0.20433425655497425	-0.19780646571399488	-1.2133518645362238	-0.3243215747627835	-0.6393608629924739	-1.3056674175340135	-0.8692086002970613	-0.21917572499524357	0.19256610989049114	0.009138971726116652	-1.2214969895015684	-0.5269818532083616	-0.05582782893561172	-0.2318486032107969	-0.7703215021927431	-0.2649358609968589	0.024616465637454732	-1.0251986384216232	-1.690239598901034
-0.6818133915238068	0.02417206959260043	-0.5555747290433295	-0.0868130783300493	-1.0958586926283995	-1.3059939901449948	-1.7237729249634186	-0.6010545013430145	0.08071666107284341	-0.5509574151372618	-0.2969017323003283	-1.3275921983447052	-0.48091991477245305	0.28952254653328596	-0.3704494785707717	-0.6570929302768271	-1.0776404243545865	0.02701147648076105	0.03366846573058408	-0.8384568065447511	-0.2898003345701809	-0.880353525512903	-0.08533995201658205	-2.1353096188393628	-1.0830761177745396	-0.0779905379549284	-2.155246343789555	-1.2034057693066276	0.3278403924411253	-0.6174865438116851	-0.38829158898348987	0.032291769398434644	0.29523950928123865	-1.356115276303131	-0.3170182788983066	-0.35136220533093804	-1.293343835445275	-1.7167673409412736	-0.14145701521591883	0.4769949504849131	0.18086541333291947	-0.09137757930419894	-0.4000287400902911	-0.2959413971284728	-0.47597852222028464	-0.3382270280390172	-0.6515404132214218	0.3053550454148278	-1.0413956323335087	-0.7828081967018748
-0.38706838155571816	0.005468103949236646	-0.12998258315027195	-1.2852143451903995	-0.796437523714671	-1.1601751834582534	-1.8533478746779493	0.11829592245858606	0.07272673844371869	-0.035021623811522996	-0.3447070005129244	-1.1918041308844485	-0.37566109293619154	0.2581777620433472	-0.23311021087354206	-0.4793535029546653	-1.7657838893852316	0.19254235423459376	0.10364804594881705	0.02404857655634218	-0.04957806368469084	-0.26915534725598944	-0.285259791572207	-2.008947001633064	-0.8387942615691855	-0.47939517909033613	-0.763150589951557	-0.4570569256497656	0.2976274086159561	-0.5666677858375104	0.20890793832358007	0.016337598825448222	0.11263005933644013	-1.0013642070774067	-0.32806688451562316	-0.0133861072527143	-0.8882765570566894	-2.3177079187246084	0.04042548327134922	0.18143236978740582	0.04666302474965974	0.5042850928048292	-0.16808543211208504	-0.5050086227936723	-0.5784769584124154	0.08330566837479773	-1.046903897010081	0.25961112224994326	-0.8384069308080667	0.12932896980272163
-0.07421754978124506	-0.08725734423785421	0.03266505986103542	-2.178665406656673	-0.26308020886602623	-0.48693529082263914	-1.4760178760025704	0.6583949617192691	-0.08055778856288479	0.7198257352012957	-0.3112112729707299	-0.6743894748034839	-0.049567070753122375	-0.04791750747111728	-0.17809578493831954	-0.48447443739036866	-2.0933389518991548	0.2556047948990792	0.07523713663382278	0.8657194787533873	0.11925146562974832	0.18075922144072704	-0.2648730103288404	-1.4290149261236245	-0.2550669279399474	-0.43487089163191783	0.5185368289543887	0.22626125758931806	-0.03291540961901585	-0.15952062225226638	0.5876006614910348	0.04809546103643886	-0.5579223263649079	-0.39041937423742135	-0.5035100632661297	0.02685157738077302	-0.323553696366493	-2.027091144482124	0.0538352034380589	-0.4999482526557481	-0.27873107095265115	-0.15353158563298502	-0.075709732612578	-0.38644626978257246	-0.2776447126712621	0.33074432240174567	-1.0909246177036425	-0.02835295184595966	-0.6569765808595589	0.5291505694171859
0.1325000220146524	0.009594073038307388	-0.1222379096441208	-2.330216981406258	0.09704588647250473	0.2013181123257564	-0.7686178015533761	0.6847156574214767	-0.3214807104180058	1.1583334409054418	-0.37676071618669577	-0.259033542086794	0.22702341250079572	-0.3722500829627768	-0.19116793024198522	-0.5544259112986502	-1.9851152070326947	0.4317355635096231	-0.033600306866586487	1.379044858303723	0.1450834467254182	0.25804330433055106	-0.0220603752479098	-0.8958754255012885	0.12084295064099465	-0.04324165663069035	0.9339986281379418	0.6872291022021788	-0.5270457052347695	-0.010422705060260207	0.5450728249719985	-0.24582241080376127	-1.0097481781265998	-0.01602733335778455	-0.792313679317978	-0.14449202478186657	0.21063972764852773	-0.8987578909254548	-0.18853027598599936	-1.0275015972445896	-0.5417554235738081	-1.4919953934735906	-0.2604338746452767	0.002786936738885044	0.46405840796147735	0.40927190420253695	-0.6863841625407402	-0.2876405308906264	-0.5288587479510424	0.45822395214187267
0.2314633850755209	0.15261324924007463	-0.2330431065769041	-1.7344119800097093	0.131629109521342	0.48206803254249664	-0.0755341866802594	0.3059965243905811	-0.48524855775635595	0.9691479142800559	-0.49268760940056683	-0.21812808332915903	0.20741806700785814	-0.48791787017117627	-0.3677768229521576	-0.6283407971898888	-1.4573317107400037	0.6571335353025862	-0.06717166754571083	1.4678531877358296	0.0017837674503091848	0.07001028019665052	0.17622201535991325	-0.5836396286656199	-0.04648101054767959	0.2281450524508691	0.7277773057462517	0.9285600388198101	-0.865374245592037	-0.30181696241963507	0.34341674309632275	-0.9599361880925822	-0.8194911342058575	-0.08206176157609685	-0.977202359473046	-0.21968266562372693	0.6611458355176928	0.2306918721700659	-0.5371588603296894	-1.0856335200431815	-0.6068597992369116	-2.3286725817921763	-0.5500416619808054	0.3238890785927388	1.1437278857181665	0.353468625372647	-0.2013583375382732	-0.3547381954827721	-0.3432474059252984	0.34540598391238847
0.22777921961929898	-0.055326177278956466	-0.041802493981897136	-0.7350210992227678	0.051473746293284155	0.31672772311313063	0.3660798210078052	-0.05367894354768688	-0.4540749369954183	0.291259237989988	-0.3571882547361275	-0.42740334826001003	-0.11968443430774027	-0.4245855759413765	-0.740808970639513	-0.7386048831739366	-0.5954868154069956	0.6913249098407162	0.04513203303243558	1.2483317600079848	-0.27775675853426995	-0.07242427791063752	0.086853583134249	-0.265984915983002	-0.5482578724669585	0.17323514358006925	0.4576117079608266	1.0129212023475003	-0.8848962800186853	-0.6293586385711605	0.3414018142435922	-1.6234976701365835	-0.23714555063212933	-0.26458645855287855	-0.8785744087748957	-0.12466063356897762	1.0254034217165728	0.6022831030388215	-0.7376358691194687	-0.8211369510574426	-0.49970546661041804	-2.092734204825578	-0.5963433705600947	0.33952026307928335	1.1055096041970314	0.14079835301494545	-0.04882967746462058	-0.26947089517327016	-0.0687318560378033	0.4833543858962111
0.12562944486555858	-0.6393524021519087	0.25431268523368755	0.2472888334965602	0.18335764683215602	-0.04797805213858789	0.5853082502218515	-0.06080470898128543	-0.257732769102312	-0.42390782720827697	0.1505379671337172	-0.5744750695969517	-0.4921076086853754	-0.37541204321128446	-1.0807601700257694	-0.8174064052701274	0.34818770488217543	0.4874324805033853	0.2042215983998582	0.9510025335522738	-0.5313433916308102	0.047642188381554554	-0.1999925855023618	0.2648707018026191	-0.8084958436067319	0.08521819454058632	0.3095260136973655	1.000539796250966	-0.6882925117051176	-0.5649501365221805	0.5415188065742454	-1.6205841219718744	0.19212703498025352	-0.0967064422843085	-0.5443188655220864	-0.12195974140591848	1.2153373292036134	0.34386642863580824	-0.6099126852661527	-0.5486809047601954	-0.3026067449134114	-1.274372795131312	-0.25894990243011373	0.14668501471544573	0.28408633449486537	-0.23238159291684823	-0.14190135498922224	-0.13637259620295522	0.16056480740845347	0.7491713732450509
0.015479048738984038	-1.0876091720133072	0.2730261987039326	0.9059813512555913	0.6072709265991897	-0.3712949756546807	0.7622432741692194	0.27804691225894174	-0.03092277025336017	-0.7973322032548958	0.6466140169536168	-0.49619910822492463	-0.6140965885296341	-0.4251937877851033	-1.050544601922752	-0.6401966302804207	0.9677891518688233	0.2891413093007308	0.2930138367933674	0.7712081590185775	-0.5093878623065754	0.3838086718139901	-0.3285827749026397	0.8448499544305422	-0.45989375041748703	0.32660206104182277	0.19423047818539868	0.9224017101308994	-0.44432224244973806	-0.20187127681548278	0.5604841294817277	-0.8730488661520528	0.23108806011421384	0.44931833725847087	-0.2278431961502588	-0.42471684826190287	1.0887306302909017	0.22428505176394384	-0.17492612236049834	-0.3563811127020866	-0.10561163812849286	-0.7341112283473559	0.19951286866778703	0.01034203401718034	-0.6360292523082316	-0.6425666629033453	0.026892891009128075	0.007823077402902561	0.19631871046061145	0.8283899651528422
0.04533745626579392	-0.9738452516739222	-0.012987562046622795	1.0671450816599104	1.0376487327129338	-0.5609615222416832	0.9907564109898891	0.7011899703140618	0.11568261106554766	-0.8166891031596593	0.5716223274975539	-0.28335875479350464	-0.4534515005785024	-0.46062614812673014	-0.599866947697322	-0.07976142901554266	0.9783469565896694	0.30701757068708363	0.3305759862528849	0.746993359406045	-0.09222483176606136	0.7509437104796562	-0.07857429048776714	1.1055180437023322	0.2618237085447489	0.8127743000318811	0.1976736189807906	0.7497445264792498	-0.1868024723404993	-0.0034320239797094618	0.07731575787504077	0.04349219081952775	0.0867555103498651	0.8793647997433939	-0.1531368051088075	-0.8111093824874953	0.6569830992307859	0.6389442354573475	0.3271907379467339	-0.08524114934018388	-0.018175382608410163	-0.7384458719433572	0.37780621844547535	0.03646920007164168	-0.9281978716356084	-0.8674119863997409	0.6962484840736333	0.1580496800001548	0.07485377713782435	0.6174635952603147
0.23047831800285626	-0.5458685935911732	-0.1836006717507605	0.6843058765831654	1.0704563744453217	-0.5903070283223198	1.1861193452709808	0.9167181609119368	0.18304538083592894	-0.7455764179227337	-0.11578930744795579	-0.09275470307219799	-0.2506272302223839	-0.35875850987913893	-0.07378437805859717	0.644618643631851	0.5244776183630573	0.42511261172940357	0.4012382240076753	0.7417909578326617	0.5107867550074235	1.0464236703572674	0.35257091304052185	0.9468175356352091	0.7474244184590888	1.0770541555132838	0.5563753961999679	0.40167787474758365	0.13114930177962633	-0.16933957359652707	-0.7206587908735741	0.5135178042506334	0.048217887106451994	0.7208415000244008	-0.29151140059301706	-0.757208473766273	0.20223396388840081	1.0961757421498095	0.5681387258480765	0.3612701715376945	-0.09707926523129155	-0.7748246918124283	0.1813544979414258	0.08420157740588144	-0.5782477603049186	-0.7392142313751852	1.3914055462918649	0.2490136640426778	0.012666570288420251	0.3289212476084221
0.35766215015594444	-0.41165587916261703	0.11153223876167218	-0.0647413472409293	0.5606347393879715	-0.4076307303579774	1.2092836444791646	0.748786841944213	0.2564869760996915	-0.743287771072489	-0.7517820892138121	0.05336572358855869	-0.20447643002052185	-0.17237540054688946	0.17723540265292823	1.1129460381172314	0.13546806720195684	0.3598152636646146	0.46112796585563365	0.5513357877421055	0.8447342314076339	1.2685931705848204	0.5216965565453057	0.7065652609414356	0.6353668833485094	0.8294553774104463	1.1668226113593119	-0.15103545331692014	0.4488816705442145	-0.3440758439023593	-1.2112689850426612	0.49386085317681694	0.16145575559412376	0.07825816571408938	-0.3799011330102344	0.001813970737883926	0.07474150393994139	0.8652471183243667	0.375656450957601	0.8093936143406502	-0.21413925946723988	-0.25133060570649857	-0.08181074115019431	-0.011818131627798005	-0.18411581035303465	-0.2703145392127696	1.36737282609901	0.19414562148432477	0.18134952415116723	0.22613104385473873
0.19560544890943768	-0.6747220132907326	0.6619768444485293	-0.7084501318456218	-0.22876579596709565	-0.01204620933287918	1.0314102014268807	0.21000951835879356	0.39970183267696063	-0.6444300810493716	-0.6384560569763015	0.22357146360936303	-0.21038576310969895	-0.05392895229004276	0.22021540313534513	1.138989541633953	0.28193189509424005	0.06817658938517644	0.3240835625906842	0.07046342623531211	0.5790598001311482	1.346145742132957	0.1919696337091625	0.7915575587964316	0.14078090647828134	0.3018668574089765	1.4381625755411651	-0.762917569156153	0.5797370492931804	-0.05562085200912808	-0.9155933907814932	0.42050337404834165	0.2948132598989061	-0.43794845908133057	-0.16733884978905014	1.0977031002978144	0.3208417816721542	-0.027579627027891126	-0.0835319792730534	0.9647851192503984	-0.09530678828997499	0.7697071376932225	-0.07695424809587413	-0.21641228506984617	-0.18075222324589166	0.34730962703822116	0.49175781437086336	0.02378643148152144	0.5052756325937205	0.3426633437927553
-0.1892658293795869	-0.7104851293126276	0.8864289850706928	-0.6834668003778779	-0.8415265247876006	0.41682773345523527	0.747567017654628	-0.4440582122572653	0.5715399333208255	-0.19859259111806082	0.1478968026231197	0.37897448819667573	-0.00034898489381638337	-0.03566590293582116	0.41782825621220093	0.9674604400272098	0.9586022822087279	-0.1618045567209379	-0.09264005072505464	-0.5946858027600495	-0.16649373655277452	1.0919855074652411	-0.4241170058527699	1.2038792565191048	-0.2573588168771764	-0.0450351532896716	0.8879708940498285	-1.1502467150359268	0.41933349059919595	0.6602091330921466	-0.007795096340373712	0.6092511050717879	0.3773861582484842	-0.3348075843839453	0.35561811298986973	1.7842949618441932	0.5689501452028717	-0.738957868232574	-0.381760204113079	0.7258196872690515	0.3896548106877912	1.6089051418308857	0.17232750696228402	-0.34294189958299637	-0.40071093486938597	0.8345297648095166	-0.5030250665457953	-0.0924784003571939	0.7152945319804332	0.49819873607709964
-0.44211295911099513	0.004675459190852028	0.5250115468373487	0.20916316003008142	-1.0010895383847838	0.5730202184454538	0.4521452213359776	-0.7911970226810071	0.6418213031671961	0.49412704943777735	0.798367483909636	0.33354327570010583	0.45746571307201683	0.015234287130542555	0.8709722876567151	0.9595205287112383	1.7226525664384977	-0.09246333696289837	-0.5568178261590243	-1.1604406694995375	-0.8869422055536994	0.4338565241669716	-0.8841805582603629	1.5303985284236348	-0.3698195629275737	-0.07746101410144703	-0.19663147270511572	-1.1266527512394995	0.10624185091981829	1.2442421562283266	0.7912110487805307	0.9390987959061318	0.4281258135985979	0.2683918201381571	0.9545840557894661	1.588976491695913	0.3759236868633609	-0.6023672744854425	-0.1655833899152089	0.3003712848283236	0.9885920827066303	1.6884435893078926	0.3637130912290407	-0.2920963124041665	-0.4692471365783044	0.9463384342488208	-0.7760020454192839	-0.023116877285798004	0.6152607012292473	0.5259672406779379
-0.3344370902127307	1.0509628041323875	-0.010416205189222613	1.4918531496301444	-0.8022851582485778	0.282675178773563	0.14904160346570341	-0.5611333600887901	0.4951758211626457	0.9266862836910309	0.6755868572238873	-0.018528277593295277	0.8053280370401336	0.19607122794218892	1.15573108059229	1.1337731502764072	2.1184571908005223	0.11225433189611482	-0.6663758693683489	-1.3435580375511689	-1.1265106562835945	-0.3614150789657815	-0.9477038947164768	1.4046029364418702	-0.4278292291000484	-0.1203006696277547	-0.946947708911149	-0.8107812472400181	-0.1044806074089676	1.2435223501962185	0.8671972541606401	1.1380568720875415	0.3904350239247896	0.7771054782078278	1.3399900353902194	0.7090808958186063	-0.29593961347260034	0.05275987934938667	0.5215897289676558	0.017179828854422517	1.2344822405522848	1.1246551017790751	0.33329209546851224	-0.17454130841596371	-0.39081303998239136	0.6037046757711515	-0.30206171987019714	0.14754610769064921	0.2808460448662816	0.39994858250462756
-0.1104860835456751	1.3985230438194485	-0.10474266292336464	2.2487076685268184	-0.5710518262445071	-0.29868874749207586	-0.1936976183162402	0.024135358567213005	0.13488538111070061	0.6791938422088335	0.02673937853690029	-0.4859246908721038	0.6344324602581652	0.40006408698348617	0.774001126448441	1.133790665731638	2.01207072948234	0.0697268520888911	-0.26999346190922896	-1.0673757476882628	-0.8758990238167303	-0.8406595615228364	-0.7645709665597976	0.889439332323835	-0.676673783426327	-0.5197874020049914	-0.843756308760926	-0.539687126173627	-0.1290317803592733	0.8091089311415399	0.26969640157338576	1.1559185291152172	0.11490104457148813	0.6955507130791944	1.3454939677440687	-0.2180387277273227	-1.006555605736273	0.2942533031495369	1.2266417751413936	0.03956652226902187	0.9141344775648373	0.5778510996000659	0.24161004255853807	-0.17996792272646167	-0.4705138439419842	-0.006434350512254373	0.11945658222161828	0.1815471854629421	-0.02049292259859093	0.14649160976672929
-0.27481555343649544	0.6264700623531041	0.29787158677855585	1.83218850559239	-0.552877400014868	-0.7949425922983702	-0.5267654676587421	0.33057773354626196	-0.304111103879115	-0.06681520377819693	-0.3574307541355304	-0.7015220544625792	-0.04657158014861631	0.42187300257538496	-0.18063341466258193	0.669239511370943	1.528570211886666	-0.2966960204059444	0.28840235532448816	-0.5300870296370852	-0.5422566766337964	-0.804295578293559	-0.6569717539373287	0.3454107894320964	-0.9912191108982252	-1.1882371766317648	-0.2953810581116808	-0.5325408475039337	-0.15152155461698397	0.44981624075009263	-0.3870375488469522	1.071382983321526	-0.4003492630714988	0.03658249783986054	0.97309662382684	-0.7007881679128363	-1.27839431208465	-0.279588948522066	1.408916224729898	0.23932834563696553	0.3058911646273165	0.5612780928181006	0.2738147787565493	-0.3651102330254283	-0.7115227623684377	-0.482131414875871	-0.21188568393693055	-0.05459949745512284	-0.0962599798858367	-0.258658398999152
-0.9762648039227899	-0.4868086657600494	0.5717566634892842	0.4415488131461054	-0.7241989734265185	-0.9400349544532075	-0.7050702894010439	-0.09771596391952456	-0.6463194039492685	-0.6433156319810601	-0.12903544571861583	-0.5056811235208328	-0.7746427948738247	0.20928631654093272	-0.9899471427970835	-0.11847794934259555	0.794425170900018	-0.5785025847244668	0.4242492188092948	-0.05327893075332251	-0.521113322365247	-0.5096961067210579	-0.7635415963586472	-0.017699980568996753	-1.0202363694728374	-1.679832072505007	-0.13197087383098324	-0.6667319362546061	-0.3870700248726595	0.3696950349564377	-0.5691238519961968	0.7591066537425746	-0.8522362499688414	-0.7677440659088569	0.35400581336399256	-0.7500060420838205	-1.0604008643491183	-1.0647631151079102	0.8296978531749731	0.30758555321502024	-0.13257525743093962	0.9577883799072714	0.2786570363230543	-0.6005332914023539	-0.6364647719502148	-0.47027934736229615	-1.120781211270408	-0.4334948429851389	0.009334734948700787	-0.8031762872721194
-1.6976760642774356	-0.8142717215632161	0.130968287547321	-0.9855163742564921	-0.8666886644540229	-0.7896919824018106	-0.6167563725985554	-0.9911857693981291	-0.7917883833457158	-0.5866770225152956	0.1935118638483942	-0.1436825166919733	-1.0946900399513348	-0.06597658162103276	-1.0277440232681243	-0.8149970640234697	-0.11992217516997847	-0.3440451551721266	-0.13309703793358463	0.18374004480597264	-0.7929958036434386	-0.33787146263652346	-0.9173582866972892	-0.33436688463636544	-0.6626062544898	-1.6822226493455548	-0.6069311434349692	-0.6339103630360889	-0.7680601861751368	0.2407609233854975	-0.34634117653593677	-0.027727615744947327	-0.8731245145043337	-1.2565604336927805	-0.289249875573058	-0.7143091919002647	-0.6871676759511703	-1.2037170847744252	-0.28127484572967276	-0.00017390262062929644	-0.28098259763685546	1.2252715978987996	-0.09497726609800909	-0.7026630957678242	0.07638490890822985	0.026993033900747088	-1.797488589838937	-0.696930181073713	0.12273531788551337	-1.2643717819093396
-1.689185803404313	-0.1691278770838228	-0.8280812039776841	-1.5115721193220204	-0.7830141289630217	-0.5942620165060479	-0.31322421096242314	-1.511768482557341	-0.7587300265098103	-0.1316612353451754	-0.10876190119628429	0.0023967448686523724	-0.9877409472170718	-0.20799989544546027	-0.40564931350992445	-1.193199027000142	-1.0129580368504247	0.28488453297520205	-1.0295974087678084	0.28521845790608313	-0.9348199607376453	-0.3016107523576632	-0.8405600145368595	-0.7869989008387833	-0.2366574344858646	-1.3197823669032251	-1.1171745075782435	-0.30540181393460136	-0.9213145356003488	-0.29964738954255066	-0.2638473074310435	-1.1176340222376302	-0.4443536509729348	-1.2317736518855684	-0.6930768454639321	-0.8358339346976429	-0.41210806769551894	-0.6069824569723946	-1.3552143932232776	-0.6527999656059847	-0.4481742791842779	1.0234633238184752	-0.8540641536036557	-0.5830617180209112	0.9603648130815872	0.6158138606496152	-1.7000401905880533	-0.7130773869117218	0.173195053764051	-1.249493023299599
-0.7370184875589663	0.562731196482617	-1.457717075657559	-0.9213149377911467	-0.43593567755598794	-0.4825535754250342	0.022500772615980456	-1.0619272211280564	-0.6310820587292411	0.0857238325964954	-1.0168822899063166	-0.13078179966153802	-0.7746129264720127	-0.20971078515143082	0.22036078633087672	-1.378315475313674	-1.480291229422153	0.6730821630104349	-1.5449766980237891	0.4984873666143388	-0.5250767026052631	-0.03757647267598794	-0.41512902822924796	-1.2132189326984526	-0.10167566323627325	-0.9311480321677329	-0.9715424972899727	0.11907338372032653	-0.4970650698600518	-1.0728611706653004	-0.7156217455621523	-1.7092439308039682	0.06066062297945937	-0.7815198613656006	-0.6686781525840997	-0.9938593777978875	-0.12279136006333242	0.011164111520973236	-1.7888757201221652	-1.3158105985020694	-0.9152965127057738	0.5693806085544765	-1.4196763653258007	-0.28517173610428953	1.1119743489030374	0.8463132988222271	-1.0312538471333854	-0.5617958790199914	0.2687635391606001	-0.5387149376593093
0.5647098915113788	0.5942527519243449	-1.1556965789890383	0.19226571068846396	0.06984011543253671	-0.31350434215570405	0.2491856054233702	0.08184863549799158	-0.48408297475143985	-0.21513268955242698	-1.7236111924598816	-0.18849625110887877	-0.6514663324988145	-0.2244835543420622	0.43524832216525466	-1.5314688073737486	-1.208513134220177	0.34369958743624296	-1.1924193750199052	0.9021303593517339	0.4453737482488665	0.6450309093780617	0.2342375273831715	-1.1611831719869277	-0.2122459883999456	-0.6403359410589802	-0.2453588772767566	0.34612063847941654	0.4656767902923365	-1.4641949578548163	-1.4823740446433442	-1.0414864349139388	0.32822909066648226	-0.14970423884701575	-0.23434568607488174	-0.8585353256935765	0.38187032877685906	0.06434698752374579	-1.2708945432773961	-1.5636018042192064	-1.5010307885911804	0.3537399584338209	-1.1293893444925502	0.06535651677717891	0.2642420383603742	0.6171749892493468	-0.32524852387732545	-0.3821552658453426	0.5263429940252189	0.5821797422393046
1.3439195967101871	0.20592743434553704	-0.21679386663272235	0.9913140833424241	0.5675389211778048	0.13107619259669873	0.3830232955766298	1.0160377803462117	-0.36694228644300403	-0.6380532665049896	-1.545650557591726	0.19834545497868716	-0.45742860079990355	-0.3637023163947537	0.47439211241664314	-1.517080643383722	-0.370876784979848	-0.47909372286826984	-0.11422912950696697	1.238179326762815	1.5258642199121268	1.333340841078769	0.8704775634448412	-0.40804181927169675	-0.18539222425443647	-0.26816309037695274	0.3280259568928317	0.3106026423886018	1.4976959485767602	-1.1091446914479515	-1.9112116341597682	0.6695146174235629	0.49878300816949334	0.3968303824625132	0.3725730228301195	-0.26654781611170236	0.9173848226486816	-0.2191530757435681	0.001670785699524553	-1.204713105446885	-1.7123656240680267	0.5561216097369416	-0.008919766599879593	0.3213464351641617	-0.742331081620262	0.22283067984964794	0.20680466167797537	-0.2080335128748023	0.8638619375157222	1.410422739913117
1.2133824228622407	0.28406027879540063	0.5000634182056248	1.0529756876390512	0.8725307786111502	0.8151009361149075	0.5068086016590724	1.0887239277203873	-0.3298508088807771	-0.6034057999049149	-0.6938548332187575	0.965953725811192	0.04344563746683823	-0.5820334399531302	0.7766956057095569	-1.0454937881742186	0.38675454999046177	-1.0910321113973325	1.0570361497698941	1.1030544366249737	2.1455443866723423	1.3198016817060918	1.3109416580650421	0.6411033872456269	0.20065959191850516	0.32686349411018456	0.2641237389724653	0.20201506521473606	2.0349238731969663	-0.31603007975982356	-1.5466094245995332	2.2130241281191747	0.9422030023508452	0.6705586851335609	0.8529683211379493	0.5510134123041304	0.9338743359640467	-0.18155996175110029	1.3636921688307904	-0.44259834128906705	-1.3135443115494132	0.821112621492196	1.104414117697107	0.38012802152022274	-0.8049351836872217	-0.010303787511282825	0.73008459133112	0.00623130954210943	1.0206701954457502	1.363064609218518
0.49139854588724735	1.0630219087593578	0.5003670015005229	0.5704337228015421	0.8269656444804927	1.3491173633451665	0.5761673258863648	0.4688555335519744	-0.4099187140220593	-0.049505862906611194	0.023226360863252873	1.652005666230975	0.7549544406794013	-0.7471083983020226	1.2876120659292334	-0.13253573994380416	0.4810860288546147	-1.039780716000897	1.7059683201925626	0.35571579864338104	2.0378053159991087	0.3937466784561723	1.481901485852499	1.200914331330146	0.7174877860541563	0.9401556713269257	-0.11677785896976513	0.20348706313570858	1.846060724916579	0.2983249365782229	-0.571666013738898	2.508619725292352	1.6330334481930089	0.6437400717292381	1.043782894501244	1.0967963919471548	0.14912579073478235	0.3814938581668338	2.06044295473428	0.3099226287016886	-0.6076900662445641	0.6539636999288814	1.3436370038448455	0.26861379409121006	0.19623256659735613	-0.08009646206177996	1.2910244062499592	0.24975522722736113	0.8164553263738507	0.49798586535741035
-0.2395166128480605	1.7366397017706516	0.126040722926519	0.02883471974659006	0.4177657206122412	1.276714532943323	0.3871657239999748	-0.15531851886083184	-0.5486310301841726	0.5089157502371386	0.17888878554326465	1.862950227451112	1.267711732673666	-0.7451144255549836	1.4326510571261402	0.752822080305347	-0.061570208746870414	-0.5403456045036836	1.6518185168818356	-0.6599447123539488	1.408436515689828	-0.802472052744248	1.3786010582932866	0.8297848045562445	0.9726826048621964	1.1683404313547625	-0.16862362864245403	0.3037955308490399	1.198152671666705	0.5007789825168927	0.36774476604413076	1.6665565371193853	1.9534373650158026	0.45797207691852754	0.9854003930389431	0.9851311808826064	-0.9192408225690701	0.9959869900677957	1.782190828097734	0.8042351986569306	-0.07767599390635446	0.0016324540354626012	0.703498762047792	0.1754082559828831	1.2482525562116646	-0.24395977012721487	1.5653899655200207	0.43129144647479206	0.3746326786077899	-0.5028066865383369
-0.6580193712818323	1.4630230328306817	0.07145821813917319	-0.25332219393353117	-0.10985626949057097	0.5093414856453606	-0.19059401460217043	-0.3254250104033767	-0.5491865804514202	0.6141679399590078	0.18308783969792802	1.6187880486072166	1.3000425452085715	-0.500101205389042	0.8242459021477915	1.1237187668266169	-0.6451946664827591	-0.1553304948002075	1.1604275300195819	-1.3428089679790476	0.7382286287279402	-1.34550467594421	1.0395104401228132	-0.11603560383980259	0.8875000291736461	0.865422805458675	0.19344446074527336	0.40186571187569736	0.6262348013948028	0.6037387995889756	0.7542726068068472	0.7314729974672409	1.3215481163022522	0.31525766415591155	0.8323556805366982	0.26304793783315317	-1.2704121329189761	1.16118374017428	0.9167461334631986	1.1239816320862541	0.15901923536846807	-0.6346064078607124	0.050574728277674175	0.32828568858680945	1.359544763830508	-0.6288634402671882	1.2524274477850008	0.5063960910984249	0.04742312257582282	-0.9216973438776224
-0.7831544339437487	0.4622210716280982	0.5371858402791647	-0.30327626247643946	-0.3418215623328105	-0.5045159106164635	-0.9492052884493204	-0.15895387260360797	-0.20533010891201078	0.3922622266602799	0.6651213553795928	1.208708566531894	1.003190588231797	0.009656813077644167	-0.1813940167582589	1.005063545048877	-0.7250329623692162	-0.17836437359736865	0.6238446104139963	-1.334202984335682	0.39913992409150734	-0.9502768694031891	0.5786932783200034	-0.8203155656018526	0.7475448528361515	0.3649978024392438	0.3373717615782853	0.5023552287099451	0.4889441972875535	0.9265556142745712	0.6135383809875139	0.40472569141277404	-0.007479368448921495	0.3169260037377994	0.7229636808057129	-0.5844235329043949	-0.40533479214148244	0.9449857127080012	0.21648245122279144	1.4543943849166732	0.39398754989141666	-0.7016207939316103	0.20862656255898238	0.7647249266534395	0.6393701993721304	-1.0134644677998879	0.5689057623408369	0.556363789814501	0.08725139380077204	-0.6308675525274249
-0.6953684554935232	-0.2248978820309266	0.9877676942613286	-0.318308045016704	-0.02567778852223067	-1.0710628990957887	-1.3907591730782156	-0.009714856482604598	0.45041487436776595	0.3345559850408611	1.5601613647202528	0.8170005860803176	0.7443467344570395	0.6440816923246002	-0.7992908513764515	0.8908892426764033	-0.3614207673495199	-0.4239057717410097	0.2453440257159237	-0.8121208738149764	0.39663885363105666	-0.21074797727809758	0.20859769665237718	-0.8237250734885523	0.7918704819391744	0.18414876479640874	-0.2832840863209212	0.6896990340108853	0.6726857659459201	1.2843119407822448	0.3811739770824237	0.30943789423667495	-0.9842705603754444	0.3967892353426346	0.7048380366149741	-0.9609573612354164	1.0568245209280753	0.7503351793680305	0.1228032105137377	1.7323788830364786	0.8325462239328234	-0.17736194643544456	1.1013437312660912	1.2227545680488656	0.036542007137044565	-1.0620704188601284	0.10675184111280485	0.6779774692441006	0.38815544514868255	-0.15336876155420145
-0.3581255645010962	-0.018447250019567082	0.7597630386759019	-0.3862089353035443	0.6466018973601538	-0.7792909355980803	-1.1266319506631128	0.034615026365219674	1.0443113077315382	0.6438302469218052	2.049528026553428	0.4253958223757157	0.6583096310858385	1.0459834524574079	-0.654050599666293	1.13788442489002	-0.11189134331810076	-0.5520392305612786	-0.002612078498311863	-0.285151475970226	0.44227940195172377	0.10739166146352355	0.1676224000393371	-0.45879009173090257	0.9197628974867811	0.522522010311263	-1.33880791796568	0.9199375677669644	0.7114525958441671	1.1952569310482524	0.4199793734026222	-0.29598291802555854	-0.7714270748625651	0.41291193612548277	0.7167227235901623	-0.5785790733046443	1.886574189173992	0.6718820951552421	0.4030062804281264	1.6397764117264289	1.2274411766179827	0.39423487353710235	1.8647725343642847	1.3256151345083507	0.14131816650965595	-0.7115033747591115	0.16964780268233476	0.827326956541006	0.5719667899861416	-0.09567223235523367
0.2654955247661575	0.5141638258004199	-0.17380630819914922	-0.3916168533338273	1.1579870095496336	0.18633499236962542	-0.25141965046120196	0.20706469205007733	1.1145268551820509	0.9826589379095776	1.484716334911203	0.05945731347972349	0.5565578562589577	0.8677142720571047	-0.14888838278307417	1.5111556868876266	-0.37977485749646434	-0.4323264598234112	-0.18365796691712838	-0.09571107277863333	0.2812909962335046	-0.09883362288397148	0.5615714988423393	-0.42155902107739446	0.9096717906151618	1.0971266315467971	-1.8319770500434347	0.9765692734076887	0.2488152133007097	0.5655282310623816	0.7027495622502123	-1.2897950541287093	0.3405712067940274	0.29920095439841865	0.6148140690438373	0.34514013801080684	1.428241399273701	0.41662476963878414	0.48779109133103316	1.0097927365133703	1.157000746262457	0.4425245677856869	1.7670599350424425	0.9371143573829566	0.5668478614354819	-0.2107183797741055	0.44745007729724173	0.8620479828071322	0.35684112221260034	-0.5136275155388731
1.0484519508372652	0.4242715548067202	-1.1002513865870343	-0.17798372136711588	1.1491846671288257	1.2120661393885972	0.7094659386099097	0.6828008994243638	0.5646074313801868	0.9190494710339091	0.23631179120224627	-0.06321192803082805	0.3011821338159648	0.1826690614197907	0.05379870495745521	1.4428286834437452	-0.931674586467541	-0.1387203534610332	-0.23868347786598743	-0.14342611669326413	-0.03784708373986928	-0.26184585201750665	1.2354114126680666	-0.9415730126940792	0.8137007005414952	1.4595450175491473	-1.1238636223109424	0.7292152613419262	-0.5679182721813723	-0.04191426694495779	0.9445662741546623	-1.5898826197530338	1.1754548147178323	0.12184017841764294	0.2765050641500168	1.2580346282329793	0.2245771350057934	-0.08924029854203015	0.14601515590189001	0.17221723740605074	0.626162257022314	-0.10642836943164269	0.9225765998284756	0.3423359253367507	0.6028187588729931	0.23177004424367229	0.48026043133882595	0.765451264408065	-0.1453404527489911	-0.853931803989245
1.7510672823187288	-0.4049247512289403	-1.2043344401085885	0.21727531675719955	0.7681611522870339	1.7312176557816654	1.2381070933888185	1.284961847533012	-0.14506706465016536	0.47079985459795465	-0.5485012607154137	0.2105966866856032	0.11402588715137585	-0.39149039268561003	-0.2076921766335954	0.7127622258080072	-1.118340727678645	0.2565080944518687	-0.06980807688689177	-0.10295711412479086	-0.23045707836187623	0.07071322451889613	1.8033636376171909	-1.4848193168543264	0.9233301675666893	1.411899916319217	0.354989572533052	0.367141065106342	-1.168494273194138	0.02206516287156811	0.9722688773764356	-0.44869930544625575	0.8762907526291992	-0.005011963837471431	-0.24303390922701057	1.670146082859682	-0.5873994696656902	-0.3453800882473932	-0.26500078681390055	-0.2469230367759284	0.20673940962307838	-0.8484514448170917	0.08461856818845565	0.04138470311916453	0.18808486077093828	0.7024599195417663	0.304795978870513	0.7464795075777618	-0.508896022591799	-0.5400186472708149
2.197676743113363	-1.1360954734948583	-0.29126887861895884	0.5111290737280545	0.4618621019017063	1.5818799251006312	1.1936384958304331	1.613212381379624	-0.3618621321447879	0.053351962233308556	-0.08140579458396946	0.6204817456046147	0.3488380642482589	-0.16706532813306585	-0.49382428497037695	-0.2503400591832224	-0.5735358041089617	0.6952188657349236	0.23389313524879052	0.12462012301360977	-0.12868877909184784	0.6231790201335672	1.858385582462344	-1.3545394050479953	1.2968085787475192	1.0843188909347898	1.4795899204523624	0.22763506769602096	-1.094538008467071	0.6995652891799611	0.897994966553203	1.405775069550086	-0.22812682771253043	-0.04279934437843234	-0.6665388278075441	1.4642495508963127	-0.4506854739233888	0.15562859659803763	-0.26343994946187005	0.05737326583078559	0.45729873690493866	-1.3497251933443173	-0.16475014649442643	0.32018198081808624	-0.08751446141687871	1.3558127524903125	0.38772179147961305	1.0147702246815091	-0.40494411167581823	0.3908241470772604
2.318654746633111	-1.0447367699834125	1.0596280309432815	0.40036596153029336	0.4118826229777346	0.9787288350840663	0.7667050405902802	1.407229712396654	0.11935556083979502	-0.06701636270297584	1.2337146632365297	0.6021275522227117	0.9653332606585265	0.9038125529227803	-0.38822213587408005	-0.7995957536120261	0.35638609880426786	0.9638457400517394	0.3456428332050337	0.24376656014640186	0.05774944734722605	0.6936212296780409	1.2334404515101032	-0.529513286947497	1.5052124866801007	0.6758685733294695	1.4684856337706294	0.35570454099775595	-0.48338906184197566	1.1689464387103197	0.9295742572253362	2.279740114533092	-1.0389356299616634	-0.056944629209326025	-0.7046458239826181	0.8976326885053489	0.12883340538111004	1.0917741303369295	0.1290110819471434	0.7016133406730857	1.2547701422600552	-1.472774486385931	0.0729216883104518	0.9865647989863419	0.11096414988583037	1.981258788956991	0.8827331206561807	1.4522031770669432	0.03576831474690638	1.257449939621891
2.0436132811328314	-0.374210985761005	1.9681993478487496	-0.11877862046411118	0.2890879995396119	0.23105469469272466	0.1735050914542399	0.7515198541176403	0.7999563845466885	-0.07734321820344318	2.150621061059826	-0.13334236496626506	1.3959526214861369	2.049210953018554	-0.04709436781918831	-0.7293729613622436	0.9217920840780486	0.7444533607760407	-0.018438615004507546	-0.11559767516843918	-0.09796716778463188	0.007873315212997018	0.12032967549728416	0.23798706572003142	1.045268072931886	0.23418931814878252	0.5112891532203141	0.35995805005133447	0.01355521328347425	0.681082803732924	1.0764345514612954	1.2437368051045605	-0.8970042178861849	-0.11803882238228695	-0.37748872152084745	0.3354624399778134	0.2555552429988053	1.4205374764447243	0.3565895629452431	0.9474959561946888	1.8344240325007346	-1.284769796614326	0.2554234840684921	1.502701618990705	0.33111192026724917	2.001283033417465	1.2091014058965703	1.606235891563709	0.27607261532997834	1.351667834856787
1.2916849841017424	0.06306786435019823	1.889587796480363	-0.6638188296177177	-0.3169661225613223	-0.45459627919283174	-0.4865779921657887	-0.01701599658139654	0.9417216618762286	-0.28864233102253567	1.7572166599878112	-1.2026002136460798	1.0682269840574543	2.330278545475917	-0.012856363151213836	-0.4251822416642492	0.7045775432084577	0.0139480223028314	-0.7437223660665019	-0.9330059512880899	-0.7731637327898061	-0.899492471278558	-1.05582492842931	0.22927194983280813	-0.014758405305377751	-0.2732375513995613	-0.5498462969035984	-0.16234017173621756	-0.16223106648673455	-0.5890554138604561	1.1111563286425143	-0.8414154608729345	-0.24101353637906578	-0.180090842821219	-0.0750218548009265	-0.039335552182364494	-0.34009890709014673	0.5324867506652313	-0.045800433425044515	0.41625690801826165	1.5457203721649497	-0.8263969082787357	0.003998174334257498	1.3864156765347182	-0.06653185280888212	1.0588900981396183	0.6258964761771194	1.1008838346738337	-0.15980360863819737	0.5780494733769137
0.15846889142177017	-0.08095436723262799	0.928112478859285	-0.7666125280457393	-1.2632220806622998	-0.9390424915977833	-1.081393925073569	-0.5417421334673949	0.32110329331110316	-0.6359278664392969	0.30251278411657295	-1.8681177124854134	0.03296854141829068	1.5199909698380214	-0.5446995386061967	-0.3894935334288637	0.010002338708070843	-0.6992748393377364	-1.3281517075634435	-1.708591486735545	-1.6190044038400813	-1.242297731243403	-1.9111275820475908	-0.42503652517065876	-0.9867615160171592	-0.7567961221384231	-1.0181474707805165	-1.08112372288396	-0.9465461622788476	-1.6279323560338856	0.8274565431567941	-2.177771712681869	-0.03871070299891623	-0.08513742727262119	-0.19297401662009744	-0.30854540649095247	-1.071127590917736	-0.897830914160149	-0.9055654375515613	-0.5746867388250307	0.5093837057317671	-0.14514833433894211	-0.607370113859589	0.5521131640493907	-0.9625961613742309	-0.43904142057851814	-0.8041484724786053	0.05167073315629278	-1.2105869370975781	-0.5102130593707024
-0.958328782314719	-0.39126503211911656	-0.3156458363596524	-0.3253347404464949	-1.824330668580676	-1.0609997075083477	-1.3279052348555243	-0.6407803687808591	-0.5274062501089564	-0.7004272821150006	-1.0973807195526724	-1.7655998745178347	-1.0336684817508899	0.29175267551684636	-1.271685014125067	-0.7226579584622004	-0.49008355087750727	-0.7183556637622676	-1.3534285842725968	-1.8749325270628696	-2.0198913692839215	-0.8328846945835308	-2.3008392569020226	-0.8794115474991016	-1.258424931696276	-0.9935369970760748	-0.7989919619894786	-1.7511046341564005	-1.7347107481450534	-1.575498236154166	0.28440999181040594	-1.8318236275293287	-0.6897426298852787	0.2633581267175036	-0.6936745478174121	-0.6555017752215493	-1.2213297499421614	-1.5277525076708203	-1.5897958215212844	-1.3873604867203846	-0.5337480615309143	0.47712511627870174	-1.2635578571932624	-0.6393036419896495	-1.4793466905259605	-1.5449552076282147	-2.0722156912100655	-0.9915115444213348	-2.2506485534091776	-1.2518696551643786
-1.571112539280633	-0.41603623785075894	-1.1766639461826707	0.25427590804505945	-1.428712017290836	-0.7190337918291576	-1.0026464645423347	-0.39883546180353996	-0.8642020598426372	-0.2524048812654538	-1.5161811248036186	-1.212168562062745	-1.482359708322566	-0.4822870037090526	-1.5485916741490866	-1.1012983565066166	-0.465518364222632	0.0026461423838219445	-0.9459937791376646	-1.2933259064954126	-1.6584367733336016	-0.23547162812730976	-2.291929469898598	-0.5377113045065823	-0.9327671839594879	-0.8509559896377145	-0.223519630057334	-1.6421244327150821	-1.9582794162746424	-0.6226711104728693	-0.24382674815407088	-0.5559546830542061	-1.604680077892539	0.7107024178903254	-1.1242995753307385	-1.119400944628784	-0.7277110223535829	-0.8319157099207884	-1.6847337498894226	-1.6892577814525063	-0.9890622079883943	0.5680920351255682	-1.7339819805680672	-1.6120743778144038	-1.0006362898981929	-1.6450863345730982	-2.1921234563581073	-1.5450294503071191	-2.57444771566203	-1.384012481927249
-1.5077024142456406	-0.32552943302214565	-1.3247549154023877	0.4407451706711792	-0.3661405073841125	-0.0607190269606768	-0.27532233160616193	-0.11497981414205567	-0.4951652220251132	0.3892315016115323	-0.9888498912097627	-0.7538334958893449	-1.2772301187375448	-0.5610285695646547	-1.0770763973587911	-1.1687408874955327	-0.2096649077403693	0.6701278990112678	-0.6620580914043454	-0.3306050066656235	-0.7936547636690157	-0.05549818966625815	-1.9883976967628503	0.2686921420287232	-0.6355239743317953	-0.45693635338977895	0.3787584258002397	-0.8794218832891002	-1.5334931862992436	0.1170543347657325	-0.5351167249335929	0.12466814980346093	-1.8315139206503692	0.8892108362072657	-1.138338598706147	-1.4907063199657327	-0.1439924404074858	0.3047878915917913	-1.36629089003357	-1.632086660755855	-0.9362311750800454	-0.05516596813856944	-1.9307683141154486	-1.9168784935639587	0.06081596796541465	-1.0523308405269765	-1.2096137548197858	-1.607240038571484	-1.968678242230191	-1.0336426136868042
-1.0531627880276446	-0.5822366774306971	-0.8937148067835251	0.13921827256716765	0.4108325225290652	0.518160733586661	0.3279245559256915	-0.0754164962962941	0.11364954251276224	0.6688329412345457	-0.315973965359055	-0.532687141248282	-0.901935584746434	-0.4223223697451073	-0.12254318013979389	-0.8417843210626392	-0.1898785640402292	0.4731527095961105	-0.8376973777660182	0.5286814449625464	0.03608858233121508	-0.21484359078422594	-1.4304418239269998	0.7065134523310889	-0.7350591115840593	-0.08312113331073691	0.8772384704190013	-0.06925912633745195	-0.773727222786056	-0.32566377612631736	-0.5832542559255659	-0.5521072368841903	-0.9849355052758417	0.550693003837871	-0.9225370557728413	-1.456637012030295	0.06919283575181596	0.6467321691591779	-1.061728910760298	-1.4670760006171526	-0.8755460396746498	-0.8831591197306209	-1.773194219215807	-1.486740015576175	0.7251012030314868	-0.6154606492663169	-0.08699033204789904	-1.5562351429191534	-0.8496694561520953	-0.366567572993124
-0.6368583627556739	-1.1294706985600957	-0.29885271686157616	-0.1780535807898267	0.273831077767	0.6850787358879828	0.4256348566879432	-0.2849309712531144	0.4548233199564039	0.4093142494819629	-0.19408997995448551	-0.252735640158483	-0.7725554797468706	-0.5995886377385242	0.8092963450669053	-0.27095673277830834	-0.3954491324220241	-0.3680261701727871	-1.123646710901732	1.0921250823092858	0.5278830327564654	-0.07875626531730316	-0.6788592050362804	0.48012709414327515	-0.9549633837281409	0.12104881923847013	1.239446969683449	0.36465934952859097	-0.0019010656181104129	-1.7876976308799415	-0.5006421259733292	-2.000448948945227	0.4437215599148056	-0.09134256258431261	-0.9677429199370892	-0.8941758547673344	0.023471304153588023	0.056862443076997504	-0.8866493390452788	-1.1568859711570312	-1.0425811204494901	-1.0228497296544778	-1.1872385827930092	-0.6720028091641183	0.5570894310561735	-0.7437567550004273	0.3750679998642172	-1.679484742967296	0.1384407591506938	0.5626634509904012
-0.42157734404919284	-1.301582245769015	0.08280883734568112	0.01728063427892879	-0.3854132606483834	0.5009697327535285	0.20273409872892045	-0.44809218860563926	0.5601505978477244	-0.0228845399398003	-0.5734244191024829	0.26076096611682054	-0.8585945312129274	-1.076207258965369	1.3944428937377673	0.3475834045219655	-0.2765640107964112	-0.6366850693804427	-0.8192937300666516	1.4725381419430204	0.7656176168081492	0.7067587629652321	0.05396546140733883	0.22125730256293058	-0.8464556945791257	0.21325766411979957	1.4013937408844623	0.5348884057715751	0.6291760011893278	-3.0244114261965205	-0.34177648271686484	-3.0113998425697	1.5516216987240559	-0.4328916352724293	-1.404347506493162	-0.052159687721875556	0.11597470599552845	-0.43760435950975446	-0.5848101737335162	-0.4984058884745092	-1.1050833351455627	-0.09242816158804819	-0.3109063570473813	-0.02625903357766271	0.05408231983223912	-0.954479190385322	0.294582419492259	-1.8763986691122279	0.6447092224081478	1.5743419639481067
-0.2694730159915382	-0.6630887743287729	0.1145937071497676	0.6713318384331334	-0.5795204432354376	0.3617908133264389	0.1976846178042724	-0.3059438445698297	0.8267124016935279	-0.17982213537676187	-0.8420646762454098	0.6814788595818031	-0.8654848424758567	-1.3968959294799306	1.5959786206966198	0.8337562661062695	0.585150048144521	0.5516382087854023	0.27854678525065907	1.7700922998451816	0.9023954089257901	1.6640357424902825	0.45568939081769333	0.7085596957749738	-0.4639528415248178	0.2758387540817486	1.2998804433274909	0.7557981915083897	0.9971552737897144	-2.796909258257474	-0.1000350701130728	-2.8393553370739997	1.7054488841376563	-0.034381991739532616	-1.7250217221805926	0.5847531926663319	0.4187027624236849	-0.02663613748353943	-0.009750611931209057	0.41839503852199605	-0.5965348616598125	1.2318451668615775	0.40874379399483346	0.03954287373496777	-0.09678878096258946	-0.4901245247063828	0.31786603022570276	-1.8361942307383063	0.7515514824139382	2.16695056575676
-0.06972413050288628	0.33543988243517	-0.1274694789915167	1.1226683677676728	0.15517771884185763	0.5470066750682712	0.6411794854838225	0.011475444975925904	1.326951833906681	-0.017989321070239758	-0.571961373522312	0.5172827206841644	-0.6361654123794427	-1.2755951877718312	1.4989952749465552	0.9934547171081706	1.8172918194066312	2.5149435815100745	1.483560015440455	1.8596738130883697	0.8546229897154243	1.9121239774076373	0.368499962786384	1.826367395940069	-0.3157308950629983	0.24018766806883488	0.9799197867127415	1.0170261822061442	0.9207806548232904	-1.0232243354584099	0.1514492587132624	-1.6484936523458873	0.8951473827432167	0.8458041671367728	-1.3203807170622501	0.6841587770532099	0.5566107714703672	0.8125934408814294	0.5333640736416041	1.0581423645564507	0.4098247833329229	1.741239946084853	0.49872759774577524	-0.48893457131389306	0.13712717403568683	0.6812489005945336	0.6867885900152038	-1.4359740024749337	0.683661186782263	1.8210588211921543
0.050310936931014426	0.8129448107061412	-0.4928088662756625	0.799768587199186	1.1951631171703356	0.8568313195373862	1.134320652845825	0.08542362517762014	1.5349554423666727	0.17218955342922657	-0.00687906092054108	-0.24644188012991744	-0.26769324635377495	-0.9334791170126215	1.1808011620508334	0.7043535419907144	2.4372988873703627	3.4054546888424198	1.8327586360256518	1.5508482078132326	0.43883585828136534	1.1323732280701149	-0.01852871999683453	2.552722382687119	-0.6317882203357057	-0.018701876415500935	0.5949749325515425	0.9712418736343894	0.37443812672475696	1.070397102788519	0.23648234173135374	-0.1995896720925384	-0.3372768596826424	1.3715890754626126	-0.2548748554695032	0.35897664299513576	0.2274835240683604	0.9313531155831809	0.5832333322522208	0.8929264048096718	1.1859855609792402	0.8703065085574943	-0.07386508958044015	-1.2433295836371059	0.25234361161340474	1.652909324919266	0.9697550628365853	-0.8868544452786647	0.5034672222268713	0.6021983703081617
-0.07719696593644618	0.47677150922047923	-0.8264548440079472	-0.10256443997272166	1.475311900851368	0.7792093467655327	1.0947708838412253	-0.27318914734230704	0.9226415037835766	0.211835680510819	0.22539565860792976	-1.0324278049701796	0.07619501692755361	-0.7868880527876678	0.7317475737035698	0.09969000006928179	1.7985292971562459	2.061772209700596	1.0946708029562124	0.9010921894718238	-0.24605251262060235	-0.032111416170748704	-0.3055623783358303	2.0663916395884616	-0.9545472340252998	-0.4399638566724345	0.27706035955366876	0.43380641503925715	-0.2893911046270526	1.9749400611462338	0.06656492598299096	0.7187956144648933	-1.2394225527852138	0.9123187171721666	0.6601901466161189	0.040541742051748306	-0.32232711813202536	0.03355727422187401	0.10014812982757437	0.004694084799262979	1.0110659423663815	-0.7013852150142827	-0.7732714965547913	-1.7318523122287348	0.009775222802310699	1.464817765761553	0.7220993475287116	-0.4951083647719557	0.15726559521701006	-0.6781886195271497
-0.35480434038500247	-0.12048154088375891	-0.9626321325986625	-0.7787281065312976	0.6333408892629863	0.04335397250422665	0.44941921607648183	-0.7172928528499884	-0.24924613418123637	0.2006063413476831	-0.15118000552406158	-1.2726579359468722	0.2782973643280507	-0.8983365175914929	0.27238620325994994	-0.43027330413574416	0.30438873515717235	-0.6232106862223756	0.022138171394888204	0.2564662499678549	-0.7683312963026376	-0.6435545776571534	-0.2704842821419994	0.688330880000801	-0.704966502584206	-0.7543696352196739	0.027257874232636488	-0.29821221215684246	-0.566772572654448	1.1908769670760344	-0.21178406433505523	0.7167327020746151	-1.3210829252726242	-0.2863194717832679	0.6532958553893886	0.0027399666516573842	-0.5176514076932863	-0.8711368410991642	-0.43639098725807707	-0.8730335456325141	-0.034536768037410244	-1.6959336047999127	-0.9479776942063123	-1.6439910997620648	-0.25520693753037466	0.1525999550614901	0.11970415396274717	-0.35427336725666575	-0.25958885191329123	-1.1226878508318974
-0.4911854574593162	-0.40405989390519564	-0.7789200467019711	-0.7012197187694663	-0.6163353436684584	-1.046611484688158	-0.29247947352140524	-0.7489534959074681	-0.9923331700082116	0.1917998993024319	-0.7049069967830041	-1.002777629720387	0.1600645371404286	-0.8591473225205142	-0.13994607938638076	-0.5504692286812632	-0.9465369472940274	-2.4228495632861007	-0.4877199199306302	-0.07553473232225945	-0.8113513014391106	-0.4866334787423422	-0.1116759558873506	-0.4761027584188593	-0.07619853176115948	-0.7876892752472897	-0.2432412951588331	-0.7618924377777787	-0.3648883475143696	-0.3976132811966238	-0.3872818711664055	-0.005771870001091834	-0.750330872814847	-1.3170813969004704	-0.22869576001268443	0.02330742378128877	-0.149662115292592	-0.7425506135346471	-0.579896159856018	-1.0057192283340766	-1.0131732584916417	-1.452291314096736	-0.4741067908984514	-1.004884636341315	-0.23949031299648824	-1.1926339462534263	-0.3092604826696164	-0.3138289807470735	-0.45579709884303754	-0.6462103954914515
-0.4168820442238511	-0.5310924087818952	-0.3376608563287494	-0.24423778535535354	-1.2630216790921234	-1.8767199217418902	-0.6875250500549771	-0.4089331141013887	-0.6008217920858668	-0.09669344868225567	-0.7456847274462736	-0.7238249383356715	-0.526411307436023	-0.24704775080054528	-0.5758912502792036	-0.31528162524760955	-1.255445990581612	-1.956744792506108	-0.37275523888056683	-0.14670491547003695	-0.5801847088594857	-0.2754948379474209	-0.24461154817650108	-0.7732859251764349	-0.031041859207880607	-0.7285157435491498	-0.561637065171344	-0.8777247386886519	-0.19930253026338368	-1.3967535221652156	-0.5154917888690564	-0.7607282811212605	-0.30445504551642494	-1.5480085556054644	-1.210482575508413	-0.3870994312055592	0.3073945541739042	0.061964543714531854	-0.4381270616804149	-0.35999999809913613	-0.9805311913525399	-0.41777166171066626	0.09037052229462288	-0.12993885016218143	-0.2773201624464032	-1.4461970022061963	-0.47712788088168884	-0.19878109256762183	-0.2563914330620459	-0.10735933730660505
-0.46772411526912766	-0.999552670027404	0.0775152211260757	-0.25616981555474777	-1.0254496572393916	-2.088390467917956	-0.8828142785552152	-0.35961582962201927	0.4902418128014598	-0.9981204732077361	-0.10758137222291994	-0.7185063181499215	-1.744748847880446	0.8463301523564487	-1.1003788764355475	-0.113188411834174	-0.9537190045779831	-0.0313869062581899	-0.3569091183832981	-0.279711856076237	-0.5792813115560097	-0.7722022006920216	-0.817473524230443	-0.618196994784022	-1.1882954587715884	-0.9542208154656759	-0.7973153690107774	-0.9915940836173402	-0.6158250916896438	-1.1490677348644895	-0.930676864947296	-0.8247076409983394	-0.6976047411615259	-1.2520881316948407	-1.568005635763236	-1.3398118662060423	0.20728559549772627	0.0889104271980714	-0.48100983846304524	0.3760636666411862	0.0504036132446602	0.5233861574855441	0.07731358465728924	0.5538098599845628	-0.9517467579148219	-0.49490059263182845	-0.9178269669084518	0.02717968606306352	0.12106480106698402	-0.40848983488673246
-0.9759711046480369	-1.6204077942934938	0.18615112035848377	-0.9935111105749569	-0.4973485883803723	-1.8161811466265063	-1.2914735171679557	-1.0826898004901826	1.055419009638593	-2.290598757224433	0.6116021184211922	-0.6859656994432691	-2.805163029147368	1.78085423385196	-1.549057359172353	-0.22541774953232205	-0.849742617403087	1.298254372386449	-0.9139553410533034	-0.6403921534904449	-0.9421222295572654	-1.7907774810347987	-1.4495506339825857	-0.7574752397429252	-2.8320245635108665	-1.5262755146905007	-0.7436358407923728	-1.318852134942186	-1.4035960056688876	-0.13198565615392185	-1.7728217573687668	-0.004296971816786158	-1.7608405469079362	-1.1852456950796149	-1.155249489852152	-2.1969718934946996	-0.471113334026642	-1.3991503718763798	-0.8448169017100712	0.48691625115996057	1.0414688614753822	1.0071873529155004	-0.5260896244598084	0.739656121848439	-2.0928994240390657	0.7399323954905314	-1.9905067508140948	0.3270542787306847	0.2690374535505231	-1.463784667988302
-1.6987167667419054	-1.3548407279788937	0.017985308318851603	-1.6606626317576527	-0.3436883462042226	-1.38314860469647	-1.8118616500041573	-2.0733786306855837	0.3491459320714678	-3.0786202271895533	0.6535308331967818	-0.15262614026080187	-2.6321034469922626	1.8686026787141887	-1.53201438220325	-0.47890457919297696	-1.143337616803093	0.8926682847597394	-1.5140528304844754	-0.9651146548567958	-1.143083064282896	-2.255523990838962	-1.507780427586566	-1.1493157184517055	-3.3397947494197573	-1.9459590026289977	-0.33014307526591086	-1.5132113260796596	-1.6086800889691941	0.7855116951496656	-2.544648379240171	1.1998198697167504	-2.367566845829982	-1.5865684636838706	-0.19040161517945403	-2.0030775583029876	-0.9826692454306415	-3.2738422953185906	-1.016791272440625	-0.06842237598388612	0.9220481510389038	1.3265428212463386	-0.9324333284346416	0.44354794799268304	-2.5465792984891458	1.2414300566574208	-3.0845523555093726	0.7239802129263169	0.12194831151342599	-2.179684807117056
-1.861522733825868	0.502532128397007	-0.07856918782816043	-1.20931905395598	-0.5395641508776634	-0.8887143086345834	-1.6863655409342797	-2.1285466840855887	-1.092710917326789	-2.5005757806739024	-0.0964861973590951	0.8506861204426698	-0.7194643156975171	0.9515327232315113	-0.7817098164044273	-0.40757404283754994	-1.1262437116699788	-0.4474538269761222	-1.1465779506763665	-0.7978218572192608	-0.5560081303076573	-1.3383803680195874	-0.6886736415765851	-0.9510767091927969	-1.7712473147883139	-1.5618975492604448	0.22867773390470952	-0.9873607897813719	-0.5345610253081426	1.2944265789831024	-2.3724002470444265	2.0556607112824556	-1.4333489622956856	-1.8126468252618748	1.1699622200753101	-0.42920703479046474	-0.5729110747071107	-3.5726204209075534	-0.3646440741953364	-0.6468140134796434	-0.3077056940728526	1.729025681911954	-0.27852210707430936	0.04304988164807879	-1.290150236144658	0.7865983914183221	-2.9692935055211414	1.2623093218176873	0.1495702509264385	-1.5482484023631693
-0.9455604282398379	3.1386893424443945	0.18105002999669434	0.3985041790031135	-0.507722714414384	-0.21591332383491663	-0.3809230119824629	-0.6291494721217269	-2.0243826227357355	-0.6037346002229816	-0.9837492238770329	1.6793674841471902	2.1101086502662008	-0.4278345686648939	0.46389596687799717	0.229362085405846	-0.09412597124890391	-1.1055517600719589	0.42336131288235096	-0.02094080341338479	0.7123420072506421	0.5373203234913009	0.657582011544821	0.2786903185924828	1.0494481120847263	-0.2867935247617461	0.5224396898786186	0.3194003310909555	1.3252165616006844	1.716030874464359	-0.9034608518577273	2.235696415131494	0.8649698061760417	-1.1138365905918934	2.753919869330358	1.7054727860989118	0.6523444878717256	-1.6668910705176705	1.0594417357704655	-0.5849025050497074	-1.516959656260395	1.8939836646296082	1.4283946358164883	0.04009141742202409	1.252024492137297	-0.044006927982737025	-1.102119504389771	1.8263507870411053	0.8383174529496158	0.26554928106054526
0.6021436849186451	4.631206594194827	0.6541433786683856	1.9091011279247532	0.08395186463832256	0.5859751393665611	1.4858135549258757	1.5713852204358933	-1.7915596799765312	1.5697900672801475	-1.2611596223162247	1.678957983644171	4.101259743588628	-1.3803219956209305	1.48824973212282	1.129099399647905	1.5783602049677323	-0.5059978307727273	2.1718613396308086	0.8946078894912877	1.728874230953445	1.9615414846154424	1.7803193887982225	1.6741712839392975	3.187905796435973	1.1522593459261095	0.24629865232979023	1.6455969291586217	2.587010996684883	2.2261526801926883	1.0939427801410775	1.953776993489839	2.9742892658604934	0.33070131301453864	3.9684949866345085	2.969965818330869	1.7126840514669988	0.8951450744530363	2.395916544393209	0.1505676170497285	-1.5548601592330962	1.3149064677403903	3.1014583319053735	0.6460808091195719	3.302968682125167	-0.5724150366128063	1.5376007372111353	2.0987383355348794	1.963327046317845	1.9892595697697355
1.6226717513939382	3.747176759052418	0.8945366252254578	1.9240456163994322	0.8453505597908774	1.1001978872907354	2.412873536492226	2.7899767096293324	-0.9138033552792374	2.826729835166506	-0.8070893262812602	0.8229726641992313	3.977264702222009	-1.2795198105775574	1.6079825227946403	1.6634957418980127	2.545354805834929	0.4123698935324128	2.775844082738175	1.2282883810634069	1.612307404721239	1.8501862031444716	2.1180212054291068	1.7477144507897684	3.3649351788135338	1.781367763772077	-0.5289067135762507	2.0143322244180597	2.337839084654048	2.3483594506190886	2.237136950025898	1.5420981304597945	3.273921656155453	1.4007341230430133	3.9191207716017353	2.5094469875635417	1.6682803257220984	1.8875606568908152	2.7378299189570487	0.9599273358419569	-0.41194566555099676	0.08790990779797168	3.4102223478223235	1.53686518372563	3.3362632681966637	-0.6120483903984282	3.133736011055929	1.8159867402637058	2.560251704062318	2.3948683616867283
1.335618468441245	1.211289082453419	0.6716764700946541	0.3226519173470301	1.062493987064042	0.8782675721503518	1.4369928464928685	2.149707687615976	-0.37056680956968024	2.7422122291738917	-0.12292664232851554	-0.28181705827611053	2.0700522343485432	-0.20203716730557175	0.7367791616246372	1.4020573964717398	1.8048508647553814	0.4788892693260278	1.9764642307325695	0.6376679761588628	0.467441308996788	0.44356870753665145	1.687823539872532	0.05336858098492246	2.0197882230671342	1.254131412830144	-1.3737707778451138	1.146318444272554	1.0909294634966915	1.5046249786810455	1.7830006213882352	1.0913958718552705	1.591202397467755	1.16683876364991	2.294856008752214	0.7689350776107291	0.5399141965009122	0.6394008376952445	1.971320422499077	1.2139956588545462	0.7942455042325975	-0.9760526849970703	1.9510194908044463	2.074247563484755	1.5358941382525597	-0.40370025849823105	2.642274329779419	1.0961994189103663	1.820567436657506	1.355514705948226
0.15570643333757422	-0.9828696730430556	0.26615357199199136	-1.569430923967079	0.49952861142818683	-0.01756162349210397	-0.7658249560591124	0.46923930566528266	-0.503109011024111	1.7786060773843377	0.29529668772475115	-0.945287155912254	0.014735722318534402	1.1136235654853166	-0.5255159847870662	0.43855310082009014	-0.19890360924456088	-0.3317354660203393	0.7790212308886109	-0.5214427425796446	-0.6720266792822018	-1.0216663448462486	0.978175231372529	-2.100030195291381	0.6605110251759261	0.16907891796795405	-1.8132007592040336	-0.2701468181860541	0.21995861968719332	-0.0006781207931554469	0.3434782355953693	0.6069154037694525	-0.6268975567597996	-0.09447375944370824	0.051524973108256066	-0.9423854055848097	-0.7088094330187439	-1.3807804926133365	0.8168947678891275	0.8352864368606882	1.0017981772310245	-1.1683894050793169	-0.3355306892725576	1.863591105844178	-0.4419562497829385	-0.15530290689820275	0.7045702723522854	0.44336250392459836	0.037787819392877925	-0.19517382656508017
-0.6655679685149436	-1.4746795165784452	0.14168418020654125	-2.2618848358805015	-0.3042615557411801	-0.9213591368479467	-2.3702876019617274	-0.5899113028394557	-0.7933256505087056	0.652601396035816	0.43788710879828036	-0.8871244446219134	-0.7311825764596699	1.7861055011936287	-1.3691025548726397	-0.715534327556731	-1.9478220020162902	-1.0326146419495654	0.2616250624311378	-1.4697829937036597	-0.8500814122474847	-1.5384909442526453	0.5241849039447493	-2.8521198583710805	0.32776187814049496	-0.47899435973208665	-1.6628542891463853	-1.2003398517198862	0.46221383309266567	-0.9255583845780657	-0.743128372275108	0.3276400612429074	-1.6772805916054108	-1.1834715765514945	-1.179915900461575	-1.5906576323518364	-1.0969044595313713	-2.1349853295522623	0.09332234710429373	0.2994918575156866	0.2770831713963581	-0.6693759074371319	-1.9127231804812457	1.1222143223717242	-1.1092901617385587	0.19370297622430357	-1.0171084038805867	0.33007865595256014	-1.4804164445816168	-1.2079015192166567
-0.249436616264042	-0.6180765002676077	0.36520016800075705	-1.463172446134146	-0.5622094521495196	-1.1156591192584508	-2.0685741942860134	-0.20539632332543545	-0.649128021701391	-0.2503994796685663	0.6123296008332308	-0.28143815966059427	-0.08922265009440623	1.4221006727903205	-1.3811847562950605	-1.4901023929003194	-2.3223358967327936	-0.9392055070838561	0.4024352906861842	-1.6012703635321253	-0.05359627790713793	-1.1203060353835004	0.5641610515398272	-1.6765300703689234	0.8069023517909819	-0.1653848432766421	-1.100417327158278	-1.115600071414365	1.1750684051507043	-0.3163435790120206	-0.7317246199660479	0.5712955493608335	-1.0903828506069246	-1.2421073412707233	-0.6193052232389599	-1.1420430055722663	-0.5119642119622391	-0.9629013540310084	0.026538531628192478	0.10988221417368614	-0.3781249434959933	-0.3058221487954867	-1.8875785687187774	0.46130976519952016	-0.4321278219939226	0.7447947445082268	-1.3365450388373425	0.7341715751367226	-1.578131060875763	-1.324626879118303
1.0744548695499434	0.2477307604944381	0.5108984808714728	-0.12736599694661327	-0.01878223892331412	-0.49394594773179334	-0.2208058051813466	0.9003073770446552	-0.14679044212488704	-0.8662518388272872	0.9397428135300324	0.4921697561917966	0.8415478941871416	0.3604758860270481	-0.7574079986352501	-1.5645217282905202	-1.5711370517390613	-0.45729661177332104	0.29809243618514364	-0.8847300469053072	0.94038756209089	-0.43620477941893	0.9892930338412451	0.12838686606584734	1.2208629415275833	0.7870399070818387	-0.45578170657987194	-0.2941767233538054	1.1788749690251719	1.2927053242691622	-0.05269884800808636	1.1854384720126858	0.2221644302040981	-0.5529742289160795	0.8300446745781983	-0.27299289799759724	0.3025268132373273	1.048353667851468	0.2515527766877539	0.30822431442230336	-0.22221144915416244	-0.530308270905471	-0.6311834500311094	0.28065069458385766	0.45964203280716975	1.3042708170851547	-0.3994570636217895	1.1187214503307101	-0.3462084465309267	-0.8551994152296207
2.1284350853214367	0.2950335480033313	0.21441900627206334	0.7063957228838837	0.8218051931602519	0.3544023141395028	1.624082840232063	1.4001603998278909	0.14739674519890988	-1.118085035567972	1.1754958176129169	1.061724647335433	1.0280363281456426	-0.6731912921544105	0.00038881977790224494	-0.9895247029973423	-0.7887364316163696	-0.4298436581994437	-0.540531747744608	0.19844756325701465	1.4300531579353608	0.08559652854133018	1.4952738772960819	0.869552524078707	1.1059115229341319	1.5811461302079903	0.03657286954312843	0.5552219105606148	0.1820474569065906	2.2307848546710756	0.4125384914409675	1.4265932069108926	1.1187956789572164	-0.01722177282877131	1.4903038244790843	0.4424097083930879	0.5663326253917547	2.356664348518146	0.33041567174836106	0.501984083904407	0.4082412433633596	-0.873366650462211	0.7056895077937179	0.40372622764857385	0.5874561903155483	1.4107801939014084	0.7507672500203397	0.9271679329821596	0.9846852296633881	-0.22323037976331814
2.0265317319017844	-0.20766342959886022	-0.29944374414405556	0.887172061057189	1.2095650062227872	0.722311455815682	2.2129640049672314	0.7980216679209007	-0.04963397308945934	-0.8572530192452654	1.0237338629502493	1.1673287781048567	0.4239453050264654	-1.1727414057907233	0.5394532501412347	-0.13768551865036432	-0.6238259384849507	-0.9795554652623077	-1.4362099483676973	1.0357044289347954	1.3395076835482862	0.5742176435015197	1.752961666141092	0.18661657720180944	0.741163701371104	1.6268918448365282	0.31338792673342813	0.8674657741653642	-0.8757858684466329	1.409780507255397	0.41816053191611147	0.6897391843764323	1.3031615731670405	-0.03696324589072741	0.6494959621325076	0.9315586909401473	0.20442609370282777	2.3606271820162146	0.14377175012932034	0.33320037543790454	0.5678530154231003	-0.5817849786895924	1.2281737903192855	0.3307492676520385	-0.028871529255526586	0.7585839373112628	1.231906673982206	0.12880173942135528	1.2307339780698543	0.3700555252699421
0.9409161271937163	-0.59503260490359	-0.4208678206077298	0.9266428352336638	0.8558517733764105	0.4313346483791952	1.5280083258225778	-0.21397457362221012	-0.3875010708132805	-0.170109951899397	0.49126639877442474	0.7686314471318484	-0.2794463637682105	-1.145807752115116	0.8234846762900875	0.4968299636786934	-0.7296109498611596	-1.3501301439935167	-1.297806535459251	1.2550087639974623	0.9636625749463082	1.2036476597566967	1.5357104774611463	-0.7991739981723119	0.5608390139418896	0.9236267126436271	0.41789591847102586	0.530190338976406	-0.9301424395322956	-0.47004733231624934	0.4916505631187544	-0.6680162325734794	1.2499646311840127	-0.16640216354529164	-0.7957260921269219	1.307481626105264	-0.21098698556691414	1.5927302560139796	-0.15888254515840178	-0.12617558756418915	-0.1379863597774102	0.318466425721265	0.9064992973748047	-0.1874410659874918	-0.702115131089344	-0.4212234980426875	0.935384048848673	-0.7310118230603424	0.29310635573165283	0.803967592336681
-0.1796415332272297	-0.6737165337439377	0.09890006184459678	1.0641578097776	0.147993001935513	-0.07784972407553888	0.42568180658128435	-0.7011884003091801	-0.3537084416625826	0.45751298482000785	-0.1465833847872544	0.12573716908887536	-0.5712364140081599	-0.8720944861599337	0.9334305321782732	0.6010392205617068	-0.4588261336389252	-0.9027514465594209	0.0006406986024342848	0.874246279148522	0.44388003608663984	1.673722433831986	0.8305743271663597	-0.9172476604116189	0.5398574234673553	-0.06211521573933304	0.4454151257668032	-0.14671601411816584	-0.016208940378422257	-1.6685250072997986	1.035692009128731	-1.5271709291980073	1.3375986578978554	0.14182598854478964	-1.4805443488436678	1.4296684219327103	-0.16417531911210595	0.8913723151918792	-0.4005054858384119	-0.45741946995280125	-1.0751503402668778	0.8892980695095631	0.3213432746163126	-0.8864883510577298	-0.9295454082871752	-1.4499121422908838	0.3226344783543929	-1.036346676842485	-0.9360463544802831	0.8379893647806861
-0.5349978823130891	-0.721515711939972	0.7729843531759948	0.8970592357888121	-0.28702637025510175	-0.2345298995564912	-0.35068686411233974	-0.5118519910664143	0.09060996864508507	0.49755180744848215	-0.6430565542200092	-0.3222564145983454	-0.5811276899795745	-0.49060665495332223	0.8239956979411435	0.26195883205825576	0.20357933862364055	0.0491704707612116	1.2889377759724616	0.21728534344977077	-0.273706533139576	1.4521380371711958	-0.10462649580402067	-0.21403240648949565	0.3068400130975542	-0.7853352687211952	0.5236400201992947	-0.6557350903285	0.8073701381133495	-1.3255138436316622	1.6160858095921713	-1.1930241289098094	1.3549203830741343	0.7380789606810941	-1.10234860407407	1.0074981006889425	0.25206478930386356	0.6282209138324547	-0.46996423815946115	-0.34454933310080005	-1.3069589752276431	0.34626301155164746	-0.02439709185775127	-1.2880978890872057	-0.7532365212962219	-1.726292496672034	-0.12733769573173526	-0.6630044534753236	-1.5355585487759227	0.2773043268859844
-0.10402513374288601	-0.8658322861454302	0.8868044805159788	0.028366302085036432	-0.20408286531142475	0.12316859943889982	-0.6774969550668459	-0.24901346227484253	0.5127942008947954	-0.058802389288616676	-0.92264155162759	-0.27844935391108866	-0.6668463147526961	0.06633715675746622	0.3689828311390528	-0.1257098356898141	0.6544651592278873	0.6254456281365659	1.2782576445637923	-0.30790813347661183	-1.0310210869792438	0.4874598375422362	-0.8485110869849831	0.3253058079449835	-0.262595268624339	-0.9495617069349966	0.723923498432842	-0.6020512192040152	0.6781903188328399	-0.3586558078011536	1.4170789566383601	-0.20932658434404283	0.8960013998265569	0.9621814745638407	-0.5480475693434753	0.12259938302687741	0.5013650391339555	0.6305069461257827	-0.284056676894944	0.09297161591323891	-0.6244139942364233	-0.9063436557716105	-0.09282597740460347	-1.1813710369822699	-0.4392086598507996	-1.214982763791273	-0.2315939656705329	-0.04873964108846779	-1.3047005496592712	-0.6679240097856007
0.5168226974954179	-0.82945948982713	0.31522311586142554	-1.1606318182982336	0.06040654815616624	0.658432379793841	-0.7866418000570308	-0.4043563996148783	0.5807495908948287	-0.6073602661922088	-0.9654313436627004	0.1835622145083758	-0.8039148968519212	0.754184484074085	-0.3556457341661572	-0.2381534889367575	0.533574620128436	0.45534141566430747	-0.06977059862643277	-0.452670989545773	-1.3164497697590407	-0.5684404421340071	-1.0938549244246718	0.07866555010058571	-0.7915571753531021	-0.6194961729128932	0.9153480529698533	0.007111542293760384	-0.17564364715399164	-0.298185057699775	0.3351385096838344	0.2660220249191144	0.0014510229503854294	0.5387442144693422	-0.5928969225923598	-0.5853325787891763	0.247222509889653	0.5552789522784197	0.16199581777035557	0.4190977570341796	0.31099497140026905	-1.5689510472590746	-0.1288073266741868	-0.7583050417966108	-0.09011418841474837	-0.44094463488427005	-0.057909849083378796	0.26586850762726194	-0.656323064548356	-1.3666081014763276
0.7486125130833492	-0.378857535153006	-0.33901461930947197	-1.6893016873666373	-0.013825554653218082	0.904499348937898	-0.8220451931072241	-0.7834513237649382	0.4311034390916915	-0.49878270754188647	-0.7265652752357519	0.7258610122606813	-0.610603782628653	1.2034053045776425	-0.9426235130173697	-0.1266589005585918	0.2528688210310712	0.06410314218243099	-1.5291130423975636	-0.26974109085008446	-0.7545483333210397	-0.9974565178426199	-0.8928666189566825	-0.5162760127000411	-0.8174745595226932	-0.12510031923574788	0.7781862567717837	0.7111061607683906	-0.847737990836095	-1.4348900290053128	-0.7041906680284705	-0.15073535106328773	-0.808983255435598	-0.009749308678670889	-0.8888422325011055	-0.46992082490058784	-0.2618256569247124	0.21334195506199288	0.6610419173226695	0.3050624618111233	0.7769781846468312	-0.8427244040987231	-0.2686750632485031	-0.33544518651294924	0.3249984329912473	0.009979864866355622	0.23297624772012232	0.1318487571924645	-0.030756352255858942	-1.2664862460172988
0.4758740676826528	0.2186144355245767	-0.4616288631500131	-0.9979665472492264	-0.5451287944389374	0.693657811845819	-0.7610636174476744	-0.8406233135977441	0.39750708089705705	0.29894650307429543	-0.2714209061720377	1.0473518462494031	0.04424784059837789	0.9993112513620752	-0.9455984767834307	-0.10648566491304705	0.4797034920802525	0.12433004982688613	-1.9313566723142963	-0.05801219489625803	0.3228660771038689	-0.7752967071387561	-0.620800961115606	-0.6056383661114261	-0.35426901286677015	0.17578126977255723	0.11140398168529958	0.933985088439098	-0.852137139856563	-2.463884439983514	-0.721341476915354	-0.6267285536536285	-1.104000911178399	0.011937036599896067	-0.5217126666427708	0.3750389356318769	-0.48310778810965427	-0.31740491496074463	0.8385568776867053	-0.180762879937933	0.7082264084679756	0.6375103130421637	-0.4149290556824352	-0.05683417751360042	0.7186415218361317	0.014414850077583261	0.47284008148442935	-0.16813928953534255	0.415699353348279	-0.4349148901705864
-0.023259957484470465	0.4294312174238709	-0.1243105567652083	0.37408397947408467	-1.0782862440560117	0.26714393889669064	-0.5965248148793816	-0.389097338225078	0.5273594927184061	1.1459433533569354	0.11803332301866232	1.0380770598663451	0.6824103147120296	0.1925758730680592	-0.35911870585040473	-0.33648386062840113	1.2278156910673386	0.5857443222859146	-1.3094902863800844	-0.12724775762342044	1.0205901331350458	-0.5226721905498136	-0.646577486003418	0.012661122401755797	0.08396177554346788	0.14670702414575115	-0.8201738813650951	0.49717445243802516	-0.5538443612511009	-2.0257984477146724	0.15653544929681723	-0.22927890579594368	-0.9543464377200656	0.5945895731167229	0.6226995649356145	1.0757686922566874	-0.20320085482354736	-0.7128133247608969	0.47003663226963055	-0.6752526384035852	0.5198272952373189	1.4364774471934967	-0.43508217045807884	0.10267522865268496	0.8623150163652543	-0.04514470364473001	0.5317518364283507	-0.3124636429145598	0.652426339084089	0.45540173740802786
-0.44902496969105404	0.114992806088633	0.07945347892955869	1.2748930226519972	-1.0306888222653248	0.019519732678852306	-0.39517529059024886	0.20911803415429542	0.5505776843848467	1.3340418715283766	0.15779003165983985	0.7007931112813174	0.6435034348071144	-0.6037621389494764	0.2619215372542263	-0.575674723493786	1.727943970747836	0.7982541634720434	-0.6429610206984155	-0.5467014387282876	0.722351521470828	-0.7040392879077079	-1.001289211955507	0.7029803343482962	0.01706794746169433	-0.05044732456412918	-1.3579230244995903	-0.18918758809063382	-0.5212925868560015	-0.3116219708657981	0.7739549426301977	0.7575813934791111	-0.722232595674532	1.0105917137511355	1.4934424856968296	0.812453636134133	0.21468933668862075	-0.5784860082576236	-0.24231005098483527	-0.8574346673957555	0.42146192555426476	0.8484309331103305	-0.35571319721349437	0.15347725991488662	0.6370218645551816	0.24118547719434302	0.3860481514578776	-0.2967717305097761	0.5836995651517659	0.7187198443286336
-0.7352129203661061	-0.25811675141139084	-0.17812622616732815	1.0660464010761317	-0.32613594384678235	0.13844313864804247	-0.18813842069810618	0.5220834698445413	0.31074075771530446	0.7136027585088266	-0.08450799346189936	0.08616472849136753	-0.1574270743999155	-0.7559765675134473	0.2873871910489019	-0.42450158288346396	1.2785837080051092	0.41371503436814044	-0.6324930049331438	-1.0769404472761366	-0.27048187348683767	-1.0628906897174863	-1.3643552062926079	0.7998269223253633	-0.5299486729842607	-0.13777663610026902	-1.023155121891172	-0.5037425368802189	-0.7400331799026562	1.1301393959650445	0.24463067147052578	1.0263671759729924	-0.5905844071673244	0.6942381526007382	1.0524719339473172	-0.326580432236186	0.23895482747705307	0.1954317412089811	-0.8070215636167538	-0.6695282591930275	0.1874765589874843	-0.3772337046360923	-0.29780274947692914	0.04249246311361619	0.1875155263950669	0.8024099447569021	0.14899162688226916	-0.37716815130652703	0.1665587315051391	0.2384702985549421
-0.9891034506528997	-0.17640750782500347	-0.5558560365201967	0.1590870482502945	0.4491888368541475	0.45464872720231037	0.04279555555556016	0.5238412470026946	0.042403325903022676	-0.2563537296508766	-0.1955022753964014	-0.6063701924019212	-1.0552803224322782	-0.24815289973270363	-0.32716511489168926	0.21066922728121557	0.06235893576258234	-0.1426203129091409	-0.9688240320202357	-1.3457671566313638	-1.0405371051330596	-0.9780718216729628	-1.3814427417338873	0.3375987728331035	-1.1133539168660669	-0.003745186042017612	-0.04927673651944964	-0.2083252464580279	-0.6989025131392522	1.0946416887253978	-1.0304898297834568	-0.17261421917298472	-0.458291034715025	-0.06305811849914225	-0.4359838087415491	-1.4156047646589942	-0.23254197565642137	1.1743905133666641	-0.9116728801415627	-0.26389864752382747	-0.36464901878424294	-0.9076035771004577	-0.27216621436758803	-0.2098018066243246	-0.24020396898175447	1.1031480108054648	-0.016732337133386354	-0.7155004959628876	-0.3886083844463519	-0.5144767121916511
-1.25803257922195	0.27337279373454726	-0.5206145669740794	-0.5357325764299111	0.5762336640781178	0.6186459650455232	0.22701154286532318	0.4928939829618408	0.10422524272971721	-0.9844945225239002	0.11031712618606763	-0.989249968244997	-1.3008569515445467	0.30280687374020065	-0.9240675475283402	0.9705660514932841	-1.0307465782039416	-0.2296997022472764	-0.8546429752358397	-1.1312410415089693	-0.9798846515015874	-0.26790481565059593	-0.9985922882100152	-0.1303934628267474	-1.342840334314781	0.2027182854350137	0.7614354655311693	0.3507036886680625	-0.16320227304846707	-0.06582238201729078	-1.8186124907701369	-1.9696804861232835	-0.24932822986119252	-0.43890613480554697	-1.6167268345412729	-1.6330195917382948	-0.7743065167812295	1.6145585483308766	-0.711070685954054	0.17792324874247864	-0.9257108342928676	-0.2920839825267149	-0.1340736284798998	-0.4419407721198184	-0.5482185678730286	0.712927554575161	-0.05132976030423427	-1.1601234375529401	-0.7356813885486959	-0.9740685066871538
-1.4030507622256412	0.4918085131671071	-0.07185207924554227	-0.5238069842064441	-0.09941678563524046	0.4351831048162349	0.19790517244863842	0.5432299654606978	0.51563880393814	-1.2016309680623565	0.597969907777279	-0.7729659012305564	-0.8326327700610414	0.2997888520453774	-0.7834419473675285	1.3876162493229005	-1.3201924665394458	0.18801520756012427	-0.047568962130413193	-0.5325572780601971	-0.3342560812878705	0.5773174494496721	-0.49226413185929013	-0.2539032581104115	-1.1843428430047693	0.26133417450657265	0.7979827324524367	0.617280259051551	0.4269951748524692	-1.0023538037991189	-1.437370084417233	-2.7037791260253012	-0.11705102897751093	-0.014139805419043106	-1.5271219422648579	-1.0540109776302955	-0.9536115906000074	1.1310265930295071	-0.6000364981156061	0.5358917002061976	-0.957404983357687	0.6088088285151045	0.22007395008230599	-0.5094001973465447	-0.7866969298826333	-0.15582452882263398	-0.06298511934051933	-1.4006801450178175	-0.7609309466241163	-0.9403122283874621
-1.219797455577189	0.11152049846642505	0.2225384540217739	-0.012881997230398175	-1.030207770010112	0.040450815867064366	-0.04399588762577973	0.43923975744142185	0.8994972608381209	-0.9977825639763963	0.7476904556589957	-0.16316030424941802	-0.28081825669584365	-0.2281743736524657	0.10104506771178468	1.322127799103657	-0.904767927194399	0.5368151912824296	0.8205607366353037	0.0981655442325336	0.16665860222955087	1.0071150004652352	-0.19531245078817122	-0.19152314979600454	-0.8345848346499202	0.12138765967636249	0.22502861195376503	0.33882330437557867	0.45951615286129327	-0.873544481647974	-0.44529136721886553	-1.7358768185760165	-0.22968646573042417	0.7902174906100976	-0.5795058079077725	-0.4562740018712019	-0.8542059738272849	0.13057340387012883	-0.7406155779914398	0.7156141713861793	-0.35296193497329936	0.6516168132783658	0.6522819644793579	-0.4687179935536206	-0.9350033283466882	-0.7556006969725639	-0.22903817244765182	-1.2927522052326423	-0.7067647384106645	-0.5932378113073655
-0.6854404368836229	-0.5022767802100833	-0.07931872588269492	0.5461243912195918	-1.5300131718226968	-0.2512650163053215	-0.13864268599652915	-0.06178807705260434	0.8956829262065121	-0.5647755538935353	0.39286354250264366	0.18748398862494184	-0.21752373613603726	-0.7207650537160749	0.9552378279410364	1.0091429679606763	-0.32357371312115935	0.417841759354532	0.950402015197244	0.41194146466091747	0.09664783616010701	1.0633605075576558	-0.21586850439568875	-0.21272195325002435	-0.440282199398281	-0.08981708830904933	-0.25914960726327757	-0.30141855988731414	-0.1100744996833336	-0.03315617029537687	0.10497670852796648	-0.12604366423118385	-0.4619898801214663	1.2224488265456597	0.06867718430548872	-0.41929580352305634	-0.9488983149538592	-0.5510705132047857	-0.9055719905834037	0.618556314525901	0.3883801231151411	-0.3052887494326317	0.8451902593581805	-0.504477590368365	-0.8109644342174844	-0.5172388678256713	-0.6151131042619902	-0.9817090008702072	-0.8217065550491822	-0.16549567147453034
-0.06559185042263121	-0.6278853207607865	-0.753758879835605	0.9494079263182404	-1.4101930002395584	-0.2710893213031905	0.35088506084896565	-0.7858442537628326	0.5233074076447124	-0.018983085463451264	-0.03738912421731194	-0.18809798850161014	-0.5311955456423735	-0.7297661280936222	0.9960201878188357	0.7277158844118745	0.12517039517935327	0.1128048122934108	0.23793523461024338	0.3200096084246807	-0.33295186474486327	1.2349917457398165	-0.4116506448735893	-0.24427385634759652	-0.040981975204046464	-0.2666686787436806	-0.20567153590127404	-0.9477170174030338	-0.7303308342116672	0.6554366126278317	-0.11919421575363275	0.5930956875483188	-0.47638087853785466	0.9916312065125303	-0.11690572041084332	-0.7577633959848412	-1.4220792018649795	-0.492138978951056	-0.8051477254356445	0.21075907133246646	0.7299443377399999	-1.2706454882885865	0.598584178604624	-0.6552393108876172	-0.2860968299732052	0.3495140307675323	-1.0673243952591553	-0.7219856437177095	-0.956051491210534	0.3042544442762668
0.27141330937375513	-0.03567289870813623	-1.1882928628843443	1.2221343574000463	-0.9949588344569812	-0.13561935327983368	1.370865873792282	-1.1980620379627311	0.08673232047020743	0.5487112661383141	-0.0209292728723699	-0.9989222485258332	-0.6302632975128243	-0.35859710570481357	0.25028907141858736	0.5353249625492013	0.5433405713239919	0.1493635404884574	-0.6426233887077902	0.05302063230450918	-0.6390188246708255	1.7131885221272067	-0.5833124198504521	0.007062718934253667	0.27004667233251606	-0.43383970737383876	0.1779153335697582	-1.331048855590083	-0.9344280249172295	0.7939274626171137	-0.4877608902542516	0.058831916202739684	-0.13405482971002966	0.454377714507647	-0.6208187339929087	-0.8725711320728948	-1.752225286557767	-0.07275073197413391	-0.46906677089147025	-0.37600211210351164	0.6837596856364078	-1.2107203009116383	0.058510146947213	-0.7005272413331526	0.4452250478483884	1.0243055620129422	-1.2767205256223724	-0.6296389217644922	-0.6691009330609224	0.8967404238456671
0.1932153744989465	0.6682241739884404	-1.082335007260307	1.3337084522024656	-0.5673891844385534	-0.047031466401948885	2.2216065823527127	-0.926625062170217	-0.17691097029709824	0.9803531022428223	0.42087680038236763	-1.4296089877174583	-0.19303328484036827	-0.041609912328544704	-0.46035813345164084	0.3515843054327218	1.0114727801931025	0.5416504175760695	-0.9166685959006021	-0.04430109523818379	-0.593360624730189	2.0224998503642397	-0.6360056996058917	0.5720429177536153	0.2970969521643107	-0.6033694660506812	0.43854682597646527	-1.2880556997786021	-0.8167249503693922	0.5621442118620956	-0.30357190164944897	-0.7493239402947146	0.3075947300839555	0.11821728818905598	-0.7662552617109005	-0.5086939901523819	-1.1572626215722486	0.041251993190278835	-0.20325972714600682	-0.8426782095493615	0.6715292505424801	-0.1153124169328314	-0.37038863024398655	-0.3961066092692074	0.9179345008702144	0.8735775943507935	-0.9966406526716962	-0.624222813362879	0.2068014607259037	1.5758217084437052
-0.0394737959051027	0.6300263715840612	-0.6766910223108213	1.173483574648298	0.017764671519787875	-0.006139306967138272	2.150750960476048	-0.17946171617412096	-0.24935403416370322	1.1140048983819917	0.7782181659270045	-1.0329455283178395	0.4433422493232867	-0.0024858103724343	-0.36469993810428875	0.18007247729663248	1.2938551757097028	0.7531195233812181	-0.3599964745331201	0.16957941017007047	-0.32940694019522176	1.53588885363712	-0.5543861819506752	1.0857854844436212	-0.03203497288776104	-0.6033683323544731	0.5205556033723614	-0.7233682643612086	-0.7126927218969549	0.14874333776363502	0.364949299520361	-0.8317942182823855	0.49671444689044114	0.13251962638737153	-0.6245707726392529	0.013595133985742953	0.47690466320294805	-0.3112085682650879	-0.18983476328194235	-0.8665743202416061	0.8868830345639751	1.0712922008805554	-0.3652498918422627	0.21287972034218322	0.7902618187316506	0.05539708619749376	-0.2745465418965039	-0.5515338017742384	1.2251055577995889	2.1060072985720213
0.0038564840471383647	-0.3367502156168362	-0.2899150707522163	0.801723363562125	1.0385951990628284	0.17580634998914782	1.1269498145092265	0.42914172320599303	-0.18770168913732693	0.938584258125077	0.7430204690458692	-0.2659349531921646	0.6998782225703436	-0.06085625080688233	0.4853541330241385	0.10233841327375963	1.1157172195656404	0.44157858919605175	0.6576221596213054	0.49590559366207076	-0.05330242139843157	0.2704515163350789	-0.29696136038115567	1.2148016442245737	-0.43408460212581385	-0.19377195134936057	0.7687515954511462	0.26263509032482635	-0.5880032837992897	-0.49391932806935074	0.9069483641955544	-0.2653258607412952	0.40684470003279743	0.28601600684093365	-0.747539170239792	0.31083663212427565	2.22868045707976	-0.6831877624455632	-0.2511145074657285	-0.3133125973660685	1.0361932067574515	1.4662683315490346	0.030971539852081804	0.8026790674388938	0.19006141365241389	-0.6882152069658097	0.5026983116440118	-0.30126304040744084	1.6847597783710597	2.224944250067369
0.5013934999780054	-1.4785448266376646	0.13661079116431205	0.5035916287462128	2.2993594109094015	0.5458399302633541	-0.09009493779373395	0.48994629586541844	-0.00019054067835358216	0.6233500814918991	0.6192341533922289	0.026569055474543777	0.4532515084172204	0.034334754118753925	1.3209392410099146	0.05596923813115073	0.6032046545742565	-0.030223081953599486	1.5764877866453217	0.6082925390833523	0.18983863332189724	-0.9995771092027071	0.18913793183667424	1.076335090111958	-0.40851092584295906	0.5937120014694589	1.2804233449222364	1.2369407056363415	-0.043332429835489836	-1.247810428289837	1.0269531209779468	0.17059680185349393	0.3223210416301853	0.34541989894687297	-1.1699222472723334	0.4672981968633493	2.880994839096016	-0.6904759935693073	-0.08518530089821452	0.6128469327836146	0.7946205934953576	1.0662418673055005	0.4349395722822582	1.1098051972426923	-0.36018584168923234	-0.7931974533071809	0.8616138751412076	0.16747948855366301	1.3364319675076606	1.8751293933541875
1.1783762236687245	-1.770119149992123	0.8383050617818889	0.44787935294597275	3.0435816088127066	0.7942909921482475	-0.7074028634370716	0.21302659112870975	0.26356556525538527	0.36098464433908467	0.8718175906506916	-0.37545243452583715	0.1715537657690386	0.22779726595863303	1.4738450908554364	-0.22676273218929846	0.2248537273367458	-0.04537540736411428	1.9956295520247946	0.4337358615315847	0.44802920274597613	-1.462746875603907	0.8177288020832809	1.076197473419861	0.28599251167842366	1.3251463742336704	1.522678660078606	1.6256943183313042	1.0065026112878004	-1.537501078789066	1.0495620815807414	0.1463573535114819	0.4084165443485491	0.2658214127094264	-1.129940567217022	0.8619136701606231	2.1020859120162316	-0.5489716396029538	0.3214704580192545	1.3968634461245197	0.3210893079941727	0.5702642370751224	0.4304208978045458	1.1789197387478703	-0.39163170614545956	-0.3604758178458935	0.6418036650578354	0.8122587057800532	0.6333942103515315	1.2493409593275704
1.5525271257602626	-0.8656078331731071	1.663455465499981	0.39433612954481156	2.6289633917991377	0.5269722103038725	-0.6466258734238339	0.1912396402383768	0.4175305922171746	0.20604812334185973	1.3849302196471187	-0.7832799656880912	0.3371956510573926	0.23794871983507498	0.9917472341643112	-0.9280936676306774	0.2541559863446508	0.4184590824484944	1.7582109437757265	0.279865948786967	0.6848862504031682	-1.0178760835724587	1.2899742842549935	1.3551107297758092	1.302312719964305	1.49904593666017	0.8744724035460405	1.1945600317427079	1.9031711099373114	-0.8063075955071869	1.3021585046672097	0.1410219999135306	0.447122701337849	0.12082254543159497	-0.005862445342159058	1.5021650983469415	0.8107375431589805	-0.7480709938997192	0.6260693289930656	1.4712202671986339	0.08728888367713855	0.5276455317780023	-0.10566423373068361	1.211938042775191	0.10791201074069352	0.09264614901154548	0.16866464064967576	1.4541942332724802	0.230008635002023	0.6201862282412759
1.3868323052212128	0.5850488614309794	1.9814774894751965	-0.061608558298229	1.243851571338612	-0.2105856674205859	-0.4647886317994587	0.7268081820655935	0.2865276291687123	0.09302323203536211	1.4539625749832414	-0.44150432042384147	0.8550882161272663	-0.01612376229343539	0.4361144036030457	-1.8230430724270321	0.4413272170168997	0.6811389477005647	0.9363095817589691	0.4947577707895504	0.7645015234293512	-0.28031099910514257	1.273546219974912	1.5512990221912506	1.9315252738109479	1.02747037813606	-0.46594183834946756	0.31042969126454156	1.7716602976827445	0.7200967441482785	1.4791027600428723	0.6195568860052113	0.11516668992544007	-0.03390011295442775	1.6833659610255898	1.765436655506967	0.25730690596630296	-1.2824485563966304	0.5003160406917467	0.6117594161948386	0.2255036408950384	0.7642640115617036	-0.9185490931118941	1.2256914563536403	0.7054010792242497	0.2309146165373946	-0.04538729791948984	1.7922814390912924	0.29175962038080666	0.1415882636350104
0.8799420503305481	1.5263447716039045	1.302122054603823	-0.9258184411230764	-0.1944326052895826	-0.817430356377826	-0.6181438875530308	1.4163653906235272	-0.060517680122059714	-0.020163569198422694	0.6198200499572697	0.49499639864647765	1.1445569119991628	-0.20692740058395592	0.1928651698603945	-2.379754091572679	0.3255984645177253	0.1978007195927853	-0.1586352624217684	0.98165180444051	0.585251101985732	0.041547153852806704	0.7173017987690468	1.1897983759474053	1.715729973821359	0.30187481701230273	-1.4074579726772838	-0.380486645930468	0.4987626400623922	2.0214929423205423	0.9309976500522149	1.2289935644158267	-0.5365871202086923	-0.19476710327833807	2.5644528809272313	1.0008373897201652	0.7385023564958801	-1.5017144838169265	-0.003809937604066197	-0.802538040032351	0.29864127461148415	0.6339694626997182	-1.5785264704583852	0.9786497569668898	0.923989259680785	0.13870088774065983	0.16055698189609385	1.587019367204915	0.37767777175639267	-0.19768817829470034
0.4052077059301633	1.4085217214326273	-0.1119678919163165	-1.6608790629542942	-0.9032068623033783	-0.7113827536344844	-0.9769443659179043	1.4769613883794772	-0.3606931144007397	-0.09786620164958001	-0.688575525398544	1.066677539789533	0.797679749945695	0.08455955029230408	0.1125015188062962	-2.2468849978028964	-0.2142203254766493	-0.6994996550855128	-1.0557719910622474	1.16319135523332	0.164948544648393	-0.3145997989286796	-0.02764305746765593	0.22799413857367187	0.8401916210557187	-0.2556870315619532	-1.0410599814366877	-0.5501303233407432	-1.0096098702249166	2.200511897327286	-0.42040050898353876	1.1420359033986893	-1.0349623320134433	-0.4001919288042098	1.794424442526309	-0.6319002463612564	1.3202586798007394	-0.8792133370837806	-0.5156587685320566	-1.9526188645497453	-0.1350236120863725	-0.23193488016035002	-1.788484033430716	0.28641241972846543	0.6573244535193645	0.020031969049663593	0.3908698750601858	0.8920623822929314	-0.012565374765451954	-0.47602810176847865
0.10723370684684265	0.5866405080782858	-1.403227375401587	-1.7422854162544323	-0.9086720202740256	-0.029162970380124137	-1.1056654872706633	0.5515047326852537	-0.4906319773232557	-0.14197963750935672	-1.5741497808313358	0.6289287944916097	0.04294503610786039	0.8672910447915317	-0.17742819316943667	-1.5838969947158112	-0.8639153761576741	-1.1230102738533085	-1.3906541918093673	0.5714206372308305	-0.3831041893082367	-1.130534095229925	-0.4598887493685086	-0.8795988329157239	-0.08379919746377898	-0.6194189836106363	0.27312106244359097	-0.3956680697135349	-1.6795532704929341	1.3277150401261135	-1.7368145121541734	0.12943045066544648	-0.9722923858464545	-0.730383171675467	-0.005942725702240861	-2.0974077981778922	0.8963225708313324	0.22709722982674038	-0.7260028979289587	-2.1472156401974694	-0.871571911640489	-1.4381240210815402	-1.5529892593510386	-0.6533061651752194	0.21943350377273818	-0.13558899937641417	0.123178226360319	0.07473847372713778	-0.8551582229993192	-0.7401995924585206
-0.18461580651378717	-0.09570553091593544	-1.878005241586491	-1.2796487496976956	-0.8000746730134576	0.3990672021453812	-0.8536677919848912	-0.8159247475233615	-0.6242815361185063	-0.2994052503828535	-1.6814010577220406	-0.3417583948794832	-0.4875464925113113	1.6363368773597804	-0.7445043140678703	-0.8419407470883619	-1.3003274281451884	-0.6529350331394441	-1.1631246172267806	-0.5151387286178851	-0.8737867252520782	-1.965628472415169	-0.34734740763135763	-1.6188572885248924	-0.5894538853954572	-1.0373818619910953	1.1476362651319942	-0.2574120576074771	-1.2949848992396145	0.26840122971487024	-2.037905316889582	-1.0179210884817285	-0.4565386614997245	-1.2227165421340276	-1.328447139403427	-2.3797522217962532	-0.5426195101850446	0.8448090270215745	-0.6175123784160359	-1.3582030973501078	-1.2097817779319473	-2.0543187383076438	-1.1060820177738377	-1.3308984912956823	-0.006293612434522131	-0.44680032607653586	-0.6321235390854388	-0.4431654462114871	-1.5843462822639505	-0.9949910581911736
-0.6447561679062073	-0.09247111049592788	-1.498484083610146	-0.8998886601582244	-0.9204429196450966	-0.09198239350062377	-0.49225726166401074	-1.5877433755568056	-0.9280962026610413	-0.7525552141971787	-1.5220667199375857	-0.748132344525497	-0.3913270738803439	1.8077594883466133	-1.2463479125688106	-0.2669398617136217	-1.5275539201455144	0.18259153476828224	-0.6912594884209515	-1.174906938241174	-1.0490061275315745	-2.3587569817986367	0.09164856942558962	-1.8051659817057788	-0.6773072323495953	-1.528044248318119	0.6230524471569308	-0.17787939880222858	-0.5431232699400428	-0.236300855127257	-1.2460610550373585	-1.2710488823777621	0.01447735554525166	-1.6938549186550365	-1.2111645797105213	-1.4232091987340667	-1.8126634894335705	0.4656180887894909	-0.32438408632027377	-0.21861288006199694	-0.7707302267723414	-1.3693637310059903	-0.699433389727205	-1.33219060998615	0.025049411432866757	-0.7793349994330533	-1.202516903085258	-0.4761212947078961	-1.5996682382658074	-1.2276770416825749
-1.1344166882898556	0.41013884645958004	-0.6554533837174055	-0.9821541232880181	-0.9902227802623889	-1.2034671785094142	-0.30730930308970544	-1.19055289991809	-1.1732781501571745	-1.4537907500630394	-1.68605117991912	-0.11545729174068489	0.15511864919979895	1.2386180237274491	-1.317958755489783	0.2623794371900686	-1.68995553679896	0.5368446723426331	-0.2772933793765799	-0.7438130850029283	-0.6891435119793433	-1.9740198907400455	0.4264709910272961	-1.5428787383659162	-0.6205171984409769	-1.6842674009113108	-0.7534478193608883	0.02712276813882564	-0.10002442422290825	-0.15473784863530113	-0.2640321587433901	-0.4228610698230746	0.09363748794347464	-1.7295187753009837	-0.004410999018328582	-0.12350350378955066	-1.7449471249798163	-0.3478290091004146	0.10245419751544482	0.5470447532494698	0.02755642809147879	0.44094384506169554	-0.4414162284365969	-0.6625082681867716	-0.028959820961378016	-0.7141675369649414	-0.9048220762822179	-0.11969622304657761	-0.7739017865574166	-1.384182203006623
-1.2832803634636134	0.7452175455997837	0.311068718240438	-1.1896007808696656	-0.583155077699919	-1.8730315461375207	-0.2625504731060636	-0.06737859263058657	-0.8777359507595168	-2.0166202930009183	-1.9660713637224134	0.8799738933871438	0.6204605534040397	0.3095775453061986	-0.95353992593099	0.8854994157700924	-1.69597484525443	0.18628349353273152	0.045224720103142345	0.38856772318472266	0.13641763277777447	-0.8372719576941524	0.4275593907818654	-0.9749784576558183	-0.5775840851434079	-1.1170554726424038	-1.5002711518032672	0.3337478973108281	0.09235958580645491	0.09756198610509179	0.021436112897192796	0.767943427620757	-0.10143297244224873	-1.0527333400783685	1.174477730012121	0.5824178728697701	-0.42204422937044855	-0.603452613860481	0.6629772429210996	0.7109259905452114	0.4430086560417637	2.2884183401087017	-0.29038012783461303	0.28734703066998324	-0.5086887260434272	-0.012517537846840001	0.16902465955282198	0.41852756586295586	0.44840287331012574	-1.334636114163195
-0.9013346715501919	0.40938218508961266	1.1934075648051679	-0.922166604067271	0.19373056791729235	-1.3477138486549785	-0.16952014175933314	0.7695257118761349	0.05883348102855736	-1.9696533331613226	-1.5906511865059743	1.202646849634766	0.5899806360481232	-0.45859327032762115	-0.46984351028066773	1.3972398638525407	-1.2640046198866313	-0.3339069944931402	0.4037940918419126	1.035405356172117	0.9540559380180151	0.5018817453128634	0.24279626684717256	-0.24107594021082854	-0.4917862350384513	-0.03439646742724338	-0.844782963890902	0.3849475541631938	0.5116101136053396	0.2115281937258952	-0.347612942261514	1.3896755283319884	-0.22610599339776585	0.026032256897251346	1.5120151213249549	0.5244200139884302	0.8653364003681125	-0.0391093615262338	1.1749720035750393	0.5751068425529327	0.23967227289032875	2.891073969432333	-0.1514833408986154	1.0148256539493878	-1.3027414302739295	0.9622291606120081	1.1291359363586428	0.9390003457535333	1.3541968377951006	-0.9509821682449014
-0.24634786433346775	-0.4875028971662913	1.6793704909016554	-0.15311657808389584	0.7036564859145137	0.005708689856374114	-0.04907339295017491	0.7371993300041183	1.0157549621760968	-1.1850028235219805	-0.3366228910528666	0.6204361920692252	0.028894327667318694	-0.8178514802841275	-0.1731938425605528	1.4040057414115246	-0.38859268069396474	-0.45656462056362385	0.7902967606329253	0.3913684955374483	1.187261632872578	1.2499314187720725	0.18900362313983787	0.3618259194186586	-0.3245635639780886	0.8080728869201284	0.40563757156736646	-0.05806436829534527	1.1990158801559876	0.11722482440331933	-0.5934239950363025	1.1567469329953173	-0.14719487287325508	0.6939987801479428	0.9928802042137586	0.2128622180515715	0.8866209179747133	0.5896177596957891	1.2540002347516908	0.49171440280965395	-0.14031165008462357	1.757883107084214	0.037588422063680405	1.1613499517302084	-1.8288946840446056	1.461097074342557	1.1445248835161907	1.2214680393291402	1.417611342938073	-0.3001744380274037
0.1852162529196511	-1.3138605285757563	1.4116718642506714	0.4259341433988245	0.488381916775887	1.046413765192589	-0.11014056309681275	0.1786179282329305	1.1784992985284735	-0.050501263312823105	0.9243570047633342	-0.10207482275635392	-0.7632018464014468	-0.8546692180795068	-0.1382870203566561	0.8531435894087662	0.43567381966745455	-0.1946362897986947	0.983021994314528	-1.072764941254667	0.6970972261624897	1.0421841634083089	0.4091072717625529	0.41206365815783796	-0.22725971126500716	0.8359470524211408	0.7687050344556046	-0.6563422955219924	1.541744531755841	-0.22134519566479297	-0.19338916111289764	0.4328045371338788	-0.04289069906758895	0.38609587636516346	0.11169377211459865	0.12620317319090918	-0.3545301330801236	0.44706199612649394	0.6803127474043048	0.47661582919195583	-0.20489190508577193	-0.34422357760157846	0.2856294417512571	0.6639287393992677	-1.5306159789722389	1.0643945046960186	0.3019497747159911	1.0481799185750207	0.6599222386679824	0.2578136352735863
0.1398244134720926	-1.4161962726076844	0.4791639178672971	0.20394986379757807	-0.18075110266206088	0.9976086933105789	-0.35354684483778714	-0.14656705067231082	0.43714599934543913	0.8265725560937801	1.074617766197886	-0.13380153413448823	-1.3280506220268138	-0.7568010344212225	-0.26234373930288984	0.25051637656627834	0.6539857427194932	0.058793054461101994	0.8028209967852232	-2.0076869248397635	-0.01823656966655635	0.35359450429198686	0.7493202901996646	-0.2536278823466914	-0.36864278485201263	0.26342186451254596	-0.24064070218861588	-0.7233021070868437	1.031525907173938	-0.7905355878384719	0.5323252363503591	-0.24352231301384478	-0.10476433703908165	-0.5428469527852967	-0.5994455115352915	0.2689349374278946	-1.6960118262327613	-0.3504599965828112	-0.2297057735592345	0.35526936011433874	0.01862397668127869	-1.921102313845774	0.5646669134626514	-0.171279103957528	-0.42416884731353693	0.11691968610456749	-0.4728731515484033	0.42669890639547914	-0.2980751842500168	0.28290994340234765
-0.1577554219752448	-0.6091358884460364	-0.3509644791233435	-0.5520600814919209	-0.584058904698465	0.16182339225372677	-0.402851991579983	0.04566463678332924	-0.42402341175870517	1.1198384285362597	0.0655952830594187	0.5008711689169433	-1.2560941931946588	-0.6203698521909069	-0.39989331411801365	0.2026131072891246	0.2915990768632789	0.1263766915652913	0.37269727722354684	-1.5170345611897087	-0.2829712573761265	0.08654676797779709	0.9402775061212594	-1.2185360129875769	-0.641920190381889	-0.1466140136638404	-1.5503975163006356	-0.0008243136362952357	0.03678221828511312	-1.2581861310014733	0.8698152613910588	-0.5013492101958069	-0.2721070396228396	-1.0827473501079945	-0.784503084827824	0.41398188563300964	-1.9678286849365514	-0.8553478033716259	-0.7646400551326075	0.17244081951748308	0.1636386813509939	-1.9420621498741881	0.8328818857895086	-0.7592495440470864	0.8662548254778957	-0.6181341409107619	-0.37343404191694474	-0.23173815859026112	-0.6297764916066592	-0.3207192469344997
-0.26635230527220416	0.6869612203242783	-0.2454921695979243	-0.9070543019063252	-0.3374248170872644	-0.4964757211647837	0.08947577394238224	0.32265216374708505	-0.5704278812001837	1.0024097090174202	-0.9153556097295273	1.0276200913146423	-0.4528265743758901	-0.47861220621916495	-0.3903565974120507	0.7497752859560406	-0.023064424844937804	0.18512921995964002	0.032360618697068876	-0.023564655545689282	0.0646326426218829	0.6523055111823814	0.8516427014050245	-1.7248070958252697	-0.6899008881270956	0.07301489394760224	-1.698944201095544	0.9353490814325317	-0.46976053634123854	-1.0543883701311585	0.5768814176815382	-0.20493668402824222	-0.3257863659181621	-0.625497742580795	-0.3448724430614797	0.5464333596414971	-1.0118178852591275	-0.4128896153708279	-0.4454987552632858	0.2448918028415534	0.09761891170234792	-0.6873000476707812	1.0686705386623794	-0.6052116008071976	1.638516479557082	-0.7004772401236448	0.4677501347438184	-0.3596618750729188	0.017814521977661486	-1.0929417023375754
0.004960469432285409	1.7242089234469309	0.7458869275111815	-0.2843689918097934	0.23174331902478632	-0.36733647407383707	0.9123387286553707	0.17655217852617863	-0.0530931981133506	0.8842661568729655	-0.7187034168626149	0.8198702542600901	0.6610754793231474	-0.4072753465819781	-0.06614861293257474	1.2743734414299122	0.23936276702734482	0.3418023094662174	-0.004115381174904652	1.2357076577087738	0.5199080196818097	1.518967428637259	0.5664604109258571	-1.3586916307100363	-0.2951774404425347	0.6043765775454237	-0.4178699259532974	1.2154320366200078	-0.004608876228728362	-0.026922779706678935	0.1251537898901648	0.4912537991744085	-0.17288034913980976	0.342541403654197	0.43318194312489466	0.8515431487851951	0.3503995539971555	0.5630232537440466	0.49639071787390154	0.7195918608990914	0.0506052111783027	0.5456318034635239	1.307522639149268	0.23420076559143232	1.6719819557550037	-0.3336673855715602	1.1559750156716762	0.18084325330977138	1.1135586597569758	-1.3403837533611238
0.42497988797152714	1.9264364746772493	1.574833371498427	0.8771761775543956	0.5071439034304908	0.28665820531617126	1.3595044904047378	-0.2881237477273263	0.2915334014935529	0.9613287655085947	0.5040550709391849	0.014858689485250945	1.3264631855139337	-0.4872319406000607	0.5986682627516402	1.1425021360794352	0.8871091257103542	0.36342051812617326	0.1646402523612589	1.4855899866361133	0.5055297356107696	1.7559103020432416	0.2587041320275107	-0.47670656456760613	0.3252515847466921	0.761251876492637	1.0889583661630828	0.6118238890031186	0.8146389259741231	1.0861307532620224	0.09943239085201312	1.0907907117312894	0.06481966158706115	0.7659768294486429	0.9307620717413447	1.2941123177282945	1.1829069705167006	1.072628625219387	1.334963065992016	1.2210477141718394	0.16228378645629082	0.6439059144925421	1.6227644872782703	1.0832386483887224	1.2690145102706387	0.013560362682594022	0.975393841719913	0.8199978555116149	1.6143023545644368	-0.7798933754860963
0.6179162320445583	1.2836889270920102	1.2543275735025663	1.5884722789166597	0.2572879195002102	0.744786369250263	0.9210874682816208	-0.49070730721827244	-0.11123618957232537	1.0421447219087125	1.5093155792393436	-0.749382788795993	1.0556895672099376	-0.6480172885766372	1.3083049770803055	0.3873817095656939	1.2151100303452949	0.02749189916893029	0.3016404087088833	1.0498962678472388	0.04515630216484166	1.0006550147666249	0.0478010314113769	0.13066697453067655	0.720037278534906	0.3068828677292148	1.4001386269254856	-0.207805580319559	0.937777362426298	1.2112064288519337	0.5174172607371752	1.0207610811866477	0.24223759020413227	0.21298723563702862	0.6726590975397582	1.4473621099179128	1.1897854733326623	0.665425105839816	1.5499792582837133	1.1569851787739518	0.17255561311051656	-0.338654821599823	2.0166590165192204	1.2067900589909437	0.8148098520742649	0.14639242551535575	0.07069622420647255	0.7782989507016949	0.9282819562662034	0.13047678040912958
0.45655518317994326	0.352111159373147	-0.021447407370204206	1.3316429430512762	-0.206560642216362	0.5896654417950141	-0.15474278748016979	-0.15349052357582932	-0.835898314135674	0.8026212681987063	1.3618999810464882	-1.0181691193512437	0.15915497839406917	-0.6346712270398043	1.5424776961461633	-0.3238197312710516	0.8054259066646388	-0.3994614718732805	0.3141927295724943	0.7380980387684399	-0.27460276349037616	-0.19652465000003438	-0.04157464666619512	0.01898414644654757	0.6952497393107603	-0.2806577306899188	0.26458082003488265	-0.4264413675164185	0.09776778664239655	0.13733892456297414	0.8384681241585167	0.19269756458692253	0.3725689868304223	-0.648405835636592	-0.12128804890738573	0.926399708699044	0.7350540359460638	-0.11798144843962872	1.2530555977269064	0.42729997809277004	-0.22505354446914297	-1.3534064536765897	2.3156440245284404	0.5301063075689018	0.4001822454598898	0.2066129508971905	-0.7975570915132274	-0.08131684887365698	-0.4516328328320842	0.5751807514503705
0.1481923188433721	-0.1871423312226942	-1.0466522246457277	0.4800395424851297	-0.4684569666032491	0.004567002213684814	-1.0777994143052447	0.2850380960949766	-0.9352727041621153	0.17360895180022054	0.38536862296191043	-0.8240582249879617	-0.46319017362015297	-0.2288005815482931	0.9919669073849542	-0.39625168405592626	-0.015244017325403775	-0.3322151192467801	0.2811006383469502	0.8164059505583068	-0.019391027209573777	-0.9728923898675227	-0.044547285892987044	-0.5024123075730577	0.5059054484872741	-0.3743953805587838	-1.2801393336398836	0.029673013537668467	-0.8614489621352787	-1.060467882590627	0.581854610926385	-0.7626875262358274	0.5592437276943732	-0.8503356442649851	-0.6155534273069377	-0.05142253070774767	0.32906559063430435	-0.45637473403137985	0.8985868413104514	-0.3338824662160913	-0.8369595494629073	-1.4604385642056217	2.2325949138457886	-0.26841770450672825	-0.09394894758843927	0.3058355361867883	-1.0591786642876126	-1.0221600621026619	-1.3845271731380018	0.15422620943499465
-0.03533524001704072	-0.08879312119160762	-0.9558612607690795	-0.24244103240615444	-0.4399558210061453	-0.5468001405452495	-1.2671749944096304	0.1819690181291903	-0.07323231444380734	-0.5405792448402582	-0.34731628296026695	-0.4285976533990869	-0.2119242896549276	0.4717428441951952	-0.06543703169576005	0.0938895394331884	-0.5558760930569818	0.38708942075225494	0.23093916995710984	0.7963247633657418	0.5458375166438343	-0.9804668349971699	-0.027289092121962455	-0.7425262083240599	0.5054918672133364	0.09164327328181565	-2.0093056876377	0.4667365315815996	-0.9603739848689605	-1.0813280288380434	-0.16318603885087057	-1.0493628785030102	0.8023874840474048	-0.2334262399571045	-0.18128775345715062	-0.7269332556534376	0.18535866064132764	-0.1945716430009016	0.6730987507206625	-0.39450980116603557	-1.0594913931682548	-0.7141397306189191	1.6144751304457723	-0.4712381946908828	-0.646006997743529	0.3175879007056819	-0.8077213041284812	-1.1935611936269945	-1.2225644319638966	-0.730807120381116
-0.04699131636455896	0.2761011787240644	-0.19914551179284412	-0.4970345744022751	-0.3116033266589803	-0.7695896720814756	-0.8166377372404169	-0.49469198472655845	1.043947226636976	-0.9107197467342784	-0.2371692392570616	0.01226088615647718	0.5452588060076837	1.0469351669168971	-0.9101520045134462	0.5310797786577828	-0.4788280273797597	1.1082264725894548	0.02242559383550293	0.20660481533866706	0.7314149977930396	-0.5730132480554792	-0.06912475282084413	-0.348184940322499	0.6883298798884452	0.5746956833334878	-1.5891344303895365	0.24946409463114574	-0.22848983846839266	0.15262983731110616	-0.8333470237143377	-0.5497396559353247	0.9659979910036605	0.45395842944432224	0.8753442541664496	-0.535273674548256	0.17573858000653836	0.09146144909685452	0.3173597228259727	0.22095589850267097	-0.5968181894251755	0.03146366607070135	0.6472133168476604	-0.08459566059365614	-0.981620156706088	0.1236394384081381	-0.5298092060571435	-0.5759281544450142	-0.4452721365634453	-1.2833875707055296
-0.06261762501586832	0.32476482541551643	0.032765231100424765	-0.4246798201562961	-0.21621942997213592	-0.6798350719067362	-0.25184115265379053	-1.0829897394574952	1.437643748817246	-0.7381051906387717	0.3575686103312767	0.44687422495334655	0.8343300200837275	1.0958789180728343	-0.994359229718762	0.42150215408325276	-0.036918169272471546	0.962496622923485	-0.47040027044831895	-0.6853561063576253	0.1959753954080469	-0.2990731034021577	-0.21664769155155944	0.3873705127110139	0.700991307130013	0.5344109060700395	-0.6409471820930681	-0.5120746979742556	0.3344489493786475	1.384034606236982	-0.9180927346634605	0.05802603179446353	0.948375684264088	0.5136946060504562	1.5565606772332452	0.2634258491941849	0.053985664389080826	-0.10321695371145938	-0.4166812678389175	0.6834945569293046	0.11607686332110778	0.085665537651472	-0.243260014323899	0.22581347677455604	-0.8674010591986492	-0.08303284237100518	-0.5201606943696626	0.003345349519260586	-0.06464441999696284	-1.0842243757482768
-0.23706347387752336	-0.1329559493954437	-0.741173043800596	-0.2043193841414672	-0.10688813593552558	-0.47144760802778757	0.026508543563938412	-1.007635147756125	0.8942776597448768	-0.19802261768737642	0.761124503551171	0.7325183972133607	0.14484614778059776	0.6076221855467777	-0.4285914069695643	-0.14895627194943792	0.31835477383457267	-0.17069972842532252	-1.1066970389841047	-1.1250150236679037	-0.6884134587505776	-0.3691387439681765	-0.43606650777806893	0.8831311447481411	0.30489324945272656	-0.02944510212343208	0.02913808616983279	-1.170077390973278	-0.059082846801801266	1.4516946236992272	-0.3924298883673875	0.12842458863286715	0.807137871715089	0.07383289404733905	1.182444975925031	0.7884100272556336	-0.3183541131690491	-0.5784021825365976	-1.2751484100345307	0.2564184796057643	0.39546344277872153	-0.42423679841563705	-0.7523616797509032	-0.04573768388460839	-0.43938306906718355	0.039778256312098	-0.6523774280585173	-0.1583770410391104	-0.46486513035283705	-0.42364307683346597
-0.5213686705991945	-0.7325062403909399	-1.711123793629547	0.17710255135630876	0.033724469818153226	-0.3561535617643837	-0.015015344740585513	-0.46092895037952314	0.07683851548207468	0.3142772615226302	0.7656040525207535	0.6268374825134249	-0.9885055623036935	-0.02673319414849025	0.16808743606280022	-0.686025917734989	0.37791216829559676	-1.4550373506468062	-1.5288857862563685	-0.7798421506441108	-1.2774916779807608	-0.6066092459599219	-0.6399332722460136	0.8448733725942617	-0.3048830202172479	-0.6676001322576283	0.13602597350351917	-1.3039588944411529	-1.0477851845018156	0.5773509425859265	0.27338430377617695	-0.18109186225079293	0.6563340590872849	-0.24339616570222797	0.03522950993518012	0.39825851918029653	-0.8637594518631013	-0.7029773680324374	-1.6465526456362558	-0.8574877878669811	0.1135326360646105	-0.8358195254911388	-0.9502088628224704	-0.655205992588991	-0.1314020816174583	0.4820937562500773	-0.6569125938386994	-0.8266784070493667	-1.0195838094633232	0.10601725864990942
-0.7249173736977302	-1.0129903171071641	-1.7577740092409868	0.6527258838933819	0.029065395640229304	-0.4543262672429471	-0.22640384781433764	-0.13452073532095857	-0.3148603722311073	0.47413150717474256	0.6185464689230438	0.027245203602114555	-1.5872781727655614	-0.3844919871281476	0.2986019409324276	-0.8083367638925703	0.19006151115690012	-1.9307178363082929	-1.5025222716531133	-0.1725771874165705	-1.3395840408563042	-0.7374906245451869	-0.7818396562451326	0.4629019705911832	-0.7290396116857271	-0.9851129240040469	-0.025785855473042005	-1.1041456018639828	-1.5264274261706339	-0.04380793841533959	0.48003240777545914	-0.2052195508436881	0.4784683472028007	-0.21657649411501304	-1.0640545268390122	-0.6880273289677951	-1.3087313677775563	-0.19165632634570126	-1.2341152718691073	-1.7062608589793922	-0.2227047333237349	-0.724429115928646	-1.127594341536401	-0.9587573167696669	-0.24850957761669248	0.7212324479026616	-0.48032801060428215	-1.1628293499694282	-0.927213778749001	0.24696955410502341
-0.7068980968015268	-0.9421853525238761	-0.7882184163068855	0.843091422679456	-0.3093768396045935	-0.6867135741968307	-0.49193095739950465	-0.3478154153101758	-0.26320620619043955	0.23606323032738066	0.4563403151742912	-0.8480402232959056	-1.3174049589724237	-0.3779250655205888	0.0351388210127553	-0.5459137593801393	-0.16696883321923545	-1.4547609865818178	-1.1392772278233934	-0.09529982826442907	-1.1787018111085674	-0.6069622188407066	-0.8972834459907911	0.1245087051711535	-0.8296529746386101	-0.9455250939273154	-0.012593666404747078	-0.9926219776260269	-0.9105592810629322	0.19014847795980133	-0.02660948468803112	0.23015270920049652	0.12721273606897532	-0.24070996715966675	-1.6576724826886629	-1.6229935967148366	-1.3511863230933774	0.5748880087497668	-0.46169727192335486	-1.6108902986435347	-0.21696019986004572	-0.2601509069481816	-1.395043965370344	-0.7452884769589863	-0.6542598349201962	0.24258158794035087	-0.3074280738901288	-0.7856060837602882	-0.24011235101383105	0.23707863194707862
-0.4732203069540324	-0.8493545016951658	0.18941084656829812	0.3952811180207581	-0.8665260559650535	-0.7542677312796983	-0.7088239122057187	-0.6784557903763303	-0.2408328039955761	-0.15973754834546258	0.09905189206775512	-1.5752852168938867	-0.7648935909562083	-0.24274905133409294	-0.16068082382570395	-0.19569785487711683	-0.6167482807452148	-0.713678543546713	-0.7264034617583659	-0.7040237695064357	-1.1265032778261237	-0.21309702736488806	-1.015090439718614	0.030977394383766975	-0.8186386503941759	-0.7309292687843563	0.34561861331216914	-1.043390391212066	0.206923826302454	0.5470583168994789	-0.895688384648783	0.46248494195562945	-0.4505265487323134	-0.5957769474683308	-1.9153584946695161	-1.7223952626819032	-0.9290957247868057	1.0060533453993452	-0.08107444711187105	-0.848051508270113	-0.12758034442646754	0.14805478697549496	-1.518891641441329	-0.48862593730534654	-0.9069092175930659	-0.7960334734394229	-0.29654199886247234	-0.23062995650503587	0.18776989683261064	0.4014892854272664
-0.12574265893019765	-0.8537223103263587	0.2904676524438469	-0.4430038941893312	-1.2225994249881669	-0.3691800071872807	-0.6977775580308727	-0.5511180906820171	-0.5005179280499906	-0.3735533981737581	-0.5354224378974795	-1.8210400936943678	-0.5902385139122077	-0.206284276913141	0.0016344181634153857	-0.005493674289144937	-0.9231960531108521	-0.3835296065528952	-0.3938787076430956	-1.3617932368954657	-1.1020581869145458	0.2865107780049891	-1.053254637171417	0.1076254290374847	-0.875321252054174	-0.4743212317886831	0.8358220968156914	-0.9349740435150015	0.731985537141937	-0.025805149298359118	-1.374882026539011	-0.13359625047218296	-1.04935817069502	-0.8325058392533179	-2.0474526847421943	-1.0163922575095612	-0.36580563408779565	0.9121149823395164	-0.3844558838495684	-0.24808284262048874	-0.4354060563871109	0.35929510060338216	-1.2283857892715655	-0.7015061789099541	-0.6813627816398283	-1.586465033140982	-0.39201894383654673	-0.2316583969934041	-0.20721114079205294	0.7381607946934661
0.2075908845973	-0.5900178823057346	-0.2656750614557269	-0.8582923437706307	-1.0407077800020454	0.3802924431283362	-0.305321111627684	-0.01252819826344594	-0.7906606509815716	-0.22682993571194812	-1.0946567999013124	-1.5359347548210183	-0.6604142120995	-0.24626573724942882	0.3297673579809293	-0.03743185916635219	-0.7446188454815552	-0.452386284299138	-0.06401300300875702	-1.3782076514777073	-0.7940652916986185	0.5923997548885059	-0.8829355065619594	0.2044217462368765	-0.8476268778463097	-0.22306424206516112	1.0649397507862373	-0.4370316829553173	0.2543640746901769	-1.4428389153258063	-0.9322784036031936	-1.1478416756025192	-1.3343801847201853	-0.22839451526731472	-1.794895290370747	-0.11935598494696588	-0.15200647515184182	0.5644757978568338	-0.9193771107685337	-0.2528100385276266	-1.0131454397796527	0.5243781999992939	-0.6454002628265738	-1.235817490143343	-0.04546066100944649	-1.460052689697497	-0.41487351588921306	-0.7534019497937797	-0.9131683816147866	0.9920469994199287
0.38023117439659104	0.27621408945582193	-0.585624605915691	-0.2957090112072738	-0.4168920274680634	0.9631061760345281	0.390069031594076	0.3111306821577687	-0.7653390980357085	0.14991563611043912	-1.1210965113189586	-0.9250798554744691	-0.29870099862429894	-0.20765165299400026	0.39328498208341583	-0.25421247377230843	-0.023382135749417422	-0.4081335621737025	0.2633980363913265	-0.7451686496592105	-0.18716997149337689	0.47976324448080515	-0.5400016943326029	0.29176557383560325	-0.48063348354053603	-0.0701818854309752	0.8083170588238524	0.22417128403282738	-0.6054630966368726	-2.453133827758544	0.1828402793058202	-1.4235059899874187	-1.1577408286143243	1.1801654527705194	-0.7845827576996025	0.3251150966857157	-0.45853637151044163	0.2615087024166891	-1.035761369150939	-0.5586814406249863	-1.1008483545510988	0.7058066733967477	-0.2789491272073608	-1.4504085132327498	0.6271335428498196	-0.5948779365599355	-0.2745511367979489	-1.0332107705279099	-0.8776771633972691	1.0558650277531523
0.25762604331929373	1.327693460911032	-0.2996545297803604	0.8130057045987076	0.21334260467941263	0.8608740351011599	1.074499163675566	0.019674419500009383	-0.4535373331300813	0.4246045558403024	-0.6490487485880719	-0.28725628202459735	0.6519443900741433	-0.08158841120987131	0.0085099442279002	-0.6207785838702718	0.7639353571755773	0.06979653299599779	0.3329010535785486	-0.048032424982054546	0.29305541673620283	0.12819874426760805	-0.312334831282587	0.4358837097380604	0.13027519003219712	-0.14854850533036112	0.2528163002529648	0.5756135875963785	-0.9837026440096985	-2.093910992191919	1.0418985522048072	-0.44418007251545166	-0.7240530417853064	2.3561084236809817	0.7083570320507249	0.09213071643368469	-0.8580633540097417	0.023132403194196197	-0.6221411551229363	-0.6722210313766404	-0.25986478112049544	0.7062885455000535	-0.5080436107951319	-1.0370770852942224	0.9548674380217231	0.17087539291934517	-0.03951060849625426	-0.5844177017436356	0.22957055711640859	1.133891972159437
-0.14659469359231858	1.5240147686209164	0.04075227158456189	1.359992122580792	0.5014837829094808	0.13448636849889548	1.4476290891469894	-0.5292991461802207	-0.1823682732616764	0.36631140471348167	-0.22430100092292019	0.1475556443473623	1.377734729042858	-0.048031882003623426	-0.5767811438846507	-1.0835649461377517	0.9604076027124001	0.7643260333676737	-0.08815667324432525	0.2375240039901547	0.2459689464937063	0.10470310718149241	-0.5014021426110492	0.6256264442115401	0.5303598743361143	-0.4383964734330438	-0.11521861991079083	0.4077368438130349	-0.6890325120388003	-0.7981278862526691	0.862419214471694	0.8955014437425824	-0.416779327310572	2.2639781174672375	1.7227953262475293	-0.5501093662705646	-0.6473472137815077	-0.25665196338858276	-0.17397583583526346	-0.571931578098322	0.9041499372794832	0.3876303481213219	-1.1192543498876792	-0.42148639146182054	0.7897231241757705	0.218664635436412	0.17988077602122696	0.15248162752815775	1.5399706975301002	1.4441409211931955
-0.5567773440268472	0.30630110617663897	-0.17290906003669027	0.6943781437290261	0.4660653372186054	-0.5703652081767208	1.4232666191639962	-0.6433042703868856	-0.14432315420662775	0.06926533354561921	-0.25431517616958227	0.3153394326037442	0.9782683275103247	-0.20884717051327795	-0.9614693056285777	-1.5032309505020671	0.4147720893519307	1.214809799928137	-0.7555954035745464	0.17655067491554258	-0.19354922432162072	0.7727779341091953	-1.047713379606058	0.686877589996087	0.441920407936662	-0.6801012199052499	0.027180411352204753	-0.020120434739838922	-0.21581540101286908	0.19297282899223595	-0.1844612406817715	1.2213758954244955	-0.4489627006137111	0.9914005799810256	1.5517497379153937	-1.0638956597121743	0.4425749321110834	-0.5254303711124976	-0.1461755045213048	-0.6220711842555041	1.2961187002958756	0.030023842679710488	-1.4739744215113442	-0.2027810943331595	0.2826678538567382	-0.27017748192763114	0.35878133126408895	0.3809019616064357	1.8925482301816174	1.8529348784354929
-0.575878402936383	-1.5301419913778072	-0.6862854525365899	-0.6490330078943268	0.35733278450440875	-0.6676628973374485	1.0646260402408307	-0.1311408545963339	-0.2227169276377539	-0.14294910990238596	-0.5255446951212343	0.30895888859955845	-0.3246426112381105	-0.3806775181037233	-0.9847479740189383	-1.676981264858167	-0.2954322813621618	1.1821166398948786	-0.9612859427114867	0.0983298461465269	-0.4511760469429	1.6816698874036617	-1.4612262601011052	0.42070199221162463	0.1628153016559155	-0.5900712000760013	0.45061059219219657	-0.27416149398597284	0.005969516345990443	0.2888413602264727	-1.0644209830665914	0.2721384089315624	-0.6698512867322512	-0.34733453457474506	0.5714632850385228	-0.9948156745669446	1.8572776067040546	-0.60000007707409	-0.39942859946426235	-0.9236296379023062	0.5919043473707587	0.1436190150521765	-1.176913380855745	-0.3707958940321531	-0.2102792284561061	-0.6522661932064764	0.5443959562606634	-0.001221120082200788	1.07006688978138	1.9366318245233256
-0.06650286306384233	-2.39981504025789	-0.669807581120282	-1.455368217145991	0.3306010418635916	-0.21351070406561762	0.43479448695264855	0.49979299770078156	-0.238151628413303	-0.055993567365440575	-0.5316638371531138	0.2586701629806994	-1.2240429536560273	-0.27901820134686833	-0.8080201774810895	-1.457973096440266	-0.43908272568990614	0.7672883246453851	-0.19029578182268825	0.08965565277078559	-0.13484064850608965	1.7919584324391082	-1.2310389058066662	-0.14213581477797294	0.2322994417398699	-0.15869135349220398	0.5621855142349358	-0.1615430102425318	0.10986626654192932	0.02055552317472897	-0.8801164298837342	-0.8094044373295415	-0.699146284129136	-0.8035299354732226	-0.1371652193256288	-0.30441486313562294	2.62141811465347	-0.4401582018160416	-0.41513160690495576	-1.0386280740691105	-0.3615363183343745	0.8364751615753366	-0.5070612440226933	-0.35462702307120203	-0.3471473654154755	-0.6144501113213717	0.7459764841841089	-0.27667662488525	-0.06214487761254143	1.4272783632234047
0.6069058195262357	-1.5342189635653107	0.14154635226660134	-1.0257566125729884	0.3227039096347959	0.26317954119694525	-0.35232790817009885	0.6987174230340054	-0.18439101726111817	0.21010413996844488	-0.17124734900200983	0.21144368877561845	-0.7343636882542225	0.09230246852450585	-0.6451543316216605	-0.861662464827658	0.10794239303176872	0.20949868552301448	1.218380369739456	-0.05873840557068703	0.5391372634112518	0.5549001141648086	-0.340571888817521	-0.6367105354887244	0.7099431141786338	0.3435815388940063	0.10221218001259098	0.17040954578783102	0.46475152217684385	0.06235152001367805	0.22283819905971	-0.8760705826620164	-0.26685938527154984	-0.4649467609735999	-0.011087486562396652	0.5238305263524643	2.198015825886996	-0.23274337163893735	0.0054353244547387	-0.5145972087151239	-0.5598432705532649	1.504733363939068	-0.10792377737177655	0.14626012653505147	-0.06460164046298185	-0.46456366901022483	0.8813010791049337	0.09728954118303831	-0.5996052257647612	0.513633773616736
0.8368350133213286	0.1343796812588333	0.9817596630705048	0.21556201933881064	0.21931377538477034	0.4578963928085511	-0.9678787352179239	0.5140144490178269	-0.12813588297105716	0.33638696757149883	0.1331902693039824	0.1632524515170624	0.6456619996527816	0.3663681484255613	-0.48808487588655536	-0.0717694302665665	0.7766149415726308	-0.28771371287612685	2.208256894388825	-0.448761926963828	1.003237885930075	-1.2816431643755883	0.6700091114942262	-0.5914820672902251	0.9977537395074236	0.6699995375156516	-0.4194132078823187	0.46456701173958814	1.0424891408126145	0.26230666639118194	1.2150165997443192	-0.11999225900239362	0.5234187359060288	-0.06750664676858746	0.40199991939639107	0.7931635528630128	0.9615516776811119	-0.1400485156456636	0.44479725827903793	0.4550053632369975	-0.028697050830625934	1.3475512309336974	-0.2779172098192014	0.6781944766149303	0.314909558591424	-0.6211062131910503	0.8476908674406273	0.7071337801963294	-0.5220502639590792	-0.3528078857676142
0.3781587990127923	0.928340040386372	0.9501855680853948	1.2566495950384768	0.04754575507849406	0.6149563719285762	-0.9674083834497837	0.42640088187844233	-0.017291020549059354	0.1399182757086159	0.05861293533522849	0.21316855460396686	1.4472900360628989	0.22776846159010192	-0.1444666554185594	0.6500071377574168	0.9555788738639219	-0.5754623626762988	1.9362511233504969	-0.8206805100871717	0.9607369762024284	-2.210347062627032	1.1971263335841411	0.13328182657699172	0.5207615186219982	0.8275181572050341	-0.1990068086720665	0.5979765376834434	1.3542665256004924	0.023135742156790595	1.2346959338768781	0.3266561029408496	1.2226117612749476	0.0075930664134548865	0.23243484490602712	0.19014360413681985	-0.17827600871140192	-0.08000742430689799	0.3641218652473103	1.1347046354410284	0.30607870472430737	0.24670072876073254	-0.6658244935344814	0.6095988959796887	0.3188131977185684	-0.9783114618695629	0.6359365105293047	0.7165008331140742	-0.4462358565617296	-0.8933084574323825
-0.3279057947500978	0.23388960739465076	0.17127883071230834	1.4694538451253303	-0.04840302462108866	1.0584477220727482	-0.22436997404456252	0.6585808890558127	0.22649253467026098	-0.27531351984032376	-0.11848128561383095	0.5768657372864242	0.8760110351995772	-0.16034256585180792	0.47161328476880243	1.0974881786147823	0.5876692057142231	-0.5834704207581572	0.5885360438422147	-0.8093262776591047	0.6545968825046643	-1.454717813902569	1.117311677027051	1.0949001517281352	-0.524040870021544	0.953031014724667	0.8554394841485232	0.6209530120838876	1.043176852142896	-0.5774105847540373	0.3853956836182606	-0.026509116283125706	1.3539964994159532	0.055971193700642456	-0.5179159779440559	-0.8462630584985672	-0.5920448825086294	0.11772210260350928	-0.2080911081826136	1.0644546982086476	-0.11709553039716894	-0.9735261115773386	-0.6998776398413781	0.05037067846613905	-0.21828007619973505	-0.9448429105274511	0.3631884771446139	0.0557348448419514	-0.6633807625828194	-1.1595589214544242
-0.5423019722290774	-0.8928462111559397	-0.2935610539446841	0.9882905002136712	0.017846700150964245	1.5819853931285848	0.7858954923700604	0.9034400165716546	0.464870524304397	-0.6858171542470763	0.12721061406084785	1.308484096397138	-0.34065781212054824	-0.297383099749174	1.1422078404790397	1.2341914573655894	0.06770064797661675	-0.40580359070960104	-0.774408515653161	-0.3592148914165895	0.5217443174098275	0.19741855506075104	0.8213319121059195	1.5391269672895076	-1.302026601954388	1.0409314931300822	1.7749937618230196	0.6537202316528659	0.35921840857648346	-0.6326579497032336	-0.528936699866331	-0.37447094007611637	0.7938504839579975	0.42060010021805166	-0.9124390536498347	-1.427400042229574	-0.36404476613321246	0.3911003244581148	-0.6429273518647831	0.6089971866068841	-0.7397082715406492	-1.286287231820581	-0.22462475583822852	-0.14992922906820788	-0.915345094778723	-0.11899955581483326	0.1910085305540635	-0.36147796744276856	-0.7555260660030177	-1.2803266442116332
0.007299576386691526	-1.0228760548436469	0.26285496918619006	0.30783603105689156	0.19009480941560727	1.5953316074529755	1.3202169524738263	0.8058172816496715	0.4203790470241481	-0.9640711485267246	0.8003351193359197	2.020866252545963	-0.8753842095516989	0.04049371741346997	1.481029044310786	1.211427350920917	-0.2939053990878027	-0.2615988904053592	-1.1922230221064292	0.25320775181809285	0.6919461311114228	1.2182013141838406	0.7516246633596183	1.0596456180876417	-1.2405493211533556	0.9348361559802459	1.4540621382026766	0.7913033188476256	-0.09611847101933613	0.38766069942070785	-0.9017685600309902	0.20900492972774323	-0.09678364766990216	0.8964266079851925	-0.29200987301252657	-0.9958763226033053	0.0024870323202961222	0.46519168515783554	-0.3886758340864739	0.5463033351322429	-0.613569236668687	-0.4787596229860195	0.3941002201534329	0.5617730248589252	-1.14398383197891	1.1945608833837755	0.2059558562049718	0.19731495499377585	-0.24551216303511497	-1.1883692703583943
0.8124136600432063	-0.009826947691526002	1.3046155523003289	-0.23317412916113714	0.3665459515857802	0.93079083393134	1.0736585100909897	0.5064929073154599	0.10291523232091453	-1.0535650785041382	1.2538254825542523	2.0815838920533385	-0.3315206704911686	0.4645710964011712	1.2739358214064065	1.2372089997595384	-0.5051752685848242	-0.2509007733867408	-0.6005164690979264	0.7840524496339348	0.9134908011080953	0.9410412226766346	0.9842397599777086	0.04411230971649814	-0.6022010628528001	0.6207438107569836	-0.03733192303574998	1.0527998451060299	-0.032792415169718966	1.6690599832438398	-0.7809556393502656	1.3260999677561902	-0.7379916838545582	0.9940124076388781	0.7406769686476371	0.1675655874175951	0.1712344875074767	0.2682311984167858	0.4431016981748482	1.1666878098872304	0.3508317331858375	0.6262753196924304	0.7685241296780422	1.667344826682603	-0.6342895003369493	2.220031464401595	0.3653023305379275	1.226873512355024	0.6418739981360467	-0.7162702168634554
1.1161794361872632	0.9501560261048695	1.7083229448542008	-0.5321512098285448	0.532500133380571	0.23488999780578457	0.4693504060063266	0.485204692396598	-0.020388336127231392	-0.8154245502819728	0.9560631385103969	1.2711923903765223	0.4602512334355671	0.4096688214789345	0.6727252696238347	1.3656736126925595	-0.6197492071676849	-0.1851715274929069	0.30136309145155693	1.2431691542044596	0.9247136606394359	0.12508971844671574	1.2769790647508366	-0.6147202424415068	-0.040469986990530296	0.3938183532016603	-1.3065124981572531	1.3475028045448645	0.27187753063987086	1.8163838355231343	-0.4905515674970562	1.5632158865556918	-0.8005994814552531	0.6293281759114919	0.8809102358348319	1.2396446655306421	0.20099690415412574	0.17662468765203373	1.2525333031977104	1.9452196385406082	1.2666046576671757	0.9869586628313768	0.9430151223208999	2.131363225781266	0.23315125398880868	2.424627960277442	0.5429300523483419	1.5312011954207585	1.1587119825712515	0.05708146465982259
0.7399416316268036	0.8494086959375746	1.1569650082406082	-0.5404562388415731	0.7592793411383372	0.28140233372065376	0.15570488427400303	0.9012344173869269	0.4756608919017029	-0.10350096039595442	0.20789894706406717	0.19805784543111307	0.6266846243288172	-0.12679021564065812	0.0494223293649672	1.4092114893681469	-0.494742808656676	0.2073921651920721	0.8398351477633907	1.6802034114299291	0.7704609057509765	-0.11788678323452988	1.4271831081181368	-0.36716122899044085	0.25042172966041576	0.578209952080266	-1.0312920742262848	1.4966451666987413	0.387091170528651	0.6041114728588711	-0.09564119353273247	0.32311486893060554	-0.45620051591849375	0.22515425878827341	-0.33045202402144264	1.6401036863814438	0.2867968958915416	0.629578980704609	1.6222745178566518	2.147136108246254	1.4332878239030786	0.34598328841876447	1.2512771033432868	1.6642627680761146	0.7874646592498116	1.9417953870769502	0.6247456536305738	0.7962219704565214	0.9485619724894528	0.6829548202325356
0.27181579955461166	0.06247986158115461	0.504890108788375	-0.2672188729765968	1.082353774778116	0.9504434307954327	0.28166156222937694	1.3254530421553892	1.3253218458901148	0.9007557236176263	-0.14638147437360088	-0.17110375551704657	0.3313673143485241	-0.48934752897155737	-0.318371139768051	1.1190966643713864	-0.02388619167762316	0.8814636068367361	0.9208028335969431	1.9043383220501684	0.6951737472898221	0.3133462366741573	1.4662673486910587	0.41217246851794065	0.6598681319144171	1.0796654916490995	0.5565244167450786	1.3617062984465087	0.23566800820134157	-0.5192483902784646	0.5269009829535493	-1.165822817947897	-0.14908443749773506	0.08278694585766176	-1.8065757610485496	1.4810418672734122	0.4482094828563773	1.47795762035682	1.65888069130518	1.6209906654773913	1.2169016756151245	-0.5897713735790958	1.7953233062053062	1.085377104645519	0.7214907537167304	1.3210803418139123	0.5748693747592741	0.11566509959631184	0.5088021303174344	0.6716806415513069
0.37928804542178507	-0.23099613377315337	0.6361886033645288	0.04437215900638653	1.4086540797022706	1.214119044649973	0.41368565769454185	1.250401583138534	1.6936802792296939	1.5649056419448655	0.28937364802628673	0.4723903133313951	0.3957938504404897	-0.1405539259722434	-0.3951110247872137	0.5056423707650833	0.49109941430730153	1.409684216290481	0.8627414402734658	1.6397517306256955	0.8007250004724056	0.5115904542356049	1.506458744641609	0.7683329216930238	1.4075466033347441	1.3627325317651708	1.824238274797669	0.9910718276879135	0.07286026344656692	-0.03081359197901036	1.197645127075222	-1.1445655076955645	-0.10151369615190184	-0.04775976607132509	-1.9709599552719248	1.2708544433572515	0.5506584998613336	1.9220064118543994	1.6647539820418047	0.8752477601609362	1.4460503106448894	-0.8982354142018162	2.2363948237682303	1.2573754361986287	0.3573591754353813	0.9623257747574818	0.4358372408607135	0.6040817970807776	0.5827480720372405	-0.03686290768027275
1.022234313415569	0.43410251718249054	1.273575043081507	-0.006318101249388098	1.5505813174514482	0.3267480941485258	0.16889222913266141	0.7261586078336528	1.1160402011360222	1.2770794805977095	0.9858045817537016	1.346993549907025	1.0563816445039111	0.5943192171631719	-0.2511503726687172	-0.04760955881525651	0.4927038886101521	1.4268868525704215	0.8776619329153085	0.983391115093823	0.9215219467624376	-0.14191312120552219	1.5183808229793738	0.15266527990289405	1.9819707268439024	0.9885670719718515	1.4654529561368579	0.6019454523900236	0.06328450805580534	1.7686536846087555	1.3642766360332939	0.5123227960467045	-0.06863355337779907	-0.536751975779017	-0.4235917742971379	1.3077686092475282	0.5361392865471446	1.2920302551383391	1.6640888650096135	0.44567783003538647	2.1264596068498878	-0.28770704248186585	2.1794988685537686	1.9204223811797503	0.27170798455969286	0.839429625671076	0.284275151591339	1.778417646220285	1.2416422224904555	-0.9598763624786557
1.4830250037634298	1.3187329290876446	1.2984039359871526	-0.5377739609806176	1.348966335107953	-1.1524482079064884	-0.2659405834733817	0.28315439362482964	0.14695647942732395	0.1520096285817982	1.1121864715698906	1.3605480802309042	1.568285416847984	0.8171487487529618	0.12284162376428563	-0.07490762495709585	-0.17374280483443794	1.0703615219749065	0.8542667301819662	0.4880284654877617	0.8494913664732007	-1.0775869266280984	1.3549324898545414	-0.970570103290429	1.6537982852491209	0.1337887886866863	-0.11621121192906106	0.3678829580849951	0.08920917699642804	2.92354398981835	0.7264285278955774	1.9735411554171807	0.37247371182202127	-1.178680613016071	1.6517648645472673	1.4638413092780238	0.47390258115317563	-0.1401849521126351	1.4275401230060087	0.365018886707933	2.2648786315080045	0.7713285031766676	1.6692434357032877	1.973602604823499	0.7130112948545441	0.7017842853760781	0.17985871968936276	1.9418276093655467	1.811395657457224	-1.4465787046543652
1.1896129891023253	1.577735247082997	0.22978401009384802	-1.0954065584908632	0.7904908655900796	-1.8406333361543197	-0.4075418722848484	0.23024647021147798	-0.22112428714267138	-0.8824930249964892	0.4775175865883564	0.3316227367131245	1.2095985158351477	0.17332658121033592	0.7605075087963123	0.5058829629980881	-0.9147236424560263	0.8239011878966513	0.5971739135008669	0.5775874815513539	0.589270847320398	-1.2111412536622317	0.956788449222442	-1.5781484738073241	0.5071244232827423	-0.5477286470412648	-1.3507404295969117	0.23980936862601035	0.028773684776038966	2.007640336957382	-0.21541485974654	1.5378985496524193	1.286550249507238	-1.2945034888569726	2.743294983142778	1.4884660158315632	0.3517545056528817	-1.31472122992454	0.9032249427886524	0.29979579726667827	1.174883687346753	1.5988213839746606	1.160075329729315	0.9327399739379992	1.4061168559358603	0.43002173730181453	0.12490381430760583	0.3674337876217638	1.7062564409052863	-1.1870243964586105
0.3741488903980806	1.3992493291265897	-1.0153505930626927	-1.0059968857476143	0.05601870639076473	-1.078903364902329	-0.17371507849473564	0.24708342729763325	0.20240106365175675	-0.922377381121719	-0.3477377648623667	-0.7539660607350867	0.33822293309111406	-0.5363324757682923	1.4712593408586154	1.2352795488785975	-0.932204536410371	0.9116700483875927	0.11737961221455266	0.9290963549942007	0.3173858931986288	-0.3516986951469139	0.43422832834848224	-1.1440990214287239	-0.3934081930924636	-0.6088549251286716	-1.3164899263034806	0.034858465920959245	0.03372595011660222	-0.2152483911360404	-0.5268534881426933	-0.3144930650152221	2.1802080302793487	-0.6241515464269632	2.456675930308926	1.3319380222894242	-0.037708291096075215	-1.4336785596325043	0.38734516236466277	0.04951432539470119	-0.39688135161091603	1.8578216994591115	0.9768994860335733	-0.29310811825804906	1.8576696775914041	0.15986506964446948	0.048671618692659416	-1.4156144047458163	1.0819418496778812	-0.4085889633690247
-0.19922109234457644	1.6153143776221621	-1.1218684074402632	-0.10454612699016357	-0.5328221984734673	0.2791798502652235	-0.047924012681398766	-0.17177423030408667	0.47957599096562215	-0.03735383209600337	-0.7739614530860693	-0.8241791156009064	0.02677781574268377	-0.14311642890541346	1.7799213785856032	1.4828406658811928	-0.11964531490607279	1.0194828451820215	-0.3781851892886997	0.6975487704857732	0.1322734336153301	0.4707086903070373	-0.06595490895339416	-0.15390939689159852	-0.10692067670155621	-0.2531962333843559	-0.6647467029570211	-0.2879395669888459	0.326723766758252	-1.6396685970500424	0.15808231265134018	-1.4448215770215485	2.390389111755724	0.19284119257366078	1.5926402433790268	1.0872831446370628	-0.8339045699673348	-0.7447159136536174	0.1458915294880269	-0.2533336121926507	-0.9190179148061941	1.610877646182017	0.928420191807284	-0.40992483156644915	1.7705524498383642	0.1145304555275254	-0.14592433486958187	-1.146709325035344	0.50577451427575	0.35925408897132033
-0.10253964302293216	2.31430156814571	0.03344467906314401	0.9993675984676749	-0.6821943142108693	0.850924180527624	-0.42743090928546756	-0.9664378003428967	-0.26685402684662224	0.7854636155174075	-0.7659893523433868	0.06809757469528972	0.6606583295719288	1.4538797032800181	1.2986583487679626	1.0176005051278638	0.7839019770090031	0.7524134569231419	-0.6869061006700237	-0.471656142634686	-0.04628992804980125	0.24938772800685532	-0.4778316266120995	0.4818662009939234	1.0425621967584826	-0.01375850790711102	-0.5819046037086479	-0.5101070711602372	0.7619664504630443	-1.1796618867354434	1.1796503342720477	-0.6084583475751427	1.6927601481307353	0.3427449667165167	0.9921122715178927	0.7511692297844026	-1.7247056080862375	-0.14763784602040755	0.014438489205691397	-0.3937302232487495	0.13135352513497298	1.0424689751392247	0.5637493155330441	0.6273899820959291	1.1918929081894243	0.3667179442353568	-0.45799230675195796	1.3476439671501053	0.1628673285130921	0.709149675668916
0.3187034003213918	2.421670596475398	1.1774052849269938	1.495176576394507	-0.35064213934559096	0.34689612911306256	-0.9786565021960266	-1.4306455152006963	-1.4881069100504907	0.7582471750837548	-0.5549074184916666	0.8144814158017145	1.3162501176406738	2.8832255354436445	0.2318813280174639	0.20504332385409513	1.045804018488121	0.26226530205346005	-0.7013649989967432	-1.7732105070713229	-0.29399506872818126	-0.6877323531776964	-0.7464104649549977	0.43517011622067503	1.7180017932947267	-0.06873499728947388	-1.1334376775362212	-0.3876637880962716	0.8264353924242743	0.13295852443210462	1.5607302599140733	1.0233934375247526	0.5223691419726466	-0.05922706969244061	0.6464364761555459	0.23761816315886275	-2.0011944631847562	-0.10202064853604041	-0.3950597578828487	-0.3343333104919296	1.5334192216049558	0.3024014983352311	-0.22770376100832423	1.4271071667187736	0.3977934857503354	0.7446561506466658	-0.6826055231634903	3.464398051494596	-0.2874411922593527	0.6327427211560014
0.4180376503001049	1.003897094537874	1.1276106918891187	1.1723084892187505	0.1355716708344903	-0.1520380500423938	-0.9116182681425372	-0.9741345902470245	-1.4842966740290084	0.22116318881467223	-0.04670530544269608	0.5102016830245212	0.8187067787316319	2.5787310427383026	-0.606385329770922	-0.3818718469157842	0.795257161394013	0.17063557919639455	-0.37407387048851165	-1.8677926102070719	-0.4944992612085942	-0.9675352786942034	-0.746127590809397	0.23306230219935833	1.0185702195209045	-0.061067922150841794	-1.1226228657045585	-0.003565932507691673	0.221039218439214	0.5170480093529656	1.085749185153959	1.2462617598654269	-0.4074152321873178	-0.0008198856459488511	0.037936514847859794	-0.3677581188302352	-1.1924120611447193	-0.17317222453180686	-1.0800227865934313	-0.15273961035427033	1.6614967406829084	-0.41094915654797204	-1.0136922667478816	0.778385286076717	-0.27749480306657365	0.9279858325608155	-0.5007383386204591	2.4499101249618915	-1.0212797417075525	0.46779053816813615
0.0026039314591575807	-1.3025472152685371	0.1665035886490969	0.5318627076935196	0.236646434109513	0.3454380504730404	0.03986380903288387	0.13615611636258698	0.6891308033830232	0.22429137097244015	1.0783118437778245	-0.6023410807919559	-0.7762961904757821	0.4640233936894166	-0.4840205210965047	-0.545532600434721	0.7983353755909524	0.7673701060128636	0.22059244435852451	-0.3322075362098084	-0.4650166285421899	0.19068255466641182	-0.43951851617130533	0.4962250892084323	-0.5532117911445824	0.32422545009846876	0.274794601527707	0.18354476917803408	-0.6860421528119724	-0.4694026423581399	0.45649815477187167	-0.5226305238119485	-0.7094882555340603	1.0883311477803388	-0.9314278307482524	-0.7695471213647476	0.30750409766867737	0.2220414468085018	-1.4898165437945654	0.12531910198579652	0.34927556547234684	-0.8241519395580263	-1.2940868835233306	-0.8526930207703268	-0.5878898196856014	0.6497018241663395	0.18998960299217654	-1.4342628937097222	-1.5519905725683643	0.5648447265083155
-0.5591376038213085	-2.703197844854872	-0.4041893898486247	0.10099292758149435	-0.4151245790244522	1.3188866858290518	1.1030134287341997	0.9241939578917265	3.7730159254992213	1.1575295529819616	2.5906841393503277	-1.5906150181535124	-2.1512367387279454	-1.818333700643603	0.43653368080424515	-0.6443506599629184	1.3769452386652252	1.4512155159625593	0.7246184732789114	1.6240641269304255	-0.2899628374736078	1.9115888948018032	-0.13779850957743814	1.0567689551231767	-1.7420454193394936	0.7483806463856725	2.1214527279849342	-0.28660485085612203	-1.2074260949068358	-1.6017448083228802	0.339642574836632	-2.5042461072171633	-0.5930419014322204	2.3000752076766924	-1.7054536314345872	-0.8346271663392806	1.3673129088410645	0.8269927524112646	-1.1969368169692984	0.4362852671886144	-0.9878019176221176	-0.8245677504506502	-1.1125721914054811	-1.838545028270197	-0.5330907957505202	-0.12746365092444184	0.9721543878249094	-4.891423745785925	-1.266741991241004	0.9202459851559748
-0.9458875566519014	-2.2057789775124452	0.007856367234740582	-0.1989979592096211	-1.6788674224193332	1.178257342886005	1.1328251972110872	0.6022511485032913	5.148099938622901	2.0584114779341034	3.378241825482999	-2.031451382052581	-2.2430284203132547	-2.468253749849901	1.0634580497921322	-1.1906570736354771	1.8109020339809043	1.2006168611195758	0.5766380253483907	2.1185500303448612	-0.4085209792951553	2.4726237700074933	-0.40937787170684775	1.0231025199676644	-1.9878196519403508	0.4196199669201606	2.4401946243242834	-1.4251196844264375	-1.1575297922969294	-1.6447350380173986	0.4964153971586028	-2.6225631179911333	-0.6013304786133152	1.9835139466347222	-1.793662396035923	-0.9100163784320401	1.0386106841765104	0.6484306990135049	-0.6314116001276752	0.44993502725283024	-1.134644578884889	-0.7055394448019745	-1.0661768752969052	-1.3730272475263845	-0.43261109425017896	-1.1857291587049754	1.0436625652964588	-4.943739795755665	-0.41450712973676473	1.0952488205977138
-1.3545355995136554	-0.7754605332004825	0.4380172183389205	-0.8515083862708576	-2.9229938097501824	-0.830970985694397	-0.20052691007719642	-0.7236885753769875	3.301713757751891	1.5612075628768542	2.298795293033595	-2.408104621079889	-1.450800994836362	-1.2548554303891202	0.3359994507807597	-2.2765353088984006	1.0519318913990146	-0.35128086668591446	-0.48833876770776163	0.3947920288911868	-1.220416354416835	1.1117844074772913	-1.511129981172798	-0.23293207820178166	-1.9000119343445125	-1.0012793904571922	0.3964110778894471	-2.713974480556453	-1.112422326884502	-0.8431560905478191	0.09712117508158519	-0.9071546202369902	-1.1022174837073062	-0.37821294724680604	-1.4339140133346913	-1.530802688862031	-0.5632490747100527	-0.8347827095068787	-0.8261828991568865	-0.31911815000927973	-0.5753233706340973	-1.0038658448577977	-1.6490614386357556	-0.515391999619165	-0.7142549193696236	-2.2120285802740334	-0.13341806184234875	-2.005103256484298	-0.1666796900617685	0.5690780004116179
-2.1707626061261958	-0.19595642279037728	-0.47908588762710785	-1.9602900057577104	-3.4334759929121095	-3.5054413568457825	-2.0121684388893946	-2.1989886237869642	-0.655345106771135	-0.4789519706871673	-0.5411253432443923	-3.2384961842314075	-1.0461473332385631	0.38701424170838605	-1.6707343482285908	-3.3948742222833808	-1.0032228981853115	-2.4382805585677527	-1.96048460216255	-2.3693608458805007	-2.564423148807777	-1.1724322764328212	-2.9048974539827874	-2.263155675058029	-2.2372402365778767	-2.8179504956089327	-2.5725563678900403	-3.4780368856389217	-1.681304889017546	-0.4716015698885863	-1.1534289106553677	0.5996498086855389	-1.972201429309309	-3.31574949000172	-1.2920163135286642	-2.7109915525430606	-2.2998222093271843	-2.7954314639736912	-2.236207800948807	-1.9602060206677294	-0.8588048696604146	-1.9463419468458194	-2.6407897805063563	-0.956981145990054	-1.469926962222166	-3.007660953564635	-2.190878292536013	0.7084553897179191	-1.3919231882963659	-0.7182845402475301
-3.2462831390245372	-0.9706840431472293	-2.705593251173663	-2.8678816158980265	-2.913520417326991	-4.766263910018438	-3.0291430076205135	-2.9539461926264154	-4.035254386528239	-2.578677872448361	-3.575313082760357	-4.126896909226369	-1.547863482030067	0.8929290490207407	-3.636517708421114	-3.8169781145659414	-3.16934288846194	-3.8353712527516777	-2.777429113105069	-4.113704567009513	-3.680223063556558	-2.6482886302118507	-3.546992337253262	-3.817962102148329	-2.758079375220052	-3.804042975039525	-4.0886647678072	-3.365562235401684	-2.6272872686224877	-1.1491703701236897	-2.4891276790425407	0.2571059527683071	-2.6930652755296585	-4.676861889056958	-1.5776803980638558	-3.6786488966367337	-2.968865803439825	-3.7008096359680955	-3.9472346682828765	-3.769750110728599	-2.607328194566833	-3.0650065867645355	-3.2323202866286183	-2.9341371810320633	-2.226046933807112	-3.533910238800606	-3.9291622004424056	0.6710929275575089	-3.4693354466881745	-2.1554496591824925
-3.771428053212339	-1.8300691495767016	-4.574100910587432	-2.7090928926714555	-1.6856112460932235	-3.7960074071710412	-2.7317288993627633	-2.6827735073730814	-5.03284524049312	-3.0387265712423526	-5.046928908133996	-4.04309796932302	-2.1120943869484137	0.0375224429290443	-4.100831774054186	-3.166422010763606	-4.0160726216731835	-3.9413400445277715	-2.2606229642160067	-3.755588513214581	-3.808517827762017	-2.4968792405020728	-2.845027902115684	-3.9229881297677602	-2.458388119081064	-3.3496005456504396	-3.203419784243714	-2.5366806100949013	-2.980712679171352	-2.0657446059566773	-2.854008346656281	-1.3246621218721986	-2.750683763822091	-3.731423847913941	-1.7318287192021036	-3.534041007090489	-2.2698385614015693	-2.8893465949992914	-4.354119303700176	-4.630390110103904	-4.609072297412313	-3.486389706741298	-2.7918953828779602	-4.793039422534324	-2.308774612785525	-3.749418732504541	-4.22129772226467	-1.489249498526467	-4.653293238878099	-2.883238431369278
-3.0455693788426728	-1.4296923300637858	-4.512393905348221	-1.3294239927426168	-0.4441902330423513	-1.8205128281361758	-1.6388561281463985	-1.6699655163522522	-4.0335800469491545	-1.6868669810376953	-4.490927682062626	-2.550500887311435	-1.6810930553836259	-1.1184890644637946	-2.7605869320278975	-1.69719360797387	-3.17775404938779	-3.128784334048618	-0.8576625604047649	-2.000982267288937	-2.8719308893594486	-1.3442707035192905	-1.307634758910748	-2.644411958850168	-0.930033476422445	-2.0280808939724633	-1.1863256900974646	-1.4635504329524494	-2.1256158899818063	-2.0025109793395464	-2.0800014918237424	-2.1074972753085137	-2.0326403347272355	-1.7593456944182266	-1.1197327086725517	-2.2060126670429216	-0.8896347598757958	-1.2981580492266047	-2.7554456738191666	-3.9542278732146703	-5.1035269849870595	-2.7133751167690825	-1.4871536427430565	-4.762811381907383	-1.5427985937760247	-3.4711851337904407	-2.9750489529642894	-3.090463621055547	-3.783064750431647	-2.5277677518130695
-1.310784329538498	-0.08545453353442917	-2.7384259084048073	0.44914065830973926	0.24033891440962052	-0.6849111537758081	-0.6074410331081257	-0.45464562172698886	-2.657148456027314	-0.01930354346307198	-2.9046341653931207	-0.4548026797980037	-0.3972963868619559	-1.5016278404435466	-0.7022829172604022	-0.09815759353024964	-1.5500881474431012	-2.140165736488726	0.21184483084784295	-0.40936079191094465	-1.5264334242284299	-0.349481804359738	-0.09420682354513714	-0.8607349618282971	0.8882886272955478	-0.9634022626323533	0.040496867530742255	-0.5654023609489541	-0.5865680437176604	-0.7982290180232514	-1.0683801299799953	-1.026398642927004	-0.9332443972160469	-0.5412140677095979	0.11740667472798583	-0.6094505000283797	0.26242552118797124	-0.445521508811776	-0.15436635923843486	-2.243100237855384	-3.714360961607168	-1.1405162515485612	-0.13581146137916358	-2.868621781396446	-0.5218029496790277	-2.510689545356486	-1.1949635486539152	-2.46798847913265	-1.4911081359360137	-1.5233400772701788
0.3540700821697331	0.6381568142080406	-0.9476106859033399	1.5218521644419023	0.28787965751123423	-0.8926138247794945	-0.04881915993408578	0.4988909778866256	-1.9189179139076473	0.413025124705462	-1.5591865773691287	0.9685502128843967	0.5322240120652219	-1.0232111611293742	0.6312727186415129	0.9615303940659269	-0.29447220871732366	-1.3574409832466414	0.173515254150273	0.16774414122499776	-0.5107072504695928	-0.053445202625955604	0.14274606339372242	0.5532615961701344	1.5908477666058471	-0.6914695655021762	-0.08009868886456162	0.02907257164662605	0.48781112665237464	0.514270869729292	-0.7628480626000324	0.8733108503299908	-0.06660933216329307	-0.5385060827517312	1.1185291473128351	0.2501678357103012	0.8274147342932463	-0.7776868655043464	1.6726484171758638	-0.6336529806360136	-1.7635349012394483	0.2455893510128027	0.5431072586818131	-0.7874087222899948	-0.05149494583731637	-0.9927180577904157	-0.0358556757810377	-0.4592817115293724	0.4657578036023563	-0.663460488126162
1.0289878867695126	-0.058157291227436646	-0.3834046316313925	1.4370057283811235	0.08456119223502614	-1.2958197398645952	0.16027788497908024	0.9669809173809307	-1.5621107632281412	-0.42713571544074685	-0.850224603204154	1.2598079611444093	0.34795764717879357	-0.38028633661614186	0.6872255158778582	1.2063675077495133	0.16878437019513165	-0.7187527064729571	-0.49313565414737065	0.14264483294053198	0.024078802878690412	-0.16610668775566365	-0.12640901333631688	1.250847711969522	0.8308463095854902	-0.7431581551918046	-0.520321221900584	0.4546339680467963	0.5909514787435335	0.943267819614071	-1.1254877954342017	1.7555721580313755	0.2155771255773834	-0.7559717851398511	1.2249938998370367	0.2598733693821185	1.0545113053395714	-1.2512603128205875	1.8738529188886035	0.13049173010526036	-0.705641690299025	0.7147269611001669	0.5244841342617599	0.07942402382036852	-0.304851076168509	0.5482538327499105	0.21046595886889172	1.029872478771007	1.0145597111644882	-0.33111156585247864
0.7631890436435961	-1.1643480328823492	-0.5662981709364853	0.6593664791548961	0.1117307272670194	-0.6271674682629473	0.23991683702092118	0.9874399627800249	-0.9434384080489491	-1.2179933591137102	-0.33953963111112456	1.065271756878538	-0.30130539485945396	-0.16812088759031424	0.07295734219031669	0.8569831376213806	0.19880350166035915	-0.1308429833881216	-0.5798786448204205	0.35001362886821896	0.49889859659268027	-0.2025379369666509	0.06583041669579327	1.3137565145459082	-0.30671421907280516	-0.3321919642291109	-0.23179106471073607	0.8858377630321944	0.3726477267010713	0.5740998271301221	-1.2718696698417322	1.0684746281296724	0.09952304008446057	-0.198419198300142	0.6797194985282236	0.1834094966253239	1.2607740323139753	-0.6059272583373361	1.1756128951517868	0.2549319446454893	-0.6148731616499253	0.3722941655166515	0.3756521675058139	-0.0005567119980365965	-0.641142470402459	1.5225275798549494	0.17644177391256158	1.2719737217908729	0.6960259312277068	-0.22702105175018328
0.3503205526008253	-1.1137831686734239	-0.11269358627046795	0.008726986354639909	0.5335390159913537	1.0121089293071006	0.23373130918680715	0.7537369029010246	-0.060423395704774	-0.8393136876919345	0.3589392332592437	1.1928956568861937	-0.1747619025899633	-0.38035149992285056	-0.2696723204201951	0.46723067582434646	0.25807019101049367	0.31123951787205795	0.5213211297982593	0.9365005595098046	1.2609951134838822	-0.029847350381883447	1.0167647508365634	0.9422475160223974	-0.5133048676379737	0.6959566504858776	0.5706904627547126	1.31536859212464	0.7811690545302321	0.2546174452430115	-0.524654644790747	-0.025326645829884083	0.0983371044661109	0.9487683472435576	0.2989873474634424	0.7117307930428115	1.4062305550452554	1.1611770897735425	0.8795198533827249	0.4874589234329006	-0.41694796910729254	-0.05473488105487029	0.6354712445862122	0.24413252666497612	-0.3383629389994392	1.777979448600181	0.5456284411891753	1.117933321869696	0.7629322523897483	0.1336551245311809
0.4040772862925394	0.25648363071485386	1.434734600009088	-0.071713436479968	1.0771391856700232	2.356661895285123	0.162976156089167	0.42919140968450326	0.5351096454103116	0.48021327075489156	1.0662082347107797	1.6768985370586111	0.9891581492743279	-0.6482310199919883	-0.020951269469839603	0.5974940367155855	0.4609884001876716	0.5399901260387241	2.1343534235182418	1.2499542410435285	2.0646778748495445	0.20064941265850286	1.9746845940778301	0.38416653869996614	0.37590046430462076	1.712041939986672	0.8974813838266567	1.5312097374703404	1.877963316649586	0.4989324205176115	0.8643516889398101	-0.15881283472685778	0.5139454172242518	1.718968775859111	0.5402510198189012	1.6943219454623468	1.2383356314729446	2.7946727683655004	1.4302478383739237	1.2868806664048218	0.6369522614960083	0.05326550959853717	1.3197397368766832	1.3658275708394114	0.5715230591411157	1.6765357647198067	1.2666118654039806	1.4856971989890193	1.616581925866203	0.7595939672395511
0.7993898232878761	1.5040016405176588	2.98959241512349	0.2613011670489583	1.301516044546486	2.444552351617334	0.21369977935348158	0.04615267049870055	0.5825757385223925	1.5895832738198885	1.416383031138513	1.944575266115668	2.1084747399151693	-0.6819648886503439	0.37688730475787935	1.4605620316673995	0.7288973648916435	0.7287224937094633	2.993730746147906	0.7356175835889408	2.284742240378269	0.38511363253321496	1.9740162162207622	0.004938657465581866	1.3741247171021846	2.029076002494624	0.4237924550796596	1.3329883253484076	2.7597495396825615	0.9933020173806656	2.052843166943126	0.710028566746041	1.092570828898633	1.629539977154632	1.0553667156767248	2.3763475342384353	0.7310826001944332	3.1728980851014557	2.1350574514136014	2.439034209478161	2.122619476878202	0.6990353076169991	1.988297438856681	2.5589649436006874	1.3242300747538671	1.6383965964240101	1.7043439316340092	2.132449746558365	2.416742896859916	1.139579349503086
1.012652140483668	1.3574991402575376	3.206365757056661	0.5844604881826085	1.0186782135591614	1.5588004740418362	0.5746968092972101	-0.37846711763387353	0.46514276926429593	1.7030648841632408	1.4318984903479415	1.700746315740121	2.036790385938628	-0.3889515807412581	0.3716795916735071	2.7202584987389073	1.063634430227303	1.1075008263225192	2.5104559299900626	-0.29846219669400137	1.6293729243349744	0.5335335890824161	0.9175438034415532	0.13393836332572523	1.5428957077033516	1.610682001386684	-0.05111163056560065	0.7954640943290863	2.6443366506546098	1.1546297091004305	2.4571548391142075	1.456251496185448	1.2514631225627635	1.1745049937004766	1.177089251433404	2.2525755577941684	0.22029137968328116	2.4278788474572353	2.1665238274496685	3.36220521308413	3.0898856955623497	1.3978189231089997	2.2106039334165377	2.74875546149722	1.2743428847185103	1.6821818240016788	1.4542660971245394	2.1763690924194194	2.200522549294031	0.8575766097687298
0.828059383014104	0.21552224763430852	2.0647144258172103	0.6345970833485544	0.4860966959930353	0.6940095247965556	1.122171040304508	-0.6575909589174836	0.639752438850921	1.0157014679297944	1.4506697770557733	1.302699260807028	0.8923218300201435	0.22456540266439814	-0.0706519450903722	3.616402851943865	1.4454941570319748	1.6201134504187635	1.221031542020831	-0.9499754938260607	0.5447254152616011	0.5941908666583958	-0.3128455475677418	0.7140027929076957	0.9166274427401343	0.9950920980622407	0.323380166147049	0.29378113360648106	1.7519890183962379	0.879819050699046	2.1110324391495747	1.2223536005587938	0.6802727697723278	1.057155750984241	0.6901692196615639	1.5102878716970582	0.05669005423905991	1.5662083683844292	1.5245824509620518	3.6104448030728986	3.178988500024401	1.696714867302637	1.915081544203896	1.9188263409858413	0.5828580834473858	1.518689078544619	0.8070509123940636	1.4146124894099736	1.066130802005499	0.12153269439572112
0.5582075663737579	-0.46566361179830906	0.8606846891933024	0.43918526710885014	0.18758411218229598	0.40179152549937386	1.4332003849733403	-0.49492011930586893	0.9959714152210895	0.15612972520153903	1.5490891809488048	1.2053453306531345	-0.15574971144152655	1.0176364007395429	-0.4927100573524963	3.4233966287586033	1.5872008288330182	1.9302635100036754	0.04701921048482253	-0.6839776831103633	-0.15405528797535697	0.43048511385715704	-0.7845602576616808	1.2265813918402086	0.20441331059384685	0.6472189975283793	1.2960977928435853	0.20876545658447013	0.9239986771078048	0.5630515478780725	1.3154209847471556	0.3456570987827713	-0.2911021547132399	1.2751193257998277	0.0011366473590098474	0.6660741754948065	0.21345621402400183	1.2037547615394855	0.8606255089429691	3.069030670294079	2.7946304768999854	1.533110076763905	1.3165522904925202	1.0474623803562857	-0.03649160962442137	1.0666145870360526	0.3534862379774371	0.5983636641968156	0.03274289075613012	-0.42520327745699005
0.6234299396625079	-0.021208391593711122	0.6831668252630453	0.17080466737456523	0.4043790459710031	0.41825299671180655	1.1994245090361855	0.16872317027011183	1.0294268147792454	-0.5872072543918769	1.3349663792495738	1.3285304585381783	-0.2864344104235695	1.6010041066101242	-0.45738982283884644	1.974951756999573	1.0959859213578378	1.8025421161553679	-0.6559136535841915	0.13434230968171199	-0.028341328148029477	0.0421260760446729	-0.38886579004564287	1.1484469923482734	-0.12725730724119055	0.5606074066741438	1.7987839743129284	0.5775749385511907	0.5461747347344037	0.5165830668288873	0.23764574812668876	-0.1751778698347339	-0.9404490000764892	1.2173509751147062	-0.3794104843869403	-0.0006257306989911528	0.3458279808766929	1.0040385575083357	0.5570542501328994	1.8646940598764923	2.3294434956288628	1.169779787780446	0.6039701248561429	0.8700846435159186	-0.15725898616359013	0.6914489342205694	0.2955713403872004	0.40677850906997604	-0.12570390686021804	-0.3727790244162436
1.0882215616438735	0.7086459717993588	1.2385021169846957	-0.021805810994034853	0.9814596415246277	0.3106064803680643	0.5703912454158132	0.937414066750535	0.5662175049216946	-1.2801251762434358	0.47990799534483164	1.227760784281489	0.14594449725989858	1.5101851440118592	0.08084876045124201	-0.14809273935294448	0.007310123272923591	1.3525157206498626	-1.1846265263495068	0.7211490023606311	0.6560865729961626	-0.31894507166606134	0.2620788039124702	0.5171210150740629	-0.1993177271219719	0.5003211883864745	1.3015720258221481	1.0597537637819143	0.2007859899335174	0.6296444298203546	-1.0055870235205453	0.1460860377383886	-0.7627682557860206	0.5415857722771801	-0.34742871564866296	-0.5102484969725938	0.24526669778203186	0.40387572319720016	0.3164003268784865	0.29899054066534425	1.6422042363075382	0.8995566395065968	-0.19953405025413176	1.0946178692359352	-0.039699691232368606	0.7905964656401702	0.3397881596108416	0.6085596168614527	0.3989964902343888	0.10213512069383307
1.6734726942459581	0.6150522943638431	1.371541324752211	-0.060899403849160746	1.4991809813904589	0.1337257193528393	0.014734135168753371	1.2593194531188896	0.04025634563105957	-1.8001892858827426	-0.6799664987385167	0.7828691560620011	0.2742379455482944	0.6650524361842907	0.867070919274136	-1.9645626478574998	-1.0073471451373999	0.847605579449643	-1.795870801718389	0.779161289019865	1.3137716986841723	-0.37719418382921877	0.6411245051120548	-0.058562362157012576	-0.24647047496458385	0.4413198129238834	0.4922135978484481	1.2759319506416156	-0.5307291869296755	0.6377969185893609	-2.0536067222562364	0.8601836144867173	0.15858629527155507	-0.3484905854064886	-0.15552736911645942	-0.8290235759045627	0.13589234554301086	-0.43820514145189876	-0.24940960892847416	-1.138429297233973	0.48827979328480575	0.8406795736468577	-1.0471042828204113	0.9751456042206139	-0.15115557859723175	1.2152714833038611	0.2455927507567897	0.5183132483608618	0.9391237639086353	0.5740433142367413
2.094764012911209	-0.19375087957768955	0.5497604034197847	0.07977752809164858	1.6553923126107495	0.2707781387027392	-0.13316952203892995	1.0122740674042179	-0.04477272605269799	-1.6913441401919793	-1.317811828267938	0.40588726122529506	-0.10806135576961517	-0.42434006299883326	1.6504448852388116	-2.7386911817003043	-1.18380555863224	0.3761509105501018	-2.2311436610442166	0.779527140079873	1.6422756749631255	-0.14007963139095608	0.7989722274568023	-0.011337718059238848	-0.16306178534155633	0.5822844872286864	0.40826690301741875	1.1622070164359566	-1.2393251854615648	0.5267739637121598	-2.386960497891973	1.2246679673402998	1.3144344096696443	-0.7828837604447212	-0.005544348952016361	-0.7338229943969948	0.42581757627420885	-0.7552807101644294	-0.8709886110503037	-1.9057219299510724	-0.7988213064893517	0.926817518242119	-1.6268263639220286	0.37539320470586607	-0.4666595864051588	1.3219843043878912	0.2460753318153083	0.022283429802910752	1.254490367741778	0.9153560112335397
2.2432536339575724	-0.5884006680852735	-0.5110304231573431	0.36638240317483484	1.4692060355428453	0.8073339490335322	0.07675397232061261	0.6741538846721786	0.2608149878696932	-0.7267961316781278	-0.9531061743726954	0.47117263941010495	-0.37199178108484604	-1.0893091220901225	2.305183674685107	-2.4143263372164023	-0.43579371125309807	-0.13237148200812343	-2.0405259893030157	1.3180826883709265	1.7762551197252838	0.13721500786720306	1.057841615444688	0.6181725425094494	0.2702745129037761	0.9577982569642128	1.129502872315771	0.9576378419925742	-1.027663514198331	0.5035636835944405	-1.8073100067346708	1.0041317564813181	2.199760491075107	-0.5731778282726415	0.1395438279020528	-0.1289843982752202	1.1660289337700271	-0.20314822006602967	-0.7623546693460489	-1.7501947701819034	-1.4313180764217552	0.9892990264102329	-1.4578204571071445	-0.07557393921925652	-0.45817015104242304	0.7103197098137318	0.7473350003277742	-0.28894004964924	1.641913073275458	1.3490884260683917
2.0768556503243034	0.03184841413468351	-0.761628149041496	0.6758317531425286	1.136149022774652	1.3480238725817515	0.3870980343410174	0.767944147924748	0.46993408345157284	0.5919223474194645	0.023745166398616534	0.7766102971351682	0.004825976668348369	-1.1629868580677265	2.714423680466678	-1.5020405295878172	0.5529464210177178	-0.6009437142203655	-1.194515653790809	2.3046272344557646	1.9177565035580562	0.2990131604772013	1.4425573754628997	1.2828700257394887	0.8726799078042298	1.2403959315481998	1.686085420966504	0.8656958350459788	0.31809810497972624	0.6355488886184197	-0.7006242904220098	0.5482389321027529	2.569312707756161	-0.10035806819367116	0.3480579513090726	0.6700399739040825	1.8390178640385546	0.5601783398389428	0.43910795057161794	-0.9263450173791205	-1.0281803289823814	0.849311849197041	-0.34434416038108817	0.14167258586182044	0.20510649032117875	-0.20996172349292008	1.6853430576420156	-0.044035021893626895	2.210333878138184	1.9741985836795042
1.531447779180965	0.9133076032459589	-0.08335525828673457	0.8218093775277796	0.7480399896187176	1.4957653622671652	0.6446772402516016	1.1729379747425865	0.34566825538066204	1.3873274603068675	0.7779603211991968	0.8045010272800249	0.6869536616865913	-1.0701620647356385	2.685166557066506	-0.5745908113307978	1.0584959626022632	-0.7377734953262235	-0.14949330039537215	2.9237808029593833	1.9756029430430615	0.4802096494821688	1.6129260156470218	1.5246240801860944	1.083393365865581	1.067277950251407	1.2830784222316918	0.809845387794651	1.8178925055312394	0.7029213276355953	0.31093846857874835	0.2550741930201133	2.4010893170285903	0.24203867536466822	0.4965192909787521	1.1660045184794714	1.7635609248738573	0.5735306786090424	2.055002502780881	0.017713680533308285	-0.09850749569873714	0.43418919856054944	1.2556673017167888	0.736657292870309	1.1299093099250042	-0.5821960199879939	2.40260117278705	0.26295562080486706	2.427023550162744	2.426894518420813
0.6617473134488238	0.9233960934627384	0.6240867074671727	0.6616169332404431	0.21536269660102414	1.3080058850280454	0.8690299737485917	1.1759060357394668	0.2374146724755893	1.2983700966327902	0.9152434616894654	0.4243706488213058	0.8899585225368607	-1.1864846470314068	2.0744608535858444	0.13592722989627024	1.0193751243872933	-0.4003122657512035	0.6715095475045474	2.4365199144477443	1.6623961288579954	0.8686254183817925	1.3163918654742266	1.3397603442078816	0.5832527048185726	0.49849297231367007	0.28371925448961854	0.5729279801962225	2.199877498978614	0.46905651203094223	0.9400505400199735	0.1578745012741243	1.7887552404009905	0.4474217234838428	0.38769090067827594	1.1797209603960095	0.7334960030268155	-0.2520064644765222	2.8541546120524854	0.7006467993943454	0.5198087416299098	-0.11090435048946462	2.4133255553266673	0.9829293794149093	1.5387419404527434	-0.06289225132453356	2.2687497484139336	-0.12345937268273624	1.6643792340963932	2.180484706736773
-0.22059502053124225	0.031747478724565105	0.5561527973816452	0.21261678775604664	-0.5304682759757385	1.127307243468542	1.0790661483833286	0.3158820772820201	0.6181858943010329	0.8405369777759114	0.8004035369360409	0.04769088326163878	0.37012593607340716	-1.2482173799185452	0.9878209593952442	0.699840555268437	0.9040050033154486	0.10378904879395721	1.2398908844793677	0.9658746871578081	0.8873746003428858	1.3515691610544711	0.7093010222331873	0.9596217954275573	-0.2779307407486415	-0.008469953865281262	-0.27406273847611384	0.12421378512376217	1.2187580869106325	-0.010525978913360531	1.345188171271227	0.028766992107583128	0.9324299010659004	0.6865333723709537	0.05371433492288469	0.9655383669781438	-0.75105987898606	-0.9437859162228556	2.166097522216011	1.1041167724979255	0.5851727418866975	-0.4558080713481161	2.413326260342572	0.6305422377359257	1.1202355767979009	0.7372630605628698	1.328055494055853	-1.1220446241627335	0.09934650166669007	1.172233556233585
-0.7305846577622396	-0.63648489971621	-0.07936978973498872	-0.32816828970851075	-1.3152734685655674	1.0606212809593818	1.1766192551088928	-0.9338804082014617	1.4220672062087207	0.7637574876377776	0.9855004803785972	0.00919752129270969	-0.2933225502194831	-0.6056169473065276	-0.20570694601980796	1.155084134095118	0.9790647518379414	0.2944807332614768	1.667496857747673	-0.563987766795982	-0.0703488034538331	1.5428659242738494	0.14125768682013526	0.4656547595868552	-0.826741908181206	-0.12197680896734164	0.011481462127815803	-0.29708747337097985	-0.15268337014108505	-0.446766273728346	1.6958292285847483	-0.2838640377885113	0.13167184236360002	0.9168022638875111	-0.19262683966531605	0.7900717436008926	-1.8814717858101226	-0.5668596191202545	0.4622486125258131	1.3163314212944477	0.5890778415187045	-0.33548064160545105	1.3437589232174394	0.16421050755822242	0.4026619431947762	0.9010436610455749	0.2170817361373615	-1.7285484858031743	-1.2391326069788204	0.0001504335117003324
-0.7914924575362638	-0.23196708311142789	-0.40339714282447126	-0.7015605453665017	-1.7718896455770379	0.833080330604124	1.043650798938106	-1.5241140997216345	2.03499957605354	1.1625178357363661	1.4763870801349623	0.06014029308259276	-0.43816575549675735	0.9126374530792671	-1.0884716899333913	1.318660666187091	0.9452990097122917	0.11354414058728589	1.7960331187707768	-1.2610315998015973	-0.813275794254144	1.20226559655354	-0.2536396378700146	-0.18876804497742433	-0.7666856697154701	-0.0156584924155084	0.4282753170673341	-0.45761765754139483	-0.8456622205081439	-0.6417901032962137	1.810132700829271	-0.7175279504431592	-0.35686955164547096	0.9151688068328421	-0.07590147175504207	0.5624842069941834	-2.1652958655981616	0.6551147177452776	-1.1229118053638267	1.2237307508006008	0.9694915110628985	0.16922502869821945	0.016760088962061034	0.12357491328630876	0.19916230964381815	0.22707604678962418	-0.5057007199034147	-1.1741906840851652	-1.4626133282050873	-0.5884381618274999
-0.7364398644215701	0.7520149396211527	0.03469477197523623	-0.7603696931526496	-1.6469218610358338	0.19983156199267893	0.6917413293495781	-0.9201677982189047	1.9537103720559932	1.397293606804916	1.7097863440718746	-0.25976509058220254	-0.09136246709960683	2.5680159767474655	-1.4383266817828149	0.9789370087760783	0.4021697070202097	0.03963768786972266	1.327628576224731	-1.0178496964213246	-1.1726331279059412	0.5363315746597596	-0.5944706872667167	-0.8280305489476579	-0.37772433386931914	-0.11499476731869623	0.08357098278247786	-0.4129549546351391	-0.7601955084168555	-0.6568905642996106	1.3699819614332753	-1.1054298816487953	-0.49862808496760413	0.6517143179047525	0.32129391964581444	0.04368004458436957	-1.705696958280524	1.5235188885880566	-1.7521244201486654	0.621395670311536	1.4431350885546903	0.6368926305190741	-0.7311017723787757	0.41403547707220384	0.7301858177779635	-0.5608185684401144	-0.7986001917348062	0.08665716796266493	-0.7339805145921212	-0.37694238180009193
-0.9340759245390082	1.115305743712753	0.7415996870657521	-0.5486732839723364	-1.0523700552396031	-0.6546007616348128	0.25732804804993076	0.2917378391900906	1.3010362049440556	0.9001461934853413	1.232024420908587	-0.8487231296012322	0.17605367578484743	3.2999954222909653	-1.3018156606046507	0.22714467602351587	-0.4833945081996728	0.4683290331414373	0.3891692119005139	-0.4766784631939233	-1.2469129438114988	-0.0007446328761250773	-0.9193216121223998	-0.9932228497222646	-0.038440631301832985	-0.517087786634914	-0.95038782983464	-0.42629939722005206	-0.5749669905887297	-0.6563371838045634	0.4414206229988237	-1.296381124812008	-0.47237606537967464	0.4064631508860516	0.620289934681405	-0.6526824604537586	-0.9656514546638989	1.1562793609410185	-1.4083542728823142	-0.3704462574497619	1.3253263442689667	0.6661155820455822	-0.706052122060375	0.4819020212178602	1.3819309188930204	-0.6619973925780445	-0.903185986155187	0.8305955186083123	-0.035562107007307095	0.18981268627454423
-1.3468242878474042	0.43275643106585554	0.8902079056852783	-0.20617721943605433	-0.3894880391606223	-1.256826542593406	-0.1240870709887337	0.9997333413886419	0.6060220193122895	-0.10664715956063935	0.25965413936037685	-1.0012863755996706	0.0319491975488983	2.7133071953350347	-0.8945460650802289	-0.5070473662063926	-1.0066305697373719	1.1001364673611913	-0.3138111014545892	-0.3372298545808488	-1.163526673984652	-0.16884275368127996	-1.0125357691316	-0.42856144213526737	0.24125602567570184	-0.8199860390385604	-1.7058582368832245	-0.6142059358909914	-0.7222318804850674	-0.6841571226222523	-0.39662419248525566	-1.178951613355187	-0.46429419321071813	0.4158429789230248	0.5209383178572394	-1.0092440419613222	-0.3395002581377937	-0.08272245337451897	-0.6815777119894927	-1.1799971465565335	0.4290216518008833	0.2543612290031187	-0.3860637939039728	0.061013708781523866	1.3449431682265027	-0.10653242146334357	-0.883376826903644	0.448361605826217	-0.09237348956522276	0.5056855246359092
-1.5612916579705507	-0.49446875568676096	0.2482414170939292	0.19933666093210628	-0.007222299951810954	-1.3232800785706662	-0.3848266567154469	0.7142893854223262	0.18486796239264436	-0.8021212968371192	-0.5112635727738316	-0.3084051164129982	-0.24058779985893788	1.3716485710041362	-0.46397547859572796	-0.8208877113087352	-0.6767415633598093	1.1876950898407173	-0.16638493441028404	-0.7435084325005995	-0.9374758875354465	-0.11724708162628811	-0.6899738645965023	0.449306246389401	0.6771658834329495	-0.5992822842888117	-1.4796207581525411	-0.7712384930870684	-0.9173337951132201	-0.658229762763311	-0.5407594476535492	-0.7231862244848677	-0.5200346859196909	0.5416858599277775	0.06999909662779523	-0.6732208953126501	0.058563338478287666	-1.025526429118996	-0.22909266091624214	-1.247679391785797	-0.6024686233829945	-0.2156992519533055	-0.35484622333000715	-0.5086466756272556	0.43934736882225217	0.3248106757098083	-0.5997934008029939	-0.40971393308531817	-0.7122120158621935	0.3498096954638774
-1.2756986161599886	-0.7022148108981922	-0.6476640280879761	0.7025399208439135	0.0663259212152113	-0.9698303729853395	-0.48955838189896655	-0.005234673938912704	-0.1051661836050835	-0.6078214206241281	-0.5979603235059614	0.6300794867360049	-0.19411744654076968	0.1414666769363923	-0.2068884922446344	-0.7233462534835918	0.20028030711017972	0.4422955678404237	0.5813946941744899	-1.2886886108575955	-0.6078280196158938	-0.10802670833522196	-0.16469529380142972	0.8099640935984712	1.2271868153418213	0.0441319392900053	-0.6232770647228157	-0.6176433477248731	-0.7683840570426334	-0.532127332714379	0.06369588418511145	-0.08667436804152993	-0.6213313559900784	0.45632102939308933	-0.43502574939738126	0.0550528279342685	0.29177870277925955	-0.9421482680101738	-0.3929189789738824	-0.6210353906009725	-0.9579865914587	-0.38473824340251117	-0.7500347946906887	-0.7597276918888275	-0.7119913344303731	0.027533223407314303	-0.09533905735201721	-0.6683386775894838	-1.2151129302322903	-0.05478885158006585
-0.6713527338902417	-0.20972947986122115	-1.1508468421271294	1.2652286938753088	0.05394774445662102	-0.46824679634616334	-0.4257589887883925	-0.27243372412143363	-0.515449447296094	0.26567138342288316	-0.15752740861717907	0.720514536702221	0.17463869582509448	-0.5808293403567183	-0.23002655740630254	-0.5916629082105533	0.8057332326516479	-0.5104348875805449	0.965766381969596	-1.5005494590675368	-0.3984435929942493	-0.18654973237397446	0.05682366827306595	0.256898669829201	1.4900804109838985	0.5439989056520136	-0.0352803306881285	-0.18664296085313314	-0.5073257774652911	-0.3767117545126595	0.8937405887510513	0.3798593614939959	-0.8158338504766346	0.11300219799971434	-0.7428117191393325	0.48690752423710737	0.39727332247381963	-0.18987237995371536	-1.0922690229190462	0.03668296601395818	-0.5143447695314248	-0.27392104707266013	-1.2415239819679127	-0.6837366129713041	-1.281593632438137	-0.7647096900775567	0.24261028117853764	-0.07933219027553354	-1.2871268645283334	-0.39954530221572065
-0.23699313934066457	0.1695042474368814	-1.1376743636317552	1.6081366625228335	0.1084354731839098	0.026393806104742727	-0.27644425652069965	0.130500474896415	-0.9934868746133748	1.074818701943687	0.24988183654906407	-0.37443713936767364	0.45242125992078336	-0.9178491788530038	-0.5214679790374873	-0.7183009668786586	0.6236328962145794	-0.7676563838746187	0.35706309815043114	-1.263871085527351	-0.5874949673175207	-0.2192909413322558	-0.2962661214475418	-0.6947211408947118	1.1587356168193614	0.47128844595145947	-0.0748351067000643	0.1260732564764054	-0.7548956532868307	-0.296652397076373	1.3498177607158206	0.35812861758769576	-1.1452582820617818	-0.15894230978179782	-0.816498205601672	0.2896629499280701	0.31105219887724217	0.3260153575903984	-1.9016558795151899	0.1103606415710412	0.1197567882663614	-0.1966247300901957	-1.4566843613299103	-0.6526463717889539	-0.9699118383329269	-1.3078132868535508	0.06396628784493871	0.6012689102665839	-1.1909056836328986	-0.5961882439033805
-0.2697258242416492	-0.02477687272517455	-0.9472229742863348	1.3396345458642196	0.10246771274025221	0.4091779431756048	-0.23734090983905134	0.5970836223272461	-1.2454233141487459	1.2147094290142006	0.22375542547700128	-1.7658829258852906	0.36646170593564104	-0.9968036915836106	-0.9472391304901306	-0.9489717226305963	-0.13081261486381282	-0.17374655871387273	-0.7945421243449674	-0.8329676370749216	-1.1784826955192653	-0.19834487277759424	-0.9330086827503357	-1.145461501527875	0.4253736355266417	-0.043168564404411816	-0.2717235111949769	-0.054378066670676295	-1.5994904961987828	-0.32632591930499216	1.2162028501415154	-0.147925552636979	-1.4540604823641015	-0.10003507510593995	-0.7642661592608951	-0.20323119198867642	-0.04397261118714641	0.1296270933806039	-2.294919327629892	-0.3411077565292459	0.3538675472707242	-0.3488605348618659	-1.3407796479075231	-0.842082425752386	-0.1891173893848267	-1.1877048575468332	-0.4975026525606975	0.6090712341872376	-1.2128608257509124	-0.7588300409659482
-0.622904775144323	-0.34521560724270645	-0.8693069477899619	0.358795972967968	-0.21006563241054685	0.4412957869017277	-0.45991948355652007	0.46614714891247827	-1.13654109387005	0.6223504002215965	-0.1844701148686861	-2.280027467779558	0.10104118836972584	-0.7016919386234778	-1.30074343064144	-0.8393145206548026	-0.8579459616806979	0.5044535388200097	-1.451921688306329	-0.5448836460977139	-1.7889306981275601	-0.34866103553094113	-1.2935940033547246	-0.7981999212840025	-0.20842272168805137	-0.5412553990813812	-0.10365411994199321	-0.6717800396042216	-2.2770267644460898	-0.4268142290415599	0.6710367481268787	-0.7777829507205548	-1.4355000638994908	0.088102084054952	-0.6883304506861911	-0.4904663788865673	-0.622852931647784	-0.4875205465475304	-2.0182309973683963	-0.6973140582856379	0.21061114264668573	-0.5769140252783215	-1.1091026862182918	-0.9792208446511795	0.3869398832653363	-0.6708269283693624	-0.9501175203519446	0.04235982241572075	-1.2150734100474132	-1.0145047900571666
-0.9191596165491854	-0.13178382483701392	-0.8631634455398891	-0.8881128947249634	-0.805712350183815	-0.1054529989776004	-0.8573447713852127	-0.22565089424012208	-0.8671010098804047	-0.31614875824137	-0.6497084956845829	-1.705927290242372	0.0030016269736224004	-0.024087774892713448	-1.390718850596899	-0.18048331352304087	-1.1807990983786298	0.47734062500905333	-1.1774974357088466	-0.5522776155128059	-1.9508862955145256	-0.8414298683524924	-1.122984728197062	-0.25617405769973417	-0.47384375017265906	-0.7799160607269916	0.2578848969585069	-1.24222713375274	-2.001380841564157	-0.5338113204052993	0.002582547697670231	-1.1096223101086422	-1.0015903310512628	-0.031207309787560263	-0.6163633892851298	-0.5437789973565882	-1.1956426904235105	-0.9529654700602147	-1.3280503291178483	-0.4948728471914157	0.09814436916453141	-0.5949744568636688	-0.9442085213875727	-0.7516524394075493	0.4107504519523942	-0.2702279221394438	-1.0324703385161542	-0.3933925982547982	-0.9150972124774404	-1.3995954380799127
-0.900721112799494	0.5482542318496219	-0.7420913077500935	-1.6804201260357654	-1.2233178896403698	-1.0429600367828715	-1.1363876825025032	-0.8233357896417178	-0.7039606770639908	-1.0925742032433436	-0.9217422235680344	-0.867364371812383	0.1288387469864297	0.584396053204768	-1.1235526410353176	0.6911771464186298	-1.1337320594913567	-0.1828822884228437	-0.5843088300190318	-0.7507844261008152	-1.5144523194309873	-1.4616492372217662	-0.654156978008767	-0.2705378450276868	-0.540042721084803	-0.8918188900178049	0.2154194828872399	-1.2665172506032871	-0.9509227181609272	-0.5759064875313878	-0.5816150625093092	-0.9943805603208522	-0.5313644721457466	-0.5480040580400016	-0.5215373247211821	-0.7535220754853862	-1.414571564468037	-1.0080392738381525	-0.782396948801013	0.061350979469983004	0.15344284490158694	-0.37040320686433986	-0.8263665548480403	-0.28616125464867254	0.048973467170753134	-0.18378489037678658	-0.9972578181709056	-0.3028281472382352	-0.44124570439622735	-1.867584914383435
-0.5355086065136941	0.9546688416333159	-0.45273455710000815	-1.6529737649329297	-0.9025202617506624	-1.6959600530978047	-1.079106564482513	-0.7760826590578174	-0.6476112959512158	-1.3621394466522736	-0.9740119255443136	-0.5165990578146372	0.2176718355514786	0.5169848566905815	-0.5491198517568066	1.1685254342071854	-0.900991801027683	-0.7250302598440832	-0.49604781733524095	-0.8666335816319154	-0.7154528225391485	-1.6913091670657572	-0.23580362916362188	-0.8409308303118481	-0.6725191570047622	-1.0208024746848123	-0.37388068025947896	-0.6435416404939276	-0.11625884175220669	-0.496728095192891	-0.951467858676118	-0.6051831358010471	-0.5394008895566952	-1.0423470177811927	-0.36964391478041575	-1.2771588249151322	-1.009835705843047	-0.7877396919987316	-0.6851035414189459	0.34855785607200535	0.037048462996380635	-0.19147488423086664	-0.6446500577430797	-0.013273413276589397	-0.3246200618021039	-0.26607195707952463	-1.1881104240311366	0.011807750615739966	-0.29640498101228113	-2.2794550221781003
0.09176724820325541	0.5829576890575361	-0.08833618381695324	-1.1335853600064572	0.22036119677619287	-1.4696473042940275	-0.769308204824272	-0.16091350628931253	-0.472834018931078	-1.120420146100738	-0.8977384371195121	-0.4944320230253962	0.04007445984278049	-0.28478052321786784	0.146035691860085	0.959406317307783	-0.5930382616368799	-0.6788101903381857	-0.8618726413179213	-0.6229693015530682	0.11486398605593788	-1.192971744099672	0.07928180494754802	-1.2571293189177801	-0.8588452896879717	-0.9935936645784557	-0.9147090123071431	0.2746278412334419	-0.12045753568791394	-0.32371041434035885	-1.0451833492717975	-0.20951730574925104	-1.0071957340142697	-1.0910576540657797	-0.1803384536656101	-1.6969291702937124	-0.024646331542333366	-0.5110010010401804	-0.749833941245645	0.02210790751852312	-0.5752861582163444	-0.3323130433620464	-0.3782487126186438	-0.09191679604485072	-0.5572495974540013	-0.3829370540099853	-1.4600281304814988	0.06671302668049513	-0.6853937184875819	-2.3781318738690764
0.8257499161774293	-0.29054226441714237	0.26074100707376346	-0.7705236555761603	1.4801347704633085	-0.5126258025616719	-0.49069895718019324	0.4816937948368075	-0.06744154901885561	-0.7185163450907206	-0.7539884562872735	-0.17235480304577247	-0.3813138322087241	-1.1442688308601243	0.7165585156967973	0.3641848019894262	-0.3097925073752279	-0.3627405689802584	-0.8026276476574324	0.06383062095888936	0.80200121405368	-0.18870323066281067	0.4756981708631649	-1.0130443240579527	-0.9027501540177251	-0.5242394823507983	-0.7928008776824549	0.9757970890350607	-0.45873615837317605	-0.18708237621576299	-0.935323958149714	0.05075857215237721	-1.202449923559206	-0.8022220805932915	-0.08218340945705414	-1.4864903043039954	1.1002909250562534	-0.27992443817987	-0.4125579839983153	-0.6235270241769004	-1.457597304719735	-0.7319704699046509	-0.10192450384436291	-0.19667801442482208	-0.8162661009452685	-0.5369541334030563	-1.2619807999918362	-0.17600528127529158	-1.1076823225422245	-1.8962750533108184
1.3759221863133515	-1.0504037424047723	0.5275352149176539	-0.8156987304529248	1.9704203122848802	0.3488340421416894	-0.41510956276865113	0.6983691770665902	0.38349704470942786	-0.597168593893912	-0.5583332373788154	0.5149602622037951	-0.8851054438727692	-1.3402719888644414	0.9938731994745958	-0.04011915521335637	-0.2142134637817462	-0.35137228596792786	0.23142436609893885	0.9521661974700559	1.2686646772451515	0.6860057815533236	0.9829209194433896	-0.44412490039479735	-0.7939099906720973	0.2974218721810158	-0.16544092782803482	1.1468402947157346	-0.12950085233376898	-0.17703602635887478	-0.8051288226397029	0.17319108777734418	-0.39744595174043273	-0.6658118323055223	-0.25888771794769105	-0.6923489078717202	1.7515731333788047	-0.14410111834724523	0.49962403136078737	-0.9834151038563986	-1.9557289237758564	-1.079870024883206	0.15370580806756212	0.006022859974355413	-1.27294338403527	-0.6290867484642477	-0.3613243888976869	-0.37542190810192716	-0.8669185541056407	-0.8148708838560454
1.387497946699905	-1.4564162668823957	0.5732269135743032	-0.8724833656061021	1.3705193343989617	0.4470489480793296	-0.4569205189080577	0.4572023421861991	0.5887833872283583	-0.8383450519278894	-0.3635806211494465	0.8820964115165458	-1.3201897575110833	-0.9124750351483238	0.9870172921400236	0.038879380523672596	-0.3460349602953862	-0.6689502798701298	1.623056125551416	1.560396865265831	1.3633486542197437	0.9172383190977225	1.3090247232226273	-0.28945831916323606	-0.7736133875245246	0.9163905739775857	0.21937538136132456	0.8420734010060384	1.0957843660855155	-0.16301041732359944	-0.7473490873283708	0.18663541172841308	1.191774068554861	-0.8936203791906554	-0.7322847308965192	0.08068891454544203	1.5868290419276287	-0.1639093564387024	1.5044043314793263	-0.7519065884669731	-1.6549817818256887	-1.1838144356035438	0.45863974860350754	0.3236485831901669	-1.7418694574831415	-0.37236875194493296	0.6995881807254793	-0.36442494720364793	0.046160753011863696	0.4770192093188897
0.7457480619777623	-1.671103567743398	0.24660635275868847	-0.4271186104194758	0.2804167649700254	-0.036145547307475226	-0.4511765316844314	0.03847641891357664	0.4506797933324466	-0.9899231686614881	-0.2931940565936413	0.4146594925319917	-1.4945043489586676	-0.5860466834091613	0.8344885179160204	0.3800032334796115	-0.41952026136235077	-0.7855872406965605	2.1563750689035186	1.4991605890520505	0.9337593124014617	0.507518751551101	1.135015877883786	-0.7369543945102394	-0.9737404416433515	0.8316711728568751	-0.040763539959418504	0.3889583109455093	2.3191491629250622	0.13559430812807197	-0.6217928583698223	0.10827820384023477	2.3706614465016638	-1.1127371987478636	-1.1693452484933142	0.38186100877402596	0.8322284442101161	-0.3053446666513929	1.943469708340289	-0.16986205015034292	-0.8311756252949074	-1.148069014956869	0.857890967656544	0.21319639723736505	-1.7363437452853387	0.3128698267467387	1.0695285560395345	-0.3630907849104783	0.8245964127927468	1.3695103092935765
-0.2042820112739138	-1.7170471985277835	-0.36510277593540974	0.4388867328479871	-0.3515800602740538	-0.3453768323169974	-0.39692552599123876	-0.2761853678924735	0.11006630787315588	-0.5113224958657052	-0.45153948019935886	-0.44763491219768625	-1.1517635161913542	-0.8565548434414664	0.6251027818299416	0.5365064570312278	-0.043148375156650334	-0.38628969574626926	1.3662530365900105	0.8085921379513054	0.1107734337449324	-0.11840727042404309	0.49283705404745515	-1.171039309602925	-1.1542846324207015	0.14082350555174555	-0.5145152884927475	0.1182949317094033	2.5045201005998603	0.7921899840286178	-0.24324696243302935	-0.00597623592718734	2.0576201307148483	-0.8443274269752837	-1.0281387503379937	0.3914470126537931	0.10940105499452514	-0.3727961962192236	1.6706275967190536	0.27007523628219904	-0.1838432353260756	-1.150881704772765	1.2295900760059586	-0.4834964989623729	-0.9741812910848796	0.909732298718713	0.4920404446460599	-0.5793777470110147	0.7311903481580645	1.4644701868151353
-0.8829464196186476	-1.2909646729761506	-0.8459715185133595	1.0189141147079825	-0.17467903029770843	-0.09020405825458641	-0.43844310856475666	-0.40260227308745583	-0.25397604311668426	0.5123435097141386	-0.7848933744266847	-0.7583909352342982	-0.24989826699798373	-1.3327528314197403	0.2861739448932883	0.28625613015009427	0.7394531871930811	0.15355203084456256	0.06783734229752612	-0.04109512904413257	-0.6240098468243355	-0.5371118039004538	-0.24384136178409857	-0.9583898810580214	-0.9695173098696264	-0.5555778803096683	-0.5288728173757051	0.10081389351453938	1.601416578116429	1.4352749855838718	0.2573813443991007	-0.041913474859904404	0.4060944523222871	-0.17516527162662832	-0.06251841923357132	0.5369740782027211	-0.10976249118722285	-0.19824904439004573	1.150604602199789	0.2828456681049081	-0.1568609859401538	-1.1403672833069154	1.3365999758464657	-1.1872011524757045	0.18026492554014706	0.648337656990357	-0.4246850321116694	-0.8066948655705933	-0.023225834322252448	0.8572841277366517
-0.997949865105048	-0.273065982965535	-0.779764751186253	0.7271988940758499	0.24290124670625635	0.27647763157849486	-0.620823502755567	-0.44858074216753363	-0.5617004090388532	1.238689655527913	-1.0424912178799466	-0.21182724084769058	0.733625104319518	-1.1689928606512912	-0.2823171227718586	-0.21020208212726912	1.2734360232695279	0.24945222822321605	-0.5696892177754622	-0.5407380578571271	-0.8129928996063254	-0.6392001068120663	-0.7192621959308161	-0.2779805486918881	-0.4520466561650416	-0.7916308895903094	-0.07453231213649833	0.09796888945473597	0.49412801686921387	1.5294951806906185	0.40089307640940414	0.0981345360379977	-1.2862222062663256	0.25777577831092463	1.2859915024906676	0.7925088202016872	0.08577768512782431	0.09736217635589808	0.8727635146523294	-0.026229904704276615	-0.5605311728845043	-0.8732060659375889	1.0476424460850646	-1.1464274314055365	0.9019132783909916	-0.5618011981651946	-0.8966620918964688	-0.6261265600900502	-0.49342654334401537	0.010135021239026452
-0.7830441950379635	0.8358537223460909	-0.2037070132594664	-0.21487582564659846	0.09251617319339488	0.03798834477261935	-0.7630689318488865	-0.5763020884057652	-0.7580393701524623	0.8661951453780345	-0.9255782896025657	0.48667734727923423	1.0451505101149867	-0.10712567979749545	-0.932190155127684	-0.6222432290081922	0.8899999824283777	-0.09126756190020018	-0.3095599303815879	-0.5604291224112056	-0.47216561491616893	-0.5814337274321294	-0.8555225251742659	0.0838445037139858	-0.0419672060783079	-0.6611119780624738	0.16230654955337542	-0.19026564815436714	-0.04712598080050007	0.9691281932023227	-0.15071201004588722	0.41205721621721675	-1.8200406944789453	-0.0003820373487839186	2.1331421152146093	0.6649265381582964	0.19090186388814082	0.1593851185452041	0.8091050802187324	-0.3297672373007108	-0.8277971968900745	-0.2588484053657725	0.4896359127460596	-0.3067777069090288	0.6633133611677159	-1.7054035109330135	-0.7745422463622762	0.026605479642776368	-0.08403732028992153	-0.6200880456106989
-0.6483250593693579	1.3163197646671498	0.3759008808055988	-0.9569369122749168	-0.7255832400370789	-0.8295962836727405	-0.6329369732261592	-0.8294903062034336	-0.7236768811506271	-0.4046599507323698	-0.34841315279111523	0.5155545252932625	0.42682364586551985	1.118587498118978	-1.204394925745482	-0.7411099566114214	-0.2752232293764952	-0.24901617053359112	0.0016627180549485872	-0.3698095783223409	-0.05653871893982843	-0.5213645763609136	-0.760043868552676	-0.2475375588828664	-0.054891124374991995	-0.5545772985362102	-0.2868670372517827	-0.772852846140406	-0.07911129346011565	0.28104305426597137	-1.083463677967829	0.7998404490256009	-1.1492194456425555	-0.6615008432498101	1.9329974208714418	-0.04839233128024661	-0.14984210912028936	-0.20586689367006736	0.5705264730509964	-0.3590901603255339	-0.5750966615078867	0.45304359494969715	-0.03861650627546764	0.5706263640956304	-0.17878617004214228	-1.4993971082015196	-0.5236463091712833	0.6903263595219622	0.7905675141633035	-0.8292457268368607
-0.6514517516457967	1.0656636377749091	0.5049965886953108	-0.8798437033987241	-1.4559546636875664	-1.4956667373768995	-0.2040723249146242	-1.0428416585397895	-0.39166897855454486	-1.3960449611379644	0.40948950512813526	-0.050424268335389724	-0.44362314704884703	1.530668009037534	-0.6873970598632602	-0.579049637482531	-1.2392761732005866	0.16055765975371766	-0.4640012660553268	-0.26068242495385885	0.07269668524088443	-0.45365493263063306	-0.5104946808533601	-0.6871834160411996	-0.25775349826043614	-0.5932261869578525	-0.9781803202472159	-1.2772025209878923	-0.10078956294292621	0.0853187448854123	-1.5827337031397293	1.1188952838589166	-0.16476772744056215	-1.0054673379556573	1.0199661795495012	-0.7576099262158574	-0.7430867300200178	-0.7560282240870421	0.0279219364477144	-0.06879747619560614	0.09002414838170388	0.9189142202651445	-0.30100506010627787	0.7321472309366912	-0.6593683671917177	0.20705749288766534	-0.48881871740894745	0.8628648355216799	1.2532654233573879	-0.6381696414669057
-0.4503335682004731	0.7470486234533582	0.26490516391283714	-0.17428766787729602	-1.337640950320579	-1.1614001505052194	0.32650026928566694	-0.9561032250495121	0.04773300156308842	-1.1113651463785903	0.8496876645557858	-0.4032120179775353	-0.5564425903332674	0.969380111929319	0.47691177032504833	-0.28488191558765524	-1.1199577214381136	0.660938484249239	-1.5019325636668541	-0.2195380345646883	0.053345470149843144	-0.2949282978004266	-0.14375612795489617	-0.36119303802825437	-0.14323805842656206	-0.4954242746796498	-1.0098934721013109	-1.2819272633157466	-0.25414430294973295	0.3687982592443766	-1.1332419383856005	1.2158016476741553	0.3937010400720274	-0.6964100635459759	0.2728691310354723	-0.6368110375689346	-1.037640480452594	-1.02896633904601	-0.4234377386830684	0.3680383705329279	0.732376361165809	1.0832028007151966	-0.27382278276146677	0.2504388806911457	-0.16473635185537783	2.0404061126990185	-0.43928410086132325	0.5551549159811119	1.0188527028842351	-0.16496424467691262
0.1876347063705857	0.9525141342285472	0.1406427736802255	0.4733023336044314	-0.48996005435252327	0.0035783921797251997	0.7547002848096448	-0.4956335524381141	0.1819048950327718	0.1699220914537182	0.6430501172361924	-0.09794334750527132	0.28731800398302365	0.255525466426576	1.5048205795122924	-0.04112393736814101	-0.09906128448601366	0.38649741532398885	-2.106734269912032	-0.02894409295468737	0.2848806014501791	-0.07148772336284467	0.20122074429042003	0.772720575555437	0.3991265837203308	-0.023333674251779086	-0.1206720634813716	-0.7682140843297982	-0.21269696370469368	0.46769836725603275	-0.1301760702848538	0.9591949633656641	0.5750075852575968	-0.12741719349300742	0.1995118701204422	0.3326882314864139	-0.7014035469873342	-0.820207376251312	-0.322617257018138	0.6868662255106985	0.984962680123531	1.1886241951923093	-0.0953739951488833	-0.11777476924797096	0.895832838590998	2.3455000453570096	0.030668126600786324	0.24662739770220407	0.6494705570192483	0.4041339089357439
0.9639439177191762	1.4131778072537449	0.4299344091399603	0.651306693860598	0.20196510022645447	0.9669108425983509	1.0143272914063186	0.05829318278414775	-0.26878466235374104	1.122360940471378	-0.06289746907419559	0.3683916581586436	1.129245476550922	0.2850678500479998	1.543266708582964	-0.006147723583407004	0.7180970181206694	-0.8474527736003876	-1.600750083509564	0.3504951756437283	0.8261701798559491	0.03908072963848634	0.3041022943232019	1.7390500208762998	0.876278520732991	0.6016919901161061	0.9177006361671266	-0.18110361484236817	0.1951720517941675	-0.12306532993564175	0.4489987905473513	0.35274000963923613	0.7760657147315912	0.08775008922597718	0.44408638271305934	1.1642166208974771	0.028330494294667337	-0.35108907020479774	0.23980214100426708	0.7165417258694853	0.8070995633939625	1.3752345072388539	0.08826552978224103	0.14716573467446142	1.4613875483867267	0.8578900366108577	0.818287250853908	0.32814655620774436	0.7302887479062461	0.7957832774547863
1.286254772774991	1.322100193866525	0.9095952790532902	0.5375048086573257	0.09232560955209447	0.8941120675578961	1.0848536562688549	0.28044440275240035	-1.1121235234634061	0.7591040476933241	-0.7281036465268305	0.2542671744598571	0.8722192263734407	1.0832707830851624	0.45426159618471024	-0.23811667811648313	0.4691609124984956	-2.1713380192941067	-0.32990608452501113	0.622916030003789	1.202089467120915	-0.11380473618356632	0.1159076932676266	1.5915345503060216	0.7656675429066295	0.8819440037154241	1.138913924874697	0.023883455735165027	0.6053593701596564	-1.0382871120342616	0.0501623355749497	-0.3337920885553941	0.9784434851208296	-0.17501534175940478	0.29458418942963055	0.9091549620332485	0.5765217051670606	0.05306100626916761	0.6429450344648144	0.5162137497161772	0.44273704548017584	1.3948501945052434	0.2192268519995417	0.7239710250979133	0.9026912942110564	-0.9987495706438118	1.2973137331406461	0.7170972187944793	1.0543135000486283	0.7617727998771722
0.9223685271284447	0.4232326998678244	1.1415914274743029	0.47712910955791354	-0.49492213160040965	-0.00118997452849687	0.8665287067023357	0.04299410687092305	-1.7500039852049398	-0.5234533354027058	-0.8558045832559047	-0.38002392654061246	-0.39678860194415844	1.8283775221761593	-0.9613946699175149	-0.6000204786535361	-0.5424548792378598	-2.4768092706765996	0.7754475718925872	0.4647487878168463	0.921928906822235	-0.4430738804003143	-0.0966894280979463	0.49911180497757424	0.1896461162967512	0.6125455785149054	0.48125170695503494	-0.1303858856102487	0.5680035831122452	-1.3417764740292577	-0.8413284923690295	-0.6334496435513697	0.7367934352743392	-0.47961479293013193	-0.3862171200512103	-0.21673002571545633	0.5745703873255801	0.33260846907456787	0.4190538178941793	0.330936615842942	0.18361161430264172	0.8753036500488619	0.3123338784618596	0.8616370720705122	-0.30571170851696805	-1.5555547191922527	1.0431559948438383	1.0459287105354516	0.888940278604321	0.31048272638536634
0.283290485087277	-0.5279721813711508	0.991273626537917	0.4548128427833743	-0.6749998459379557	-0.7283635257795303	0.2872059675329823	-0.30613426451269177	-1.63053604204945	-1.3850704996401473	-0.38106593350895734	-0.679312602617176	-1.3538597775271508	1.7296912584558621	-1.6005722839504928	-0.781594743288691	-1.2022900677840476	-1.5039609364755406	1.1392400794839492	-0.049783487455014284	0.11097922198260608	-0.6363679043438123	-0.0005476874145388168	-0.4073543268564293	-0.1647868548868026	0.1201094595398714	-0.15910236354999938	-0.19520103751549686	0.19493366517810393	-0.5822290121547683	-1.1707774388529522	-0.24149642673479602	-0.09021999576186542	-0.40920337523413364	-0.921161152708998	-0.9966900533361348	0.1485584580682107	0.6361996838462274	-0.20410625058033685	0.3544347645798806	0.149481443850605	-0.1251921999856144	0.3928285848889541	0.2961304271326573	-1.0408229013525574	-0.5429745376122136	0.38190733780742975	1.0993080188586257	0.006853606158168566	-0.2002138269793114
-0.02651825067431235	-0.5930842800743267	0.6906942215256219	0.1514546142264314	-0.07597667258017483	-0.5715599888643937	-0.4570494521871919	-0.3079975377040377	-0.6724505904746529	-0.9558708495472853	0.3505092310429753	-0.0941293845928285	-0.8460869264841285	0.7632163335091654	-1.0077379147016394	-0.5222665076769208	-0.8164193263417311	0.0025417161286837545	0.9115773269540569	-0.44176976338347684	-0.5445842760884877	-0.4292339291430305	0.39111234171049863	-0.2654428760152131	0.17032216145646376	-0.13193248328498555	0.012661816016212324	0.13576228674359522	0.0355814208192542	0.606185809633345	-0.3967631714222348	0.6105703773521785	-0.9136295504260252	-0.036490752219841646	-0.6054618056506974	-0.5532247802835032	-0.29380268314796715	0.9625574299216827	-0.559162139565031	0.5073683468969491	0.23530627713323132	-0.9713544231006652	0.4570159512442366	-0.40980326443650616	-0.6382241634707408	0.8020199242556024	0.03711003220915988	0.9486275892466952	-0.8491561559460725	-0.29841388398013313
0.13328454560146352	0.20838212359590774	0.41778826770232985	-0.5330769508548489	0.6950496266440301	0.22698045033102743	-0.9062734935121581	0.06428214987022449	0.6973943388032628	0.33310724829526966	0.9495349587120596	0.8273458445052982	0.783031611392592	-0.43557958578979256	0.25022452906958653	0.12346919664443748	0.16142266510549358	1.1381613197420526	0.5370280191693045	-0.3063406343243293	-0.5355023444912499	0.1171349986603502	0.6640019853731374	0.615561072248673	0.8813652453493063	-0.07788604578156688	0.767385805677187	0.6014441032076518	0.26804661551565656	1.1091996261531138	0.9482081545210914	1.2055077957149736	-0.968557071025534	0.25154659773627414	0.3809398413594584	0.6652083960450492	-0.48360952160794557	1.0497331443731084	-0.3017455882594853	0.48836971282654057	0.2375791574183126	-0.990759372971649	0.4660122782118194	-0.48335036441987755	0.4971090670340814	1.1775021826024907	0.28205911704009545	0.7132966745474102	-0.7363596032821073	0.197405394320955
0.3487847792171924	0.8716545424703912	0.025267672062051428	-1.220371788966434	0.7531231530909112	0.8161864546243367	-0.7201387046404464	0.33983919790554107	1.8579178316584597	1.3289748620022033	1.279984125759374	1.0146123692864868	1.9834415988970413	-1.2407896084704506	1.1274915044501421	0.7645743513941754	0.6880710102288901	1.641490890907859	0.20986405912368683	0.2434517690787301	-0.09427089664974568	0.6369815068275786	0.4454868247125627	1.1680456958670675	1.2080745183060162	-0.06693885585674057	1.1372669911613968	0.6291012083939149	0.31591060522043246	0.5011870662987097	1.778379479665117	0.9060308505915325	-0.22415006599704634	0.2636898689050479	1.0500012864265524	1.393463322231218	-0.4689509363848987	0.7173361462170769	0.2134224346296425	0.0938307217192983	0.04853776482928997	-0.15644182155761774	0.3613208833647962	0.21090342615644148	1.3580560195289382	0.549971891767304	0.6363586742957016	0.35980796849709507	0.3557031522254233	0.9857508465319056
0.20923133873297828	0.5692170622911404	-0.6586510033420429	-1.4239085653054726	-0.023228196673719725	0.6448092096441514	-0.06394602474716565	0.10381035994797107	2.35400133230995	1.379124722162569	1.4027547295205625	0.16617907727579917	1.6149749020615545	-1.4927756008471524	1.020211191706041	0.9772841017360124	0.29582916226522143	1.829042027954071	-0.15443133414172155	0.6826478492609026	0.1015431393580177	0.792943137880752	-0.14097738595179576	0.7569987021887993	0.7852279695867654	-0.36689388359235225	0.5507494496101097	0.016517181047081973	-0.4602656681283678	-0.5357357975313839	1.479014916427777	-0.23910553164696666	0.5107588491870673	0.1761418505584201	0.6615652419291274	0.9535159232086031	-0.4375081147314198	0.20939757406044715	0.37247097698110065	-0.517153410495459	-0.23565465005547212	0.8588588118647658	0.10896426412309644	1.0428687447014777	1.3228835487832138	-0.024142706337350977	0.4744551992273243	-0.18062336735859263	1.3916980763690225	1.5008554116480692
-0.18471125972703242	-0.38980984134335933	-1.3611184905605391	-1.0806541719513632	-0.8399043103069882	-0.0511319940395127	0.48410596348066937	-0.4547589560859113	2.0814836354026776	0.8331156336058638	1.3343768766314457	-0.8148592947531497	0.0922416732953907	-1.392839677414172	0.20113697990791474	0.6690363474409081	-0.4446814277181684	1.9675743667265864	-0.5781144556244835	0.6292977124442837	-0.24651283657060907	0.5937880860187688	-0.5618436258311339	-0.20957102870955482	0.01820965962207729	-0.7919926779721376	-0.5097801589858073	-0.7510028211950787	-1.7835365236074754	-0.9898531989752738	0.405721625196104	-1.4624776392007672	0.4890531343882965	0.21634294911449767	-0.4221562390580361	-0.059830176006498204	-0.45677479253958925	0.01859207609695037	0.028982906988376432	-0.9215267984097082	-0.3767875913461362	1.3410046523976842	-0.236522802584089	1.30796882761877	0.6431264891034568	0.28327783993413014	-0.20515638698873448	-0.7816031853119484	1.391486518533749	1.352512751326246
-0.36867453890250557	-0.9478872778986291	-1.454125310529074	-0.561754136237036	-0.889758082585818	-0.5904693639089356	0.4778034654490065	-0.6857139029214767	1.292755463351144	0.43183627479848946	1.0019804975713889	-0.7946287028996588	-1.1663906584571238	-1.157331202568688	-0.5632133409858021	0.14881458311141804	-0.6087378651458555	1.965010406522799	-0.8672503853543345	0.23433651823718	-0.6872967541853969	0.36513297813844303	-0.431363501105558	-0.8320856889196684	-0.4005631259260519	-0.9085801973958247	-1.0547646258796886	-0.9531850609083443	-2.5037279737237563	-0.5764267617591556	-0.5345681231898708	-1.9085871194689379	-0.12298850593339994	0.359452020823388	-1.083717427264509	-0.5312185621613198	-0.4202904240736759	0.3357798406145266	-0.32779373468968653	-0.8216070494120965	-0.1757768874917248	1.1806085343037398	-0.5110255550000404	0.9402128454295537	0.04404342829447571	1.1875811205994058	-0.7723734901663745	-1.1387796132017525	0.486853150940445	0.6117377656666231
-0.10754969710032374	-0.5403532659256468	-0.6491691536470757	-0.1603539224076682	-0.23012722943823755	-0.5347983666814715	0.03503657211714915	-0.19887106384188089	0.47996570463252	0.45464023598174047	0.4726373888969051	0.3384006625113789	-1.2650341104189815	-0.8732677918857864	-0.7474257341849745	-0.15934582813978343	0.09142988480798693	1.6659703685357246	-0.8200411334953024	-0.017873815097565783	-0.5562893501473307	0.40741787309484395	0.08911279938644096	-0.6736744059445443	-0.23004614259161563	-0.5380304235061146	-0.6656057356970987	-0.3750085381432174	-1.7899633940060666	0.09689073529215687	-0.6895000970096022	-1.3469946567093234	-0.46801078669039514	0.45605651298290273	-0.6420686825344801	-0.06674109874738618	-0.19794186250461115	0.8044431626290197	-0.1412689374365122	-0.3237606182788538	0.36579109127598675	0.8144921033584818	-0.5277104885191664	0.4931516288924928	-0.02142434664634894	1.747629305085768	-0.6896691790811832	-1.0462106453649171	-0.28670087018784723	-0.2603493751991179
0.30253278322121685	0.29383740272812126	0.5104408675905625	0.2631024114318671	0.37861704672462426	-7.197838446669623e-06	-0.30950141839490286	0.6658447543794541	0.13127303555891637	0.5876450497090832	0.10089248359476256	1.5698015302085881	-0.5961563823643736	-0.5888313714059253	-0.43425585388582516	-0.07026450823513823	1.0887867858931144	1.1922286926525623	-0.45008897570344225	0.14427965895601336	0.20948678268291768	0.7127737695914316	0.4924637293059099	-0.041685401225569095	0.1542417609965158	0.06652976567743671	0.12284864593379723	0.4886326760902492	-0.1257964363731494	0.32529149581721867	-0.08409579762755208	-0.2981605154389633	-0.02001853762069802	0.5604918986614679	0.4304869536249245	0.6852870832003329	0.21900044619657894	0.925994306893145	0.5656493002840994	0.18064364918974643	1.0152326888386283	0.6043681301192194	-0.23730477433033784	0.4765300610654887	0.2995468685142444	1.4682541973751488	-0.07777995649773298	-0.6009803405679293	-0.19990821178396712	-0.7393082830120681
0.37581622861947067	0.588024634016113	1.054867666456931	1.0029935201606954	0.42094195181457167	0.6008796671553184	-0.15620655018020554	1.1846638010060828	0.4050712487454616	0.47465981889917364	0.2643347559273157	1.8557935339071447	-0.1312248661313043	-0.3722652746205148	-0.06047130952134852	0.2644333314812749	1.633350030921479	0.798025589643235	0.07278883572927634	0.49996453681829667	0.9426623437768666	1.029741730774376	0.46629471294479036	0.5433335726753308	0.2625208353067402	0.5447858073064443	0.4981785451547195	0.9757393523822575	1.1181222235410417	0.055111435144699454	0.774656417579727	0.4983140910434895	0.8204193213381777	0.9280516414355983	1.0387868973699432	0.8691503263978423	0.7101042074820918	0.6423589060080424	1.1760638497184355	0.38676767736235906	1.4223544199115172	0.4301115226921663	0.18074944345609426	0.7964159027306578	0.5416047313479684	0.7273461428024754	0.5027776161881127	-0.11296878561936698	0.37244524280761687	-0.5700144052201304
-0.00505775828445618	0.026111547894594987	0.5482038408074948	1.9550059010428023	0.19258824546026182	0.9830712111613155	0.4066304280987637	1.020267769399397	0.9456855440347737	0.15161516296950014	0.8805898233435371	1.1349960996290378	-0.2422038574203304	-0.22774175249652553	0.08414676585179974	0.548185522570232	1.511250017421633	0.4758701687835328	0.6113515954446532	0.6048912942937443	0.9610637231341644	1.1570374660230756	0.15170321676044587	0.9017098602638252	0.012994660200581019	0.805737508106674	0.2671913718676601	0.9188474368492539	1.1064657954712636	-0.22785013164899462	1.3559972186916278	0.7037991299401383	1.2325756277341	1.6144711083600267	0.6145457293977205	0.34076364317773344	1.1022025240470408	0.3707632451963934	1.0818064716336488	0.3029425773481179	1.3114189292454923	-0.037408104799430235	0.41353375829845984	0.8631524361640113	0.3921288067576124	0.157681439975006	0.7007459861791787	0.1418644787117801	0.4535981779191058	0.08939090918870657
-0.4660455306914451	-0.8258133335010037	-0.4544753993489053	2.5310914444768935	0.33730846112982454	1.1407040083757396	0.9796693065642827	0.529508465271452	1.0903829780682348	-0.10999487830138378	1.2900244636330471	0.20864659958121878	-0.439186015604789	-0.043936683204708844	0.07713401859637774	0.5871862376515657	1.070125038176012	-0.06312123697339884	1.075736938558096	0.27340266293443777	0.30467111628055027	1.1036868369691295	-0.11247802431428035	1.1436955032797274	-0.2807026632402735	0.9992301117155733	-0.02751255960934142	0.7061295364295229	0.3415076008927063	-0.180003971026754	1.403396861649728	0.5114131446720256	0.9199346656022184	2.210743699322428	-0.3775167275986434	-0.3303158031271668	1.2356161637677427	0.44044004231532163	0.2485621071606281	0.13676966106931912	0.6568136360902668	-0.7737063768291972	0.2481044929307595	0.2071341611132469	-0.10228850233950558	-0.1319195380088803	0.6511072361154374	0.06331225686984249	-0.37199943206208014	0.776135491569319
-0.5576709572869322	-1.2573460493592339	-0.9892168381625351	2.222401659493791	0.9766292762383079	1.1854324276329782	1.2779275338180693	0.28936415161466406	0.4103297725394851	-0.20335156624682474	0.7918162889284536	-0.1941308412407476	-0.15940830507004092	0.2769527369028187	0.1601115461461402	0.380272891374622	0.6959859221665453	-0.9352030157339742	1.297725662700354	-0.2566036767149287	-0.3323866272931866	0.9613544946065822	-0.18154274999458206	1.2668715059903957	-0.32304221674797956	1.1909639282615736	0.18523296795508182	0.7478166160270632	-0.03715627253486865	0.04459394130902143	0.9703412750763224	0.2819311443015369	0.3607517514002837	2.1497491565226645	-1.0378590467135709	-0.5970208505964686	1.0188919235383576	0.6442676020338182	-0.7955620673509234	0.03371826056636523	-0.2579163601910526	-1.2868461779255662	-0.24973714152490165	-1.0285575607769304	-0.6532481273441032	-0.5445411823509007	0.6400486614791847	-0.2874720021667936	-1.4846154273105352	1.0244097686509823
-0.2057407334788005	-1.1306137899833506	-0.6632591935006649	1.1752621347734769	1.514906741670848	1.152216558574111	1.3092866885692733	0.4442858173810402	-0.8567443204920263	-0.2591232695482538	-0.6155469911788847	-0.04864044563795557	0.4896517850520721	0.648506542525515	0.4129632931453833	0.05074954039169966	0.4397710642379834	-1.7572755349944296	1.0695786398617195	-0.6046772858218334	-0.36083397796347766	0.716500756068463	-0.16854968486415203	1.0584122460084768	-0.11852226164310646	1.2190778333630368	0.8361465747733289	1.0091185888380962	0.4222619468407602	0.11612058338056502	0.3205254622288767	0.16324872412226968	0.14799603663940208	1.3088554991214825	-0.9639148131736084	-0.4560552953219174	0.5022660609877067	0.48862466429286205	-1.4476982217489864	-0.02275858397336351	-0.9703501740244695	-1.1252774602428652	-0.7719957566423336	-2.1631909847088093	-0.9553719224334055	-1.3061134070035072	0.687331429166469	-0.7302164159969767	-1.9245616508337482	0.6838156269990033
0.2752329138890935	-0.7984638805478892	0.041614072260683414	0.09766856322746172	1.3356608076114067	0.9852189530718461	1.191308912332776	0.6342936305655033	-1.924983900292397	-0.36758556128552433	-2.075549155132726	0.19162675297406823	0.9080173870907592	0.8358837843502988	0.6632111895033964	-0.2516190867934622	0.1526881047718267	-1.9466382741530217	0.4119355254120511	-0.6169265092641074	0.1239667968359556	0.2879707124502668	-0.19093718332531387	0.4376499427415006	0.1295450090427867	0.923740207662465	1.3106482995851143	1.1149693169285018	1.0755256441323306	-0.0024544033451724067	-0.21647895484265411	0.07159298774468305	0.29888351836172317	0.208814280767271	-0.4983810028858789	-0.2510711965843574	-0.08888066748559861	-0.15510284499645804	-1.4732665887840048	-0.09102745542059641	-1.1236250208956866	-0.4090676711014199	-0.9951805323419328	-2.5119894334107356	-0.8539913475642239	-2.0307049624044975	0.5829446709375448	-0.9967063550617848	-1.396983183085619	0.023354790175941414
0.5357407242884484	-0.5309261736869748	0.4059431062262016	-0.4099292308906242	0.5238324929252406	0.6561647524817413	0.9353861548623047	0.5108607579388522	-2.088882961477746	-0.4111214133710017	-2.55801469142012	0.19849929445319267	0.7562224754299673	0.6988248495696198	0.6815322457829339	-0.40778454318989865	-0.18313569339205055	-1.349438324298491	-0.282921252968363	-0.4371658536270757	0.5389360972442265	-0.2613389322911408	-0.19353655408030185	-0.2838879208215247	0.26986937955344753	0.41922970405290544	1.1269709244460295	0.8260688031185855	1.0629983335538633	-0.062063885987050434	-0.41927715291673806	-0.06569432124509972	0.35330057445448204	-0.461254025235629	-0.1758595715347548	-0.1811090425038713	-0.4608817731336239	-0.816575255252979	-1.0522776114762484	-0.14196281159905977	-0.718460053390392	0.2526121162621304	-0.8102737204717714	-1.8998536343963675	-0.42662390958730134	-2.0925595048875145	0.2510690801987077	-0.8517124507777224	-0.475830344229149	-0.4897369382835898
[truncated: 72 more columns]
