# Supplementary material for: Diagnosis of autism spectrum disorder based on functional brain networks and machine learning
Source: Sci Rep. 2023 May 18;13:8072. doi: 10.1038/s41598-023-34650-6 (PMC10195805; doi:10.1038/s41598-023-34650-6)
Supplement: Supplementary file 1 — Supplementary Information. [file 41598_2023_34650_MOESM1_ESM.zip › matrices-bold-time-series/ASD/ASD121.csv]

-0.13835976382514759	0.3452128855867048	0.16424633520818407	-0.20417957709945617	0.03748217190360116	0.4896708001138374	-0.5137928926949219	-0.036499868296487395	0.5668941618864112	0.2464467970165113	-0.05230252883828468	0.35341908877419836	0.05710254160088811	-0.6432194242972419	0.11118782364221033	-0.38902972133471775	0.412387469473532	0.31186199513412155	0.4953968463087408	-0.9869523066808232	1.2084576460991843	-0.41688339936216684	0.5000973718856286	0.19980482679159603	0.4590751369308989	0.22771850830450613	0.7232740140904645	-0.06973897064636367	0.3426630034454536	-0.27869977672830526	0.3293739312892822	-0.024005754549185014	0.4706120800584739	-0.9379309534412014	-0.24035413559345659	0.5737689295648918	0.1336336657924701	-0.5351003187118021	0.23062841934215791	0.14633987374848667	0.10979091927038802	0.2396734137567087	0.4877342570105412	0.4206254658955462	-0.23774820187160803	-1.1451633599287547	0.17472830601880956	0.3707249324275742	0.03735138408854549	-0.3211754607607876
-0.22811105680307123	0.4464204691662573	0.5573776697265147	0.234309928899295	0.059291652423428494	0.20245418627382328	0.04419409445089047	0.19333772661984724	0.4579643866125437	0.24627654980040606	-0.17230762454028095	0.21323066806936328	0.3223029049625138	-1.2188004602666334	0.16285064612639216	-0.20650535147094565	1.0236489737969277	0.5799350893580788	0.5014501500645674	-1.1075033741067233	1.4946427734013101	0.21157369529731485	0.38668151190645694	0.7587364389680498	0.5705927489589165	0.36688087001639574	0.8051661226898367	-0.4899637309648925	0.6722573865589536	0.1817653009465195	0.23309224626282893	0.37301633132909584	0.5642203621561481	-1.0416016594954296	-0.6499855292003582	0.9732466590006599	0.019406239187250353	-0.12788726723506244	0.580133754490522	0.7922022368338406	0.49293766454755295	0.19332467707476075	0.5776287242479301	0.5224372734561619	-0.5527687365066282	-1.1024637040939798	1.0253525092172273	0.6419190703431191	-0.06969445283331709	0.4742665315778055
0.16409135959486054	0.6342528178992126	0.8356626654081337	0.4671058957427898	0.04727646695196968	-0.2845010846199247	0.6270970058911332	0.5840459215028015	0.09955732720665644	0.28260808400054904	-0.2755238714016004	-0.08086293783263308	0.6815319622346548	-1.7604937636048128	0.09795818957588776	0.29731769062432867	1.2378936045894084	0.6888987248614774	0.3033776680256605	-0.4280233060446385	1.1938724799166753	1.001861451223891	-0.13882595602523143	1.0012752782588659	0.5140803243078697	0.32537214530335223	0.588030636062074	-0.5479354295628951	1.1034960251566346	0.6581455128430823	-0.029583498483889917	0.6779551299370871	0.5480631036912906	-0.7815792910055773	-0.5639226531248995	0.9178429990159248	0.12870397681532397	0.07329444661897004	0.5554710569479919	1.2486134374714757	0.7543582810426157	0.013639324237500191	0.31925223134060643	0.5838761505068186	-0.5122053657510285	-0.5805221434572803	1.643281427079375	1.0052055751753866	-0.025055340926390016	0.9871583299609584
0.8341214505379873	0.9223756265855846	0.9374733247112259	0.26357302001221833	0.136731168217146	-0.531126015924329	0.8735058026657133	0.7842703271396201	0.026354767908905098	0.5473857026539698	-0.18905165117515185	-0.2075242114802834	0.9143228825856974	-1.7727333933397027	0.12744018715166094	0.8797685713329517	0.7832568592073564	0.8238622409673043	0.04669116925217745	0.6530623498561662	0.4937278764866102	1.4783007133814368	-0.7406849887409662	0.6481049725254292	0.401335185202103	0.1567982331208142	0.1428231075665102	-0.08562190177910238	1.2941202454974483	0.8301173614611427	-0.15799998286520087	0.6790312496784897	0.39615357633573534	-0.2778467806625076	0.019747092512752865	0.3958237035267814	0.48064219822203996	-0.14136218624799707	0.3345458627190686	1.1478292741708764	0.7139069925512239	-0.08390935272687843	-0.12257046864409475	0.5852262563193518	-0.09922986274715494	0.3006643659563829	1.512198616670471	1.2257465170305457	0.28554396634237084	0.7353669533963361
1.0682845194147939	0.9425048779795464	0.8459013371642291	-0.2544811087990441	0.33906432163599726	-0.35655414036296645	0.6901259731629548	0.4823376527182951	0.373037691712691	0.8451016342032505	0.026842683294498137	-0.11064709872390027	0.708290413960793	-1.0782393623691853	0.38770270849551747	0.9894156802319288	-0.1264783125260306	1.001937315179758	-0.20569933966311754	1.2296997052854863	-0.18627390023270257	1.3048595987855307	-0.988467116941183	-0.15822268459316352	0.19309675461215833	-0.021930639750709333	-0.32638346225399256	0.4801914032477342	0.898298023901572	0.5006701574426953	-0.04883929178225703	0.3287437482318726	0.08552998335562963	0.16906568076634185	0.4451470031377669	-0.2577896551728504	0.6649930835877268	-0.5417370772467389	0.212729105560873	0.5415494525786214	0.33330899086414184	0.1133069496691072	-0.5344497050365816	0.37086190999785223	0.23477141389723222	0.9824059430782398	0.6675005303134532	0.9611068850332181	0.6004777771358589	0.0037999247322913245
0.4452737703492958	0.3589785995429625	0.5258946969878787	-0.6544851536427039	0.5096265538043148	0.06636453799639108	0.3258225779651958	-0.20623770922252052	0.6510108757009301	0.7340995251454115	0.05654058499702678	-0.07901477810178838	0.02896603891005667	-0.05459362703520086	0.7913620438106511	0.2916471698430364	-0.8649582269819384	0.9750200485349273	-0.5087146356720478	0.8525621918919281	-0.5484955809756129	0.6023973805095405	-0.7212217005443481	-0.8723190536211723	-0.18807683529050323	-0.0825042142484255	-0.48949160370836264	0.6083290452452103	0.009243069037352454	-0.2307750470699116	0.11041174665500156	-0.23733654607320404	-0.30887315527443177	0.38270560965712136	0.0988250822918128	-0.6618506632938256	0.3299109465042714	-0.6825309750207266	0.2154790770274903	-0.17121938443470558	-0.2912921710895542	0.4950251403875718	-0.7834026528035501	-0.15167714025175247	0.06606633690592774	0.8949516349759606	-0.2766819842046711	0.21585316747254094	0.4881993602833618	-0.44167332754259675
-0.5712997550580546	-0.5536952778183453	0.011248934510822024	-0.5502979683630344	0.5077388510099401	0.4749464496831734	0.11562869144365025	-0.7608071583215161	0.33270368623347796	0.10286770175119805	-0.30177654439776763	-0.30674099192067805	-0.6441332147233387	0.6624228253641794	1.1080401060789806	-0.8301245458901003	-0.9098347853174883	0.5407141439507409	-0.8698610328994989	0.04556018498054752	-0.5853411217303421	-0.13539476271555137	-0.14579564560769384	-0.9852346195213992	-0.5762902324434934	0.08099384422760843	-0.1123323769344961	0.26285008583630487	-0.7825576621910074	-0.9284357774885784	0.1090677880720485	-0.7609886549048664	-0.5633717754225799	0.49296464222872444	-0.8088432472944536	-0.6705158644850362	-0.31800003712147734	-0.336519566925351	0.09284741876012488	-0.6259844627128033	-0.9667670704049489	0.6300050929894125	-0.8065466417358063	-0.7753374395850509	-0.4678160646875645	0.1170950064984215	-0.6997405681504552	-0.5085730206493636	-0.14354717143288281	-0.20390837126842093
-1.0562440378072986	-1.0091372573949728	-0.4977286291919549	0.00755824888301758	0.3257862929710007	0.728656588797357	0.1472562272071404	-0.7284367361324474	-0.41863451991162587	-0.5464126024043393	-0.7586963671286585	-0.5222521142236819	-0.6665393324900593	0.7413694773749029	1.1745091180907181	-1.4817432880891215	-0.34778747102508895	-0.12022413010344468	-1.1309611143773757	-0.28562357092079355	-0.4725301944590392	-0.48374380021256025	0.3792339276136151	-0.5146556457758344	-0.6011500095393932	0.45444895364567206	0.6163657121647989	-0.06431418991273437	-0.9277829981864576	-1.0632100990854068	-0.00874408490735798	-0.9642420992665109	-0.4662979821927079	0.7376627071254631	-1.3614539450399767	-0.401911681197522	-0.691910434218773	0.28464778523069717	-0.28150241282683547	-0.7667391550175241	-1.423692414216563	0.20558293937710942	-0.5750486268289938	-1.0815140818416142	-0.7701237168305891	-0.5385086031391536	-0.5740408631837246	-0.6758446562363579	-0.8303662625461863	0.31404122450502414
-0.6481843366805627	-0.5535325530286048	-0.7421695286114962	0.5177015745598953	0.049774910885023456	0.7600537596990539	0.21269897436257415	-0.163843067416937	-0.8026795788350258	-0.5696990973645115	-0.6871910388690998	-0.2629712151784403	0.06227309699747678	0.42627613765923017	1.0125107003186067	-1.1190490580775463	0.1843840363137401	-0.5510764414639795	-1.087574730443949	0.11075708658480367	-0.3828643096515713	-0.4344603353338062	0.6220080568882248	-0.01457949165376527	-0.12614597942536845	0.8063536425166011	1.0824662348280134	0.0303687776425551	-0.5089618857925201	-0.45787151737559	-0.004762437444688647	-0.7073814445627645	-0.07451189210390237	1.0955916748011123	-0.925464616103766	-0.0674757731877121	-0.5203997890536398	0.72733778139076	-0.6355686479055132	-0.7628410392011622	-1.4019360703751744	-0.5555242500059798	-0.14019824718827323	-0.8467219662233123	-0.4485224660153859	-0.30467113230641946	-0.42625319572002535	-0.3132114076843679	-0.9657184131429773	0.41072791642202894
0.04711929101187593	0.31039772313555947	-0.6513257762588576	0.49188127271781606	-0.23575674120109863	0.49710570113758495	0.10169244078740118	0.44126262790991	-0.2632537097894761	0.06638121473938798	0.20493950221464285	0.4715637947607342	0.8524712473598546	0.2579554285258558	0.755392611775822	-0.15850439953594803	0.12916367004945517	-0.4959981621921043	-0.7151410575632716	0.5841066518654663	-0.4035668834909037	-0.2845862995647277	0.5734835051974946	-0.018059010610987174	0.4584273840694032	0.7937855864005608	0.7641248346438655	0.3929116740478608	-0.15413044106519694	0.4733999047636973	0.23900916850026335	-0.1395635636336621	0.26093168748057094	1.2321649166409105	0.09854287497809867	0.1918181133021871	-0.19591818628491067	0.7158071493703991	-0.5604466298694789	-0.7381514924761283	-0.8460988958210879	-1.0435671480620623	0.3057294497659916	-0.318584181675608	0.23756175516630915	0.6667770142114721	-0.6869487238458248	0.0009255472917835277	-0.45296471165851754	-0.0710874334650284
0.20237334743327137	0.5867408137305306	-0.4139420490021842	-0.02020498656802425	-0.451338957892106	-0.01018516081998314	-0.11402159301746054	0.6606114531359814	0.7939784512962281	0.6622145979694807	1.3969695982902248	1.0507843403037103	0.8794521934148393	0.5434396496628661	0.4926846503723363	0.42197009866821955	-0.42907132851429264	-0.16953579759295678	-0.2153094283024618	0.41580513920002554	-0.5348784906804874	-0.23035409466746323	0.3588440201279092	-0.46731263325999683	0.56466871564513	0.2949972483590852	-0.18805673830866967	0.5784663598391931	-0.299044435136145	1.0410869211421938	0.5485314580678509	0.3403054401815535	0.21702117475248248	0.894181824870544	0.6752411013472183	0.3442674503488124	-0.3017635569286523	0.39386824789488817	-0.030216065899546545	-0.6488429069258218	-0.03945779053165201	-0.8873702077027779	0.5009584975206159	0.011954217557543638	0.6842569800567883	1.385911591478491	-1.1692244209947313	-0.18019892065227547	0.14816172090768898	-0.5608857183646743
-0.22771584311163906	-0.08169152111615269	-0.24768970678030094	-0.4238393769602808	-0.4921900523839618	-0.45011295027851234	-0.17009051624394375	0.5182071197867061	1.3452305768630248	0.512849051592634	1.9299286074844355	0.8683715523562131	0.10104494589491012	1.095523755623047	0.20840356319374323	0.13687507008633365	-0.880555775692207	0.034479891227712035	0.1804272217545797	-0.28561502769692326	-0.6764594320146288	-0.1766733495421855	0.12536670811003892	-0.7702600135797593	0.056227082271128756	-0.3641617082784179	-1.0039057745986761	0.46816131856865195	-0.6583308785608742	0.9358928322819106	0.6348590189126819	0.39377062690569375	-0.14764816795851818	0.2967852225299152	0.2744461679004182	0.41594561616256276	-0.8714010023111669	0.16091988710936111	0.4875109469900157	-0.40792287598081733	0.5592280885721537	-0.34909739592896033	0.32103698386426305	-0.06389509054726233	0.627393822539148	1.0857387253182058	-1.2905435060500015	-0.6146977529932351	0.20580619217736884	-0.44150714212289693
-0.4944155775078443	-0.9516912664133893	-0.15277325266356123	-0.18214287575719484	-0.30884137704363107	-0.44599104372231585	0.011151841430779446	0.3612249034926786	0.8464308067714897	-0.32205080900053334	1.3741074688352248	0.09048433065592032	-0.6583826957654874	1.458262749720279	-0.13552715083967193	-0.46708508721952474	-0.7623437514138139	0.036751113030269386	0.40446242928831977	-0.7200737490934002	-0.6406247218837504	0.013350754616592277	-0.002158718260561241	-0.4638217336321197	-0.5734936475373497	-0.6437684948453567	-1.0405287478161187	0.38635249305349706	-0.5864325019110764	0.5305705607719537	0.3963228958968559	0.07801915808788469	-0.4302719664183738	-0.029652314646368645	-0.5545007339660946	0.4278314646188905	-1.295869663440538	0.2655735236351698	0.5350189504920957	-0.04923169050377992	0.7111558439385394	0.006017235499316517	-0.07194289158835904	-0.2526889606260655	0.3701491399094985	0.092957663011873	-0.788559327035818	-0.6539279784788252	-0.2835228418972014	0.2258341636058945
-0.06525419774765198	-1.025165495938512	0.009834288008596058	0.568559389659806	-0.04177027205504037	0.0039420960052368665	0.12873661904680625	0.412826926302849	-0.15147612488719578	-1.1005613092843085	0.34794181257305046	-0.46684975265850565	-0.6570862854521223	1.3565609742066955	-0.483909533557985	-0.43402014935013966	-0.2383372863838622	0.12657108348868387	0.5178045796078918	-0.38283407319438334	-0.2980828605182011	0.18899527689993695	0.048391269644508295	0.23642774825931814	-0.7644405812328138	-0.3471662689020536	-0.4434675713347798	0.5543633444436313	0.06760155924395742	0.427164869585342	-0.006280820915130945	-0.18710824217919023	-0.31572187649859057	0.16200153318747798	-0.8426271345137284	0.3598687033628097	-1.0136193234977662	0.5586633537657784	0.2020556950071374	0.28066575016983875	0.6101336354212337	-0.012030041976191065	-0.3248166456326614	-0.13055246747275664	0.3051364528714994	-0.5271110183320998	-0.08838548577139606	-0.07075590232090201	-0.670198186809985	0.7746435005687959
0.620450181872467	-0.251761210231445	0.21497656035796936	1.090970615676492	0.027684432745689182	0.39615318979387754	-0.19947906549706765	0.5308912075352411	-0.6103297117990896	-1.2268352644387484	-0.08359902109443121	-0.2756715845299617	-0.13938818535660047	0.9356354047405699	-0.6868645775402649	0.49118613603472205	0.13420020681816347	0.49080293920427354	0.5384060348080271	0.3166051656624601	0.21702087206254295	-0.0010961307217680842	0.23074624609413366	0.6353092995089501	-0.5286500183052817	0.10184353209480715	0.03980916456750995	0.6541216587984954	0.6717376269666996	0.7168326870240996	-0.34883794543698754	-0.06533654210132094	0.06770945419721575	0.48699803964103855	-0.31595622313429084	0.15856953289792408	-0.16298043994562902	0.6549061165126978	0.01952820121247499	0.4664100115427647	0.6166607203464491	-0.029860305893804458	-0.18780317906131824	0.3124359364474818	0.37439492204755703	-0.16829461548428826	0.12781553729057377	0.5727417065980012	-0.3571560219322087	0.6789489570603428
0.6522789963535842	0.37951670299308465	0.2005450183012186	0.8041813531558111	-0.23768717004771112	0.19810180600755542	-0.9390253635011446	0.4212817237167563	-0.16602679396993505	-0.8433305278730924	0.44228935560582844	0.26497378396091004	-0.0599019883157727	0.5991007711629588	-0.6348236926595282	1.527425734730148	0.051116102757562565	0.8471551000886314	0.40705934205192934	0.5549913349038696	0.5116506157668965	-0.6374550245690116	0.35828523651561733	0.3163578973537374	-0.3639921656619296	0.05975813832015263	-0.09896236524230971	0.18044184007647243	0.5085856175927148	0.8438626415642437	-0.5416110429053275	0.31398655652884766	0.2805184374114376	0.30972662074335255	0.3493252892558126	-0.19805592416318143	0.5675719809343889	0.34330930909637425	0.30855026086316417	0.5131467672085341	0.7851935999909186	0.3350957981803678	0.2588474353740704	0.6217634960784606	0.1788639080651893	0.6790242219158072	-0.3275040687141006	0.5196972419195126	0.5384699658593056	0.09219548451053619
-0.16571165521464098	0.0359344944610701	-0.18918130480787446	-0.062342912414403956	-0.6207188869515526	-0.5363494771589778	-1.534207468451855	0.023334664853427542	0.5015243359213124	-0.5281017023576395	1.1725012038352651	0.3204157483304708	-0.8756949709911265	0.6267136221473665	-0.40052524179644877	1.6862190532659347	-0.22836814062202648	0.7289109189365014	0.15138952794126123	0.09158292033183278	0.2759792423236877	-1.2561012190548455	0.2347305427990083	-0.36891712108845864	-0.5485191950018475	-0.6206470672355028	-0.5972122744902091	-0.8044364661129372	-0.3422708283301625	0.3149613241304574	-0.607576039355701	0.5265195716891271	0.04965478869082037	-0.5172668655767801	0.4137146028971831	-0.6154335246949408	0.6864378068942034	-0.17289875298069948	0.7880686991689856	0.49995740810122	0.7844109186564264	0.8794543375400882	0.6773894998418792	0.4290605787159047	-0.40096460811100654	1.0897654350498531	-0.9188872066507764	-0.2849859817202223	1.3031511582732829	-0.37766637587750707
-0.9304374883139671	-0.8927073957897673	-0.6645187608467595	-0.6596504870455231	-0.7312544343263266	-1.163119063395985	-1.39209958809716	-0.3852241276942178	0.5286980249928989	-0.5436440915710976	1.0861757632239457	-0.30288625917724327	-1.8503879267037973	0.9190599781050004	-0.2289532511019233	0.8270136038098909	-0.22193945227579862	0.12476484501036332	-0.011491930331618012	-0.44543117073240546	-0.32575796480280383	-1.1993523613932973	-0.12749261153328773	-0.6245874215116932	-0.7361388224165287	-1.3582916076265785	-0.790326114767519	-1.5365140745988846	-1.0232130547330593	-0.5573419646014439	-0.543914125118608	0.41845285311769026	-0.44999177644293503	-1.4032753337225925	0.0144169984353052	-0.8813219653186285	0.3642384185893163	-0.457654167901695	0.9480838459164371	0.49551347038387356	0.37911213269289873	0.9811255798232693	0.7929679552617097	-0.0308276765278607	-0.8992642688997912	0.827434291528979	-0.9233663756998014	-1.059975143891052	1.384576497103004	-0.3052976301454996
-0.6120060331083118	-1.1904334009343933	-0.6882172277839697	-0.39235739119826263	-0.43296359484126423	-1.1355856905093202	-0.4731841681354868	-0.47230486302997854	-0.06460481647291871	-0.5889416643513601	0.08347805633494813	-0.8285754936538481	-1.7956159476882294	1.081782643154179	-0.34680620066872364	-0.23771536967011492	0.23132632979805964	-0.36296920608704203	0.14222169635873672	-0.29924719088104357	-0.6907243639998288	-0.2845136734684332	-0.4442038362358901	-0.003916861968640983	-0.41573251007457424	-1.4118909858289577	-0.3972528242815587	-1.347904440332066	-0.8472840275793505	-0.8452063039330618	-0.30808416052266246	0.35029227277380415	-0.8175830950577031	-1.5850000023846431	0.0025056370940022012	-0.810425968743147	0.14087828571154865	-0.26182717834936986	0.718136024997927	0.5357490491274653	-0.11098894467345394	0.38353035220865106	0.6489827164924118	-0.09849128936161415	-0.7336675412919675	0.5429681043000925	-0.12976531244217018	-1.005083213950555	0.9390085779207125	0.22424061303336407
0.7263540364200268	-0.27068720035514854	-0.10138624045304735	0.46258441220231206	-0.00663983164232358	-0.6083868125173494	0.6503117266751284	-0.2024323608686203	-0.39967704544859123	-0.3098523502725793	-0.8589388978631668	-0.41671219033446594	-0.46455087315378435	0.7735052910769085	-0.7432585423975443	-0.6593389025288852	0.8423983925586096	-0.15435348036750285	0.5394024349075266	0.5552432344780834	-0.3332986885730545	0.9470898625094492	-0.4014816231595485	1.1561683685862385	0.3282394059068923	-0.6572758440103017	0.21387798474362613	-0.4898909122196829	-0.07579023616138207	-0.042798038003454324	0.043193674028485125	0.7192740151948777	-0.8725889930706229	-0.8990047923429451	0.8454842132432355	-0.43137352721116157	0.30342169782583606	0.24316088176276432	0.5439435681166901	0.6279011980989986	-0.052748130685582	-0.3841404394395382	0.5227366678296431	0.5533337148486926	0.07461849096438607	0.8366638655716371	1.0118253972030447	-0.14843268251364491	0.5795927170012944	0.8217702221324306
1.9130485126974448	1.026618678477398	0.5619809320915908	1.068302088510742	0.18484483012036254	-0.23806645423000314	1.331396956613842	0.11426750438611406	0.13724122079651335	0.1529915434944686	-0.7859504981179463	0.7269605017577481	1.0372385035349347	0.024694512239020826	-1.1321265241967684	-0.4249776506288378	1.2230722310861257	0.5738798441019386	0.7841198230990353	1.416200120875536	0.5512323108154744	1.7087013755875138	-0.015329777739973726	2.064128794528967	0.7650612584020455	0.2819251653047489	0.5186728241377074	0.06863344183783159	0.38514182600141494	1.2132330242213825	0.286953417270749	1.2912823573079064	-0.8045159917910754	0.08510286757412716	1.9043647720578059	-0.011417302118004511	0.658405248871366	0.6332788208232111	0.7251864741821384	0.708922108124957	0.7120399730873108	-0.5495760758056449	0.5689106482652949	1.4187449748889613	0.8185659741308667	1.402980209887816	1.8419368551507884	0.7205482621694766	0.6521851169733225	1.1492644594305224
1.8924568653911071	1.2879968853837982	0.5581675090991711	0.9159634635782746	0.13336211095966938	-0.41661431658185316	1.393679698151184	0.10910032014602353	1.0199493447124355	0.3094654658618893	0.13042736186737278	1.4038240886471338	1.3613357540024504	-0.7513340581939739	-1.1645374241198745	-0.23877210561656692	1.2366997703140585	0.9727480883351382	0.5271878497228769	1.6326623996556986	1.149898628381197	1.6717222746025844	0.2873270484995933	2.1675881635368235	0.334015925557056	0.6838869588662683	0.402817972497978	-0.2898899373352466	-0.0025067361084914045	1.6602183692626684	0.19754157310599926	1.2585027759327394	-0.8779061863545152	0.6730138847277595	1.9946533510503646	0.15299583400160097	0.8519008421728418	0.5962775578273555	0.8731685636718579	0.6118657366429721	1.4781581708667246	-0.0062465488890297675	0.580066851054953	1.546161855999046	0.815891904933119	1.3659129532883425	1.995603215756866	0.9057464369157714	0.8773901528531003	1.0522361048285997
0.7749149034247598	0.09007651427687803	-0.23992653917595974	0.2989864867757355	0.158688014518328	-0.856256694251288	1.1280430892142705	-0.31293859163715815	1.074453341861068	-0.04396079140665692	0.7636426685712904	0.6796537063897077	0.3141455095501946	-1.0843156132710572	-0.7297781552793456	-0.6316246242918494	0.9829626375791704	0.4163897463966952	-0.14629841176364172	1.2012748882991366	0.7590372238028992	1.1545571379656652	0.03696489612755512	1.5236341109881952	-0.6328239107729562	0.42021657650858557	0.13139502798797437	-1.1401094965914083	-0.8630387188110571	0.699134312405086	-0.2103174481389908	0.14649125312928785	-1.0681772488000105	0.6727099476043026	0.6635158447299893	-0.007816221599137581	0.7602862529707095	0.12450319681066196	0.29310089324927463	0.16730179603737547	1.3066036691944365	0.5273382323646187	0.1833679954769993	0.49539193788071256	0.11627943369914515	0.39409225047343877	1.512114457322776	0.45644416065272303	0.7399494203501443	0.5311608386530083
-0.43659383868408014	-1.503658175005945	-1.1221969582098856	-0.11930145840136626	0.4291889424493172	-0.9943066650145911	0.8373829903284085	-0.8939082992157639	-0.1531246970331502	-0.5432512367402856	0.2920252543376697	-1.043745131442365	-1.015419122072132	-0.8375813989510216	-0.0779359902425166	-1.3451473340145366	0.5748392676530861	-0.7884343416299345	-0.7697432721051383	0.5695538092305045	-0.5098840014504098	0.6623008460894555	-0.7784680024460158	0.6009399074604888	-1.1952397261101049	-0.04662516930484725	-0.09890125938925544	-1.5268363701896526	-1.3892394077344268	-0.9418193060789803	-0.6524027505580688	-1.4300011514751783	-1.0644325575356492	0.38324231643797274	-1.2237183551543063	-0.30167332626422994	0.5240509352470119	-0.5841391669577165	-1.060846912333616	-0.5826378664951787	0.08087569446124891	0.34271022958215097	-0.6733964369239834	-1.1211157162158387	-0.5974832536601881	-0.8185632870328441	0.6383503238945559	-0.045762308627200966	0.13637095499108856	-0.23389235404771092
-0.9965840923809407	-2.0560943273957064	-1.244119179622944	-0.09161352659662195	0.6558737893376662	-0.6733611027519751	0.5153039302649061	-1.2414523945985463	-1.7462732803138699	-0.7011107500781575	-0.9105550835598633	-2.3644340353024393	-1.4642978533504554	-0.3109023991776071	0.3598017193815487	-1.6386574277020194	0.07218129119401524	-1.7030869944463152	-0.9590955619617075	0.03367761284917478	-1.7699877952014564	0.3569712081809794	-1.6142588950928118	-0.15392062633424997	-0.811741797570846	-0.25658231163960815	-0.33808599745382983	-1.0666234576919063	-1.1961572848904647	-1.9242753064451357	-0.8252256937218776	-2.183193901743809	-0.6320225173844877	0.1016272386185403	-2.244831772983543	-0.4980993133404506	0.3156832410403013	-1.3106386156081202	-2.2521259333049386	-1.2902007529143749	-1.24352996503025	-0.4159756295860063	-1.487822640067242	-2.1214746505095308	-0.7716415464846466	-1.3330947360319574	-0.33478149177391703	-0.19359683723582033	-0.4850113174904946	-0.8680985572604142
-1.0477962310644533	-1.2014160088195163	-0.5047700355838065	-0.00016124691693218473	0.4085488695240424	-0.2536801866082836	0.009293803059290107	-1.143684351780862	-2.3155580498319903	-0.49160618980768417	-1.7545083451994672	-2.2662779901962145	-0.9100609923523927	0.04220318844570575	0.3067116516840625	-1.1078036698647427	-0.3929520247771033	-1.7290420789191943	-0.7683524086116675	-0.4886954317408662	-2.1341195953369234	0.03416177290054695	-1.837714288540091	-0.5583622552506579	0.09796214090804799	-0.19025264533738545	-0.5909310142986242	-0.32824727049405644	-0.5671048956807669	-1.6333876111114412	-0.6743850508236506	-1.4634376788153167	0.0827976349461526	-0.17292531756098234	-1.7284020768600685	-0.556137964710138	0.19091137672660155	-1.865662975552237	-2.220050456317538	-1.5160868876842253	-1.5947848182706035	-0.9351502886904478	-1.584748022059336	-1.8232193109041717	-0.5117703943547698	-1.0480575487048578	-1.101841363392278	-0.10628396252557672	-0.6467109943772167	-1.0130146233645743
-1.1180444025915859	0.1430827144146873	0.3733760742081003	-0.2909646848471767	-0.299346731632322	-0.08169605638811382	-0.6109342342446457	-0.7254625141041575	-1.481472641512867	-0.31342170937213465	-1.6633252329097192	-1.0519359058716278	-0.11681489414331633	0.008465268040995531	-0.15637992501264034	-0.10378026565359787	-0.5961638000064206	-1.1513242377993314	-0.5346090395897113	-1.1259211080330078	-1.4715114101339752	-0.47025245835327883	-1.3229472476421975	-0.6545836144711357	0.6722189962245148	-0.10380373891357983	-0.5936485614538057	-0.08636780515431729	0.030594682523069648	-0.7065783694019625	-0.39675772816009286	-0.03555181186446007	0.6469254454744477	-0.5302466716981511	-0.2735134377214133	-0.5992618021067193	0.13187236941969532	-2.0526774314657663	-0.9505130446123258	-1.1141316858784782	-0.9191126841222254	-0.7264603605177126	-0.809410025804355	-0.6473953572662915	-0.31391737684215976	-0.7481503653048696	-1.4067081008480296	-0.13087914370707848	-0.409939032419474	-0.6706706246606102
-1.2962957633898013	0.8817220128757157	0.6296278681592163	-0.8583825088843199	-0.9143839737007382	-0.05635624514132836	-0.9993679081422671	-0.3282589170512624	-0.2613522088335358	-0.3993967493883449	-1.0922495774782637	0.10885231451719513	0.2863705209629833	-0.2631369820006031	-0.6829218834998501	0.6373521396838119	-0.4427078553101225	-0.6987046334459674	-0.42081247335154126	-1.6994357031521814	-0.42738430800961696	-0.9979662172495783	-0.5501711918392662	-0.5765282372143282	0.5606915096921996	-0.10218141264370015	-0.11342338209891466	-0.40488949235272975	0.42679400255519373	-0.2611688442366774	-0.19980655793431618	0.6502185399065873	0.7347556359929676	-0.8377014200243605	0.944997680392287	-0.6871940692597883	0.10650845948835769	-1.735253553474145	0.4227506578879757	-0.40578544707438113	-0.18511341541532372	-0.20448117280725436	0.21736122441297132	0.32392680783078875	-0.4010195428872344	-1.083750819958188	-1.2083940520936116	-0.3803815904104213	-0.3204318410745196	-0.2591454869647377
-1.1792687462340161	0.8146212476372182	0.21580149112948963	-1.1435012215863218	-0.9248050315802047	0.14599075535904815	-0.892104347890071	-0.21139641738695164	0.08291822851035062	-0.4778798088071976	-0.8093412051224554	0.40642193566468093	0.375857637510007	-0.5043367932976375	-0.9418049944975482	0.6967243627308427	-0.1560435272602458	-0.7194525778729162	-0.23059351337847345	-1.8403520345108861	0.2519542887076153	-1.2342034198805858	-0.09133972112361403	-0.46697475420584206	0.19720610432117672	-0.054585846020193986	0.5867063464742707	-0.6493182973134208	0.6831312712937359	-0.7308186558636512	-0.10594231013997009	-0.015740606767123033	0.42030458620891586	-0.8269759130731672	1.2561251386277126	-0.6881539583491778	0.04152689083868835	-1.012075393899917	0.7979120335848154	0.07028391416491524	-0.24436657808408124	-0.12399841208893086	0.6527423607272763	0.3681896717316197	-0.49575625070435064	-1.7734548971808624	-0.7521657153255172	-0.6614743030377274	-0.7795078045954036	-0.20219225127265852
-0.5665111204278631	0.5626574265613722	-0.283209621618131	-0.820767022169583	-0.44439286982745607	0.5348721169625944	-0.4386327127126526	-0.32256005205721866	-0.5890362793805363	-0.15553141892505065	-0.9276244158250707	0.05660002712428057	0.5039590821139918	-0.6392742640116953	-0.8326016636780474	0.28931143043333163	-0.11517278957039756	-0.9291121155995135	0.2679818909723603	-1.407696235902687	0.3760245295350299	-1.0668595069589748	-0.031137294499626107	-0.4304889012762531	0.1590333103061303	0.09130275747046321	0.8470782519064178	-0.3308869825607472	0.7717361216460207	-1.5316214526118224	-0.00509198990488396	-1.1537327023400585	0.0887702898569194	-0.4747142940122041	0.8816258949339948	-0.43743982912348073	-0.16579007818641384	-0.2509384736609193	0.25656506742397206	0.015268530125054414	-0.8914730925346545	-0.5817730109750092	0.26881132486785275	-0.28937984710464143	-0.26208486678080684	-2.006814631647177	-0.3776769008750495	-0.7538312519200108	-1.5458785170496523	-0.4784950934374716
0.11073420133713928	0.6613079319768629	-0.3610164759899642	-0.22267420336407343	-0.06897933993393025	0.7254534245460169	-0.07736878699000818	-0.34540445198036956	-1.263789408765545	0.4883391708439972	-0.9027038746972156	-0.15199253410501531	0.6531080999194048	-0.812172483132839	-0.47578384658180867	-0.03964124606978618	-0.46173942413395896	-0.8926517877980619	0.9152146626675283	-0.6663232504723885	0.3332469092066239	-0.6883496707891357	0.05057442143509092	-0.492480787433185	0.47501571248865454	0.1188003723257725	0.320659617884545	0.3162294444064246	0.5773123228208764	-1.767257777500403	0.15114376596440032	-1.3564005962263304	0.06820797946946028	-0.11300607712320229	0.4395720091724246	-0.003678404841838248	-0.5057123561484295	0.18336459242955302	-0.1444505339148682	-0.4042656465913488	-1.21619095791468	-0.8596712608796008	-0.3516686515797396	-0.8367090582168252	0.19844188066492816	-1.4930054292809556	-0.22519375903767744	-0.6049869784633716	-1.9373371943180218	-0.687658946228271
0.2518049413569259	1.0002408127459024	-0.06975014129987205	0.03087238347283088	-0.15036487508805577	0.4653020873464583	-0.06672678075390243	0.003568169190929049	-1.0413878369680414	0.930533331469968	-0.4112886864865008	0.24541427388187168	0.5210624331714168	-1.1207963720399297	-0.04103990628566138	0.04019536349613052	-0.9339116746272558	-0.5331140122547886	1.193774687683769	-0.020571970730009638	0.5594485467818742	-0.356369841865333	0.5372023858895502	-0.6067270861619929	0.7169935511966288	-0.17899374229826345	-0.5423349335304875	0.7106203804852311	0.21092881636935737	-1.1007819023119414	0.2745083536447525	-0.18982591590166853	0.3332243152223379	-0.039069018038707305	0.27526281026293764	0.2893399097222933	-0.7510147308800922	0.28865406797942644	0.3045105883414164	-0.7566470188097277	-0.7598226235381382	-0.35185293600364903	-0.516096176866148	-0.7305047489855743	0.45619076524046925	-0.8059528734148276	-0.16666408068886804	-0.253503118489413	-1.5299714888402571	-0.5680028326768709
-0.14016686770794615	1.1641386923872719	0.19999850074373338	-0.23661176808815132	-0.36354659785995636	0.0809094474883893	-0.20060463340129525	0.6978002223584291	-0.16397502342946219	0.889832215174264	0.11622378317548838	1.0144995205319336	0.165567033127652	-1.3932950984635182	0.3959598938709788	0.38712828909808944	-1.135771783484166	-0.08228532008582035	0.7508372391816667	0.3516174596645601	1.0600688032735637	-0.14038469201576279	1.30592541725207	-0.7209644580151423	0.6665153351111569	-0.596115688887731	-0.9132375588176765	0.7049204953187245	0.0709275134405495	0.07175206672088759	0.2740829098557183	1.4077206355362697	0.5527632034545269	-0.09360082346111619	0.31192204408009827	0.18447547127863098	-0.6054284529293569	0.45281340571917106	1.095822687754457	-0.7359966720448627	-0.024349404350496998	0.5663014303830173	-0.22006887839960276	-0.15470808204777375	0.34019937927762434	-0.6054722081241465	-0.02517415164233	0.274900979872067	-0.6031178817344112	-0.2998390579194148
-0.3906638649918796	1.0646421327013909	0.2425063311600894	-0.5475407583848482	-0.1067730037665591	0.20680202993093014	-0.04433383117803307	1.4056195671208103	0.3842165655340445	0.7870429052934307	0.05992611285004804	1.5742229147979425	0.19467405407005003	-1.296136075855802	0.843249264916584	0.6049691574253034	-0.9195384846250784	0.2869863717885043	-0.16513844480963766	0.5509925176352476	1.4475651208799487	0.060256939918500015	1.8585813027106848	-0.806132080950182	0.6377663779820212	-0.5895819515151759	-0.4847728027070185	0.7490124386299626	0.40853866839447395	1.1231616671163314	0.21794696743636646	2.1687820796115362	0.44220117453985686	0.20186473149871795	0.37567726825331327	-0.16059566598119726	-0.01566656628777042	1.0349194991779052	1.1192163202420546	-0.3651776044240953	0.26081184781481115	0.8686044644919766	-0.070931875457903	0.31231882197503075	0.23867824965026826	-0.7582959322401852	0.2102675492617003	0.8764313314347801	0.14927380257387474	-0.1934597765417231
0.07043146325246648	1.0003850026197139	0.20730356611372378	-0.3441119801583257	0.7318115496783727	1.0512881771617333	0.5480154433335717	1.7596334247301366	0.14966455618886554	1.2860928356388384	-0.4544046174187916	1.5296419725939219	1.0681499728112684	-0.6744936760260912	1.269902025290996	0.4775562759507278	-0.4405277602550411	0.5558030158232669	-0.8671389459303838	0.7067994256979337	1.3728121128522754	0.309020909247152	1.8652145924118466	-0.7904377285029053	1.0197905718570681	0.13236556197655944	0.2202798351365549	1.2428129559298862	0.9198206186059884	1.7046690244971436	0.2983772631076063	1.720431339053514	0.09722479029403627	1.031613906335925	0.45072879852071135	-0.21732093724211668	0.7029044997800382	1.901329761281291	0.023432715472919217	0.1136664022440545	0.1165035186260159	0.10485712764510159	-0.3968812220306483	0.36879919118168075	0.6648228413387487	-0.5034642916513045	0.43448013921513373	1.2541181938597354	0.32865201359444035	-0.20200875327015821
1.0089545125934305	1.129781495596516	0.31312054817474827	0.32606439681556376	1.5528326502092566	2.0572474436036865	1.1885982547872926	1.6114564709495793	-0.22627820079496608	2.366674769951901	-0.5333794167896864	0.8783871246600348	2.320313997965515	0.24612198321172954	1.5203401076517926	0.19369373982654534	0.10899974873059227	0.6380587450948833	-0.8459493864710789	0.7756936642967179	0.8588988406688134	0.5183386836030276	1.4602195481487887	-0.5194385911452911	1.6234944824263513	1.1734906817647084	0.5092616663925927	1.9228739341753416	0.9819010996701597	1.8098298802933568	0.6082529766931385	0.6890085723804582	-0.03358686296747759	1.91826033851511	0.5714688062527715	0.4289680634181602	1.09925895781433	2.4349244984894063	-1.2983752333918201	0.4707334085058539	0.23981897163528926	-0.9282192644064542	-0.6634787112861318	0.2521971774622591	1.5442903573100295	0.5320978962541566	0.6241949266161915	1.0777491071082492	0.20014799261819138	0.022724052594083406
1.596547105131252	1.1252128256160931	0.5610679391808279	0.8242920254847398	1.6373348553423706	2.3794555705706815	1.2639343159060605	1.050160199207719	0.1736284826283347	3.0720637959817685	0.4345646812514276	-0.09555153650080978	2.772957725651142	1.0200834428858594	1.3821623861490488	0.1451605938425353	0.6783442668299885	0.36638833491795325	-0.19973303856015315	0.6191238030402036	0.22726223096398482	0.5426617224247969	0.9721277877302059	0.09738816092713166	1.6970343922228461	1.738561063196907	0.32629843267884057	2.073957901005702	0.3545088693615323	1.5455501850808573	0.9728177324816468	-0.18256677492436946	0.41984490974655914	2.0981840507744725	0.6112739526020263	1.5859757720931846	0.9380350054722814	2.069662872818455	-1.668481636766076	0.6154233617606079	0.9703029920015174	-0.9512702615971689	-0.04883690962853029	0.36556022847423914	2.0918063960276134	1.7517203843069329	0.8713066885466759	0.34305271937501053	0.3290001327846831	0.5507489527086509
1.281212066036073	0.5239523895490236	0.7859367804209966	0.6286884542062344	0.8838833438478504	1.6730906123140659	0.5206904621033963	0.262742082578562	1.3636883208420874	2.3901035436540607	1.9115303831319985	-0.983399065687151	1.6752051954288765	1.340355196043443	0.784202407193996	0.489442176166207	1.2213646803533005	-0.11502587124130832	0.5353715186145991	0.23034765109236144	-0.23117755166308349	0.335162109627571	0.49191237430768525	0.8478544164100396	0.6857239702434603	1.398195463584615	0.21301971462937502	1.3325514324075984	-0.49204068665986683	0.9884689439365631	1.0531423239149755	-0.7020398070382784	1.2850375514205876	1.2823415825887718	0.3462746055278705	2.4702653909308707	0.3181887768226968	0.8463419748577303	-0.8901816583141949	0.5852001759760027	1.6780944418076453	0.3810149292531637	1.3939393997929244	0.752839911959726	1.5375686195792109	2.19518894365709	1.192810551341197	-0.5067159370545761	0.8870307386803095	0.8905263768760253
0.3322872905859437	-0.6231089956771678	0.8749839724858323	-0.0735434719238627	-0.10165144369083291	0.38253627680255725	-0.626040419002591	-0.531894111948028	2.3576081524212325	0.39860652387364465	2.654858859692291	-1.3969576732414974	-0.4441473388417675	1.241397208820883	-0.03847081104271305	0.9283590573242472	1.5127524000810826	-0.14520914274472208	0.9096197626088742	-0.16867444952268526	-0.4592861651001632	-0.0013926990144554215	-0.1270313187968209	1.2266151997319636	-1.0731600917760773	0.5051712263285185	0.5223611641863799	0.14464562576808795	-0.8611885794054508	0.23330321920316094	0.6655530169108939	-0.9989663699277483	1.8557353474434843	-0.018541255307944194	-0.2459859533368044	2.309553226714365	-0.47696555269485463	-0.5510170125166688	0.135436817482872	0.49278671140531133	1.4528431299042568	1.9943325087356836	2.442885810328703	1.034203872488831	-0.0052468707796515	1.615073154977539	1.4033871823406852	-0.9268648514511872	1.391666074239641	0.5313184166559946
-0.4839069256861539	-1.618460779132387	0.8232751542262919	-0.5744811990467135	-0.5997252628224397	-0.6798253711974712	-1.3706647422169038	-1.0378654429132008	2.260551032641365	-1.5996929922289804	2.033820491546015	-1.1654265682956195	-2.17603967900012	0.9785100818948056	-0.5982043543354318	0.9796886926655366	1.287062388337858	0.862657028316358	0.8718927238371047	-0.27285116909508766	-0.536167346351702	-0.28057987885503416	-0.8431305352866255	0.8525034091607244	-2.4882869275516826	-0.18456056074118957	0.933326860537703	-0.63214236517499	-0.5659387477059921	-0.5378939971711154	0.019562533215064556	-0.9916626610528678	1.496347291547295	-0.947766906986018	-0.8571669386630569	1.0416301915648238	-1.1477525036170027	-1.3072784486240225	0.4931562001462937	0.4726506315181873	0.27971666443279064	2.417707417993247	1.8671353064246734	0.855157295899695	-1.4781053019156525	0.7264684628354027	1.2755438479356078	-0.7493930643047061	1.1824301745092882	-0.28255740252251804
-0.6493051738926576	-1.7322131177017561	0.6310832187895851	-0.38608285374659757	-0.39348347272863426	-0.9607317954566387	-1.1648488692399745	-0.9425092983601756	1.2391019508794507	-2.190287827901749	0.6907898548890973	-0.48254748615367177	-2.478240890687561	0.7438850294703225	-0.46295962399202906	0.504652519830342	0.6045585149052813	2.4777853013354285	0.6304014104780824	0.04698590436029028	-0.4635615272764989	-0.3352155045719293	-1.2002224293266335	-0.060541127752653384	-2.582000285402323	-0.24846395009972777	0.8950859081940367	-0.521897975825382	-0.04039156295883388	-1.0902722085990861	-0.38664476564030675	-0.4472841641324329	0.3334595090630065	-1.0376375013105945	-1.1096597800313734	-0.5291737711509232	-1.4273408066033662	-1.064949815432292	0.2072968248986253	0.5965199385188398	-0.8130537061550396	1.2383779967331834	-0.12697679124513161	0.3201668742692024	-1.7714150813860259	0.3436400137443848	0.8142940865495334	-0.26484218888414474	0.14994359347941408	-0.6180823648470729
-0.25644516543633267	-0.9258580974744388	0.30427295607381366	0.28694745830514506	0.15228465364427382	-0.4513048338513436	-0.1836709574832923	-0.19921116620534066	0.2609456465435453	-1.112571598169344	-0.21527057341927083	0.22729681337068744	-1.483024707134653	0.5077389714371663	0.38161640041409345	-0.08636472109736368	-0.05187949324416272	3.204863703637688	0.3465430606995681	0.5888077558470831	-0.12907636818481336	-0.11881179417154293	-0.7281198021615993	-0.7521329474689747	-1.2773335458849029	0.0987796056303191	0.39562863822821936	0.20567178781495069	0.25761456323917387	-1.2219644327071049	-0.17342830366749507	0.4573335427850984	-0.7025151728954696	-0.49240155942067254	-0.9298448987935802	-1.3150400545633747	-1.1485606205155874	-0.11521355428559692	0.004450820906295484	0.7918159646973785	-0.9001033917478307	-0.5231985555734304	-1.870819044094302	-0.08066779212965652	-0.7316957381759054	0.45242276232139783	0.2882167191639042	0.15920860982308516	-1.051219232570914	0.11203339955969306
0.25101037904152446	0.0960345202929833	-0.007277088949799649	0.8067138875860206	0.48667768688187807	0.4315021410735819	0.8010460206855053	0.7380570230939135	0.0005207770674944119	0.569060636351082	-0.2556137977104926	0.6916781538671056	-0.14559123632695392	0.11869241437238208	1.43146026942927	-0.2441090303615993	-0.18851596884979374	1.830696345531504	0.04477810614862429	0.9089795361926942	0.49978635170284574	0.21587509145862946	0.4255285813801752	-0.5848152323542612	0.562471084014359	0.3742377712934487	0.018371877290034908	0.8755963738349694	0.3571076186329221	-0.8357230541204206	0.5504494775270107	1.0130511758100575	-0.673599151717882	0.14667555104297247	-0.5831256770738825	-0.8078747684330302	-0.4248056988061404	0.8751428493602565	0.31017614494644646	0.8794198820866364	-0.2109979538653522	-1.4298666340340673	-1.8507724222356867	0.036374835063738065	0.7020066467164285	0.313840371275214	-0.043006848374701534	0.4426252825982373	-1.5513538868793881	1.3084495497039668
0.5221061484586043	0.5624543572176071	-0.027486804354429607	0.7343284403109851	0.30335136317745015	1.1109059660963585	1.0482464314600646	1.131578433462531	0.23186722821013925	1.4830488886989412	-0.006026134378788424	1.0118583761385005	0.722627918173098	-0.4490341617235927	1.9742624376253097	0.09470970307839523	0.17749825468983238	-1.0546554547033413	-0.2460924647057959	0.6364220344406644	1.1935164116959684	0.3496905356932748	1.4347936843820086	0.28636224575489344	1.7930331843226361	0.35656956326453415	0.1848179317399908	1.0082496829799836	0.5663665842675663	-0.023057034082053098	1.2096094458469036	0.7006921970451877	0.426793567858159	0.4834912098635443	-0.32402913934875555	0.511355155236024	0.27355870491318246	1.3133603383892494	0.7476407547978815	0.7505441688417062	0.22568775604613941	-0.9216298747794682	-0.28523752902038424	0.5723671864617541	1.3536410204286418	-0.552822306358065	-0.17517716565400965	0.7177179205288309	-1.043119650510649	1.6496105818312095
0.46659306950814217	0.32806111197786564	0.32840073102503414	0.14681537833089148	-0.28861158099772044	1.1185107752884529	0.44169767565906076	0.5907877589277719	0.31032310044072864	1.0940965724757832	-0.13542214409554143	1.4122332862467284	0.9859532934127744	-0.9409109499391443	1.6082140560289326	0.39266215998217074	0.4895264773240257	-3.1805466574959325	-0.41192342455316183	-0.19350166217831735	1.5470947138707463	0.015888473460747336	1.5110380911938848	0.9796077157156987	1.7665438346843072	0.18677911980910697	0.5618919168182638	0.6170411586564605	0.8909099495501603	0.8557304471991385	1.2090737811978556	-0.07950607073955768	1.5657073304202827	0.42626354089360247	-0.10654880352091943	1.5742338304814654	0.41848420727785335	0.9980352957245815	0.6633957033006671	0.49814607719803883	-0.09954528260389701	0.35672013228854943	1.0959571996127482	1.0545411575759003	0.8156258418071481	-1.6769615683462549	-0.2923517657573273	0.9742541190461285	-0.03117749590107355	0.4855671600360006
0.15515338994127761	-0.11724854405902836	0.6937845030384571	-0.5826779098999074	-0.8590170322973346	0.367705667183765	-0.46275122019850695	-0.4895800332985176	-0.007244135769116725	-0.06260077350013503	-0.5388004497909664	1.788247857554711	0.9130862649606434	-0.9377243465043275	0.5486870399702225	0.1081582840603466	0.19157605913594974	-2.6163991898267285	-0.384873227589091	-1.080836589256273	1.3013557539888032	-0.7168600996789894	0.665237512153729	0.6997019047125478	0.6837972655323403	0.04953313818693194	0.4290479994475278	0.06730756272621716	0.9179046981178521	1.2536858644153375	0.4463941699968404	-0.33610413286663404	1.6139429783432577	0.05101228938709191	0.25164051930864517	1.5892042489758869	-0.0654249491501653	0.18034114606283036	-0.0738718141704664	0.3094431837037173	-0.5708826108061638	1.3119393407889166	0.8750640606493088	1.0649314984474514	-0.3245079254273634	-2.03041514755582	-0.5053851272990022	0.9419673322798546	0.6589945797073801	-1.384178073713992
-0.2720544305530904	-0.2727562707500763	0.5088886503168538	-1.1488688339833897	-0.9276727014247287	-0.6950235472380898	-0.9548565333780621	-1.2340198099319164	-0.42880386345815863	-1.0663382385279438	-0.5903092608927705	1.6649515828291728	0.6566677066616168	-0.21422723793374118	-0.5421258555299434	-0.6435919911968558	-0.7243309286900254	0.23877105463724035	-0.2858589808571012	-1.4104752979032227	0.5883791033818174	-1.387853705573888	-0.3293029192100942	-0.4930611211706622	-0.631837527196449	-0.06995909177494436	-0.4151579989668522	-0.2552921301558242	0.3743369397453388	0.7825393574226956	-0.5694163820540411	0.32330954124798017	0.4634005176399081	-0.5005296809139875	0.6363650472150837	0.6262423585693299	-0.6399110485326582	-0.6059908837565292	-0.9724948363538277	0.21054606423538605	-0.33171133510811973	1.3341384866182309	-0.6055631856632694	0.5429935359624014	-1.1409173538839095	-1.06260386231199	-0.7350730639264598	0.409607639104164	0.6035790850121704	-2.466429373496009
-0.6000697462602136	-0.17576910111621621	-0.33731246522324043	-1.4000270567002415	-0.31278083270350954	-1.3180560319387216	-0.7536203889678335	-1.1158809991399259	-0.6779073429361097	-1.3952305668033467	-0.09749353067677906	0.7397830853945311	0.14976509187168469	0.926540204347358	-1.057402678623122	-1.1628975086610709	-1.7151319204409599	2.869980457394058	-0.31810330317872404	-0.9635540472428372	-0.16093322383127878	-1.4596954176842594	-0.7293737280970691	-1.7277386336730876	-1.320549681625093	-0.25335052266571234	-1.3184600251384282	-0.19749475242985634	-0.36394990742525435	-0.395781951848338	-1.1232032599734842	1.0477864007522466	-0.8268534660340173	-0.9730444344262708	0.5308460282388348	-0.5423855525168528	-0.6326826627696304	-0.8577417882988367	-1.5061250288047165	-0.001589830168778969	0.47701912327155693	0.5774034610891435	-1.7119389978244466	-0.2545652094309687	-1.1758315742829153	0.7286313462583706	-0.8384253226619988	-0.40431762691673	0.05896372582743575	-2.0446073327391385
-0.5922660410969739	-0.2806731680414961	-1.2133602285320757	-1.2077238914924806	0.6592059897848104	-1.0340975984640055	-0.13361739457859007	-0.45390491223884866	-0.8435616320446052	-1.1321034058807284	0.3578638065070523	-0.5841491189572025	-0.5750709962472046	1.699597691946644	-0.8587957548399766	-0.9454172102293236	-2.1717077035290844	3.014306784078364	-0.4917983025853029	-0.11575692703933393	-0.5711808467072431	-0.7688034709813217	-0.4814365583357396	-2.1128167210753377	-1.0420598314803509	-0.3933928781851754	-1.427736741314253	0.09535505353989149	-0.5381202662178555	-1.548392488437285	-0.877435542787953	0.5753654301038349	-1.0609166633971112	-1.0216469077961718	-0.48589531403501224	-1.1315861588938159	0.08168524251231615	-0.4083111563948996	-1.5671766597639627	-0.4791891968518086	0.7579149460250599	-0.4002084831029832	-1.2990185482538612	-0.9723441345359756	-0.6483326378953759	2.225761204370556	-0.7503206337015466	-0.9248446627017415	-0.37893669939901337	-0.7610183331342917
-0.17256621707788228	-0.8247455707739694	-1.2715708454219263	-0.4806049449190295	1.3389794137570485	-0.11559936418846295	0.4342246398154526	-0.01873006533668821	-1.053517866180519	-0.6478108318355071	0.17189895739473685	-1.3876999777749215	-1.1713455160769335	1.3840564015427852	-0.294202885045695	-0.27556964818121377	-1.8713914436937489	0.7997494249325332	-0.5437449080977494	0.5013594166796558	-0.5942674616030474	0.31377583729844954	-0.07547900624949906	-1.4727451370942548	-0.14971932212853076	-0.23844170673810558	-0.5658065589269526	0.302287656825462	0.17728997845767344	-1.8676753029564364	-0.11667661413486023	-1.2700551447075623	-0.09917259389928135	-0.47453978073640757	-2.1052493797894445	-0.9187561510264944	0.9396391648441543	0.4649604698504631	-1.3075235544394161	-0.9961263581999468	-0.18551001765101738	-1.0845768153068678	0.1832679166601375	-1.3140780934100282	-0.038399283559352834	2.616806201812347	-0.46362163264009104	-0.7298518781431568	-0.3201292339259309	0.2168858511354686
0.44577718212545114	-1.4169769592789612	-0.32348955818128183	0.5989060246365875	1.2862991027060477	0.6220451962331965	0.6807524549236126	-0.17465263623310037	-1.0492455806497976	-0.24934224101772123	-0.41803910184482124	-1.0755881311379016	-1.2077622123683667	0.006489426807355433	0.12445896984183416	0.08962717429562833	-1.034004140606923	-1.5390457486594111	-0.22621458456403878	0.5517976189720695	-0.44777768316892996	1.171325604779144	0.10175774061754307	-0.37052547408964803	0.6291343631288985	0.25962818320498093	0.6370297793789114	0.17366026087510802	1.2414133901021098	-1.1003570903754105	0.5486199674774058	-3.141996766075197	0.9995194228461224	0.38518891347563594	-3.2853709435347067	-0.2585699344601112	1.2547865826956972	1.2273400231163138	-0.7852067245519861	-1.0391016450968797	-1.6390330667239645	-1.1893708726783645	1.3503273425836348	-1.1180282430134507	0.37492960700776806	1.935649915745477	0.02156649312318803	0.02625971371597669	0.1750941403773488	0.38190689334685934
0.881911264653726	-1.361994329333178	0.9034614931235332	1.4783358045846415	0.6676482633507144	0.5582850115888892	0.5934123598839145	-0.5177395373704128	-0.4257240229847865	-0.07727773947675243	-0.5281636101669144	0.012582927637860784	-0.5992908248251468	-1.4903429620691966	0.083447903236004	-0.20468987414454493	-0.08175467989880504	-1.9924232018116743	0.33457511414207536	0.19974746949837538	-0.32457748576026224	1.3997043432907479	0.0907908835012179	0.4763118941748232	0.7671443261808175	0.7446155359383713	1.3961181775955671	-0.26728529768451403	1.7188815726095734	0.2652928328057621	0.7160040774133488	-3.403677414479943	1.0337966807594867	0.9127486458106573	-3.0500733845956143	0.3380083324292082	0.8690640481668341	1.4390040780176387	-0.008864227140173818	-0.3434962555447469	-2.1243436437262018	-0.6733809264999726	1.388715634558405	-0.44903310007426733	0.5679009703760796	0.8517732364215784	0.5976257472506925	0.7249307096371045	0.7628266473954194	0.1314718132170465
0.8827821652019734	-0.41798744449545056	1.4585354383891609	1.5874914567376774	0.06678442233748079	-0.17970036911617734	0.2269119587173667	-0.4007522697377819	0.6776203618366349	-0.14784468054988775	0.2903150442326722	0.9238530151762441	0.2535725908782442	-1.91910147304538	-0.37637400309096963	-0.7199817221945155	0.6065361947244721	-0.6595136964142055	0.6687100533461763	-0.1963929493976017	-0.20650201017801598	1.029940824330096	0.07227809062898437	0.7532590325862704	0.3125446804851064	0.7363674160687342	1.409495102354907	-0.755256820155799	1.1587444539239171	1.4196517619508007	0.4629506864919854	-1.7431267013376583	-0.16347345765097707	0.6225784454407425	-1.3706313524956597	0.5879510353267574	0.20939180390537368	1.0059292900084946	0.7507944395975555	0.6914521264690866	-1.0077265828899635	0.22865556459372346	0.7021507383769254	0.3428294144394569	0.5496640862944331	0.052971403737154886	0.934110583697508	0.8270745411638307	1.1200311225999426	0.03472859839275028
0.5086094387707154	0.8400448289631498	1.0626466332047442	0.8862830855017128	-0.12912405575685457	-0.9131235952234276	-0.3624024605408883	0.28930026658285324	1.4283172339770298	-0.3689486451761049	1.4114043188530074	1.027089151142391	0.7864300826167717	-0.8908523227782548	-0.9452237059885249	-0.7867333730690808	0.8298306187088462	0.6808887961738151	0.42486273446974837	-0.4801524977855203	0.02921047208631476	0.40083131515662473	0.0011253345698704058	0.6316991258979909	-0.23469663220588224	0.14745261818374447	0.8866649015461874	-1.0334749765426705	-0.031295884624562065	1.844376834670363	0.14812548964496308	0.5571305057559046	-1.6050116596327533	-0.3207624329277692	0.7652163466444888	0.48374693549409004	-0.2086366972547858	0.16760638047802426	1.0159049793895683	1.2587303499068478	0.7992485459352168	1.0290692340497367	0.1790005339049853	0.7776912916817708	0.27731316512168763	-0.21815646903357758	0.6589368483835937	0.32222116882162644	1.1107470763123273	0.17483324206866865
0.03992949496989004	1.5049533829012958	0.23356187010313398	-0.009236268665258604	-0.08685717826049039	-1.1180062371822659	-0.9723413428658358	0.9997028443673607	1.0991789538121706	-0.5643303748715083	1.7555440845359083	0.5468412735852658	0.7339991414082566	0.7393767094159577	-1.2704706595516717	-0.3253102898779305	0.6268659045252715	0.614106003346942	-0.22654322555874631	-0.707951174805748	0.36409108636054716	-0.11206396510961654	-0.2883345970160765	0.46443193015539547	-0.417627407869572	-0.5548722818814673	0.18149579649867592	-1.0669921758201264	-1.0255411193579318	1.5720395620252612	-0.004452118006276028	1.903378255692738	-2.157114495133256	-1.1743099206905223	2.188149169129146	0.1182686179236524	-0.20953695544917966	-0.7055886742461893	0.6463159532420091	0.8996432545592178	1.826162680271809	1.2225886813521956	0.1434192620111628	0.6053510664254093	-0.19058534147243272	-0.19769971693006952	-0.20794924670874512	-0.3187190259454839	0.7853466044203612	0.2833820280721298
-0.2839121637047233	1.2026285013066884	-0.4179634383404538	-0.36842175470872685	-0.2254337829071201	-0.8797079285365726	-1.2280046971914647	1.1310792304133077	-0.06320973852677396	-0.6077240778825047	0.9508135017327711	0.13929231815988796	0.29002950627758745	1.558406283520059	-1.1958457761571184	0.08700517304315496	0.24233422633163523	-0.5490809193166567	-0.7353761386887828	-0.8481814195109202	0.5568581999664641	-0.2923538347840516	-0.7078155606375086	0.45626153066391567	-0.2353088582411137	-0.794144269924436	-0.44514361833403404	-0.9980667832771981	-1.3098871761080284	0.9608856136581276	-0.11453369926565785	1.7658186679907009	-1.616761866643544	-1.2678954625268424	2.448501023073751	-0.42578875025143986	0.06827910068918526	-1.321399187455059	0.16760682368283597	-0.04010574692488034	1.515353536173938	0.6416525471938446	0.19239274960212194	0.03556093980500612	-0.6128784134369549	-0.2963402807484766	-1.089346388922251	-0.6039463395205275	0.3236858733489703	0.26110479535548536
-0.4542585193042368	0.4193846393082101	-0.83244890238443	-0.04794614055253736	-0.6543410362439838	-0.6747160563504875	-0.9062390102969918	0.64243319005843	-1.0279228979316992	-0.5730360636843315	-0.3285482709931283	0.04791785602691868	-0.15266348876650074	0.863299834043502	-0.8810840448814957	-0.027995283171062257	-0.0655547277648283	-1.3920506140168025	-0.7465219786012931	-0.6762524843571838	0.3328410115088858	-0.164689182541812	-0.9053940730185438	0.5432737464864632	-0.10638335203827354	-0.5078272060992742	-0.8223480500930216	-0.9381905439020048	-1.0129983039998536	0.3168183932770511	-0.4736250181409738	0.7785182086498945	-0.7974157595241363	-0.643774418665935	1.9297156454476614	-1.0285650605718806	0.41758815418235623	-1.577136210839386	0.27856080357620133	-0.7897045095509109	0.5270092922882674	-0.3973473394587871	-0.11128633739353112	-0.4637740116292975	-0.7787183528453006	-0.7273884260715014	-1.3248748391528373	-0.45379741104824256	-0.04067094656959665	0.2911105260951953
-0.664394373593742	-0.057309158287932024	-1.352504854406879	0.4017050261425879	-1.067534246600032	-0.8148454852367719	-0.2941179374672254	-0.024455847836426906	-1.106261467889433	-0.6720749367679677	-1.1773643601977666	-0.1591328480384835	-0.3837545797127974	-0.6892499201593841	-0.68560287354259	-0.4326873090347588	-0.2520359220991786	-1.0441334603365107	-0.47405130494073305	-0.09405130254097294	-0.34948963355400675	0.018616161269245632	-0.7294521596667429	0.4907359764397906	-0.4239183651072924	-0.25881627545395225	-0.8895914559498393	-0.8819431214880906	-0.6656921965693637	-0.25924492985242176	-1.192318358919086	-0.21695052036184934	-0.6211597092706428	-0.03474427170799933	1.221975283662325	-1.4826498764977303	0.6422686577057118	-1.5723045295819638	0.9945726190644553	-0.9677805230682582	-0.25207340292469843	-1.3367026030780633	-0.6779230092229562	-0.6357046348231598	-0.7639072553789402	-1.3297809407869756	-0.883541052423226	-0.22400824291659263	-0.1506996352377303	0.47420169969779513
-1.087904153232532	0.04986742716636737	-2.070020694935639	0.3672500650330737	-1.1996278114931702	-1.1732577682937064	-0.025724679231539527	-0.4914874491403689	-0.6768386650196158	-0.9622952161225751	-1.381935612711596	-0.9639582134546475	-0.49053509982547366	-1.7162027301764395	-0.8433438435760214	-0.47810006274228845	-0.46754896131325946	0.015194020281464162	-0.431725680825697	0.5468522114172387	-1.2166047960995006	-0.059193852499737076	-0.5164464431746771	0.12418655158232898	-1.105170991043865	-0.6462217354544236	-0.7992698714940006	-0.8252898606853407	-0.7162109195569686	-0.7439367051407584	-2.0079765387605524	-0.8844054948700834	-1.1931837998722583	-0.13966097989264703	0.5705665138187114	-1.5824250681527081	0.516410494598959	-1.522914245899365	1.5162559877038593	-0.907804547290081	-0.6241921883245907	-1.7918508401960398	-1.072662071358862	-0.6471810867455607	-0.8228439897945641	-1.7143705787352743	-0.46635120864533997	-0.314009163458476	-0.05739777479918983	0.6221316742523478
-1.6250623356499558	0.3431873362383534	-2.5616973415704254	-0.13959013276698576	-1.1941217036285514	-1.3900676186295033	-0.3954539042399854	-0.7344170736219542	-0.603790593669148	-1.1516756666901042	-1.3841857883172515	-2.12725267451057	-0.6279208311315184	-1.423289162656234	-1.189595914976723	0.05672871209264668	-0.7473747501033356	0.6779231190946475	-0.8028021882219434	0.6638899555867033	-1.840847182067114	-0.4790089070690154	-0.686989069074502	-0.44171515034953907	-1.5604937962186052	-1.5924892157668682	-0.8282866363736682	-0.8568451118502712	-1.1882670412378225	-1.0206702352051877	-2.426057497867141	-1.1841422984401324	-1.7683006424060603	-0.8751690441387553	-0.029621788021903003	-1.2858774704972378	-0.07355404662481214	-1.5780827099884176	1.1351989300920526	-1.1263891913525594	-0.887114967107085	-1.751237216229443	-1.0437230795904224	-0.7885925516332957	-0.9775034307346981	-1.620442476981763	-0.7451879828283433	-0.7288110034808838	0.00400629662919042	0.5527758259202935
-1.850673101404158	0.3470475869213861	-2.363668852908526	-0.5043567803780322	-1.3524183745059246	-1.2327329688004538	-0.9026134862105534	-0.8428044870861365	-1.0733765537419366	-0.823393130954488	-1.4975766338760639	-2.711938699743941	-0.7503916292643893	-0.3050844468756919	-1.2541940691269309	0.6546109818704239	-0.7931332555180575	0.4189398081792427	-1.1695187558342697	0.09100812741910652	-1.8904223359460128	-0.9061790346883702	-1.0932709379141088	-0.7855056591296462	-1.173126070118188	-2.289533843679356	-1.0300620382710683	-1.0320374715544391	-1.6670875388321693	-0.8980577753504535	-2.0907937535780476	-0.8931260448598842	-1.5690853151138757	-1.3858623862895536	-0.41770834396489187	-0.7742610433835272	-0.8558348105766647	-1.6521544757510007	0.15460598821050311	-1.5902244960638927	-1.063239517522303	-1.4326142245243438	-0.6998697330809035	-1.0376292375690424	-0.8702655868946733	-1.1597700286328767	-1.5402970862728524	-1.0286354073325605	-0.1607112419209366	0.43076753021300285
-1.3180852299475216	0.08372280271605029	-1.5740678644826558	-0.2255277022925522	-1.6009830842106891	-0.7514325625703735	-0.6995413274477876	-0.7248175217785812	-1.341886991959894	0.05870750058090816	-1.4805778898662048	-1.973678527501185	-0.656446451500031	0.44079973551905766	-0.7215298406444616	0.6730058841733361	-0.2371511256687849	-0.336857964027113	-0.9419709217299451	-0.5991825081262856	-1.3036673327245691	-0.8314333560436946	-1.0491775532767331	-0.5033827794710407	0.0683879880542606	-1.9517416706497044	-1.063184604141469	-1.2010148852658291	-1.620373775892568	-0.3250528448092132	-1.1074523735976336	0.23710374151277408	-0.5916323224254775	-0.8938061580082217	-0.2506012262401037	-0.35049579704412076	-1.2328411555479153	-1.4754886285565862	-0.3588795101841525	-1.6986438436015205	-0.7642915167836504	-1.0309348808737295	-0.261174013009971	-1.0664836134332876	-0.21529732396375184	-0.691057067205391	-1.9390555530760352	-0.7644863056275326	-0.48559366222929107	0.5835257967599251
-0.060359944463323	-0.07142260387577573	-0.8068357604419903	0.4779542290812492	-1.4567724418445362	-0.19915213196285053	0.41206920046007645	-0.2499220696306054	-0.748815520887168	0.9239874033828264	-0.9909598998280869	-0.21442201993917948	-0.3143792642580881	0.14593401204415185	0.1746751845619643	0.11237418070188793	0.8109072740915201	-0.8550308878292049	-0.03255528947721434	-0.5915608888486987	-0.3355733859125879	-0.11749563034242434	-0.18560777819612295	0.3343487268705335	1.3700948849692862	-0.6576843278473171	-0.580850636916362	-1.1004333338207741	-0.8849177366230959	0.40906878357086995	-0.0502173785677935	1.843608264386253	0.38396977360215484	0.42006119596731	0.4982001152938015	-0.2712355294850571	-0.8429222642316206	-0.9004177894968586	0.19146820490146665	-1.037610758373118	0.11754694250806824	-0.6383535984879283	0.14310147697647108	-0.7146491871338352	0.6348476285097254	-0.43569577840864665	-1.313086385353482	-0.0030451843861039087	-0.6985672408833501	0.9841071661693773
1.2076644655543554	0.006313337475078611	-0.5304427996164994	0.8629609755821489	-0.6293552269049293	0.12782103167912562	1.5870696177457908	0.38611123599843206	0.3000247884937983	1.0268345336529943	-0.2248824227694793	1.326787485650925	-0.04029750265050756	-0.7143844341243051	0.7898196801446615	-0.40587161649744624	1.6336348081685097	-0.8295327174023209	0.9815455556549543	0.3139846056173884	0.5283865325638695	0.7330181615661802	0.8901377054024939	1.0913514570609701	1.688730489632288	0.6181960853025192	0.1855322450427487	-0.6659245003130283	0.06794219763416214	0.7477506329029546	0.41995966193367806	2.8610555492763043	0.5466921533562358	1.4658407033614476	1.2232660224962744	-0.6112284235673543	-0.046742347224968214	-0.16200120452626957	1.1668923449129436	0.012980793822650896	0.9524653009582345	-0.33335728771582485	0.3941500676273628	-0.2996379855427554	0.838759283418944	-0.25400463225920256	-0.08053415398629593	0.6314444915428815	-0.6288695398403192	1.144305205876346
1.575472102706377	-0.005075338015777405	-0.5747450253692281	0.46780969969631386	0.5099942729149489	0.0658390516397436	1.7542830387980912	0.7002758208388752	0.7069539085283482	0.21590442937415796	0.19401737216076773	1.5194613259171517	-0.19967075174183085	-1.096367784251793	0.6884838382256677	-0.38761627602168547	1.5374540052528893	-0.4690817958980611	1.414392355411703	1.4402300603572074	0.8150888349134828	1.0151275291405684	1.1094316993418551	1.0956266753525756	0.6936304181547185	0.9106611181828012	0.4757115580749359	-0.1435626464246359	0.4546427093676802	0.2797624035404701	0.10011795418953962	2.417034768033252	-0.17259922542381712	1.3136534177545873	1.156757666670172	-1.1807346352013663	0.366825233402694	0.27549335812553316	1.379350531932158	0.6180870409101358	0.956948895830889	-0.21079593596020946	0.32214445513745155	-0.2725645500109908	0.002554161547175601	0.14449171178457695	0.7214023463158923	0.5458865274182013	-0.4184816429889789	0.6735496681498273
0.820785232828925	-0.3557160665786086	-0.364820181240338	-0.3503215049370486	1.2733664373711173	-0.23821754500850917	0.8385130400477908	0.4688861353524337	0.038712768573247666	-0.7558859128050793	-0.013123751052726545	0.35596329220910844	-0.6886621392490524	-0.4853444980177977	0.1288333526710719	0.01544741223943024	0.6577515790667917	-0.09036942374908268	1.1549623220530987	1.9031399893973284	0.40641968160078323	0.6005971356185679	0.20632983177177083	0.3658451884541499	-0.7532888531142097	0.24153583004541815	-0.14261132003865984	0.22083750749218856	-0.05101703575701247	-0.7904123887507258	-0.49778547781990007	0.8164791579729657	-1.021406765385033	0.2458403974964135	0.237605858460917	-1.5309651275163676	0.0737061352778801	0.22499582028302176	0.4788727952341244	0.4430534826407557	0.18980477940904927	-0.24248976704857275	-0.07164779395108803	-0.5690144951775464	-1.1161041138520995	0.7810698618825425	0.6065733757616274	-0.14830195172241806	-0.34997847803621995	-0.15699996020821214
-0.20961976844695338	-0.7031897284518609	0.42996289069893434	-0.7426871764643291	1.4369947735767301	-0.3125424363196984	-0.041251043127182925	0.1001121744761896	-0.8223674406452741	-0.8252951864806151	-0.350007809294199	-1.0275662385747297	-0.8536782841885683	0.6309446625332485	-0.14521873348461545	0.321859796151835	-0.026660286185807472	0.176935956460207	0.7405416310630627	1.4961686588447813	-0.2668720937934029	0.16676670545282693	-0.7796244573537696	-0.26860746603997687	-1.232580659838167	-0.3568579050222768	-1.0504045250514493	0.532755190850801	-0.846521611408804	-1.6075700335965906	-0.5039570317947034	-0.6080371014737569	-1.0844452987965396	-0.3955414205078663	-0.6565471047087059	-1.1506109081999996	-0.3421581600301763	0.07214411231119423	-0.6036839447988132	0.09483806624862051	-0.35131564512702973	-0.15458108052191177	-0.40068034331134866	-0.5095218029405436	-1.152030407840516	1.2834976015093664	0.1913426590145187	-0.6333406420527925	-0.45277822705851806	-0.6013412743495505
-0.31759113099841113	-0.4067290128319196	1.5735494052318229	-0.23002592575888306	1.437515890687216	0.296395602342347	0.23727294302808832	0.2296536332594764	-0.6301228089211234	0.3541471581380439	-0.06443354470376657	-1.3585326570065372	-0.12530180899502003	1.3350442869282615	0.346909747981794	0.3769244597925657	0.35550371007924375	0.3431073270532425	0.7488461881975724	0.8194940908880668	-0.4634839055753102	0.4873153331616915	-0.5455982244957139	0.062014907601714124	-0.10821196622561342	0.12143952661289045	-1.0186265614646586	1.0956637025117744	-0.8746600229442604	-1.2968945040714204	0.5245929083631377	-0.7738432997260576	-0.07653192441903077	0.4166755126443893	-0.5441332454013601	0.13927935030999147	-0.05618527538791047	0.4055763922054367	-0.7163339995820571	0.4513387982820703	0.19971079343975956	0.4184228166382015	-0.15791337546868697	0.4659398289438288	0.4138586417690185	1.2509613347962107	0.4573102240050361	-0.1781148547340287	-0.37400480254442753	-0.22512246077938586
0.7842355323477171	0.5966341196582546	2.5383981773379003	0.7924509616893576	1.6749518514395392	1.4926696487024944	1.4830177198828853	0.9080543519560841	0.7419350593123916	1.9584756396493446	0.965123419855204	-0.3484026969626231	1.2255695643833067	1.2233055292245207	1.290128965831455	0.4521138727437111	1.6075298229985087	0.4248222512702671	1.1696901025336666	0.5452552271972677	0.2466056704579373	1.4909933554827242	0.9428173453596196	1.3061388604006248	1.7066319608122158	1.5663589786534131	0.44766356124746287	1.8455156890342872	0.2679674299107767	0.17488037168095716	2.0710912950098903	0.09978770087702038	1.408786668125295	2.164169196848366	0.582011270583543	1.8623028653065739	0.9100529728526211	1.281950897272268	0.18035345157984897	1.5799085821056085	1.5486025936668162	1.5340798290691542	0.6689912895344464	1.9935545805463835	2.4535664737888268	0.7194526193394889	1.5638698924346395	1.0404358401218432	0.2394840416490365	0.6125117768295136
1.999302741485487	1.4510468598537887	2.948773148812503	1.4076386354162862	1.8243493923501022	2.4782690299945744	2.275191058869872	1.3868131064020135	2.060052089408397	2.6429509949492367	2.020758834421739	1.0819225950049203	2.127272118771226	0.7294011426829837	1.8262429750262994	0.687409168739369	2.5599735550933587	0.43932599048194226	1.4131711448088413	0.6739501115182037	1.4830560364967644	2.1839394360542417	2.224305341870645	2.3748684983829293	2.4747238465749763	2.7429007709480535	2.334670259751352	2.135318868928514	1.7387999007589579	1.7681352876659646	2.964286250342452	0.8213022685719545	2.369348486572499	3.101278775029449	1.6484360439507395	3.0268881901865807	1.528258257966968	1.9800764165766562	0.957430640547197	2.4890291558679127	2.4765781176707575	2.6776577470089387	1.3742347158373982	2.9071509184072197	3.114127331830095	0.1752409247199379	2.58295890185343	1.9912363157126591	1.2018374254817314	1.1192999564851673
1.8420172715237615	1.174374824143686	2.7002097483429166	1.0101747439186208	1.1480547426445786	2.338976146568341	1.4495849824519487	0.8915000475530023	2.045209679054042	1.7472004308384677	2.2393180807696793	1.654259321532183	1.6885594335184495	0.5590060570087088	1.3524611376412075	0.700670497184561	2.1631731930590825	0.4149698058867673	0.9142127469088082	0.6037795062644792	2.2284222814806216	1.6308920792978543	1.8192501305715207	2.1004420920081395	1.2935021597190546	2.4338157655272337	2.9320731992067697	1.3474676466458593	2.1465554560298923	2.181363292107395	2.362789384916085	0.5410586601707579	2.1596163081649578	1.970969222836365	1.5533449509012833	2.790717492666271	0.8692142367953697	1.6736436133350572	0.5754545808771364	2.0698553586825246	2.076653041885458	2.997927961113536	1.1385825041228639	2.303305904337407	1.661763191874049	0.05246796005070068	2.46123220916232	1.7434992775074016	1.7286049227741855	0.8169179152857025
0.0005664134080005175	-0.21743910104316255	1.805787589131287	-0.18924190575585123	-0.4629631507155278	0.940850424187196	-0.6134094036470611	-0.44405633561989155	0.7188188002536515	-0.08051872348985127	1.4003316017741885	0.8706644030198488	0.15662598435411385	0.899714751937844	0.07855878480281309	0.000512404241886378	0.44122757701395093	0.2936841749760724	-0.3050975788654952	-0.1085657829861159	1.6531210145385633	-0.03206588486618076	-0.16738189763143418	0.35556704719291055	-0.9613348326173436	0.6226954645248267	1.4983397219407915	-0.24400318716491087	0.9404903164659651	1.055283738666485	0.5408369164400048	-0.4273241734047809	0.9376078689869993	-0.6097143397922921	0.2611304715075229	1.160434898221631	-0.7422863961360621	0.3927738143510285	-0.8120244339853883	0.2589756087036196	0.5866735499053048	1.9661164566795162	-0.08694880248472141	0.46771402235518605	-0.7060004152341233	0.2539485346996831	1.127587537210546	0.36700573582458806	1.068834744450024	-0.14002171814965822
-2.1888767867144816	-1.589728363249763	0.3703848140111982	-1.4016824829972974	-2.027187143532164	-0.7854262012142316	-2.311752191421955	-1.6011385498682646	-0.7220706832698567	-1.4414604547362138	0.0057632729869504405	-0.5907864949943502	-1.2284453243827738	1.2455512725984275	-1.1608947950102724	-1.2409973958935576	-1.6157772866905975	-0.10175487482414812	-1.6385925271035302	-1.165837092206736	-0.10851034286205614	-1.6716731531727438	-2.1075876769099153	-1.7849323454308663	-2.442195862605098	-1.4488149541638102	-0.9738934712993489	-1.449249978855872	-0.9575385054214477	-0.6372180723206582	-1.2950804014589645	-1.1152351162682117	-0.5003395403544129	-2.6170882860126174	-1.2229231514337673	-0.9196849386910728	-1.9183268832544904	-0.8206279039860684	-2.098906122767247	-1.8033160000876363	-1.0109567950703164	-0.079003642896	-1.411778997428567	-1.330899470589728	-2.0165127976834603	0.24960602955605982	-0.4377132697557122	-1.1431559620357308	-0.7033289433609071	-1.2550516606432072
-2.9494417290972588	-1.8036444046439162	-1.206395333268114	-1.9231712511333905	-2.3053936509185604	-1.5823255481834921	-2.386689590260806	-1.6961941681802652	-1.2170696955398002	-1.3902782652760515	-1.2410691165055276	-1.5405490980335532	-1.403446065418909	0.9787062279978505	-1.5886563343384739	-2.0720931244762513	-2.9501111539566436	-0.8226881621008689	-2.375016308961348	-1.754942338331743	-1.9786934713013173	-2.2352351546799754	-2.5032240101445846	-2.973719450222056	-2.095446763923407	-2.375711664695526	-2.6882810748361337	-1.2212657350417957	-1.9920797491378999	-1.4990741676001416	-2.007467073423921	-1.0283026391259171	-1.293082541994841	-2.538760250407948	-1.8901689451150363	-2.227312011447946	-1.6141523102445767	-0.859767909169922	-2.3897001150111423	-2.764255353439598	-1.978777835929464	-2.0314482423083517	-1.8073324083462368	-1.9613640242438801	-1.433901913090491	-0.31226242761182715	-1.1504192462587937	-1.7993258733634339	-2.5404375540352198	-2.0792671772922393
-1.737545129431158	-0.8377190745748928	-2.1833321528194083	-1.598609584508952	-1.0706451693652903	-0.9613296842741262	-1.0382559418776613	-0.8538381708036195	-0.7557602849852811	-0.15794829664898138	-1.865447203175978	-1.3384229831307592	-0.4396194531882398	0.059723457373906115	-1.0115406159958975	-1.6030989123347372	-3.12071856634935	-1.4806765075954755	-2.1619537761838425	-1.3292543644231716	-2.779767395359506	-1.6493505014092051	-1.388669003543583	-2.658089261615025	-0.5444048835682287	-1.735507828214243	-2.635050570971408	0.2694767153745071	-1.4234356403289492	-1.0299192470341336	-1.3904948685471339	-0.5723849974347286	-1.039714606828959	-0.7572234260056901	-1.586762220413195	-2.1099005111361016	-0.18663975630368063	0.3477325543465073	-1.7198713632250908	-2.1674486474268866	-2.23806585136047	-2.766454726932019	-1.0477844729978518	-1.3041566676941365	0.11328171869816714	-1.1245976641650772	-0.7235875557422563	-1.418710864149456	-3.1717894893113545	-2.305472694864712
0.3447566408370255	0.32681198407276263	-1.9099670538164581	-0.7792406201326202	0.6360177747749175	0.4308056541124425	0.4897058091658953	0.04163271469120949	-0.0005721803529138839	1.2012761840397732	-1.650064322135052	-0.358840412033034	0.7105832610522104	-0.8986274597943024	0.17150065252765426	0.04978620845815258	-2.2630765642820787	-1.3764806862168555	-1.1265103645647623	-0.16012745975434892	-2.1417908262753778	-0.6430041050060503	-0.018308639785714634	-1.3105921697930787	0.7766250320018114	-0.23913350942535289	-1.220031770261736	1.766192203541417	0.10692191960521909	0.016207487485767426	-0.120579631292184	-0.4007006468471179	0.0455405305334878	1.016281974201647	-0.8464225274462164	-0.8151936509354393	1.0583866615862534	1.7770169400020663	-0.7079417633889091	-0.6452768255954455	-1.9781283491719228	-1.9531615248021803	0.18098992125152819	-0.09245758286694941	1.1504153151137486	-1.4151714233968615	0.30037276155061915	-0.548912180763188	-2.1418835537195933	-1.7590309724540707
1.7346418952554195	0.8310334853792318	-0.4533051827272122	0.03639139563677737	1.552171658447321	1.5012109219871224	1.2042206067243806	0.3599298675356736	0.6235950747965417	1.7759975806898494	-0.5959895150900881	0.5034581641290692	1.2808952082171725	-1.2296407913341514	1.3181803935731893	1.7636912680303094	-0.7430725457727908	-0.17981098579924634	0.27459218772107596	0.8520657661147004	-0.6775967959138417	0.1255916430562454	0.6189116087665556	0.18718734913419519	1.1560550966069882	1.0692897587824777	0.46004572533071403	2.1680870418740383	1.370840615635031	0.5736751502023776	1.006219243699027	-0.5831671697278732	1.349306455512229	1.5388861906022717	-0.12064247490112529	0.8560015328982885	1.244102644017582	2.3480718361888107	0.17167110569935787	0.7952573091542089	-1.256458953092491	-0.26331596387600686	1.0195353693220102	0.9000415380068412	1.2141957190653048	-0.6746310205470831	1.1743668294502376	0.2044672892932383	-0.20299600105017387	-0.5778413362795135
1.8238359930707866	0.705535862992552	1.2591211367321398	0.514588604406724	1.3359776944682333	1.6802542607524324	1.0727117557257682	0.2837573401288832	1.146934627955766	1.4259832988239092	0.9047213422221294	0.7084810987891934	1.2946662515480103	-0.8481096416205732	1.9013352832735326	2.3825680697706035	0.9296085602468053	1.4956913219678842	1.4587917566338475	0.9133164354704907	0.6353034860308826	0.5577651733520503	0.6806213242121153	1.2244252727910336	1.0579566035317005	1.6338646388286073	1.6343578364437616	1.5205947388173835	1.7243903041726676	0.40257538853026564	1.6726697347052455	-0.5929069043830798	2.231123187219979	1.0607964059010169	0.5604733644735421	2.126733323244633	0.6530549104780532	1.9193994444711082	0.7790706905081239	1.5417834831729167	-0.17274183782610855	1.1751057913526692	1.1528193984262296	1.377802204242664	0.9953149666976352	0.7766203737577624	1.468841870163254	0.6265119889331021	1.3114236865835867	0.6333579016670173
1.1596568224466675	0.4801823911139469	2.074372140608615	0.5815533213484853	0.5957168012002774	1.2017629639533622	0.5943201133372596	0.3343257819900292	1.5120070335964375	0.6201245655933084	2.002316969310552	0.44142494768110485	1.121801908692327	-0.2786102654000782	1.7178817259655108	1.6711069972374497	2.0348741155402146	2.40216805194391	1.9160967141626035	-0.018862535038218733	1.2050207490434002	0.7927433984139056	0.876213051403608	1.610559824951598	1.1359733479044056	1.5116090361321834	2.1072449726821674	0.7109905667004577	1.432179481271123	0.146055596454677	1.940829039160772	-0.032589484464731	2.33199419209361	0.5946615816516773	1.1899845419643993	2.5659389213524633	0.1328319184191003	1.182006318599951	0.9921942454324505	1.5492940367230428	0.8016707428676377	1.5916814281593297	0.8293668753426625	1.37764210183603	1.1126969493146452	1.9492520376671254	1.132612878030984	0.7647073023898763	1.5777827571747516	1.1242280093482235
0.5065878055758805	0.3269618012722871	1.5255064036903874	0.3663764561024941	0.006492182767457786	0.5922378123104453	0.04813179905030598	0.5854255233668482	1.294180935803116	-0.13121628667524385	1.8770655803193568	0.20495833825391765	0.7681089760264556	-0.08193507245690586	0.9606396530042274	0.35608040650109246	1.925606683345228	1.7559475064834538	1.4461438402751001	-1.1984095859216417	1.0601941695934078	0.7273030466870827	1.339600412678806	1.3564029362043757	1.2036394039592193	0.9784247923776573	1.8756086193353594	0.3590169752538508	1.0401851108442144	0.3516073379718896	1.8108308597253244	0.8337426598838081	1.7039128544673317	0.5253111975473684	1.381399030338577	2.1091764482327853	0.07635347292082222	0.705080377512695	0.6066528099282651	1.055993130612816	1.054832707966268	0.9995482827145209	0.39447214734155167	0.9378598362048435	1.1931570439772579	1.967066102002626	0.34241745002312807	0.6328079733787616	0.8667265123076913	0.6783917100447634
0.06697814846507101	-0.08068649853733093	0.18742391711793535	0.09945213189082279	-0.2946441100728662	0.11149821578827951	-0.5983727211794965	0.6077471038343251	0.24798152744633692	-0.6025274458498038	0.5291466350344923	0.20020240091901056	-0.0554748672557484	-0.29806377755327024	0.12956053772076412	-0.633723959888332	0.6417849237160533	0.05964859335875598	0.33848732118033015	-1.6852913105451917	0.552006823742736	0.13324802655305434	1.429833168815132	0.578960515022987	0.5277097535252154	0.25950654013634417	0.9628641435720428	0.2674316263515281	0.7297308046572365	0.7254554793798876	1.1379952633062296	1.3441268454800863	0.7369491231695314	0.30948595993881023	0.6788924857232268	1.0188640900852797	0.20268961603770616	0.3366721101440481	-0.29777501459661065	0.353518354499001	0.5012626646787176	-0.0030636157491264636	-0.003953700147389253	0.1167556320493803	0.4331846040648906	0.797448346066771	-0.5679478608433589	0.22916879724963093	0.13824784403644944	-0.11146834255226547
-0.310700063245412	-0.8784865360885703	-0.8424301277282391	-0.0021802544324432045	-0.43870165703250874	-0.25183959037246584	-1.1951756677871428	0.1666783296948778	-1.067192030510441	-0.7612935011388281	-1.0094605807440753	0.2175082706621614	-1.1975442385138706	-0.4685429385028789	-0.26261537029149623	-0.8904030319964179	-0.8699781853331686	-1.2834406037511707	-0.7301434005393846	-1.1018480509021666	0.001720623322099667	-0.8030183850094789	0.6440575543979352	-0.3738143790427689	-0.9490931700990425	-0.3810883220534474	-0.2798303866851398	-0.01917544945836071	0.3705359923388998	0.541281893861574	0.024252712237421096	1.1145478916771967	-0.07163126232697685	-0.4834139620637973	-0.7302649633392129	-0.1453503955942982	0.19546583115927443	-0.3560521059986887	-1.1286296592855904	-0.22085670795317466	-0.2037793637756003	-0.7469171085523865	-0.309852145066026	-0.7674708304215042	-1.1206496674768098	-0.6945520038192247	-1.1705853926330385	-0.2401056995247854	0.091183933364147	-0.4300446357999557
-0.5049223270062844	-1.5344175977018897	-0.8419447016728671	0.15054455797391805	-0.3274347877378739	-0.44149329224267375	-1.2143320659442065	-0.3111119418757382	-1.6069312469696237	-0.6051841780589309	-1.4857242626790679	0.0935720935920374	-1.8064856947255405	-0.16539803888008073	-0.05004260199001961	-0.6135595881653255	-1.4369795253117221	-1.2623603513644095	-1.1269511543591633	0.07323103322520517	-0.3596657141962647	-1.367211355037052	-0.5658910063069057	-0.940283448981185	-2.1196743372969036	-0.5624153479060092	-1.0570123643782847	-0.4216077456842128	-0.015700042154922204	-0.34704473549624465	-0.9266407287869176	0.3448837971949889	-0.38794858268770516	-1.280652473594368	-1.8796485219945445	-0.7289344658072596	0.19826414952028362	-1.2493965381975312	-1.2251456816446367	-0.3246460273255885	-0.32251809195457587	-0.8644783197048703	-0.4105286879617829	-1.187051838404858	-2.2833233840429434	-1.4082577888698409	-1.1630362724385526	-0.396168491456774	0.591207529125065	-0.09932410558402034
-0.11853654556809438	-1.3339331022335261	0.05038181772269628	0.4661313588398483	0.24813965194726884	-0.26157185068780153	-0.28181503444365197	-0.18351716278393557	-0.9151706958582507	-0.22595191978627477	-0.5580454644555694	0.09766669499136504	-1.1442637366818582	0.5621055867163928	0.4764885658185343	-0.20315093084352528	-0.7062654488056346	-0.1601535737173556	-0.7082325661167403	0.9479712175369309	-0.2941895043914115	-0.9673398314656405	-1.119381881789673	-0.7218761381815894	-1.7656411476043188	-0.05590252676677501	-0.7050458877162166	-0.3961545876270465	-0.12488681134770836	-1.1985253784242822	-1.0078209232294508	-0.4743479672156349	-0.19396656661363368	-1.0543037950804797	-1.8312913903898236	-0.4061650715695002	0.5185412223468313	-1.5746883994843972	-0.5567373938795864	0.16033361346846878	0.16539570214119556	-0.3549728396196258	-0.24608426168918485	-0.8416619321275172	-1.9295795668622653	-0.8371475902130475	-0.6048703719142539	-0.05940080370671422	0.979264116683838	0.3089972856021528
0.8459568160161063	-0.2587486299844145	1.0960927367128792	0.7352666250809055	1.0567260154419802	0.2909704173369004	1.1862311067466706	0.5736450613235545	0.33527139896421504	0.06030526711003827	0.9199341225003071	0.6947607047829593	0.41076261415793536	1.2638778041776528	0.8540144488418808	0.12138104226288922	0.5402785938381274	0.8443051061554012	0.12250810542171425	1.0162364189747701	0.36942126531615627	0.15060531967956897	-0.4185597005106709	0.10310184732814065	-0.0013367059041936894	0.8493810088059407	0.550979127491665	0.2415583095797667	0.25204277750950854	-1.2042641121173168	-0.14438366979897282	-0.9944206261025635	0.2661390380227032	0.29419983424965096	-0.6286528996550602	0.5107375233424559	1.0391512509349055	-0.7917634516736255	0.22777227502484365	0.9501384231486478	0.6170492703833284	0.511680188511174	0.023354974172400397	0.01694802330951234	-0.3099012782628239	0.5838009162386916	0.12530858179790466	0.5084025810224108	0.8606073930026199	0.2552232921978223
1.6331013107263754	0.8761832982045189	1.6120619131321008	0.7637675355618017	1.365450693303365	0.7944780966038945	2.1163653550011117	1.2132543878996018	1.05981742663775	-0.1340016811462625	1.7622471685649481	1.897811804940128	1.5105018697048744	1.5275058932597783	0.8548926850550195	0.382051804563567	1.1697177572694704	0.903080235570927	0.7877248585799368	0.5491444673802366	1.4683962860196256	1.0117711200499282	1.0107131897189052	0.8311281248541004	1.6529804922517914	1.4270491026456673	1.630117441077773	0.8802158607776429	0.8895393540125425	-0.44271363800479013	0.8882217190637882	-1.1269101884984394	0.6794645296393951	1.499922759661383	0.6699218706626582	1.2657006661043537	1.2087917943871451	0.5931982315978824	0.5451549658622605	1.5280081861185075	0.5680701124474126	1.3052579884681084	0.1369446476269203	0.7957207327420723	1.096890453363346	1.837424320329671	0.6407238879205676	0.8530342130495402	0.5037869365824872	-0.08774609929826271
1.3698978986604706	1.2336948018350702	1.4156803327403693	0.4668049087581657	0.6669729414792532	0.7075148353807664	1.6807442343082433	0.9898862880534101	0.9000036805495778	-0.849891158537746	1.5209981504962844	2.9751403067113267	1.1667883297129262	1.267802091081099	0.5940137800475374	0.6736005247143251	0.7406540066565294	0.24408039381002067	0.9664323154680925	0.18318169054411465	2.3996911624633346	0.8028304243690357	2.018669845545857	0.7909899392646648	1.7786796171453332	1.1180459388280088	1.5592138035591985	0.7226221894977349	1.2940841558392104	0.19031516890525507	1.1296889906843217	-0.9200349821958858	0.8355250387572255	1.1701601937002537	0.9563253344275833	1.2671611583369766	0.6588499267888379	1.3117331556752527	0.5095190938078198	1.54742259787975	0.26890701222037194	1.5956229477932287	0.04856791955145809	1.0761236634098044	1.0821167097475717	2.057423896233382	0.769986407281293	0.7861838477680227	0.4318282410183796	-0.14251851118014927
0.04876797941154462	0.7442768388246821	0.7740511744938898	-0.12085055033951968	-0.6480502484457998	-0.04651929442889242	0.06365751163367786	-0.033733828569822884	0.41648705052921464	-1.5639264492794727	0.6765113792794547	2.961825662046179	-0.19972626269039614	0.6304849792644945	0.2676524795611554	0.9845426911689703	-0.2676268963677433	-0.2686039433913282	0.7090139018931585	0.16370212479282448	2.4647863352414547	-0.40138566604995707	1.891372017057197	-0.10697147383757662	0.49661054133974525	0.07542265617184683	0.38757192933305995	-0.2602103444705205	1.1655268408971646	-0.01436926263259061	0.35873381531152254	-0.5116424001303809	0.6735642843053462	-0.6438909969901546	0.04502063573346123	0.5470206890374427	-0.3473479118396858	0.5349221505949269	0.6414110539824561	1.0472836948853026	0.22375560653100315	1.2099178681244815	-0.004825531002789542	0.8593555603255976	-0.10434785189419547	1.0744971147438307	0.4931976668781171	0.4855453447078643	0.6997044332992977	0.18896830266627967
-1.341512684220935	0.011505255469026261	0.056318536614858694	-0.8622119872616704	-1.5769458831890035	-0.888317889806463	-1.6807456511890535	-1.0701614484119584	0.19522573809683508	-1.5363908912539739	-0.07125070215675015	1.5591274602987897	-1.2184683651795118	-0.2246634073642505	-0.09906768503735	1.142729810638462	-1.1146549231966503	-0.14544014939558983	0.25120171818386783	0.11886544037386931	1.4702838060010899	-1.794051547920208	0.910067319095557	-1.3320937833039266	-0.7431081272661572	-0.946304643449006	-0.914721884208087	-1.2122382322320977	0.6058767424998371	-0.8294170718687651	-0.6915570269318009	-0.17743530234089366	0.2433653476245544	-2.379150292904198	-1.2736106095041093	-0.357948748997821	-1.1805408335004584	-1.253095884827274	1.0458181963161894	0.2912010640326497	0.38832825642056945	0.42030947953271236	0.170202156427936	0.36894474101718294	-1.1304092296555117	-0.5553763441766774	-0.16668221633480432	0.15931085483322588	0.7342629517976442	0.2880542266772108
-1.772304693580288	-0.3753178337954945	-0.5271962978922192	-1.5179611617454758	-1.4850067794737367	-1.060722875944498	-2.4984225786484506	-1.4274955483491862	0.1107973689747618	-0.48455437744176877	-0.47133996975633496	-0.46617601281005966	-1.0093740069771315	-1.1202907201380556	-0.5656506187593199	0.9260609778564249	-1.4600008352909335	0.2950817270783537	-0.17780998766125897	-0.35558643635247256	0.019915282481038386	-2.5830992872259286	-0.007003169567127393	-2.17692170967598	-0.7121351335861763	-1.2614223446279678	-1.4023581657189768	-1.2863309282515252	-0.08455927512974702	-1.4083696338749174	-1.063013943585482	-0.20671164613641052	-0.3305178440818046	-2.5333742442868683	-2.0041647501191413	-0.9166907241203314	-1.4524502622087323	-2.641432939918714	1.1838573094105702	-0.49450843313384557	0.18170821471670204	-0.19824103068553395	0.4218643503773448	-0.20250266726307245	-0.9915396683363916	-1.9550735398157184	-1.0168162539741574	-0.21079953813367172	6.549284701486381e-05	-0.3652423651164296
-1.1592445430800786	-0.21917495868328088	-0.9226859709497355	-1.7899501304067995	-0.648071409746622	-0.32051293159508215	-2.096263753134389	-1.0995358377711835	-0.28736232580462295	1.0790411451261603	-0.6660492803349891	-1.8298996796141502	0.038668533895690485	-1.7176673303823227	-1.0137399970491128	0.28785794896453637	-1.35543532019315	0.44901856604632967	-0.39577363778418256	-1.023117842188078	-0.8730453260464325	-2.501989698166927	-0.11916172383338157	-2.238472497546396	0.44227973163011225	-0.8074109861995411	-0.907466969209845	-0.5134944911470437	-0.6823598801928805	-1.1970455784309861	-0.4932409049354753	-0.5745544798167589	-0.8662184994246039	-1.1403265650249703	-1.7032525532192508	-0.9618422036414754	-1.2468373444854335	-2.560065198713731	0.6004888409349244	-1.1526805841104955	-0.6174889645259359	-0.22496141011265736	0.4177398283986245	-0.672098094223542	0.10941283011706453	-2.4379725318696766	-1.5363851000508122	-0.6818619062972485	-1.2234338883886682	-1.3577818722081443
-0.3047060786466241	0.458562795127996	-1.1033176816838293	-1.486708947334735	0.19800724280940799	0.8263435335571022	-1.0134120745959987	-0.5599048555897849	-0.872876616445876	2.216312591576917	-0.7292271114029626	-1.7657981697892025	0.9145781081507252	-1.6128152674813818	-1.1489430446857791	-0.49253057032719044	-0.8733075482840575	0.18197850447564104	-0.2875595073815933	-1.1554660822659606	-0.6043032551672038	-1.736617631632005	0.5709562982403289	-1.589836685019417	1.5567682337427737	-0.09298553651207003	0.049920716834245295	0.30792177109749724	-1.0875528720334433	-0.38285608994134945	0.38579375074997674	-0.8160706727485423	-1.1821898103241724	0.4180581884865316	-0.6366990340688298	-0.6399288269707477	-0.8542480420316826	-1.1901718556220093	-0.33736676711120717	-1.4757061747209703	-1.3026017595417632	0.23672136969212834	0.09935616746193511	-0.7695730820644142	1.1863561251133643	-1.8478013725906135	-1.1565192739172943	-1.0428688907863255	-1.9018825446428673	-1.6680646377892896
0.018584813123820994	1.548303866286101	-1.0374244050913892	-0.7310139685979464	0.6261308178858408	1.529343771563491	-0.11967638828645263	-0.18783521739854664	-0.8858462762729952	2.3096435992025617	-0.5406317770360254	-0.6235486980968481	1.1042771582517874	-0.7502279275348757	-0.8579230064766367	-0.9566048446224614	-0.06284098527774465	-0.07972621421930379	0.06901770017637625	-0.43979137252439354	0.47481248165585416	-0.6372629917322259	1.3466931813018295	-0.6546826599442799	1.688938335715805	0.2877830888277953	0.8335009894460611	0.46870520027016144	-1.246268616685324	0.4620292982484045	0.6958076344413162	-0.4284299033073599	-1.2079418415177643	0.8958051660888962	0.5385376880313338	-0.19770510065881367	-0.4997991105895058	0.2867807100440029	-0.7431149815619874	-1.2769575203708319	-0.9296383808155603	0.6701220208105619	-0.18564285346977047	-0.3288534345974056	1.4916898018756493	-0.6092859099117689	0.07015065609620011	-0.9461027718761799	-1.2286993742728871	-0.8770613043921077
-0.26850814272740076	2.59587009476358	-0.7930574623191589	0.023926719126225984	0.6732697400084714	1.2324512799288354	-0.017917513311101183	-0.054407108058389664	0.043007140683585666	1.4924730913710422	-0.1275128861223222	0.48309918905008437	0.8382746386534378	0.3162594108241382	-0.47373292993560495	-0.8767215788743302	0.7329320108383527	0.042999156004474466	0.32685258893048047	0.4426415359278073	1.3089983537730756	0.3903210707754312	1.3152758610149635	0.03707969795358902	0.8320329145334491	0.05680532334182633	1.041144151573431	-0.0650100981625261	-1.177130653668302	0.9369895236091741	0.1001680002945362	0.5181627449859006	-1.0562009549437077	0.25370697147664856	1.1690835292587727	0.09566660431096431	-0.3603669667169813	0.7566515888243658	-0.2810666237357978	-0.6909930207342092	0.42201469538201886	0.6458274897596344	-0.10562744261149322	0.3616899626544534	1.0047663846725392	0.5148698598047295	1.182804849624109	-0.40965717192605383	0.4513449890356652	0.22770309655172774
-0.7708929477546137	2.72463027630688	-0.6007869201690337	0.2997403671113102	0.41959166300032236	0.03350634640676015	-0.6975442290669229	-0.14756286044164946	1.1072796404553755	0.41941577658080426	0.11674506956568309	0.6293936934938551	0.42444547318188897	0.7836730644078619	-0.5254171242013321	-0.5373356242249079	0.8587403814292179	0.3597914113059315	0.08650442037110836	0.3996092378983279	1.024191875029722	0.9316533144687239	0.11091420950357671	0.11966207118886908	-0.3980389685775719	-0.6858181041569008	0.500963988462868	-0.8565561236765221	-1.0436713046749366	0.9534387608716691	-0.9984954916967689	1.2815901541816739	-0.9575754652455484	-0.6704038470787964	0.9229474243395824	-0.04094525312688318	-0.5956200253065207	0.048136405316058874	0.33451865445758006	-0.2762417686097273	1.4183472128231172	0.18796366340334025	0.18844918687805076	0.6085725066533255	0.132563975749436	0.8724766443280121	1.0169542409575236	0.012573389080070569	1.8126601181974884	0.4964405920125044
-1.2082668705304884	1.3319905543737471	-0.7168797003305097	0.017359913460521043	-0.199162460031298	-1.424502949665818	-1.5551242659606617	-0.5110787443263625	0.9737793023275843	-0.32739352071243377	-0.23399561586474527	-0.21543855614164592	-0.20752808474753245	0.3449660989475468	-1.1768365238458969	-0.5131894264868261	-0.04348163760514146	0.30561800783572857	-0.6888504659555154	-0.8539586065253982	-0.3128932622952699	0.8220340703744112	-1.7165705897740984	-0.36366426213619446	-1.4174756730014932	-1.592171828303088	-0.7052289398445074	-1.5293554493719843	-1.0481720455254275	0.5675382233243063	-1.9052318524352339	1.11066039385219	-1.0845552719136284	-1.1848273159756086	0.02919959136004672	-0.7212602740224306	-1.117676219343602	-1.0616434099508458	0.123662598935548	-0.5910703546623217	0.7774914445592551	-0.3647903136833747	0.17882361000767663	-0.05849579526454904	-0.7473250388412871	0.34202766961118725	-0.6123235278906026	-0.22275246002698054	1.735863464956725	-0.23766468348366546
-1.5503320448553775	-0.9959427811262728	-1.1758588460284498	-0.37027811392915877	-1.0364499296804046	-2.3826051355566853	-1.781302744843461	-1.03433386226718	-0.7137719067385462	-0.6298144194618079	-1.1131481996642196	-1.301883836542407	-1.1136763112226	-0.49246849467518117	-2.004738155021967	-1.0845132392628571	-1.4297184177833757	-0.386898859544631	-1.515678116337378	-2.3282179194794272	-1.7513314124337132	0.4294164100933487	-3.021637038736139	-0.9064604277204397	-1.9263274687880263	-2.208394459058324	-2.0727241071114726	-1.9483794443412565	-1.1921105741067641	-0.05498936329847456	-2.1979864401340925	0.03260663127034642	-1.4095109270144868	-1.1934626361173468	-0.7474377212130842	-1.6366388082433747	-1.408238457014385	-1.5707400268719907	-0.9795291697293437	-1.5743828282275898	-1.2539955186266514	-0.7891578036723552	-0.40385543488744075	-1.3048630889672872	-1.389724771324383	-0.5904352292214838	-2.530526018457627	-0.9649814625263946	0.3322577705950443	-0.9352222787785748
-1.6774455782023956	-2.6384094756331757	-1.7009965645229603	-0.2390110277974252	-1.507745264835994	-2.4385483000687995	-0.9502154752741455	-1.2917636455998673	-2.749393773344361	-0.7514565488153769	-1.9222475224219384	-1.845920651577953	-1.815425237138829	-0.9484047064592932	-2.4088180914676274	-1.893310393479039	-2.127551878830422	-1.3180755832450033	-1.7708347610443405	-2.660129167142531	-2.297574965595973	0.4593933178317407	-2.9786112744463114	-0.8474570499855587	-1.818617237735224	-2.156468715160427	-2.76269865729432	-2.03534176678695	-1.238080419461316	-0.5422916647380835	-1.925494785173695	-1.1011471117727858	-1.7148156295829162	-0.833243427157949	-0.6163821214194032	-2.140415400428212	-0.8804371716841052	-1.0412044092229493	-1.983630936833333	-2.452042793721957	-2.9761821438858127	-1.164404684838393	-1.1960319355813847	-2.204900448611398	-1.5965306033226399	-1.2171997269981574	-3.205605242448637	-1.44014565283691	-1.2302779943664386	-0.5381314701481742
-1.2557459731441796	-2.412700500152216	-1.9084882701758492	0.6299928857270946	-1.099940491821358	-1.785378720050293	0.6001131341037191	-0.8614176539821341	-3.4920848539563463	-0.973299700441674	-2.069512018786169	-1.681549749080946	-1.6256613651646	-0.8028696089056812	-2.1902907828981206	-2.2456648708537603	-1.4053577264499975	-1.7636707576392536	-1.2795327730807664	-1.442630349348727	-1.7735140846764388	1.2601381380558565	-1.8286559980579713	0.08729538500365618	-1.1905995069948956	-1.3861029464669208	-2.198740835584413	-1.6913394239218804	-0.996207937719256	-0.4769600912977967	-1.401630350127275	-1.4015120617605838	-1.7389273735038668	-0.11880387157529261	0.5108275607917075	-1.7980298690990695	0.40748122860619906	0.13660288056194228	-1.9248642070935404	-2.400822480748534	-2.879401906843132	-1.6196515877607904	-1.525313791002204	-2.1222144025538685	-1.2992936128611547	-1.16409692759861	-2.172333221920414	-1.0897822311614376	-1.8748158522954375	0.8431414858313514
-0.15048052852713362	-0.8592967085690986	-1.6176751037084418	1.7949518784419733	-0.09748224741043404	-1.0284523907717233	1.9918643341084221	0.15188789794727692	-2.4821633546100395	-1.3154999969395553	-1.4727346489095527	-1.2438241317169523	-0.5497128895002176	-0.5466249670094689	-1.6353567518536019	-1.7590371290165099	0.27207442318980757	-1.3455961324804777	-0.4665489747959541	0.45939460552380496	-0.8864730905418577	2.353096817848184	-0.6623852681077046	1.4713867466741188	-0.43337742879029933	-0.28605050734234133	-0.6734534375533264	-0.9875384336994201	-0.5757805578034192	0.16650729143231263	-0.8877139431490975	-0.7416103274352169	-1.3461312350055827	0.859481782933846	1.8151966172796477	-0.8794906455342937	1.5662485990295474	1.1381057244482464	-0.8854898003202092	-1.325940854551051	-1.0904798958338255	-2.0149674255845524	-1.07719743761536	-1.2857528683928376	-0.7198766892794269	-0.6117350619152591	-0.3640042978241149	-0.18911861826132279	-1.517426058239058	2.109278034525731
1.1770435446445584	0.27654804314981873	-0.9500558757971768	2.486924194031197	0.5576357094589591	-0.663620213584561	2.5272390301141647	1.0943499777576946	-0.7461348365432495	-1.5442234684502631	-0.50542180286396	-0.9838760948817459	0.4950361253590293	-0.6665304399060248	-1.0664691463355198	-0.6706533968371295	1.6703599380933951	-0.3387671846341356	0.1206297381748128	1.8719128258245532	-0.46227488950039697	2.8415892675898813	-0.34149747882926834	2.4573715880849223	-0.02432547987904209	0.5847966975123211	0.8010329332551746	-0.2512519139173206	-0.22055267271354578	0.876834230229676	-0.43405168599666577	0.23384560237938365	-0.61755918301049	1.6528816456687099	2.278576834550933	-0.15459425097940505	1.6696660518655666	1.407446207055363	0.22329685788495252	0.08280493584906076	0.9019710055599838	-2.0125955412677423	-0.1576067224613139	-0.4097749966406669	-0.24947971732011465	0.008274842140731093	0.9685586535395008	0.5250027817313765	-0.8616430347264351	2.3991663547518076
1.9504688149448175	-0.048050315188959455	-0.14585320728625537	2.2409541790313257	0.3463544723820665	-0.6445076166091961	2.239420444155107	1.3988957173803598	0.44176511652520356	-1.4020732166986363	0.422125862288035	-0.871769442620534	0.6299144867554896	-0.9682724980469984	-0.47956521055645496	0.46065237663918135	1.9602499975263465	0.6295755739725823	0.37151158852091243	2.387553390271537	-0.6274960819222067	2.348501044442919	-0.6511334375799595	2.461181000735465	-0.052981312601128615	0.9854918686844514	1.39953712857598	0.21985695371103417	0.07727908140403533	1.1172799745034703	0.049750289101643475	0.7987609744202794	0.18008897336075314	1.7513819604341012	1.6835725002343116	-0.09800235050061915	0.7658826872493493	1.08881488625803	0.7394925728486379	1.0603350007743872	1.813943896143857	-1.481357479067293	0.6727613956117638	0.13995139785215954	-0.07032334945558116	0.47158699734780335	1.478563331052844	0.7439519289029323	-0.47820479574848884	1.8568530670181853
1.8258616556738863	-1.0735965461156014	0.6395152705053645	1.2493029022248598	-0.10283574226841305	-0.48907809226257076	1.7112091855533205	1.1605992692392282	0.8047773354950869	-0.8601926871158819	1.0927754026065877	-0.519890414237588	0.031100094543192153	-0.8308445419664934	0.2770903706699662	1.2330955633172478	1.383699953004039	1.104719341910642	0.5978981246944605	2.4024260175137733	-0.7780403394690437	1.4108239067786132	-0.6381909435747284	1.6285816811621543	-0.09634177142746762	1.1760187450973445	1.2096181846466183	0.4851060062874018	0.5975827302206759	0.9568385201476114	0.5969470249644946	0.7429396234410663	0.7408119303040747	1.206872777698961	0.8072567102352047	-0.3820545684925996	-0.10508523993928837	0.8063570567188777	0.8279926268811906	1.4302050700961513	1.6467325010910328	-0.7227000624583205	1.093531013642371	0.5942120578544564	-0.0007907343975167517	0.8466998676028589	1.729011013720489	0.8527999186520212	-0.27284585836765823	1.1593809990112756
1.2161081621824825	-1.286710764774391	1.307081617005255	0.1415434808403813	0.27985694592722793	0.12651591310178348	1.376277153545271	0.9321389024071396	0.9429784034222087	-0.19302126973412623	1.3754537614935451	0.23418083304909873	-0.3216947348701014	-0.10162073478591424	1.0858897259940448	1.5315181763281214	0.7843256848618992	1.0434443703525977	0.9883237073164188	2.307969254743969	-0.33990279615024227	0.8273730447865649	0.20445244980068755	0.651805354713063	0.23769583463147878	1.5254309309283336	0.9646957650278779	0.8368967200143603	1.4062915256570068	0.9529990515731619	1.0432966190963724	0.3421972646849244	0.9129325346431683	0.6720805682318033	0.5298807589445403	-0.2939225794697417	-0.02247768367834843	0.9800793980085802	0.9648576859463841	1.5235757415518443	1.2538489233165544	-0.20170092310109877	1.1183084537399801	1.1974228298796197	0.18554062852606726	1.1646708108319224	2.1465936415662856	1.252018629535719	0.14113034775708713	0.613442791602423
0.7791971052809314	-0.3312763733958357	1.6608717267295587	-0.5516640632449882	1.5770372699904298	0.915107977839754	1.1068550691210242	0.9897484811223106	1.2461155216108233	0.21093402846754838	1.1470942598954577	0.9833763035227684	0.09704902488127772	0.5562935805273106	1.54727257163009	1.3398425173112456	0.6619942809529314	0.6603062150412131	1.2487180322311386	1.9844014555840515	0.5279335368255399	0.7221007529481723	1.2649078276524113	0.14604182191161888	0.7223513363946711	1.9656071982650734	1.1140414406689947	1.3298535237936917	1.9984211795905367	1.31640056885714	1.1092467188971133	-0.05044902874694631	0.8041665687778345	0.6222832724908322	0.8532942158372889	0.37449703992414496	0.8263259231733454	1.3493506164757014	1.1739918416575659	1.5799576037012344	1.1665668626130283	-0.07770611985309984	0.8521218230043289	1.6572002521450775	0.39006220768728933	1.1826069855420631	2.339611801789553	1.6862616178766425	0.7567601717034508	0.017592311387627044
0.7022396985802613	0.618037045854492	1.4587994763454435	-0.7334953878365505	2.5426827060356434	1.2269789091105634	0.5459182163884915	1.0230102026883912	1.3472998996726055	0.18675333710998981	0.4802812791135033	1.1028619241190383	0.7181424575362734	0.43443329696440347	1.461999439201554	0.6831713090470569	0.8222747667045086	0.1716248906604081	0.9320900778811756	1.1783094978917854	1.0756226673298295	0.47385104196467476	1.468934062226484	0.19925239099521294	0.7398965001235445	1.9811957915704759	1.3383815121436742	1.6093906577223482	1.6998838070653686	1.4450558164234821	0.6928419449726494	-0.23460379650919147	0.6815095372302382	0.7097076528680373	0.9844782310699671	1.0396032061670097	1.4535068839105896	1.2365776110158684	1.0790153993250315	1.4429954328275478	1.129663025859276	-0.08728143388909468	0.355769473447809	1.443916384706071	0.33112365021155765	0.6417115982803222	1.6510617746891052	1.5463271357577983	1.0728316664375621	-0.6941852084342112
0.6519012789877378	0.4839541220721592	0.7275585484837169	-0.6242331858810201	1.9672484521915627	0.7875820537732591	-0.2670206788258068	0.6646168351428964	0.7649366500412431	-0.016512558503325867	-0.2060748974368109	0.44969101189659344	0.7192174207686352	-0.22787321704677663	1.1784146105942694	-0.1642380243345994	0.8473438297396005	-0.29111800363619394	0.08295250903229187	0.11687319369467593	0.7912907175009367	-0.38362025955433793	0.5295945286887787	0.4653639881399284	0.16854097015974037	1.2306804392808515	1.054079233148749	1.346403688571985	0.5025443391671757	0.606717004729984	0.10337893769886423	-0.08884462464178366	0.7195927071323055	0.20104868276798943	0.3797377407489458	1.029001687384333	1.2948501175327318	0.3305647306734027	0.6174976926267963	0.9046816582459504	0.7160347412694323	0.09261357626096388	-0.23337661496070267	0.5841083319102953	0.06189745941198328	-0.26875080893301345	0.1975238955974741	0.7876407382016457	0.6900182457726554	-1.08015282068075
0.3735773747304594	-0.22514740079363466	-0.052569556522283664	-0.41883875238964874	0.20216724535944114	0.08485011336502213	-0.7923674366864766	0.1437454259964854	-0.22133197815927586	0.06789578086402355	-0.41963742257467024	-0.4009155377945107	0.230572422559018	-0.3624131762833802	1.2714098119293233	-0.6269239129500384	0.6549180628274982	-0.622046632674416	-0.632085350817833	-0.5565764928110645	-0.023829249044960473	-1.41296752894936	-0.6757403891868369	0.5958032095899113	-0.24485188614094638	0.08377357507203013	0.2300131716560694	0.7474913520927243	-0.7065859599428873	-0.946748168960862	-0.08751535454656242	0.46684458164427556	0.8340711090947178	-0.9265423542558044	-0.542548767952183	0.4356015666189814	0.8361502727042266	-0.8497438315092237	0.3141912413806804	0.17123259628651286	0.04669668893605027	0.450404892409729	-0.6344521811773038	-0.15798563795615467	0.10797816047291506	-0.908723147940782	-0.99907234164899	0.19007186190821268	-0.15305555004388033	-0.6860161545496306
0.08412550380367981	-0.08544658655794482	-0.2730401075392382	-0.12299549667917069	-1.0835281261603293	-0.10473330544937187	-0.5774265522961465	0.11786318893044768	-0.6884545910468485	0.6539492588585125	-0.09386359347994207	-0.7165221295420247	0.22062117143230114	0.6606050127400895	1.8641328864036957	-0.2730573339486562	0.47527911261313405	-0.7198847311100597	-0.5617759732389135	-0.47334059690174335	-0.5901637952486279	-1.6557442541710081	-1.0517612317313945	0.5297786841091148	0.289404497843781	-0.6344914730352101	-0.5170190384423529	0.42319368946044644	-0.9711796176773219	-1.9197208595791877	0.4398964547499138	1.290752531419095	0.7911258444189777	-1.662012363404822	-0.9197160123936358	0.048851484574656254	0.8706879145047494	-1.3835417631942908	0.6279524886338773	-0.23385597887628395	-0.32779590900421623	0.6782374995315248	-0.6508333002644998	-0.08709993850485076	0.8692077682901634	-0.7980071179388284	-1.0469248066135683	0.46982410719325757	-0.7673596100676475	0.26870124419940217
0.1265815398499915	1.2147337521676287	0.18683463603976655	0.2979595627028598	-0.7735790507559017	0.43098360985847683	0.16573948770216793	0.7931174533395844	-0.08845621739326438	1.410938405389739	0.32071241475280793	-0.3674219348637483	1.1001403859949905	2.1045100053975743	2.4161240097172105	0.6296901822951607	0.42362732494585625	-0.564281786671512	0.2085485821550226	0.044940203843795976	-0.5063880760226646	-0.7484027388874372	-0.44636242399440607	0.4153468512730482	1.471670663888578	-0.49219656256412186	-0.6547837202229738	0.6938991329958405	-0.2906969900834219	-1.3002840527030517	1.3504854825603658	1.9215706992717356	0.49294449274287094	-1.0230915479878804	-0.5474082127147144	0.4012567393720933	1.3459500754415878	-0.8758043195630671	1.2288836976361825	-0.058513768363897004	-0.14450451985494692	0.5602592021837015	-0.43956215873350535	0.5700996660990408	1.9462385927528296	-0.16128756197110666	-0.1753644054570029	1.3011227720206815	-0.7053118610853285	0.9981457519463149
0.3934461146317641	2.1908312201324804	0.7528204681989809	0.7021313076532637	0.3821761485834156	1.0830134493355277	0.7022319535339829	1.455795513551782	1.0841685600665538	1.7075396686099242	0.3829820598547893	0.09610792339310745	1.895345879699887	2.535010196553483	2.2827022682804596	1.2068797594720504	0.3167646162802525	-0.2692323508412247	0.8912348260450226	0.3624139540729927	-0.14213448567173143	0.5509064320429817	0.3015926832289857	0.35027293202408494	1.9847697786237808	0.06218907308778463	-0.37123270010401777	1.1794569392832852	0.378597206865065	0.39052314304232566	1.8569919499209455	1.8857496004383252	0.11802104077550794	0.6534545106308103	-0.1538395925729579	1.0843739159877714	1.3012465397019684	0.1123966717267462	1.2686555870291794	0.3436802926488096	0.23597789179294412	0.21772160480445527	-0.39738071506176154	0.8749103702887923	2.3301271513111805	0.31341105634551314	0.5037818778555534	1.5613464897698917	-0.16391465402144081	0.9721260146744093
0.3660592752636106	1.3076072381274535	0.7127625415999888	0.7932812060775701	0.6202031569463743	1.0825753852231055	0.49255446382660745	1.136745388502513	1.7807585452552415	1.2110122552712572	0.1982315347603611	0.15359941317075707	1.2563211201504814	1.456466700537124	1.4151757081026486	0.8251661894803247	-0.04846214510493317	-0.011415028645888817	0.7810625158854589	0.17828571472265803	-0.1352131916059501	1.0738057107859234	0.39607354324042543	0.2572979650665108	0.9188901108565185	0.1712469151161297	-0.3303530197376126	1.2101576318659935	0.20646621474060017	1.507828434282238	1.436381715101587	1.1772084158870442	-0.05843494081294457	1.8285374309955162	-0.45887583429179746	1.1972510393644904	0.04398234837733951	0.6256646329356457	0.4211501625050409	0.39036068808869884	0.28143281194048975	-0.06370673762385845	-0.7030003383087906	0.2704237756552787	1.4178978053995734	0.2919999073415242	0.18367384695191177	0.6218802460059936	0.3068170304437842	0.4125887884978864
-0.21870366149526999	-0.9528423955660638	-0.0019399269924243584	0.388821534411818	-0.7908117039831807	0.3342862513549928	-0.3171230839782946	-0.2742697001871802	1.4464759475946387	0.23084584792321167	0.26155674205768614	-0.04507059089502414	-0.8128582272566044	-0.008363377682181114	0.38997706610155664	-0.18491971782359187	-0.5873700348075774	0.10249185304459364	-0.06268514072649137	-0.3427451123428031	-0.6150116950645623	0.3925189298971469	-0.0797842888869814	-0.009492273193899453	-1.0740479125556681	-0.5005020717775246	-0.8614515892337627	0.5707124437649981	-0.6097829743835017	1.0161785591879597	0.3561715246117136	0.3141128098909153	0.03791829838749121	1.3354511418736197	-1.198293667560647	0.40947932203280274	-1.8607638303045229	0.2699376948449988	-0.6264377222812277	-0.07394726690493753	-0.09476788814034032	-0.16692865657812012	-1.059510176028232	-0.755752121612277	-0.2712549752499378	0.19092845464425764	-0.8648491490756951	-0.8748222181744717	0.38364238619233976	-0.12387233127775264
-0.9592230510420745	-2.4269769493803506	-0.7204905211111704	-0.3612973016169175	-2.717584885370833	-0.5297774581185477	-1.1246300620319236	-1.7975568605671393	0.45033510353654244	-0.5879460152710506	0.7605094633821916	0.08373667404782381	-2.7173382421310306	-0.3190508051282876	-0.23976597519899806	-0.8321729055893322	-1.0164258692535593	0.09038635513138449	-0.9487465989120193	-0.9624978376311627	-1.0731431636235176	-0.8588885287072996	-0.4454654993100728	-0.4838477921924678	-2.3793372172234006	-1.4190410528069115	-1.5654664047816422	-0.3233165593662702	-1.1912204396592172	-0.44151216498924084	-0.5831042921508692	-0.1905391079776347	0.21332235775113204	-0.3366165506585205	-1.3980979662434159	-0.6466275209553971	-3.0365862386813713	-0.47115517076071234	-0.9445440558063546	-0.6280239968343362	-0.5211517266814787	-0.21497944922858078	-1.0064335625212424	-1.2580952636539546	-1.5760428006837024	0.5946230309510208	-1.726502889021864	-1.7528882490455557	0.17890421090479908	-0.4443209796589728
-1.2415395650911258	-1.7888981508020312	-0.8060581069725711	-1.0577803145410867	-3.4718985976327184	-0.9020128111587385	-1.473841303381793	-2.355967601594641	-0.44086774164202447	-0.9147663217031797	1.2279973246698466	0.7133155335463108	-2.9869997283975955	0.7100994774796147	-0.4857042694601899	-0.5530826021598054	-1.1898187366645632	0.03749818428918455	-1.2843318888216695	-1.60241569748608	-0.9990514735220102	-1.7445835662183407	-0.32558467027426463	-1.0232778566580785	-2.1763761634163137	-1.791830710675364	-1.7799240863368895	-0.9734570963901157	-1.1013804555712652	-1.3926849458658375	-0.8636435595234178	-0.35700324407836936	0.2316739271217093	-1.5673169828356728	-0.6260218698362263	-1.124362281880576	-2.7107093260897677	-0.8546474535315528	-0.49697957994916964	-0.7881765561992528	-0.6994126919160426	-0.33098924527816687	-0.47596234879275506	-0.9455717511517687	-1.8809888115862414	1.3693621081068212	-1.843776453553579	-1.6789020435032478	-0.04967378811745698	-0.7555416173343348
-1.0180596351409195	-0.17225987023813957	-0.42507309288166634	-1.3623036626968792	-2.636775550698214	-0.8376603651586055	-1.352401341847815	-1.8649827344556842	-0.8020390608756004	-1.006659579372339	1.043858861358679	1.237724500550021	-1.9109590204965454	1.6544903400375401	-0.7569799216720501	0.14080252862866485	-1.216552444556929	0.01958488014116301	-1.078605317816301	-2.106994973890797	-0.4768863492966002	-1.911338664020101	-0.008687873955589141	-1.4044264660203303	-1.2715633511518452	-1.4193735929284501	-1.3170814746305823	-1.3122432455132678	-0.8210361646863958	-1.246915091150339	-0.7517436443715009	-0.6114353720847882	0.03698933376576484	-1.3706011351850313	0.33953163064891617	-0.9218570763865276	-1.4782529074403246	-0.6770994225930206	-0.20737821126223138	-0.5416858228535189	-0.7496035761610454	-0.4269464072327815	0.0738895014046837	-0.4549764508248725	-1.6489768547603918	1.6363155734746966	-1.4220197356182736	-1.4736239489479273	-0.2259406001874912	-1.0930822697176605
-0.8798751301907423	0.21641022207424648	-0.3523160786184204	-1.2241330486308573	-1.2819220139643281	-0.8324256873571935	-0.9933974762147371	-1.166533205839553	-0.7287957339777701	-1.2826501758785833	0.20069698940220698	0.9387732097374103	-1.0512254660783695	1.1100981753338661	-1.26169693862854	0.2484820306956105	-1.229228024294244	0.08083826210002523	-0.7560295146559496	-2.0521643776019864	-0.020826829461474343	-1.6611686851987801	0.07383617726762466	-1.4768337926359165	-0.9835265006866489	-0.8308249177984773	-0.6258169159067392	-1.5415700220295887	-0.9925735899662749	-0.7923424697045243	-0.9169364625328259	-1.1443528944700923	-0.28021640092906214	-0.37575044527898094	0.3359457820097492	-0.6781320816303189	-0.5806219531843684	-0.3602114588071461	-0.8136034461543308	-0.27507385377600063	-0.9538628366602548	-0.28246650339722784	0.14341044227823246	-0.489436346382859	-1.6910498231428552	0.7757017029162154	-0.9457837620685641	-1.9737980250818783	-0.41281713596555586	-1.0799667038743779
-1.2508499306479344	-1.134650322534709	-0.9602931838775631	-0.8263844914162336	-0.5051183226231855	-1.0616398636640019	-0.571022199833931	-0.9406259159707034	-0.5067506671431455	-1.6866175951909195	-0.62729794532329	-0.056330954193242105	-1.212938374185644	-0.656130166191461	-1.7220163937386954	-0.5357449389822816	-1.1549944936240453	0.23496005950803858	-0.6187837741873475	-1.1184801905402777	0.10889283952453024	-1.3506622693709411	-0.05341544368154703	-1.245068310721197	-1.4484938470913824	-0.6063934207579553	-0.2575040113511644	-1.6154980855434256	-1.4399751736012851	-0.958573862397367	-1.5754888958092192	-1.5724858375529067	-0.6423249131696462	0.06614605919619573	-0.7873464777155196	-0.8435184693325186	-0.5796118699620113	-0.32077804454886183	-1.8913922934486724	-0.24763667400992373	-1.2849325447500348	0.21527294017628837	-0.24143960277500426	-0.9347133622593913	-2.0738343677649747	-0.6982979628334859	-0.566586639863409	-2.8777462544441503	-0.5394252896014288	-0.4586718267530461
-1.694438598096175	-2.3388082978202123	-1.5837363187489084	-0.36819567654626617	-0.21613132377515884	-1.0600818651150183	-0.1492019959874481	-0.9338227917791675	-0.32008065951488024	-1.6182218502859376	-0.8167895458045633	-0.747673068787977	-1.4235547779243711	-1.9673970573743238	-1.6884368798787797	-1.4021615410811776	-0.8049977104021327	0.4381883368733384	-0.5821521990366039	0.3467393468611594	0.2244491850740635	-0.9767013811844526	-0.014134460440968095	-0.821162516146036	-1.4582804141905903	-0.7059690260359678	-0.2899862440224501	-1.17479197755911	-1.2699407745021887	-1.5076469217888477	-2.1207886395428535	-1.3702967719707526	-0.9704844029360875	-0.4669924319432283	-1.884545907037288	-1.0165385593678637	-0.9079415235308574	-0.44546938010707676	-2.2530694184708855	-0.28950605554537195	-1.3433329569428576	0.964898305954886	-0.5178626474166201	-1.0340962629193926	-1.9918413742489727	-1.5289131186207505	-0.0853351703128216	-3.024724104699504	-0.3394328148889982	0.34670542539724225
-1.2787486770992196	-1.4170158721000805	-1.1195837778303315	0.05800729937803099	0.4225577443725934	-0.27324455635467504	0.2097399242021782	-0.403069908132881	-0.22636796440896084	-0.5956281586756197	-0.42721449299221803	-0.33650985699301816	-0.24779022568016693	-1.6100717104145952	-1.015743182992218	-1.2703054666433327	-0.14506107884620018	0.5738703074882429	-0.3638750127319412	1.44198465261682	0.7543102802722383	-0.3806707803515408	0.35771444114062984	-0.30169693008553744	-0.051119224263622136	-0.5548065062486808	-0.31198475574740797	-0.08946100531116183	0.020513156384722463	-1.3502852567300674	-1.6892247150077286	-0.5539790609947189	-1.0188781384027805	-1.0176396153324374	-1.7270277653418915	-0.4045628815075495	-0.667892619250003	-0.28421035777680115	-1.259130649520067	-0.060451777953167224	-0.7720259339678249	1.7416025099563066	-0.14528614965434072	-0.32901624817432384	-0.7583951368085878	-1.0358003762045724	0.6274758879883532	-1.7562619285770886	0.3542106099513338	0.5556127484104247
0.3240855594287045	1.2010632954095317	0.6996742313407742	0.40794758657462643	1.6599785118381318	1.1656114987365926	0.4447130447638378	0.8316400293606782	-0.17652156171113692	1.0547982395501816	0.016935444513367877	0.8080581321529998	2.1848396946932565	-0.1399617627510767	0.026524478043085914	0.046801869686207434	0.6172360167929511	0.5256584798494328	0.20005767170586053	1.5873630141393298	1.594093889959525	0.3593013971657602	0.8214185359845957	0.29928251995154326	2.122590632815699	0.2597004818496961	0.10815416143441059	1.1314730659082919	1.8047382651830572	-0.051583093081312086	-0.08589272875653262	0.25615047309752254	-0.4326063579689472	-0.4733227173245696	-0.3202352698479474	1.1310645822084942	0.3365809783902049	0.3384363282023797	0.4974077724962668	0.5055395053009791	0.3521447523277171	2.3027600626133706	0.8568905334048318	0.8415715894025767	1.2700681928613395	0.1469679641847745	1.4162801750534328	0.3159380491446208	1.2967266734504166	-0.022610666651620037
2.276758653589584	3.0848064512480184	2.7919733260183612	0.6064825198326175	2.7200242589364927	2.382887344635324	0.5911083781991939	2.0381169761298747	0.027526339873913983	2.3084007328730114	0.23343672846354593	1.4861919312494318	4.02180848524325	0.8508047086168664	1.0066683905393259	1.6366723761177469	1.2188201823073792	0.30259510220783437	1.033306119257836	1.1507072891314547	2.1070283880875516	0.9319729038077091	1.1183236638586813	0.9733584230057499	3.383061196525491	1.4796858957137906	1.0019318647434112	1.7053767122636316	2.8947122019936233	1.4551961418741968	1.9024985116428723	0.5026099102689623	0.8180252252667922	1.0363167257271482	1.1700923776187169	2.71535767884456	1.4433345877491426	1.071450040851463	1.8584182253573482	1.115127658822245	1.5535913941231088	2.41060368578137	1.9130201426670446	1.8169673579494425	2.9214472007811567	0.7991048963696861	2.0383884714286964	2.0069864514104103	1.9061048096189672	-0.6468265906651781
3.267005712646237	2.635149571173453	3.6414476644363925	0.6091036058228136	2.762239166138592	2.564942559125155	0.7434176194513841	2.3293590497981467	0.6041421649652412	2.3530093141110187	0.4212555663065008	1.0022459834834831	3.6983925461700755	0.56402840735124	1.5740206631205769	2.402528369325446	1.538989555240591	0.060796621263943765	1.875368121188573	0.956527426137347	1.8186527295079202	1.143138270401012	1.3107974565336145	1.5736726672833425	2.8745678945080364	2.3841181478112095	1.9854340516597884	1.3608565917150506	2.749745281250099	1.899345403203263	3.131867303659975	0.2668019124673065	2.100340296986162	2.2115638811103664	1.7101245222549997	3.245894270399942	1.868314979329708	1.4272817265086442	2.227702515481222	1.4282121964659178	2.3023513522385866	1.9045534156229225	2.379507753176123	2.3197925092623337	3.3113372781419006	0.46702677764818923	2.385329845193136	2.7564795806027833	1.7165793213317229	-0.47079995132527924
2.7413723485536217	0.8730921552493277	2.7363565682920328	0.5251661786947512	1.9273273844366348	1.765032937895045	0.8797563705065101	1.5928291278286342	1.4219354444371386	1.400330487421682	0.7713316050243011	-0.03912115783733887	1.7250981930641476	-0.24368177158355547	1.5268633214006897	2.058251919401915	1.5938681274325188	-0.05027261961767315	2.3739359613115814	1.2033070961890457	0.9849336632279785	1.0927192869214644	1.5579502066005897	1.8064729384427805	1.4609661337614042	2.4512267052308383	2.5646858817931	0.6060219528142654	1.9129845292542924	1.1454899362307482	3.0339502949259924	0.051586565009016185	2.494612103164238	2.0011699241307612	1.3630573835729953	2.451814160871847	1.458800706719046	1.305246940265214	1.8685995109904554	1.3454155117281352	2.3063919998508475	0.9098118090271886	2.045253447602987	2.47215466266281	2.5895694831534577	-0.13653234029051725	2.420669104804846	2.8634079633876155	0.7979331172919377	0.417453147623571
1.3686424715187655	0.055165764122875584	1.026428150734949	0.5774548223605265	1.141612808721558	0.8535885153255696	0.8393671400701709	0.5252006878298544	1.8497696389188159	0.5225073378440682	1.0205748850737946	-0.4379756833609904	0.10946842236804152	-0.36545708076830585	0.872231042644448	1.211869615672976	1.4252157462262394	-0.058599647844670026	2.2287206759451146	1.179367582748495	0.3491871905355587	0.960870077212855	1.7060163490429265	1.455644759461307	0.640724517440092	1.8013805640820995	2.4720072332494865	0.1585251258377589	1.2638412834427948	0.24943146015705164	1.9850148208562717	0.0945107087694176	1.72611007169447	0.7243692911941146	0.9162713166405204	1.0859231901772644	0.7650657243903121	1.0288878410294118	1.2684151368484584	0.9893876748149801	1.6076354676699587	-0.044708758292115215	1.25606965443032	2.282173643870175	1.6112363842274349	-0.09928206664764566	2.0572962557139984	2.6823449412997564	-0.24705787180313593	1.0661704800564122
0.2986458857226832	0.9229663003912254	-0.04158663784982622	0.8516768594029559	1.0040097164796704	0.6659254173745272	0.5746054176922236	-0.16046927798651597	1.2746934485983852	0.6127244717656022	0.7563386342036453	0.19493254042215516	0.12756383370616872	0.32348967797276584	-0.05378336247194744	0.6283190983615137	1.0781156333573063	-0.12676159979929247	1.4353108290003402	0.24010682461189034	0.3645103990939926	0.7539966491972199	1.4010429853536701	0.6504636424053366	0.8644062448089013	1.0443749829496751	1.825263530720548	0.22817336936346463	1.0857972290784106	0.08153057835667087	0.8647039892725986	0.13033869242823656	0.6342280867489322	-0.31510912699977467	0.8211537855459067	0.13743905008135665	0.5074849628422009	0.9119255828606719	0.5860466683623936	0.5374380117230981	0.5655960964162948	-0.3132225856625743	0.6232658591311302	1.518952297552654	1.049162112667062	0.5795816690763842	1.3008072907722248	2.0577575506545123	-0.7145250309893738	0.7954977154215045
0.07275402582577867	1.980938055880109	0.14221659849628634	1.0995098685883093	1.1786698172766552	1.2143987677991432	0.33455550437038517	-0.36235143145048104	-0.09818239172216481	1.4875380434626095	0.08067473411438225	0.9835501043165039	1.0768677220465033	0.7560410547791662	-0.6659656793623353	0.5410000082808956	0.6426255188495158	-0.30789070185502	0.4287158071935556	-1.1499151929775004	0.7673983160549464	0.3762050379378967	0.662010925244011	-0.15221844778886728	1.250369052901593	0.732709926474216	1.0337766833380044	0.45718381258565544	1.0121057953554977	0.32724834330733293	0.31277588034194626	-0.1102192464160961	0.4211286141245967	-0.2044831295705335	0.795433248708992	-0.020763520480027973	0.9711367961089207	0.9106330043481433	-0.15704497367199746	0.15695464071473272	-0.2619348728533252	0.2779401420630625	0.5417803610735055	0.24948275129574307	0.9294375623924076	1.058842480900552	0.4854791198696401	0.7988297627588157	-0.3209628806315619	-0.023394725380042725
0.29205132955881724	1.5401142767073752	0.9713387770776242	0.886995405227147	0.9504260098995356	1.7129840325178056	0.4046676638008747	-0.4187071676710471	-1.1741836633415113	2.0430803374745388	-0.36558425553390617	0.8255391235648842	1.337005068565238	0.03831384065809207	-0.5833217347891994	0.6056980116076052	0.1964789927323649	-0.40681702308443357	-0.18067767803229812	-1.7312005815882725	0.9371490351631847	-0.12320155506676506	0.0662418522160724	-0.5478934748495329	0.8649430160000897	0.907950492013936	0.4857675108633597	0.45497776976632953	0.6933850788933802	0.1151283234180897	0.3340182256201934	-0.4028683150642815	1.2894666565343331	0.7240286629983365	0.4270181761445546	0.2521000022084486	1.7564182826684454	0.740395403320379	-0.6702686867832304	-0.0020997902002871526	-0.43465459815868035	1.1237699326256176	0.8443718198554165	-0.8103356190922415	0.885746279979262	0.725133435737843	0.12037619098867813	-0.587028928976053	0.5757574379188368	-0.5314842589843841
0.21842305129623474	-0.1720415371958661	1.3929854040342051	0.019380241363680634	0.12498369648152712	1.3351202760789127	0.6266778106030548	-0.5474691798795362	-0.9956495114483902	1.336649656174092	-0.21030489107952166	-0.29905615203320507	0.28767445664281793	-1.4095340103922067	-0.07906301635898262	0.32947925068201095	-0.32098497036298446	-0.18739125993513814	-0.18515920699539468	-0.8922295332754459	0.5632862816481721	-0.5395317556136286	0.11127688125585446	-0.575217695562631	-0.1414083406005636	1.0832861873944666	0.2215146781392648	0.19173347474222982	0.20161674466123544	-0.649877939268596	0.45694428897661926	-0.29405164306540676	2.008998421666795	1.349946706343063	-0.17824699480774275	0.3704580066925566	2.0288580984097853	0.24380093026951913	-0.5978510714902691	0.05971410888542543	-0.021334080440464954	1.268688149846893	0.8854459633648779	-0.8988046000649216	0.6126395187694877	-0.11278089331097843	0.33001102774584407	-1.1490081181787706	1.2216769644402765	-0.5369180940558117
-0.4601348000994733	-1.440943373890035	0.8736365593195236	-1.1868007593934036	-0.817888340828975	-0.02725267749468239	0.38139537620595004	-0.6671267330952544	0.13326821491211077	-0.4594498901224894	0.03319365071190586	-1.287243479530162	-1.1869928025372156	-2.2757669803770635	0.08737101536197608	-0.5087489925101836	-1.063082277467579	0.2613360441468013	-0.06295731457877121	0.4898996084184887	-0.12827633200095478	-0.7799667660628113	0.49026430612469823	-0.6739660147077092	-0.8751854234635011	0.6601522822783598	-0.08970290296491958	-0.14309493578806	-0.2577481308208305	-1.081895221976205	0.18545408131272365	0.17140090345604744	1.1295407882535877	0.90012395386476	-0.5859210402170124	-0.006187503850085814	1.1638005430539131	-0.44472198351946646	-0.15926929384826713	0.03637806443478807	0.34728297541458697	0.2724143671080316	0.10027054879319898	-0.20318427750925247	0.015182863350730678	-0.7062182495465572	0.54988941542668	-0.6238801164399072	1.0183433734881888	-0.7273567307913051
-1.4437824877984888	-1.3023416641006147	-0.3487801026321321	-2.1173557238042457	-1.3246335933364861	-1.654134161280915	-0.7326241684689934	-0.7060297784990915	0.7992581563746307	-2.163919369444723	-0.5120176254536539	-1.1744545481316897	-1.9425393408542515	-1.7789010479975316	-0.5363345812458603	-1.6840162423442824	-1.9973264372165194	0.4741513093847067	-0.5028282774186763	0.9249296268081746	-0.7301054480370412	-0.9977609086440996	0.3227638824757464	-1.2004276518444037	-0.8902771621651949	-0.5295963110069618	-0.7581735328235473	-0.4450922909803267	-0.7277763220372435	-0.5337905526379632	-0.6224020654002365	0.2912679814284847	-1.3183571656367223	-0.40902289536717706	-0.7132122597407718	-0.8703087343372595	-0.6153029752908858	-1.065477642105332	-0.21295262935813256	-0.5180503009090994	-0.0002790866722870989	-1.3345300246564962	-1.35933520925375	0.10330605984375524	-0.863220914755094	-0.798829333223929	0.010176430321913395	0.03140509184549714	-0.01616915504263869	-1.6337702151743194
-2.211336123966156	-0.634356589632044	-1.6884103662697723	-2.386344855911963	-1.2591400940095787	-2.5762429319497495	-2.23476306305871	-0.8221443664762849	-0.05035948583157485	-2.6447874376004643	-1.9114931679911416	-0.21688430584877605	-1.8234923145223625	-0.42438463971889334	-1.5052042189467205	-2.594542130529728	-2.725769222708823	0.06103518221911051	-1.55959977526604	-0.05823034608898707	-1.06814733413567	-1.342585471675749	-0.771547776950513	-2.003907204547689	-0.6374908889314056	-1.9870076724080625	-1.621158293619163	-0.6873649579107931	-1.3385410703778844	0.4026020562078522	-1.6541811183604085	-0.5071940325823894	-3.5602735420201834	-1.6971654846332214	-0.9754292419278062	-1.9409876231034542	-2.2071172715515255	-1.4628781148555683	-1.35350478248603	-1.6797388173731784	-1.085428423073023	-2.5070339382017846	-2.557970118279689	-0.8839384076360607	-1.8251658304671656	-0.7876335989220276	-1.396934561755822	-0.3914593405548218	-1.2485038495808587	-2.7116830372935232
-2.459745329795407	-0.7921607316692476	-2.6560762424867925	-2.1374177698851122	-0.8117199599600821	-2.3292835638565594	-3.0174366841985405	-1.1627923276458492	-1.8833571628967702	-1.8025014010906963	-3.0620874310523574	0.4325227883082039	-1.4763916670120374	0.6593232967449325	-1.8583676506525817	-2.5894477187307396	-2.744343670737467	-0.7697590837253763	-2.414861878582512	-1.440002315880476	-1.2222648822997797	-1.650224473023908	-2.062743220558845	-2.541610186020975	-0.7220533044655659	-2.8666519066167075	-2.071080431925561	-0.7341613095268087	-1.8832998552871338	0.5172060900813239	-2.347318939745797	-1.8345024527926215	-3.7365664089081294	-2.221182326139516	-1.6345147927984074	-2.722915503172351	-2.467846409573539	-1.6277820318066805	-3.01967314285439	-2.842052197703751	-2.1647899091541682	-2.6195592990545036	-2.5227475186311024	-2.6153160776042133	-2.4649648900912178	-1.0024102728358726	-2.859664360629521	-1.8880945714550907	-1.925802939187776	-2.821118581572851
-2.214883374782218	-1.700977456413693	-2.9639070880467977	-1.8016104830459663	-0.2202843449677935	-1.2792590439362626	-2.424610391053681	-1.5237739372316004	-3.0398902965315417	-0.5531212755811071	-2.765084819586004	0.025376842472528263	-1.2857038936104983	0.8959097770506025	-1.1609211034617477	-1.499570659467618	-1.9585149702977436	-1.2607517961890717	-2.1666777141933795	-1.926468259820316	-1.275981785958569	-1.5504639383432952	-2.4415348956999825	-2.4175877379444883	-1.0944668546717702	-2.649150118468243	-1.6476511433739174	-0.43397004926060634	-1.89043265711098	-0.5025793425190359	-2.281206727561783	-2.570808719429506	-1.798664159535659	-1.8894340124898719	-2.2295073105414764	-2.685157920909491	-1.2951471405258932	-1.6043814310147297	-3.828254746210879	-3.1165416389514955	-2.4120654564608754	-1.946981891033395	-1.202408108469078	-3.484140847351696	-2.3778513611639274	-1.17766746524499	-3.381792732979737	-3.07474563665047	-1.7670225339196377	-1.5952675467075665
-1.6707586939117345	-1.9374185576244625	-2.5035713207422448	-1.5808798471215557	0.24008465668747167	-0.2797580208281071	-0.9834017508398053	-1.4585423997989315	-2.4395034620017224	0.11036626614529264	-1.0760990203698255	-1.0009968588750744	-0.9757498804198824	0.6171108940912464	-0.03391740656399901	0.02401854482486051	-0.8546289791244336	-0.8160899119334181	-0.8649021811763983	-1.3533144788576705	-1.2000926923412791	-0.9259350956299726	-1.6989690697554427	-1.7445419227312335	-1.2396367728857238	-1.5756328108341175	-0.5901054867463347	0.03762868885356746	-1.2399412420683233	-1.6067514493941393	-1.5012487682103546	-2.0195766470026593	0.4275584994334917	-1.1664392624468969	-1.939224478642675	-1.669555006486858	0.1573645804546434	-1.4404970662644616	-2.9524680470698024	-2.1773467679335186	-1.7187269210656353	-1.2585750689580948	0.3503268962984206	-2.5229070211096913	-1.5822509705403278	-0.8727268961345955	-2.737243152094762	-2.643521726289125	-1.1338602846057055	0.018292202490296047
-1.0008049491348456	-0.6519614490976264	-1.4455057893517829	-1.2328695310239348	0.20757407056203572	0.04467581317011696	0.1213249980578352	-0.7727484974487039	-0.6561247662716216	0.011233905224317843	0.6815409837010914	-1.557922747913536	-0.27669925471577667	0.40722846531173656	0.5030895716259517	0.8725091945148271	-0.04434677354379666	0.316741814054383	0.4173122772147763	-0.6307700089387717	-0.9667553365507795	-0.128891020402762	-0.766979560556939	-0.9370754305707485	-0.9711568528675667	-0.40112794252428263	0.318720986115279	0.16637251042196985	-0.47939648779631	-1.603605240633907	-0.49746533355722733	-0.650149674576062	1.1153577867193083	-0.5860791757732142	-0.5335915861949431	-0.19602906684367763	0.5443309689270879	-1.1993081454599104	-1.0094766914869198	-0.6363084498053974	-0.7432710321684018	-1.0201078867478817	0.8878197190967614	-0.489770926390939	-0.6386945036476626	-0.23488797429545571	-1.590034093057012	-0.7937870227831487	-0.6414911116662737	0.7877084399404023
-0.27723925882067446	1.2110013382524816	-0.29041769013385205	-0.4023823617286299	-0.46534706897167405	-0.21725628155242255	0.3023630780984824	0.2174711799294076	0.7983861396721655	-0.22368636206180606	1.3212975608550286	-1.0362774791379494	0.4646050977840232	0.40321901275624583	0.1721569001686633	0.4547976166767503	0.34091310559348525	1.1790842335157	0.6722639648973451	-0.4521520690584803	-0.6281030759376496	0.3789023260050952	-0.5532022665610221	-0.2217738290288006	-0.6508713812447128	0.3112685938397636	0.5216861344146491	-0.3324053310795395	-0.2680126387082538	-0.5481300051137733	0.193844666408983	0.47326274988511036	0.21373900539403864	-0.31408646223636427	1.2352538958254389	0.8175217722846072	-0.31739168581143234	-0.9227253304078223	0.6096497370774552	0.5471770177610593	-0.16618384572006606	-1.0377077547409463	0.12572742200281598	0.9424994446594318	-0.16027092000682225	0.033916675012429315	-0.7035091672727268	1.014221762499599	-0.6025124595450129	0.5794538748538517
0.49323130709372365	1.9779236349858786	0.41309677304440673	0.8627970192182934	-1.3142451141094325	-0.4356933694734464	0.1160336948533892	1.002257735375867	1.08671262598595	0.023055654385535793	0.9946481596151623	0.2126673642640663	0.6672846122830387	0.35324090590839635	-0.26608059698937	-0.6261632879075513	0.6839735564592356	1.0219629948755913	0.03537905831709417	-0.48008882409296927	-0.20963030481600164	0.5399454440336934	-0.7973309459992898	0.5210910100593564	-0.5609118339272547	0.6205629031904666	0.22920847178782475	-1.0047854019818756	-0.5633045845248956	0.4245157612642172	0.42537061573787804	0.88769974619941	-0.7612991020517152	-0.09936085539732666	2.3104694860551573	0.8335472308039377	-1.2797561511029136	-0.556972309508614	1.2069234420585206	1.0065781461359278	-0.013342065061773474	-0.8195689678131676	-1.0370999607122107	0.9685326970081386	-0.1761362813021285	-0.41333603042832223	-0.2118613436025545	1.6453757781685783	-0.831580455208258	0.40568357728308013
1.252275603950934	1.2107036181739668	0.5286849094782221	1.9892731761180347	-1.48849550572793	-0.10864179852094674	0.4574945929969087	1.364222080420867	0.7146976845401614	0.661511433356257	0.8047434295670648	1.379208107568946	0.33467547681005816	0.16250034854185458	0.06822094622645997	-1.0587496139643444	1.2843718339215244	0.10421601955047567	-0.3948833816795684	0.009712033600594616	0.36267941622560623	0.7012076001530393	-0.433156138356694	1.4013584692425118	-0.40808658751477517	0.9094849039535059	0.10398996930615344	-1.0036367009628706	-0.6407814585322131	0.5424625290010371	0.4828089411866732	1.0958910017404406	-0.5523643304123147	0.35282212449145245	2.3042697257837887	0.20521932419279737	-1.1449680663302324	0.0034130868805614433	1.3260423432002397	1.1833612903127297	0.19847862494180046	-0.16987955910968255	-1.4655382513018385	0.34510551100817227	-0.12527199606463849	-0.9666402391272377	0.23466624575639183	1.3380147291833824	-0.9293354330488761	1.088732684819526
1.7882149018782179	0.08953160671004219	0.43917298541258154	2.31769754855534	-0.6487129847043233	0.6124228020696885	1.3811498733381586	1.4338300945809537	0.6450084059964167	1.0407658728067204	1.361196336077573	1.922038244529595	0.09559988709321453	0.10216270771343436	1.1014507427280993	-0.1584823935084963	1.8664953433811233	-0.5032078263473889	0.16848392295928943	0.9807666295215414	1.0802538335353629	1.0836923158891976	0.9281162949040749	2.137999280000876	0.24291314607135772	1.2469670183709671	0.449992150237313	-0.07463772089716719	-0.02844576229316075	0.2394491498881174	0.6894739921350782	1.6954758093718776	0.5160524532383802	0.9302262406092666	1.6822439111967813	-0.19575943827872858	-0.0027918974928282914	0.7221665096839913	1.7969854007023651	1.584308447084531	0.7387581147450187	0.613294407784439	-0.8859009105096394	0.27920910503938606	0.42591569986692235	-0.6788151597604575	0.7711190628924215	1.1017493562963756	-0.6799779108927453	2.1989864032770456
1.806333288658018	-0.16492998342231666	0.5861678039994165	1.6898375120140434	0.47317656950415504	1.059312935150036	1.9882009719942386	1.3249693720573805	1.0743343620602206	0.7161775235392286	2.0476174274387113	1.7610785988152071	0.34876379022208104	0.41456496482238786	1.8400774227527026	1.3278368756450645	1.8420576313581294	0.020506194635645597	1.279189626704177	1.5554710935816523	1.6228321372367878	1.4231200836853557	2.2631186563888708	2.2131446311081753	1.173484800769207	1.2243354291130173	0.8631048666953389	0.9854803647205563	0.8073433591750281	0.3721922458207301	1.002110340268385	2.434783868919164	1.1085334439481034	1.0880677549445792	1.0731232319711934	0.10653878202786334	0.9006779810137712	1.3125886347252438	2.5296303952894488	2.0228107411046774	1.2769704393653987	1.0490606706827652	-0.002028198903659308	0.9469767956378009	1.1674099132027542	0.5340173767681977	1.0435487993646437	1.3792153705354655	-0.17117577377086635	2.568672201480569
1.2032098257637462	0.27156730275882496	0.925095195117898	0.6190718469364684	0.7276835505747574	0.7070161488331074	1.527810313757848	0.9305860015591411	1.3254722540035146	-0.05236373342707572	1.8392471987662768	1.0247149679920895	0.6845964846192855	0.8748038013840655	1.4738819962595178	1.9199291768832287	1.0510283143159138	1.365726435526928	1.7525354763150696	1.1260186594498183	1.5086852213654318	1.2938737041173505	2.1832110095662265	1.4642823531396119	1.5343100140545132	0.5101716781939343	0.7506043227481042	1.1004964967636137	0.9715282151693072	0.9385664901780416	1.0481271178337899	2.442544215524521	0.4979610351686785	0.399101461075343	0.628606320964258	0.728945862183325	0.6109896446529108	1.43540380044598	2.5826124947503346	1.8203268530827144	1.283568387743005	0.894115194913984	0.3695071442801057	1.4190321610757117	1.3198136928563715	1.6076128771274918	0.7162867029369394	1.6434152418590402	0.36360983378665046	1.73246647311847
0.29343479116079235	0.3117657593852293	0.9510071251732396	-0.11246144361562806	-0.15352635538423418	-0.3136285517536256	0.36405990027334023	0.19650527594886738	0.8137141707221894	-0.6131619284400739	0.5970711881664774	-0.08661070225421853	0.4314706945303075	0.9117954595337424	0.2682277511556234	0.9500992099589575	0.0723732583773169	2.2964456926770436	1.0045615225281592	0.19515907846646544	0.6203105955096533	0.7261601925871208	0.5887950652119481	0.4176261513740157	0.816944998759548	-0.5593056478760362	0.0750141775380672	0.132565554979557	0.2762718146999927	1.044660128001716	0.5570087386996895	1.36093152243499	-0.6985312913210406	-0.8309567717068141	0.14340621434547196	0.9208001530219339	-0.465320539963583	1.0553444333725766	1.4119439627356762	0.7388825596057523	0.6815612027460579	0.2793213266371321	0.09982557546034919	0.947303680518639	0.5408241717363912	1.4323110089662967	0.055836667476854736	1.2718213145649524	0.7030771434531332	0.5226854820335143
-0.34155506305824884	-0.42375570400900664	0.30212007559359	-0.061815996522052656	-1.155589492490667	-1.3493563863262628	-0.3902855707852768	-0.5403528038268931	-0.21527079576195232	-0.6443378263693309	-0.753325161840024	-1.1787983362735208	-0.3620877355827833	0.18467005990820962	-0.7595609274945951	-0.7098630882977928	-0.3292680049260397	1.766379930145309	-0.3075047237515841	-0.18000116448276315	-0.49097250105803264	0.28599314327435676	-1.0806512750465918	-0.1169474467476506	-0.4327571545298583	-1.166043058672074	-0.5891559416208394	-0.897422624023439	-0.44440896895342924	0.17589316157219223	-0.3086529789305384	-0.07496180210159664	-1.3786269112205882	-1.632868321968251	-0.4060935968859585	0.4198555919073558	-1.1022591005437343	0.5390609301288262	-0.28489689637020776	-0.5458786165332572	-0.06323881809030119	-0.45580106031009315	-0.3353020180415703	-0.08354038756834696	-0.5988363950021545	0.11534717156877863	-0.23929667843169167	0.43142343870275435	0.6681078787633475	0.10370405405061531
-0.3497294745668096	-1.0513134423515784	-0.7570095576028044	0.5800131280166269	-1.0866127843637179	-1.8157839788250014	-0.1480556138857472	-0.7328762815422599	-1.0225471977498723	-0.43596410118063994	-1.3054243430997217	-1.697692311244569	-0.8515956718894131	-1.0243122906177484	-0.9574947376450768	-1.5554246997370973	-0.017282876687807286	-0.11717097763655641	-1.0526018420668704	0.329154156733257	-1.0197274685256557	0.43676097764527827	-1.3779840443877498	0.16681740542001242	-1.143138637402269	-0.8688251578491192	-0.7464997718185705	-0.9193140989253786	-0.31606055180097997	-0.9320549634421662	-1.0871988258281136	-0.7923036343801771	-1.2147401351819307	-1.2399986887311445	-0.7255107323635415	-0.3113855667522219	-0.7028333090798252	0.32021988578978094	-1.222137509520484	-1.0976556382225053	-0.4843248002669005	-0.9919307791971161	-0.5275880597668948	-0.6966131640985056	-1.1680034720669055	-1.0853479712374492	0.17395400602398742	-0.16154981062314858	0.1726805966109788	0.6224979115084242
0.04179873540724517	-0.6327138780508483	-1.5475973724296441	1.2202444712487808	0.04424559912652512	-1.6210848968776606	0.5055366842623359	-0.22498239194728203	-1.2209216024923166	-0.4422021089309325	-1.1299057883873436	-1.3518157013356105	-0.4150007930616623	-2.0099450521974127	-0.656973621320573	-0.9936053390239552	0.38702889508820504	-2.1674382544116284	-0.8761179385695754	0.9193979541367683	-0.7114805535638234	0.9494236898957213	-0.3983693122559515	0.7506220418440662	-0.9044214224131892	-0.14789210721347174	-0.5598143024667098	0.011441310909019977	0.4758151360743266	-1.0370826993046458	-1.43887739577975	-0.5624959534317355	-0.815520406657301	0.08323073267784245	-0.6349368893407904	-0.6792470731263923	0.10511333698472149	0.4743505618864333	-0.9215868132002594	-0.7602524572176035	-0.579169486743613	-1.1477905630504137	-0.5031450499583268	-0.5686060431828561	-0.8430808299120339	-1.1033703410894071	0.8361351057579496	-0.19404711028870186	-0.6048555716581735	1.0795042276556934
0.2600188738620483	0.49154980187960357	-1.639140647101718	1.3928750506729928	1.0430663190903608	-1.0664264637288567	0.5674214959535003	0.46949815887134855	-1.0431734759974318	-0.6928853982419667	-0.9805082877271889	-0.4962165233436857	0.5086248813153113	-2.21407092716358	-0.6525258357204574	0.15684703729348304	0.22117996871134177	-3.1058318157654736	-0.4987934398975001	0.6371964240103498	-0.1543647408901025	1.1389918728339756	0.44139701190190445	0.8292202563065996	-0.360132974009798	0.07416639702620738	-0.6016652829587629	0.8359272427411992	0.8552530023178498	0.13380296330397756	-1.376341557981524	-0.15612522962294365	-0.7767622773788264	1.2065147112664727	-0.4061021462723161	-0.611264028582951	0.38088601256773763	0.686492810109823	-0.18315020947291424	-0.31408716646998464	-0.6444837658787562	-0.8924168940148807	-0.44766940621074414	-0.3525395669463497	-0.18578470563528784	-0.1482528489093243	0.9641819159458737	-0.11820536050248436	-1.144035014900512	0.5432951044522083
0.01093715986482171	1.0128223440147823	-1.2026539603884732	1.130510255170836	0.9504601198711803	-0.4685654053366823	-0.1478794842876844	0.6504022773768002	-0.8472289048425078	-0.7927912108912228	-1.2383871665616732	0.09806782226226689	0.8643662629622653	-1.627172036956434	-1.2230889825942073	0.6694866021608404	-0.46683376768728657	-2.53301516963996	-0.7888167157639184	-0.45909263004634276	-0.14212730049049568	0.6989207140791034	0.07350877160329898	0.16829313773894555	-0.33460704098727495	-0.5416084477749017	-1.08676952634314	0.7193033160668385	0.13151371795619232	1.5295860788892561	-1.1060607581866309	-0.312685706445108	-0.931198189531492	1.2293424840503941	-0.46889816306483734	-0.49557360815556806	0.07562573492201312	0.6405944499600935	-0.08635796737357565	-0.5218172761051587	-0.7710644194731687	-0.31752630108701735	-0.32463370732710584	-0.7137749612459291	0.05321019725003264	0.6543192588581542	0.3318545323024784	-0.4756282662749413	-0.8737479564999026	-0.7245878037145006
-0.3913990428798585	0.22443158157337004	-0.7007868860999653	0.8672329993314253	0.1386473665824431	0.036634187162768644	-0.7774578693532821	0.18146928660558112	-0.6564955637694039	-0.47761009372208285	-1.4682445573164429	-0.02616610104906698	0.2069923095591734	-0.7167382748923711	-1.8120040289321988	0.20472071378253776	-0.96884151679934	-1.0805866837138625	-1.733210788851639	-1.3429521590865368	-0.7714057954712136	0.11948830324364468	-1.0857106071406881	-0.628182732890075	-0.8132846322690156	-1.3428304278805996	-1.5330361324282076	-0.09570073096503749	-1.1594071047372985	1.9807856450944732	-0.7531878438295385	-0.8459854789379471	-0.694971008162741	0.36511205211305453	-0.840213464619526	-0.5665742174162008	0.005385656620658196	0.3555320739461957	-0.7354693444808272	-1.1980297196955692	-0.7010132904640539	0.4067135575462784	0.039702334664551545	-1.3855636639714253	-0.2405782607680877	0.5547671137992392	-0.4618880703996998	-1.1168073694497682	0.2996147440855066	-1.5060811856089251
-0.39188946456781887	-1.1201209063397122	-0.35615012315359	0.954792274417202	-0.24217121724699336	0.40070413723144865	-0.4491649498051271	-0.3735541152310018	-0.3249304286126795	0.009290453547607812	-1.072387707954339	-0.5715794248696403	-0.7796269855245977	-0.010828740935419703	-1.648315186264586	-0.5154149098789871	-0.6869905015173255	0.2428882889456814	-2.455839518495867	-1.1634980084339674	-1.3113761550497607	0.12748914277777343	-1.769682389695872	-0.7391073300295095	-1.0338711748635188	-1.385570962056917	-1.2801983666854047	-0.7406494403170741	-1.8493883192400489	1.449417962783887	-0.3166508580251482	-0.9865196054690707	0.054105589757089914	-0.358488264141499	-1.0493103776517534	-0.5709536483166506	0.6698274966250025	0.07710800387478509	-1.2179178012040122	-1.4281263226547956	-0.2270192196516723	1.0842865835961193	0.5783642847622437	-1.4810120530264281	-0.5225093396456892	-0.09806293768251315	-0.6405442062954427	-1.3457725319318208	1.7635407906151745	-0.926301139799851
0.1425733857929699	-1.6780117626276163	-0.03888511411371288	1.2379298205276532	0.26775770913332314	0.5552127554692153	0.6481450185549334	-0.40945961385459384	0.051277279220895366	0.2166855727174196	-0.11760849597764209	-0.8568323713827002	-1.075715076648508	0.2970795655478094	-0.5623791528814973	-0.6689191075216275	0.2342765620351701	0.8309914129510084	-2.1601565619170513	-0.12106916625287362	-1.028491574214098	0.7683808364128673	-1.353110573897018	0.009567474645250174	-0.49829232349547337	-0.4595162106485774	-0.26531353920455425	-0.7821790658212927	-1.4079389162067695	0.8182900147682536	0.16407233359695417	-0.45321743111461105	0.7473562736711592	-0.23627490729808634	-0.7011850235300996	-0.14536712367488464	1.464975298266755	-0.09154353955067354	-0.7539068646757671	-0.6751303284603524	0.4262125065132632	1.5293790282888085	0.9322593990956622	-0.6419002861306313	-0.30058703556996497	-0.4060954511483433	-0.07510349097374389	-0.7882689911791725	2.613420186832105	0.6049629909973753
0.7313809083478806	-0.9850788054131466	0.37953866945275877	1.1441452853749996	0.9147298556195812	0.49234749700843133	1.408236769161442	0.03620377985551452	0.17108992991940936	0.07553462451960692	0.7212881888353452	-0.576840222438914	-0.4470599026012736	0.4140647702708956	0.8430446201981815	-0.19918049749068467	1.0648055807127526	0.7440207006020838	-0.8822751092160305	0.8516387166399028	-0.029827719041003332	1.233620490571064	-0.39636567955053986	0.9449005727110311	0.4195953414042519	0.708663539545765	0.8453487790965575	-0.5558156165733605	-0.36382514185674625	0.6246068670235683	0.5345125764527459	0.16689636210033332	0.8151507566368855	0.4339974669786208	0.0304748880768994	0.5980028817755598	1.3362165455165917	-0.3105350458173372	0.375043278382387	0.5548300711020171	0.7802079461029113	1.591178766915114	0.8725610690430378	0.46762347802000226	0.31270516385163566	0.044818702015628036	0.6174773605799084	0.12615737220547113	2.382483537108387	1.757116130120034
0.7922788079447382	0.21055395460362555	0.7500213798832118	0.29146660982474004	0.774233329934562	0.37597034869337176	0.9822062768454951	0.36923569941732526	-0.01652319559861444	-0.0027438041863105003	0.9565302791173069	-0.07095326286270236	0.4040146623026111	0.6411445219687985	1.734523277863346	0.341974524560763	1.2116378090938147	0.39419719114295426	0.6877830690109713	1.088237372249596	0.8505152173899754	0.7050819375829934	0.23954511112716045	1.222506374498684	0.9877717144742498	1.2588839277196393	1.3134325776031146	-0.5015590335361094	0.49999795939854286	0.44745001381786115	0.6812379138598731	0.2116398939308053	0.3908589276343768	0.852354830304542	0.6171447404718263	1.0630354173225023	0.09755233004014302	-0.7082184134314274	1.1850613168155202	1.2711761082603457	0.6462754306156704	1.2181817559476786	0.6320688642611961	0.9497540201239572	0.8035097922003921	0.8514469889496384	0.7641436211714236	0.6380430834025347	1.386079109611393	1.5175674072227832
0.2727002879648101	0.945801268097961	0.8338039384242929	-0.9580793953624857	-0.02346743872873561	0.4334365565822786	-0.33756779207029064	0.16268249495840603	-0.14181800572983197	0.32277012101713687	0.7729821403877055	0.17579613223542742	0.7086755161853705	0.9763952836706705	1.704062679542495	0.5814518148514703	0.7427676618064177	0.0897642245667318	1.9285671452995052	0.7100083776945363	0.9808232440232639	-0.6937584778724799	0.4357906133334928	0.6735926773263783	0.99558085984738	1.0604095647467802	1.0344201584525006	-0.5180049044855544	1.0334781003667988	-0.2987883547031108	0.6964012961411302	-0.1580861272578031	0.15718094464592935	0.7119533154642571	0.8172084482766245	0.8106801804355981	-1.2091141127015204	-1.0773098617762311	1.1347747480474548	1.0942426231004303	0.35456666501447653	0.5574642978452422	0.6443886626096014	0.7290100890547656	0.8592350539738919	1.3600225753111834	0.3309531496119764	0.46033109497260577	0.37143347561639917	0.09125887212486608
-0.311404880791882	1.0089793392492878	0.6814081006957523	-1.6605439181901456	-0.4673166718775908	0.6954712396007791	-1.4384567485676902	-0.3570260532182354	0.14663830138505768	0.8264746622964732	0.6585942738483933	0.14739071943884233	0.40898020374546146	1.0537463982022472	0.9931311814479378	0.6894449549469844	0.23386105160392553	-0.1190380110727635	2.6739264027699834	0.2659691870074705	0.5859008900420922	-1.9076871205589463	0.7241129458207841	-0.058058110868346495	0.8532767468868013	0.6961368920078715	0.5462919793637377	-0.19978431386320442	1.5795564237133752	-1.3197634015266302	0.7874884720487887	-0.15968834314160313	0.5559476689129621	0.4610486749897921	0.9069317574352178	0.10631140927375526	-1.3867504169774663	-1.0175743580643821	0.6791962244029017	0.5966681633979927	0.3746600529934993	-0.04183594265071442	0.9774179806651548	0.5500214656594666	0.6195956783835527	1.322421916017954	-0.10028278021346172	-0.03329916823674281	-0.12311242381254615	-1.3132076894853215
-0.4433857377121853	0.8226730986596171	0.6471542495591982	-1.1738328365059396	0.007571126789039055	0.9171219163554408	-1.4771880449324586	-0.6100337445007457	0.6991664912901925	0.9484542488298158	0.7614657212041478	0.2710870715980031	0.0205422035223353	0.5674323780311537	0.22640429023934747	0.95665662318675	0.15826907103479607	-0.25582511443667805	2.981495516742498	0.10547357117479195	0.3834516735866715	-1.9485489545302952	1.3405689164963908	-0.230043715807719	0.8895409010423171	0.694141373057507	0.3987085438241662	0.45530384887865333	2.1486049176104176	-1.6362938299059016	1.010911350314638	0.5479710596156727	1.3091443099717397	0.5756942541791018	1.2005766800921764	-0.2949581004624421	-0.3517671403575864	-0.41553047720899783	0.6393627340626996	0.545761886311425	0.781483662468702	-0.23982733882604798	1.1970046543899961	0.9619077435384772	0.37939843108266436	0.9445446661483522	0.004400807022881214	-0.3297619637305079	-0.08188549112335919	-1.547591445558797
-0.12076298796779344	0.6962099181682563	0.9516979933804944	0.07051857205524822	0.7656900598520648	0.8212851704084405	-0.5818779597856726	-0.34398000277341767	1.0223569990297268	0.49740570152812874	0.8075225528700902	0.813905582538758	-0.05533875989477558	-0.22458001400085612	-0.05922176523650113	1.2517201549146577	0.4250601629231243	-0.22866500454917288	2.789053582054679	0.17483279788004133	0.6767328120566357	-0.8554613854999141	1.7699489363444922	0.18445866734429836	0.8857998549647886	0.9463937082053016	0.595885985695253	0.9150206370992261	2.15449594282823	-0.8428030375707699	1.1660145752221869	1.3206918865647301	1.7383910222142422	0.8399372667150564	1.5032389510704585	0.07169558670361284	0.8313527762227665	0.3185924664025472	1.1996469451756042	0.9941863836909667	1.186631540102867	-0.014986680757687526	0.8734261249733825	1.5980727367088914	0.2360961079940073	0.49238934860235706	0.5454013505281683	-0.2864997111816827	0.160899271907449	-0.5059151292162497
0.219816572353243	0.5366591917226629	1.3210129363360283	0.8107542051786328	0.7574866846145322	0.39205717171508553	0.41844678111785155	0.11918994996939379	0.8937761578588779	-0.07947180864498837	0.5714765376681782	1.4729723977722855	0.11821430867360815	-0.5602599911312063	0.22619496481572235	1.1046735824159666	0.47128046330295387	0.07433889913832965	1.9688724850906856	0.2447720223558904	0.9985366877955557	0.3454519953271023	1.3861980553549595	0.45206924358908723	0.47794216487500707	0.9229701942176033	0.6599871810372769	0.7704932395161636	1.149697969318308	0.22235108361171557	1.000048399116952	1.2447951325657034	1.4287963962412653	0.5943530639211538	1.2563191096667674	0.8701095983455398	1.1093535195167377	0.5976064137466176	1.7058399796830377	1.2650366992645816	1.1723198380957913	0.25257702860730386	0.11311228379973401	1.6380243527035612	0.12319504658526509	0.05194959321012285	0.8684607762661205	-0.10252242997120133	0.2455462752929529	0.7845456896996085
0.20285649241699433	0.231770001176565	1.1973282141856076	0.14308780223113882	-0.16360906774796488	-0.12682328711007917	0.7900332793645307	0.3108346468703215	0.6011017449959504	-0.24672919885678865	0.18490653328251713	1.6705662467216225	0.2641324896799167	0.08674316288592532	0.6932587265133351	0.3008545378842531	-0.1866737685274946	0.5126647995841066	0.6479493211684744	0.15497883245987978	0.7067966211112242	0.6019230518582623	0.31920864471056093	-0.11822185619571549	-0.1932424907678191	0.32899890162595263	0.17236816263302948	0.28609270972904915	-0.410487954477604	0.37245368002774676	0.4832283143696456	0.2501513561551927	0.5250533628792752	-0.3473479057303447	0.2527307857718324	1.2630728894831968	0.4473903783327189	0.2444072638168752	1.4367178090753414	0.7650900097412981	0.6972077380419408	0.09824717963048091	-0.5480242790185896	0.8334439335246732	0.057715048785615314	-0.36047047665871246	0.4172449322585073	0.012387087419190366	-0.040283390931946626	1.0525645147749747
-0.1445895214202526	-0.04884656972864738	0.34973986679301255	-1.5013778335295773	-1.0519678170671876	-0.49366413579773816	0.4135744317412554	0.1594794699472016	0.48092653093746207	-0.06887223412460887	-0.09372651847049294	1.1948199040487109	0.2442588999734141	1.317053190677947	0.8194380057702518	-0.7741237481450528	-1.4201793210078382	0.6511351366945375	-0.7075577902157016	-0.11013841657336189	-0.2097965776471374	-0.23957337834906833	-0.6007932920983865	-1.3510594149558564	-0.5505194726446956	-0.5697856181044059	-0.7816855416081943	0.08063170930770633	-1.4606245389741328	-0.4886320291125672	-0.16765904104197218	-0.7593202788819701	-0.48562145075382	-1.2948698552882627	-0.9643985052059145	0.712751745673422	-0.33020377909597326	-0.32928447644795206	0.4185128118203116	-0.3595486023607936	0.05964740092606743	-0.5654397419582361	-0.7482347449423847	-0.1823682071721881	0.1527356595971218	-0.6534168741350355	-0.672063586573548	-0.02342168126561628	-0.6990788539946482	-0.06681532611242784
-0.5106377424367006	-0.11787669433044522	-0.7879559422153397	-2.683484164024228	-1.0082746227350599	-0.6382596254644071	-0.29657812775295317	0.022181550151573574	0.4233834562641602	-0.11886558569088326	-0.2215135586648249	0.42687359523304846	0.087849494867096	2.0350887115674814	0.44320310313922606	-1.461628919859854	-2.4624690839467007	0.15371415176637188	-1.6026644787939663	-0.402175347163686	-1.0771885295814914	-1.3768962363261297	-0.758849606341014	-2.253943541774439	-0.31842098700229843	-1.2288256637068804	-1.654525226455907	0.3556797969173819	-1.417330913402547	-1.1809132532322044	-0.7096544213161607	-0.9239833584600639	-1.119158102456527	-1.3586446204540237	-1.567367461694182	-0.5064340528897385	-0.4883716065906227	-0.5537099576327166	-0.613161875710049	-1.406800496582599	-0.4341278282725163	-1.321487531129246	-0.6477584943948315	-0.6344885503720801	0.3623101562373952	-0.731361211318996	-1.609441077384241	-0.25255998030658283	-1.45399803638616	-1.6437942913993864
-0.6369569343367012	-0.1290635981905753	-1.4533960451643197	-2.3563132171362833	-0.20168188829252504	-0.5626345215977367	-0.8061225099519258	0.22954092957267466	0.08158789319138271	-0.6653425959888855	-0.30456569792874566	-0.0858982487677875	-0.14790358366193415	1.5269153253681627	-0.05230748149684292	-1.4429795960632963	-2.4915277120937143	-0.7353368552009736	-1.855645821439286	-0.4357118063017459	-1.2715585476126021	-1.8232607955004727	-0.38308297148589127	-1.9529411813867559	0.08194106819525324	-1.3020414267640334	-1.8677236274154307	0.6883342516004625	-0.7605498963711534	-0.6323921908983408	-1.0384043516676325	-0.36421670085888025	-1.082318366952911	-0.43912220807784563	-1.2823496742635034	-1.539643601762198	-0.0016102046092457284	-0.267332589806739	-0.9891002694002635	-1.8084316804917044	-0.6792429234601586	-1.6238774918087033	-0.6262089291606238	-0.44049811574060194	0.39620381581394265	-0.6247597566346679	-1.6270414062470155	-0.6664763368610849	-1.804889579529856	-2.271004647940539
-0.4936236783502059	-0.3945726307202927	-1.235438686462625	-0.9003087622591659	0.4330184246090621	-0.20702778861879895	-0.8153381643569886	0.7085519240809555	-0.4807581827396777	-1.1814552553125277	-0.2869798307405602	-0.18873663218811002	-0.37134127423842983	0.2622679540377263	-0.1293377948514553	-0.9707217891093486	-1.3722142018660013	-1.2349884823169537	-1.6059136830328082	-0.012536719016468521	-0.8625641074303108	-1.2511915970847396	-0.14605271899194494	-0.5816407173857397	0.0624919012574259	-0.8250912842234392	-1.2424335826148434	0.6288329057125659	-0.4005083733476809	0.7824650502275983	-1.1247589539325706	0.05182474972510356	-0.3718346835862476	0.6351341573559114	-0.6449119303689554	-1.6704861222328404	0.6623294929090151	0.18169704392549715	-0.7321522144079821	-1.5297192499475158	-0.7136269522487948	-1.301637799805033	-0.766788658435939	-0.15486934524100412	0.049389263326017896	-0.4390792453012629	-0.6971892229099274	-1.0343997038983352	-1.3874367505830874	-1.398675416445587
-0.20411749385667802	-0.8727067593014654	-0.4072721479100318	0.32595377376432977	0.3319278374233529	0.43967201720370286	-0.38299489597815445	1.07914761361197	-0.6704282956047974	-0.9009235128228346	0.0375757128582874	-0.18884162586552397	-0.38963212223049615	-0.545187923827171	0.27969334586826117	-0.5416713450389887	0.14018561058329232	-0.7363330068090637	-1.0766416257108526	0.6540860747133654	-0.440411230783281	-0.19112029673841033	-0.3088035546584703	0.8099425830828	-0.3546142841369938	-0.06934199381877477	-0.10576395806889369	0.27000829897665407	-0.6184640564857399	1.5676449639296137	-0.8982888787417794	-0.24344702403920104	0.6418160930239446	0.9690718811177421	-0.3894821892543873	-0.878936369634415	1.1058872002476074	0.3617419807473928	-0.40801916204206057	-0.8857606680763365	-0.5943679429946249	-0.669529252723858	-0.7889119233423328	-0.19893834242604214	-0.4369672957037366	-0.20441883227926677	0.40182737111853095	-0.9291706201637939	-0.40538257707704095	0.1272433370925321
0.09353080421598271	-1.1050318155292393	0.3884730253526489	0.4330817412924792	-0.16295542697024978	1.1140580677318628	0.16823594517757298	1.0507561500474085	-0.08385902405212209	0.17242491337149224	0.631475762750441	-0.42374140550642064	-0.06649479617487149	-0.22012023620297214	0.619353832343522	-0.4241908361310862	1.0212279051367792	0.4877747005150293	-0.44129628804002163	0.9613952200768522	-0.38996780884001764	0.5039234852045925	-0.49053050455303954	1.2583980707388553	-0.5595898844067522	0.6523588169061857	0.9709526837257016	0.043992584472255854	-0.8563967257324997	0.7665988267594777	-0.32118517036455996	-0.9177286726454745	1.3293393730879628	0.45924306185690605	-0.6781222373825337	0.19962422806137942	1.2350925332601952	0.2100839587556844	-0.46063263334941373	-0.17248180454562828	-0.38131204930677864	-0.16087311065482301	-0.464593139425688	-0.3812293590868954	-0.5366053387238907	0.11746760845433271	0.8020195983072537	-0.1291930041462332	0.4109912567619586	0.9404184696587707
0.3079842717815899	-0.7840153625598932	0.7322695978303183	-0.15530105955414764	-0.3983012276213191	1.3411468236772517	0.49228258598197305	0.6707275030632134	0.8307297493341242	1.0763507274556332	1.045006664682515	-0.8634198600223961	0.40239319870719925	0.6749378104137755	0.30113675574912535	-0.49534317678099743	0.8947955607743847	1.4206705728275284	0.10594310486674453	0.4856705127900854	-0.48722280097465653	0.3969494150378874	-0.2760695617548916	0.766402521166687	-0.17691453042183553	1.077834697399197	1.5779389544491693	0.09215944280166034	-0.5369206518421358	-0.9316733416941138	0.4192947654921097	-1.2018877428501225	1.2389869787234173	-0.26628982234546783	-1.0135080007531698	0.8238992257340314	1.09487787607738	0.032290594494995335	-0.7880331010231443	0.44674777108162456	-0.1513067079834014	0.08565844773478169	0.060007203171744676	-0.2433225657384807	-0.052182487238822635	0.472430766889375	0.3899101513242401	1.0115412747848613	0.47048977316015334	0.5685066325745363
0.4043007501902098	-0.20006369658576348	0.7010065140774353	-0.37371122914899485	-0.22639198823919518	0.8729384825355069	0.46222121843549746	0.22163542813886777	1.1405858125514663	0.8939103258369224	0.8622174350239081	-1.1634925254475041	0.5570141621698675	1.0311606411116494	-0.5685626381895157	-0.44089896240108856	0.3266440674369068	1.2984810517912735	0.32213109385595173	-0.4447167760079649	-0.25127388806912565	-0.23824724325569438	0.1956903849379246	0.1508591451705837	0.39485872805981725	1.067128696303298	1.6930111203686888	0.1205293652512073	0.16388840487061052	-1.8893029330580404	0.9210569307817056	-0.7516757133992107	0.5241997669159874	-0.6138334212652539	-0.8625782706421362	0.7261627372665451	0.7054146649899746	0.09708297629645855	-0.9631001222788972	0.8378984761781499	0.06323187814125379	0.25568264502098803	0.4364746505741604	0.28974476997083487	0.5485471281593854	0.6798749799900322	-0.09456104298883926	1.7535112377449242	-0.03395684345454089	-0.1566528715493091
0.4048780005830414	0.08512533402661163	0.6261172106174961	0.13495417290981454	-0.022064095016154205	0.03848226716696009	0.22138950029826934	-0.05752469875588152	0.5029202311661687	-0.1507427414951198	0.25259510122597345	-1.0402591476299972	0.17969982165253998	0.46126488128271287	-1.1948662895352664	-0.05484320320714296	0.1549410724114422	0.4421407588238492	0.10607727317733996	-0.9461886396745532	0.41703060792636176	-0.7760833726502787	0.42936803579886557	0.07356666427854427	0.4658666979037799	0.6945440517878144	1.5556956789585077	-0.0750527159251045	0.5388284244861689	-1.2267674574432736	0.8939271802538646	0.08222160879523599	-0.15780410207050935	-0.5426041663155031	-0.2427218265051269	0.2577612448526911	0.11436060195005018	0.3011413129650186	-0.7774446449004468	0.8804285033320072	0.31080325253344915	0.5549674210029897	0.5110088867484489	0.7764410925516693	0.588405344888398	0.6312093687502061	0.1249167399285488	1.6165812406302347	-0.29990067975757684	-0.17158886617042257
0.3503158306985903	-0.05823605076391914	0.6796818158291391	0.6028315035978258	-0.05064802104903317	-0.47971314842323387	-0.0067755066093022785	-0.14974394136747038	-0.38357493920624675	-0.8286367982279077	-0.16745643298561164	-0.5316979369025719	-0.3448974011694678	-0.35580994013897754	-0.916802520308249	0.6038700367383095	0.5626013697711076	-0.06766001863765489	-0.29475276277058465	-0.49994638495472754	1.0698654621541404	-0.8572233305459609	0.2633755768316507	0.3584406490893292	-0.03652360546667794	0.2325396258361149	1.3424827072124779	-0.2081745978132075	0.24256835447777264	0.3200974460411494	0.4819862727573839	0.7191485065461383	-0.2834984343285785	-0.34621642823330684	0.349021474774728	0.011094712734373046	-0.511132377717389	0.2739267498683872	-0.47563630394711576	0.6027716695089114	0.5936942832220516	0.9730564371757174	0.4321199492247014	0.7499375809688412	-0.0027955983973185234	0.4380304168515963	0.9611914371871506	0.7866832967883879	0.17181398213900315	0.5034239085655441
0.2321404301686348	-0.1885548148842925	0.7436867233350263	0.1399878967420798	-0.1279183453707331	-0.287467178067734	-0.13441834913614154	-0.22520156415786916	-0.5839150873179441	-0.21272357138502287	-0.09561063813623573	0.08282609277776055	-0.37623138561957536	-0.6188110241832141	0.06193336639372677	1.2628572597528636	0.929631053583101	0.38961843583157546	-0.39120848568873035	0.42668256696249024	1.1882147347139005	-0.6432609688854386	0.1283335778589081	0.34490114838702174	-0.4103934093350309	-0.04226789427602304	1.0052964363764356	0.14279060591075857	-0.2599732400587399	1.2322714662878405	0.17910645439554765	0.8797408305065367	0.031550247856730496	-0.15488425584457013	0.5011461184516086	0.27379100357871683	-0.9424901325907388	-0.1835264676806293	-0.4303438473362091	0.2382703635197073	0.7146867555858083	1.3472139737404831	0.3977149748017898	0.20678575540410313	-0.4804822685383262	0.26635056954421193	1.5045310568686034	-0.13870544333994078	0.9525283161450134	0.7914125300266773
0.01331287677823056	0.09801208165302919	0.6487416025813759	-1.0679424821414176	0.04281341322093779	0.3550063630175591	-0.19335117367826835	-0.45864328845200125	-0.01942197197130537	1.291797488209874	0.059047244306936295	0.5462419511973077	0.2420566826470574	-0.414533223714359	0.8985914679621334	1.637121214417871	0.6436408671491282	1.2344213006040454	0.13840815781059335	0.8688142968829745	0.7416595956231075	-0.47890654084749334	0.5227257858667602	-0.18784249919175544	-0.0055964097518421425	-0.042349716028693314	0.46111133153263506	0.8815741304156042	-0.20184036756461793	0.739236586268503	0.3687771742230915	0.666773580287129	0.2511336214057045	0.16036720590192538	0.2893627718031839	0.8152320955197312	-1.019431250665119	-0.7815954468934277	-0.6434626681990474	0.06757062429954198	0.40315504327388746	1.555826820099297	0.43374412167303217	-0.42285187372562577	-0.04383972109545951	0.06501425293059401	1.044288033494618	-0.6942209823041526	1.1429743829088561	-0.05639933361250619
-0.23037157992638269	0.6500721676274804	0.45720424486738376	-1.8415045173778737	0.44068808469033266	0.856162489606762	-0.14148856919170277	-0.8414610486398743	0.5377774938496236	2.357555945642179	-0.23760632011987015	0.7888558961422057	0.9613082192895914	-0.5131539153716652	1.0446777178320397	1.6433769233353874	-0.08422087939605385	1.361382645688909	1.1327376187473879	0.4529295931219137	0.22873362675217582	-0.385311212699245	1.3547727130978353	-0.6656633932935301	0.9812266455597848	0.1555766793737897	-0.11098046839275603	1.3795522065525685	0.657926135247619	-0.5470904338145699	0.9602234860180899	0.3463620361465858	0.10331495789980906	0.6525727737626655	0.13177583562987227	1.1836442130704012	-0.7030763201523353	-0.9037963062021049	-0.6696170677910075	0.2175958436747852	-0.2938692565781147	1.5710661362586078	0.4638249096076015	-0.6803158346081681	1.2107154043500583	-0.36714732847304565	-0.046078959660363794	-0.7451260387789115	0.4346382757417755	-1.3902562132985357
-0.25201155871071185	1.0307508055773333	0.43895315588317774	-1.3147259054800662	0.8037940272173295	0.9133201477455477	0.17479572414220304	-1.1438571628129843	0.5499614306838484	2.1102968857086593	-0.7755583120244989	0.8895053231385899	1.1594074381027648	-1.2332278938134922	0.7767385162019093	1.4459350225807204	-0.4006980009515155	0.5100569511757422	2.0486046780757343	-0.23248576905007928	0.18934803861463212	-0.01713648877049595	1.9605241951417847	-0.39860404791398657	1.7082367886532208	0.4784282378609093	-0.3013480227898132	1.188055614255504	1.8096750875910927	-1.3960775217579928	1.4937420214567023	0.18731586956481705	-0.11521683004219994	1.074476826123132	0.32998968909764037	1.1751747734174265	-0.09422097557070569	-0.16179184937643992	-0.11152345040891194	0.6271184282915168	-0.8405140054439709	1.3753734373297015	0.4699320656321328	-0.392656004673957	2.2299438865713332	-0.9728371362453171	-0.6365869222144823	-0.29401421492527985	-0.4871975934467697	-1.7891124349737086
0.13075643831013242	1.1425852690730114	0.7442562107532251	0.06608075783864827	0.9853840793814559	0.7006223931866405	0.7558879024571767	-1.1094545763410517	0.41881220676848735	0.9301961981426882	-0.6814554641345966	0.9319319557158374	0.8536173374469491	-1.8778438515370333	0.6979497265599782	1.2541079259638914	0.1746411078316132	-0.32800275488196234	2.3631642522636174	-0.46190849109959625	0.7031642461378937	0.8169555327894416	1.7762208702306579	0.49615508283899634	1.602233593854624	0.8798211577981739	0.08881440823157044	0.5414985588730966	2.5068381891727185	-1.1812286099300524	1.5647468549236587	0.3651478614937594	0.0014123363426102515	1.0817831829331097	0.7838602667736875	0.9598975835442296	0.49484757011361646	1.137753052105388	0.821815995686389	1.1324323133576888	-0.6485021466674123	0.9517650264101347	0.45879416293081104	0.2910530244864628	1.9904637835609431	-1.2587948037401264	-0.11409818623373885	0.5934148286408375	-0.7148803215153524	-0.7309965442001409
0.6825066736822651	1.2630764239482979	1.1323796880958454	1.0350636191135552	0.9923042914311117	0.46316914284720107	1.213252739153607	-0.7542154631771361	0.8145116583666809	-0.12633815442422336	0.44798893753058866	0.9008768680484125	0.5683860241909596	-1.5363051897153932	0.8610214175207542	1.0568810906722512	1.0941382289679231	-0.08670765274497047	1.8924033770189066	-0.34175790763951547	1.3287785310294817	1.6937793735924676	0.8841160116081599	1.0635179028478066	0.8695116106785834	1.1609702752605968	0.6694466943088373	-0.03199857857074279	2.3651030308547667	-0.3385562828785224	1.1041448432727072	0.7721194054288125	0.3430441885475741	0.5740282679773244	1.099904521238799	0.7490068409737225	0.5608867976675297	2.0900035236148	1.3591169344159628	1.498496909504401	0.2218764015855158	0.3958980881807896	0.32872463582427847	0.9918742667844866	0.5175971298564662	-0.755839528748971	0.8304310160054613	1.53522387696755	-0.1517114972280472	0.6942250115718386
0.7770798059813253	1.42031312111669	1.0963914568306523	0.9103701887696959	0.7156010629819352	0.1175777492343839	0.9998999401121593	-0.4480215665099866	1.4930086076448474	-0.4901171187135247	1.724174543649921	0.6944487916053961	0.5270093172192074	-0.279681737257275	0.6513485330139166	0.6221898151519373	1.3077147468491854	0.9326612280224074	0.8179113625492704	-0.6315522459277932	1.4795509609159152	1.8339595959835606	-0.14069617018504763	0.4965299915009546	0.08601831731196792	0.9218429106985365	0.682291683719472	-0.4419617369418456	1.49165493411667	0.2255794177404493	0.2999619155250468	0.9105849712751204	0.3377652290508383	-0.24907132827860687	0.9280361909652641	0.4462957862296671	-0.24942817053026242	1.8738942807781773	0.8856696588762782	1.4196935007895268	0.9317743613109042	-0.059791835888934906	-0.05214592649284983	1.2270821716469553	-1.1413964937833576	0.31813924513135605	0.8890736157443527	1.7587256361120593	0.4386067891933652	0.9656412080970176
-0.007141056836005288	1.0876504294172702	0.33435813756241856	0.2711133477630697	-0.051730487672378034	-0.5660455156890761	0.009810407651309144	-0.5845578192453231	1.2857344895035894	-0.4729176786190899	1.662758287199087	0.24577850912334467	0.27765812551890706	0.7893081816429003	-0.37570821612169353	-0.17132217638873928	0.4136939855072907	1.1726018061662282	-0.46372868330423817	-1.5911346599453975	0.8858228593601248	0.9318553508416803	-0.8175936065329298	-0.9383638161121105	-0.4819687796287013	-0.08783282496407306	-0.26393498397128334	-1.0527327105617388	0.2442311208876032	0.04369634687255644	-0.6125105999151326	0.24186777793135442	-0.317151813434778	-1.0916136793697593	0.2390289149991752	-0.22659649106864208	-1.6461110162853034	0.48483252648273145	-0.3633965147978146	0.6834244050108738	0.6289141378290481	-0.2409161234666539	-0.5774845494381583	0.6624617584459778	-1.9379228357670981	1.060514260584241	-0.3800181529671735	0.6880429280050894	0.3940571005530442	-0.13020059055195285
-1.2747596372292065	-0.16084593848149212	-0.8693565682606068	0.17245898316650454	-1.1448998244709525	-1.426345068439024	-1.1179641980106578	-1.1011108287043274	-0.4826753764025574	-0.5868572076243731	-0.18745870989015628	-0.3362933161263824	-0.6585043056797112	0.7688930245234786	-1.7392483690077964	-1.0444215107426502	-0.8700485714510555	-0.4304145690068941	-1.4942438882022826	-2.369396216089424	-0.1958850337901525	-0.35144865274402054	-1.0928771626114053	-2.0863060201542107	-0.9542781664003746	-1.5086432421905462	-1.6779991764740942	-1.9242882852159793	-0.9747881715711961	-0.5559064620182883	-1.4000831635844007	-1.1427380337828996	-1.1489608000854106	-1.6831799009639603	-0.6227572169050737	-1.2276812293056742	-2.648707269456636	-1.156171914992331	-1.4198255030790956	-0.5302503009524006	-0.6280151784662334	-0.2313280426641892	-0.8637721788443515	-0.5502756235284045	-1.7312251354495887	0.7369616130904219	-1.9400727056600784	-1.252206245803608	-0.09677970896016748	-1.2577743902566982
-1.9759353035667435	-1.7870516760363777	-1.7692003189200898	0.9018499038698541	-1.8061144123592674	-1.7920026427113525	-1.4658877747707137	-1.4039272563630498	-2.8435068283006664	-0.778452661533096	-2.540965249265532	-0.755978780676271	-1.9191385196489248	-0.016237610938418065	-2.3632608508244988	-1.4908891125853583	-1.4409656087843634	-3.001238311806708	-1.905077027090838	-1.866594764314614	-1.1434030331336003	-0.8941950404307795	-1.147497925797974	-2.010103978632602	-1.3548954725531746	-2.4291461656854767	-2.508920163667814	-2.3856727498879464	-1.777786349891416	-0.8508507107531184	-1.7696074623728584	-2.304707447926648	-1.322525207865851	-1.730728911984662	-1.1253226418391777	-1.9579397782516177	-2.315106185313868	-1.8947004983471616	-1.4825474203639015	-1.5880118108670658	-1.8427202784162597	-0.2727801102675593	-0.6498393224786809	-1.704823661985632	-1.1734609653081538	-0.4005041679924055	-2.2889072357734634	-2.6702437309611984	-0.37420328946770764	-1.0793979512426386
-1.3785779878622446	-2.5005348418836033	-1.752039162869267	1.7519118533370406	-1.3181814170149362	-1.102545094083822	-0.699676676177019	-0.9165088707062153	-3.898144629573507	-0.5490623909803944	-3.529828777158885	-0.7302608265383084	-2.436419063626283	-0.4610892604032217	-1.7000165124995603	-1.3079432690685737	-0.9077431046176816	-4.373031622736261	-1.6122177678819907	-0.12196799851025132	-1.3931392544878767	-0.19262417739474208	-1.057699519095606	-0.8241065375535372	-1.374382876609932	-2.1199391143697244	-2.077988235919908	-1.7153442782270003	-1.9021125925790685	-0.40379289033449994	-1.4657541098859568	-2.203142671111565	-0.5666740727592262	-0.9913869053160549	-0.8841200631035199	-1.7229027421258052	-0.6866365562990682	-1.2713092923759854	-0.6900547453308971	-1.8458834741088914	-2.065282195626317	-0.4359599271578714	-0.20283868113424652	-2.0116168482272876	-0.8350930545847206	-1.3099672582554045	-1.0239858110837465	-2.3803119426889308	-0.2532577523913356	0.24993556773143302
0.11794219628733973	-1.5787317365855194	-0.8879640782213054	1.9771746503173726	0.06925239583439616	0.3614392960917609	0.5759498794193775	0.25323397540364173	-2.7841333409320073	0.2621650330000678	-2.5192944436161953	-0.2683020609487417	-1.5894752677547628	-0.04150441159450263	-0.3640434138589768	-0.8684919110613837	0.14114502428932807	-3.2719463959246626	-0.9278968545989916	1.5152390318838342	-0.8653808943213954	1.1206029644023694	-0.7672106757239298	0.563993980936913	-0.7796957707809528	-0.7722056586336388	-0.7169193717875408	-0.17954620123313236	-1.4207793110151088	0.592679969646353	-0.5604588421200836	-0.7814044120426039	0.44796552528358696	0.3961598681385134	0.04328623298290802	-0.5074957610365622	1.0777851959134277	0.14290891511624548	0.07775171497347778	-1.2618651418297726	-1.323591808455261	-0.5054586866765725	-0.12867733227995432	-1.2990200882568395	-0.6346430346718059	-1.226158714105066	0.7534061840005973	-0.6204436073530083	-0.24614337569720446	1.3826409387093508
1.2873548662548222	0.20196349343521885	0.08407958678144267	1.6691381130692655	1.1559336497580275	1.5342648668241354	1.3750385107785992	1.2924042159531342	-0.6426421645456617	1.0872690745847464	-0.6045827382485046	0.2566536125710107	-0.026924176511596058	0.5934953084749988	0.47149305744350967	-0.7359389148091345	0.862152603902199	-0.6470890097383607	-0.3834434237934837	1.7698148103181957	-0.07382226996112348	1.8991959438669077	-0.33752142818689745	1.3760263628237757	0.08760501904698724	0.5891669969279115	0.5258032166174282	0.9921352591711942	-0.7882004288979184	1.5277916270236362	0.41175054231729663	0.8432552020132209	0.7442011343603636	1.7109589049425635	1.1358324354521157	0.8027688724941198	1.6957571422068989	1.293310326685061	0.16517391880978716	-0.4941041659880473	-0.4641936622734626	-0.3094547200090948	-0.6677234577644885	-0.231571472562419	-0.17956630228788834	-0.42064754254057113	1.6022019734041073	1.070350458468087	-0.7551252193304638	1.4196181589612185
1.2720215260172265	1.2610868238908635	0.3549681604599231	1.4752230825822072	1.0049297147154763	1.4851732125105324	1.2160430272857348	1.438334031964528	0.6029216093899705	1.159549782775413	0.6664372512843223	0.3875896825052954	0.909025404403734	0.4969702296044686	0.24466217304938717	-1.0085073222258774	0.9446774150757995	1.3511869401059493	-0.31452372948407564	0.7960513700136899	0.23847209807731198	1.5893674212563338	-0.061277760866931756	1.4922840248445053	0.4794718532468936	1.0135035547663358	0.8119380165648591	0.8801610277568894	-0.5250618000189011	1.8821289031928898	0.7695012925532781	1.452806765168143	0.010234033755093302	2.0517672022476496	1.7426821269389738	1.1227242507380846	0.9592706018285395	1.5220512204225336	-0.20589565346787594	-0.27138973785087556	-0.129806531422678	-0.10618626406771023	-1.2939801641469888	0.2719297474605306	0.49882467729191515	0.18404244156605357	1.1459933885152478	1.3201484988250656	-1.3439700220037343	0.8507235249060837
0.3925073970483665	0.8598858108301094	-0.2982048033437109	1.598403946970486	0.02920682776232106	0.29118632260895616	0.4159087839303251	0.7435794506211224	0.2798953885426515	0.3365475544788203	0.80555120890045	-0.007079164738724704	0.565269101293202	-0.36988623120775643	-0.5429392626373835	-1.1839849418279562	0.6350058856911777	1.581424247254383	-0.5911221236756634	-0.1022566991764262	-0.2835828543627807	0.6475717995994438	-0.2183729892234183	1.1691379519202498	-0.01282389258006582	0.43554263150027245	0.1720350439506119	-0.07549045653618516	-0.7778970854008761	1.586647310804979	0.2465979965849378	0.9442290925418242	-1.1204505335530714	1.1453077425968865	1.548777303813183	0.16208781430954503	-0.11687263297489303	0.956983026703606	-0.32907099871919404	-0.6678771606995711	-0.10654721461341636	-0.4332727518011557	-1.205008225505967	-0.11553090454013554	0.7901220845299565	0.05980932249953313	0.21754288205555142	0.21337338028072286	-1.1538948143268035	0.7059931628994522
-0.32012491404597837	-0.19263957283056174	-1.3739908244303898	1.423540181785007	-0.44768939959728205	-1.0528339299710339	-0.4160010177197011	-0.0005380119740980743	-0.521630832699579	-0.7572988250709669	0.4948899890210395	-0.6098067940160251	-0.4161276436056663	-1.102243375346515	-1.0012458483799478	-0.7726731054146609	0.19587812715929684	0.8331070482519997	-0.8040462706743066	-0.03584359882767932	-1.2601528264758803	-0.10007643680512275	-0.7382735740523546	0.5363420656922068	-0.9944002634197987	-0.4276612563454936	-0.6693595901199341	-0.6001162567355494	-1.2054543694137272	0.9751536135005306	-0.7578847550824149	0.3026235478245566	-1.7213916502879223	-0.28212609634221947	0.7827495259886611	-1.2908533186926505	-0.3683615034255913	0.1512691991586555	0.040609467440620654	-1.094286332773034	0.21244193200840505	-1.4353828486347213	-0.24138459801010384	-0.8775189603932454	0.17672126121202383	-0.4283449695450889	-0.24582503981247517	-0.959166424861633	-0.027821307144666112	1.0910867589806377
-0.3091927946450017	-0.5866646564211349	-2.10867811732572	0.29994130402169694	0.22228156719239928	-1.591189478406002	-1.0054551067728468	-0.1188965295694761	-0.45243858801874814	-1.4047195701189596	0.44848945502878335	-0.9686699505862032	-0.9234391574788584	-0.9646478638376464	-0.8016825122523983	0.03325431898168704	-0.39282404988919756	0.5582935226027919	-0.7302981482202936	0.5057230624686226	-1.8723532939593928	-0.35327434070968944	-1.1892355768844243	-0.4145999474632335	-1.6396407217931224	-0.8907313189108121	-1.016358832626742	-0.12946929718470573	-1.3221134504548355	0.4430715203256742	-1.5263275052623044	0.3608460753715598	-1.4281341880495135	-1.1096678234136903	-0.01981643836907904	-2.092915829424862	0.3714869268526235	-0.5157028483492722	0.35364180778446735	-1.020061914019109	0.890836335019499	-2.4401616341864747	0.8264634415977388	-1.226386518431106	-1.0492122911136648	-0.5582949914364091	-0.18029095222392735	-1.1303362578569278	1.1080087014160662	1.018543028561069
-0.01935465876132482	-0.028444114934807467	-2.0816578473195473	-1.4834065091064315	1.1604660320962912	-1.2371277469723254	-1.4648084238523225	0.26448267441003476	0.46385997687097835	-1.476862411471556	0.5749735788432488	-0.9330115666899246	-0.5923024884541749	-0.20565936253928999	-0.3665206190703929	0.4655510077203222	-1.1693801566942508	1.067342935933375	-0.5533770647989352	0.3948822007302216	-1.5888808935267555	-0.49130075523065736	-1.1598026223277993	-1.4449103058010875	-1.478315766388279	-0.8835331683126627	-0.7336269740995135	0.5035597095234683	-0.943725555083361	0.14735202021820085	-1.627661562273781	0.8175197069802	-0.6648458478899709	-0.8852294484815626	-0.47410103009594956	-1.742402835591642	1.2431614782828577	-1.0337616491157395	-0.018951722939801	-0.576984787330148	1.2607330720756058	-2.440136791182318	1.0471234930449569	-0.8574454488271126	-1.9137885982526468	-0.09182216831313046	-0.19755607598401095	-0.4440525389576677	1.1997584029879513	-0.23360460460230353
-0.20263219552374784	0.573164513968089	-1.4421134315965647	-2.785543077651167	0.9570843431277123	-0.6725607099700518	-1.8629691810924687	0.4665505858895456	0.9948567442783137	-1.3788897148408505	0.36653796088656615	-0.7489950803083949	-0.004724207747655173	0.39806778911440643	-0.24301085596045147	0.011665245978133142	-1.8499765508005763	1.3352468440239147	-0.576393138887311	-0.6723681559793189	-0.6452738338586627	-0.930832446235305	-0.6533280328739104	-1.9744574328675926	-0.7407278149151482	-0.7509599508309889	-0.17269192408221926	0.12018188505023908	-0.30532256482648534	-0.01756060223123251	-1.1875194004957506	0.6723310548855216	-0.1435276974747315	-0.2352193879971824	-0.6029220010169063	-0.6835020404661433	1.368108767798189	-1.4865348904752862	-0.8856113113317703	-0.3321245848299579	0.7471265111366399	-1.1268873434510631	0.2839372162616618	-0.12141252588689226	-1.6738522650888654	0.5489650344287584	-0.6431017799749241	0.1827383685412726	0.25944331916805896	-1.9700562286684948
-0.906204399321532	0.3626086751660916	-0.6522765996113573	-2.7450320338088	-0.6136260346882692	-0.5328630532051961	-1.9779167005328622	0.08746561178028399	0.318647694622302	-1.4310550632298185	-0.22413253479272358	-0.728795560711317	0.2011537774304006	0.5565670402136789	-0.49366273876936506	-0.9553660940350406	-1.9638120884235608	0.4942437295835883	-0.7718341660724105	-1.7859492314977508	0.2079964948659131	-1.5394022573545132	-0.08504053491666767	-1.5660916149269473	0.007773669863389063	-0.6857566137378512	0.28122416194449534	-1.2811976494221333	0.20151620819417732	-0.22335504282462432	-0.6274853272048625	-0.479202665828994	-0.21186098757946195	-0.1575358383671115	-0.6923835628365934	0.26651741255381994	0.7057303002300556	-1.7787886842888447	-1.2962251486197587	-0.5260134151344659	-0.32351147158556115	0.6377543087077108	-0.6358826403079885	0.44086633332362635	-0.5447531450421911	0.830740324923154	-1.1425914679404572	0.21667414487778575	-0.6620667214055111	-2.653060998068483
-1.387988994518584	-0.403301772830171	-0.07772012111447629	-1.6665801170045056	-2.231133342731212	-0.7940909993511974	-1.5658584546583096	-0.5399922685607804	-0.9597669574609846	-1.4767221374584816	-0.6723636584556658	-0.881371628411848	0.08489788796678632	0.664493867399343	-0.7468466552627001	-1.4880550940596031	-1.3325044021826713	-0.9456626753155724	-0.7355682852005418	-1.8953928541707745	0.4441502180765037	-1.7854522833335924	0.12152459338220818	-0.4432462580360689	0.4164417739876459	-0.5530415993429967	0.5340503304160061	-2.4048067096621577	0.3646332504473631	-0.5246890768840147	-0.2397697352796868	-1.8673905042407297	-0.6219555688792646	-0.9462796241079041	-0.9410389597539609	0.668539618793553	-0.11652987018888895	-1.7236082789564129	-0.5824333327713087	-0.7284210035603298	-0.9712548280064133	1.5382908836308475	-0.7654397528367822	0.5982816063543127	0.5406913223990195	0.6217132943047352	-1.1226473362447467	-0.022530062888195604	-0.698018210579732	-1.5990934780623316
-1.032182248911766	-0.774914295591761	0.20138243835604155	-0.6531175012000783	-2.488805775675586	-0.9541820685960509	-0.7519975691528376	-0.7764423037628996	-1.570246990214739	-1.150627086436207	-0.6152687626349322	-0.9174903303416714	0.12964835614907147	0.9946537950957982	-0.6930198473568511	-1.003751809186805	-0.29976331258630406	-1.6519389523977628	-0.15089506310139245	-0.9659296149185921	0.23052733161063596	-1.3693276065037832	-0.06446149426980548	0.6365169550504717	0.49926625937771096	-0.23306656011323285	0.7238826583781228	-2.102127458104341	0.2693511158447321	-0.838361550382064	-0.04705909613452583	-2.3525710312716277	-0.8156890180478625	-1.8907961679948468	-1.2567397117312074	0.646720138929567	-0.6204449766561537	-1.3101809296466354	0.8167632946563949	-0.355003753020571	-0.6178465049781413	1.0367777720874272	0.04938917222028198	0.47187835628645264	0.8618942286001544	0.1404120628045028	-0.5560553546256077	0.018187331976155827	-0.09412476382908727	0.2084846856085593
-0.11369804534772261	-0.3657426973352397	0.28611896752150234	-0.4369410509674731	-1.4303087900439806	-0.6939087196134328	0.011213841535389743	-0.4144297640136419	-1.05133803758645	-0.42191857344390543	-0.3347891653818412	-0.5970521645432751	0.4526440389902258	1.1065532571665457	-0.38121633732791943	0.14868314552247935	0.5506715027956479	-1.042598341633811	0.7550673843535763	0.13218176928469239	0.1575967789753323	-0.555105282035725	-0.27672418170078594	1.0662084851099327	0.4033062568716421	0.09734342474934844	0.9403578481592748	-0.6406765507842404	0.16734433029828144	-1.0370450325040388	0.02337441299783944	-1.6134093331732249	-0.4229226329873492	-2.0259786830057216	-1.3600504752777192	0.49108841990250873	-0.8928143367828788	-0.7498362320327817	1.7411384978321585	0.5695868940239847	0.2913558626519157	-0.1766992755304164	1.0993305191831682	0.24468090663276373	0.5221323025146203	-0.37693564985335515	0.010228204673427256	0.3486876978534354	0.24385887190029304	1.1632330568055167
0.5173781765012458	0.19854308003204388	0.2689544141831186	-0.7404926265550674	-0.34076754931303116	-0.2343318394226794	0.38831905365351327	0.14332600101815182	-0.1098119073646109	0.2661204388315857	-0.29520326034591793	-0.004828354620830178	0.6192766473761725	0.40139133518626696	-0.059566293715547274	1.055776990399752	0.8387556056054561	0.08874619432993064	1.321498623213259	0.6986873215351609	0.5473432170194139	0.12858686343257977	-0.13634376028559964	0.8713190330425723	0.21916518940430119	0.1802057987172201	1.0544644110392396	0.6831680021920465	0.24787953605749122	-1.0358362171351845	-0.02001256695319872	-0.3560131557602003	0.4145124263290781	-1.0911237403014034	-1.0542021022783366	0.2685064487692907	-1.1906860231679102	-0.2454318892956779	1.502809307173632	1.330211944224654	0.8145712972049374	-0.9776989044636033	1.5270147082977967	-0.017850922016227854	0.15004108392878107	-0.7648202789975462	0.11420580344925899	0.4777205892069274	-0.07111196113605421	0.7255780288864708
0.41610443872488456	0.15062391318726104	0.1678094989399971	-0.7939180953347823	-0.13045171987480078	-0.024367841197636447	0.4511593555082294	0.39826400216916863	0.4163459390195985	0.42950800911450226	-0.4058839190497484	0.5423228216762156	0.2785274187139391	-0.8659942920056523	0.1296862877182689	1.101379143712878	0.5552848825873943	0.5903268896616839	1.0744219455512978	0.8394210715613935	1.1038479551559781	0.38960439669848385	0.3672593756230715	0.5006501772843178	0.029802571252679686	0.08039256287042079	0.8327113911095055	1.0282045244341897	0.4764047833634119	-0.826807769095378	-0.1689608284819931	0.5417407618127412	1.1387770189451003	0.27999457504501946	-0.41053370025643016	-0.11796521800575364	-1.3830526335683537	0.17500887039076127	0.5491483633877139	1.2450753055993797	0.5376397933047605	-0.9391418334331172	1.035346060069583	-0.275582018973146	0.13476767051878838	-0.7914442527423775	-0.13455297682038847	0.11378414715487503	-0.5068599104783402	-0.15056856203983635
-0.005149423277905528	-0.4259288433106063	0.0003072832736184715	-0.28011012756568693	-0.3396289610046406	-0.16443787456524508	0.477549562338024	0.28121514751554666	0.5300407270678257	0.06284523754357685	-0.09928723432746778	0.8124907515758775	-0.28504222068882146	-1.5731913116835323	0.2416069741792651	0.45728179302365335	-0.05186893881111219	0.26440179255631424	0.22247064162355024	1.0071128027630483	1.2708851171727826	0.31337252746709204	0.8772015870008815	0.2807431691739021	-0.013838467239360778	0.17017707168992527	0.22271456442982068	0.7828317201481395	0.6150098222752871	-0.48190129414529137	-0.28576425726943144	0.8180980207476335	1.2597007664807554	1.2170956219309854	0.266318358673421	-0.5977667704901845	-1.027956820308925	0.535047367411729	-0.10075130431338508	0.3802745494690441	-0.08796720015324862	-0.5667760464157166	0.0052066377955445955	-0.3899806198126494	0.29348119776490184	-0.23691095910942636	-0.2918646698046942	-0.42326399679833365	-0.41210539344968705	-0.22271190515656955
-0.03964551165305439	-0.7564905932017509	-0.13534937656465046	0.4049254041866798	0.06932040318855505	-0.24669076420003574	0.5673754219513272	0.10473181510674336	0.7842893912668899	-0.3189944345421305	0.8109457842053944	0.8310753275005066	-0.44296688745455215	-0.959204211728768	0.4134641819218342	-0.16944452494285892	-0.608704821772143	-0.11667217643732912	-0.4985909652332946	1.2505788949621068	0.8723021623180804	0.12215942648494353	1.0367733087322775	0.21174630548139417	0.20481109516880341	0.6497176259862274	-0.47851670371260935	0.837097352388752	0.44905083982260524	-0.11757786981208034	-0.1657544599256284	0.7294133597738308	0.8515727450716022	1.3535401895571184	0.6488805771862837	-0.8211005767284892	-0.0065265496881845774	0.7226210275872154	0.07212062526593517	-0.5233685897129167	-0.3809578441169827	-0.4874073925378869	-0.8806169943487787	-0.19849391881964765	0.2706035479307952	0.7407050381149622	-0.14943674695911308	-0.5578285122245115	0.11542969661221715	0.68639706591204
0.4873442499375741	-0.4006864720601163	-0.0889950956499751	0.7512030631155964	1.2354333609457067	0.19040887435304077	0.5932848418789779	0.13813553554496197	1.3007881079904036	-0.16179449726524758	1.6670690375568524	0.7654636008558209	0.030977101740840618	0.34841144437953314	0.7523029985545346	-0.17423490946507317	-0.7132135861944482	0.05391273015505699	-0.48717996025674626	1.2199126141641123	0.31441014501508674	-0.03856649544235466	0.8370559332670119	0.22496715216324376	0.6166558281100463	1.2215344822011016	-0.7893688006918324	1.42656218065312	0.06455257419457759	0.1946065769637187	0.23437624617940767	0.493548697197211	0.5561311699562714	0.9641343884177298	0.6170279329653356	-0.4534356804811436	1.1245686540170587	0.5872416388485625	0.7114392058485525	-0.7785765526917985	-0.18131539827895457	-0.6430206477740597	-1.095694586389439	0.3071795725456957	0.08394517424854515	1.481256188702989	0.09412861036458178	-0.07886131221773342	0.4339301661303224	1.6694127763262505
1.1095781601219172	0.23834609508611052	0.2124263445844507	0.7496862411552275	2.142321454737662	1.0850107770556667	0.5145786959858814	0.4033256587245957	1.5362888259464607	0.5985555788690331	1.63597063614921	0.728849970814702	0.7322928529673385	0.8865226908853355	1.2855274318482695	0.49327601222452466	-0.16896893301837765	0.47884739736003856	0.2073207252682067	0.8164624320696723	0.14215719340853694	-0.06601697733603805	0.5918625851350935	0.39300333502174434	1.009742433513917	1.384253728816415	-0.4605372763840784	1.9840504879176446	-0.12070714348600044	0.49846862020437543	0.6910717204509924	0.15343171597362235	0.9638900169066467	0.5530710403226503	0.33820252550210705	0.44110141038385414	1.5909725253924383	0.24987301024656094	1.172928202659252	-0.324703672782942	0.1466860518875915	-0.45577249688527577	-0.5702404181583428	0.9383000079888283	0.1171132949872731	1.3293258518812192	0.18926885598363505	0.7029242519290183	0.29252864860419486	1.8636023004467686
1.3411328460292746	0.536043394271731	0.6546381662198576	0.7884644756693561	1.872938565573533	1.801367210708002	0.5706584178640552	0.8526524807578715	1.10569844525232	1.455221905609102	0.7433775123338585	0.7469205567496082	1.1629830070933886	-0.011231308319979835	1.8956137672071316	1.330353176001442	0.7194422069942359	0.494963226689105	0.9896543160682124	0.47733387050757153	0.4630474131170434	0.17229877692608836	0.5903130535988929	0.7388956245153682	1.2340844326346656	1.0143025690063987	0.2298648383047119	1.998894705571892	0.2873956548947472	0.8797041942764187	0.897890453637395	-0.0907721453054607	1.9264133081803412	0.42573464022072854	0.11579859055321619	1.3605930245008349	1.2070729044949924	0.16398395399665094	1.2227376339081035	0.3801724009445391	0.3024312931238842	0.3031929790013778	0.2398872259826722	1.4413819228525728	0.5935926314204893	0.33033441873214026	0.16855976966772948	1.3185607712453418	0.18402844892814266	1.3059941989396076
1.1776295647303046	0.4868854866593355	0.9746202347750215	1.0686986007295056	0.7553514415924599	1.7135207048217347	1.0274489226623442	1.5088282227756062	0.45343255119630627	1.7669049487868558	-0.06879483534697313	0.8569730411451029	1.2780624112837407	-1.3969076498169215	2.283143790521249	1.6576432981679259	1.2170873767299162	0.03669517563347831	1.2962094537609936	0.6425031905746953	0.8700769137492675	0.7146979321506912	0.8129241783088338	0.9729509203241412	1.2989042688273402	0.5096133724958852	0.6498258558468484	1.6333139826249368	1.2036518058837222	1.2701571087642247	0.7550001884604142	0.17182504973227503	2.578867178920249	0.588169337057265	0.10515100216300245	1.7407702177660402	0.6052390618384612	0.7045395865730743	1.0500733770896586	0.8833698112397207	0.38847652365800306	1.0751435105952964	0.6179783415743882	1.633244589127483	1.2187613038040008	-0.7271579927764737	0.22737320394545432	1.505178688116533	0.6248480759471258	0.6479167622952122
0.9175595077811491	0.6112119142503507	0.9653221169965346	1.339400325207871	-0.028006723530929957	0.8510199574169346	1.7705854746680394	2.263401934531818	0.3491374543745137	1.3236738334010072	-0.021311039301015793	1.1210940272103533	1.3454636107082705	-1.7196181735501215	2.1259192328428695	1.136019873810068	0.7916746080193368	-0.305342819730816	1.068606528794206	1.1345599530770412	0.9078299578501928	1.3302858539991282	0.9986939554385695	0.6869900313693617	1.2532143019053956	0.3125406821552907	0.3783216731596872	1.3443362404769577	2.016591357847016	1.3695242381390265	0.4522655366917623	1.0267520045252139	2.1776559283316805	0.8771895268162853	0.15533226414556328	1.3994182567688895	0.5828154792347582	1.6917764086713685	0.8013734459562551	1.0700456228944804	0.6234293704485586	1.1015048163751655	0.1644405172368725	1.4350387244943754	1.4551011651082606	-1.0737230939770568	0.3900014874963194	1.2442490502309789	1.3539788541843822	0.3082123438179714
0.685965561842284	1.096583888835228	0.6908967870694106	1.2562716199484418	0.16797559445097188	-0.07082778416153988	2.2956766550248986	2.657719381166327	0.8277284032723584	0.5460833510632271	0.5917020290674926	1.4848825746367926	1.406633898311356	-0.5326928726316658	1.4023367703817624	0.09877338434479109	-0.2327094790705193	-0.1404257100434702	0.7050140385586166	1.334777793682302	0.5335474453976733	1.618295211759109	0.9429888205410241	-0.09580655151997042	1.0589804357786319	0.41582831735420067	-0.3625748137618346	1.176795939455159	2.096032076083197	0.8817352327326003	0.28025265210284767	1.8331620487880245	0.9028767089641495	1.089219107156736	-0.025121249879475237	0.6541290416598861	1.248387487171376	2.4496478623094093	0.4048580977013348	1.072779940634231	0.9328324393232112	0.3597810208065755	-0.7409421351884545	0.8868713396517498	1.1086746758790236	-0.6859415646575959	0.4724778390480158	0.6581122471839224	1.5781631079337348	0.15632093926495072
0.35780041887298	1.4069710893069298	0.48452802319609606	0.8418907056931435	0.79297236844236	-0.30724299207606753	2.1802649237177865	2.1540591714699855	1.049566042993435	0.13078536144638087	0.8043775787837899	1.6846351012347172	1.1571641182229773	1.057333435458037	0.5310505579279698	-0.6293167287860324	-0.8203284746843832	0.1998285142275241	0.5993983649532624	0.9571119399616578	0.09008790429040651	1.3737104726669396	0.6710100908610207	-0.7382698479055763	0.6663613812193377	0.46430623965789414	-0.8804892652276207	0.770380839597478	1.3684851433300464	-0.10117449645013106	0.39868894894115975	1.7352686513652407	-0.3042359111225028	1.0555893376328935	-0.49304109982626476	0.03596452808578402	1.882886186185111	2.422512790488417	-0.10806651800757808	1.0270051617097298	1.0299664203090384	-0.2937266442521582	-1.168015228630888	0.2036855816937531	0.5319086606201601	-0.14193004630048675	0.3929999736615795	0.004286027435825427	0.9852863962566855	-0.05543579250921214
-0.0749342108374511	0.962352545202174	0.6636840859176104	0.4357503439828825	0.9015395318431594	0.21606604726981596	1.5146179011921928	0.7735976080471615	0.39457831505833424	0.435605446285162	0.20792379326407848	1.4115180600027404	0.43823542673708354	1.664514549201829	0.059696743923953334	-0.42800946419932206	-0.21674156178644288	0.20917798360337483	0.749892802196669	0.39182699499704365	-0.10057870712411834	0.8064188687522209	0.3335188254788318	-0.5742019619411577	0.17916599853842735	0.2869383082391499	-0.6645408961615382	0.03380072155993539	0.33891277955718935	-1.0091230187820601	0.7798913031334189	0.6766567842698953	-0.7452336121012674	0.7287353309129201	-0.8796311098572583	-0.12638989754982236	1.6687847395834763	1.6956240681826518	-0.3855433506717595	0.9772146096734572	0.8526212920358395	-0.007138361336613952	-0.5265849847085932	-0.2517068218696075	0.22332160726271788	0.1673396070060942	0.36128374089070225	-0.35305802672441	0.18471531872240193	-0.2602390346212029
-0.3025395972048928	0.012341575154278127	1.1991396089657032	0.23203716802576005	0.31316849709864264	0.8714546353812307	0.7906140099983522	-0.6649297199770845	-0.5920703535453071	1.1500815446938926	-0.5224040252501173	0.6355826109036976	-0.36651601123452726	1.0979715186217187	0.1502760544359492	0.4738464692252449	1.2070913469747693	0.019192954099774735	0.8077099136202445	0.1539796075012249	-0.02031762487428876	0.317463325670918	0.029088819188549084	0.31360770963628315	-0.16587192181941196	0.14379876318195642	0.14255894578912637	-0.5382919869087817	-0.4505200950372656	-1.2066941585713125	1.2917382175627592	-0.35393574422654384	-0.6652553081071999	0.2461162940160645	-0.66469369412965	0.10095203616715516	0.5309576451429888	0.8451959038850074	-0.11816065352066905	0.9271606216649774	0.6963997782663489	1.1273160267962627	0.7542476826953818	-0.19974153156536453	0.31453198013916434	0.45347621448574454	0.6297165207276988	-0.19844572262207483	-0.04272504140128708	-0.24239496065762436
-0.02818989614293862	-0.5093608086740363	1.6916292030246147	0.04966372981237379	-0.2921289526738988	0.9961883699892057	0.3793187051278669	-1.1765908253056565	-0.7291272087574268	1.567760632690165	-0.45952343438150933	-0.2570873832845344	-0.6521530621169551	0.38345489598897825	0.43118119301926405	1.131706302804912	2.250828966540427	0.25441991440438666	0.48626495046542556	0.17735020052149744	0.15367000237861317	0.07359765791354365	-0.19900468084629241	1.0772517364072745	-0.23120328211547245	0.36069655737703277	0.9424308114128527	-0.4358042379451618	-0.8770120380114149	-0.5582538339576545	1.7517507259417024	-0.3399931413476779	-0.8097588375051891	-0.1407687707305716	0.28183455294186593	0.4130160457650688	-0.7634437686277468	0.31848507875951365	0.43901640920170154	0.8672228299086497	0.8084804741293542	2.1307131594940594	1.5935322883543452	0.2807020651964912	0.5170286941234247	1.0653645854655	1.1064940055870423	0.2509177005689343	0.2729829515995876	-0.07819325580957633
0.5800100765046151	-0.0714367093181817	1.735950798316612	-0.3445307181242844	-0.32128536435257404	0.5529900066847575	0.19370272495845214	-0.5719998847552944	0.32652431610967747	1.222268633505839	0.41748722046173203	-0.7251069472463048	-0.2933070558304236	0.45343812785578386	0.42018780429177327	0.8224473355811897	2.0852510357950873	1.0404117692863322	-0.10515641368014046	-0.08419576483855992	0.3045161119029886	-0.11421464824341866	-0.25250003952912037	0.9855098175551862	-0.13066126134879297	0.8337182587756121	1.3025184696540049	0.1423485952153068	-1.098523451402497	0.4332853171342746	1.9225026002848327	0.5748946737769455	-1.372334943263929	-0.2585700388847972	1.4434037014395475	0.5804824328747388	-1.325098995745058	0.06762360410934788	0.5853129475295586	0.7526538527622171	0.984009242122011	2.128514669200822	1.3806255233348865	0.7677796868641608	0.5103580270385938	1.8028419600474024	1.3656377499856023	0.4738926677279509	0.3682870722346608	-0.1473650605580306
0.9439148964691753	0.7589556615533729	1.3199387866025662	-0.7962429539042587	0.026502341618501075	0.08859068672083321	-0.1164881047377718	0.2924583175957257	1.4944240528637798	0.288314675910859	1.1625362110028878	-0.5362207705364437	0.1598558840827535	1.116872960638599	0.045223788428657125	-0.15097232548911385	1.057747180180835	1.55464682549747	-0.5566842148194213	-0.8604733847972212	0.4052898512150675	-0.47727327997774177	-0.021855281586923146	0.23692819637307758	-0.0927017931262798	1.0601103296008048	1.2870068923120115	0.41885538395401173	-1.101284722139852	1.0646356386688518	1.5830590102056148	1.1797468326406537	-1.6647402797690605	-0.14543434386211376	2.020937833406715	0.6082805722254682	-0.9519220020943177	-0.20429182668559362	-0.03961603940214867	0.5348748000070103	0.754845116243259	1.19363472621792	0.5966478122464985	0.869705649793716	0.2596144991134472	1.9790752437948471	1.099512336197706	0.19148573740409264	-0.20367742408394035	-0.6401170534419725
0.6267242474716814	0.9146952546951918	0.8154188883914809	-0.8423459306616932	0.11848352171772675	0.060618410705887006	-0.718753923917532	0.31509650107739323	1.4120070098133584	-0.6246766080508193	0.9525758838072568	-0.0020534464005910356	0.06640827923302736	1.429161228705247	-0.3471770289538099	-0.7523276167265982	0.21743942253659962	0.915969132849546	-0.5867704622675711	-1.633480783892797	0.33533591067838664	-0.9537384369307356	0.3781189956613425	-0.2703966136561213	-0.2092368613588077	0.6751659734604284	1.1563450365973762	-0.07767382095819804	-0.6356014524215595	0.9869004990514759	0.724574991165555	0.5554979006606394	-0.9958941967579732	0.004093607042131808	1.6233039326491867	0.6022743294855261	-0.2570235801847549	-0.5937059989097334	-0.9367961372424218	0.2435816190946272	-0.015834491807611473	0.1746349866154727	0.17196187377475416	0.576470643669556	-0.06853581087917822	1.2322281276148517	0.4743158967347506	-0.2872524581099302	-0.9266601860456049	-1.2227943050693095
-0.2599589428932144	0.035577848716102166	0.5470439505958961	-0.29851139842057606	-0.2869751498345983	0.2975725142614076	-1.4242509173495537	-0.8052919095361414	0.009901941825892354	-1.0454014680949477	-0.005090518424951747	0.2584419208323166	-0.6334536323681215	0.8707237541931268	-0.48126042291432214	-0.38998491942608005	0.13623378679387432	-0.591504606053817	-0.34156492807130945	-1.6841877784599883	-0.1511271290429605	-1.2573606704369	0.5160666212656633	0.004563341053251372	-0.39327588388504053	-0.1630570298861276	0.879283202935126	-0.980099656566484	0.3043047491914897	0.34575091561350835	-0.32104896340068645	-0.8595479700000895	0.28536906754303837	0.0005705225317518202	0.6126457729707842	0.5261003748814418	-0.05153870529631364	-0.9413561598966298	-1.237812974974943	-0.018090557397124146	-0.8878343134135435	-0.22019693706583884	0.32570335390790045	0.18421216806420862	-0.3769684476719773	0.07762582943090862	-0.05969045065482048	-0.42083833549547184	-0.9505029782399733	-1.3601516417849893
-1.227085065199501	-1.1524085644642659	0.4237908965569104	0.34959416053392184	-0.8321174914659506	0.20344786990742084	-1.9247369285502594	-2.339709353185936	-1.371439941705537	-0.9884606040019212	-0.7909776346037203	-0.16644632476044907	-1.4322239175354936	-0.09353243639846084	-0.50309916244633	0.3430876746194718	0.3826507328849689	-1.5878333924645733	-0.22286667360639079	-0.961807949429646	-1.1263246013023818	-1.2447526915715152	-0.02382734008138083	0.5825309169833993	-0.5682875000976148	-0.9823302420134922	0.13583117622983507	-1.557585170811041	1.1277500354999546	-0.4996944457030447	-1.0454928025768342	-1.7499758334269762	0.9440102255296321	-0.2365928474095771	-0.247977571769345	0.16289114746063404	-0.619944564195914	-1.1725667972595486	-0.715990064749834	-0.2035168712076669	-1.290133058171302	-0.06292662982139433	0.32182180759856654	-0.10927564353322179	-0.7014786515020485	-0.5468369803119811	-0.28071901600930127	-0.13142040029858357	-0.2094505087763533	-0.9407136695981361
-1.86539736332033	-1.702385830624062	0.07740847808863212	0.3189415123831433	-1.1052947931664416	-0.5209106952052278	-2.0907179443828174	-3.2657353599958636	-1.4880313666601936	-0.7803403517858664	-0.8400822532474195	-1.1346331293686809	-1.8548177547972406	-0.6151514630109536	-0.7410476221506488	0.30267837602915987	0.18178285726198148	-1.0757034399407763	-0.4256451710072039	-0.1808336083315327	-2.1936402123635035	-1.092161327588483	-1.1346276610278974	0.49777495970529634	-0.7870174689101416	-1.4818965596479055	-1.1423857189496118	-1.558718727906486	1.0580477055852997	-1.2505011920522529	-1.1552465191571104	-1.3783224324980448	0.17768617539163412	-0.6619562046299698	-0.49266641555838786	-0.6255545526509029	-1.545906431329608	-1.4759901944686373	-0.10018962371564767	-0.40506474658813524	-1.132811912103464	0.03883416660364198	-0.5190851353152183	-0.41655364644095944	-1.0341281996455363	-0.2643322437947353	-0.4042977501571869	0.04081108604570525	0.40897049233439975	-0.43379619018253135
-2.0358828581480717	-1.4788866410647792	-0.6376359498336731	-0.6341729195121749	-1.1000039629429317	-1.45270964130788	-1.9816411325023546	-3.1299132804214476	-0.5421067346123124	-0.6533949826750687	-0.45607484546828436	-2.061574886436688	-1.8742610385309206	-0.3978456328472	-1.1964486441464213	-0.8604493310109215	-0.6098523930262327	0.37178769990728755	-0.7227979155931523	-0.014029654618338756	-2.6664639929503946	-1.0498112703347164	-2.107046854490093	-0.5559062862451862	-1.094322310815296	-1.6818284757603175	-2.383034765044398	-1.3623148213972047	-0.023814497403163565	-1.6790315387063268	-0.8244608650706476	-0.3267501563202319	-1.3913307594147182	-1.0923163734480634	-0.3040032119381473	-1.6144374611644157	-2.1469850661870082	-2.001050848388351	-0.2463658049244952	-0.7399758531652174	-0.8561504230685132	-0.31882520779441875	-1.8120229885319554	-0.898852395224849	-1.2265721153402778	0.3620872792115772	-0.7371819057733396	-0.3972965462018447	0.08034450432284557	-0.366906569787205
-1.7245849007430216	-1.1464237547111713	-1.3842244609412728	-1.8164576155429624	-1.0152870794852895	-1.804703962075453	-1.6418680029952435	-2.220136890584699	0.17955870047764305	-0.5883925453659223	-0.27484071206497673	-2.379353001046671	-1.7189664673244205	0.09130361638572203	-1.453339285252555	-2.222579963304746	-1.376068503665281	1.186630204944584	-0.7728791285636256	-0.37352260033690426	-2.179470916236446	-1.0963325991268675	-2.2050621703263067	-1.7862718777309432	-1.3445848699228322	-1.6417785711813393	-2.7266934249806685	-1.3407108874773581	-1.3136003164521866	-1.5808027863831577	-0.5258181579948722	0.2530130642678423	-2.2606826711087114	-1.2182253124642772	-0.20661818185084543	-2.2683999785698767	-2.0213866519472696	-2.4697209392253114	-1.1137668758954338	-1.165428255331959	-0.8965229693601489	-0.9386906735809449	-2.427724981781218	-1.3902002483728646	-1.1467868755517452	0.47211186149472045	-1.2120727173798616	-1.1890472488926542	-1.012476342288089	-0.7378626275552428
-0.9621952756080188	-1.2245706954843314	-1.665054734991807	-2.153315900954481	-0.8249486082990679	-1.1904058103786432	-1.0251352065197328	-1.0966202676759003	-0.14443802908562545	-0.49610439817433555	-0.4744576760380389	-1.9524920591627084	-1.4614340559392214	0.22703193154448212	-1.164981324573012	-2.584066160280259	-1.5176909248885653	0.5313160742669907	-0.5895454293298208	-0.6318816196964144	-1.101395427424601	-0.9472284441751393	-1.3632078691565361	-2.0970912369643138	-1.2836993719452492	-1.251699103769068	-1.8460267886460928	-1.3555482853792293	-1.8334772586018218	-0.9223567469343257	-0.5778066280169825	-0.09362381988304792	-1.5818650624722501	-0.7726952468103276	-0.4699363935962893	-2.1552527781068185	-1.232964570520524	-2.3091784734284153	-1.772619425247616	-1.482927920403428	-1.2357325573286715	-1.3035326633806446	-1.8134868427749156	-1.4682750451826256	-0.8586349324907067	-0.19090695767823684	-1.3876776638839776	-1.511630988182831	-1.9334296382363827	-1.0407877094682918
0.013956023677724385	-1.420264887229881	-1.3681196792483596	-1.2127614576718604	-0.3211473036581374	0.004893463857725307	-0.1741518337569589	-0.13311815803395138	-1.0115664717544384	-0.39664638723505824	-0.6938077477702423	-1.1231111542139656	-0.9727237272541639	-0.13150355280456041	-0.5155016727805052	-1.7713886311893603	-1.1168011740270125	-0.8268056776099336	-0.5567503154684433	-0.4464427945212978	-0.22335753044818527	-0.41795445714846396	-0.24712163236804505	-1.241215720462311	-0.8410528495311776	-0.4521843872415547	-0.3412674698211687	-1.0327623572725535	-1.4120091162854802	-0.02229611142640252	-0.853585580068497	-0.7858314484055341	0.01346002752894681	0.16276522703153348	-0.8424841462781143	-1.32828185986168	-0.12528034427145038	-1.2780854604950305	-1.451139219816077	-1.5492818513652693	-1.5125629720355729	-1.1140475844692312	-0.6688226648351887	-0.9689532298050323	-0.5383668334177997	-1.1000113243607301	-0.9346874400549315	-0.9149965991716654	-2.038744869865517	-0.8421045257227124
0.707612339076808	-1.0285094211009222	-0.8831718475788988	0.32281090474827184	0.43885314790997443	0.9960650519161726	0.609499443728561	0.5387395861538559	-1.3452736676990293	-0.3386705107073897	-0.6028778881617611	-0.3863404892181551	-0.23391546921713355	-0.5923388089164718	-0.055045983038206396	-0.6867989672665554	-0.7177090572169962	-1.4629555128468648	-0.8915451435001795	-0.14041610709563496	0.019117970215095505	0.30683069242337396	0.4128446169763835	-0.0636651689070166	-0.2524748675902125	0.4353439701119429	0.7699221409672292	-0.35338176800298204	-0.7643496594114179	0.6133422881174413	-0.9402712397936912	-1.007366627220027	1.1665879320205537	1.035334951768587	-0.8483109398707505	-0.2779236446055922	0.9178165806882752	0.13100145530413534	-0.3927989383620987	-1.407507271162047	-1.4384867173703684	-0.497642236356484	-0.07916672953601367	-0.30115813302095656	-0.23276394751157978	-1.5553336446933606	-0.04528474694657993	0.09001124294384803	-1.489710816165024	-0.22699924137463112
0.7333087947922285	0.13310753473490045	-0.6422352187915124	1.2381342182241628	1.0037475041264452	1.2803782745525456	0.9103153276836711	0.8802782620775202	-0.7947322393205593	-0.2406687441618022	-0.28614712270453385	-0.0019763993666802276	0.5007325046562832	-0.6649316003552775	-0.08942992303457396	-0.09628449591914337	-0.6084022059973159	-0.8736373041340263	-1.1965556870785121	-0.21782263611068325	-0.04828598875729029	0.8252807551331416	0.48501103384501765	0.3989994340547286	0.17036132305753893	0.8387454161624632	0.9625868496680111	0.2934998398254971	-0.5839096485809391	0.7654281900069265	-0.580455423588267	-0.5657066073550016	1.1992143575253271	1.1776622494595306	-0.29988333819594526	0.4977585235143826	1.5743894097478492	1.0571302499276412	0.4507819427391854	-1.1463719280473939	-0.9741914138526686	0.21375156856519956	-0.1635922501668861	-0.07515722159770535	0.16768555069255045	-1.3118747966739022	0.7059817089363362	0.5346335293814737	-0.7384465631841222	0.34160599107466594
0.2678547189188329	1.3873617321746965	-0.6419289414645777	0.8741372934100885	0.9962436232128697	0.9496544083900706	0.5803371679276417	0.9099501230346999	0.0027471726888483794	0.01836040792582934	-0.004039547893299326	0.12371640968782986	0.9337596626155255	-0.17889149830706935	-0.3761388114180774	0.2706781629817348	-0.5508466838640953	0.14535318945587214	-0.7671128747870161	-0.6870464966303694	0.21533384195742195	0.9009877877691903	0.3835496606045905	-0.05160507439331585	0.33691168398149585	0.5138517949452944	0.5740982511572698	0.624296605037054	-0.7479437077045502	0.724808143815593	0.045700996065584754	0.10348514660518925	0.6073545842507313	0.43846533248310526	0.48693506434535494	0.8512594652802951	1.649878576058841	1.06460173237471	0.4638209483222993	-0.7055015539233788	-0.1905877168514105	0.773189627332009	0.029450543876716286	-0.40566634578809524	0.652435928930385	-0.6282465862310475	0.8917943739489784	0.024432986626181662	0.1275974191771405	0.5036177707023418
-0.07115298118774686	1.8312419122346504	-0.5322008259373618	-0.3203528462054165	0.5575347120314879	0.42726640432129126	-0.05974097668464948	0.743387825487702	0.3468902401890238	0.31959054766457423	0.20086609492411978	0.2183691716674328	1.0112913174344174	0.5961170796874051	-0.4967686391745461	1.144099659904221	-0.23760457045093303	0.5878553723452294	0.5435045206873457	-1.0459870694689328	0.9482660217996348	0.6296581079272268	0.439925140896075	-0.6996629493670257	0.3615700895066327	-0.11435792934261749	0.29991219039210926	0.7475286329408805	-0.5933023765356591	0.8875098565072821	0.46206293404079074	0.5328209825985373	0.2532153703114354	-0.5642915646025775	0.9505850438512733	0.9328224294727543	1.2071712778954633	0.5024634130632069	-0.0928798902748171	0.023035953507852293	0.7972900583314526	1.0736276773556677	1.1864926588895721	-0.7430055006365884	0.9040085317980734	0.0765866657600514	0.576115764543886	-0.8946806248200433	1.2290898702812831	0.26504921689109434
0.060486232645605875	1.2086344108734541	-0.15047879945262724	-1.2719883401328966	0.11693003757864436	0.014992331811731522	-0.4753362985527404	0.4961378685646383	0.2770471319364319	0.27369620520100874	0.44762217283902006	0.3392677202463561	0.8751351323257801	1.103033344105521	-0.4162429943774217	2.4290470642794024	0.2035218910902038	0.3314681128927767	1.884436035959291	-0.8927774181446464	1.5387747024767369	0.2436983803671842	0.498295475945222	-0.7710449516801406	0.2937802729199437	-0.3591748307692259	0.42270012415955704	0.8000499171451545	0.1140675560813601	1.1515979120922724	0.31019539969614096	0.583422100645569	0.3575565270336675	-0.9599238047625369	0.7456268375749949	0.8769639806818876	0.599834404084131	0.057650230538037944	-0.5675276836408217	0.8567752817659701	1.6628573168950713	1.0515568658733818	2.6328348342548624	-0.5231781512918373	0.5644802636635379	0.45163133984864035	0.14607549140293022	-1.413488953332267	2.242212081226555	-0.13834082262583255
0.2639390705639031	0.11093979639129753	0.1875579436338364	-1.2795981486589745	-0.21726163163011697	-0.2842243969360254	-0.4109275380752469	0.1199754752079774	0.2748023222652931	-0.3609935472999716	0.6419342852896872	0.31260294706599434	0.6056259597720777	0.837377025906752	-0.4980770561880594	2.9807505645756094	0.3415347932748075	-0.015531168886722036	2.0601555739831006	-0.3625316577116916	1.2760162896326253	-0.14816922940558724	0.20311025841827426	-0.22107597852842967	0.022479957955231587	-0.0399737646378733	0.6055957669111457	0.5361655699025986	0.7635968224972488	0.9284246393730619	-0.3485099014012126	0.30536635077111324	0.44756660276490123	-0.4765630856298965	0.007740701200090498	0.6514685268621587	0.20118954385124166	0.04343862308048177	-0.6899896200308749	1.2466653699774686	1.847604746632589	0.6855721964858689	2.9498386101146736	0.08515156239992157	-0.2761925181415505	0.23165117302993604	-0.11719619398487173	-1.317302595469427	2.3662485899805765	-0.4777314419992796
-0.13048955140802015	-0.602637404583984	0.03768850644478674	-0.5442475793655149	-0.7518168443270802	-0.5938276633942066	-0.11280285732137726	-0.5142831304662776	0.430108862341061	-1.241982766195223	0.42394033103490897	-0.012182490135121942	0.1861513676008193	-0.23696449069250175	-0.9425391149573044	1.9086040293729527	0.016253503699360922	-0.07481714770448457	0.7330916905469068	0.112110014815208	0.198897368300102	-0.5594414743560513	-0.4382855262842617	0.35330553238932927	-0.46034261028505746	0.29141093992325073	0.39650541587822324	-0.37065967036600617	0.600562245887132	-0.1064558494706473	-1.0871400811867902	-0.2413502058851736	0.13540972814985192	0.27500375783584974	-0.7619998366345351	0.22847817800328718	0.006296884729948703	0.21006930257676698	-0.670803002070038	0.7493616177316763	1.0173354181005168	0.1111154835218824	1.6617008468458856	0.27413562586834594	-0.9993973547023798	-0.6641445747861109	-0.24335838334591336	-1.0295160382689446	1.2014090263353046	-0.5849738312942891
-1.1038456326304418	-0.5096220082895393	-0.5908817487060164	0.21194116336361393	-1.5710499151403912	-0.9190035362265612	-0.03412172541286091	-1.2667924109583715	0.2966025990562043	-1.596661801166644	-0.37187893503538366	-0.4697657506350644	-0.24695836195887225	-1.4967916501900482	-1.376165984692793	-0.14451395268369283	-0.4167055369375865	-0.1060077211317979	-1.106977251955019	0.33316745302569045	-0.8205309533548049	-0.9172018897903047	-0.9586526310017679	0.4550728057222739	-0.8064813602667701	-0.010158116970985719	-0.18429422619816288	-1.6004199064858815	-0.29657082720748235	-1.4007303766902757	-1.44249233014525	-0.8812310802568839	-0.34655185755025447	0.44839168707696714	-1.0694204828272758	-0.20777088942338384	-0.38478798181391827	0.1926076162770968	-0.6586410613968889	-0.3854379123915132	-0.3928861253709403	-0.370590543394809	-0.062011869416017606	-0.4697664396584449	-1.0071535960979836	-1.8949067272953966	-0.39077318991436216	-0.9157089257241171	-0.5338860612112709	-0.3170469803628675
-1.7081146050482168	0.16309816448237976	-1.1468522152969842	0.5431542005986286	-2.051972335201634	-1.0899162793366024	-0.32631649611882135	-1.5797303231783677	-0.37003229348003286	-0.9447703121847542	-1.3313949309094357	-0.6055106490424027	-0.30721585815543784	-2.026517394821913	-1.174800864391575	-1.4493262288952606	-0.4914028166526461	-0.42630018969481953	-2.004189250777224	0.46892428801930014	-0.8946109268888212	-0.9799711499649414	-0.9204322230546141	0.19718451988672492	-0.5225305512642102	-0.8836981767378904	-0.629374624311114	-2.1276097691774303	-0.9794089331610748	-1.919110572378051	-1.2323225433370886	-1.2361395062127163	-0.47185866301057416	-0.1289869699324864	-0.77150855221479	-0.3517850717328931	-1.2158033546729161	-0.018804364837603345	-0.42467293799651246	-1.2600689072159754	-1.3220963516898354	-0.5080044911927909	-0.6284607776025175	-1.6283661379782242	-0.3374729754175171	-2.704431768587942	-0.5662102971544818	-0.8001459259042909	-1.5156153513163584	0.3400868099362924
-1.014209110223241	0.8484985800191825	-1.0886016883973073	0.6327227426318881	-1.3781149262008716	-0.9097892260667485	-0.66393801399035	-0.9125796632599783	-1.0657654881232703	0.3668113784849033	-1.7320118827042816	-0.07380349658518978	0.2867182851131362	-1.4056129318254973	-0.20294360874726464	-1.0195333745188107	-0.16753442055209597	-0.7921653533169185	-1.3893331907357833	0.6864713605910449	0.01906510497327764	-0.5446375001601746	-0.3696378193845555	0.0658184967553094	0.47892298192968225	-1.5412664122714475	-0.4871235133401041	-1.2166485628182593	-0.6342505903026124	-1.2361635234256643	-0.6283229912606584	-1.0149674018704844	-0.09859763158458261	-0.7897224181474759	-0.1537745397597472	-0.09570021896924846	-2.0270754919397844	-0.12905427473373102	0.25321903355002573	-1.1275327512749884	-1.0251060075757843	-0.338298588831984	0.21413542382091066	-2.0240346481164613	0.3818150507021206	-2.4249578154233444	-0.5985267427896019	-0.26865033011426337	-1.1335357201721217	1.1003465748756365
0.7474533076325347	1.0885821846420867	-0.4527203082471236	0.8945600543110657	0.3951136376672767	-0.3529240712629349	-0.6010290680552499	0.5825759388830023	-1.0345407755979463	1.456894939045966	-1.2304945859910639	0.9496690455179465	1.2607765159827011	-0.18634697426991345	0.902663161551595	0.28374119814086357	0.16387572361642297	-0.6714654485321262	-0.021928746066964933	0.8413056979516825	1.1134640074516353	0.2804844246038929	0.2895052882843431	0.29729957055875517	1.62963211325125	-1.2823304453598954	0.14671013860071175	0.598746293174288	0.5175995859358499	-0.07346435626998842	0.027595732185557338	-0.4016945339209263	0.3651850407021761	-0.7952874605717588	0.30825224489720077	0.32190142722629905	-1.9032425015050805	0.04536518826418264	1.0672366041028294	-0.14929310990074973	0.12123415902726657	-0.15622359517962392	1.135467820213903	-0.9990304427582773	0.6207346887316694	-1.0882289583720577	-0.37406755013120624	0.7166043251057118	-0.10219714770121678	1.4676131748584307
2.2287313009855905	0.7929987829587452	0.20634895758691962	1.3552467728052786	2.07176895767135	0.3514041565045313	-0.07538168360018753	1.9636325729122268	-0.23555677651131937	1.7490261770646711	-0.1779920329493848	1.7875788425876236	1.8668187903817683	0.5536046326688597	1.29608135867833	0.7264366642957838	0.17363688027885	-0.028538667593380477	0.889317823925187	0.6536782300247724	1.5494816695569236	1.0731265776170975	0.7832296212331002	0.6063038551936558	2.1372888416533735	-0.23187942431806946	0.7099326512292599	1.866177682449559	1.446997193632469	0.432116954372615	0.48257625106767454	0.058880784200069126	0.44625324622593926	-0.16530179592656336	0.3248891259393136	0.5485229213224108	-0.4747341677733074	0.359881772423208	1.3305362708552693	0.7501263175474541	0.9327407006671617	-0.212567454051251	0.7686157076053286	0.8437906703924913	0.47730081578541417	0.5304660495911928	-0.02510079962228364	1.7058503268111387	0.38088680572258	1.1660243675559319
2.2634186939033905	0.22238216944873432	0.4100529749276492	1.5545319459573197	2.391593030075364	0.8344332865099992	0.50122893505804	2.274044392696977	0.4992659712141048	1.432389027070993	0.7707109797579533	1.786036349824257	1.5484695565528062	0.2530531823930504	0.758479608487836	-0.32717412072511015	-0.046044241050480716	0.5036913429962265	0.8699345010819323	0.12471017346208879	1.2113416646444006	1.411778083899769	1.1726152836330967	0.5364367198609834	1.6952940288662632	0.816307405870051	0.7340955095995445	1.6984847882552014	1.3893157273412344	-0.04410361993977975	0.6956607812507922	0.07382609859644541	0.10019741629667409	0.3792069537310065	0.007208312839861488	0.4714679520373681	1.4082608210226337	0.5591838484391385	0.7319823921863172	0.8252678492539733	0.635849608595566	-0.47195048489988806	-0.7822340636348962	2.158419852071539	0.4290838940936077	1.548454502713208	0.1693459412564471	2.24261522440981	-0.050875258900849867	0.4883722137445177
1.0154108854982475	-0.23334933789968518	0.1929815901066027	1.0734758303927932	1.3452983133845997	0.8564502762869378	0.6833699140158379	1.45941806104508	0.40917283443054486	1.0636606391307633	1.2331941738794145	0.9137226033151377	0.5036433152670885	-0.586812387573099	-0.09010657501900604	-1.7161542483095238	-0.16366552527611627	0.3638398556057158	0.41193586440232893	-0.3683355344007726	0.6647075908141399	1.208766224476066	1.5608869019979383	-0.005186932198222401	0.7191993009812322	1.2346691102113667	0.3067148940641361	0.718467066638983	0.5633379540551184	-0.7000114265808389	0.7536791132445574	-0.043613169541767666	-0.32236005396802	0.2742381572854447	-0.2646509882907618	0.27881859790622077	2.2876132560141937	0.5896266557354437	-0.22735980867181413	0.2321195690967395	-0.3277131460459769	-0.7024709645875933	-2.1653578330559786	2.1101508397529667	0.6400325613209781	1.6434622703250004	0.06573235179440257	2.2693272003591365	-0.6622399806293361	0.08380866654371956
-0.2937870950164716	-0.34044985395671334	-0.06192424261789037	0.06702206043559346	0.1850961387724638	0.5207900843177796	0.4804307220987512	0.412604882495726	-0.29049225615083574	0.8467465320484397	1.2064233208232018	-0.1337934418819506	-0.4931572132615029	-0.9945847072561449	-0.4221564924632773	-1.8314593976650364	-0.046213358349406285	-0.24007409500100813	0.17162596928434062	-0.43377923240562966	0.47803778651593404	0.7454157514481158	1.7745707038423197	-0.6310181875620421	-0.1136213712698649	1.1113808378750458	-0.03335471627827772	0.2946871101573855	-0.17477641172991815	-0.5685958266302431	0.7040433269127326	0.19499357424728578	-0.47943409380140267	-0.2432156854780057	-0.20655802963736938	0.17526235533261883	1.5432064965321228	0.598973970135243	-0.7149758057069818	-0.24326790947452429	-0.8332265307679838	-0.7748427997147972	-2.3343251834246863	1.0767103827799176	0.7098317631759352	1.1056688342078203	-0.1970795287315932	1.9859852743489286	-0.6042290200867317	0.2981289471059183
-0.7134279517343963	-0.17600792884247343	-0.1066158356345012	-0.8231052872578334	0.03899594280291241	0.19157272665326577	0.33406738445660294	0.04961299177733475	-0.686813979205883	0.47985583945051297	0.7564470752322998	-0.48569728714398974	-0.8236315790463493	-0.6157838205170438	0.0023507111304463934	-0.41666114236516705	0.10144148669185744	-0.5983262520337713	0.2016381883118324	-0.04831925045537251	0.6774987122458155	0.39660226021178563	1.501042441979137	-0.873757300856313	-0.4792862808426489	0.9478518913654578	0.13176247608372232	0.914977270008733	-0.2456522168971715	0.374360438165093	0.49970136379031643	0.7420534668676442	-0.30846471590447	-0.45460637437209267	0.1102565199211426	0.11795462134140881	0.09671186922846185	0.6741778607830751	-0.44377137212259465	-0.0938232554385411	-0.34918385226582105	-0.7974989222790092	-1.5592506216132767	0.13298745504175583	0.19740158268100996	0.3828668231734453	-0.3508502037072767	1.479945318890392	0.10258396101752007	0.7654381634017744
-0.4119484210707771	-0.016409695382365978	-0.03480423937132312	-1.080217649828339	0.696128255362218	0.12301208737469602	0.5914959538458932	0.41314525736140284	-0.30629463755506264	-0.2838792320231412	-0.11880498548677576	0.14154290856894886	-0.5285110641719947	-0.038194711810226045	0.6859095155583416	1.206820835770466	0.02166196074471407	-0.3835492583887121	0.08724644534390595	0.47123461167158465	0.8328192622729861	0.32064773655471623	0.7117784082643321	-0.6388846032197102	-0.5410984093726143	0.9596152415942358	0.6336392045288	1.6285825293026919	0.17805396354356612	1.2250660682420824	0.11711541607893916	0.9825394543847261	0.02571771337101779	-0.0434320030091853	0.35196314308295956	-0.10938161258177602	-0.5410175278134688	0.7039545180885073	0.07911852973393463	0.405430066954196	0.49655861788949784	-0.9253454816548514	-0.8575762253062084	-0.05399777264380448	-0.7339075749951189	-0.24561879429529404	-0.27800034419039593	0.7063424238409055	0.7124938113450813	0.765664186439042
-0.18083163498245994	-0.055227715540160593	-0.040756912246110874	-0.7587946823877775	0.9656020841977002	0.16757124111797822	1.071174058509612	0.7702408667683992	0.30027854605214077	-1.1254455877237617	-1.2234715213156948	1.1535099295670868	-0.11630819854987758	0.01821316555973838	0.9719983069843772	1.6110515969418737	-0.275369224804062	-0.0010363890955104502	-0.3404266562262028	0.8205181112156085	0.5526807139475931	0.3909948500548714	-0.2135286308338629	-0.22586746607946925	-0.5872849403703926	0.8532345457503326	0.8535625743671359	1.2402259146489274	0.5103478812184034	1.197246772006195	-0.3066886017554871	0.5081721862150143	0.2976239770413918	0.5194346378374003	0.2647942906470106	-0.5975425857286403	0.09310783781166929	0.5435617943787453	0.20455833670308798	0.6057104632004954	0.6777266548374149	-1.099027065391143	-0.7391859228937034	0.24703600914131932	-1.3787595829389225	-0.5776619323909314	-0.1077524694471742	-0.18982738522221604	0.6932634020108144	0.022139408658886355
-0.35775837396123406	-0.2364800828957732	-0.11679421216405526	-0.2930844905422757	0.1696464992187929	-0.05690111535260092	1.238708181044732	0.5292617406806138	0.2541193319096337	-1.4010769642185301	-1.9756201920352832	1.5577108103354207	-0.0038511060674076285	-0.36120462241091505	0.6916537532867624	0.6688081904814625	-0.5246496436532667	0.015870943963990525	-0.7108560384891605	0.9481633897239307	-0.1647500539273849	0.3961316732944019	-0.8552664222459916	0.05753486140764959	-0.6875386233980748	0.3089624458299131	0.3625222363817118	-0.173098166287606	0.39111223057655164	0.4329093446540571	-0.522861235025681	-0.26940016203224315	0.32320295709546765	0.5448842808300728	-0.08381349106962545	-1.162230937456021	0.9643324542233134	0.2339048514446145	-0.10184995594165955	0.24206888199043783	-0.06452372496252748	-1.0713317659582848	-0.7994239501683005	0.32834027286989165	-1.2260203048697087	-0.3592841225099047	-0.03280438037530027	-0.7760065054855411	0.24982582905706488	-0.9323282650067058
-0.5140416361470985	-0.36959245912926153	-0.0794961216482839	0.04651428353945758	-0.9979413809378944	-0.655396184237704	0.8149306549820311	-0.10473441493142487	-0.5371892760471196	-0.8836664585744352	-1.7813837027148034	0.8267493191714771	-0.21222240391328423	-0.40572233759082327	0.2284688680710638	-0.5710371060141461	-0.48640172679237786	-0.27300590478383896	-0.6002152411608329	0.9590368077529063	-0.983084888233437	0.28633222600133595	-1.1455154910697083	0.21658024680154256	-0.7229249195766708	-0.48154137824411936	-0.5789521970756385	-1.2535724473848355	-0.044915490837579584	-0.2888991662049919	-0.40324058268411145	-0.5069004235838087	0.05259310350675157	-0.03890110445121066	-0.3965469303439859	-1.5025679440677018	0.8342915345521155	-0.030022688175399458	-0.27714834783632364	-0.34030039919855115	-0.9850942970271868	-0.7157465683380655	-0.44872320292969936	-0.09413141962166181	-0.503502989305611	0.48394881857933864	-0.07329410088019117	-0.7306315978397585	-0.07730194573377697	-1.2611774499013044
-0.16655816495037104	-0.35880348926744693	0.16172120966374134	0.3777969239249108	-1.2540936204732502	-1.1996777892702706	0.1172195309035677	-0.44128719069396233	-1.2172203696345374	-0.09627416055317396	-0.6735185570723559	-0.6090857236026117	-0.503452929285622	0.2892597108600796	0.024368795220076876	-1.12506335660566	-0.1590481574933854	-0.32546528514431283	-0.10804715284440078	0.8858478339905262	-1.4964839118615612	0.21551853342092941	-1.2851806178945535	0.45940766491114665	-0.6168352420311277	-0.9244589951099552	-1.2201997820112562	-0.8861302048057003	-0.39572762057607325	-0.44665915654618465	-0.103213573010894	0.0997214622821792	-0.3188859439726407	-0.5877745613200703	-0.44449339500561896	-1.449106927772203	-0.22564098981704958	-0.12797527338593342	0.12648507038310408	-0.6463752963650586	-1.2111124301872558	-0.23155622153072242	0.312425493500851	-0.6041807033854705	0.10358083329353261	1.5138515215404256	-0.07139167685964391	-0.262485758112763	-0.053229959735466695	-0.6775975025367091
0.5134960757627774	-0.25156924187638413	0.47645456188755786	0.8752847630349085	-0.22760891706733274	-1.1293879231511184	-0.2771797062731642	-0.13470467867431937	-0.9548768814144752	0.2099408653944339	0.5861593226526898	-1.687565222074629	-0.6406439851608301	1.1137343159338935	0.11784086476269462	-0.9059082876706196	0.25382271963138864	0.1345290509261453	0.2611998785138314	0.6371686373671511	-1.4448064740327566	0.3314615595550321	-1.3359008160144137	0.8121520962167935	-0.41480908512195463	-0.6724758205850786	-1.0654220611863743	0.539204568456938	-0.36240634576595804	-0.1742126554029331	0.07589769530329632	0.9530347263342732	-0.4091227879984887	-0.49944147429898206	-0.25051360967328845	-1.0281202832640588	-0.9417964208154657	-0.12578088284826783	0.9086179244888744	-0.535887968722163	-0.6420383492494127	0.04629165819399907	0.9944820339463526	-0.6130442704657498	0.20366400960468095	1.9548966982239715	0.08186585793460384	0.05626695781532386	0.1780966461454114	0.27354362675918303
0.9039098146581834	-0.07730331647945049	0.6760196081415364	1.3532621321766396	1.0556117153911544	-0.4222759425328561	-0.1665069532007239	0.4531887313853402	0.12921415207961034	-0.13664388490555948	1.191775776742959	-1.586021626469594	-0.48965024028043347	1.0927269731073568	0.19974493819459976	-0.413629999861597	0.5199599567313962	0.7544116432981679	0.25419387974377494	0.14737029316042954	-0.8090457086337566	0.5284701862185627	-1.0776242097036846	0.957844863062224	-0.17225186653634159	-0.03515156386543993	-0.3837531487409226	1.5703943494412669	0.0598097409320107	0.14466335183466345	0.02532887706264781	1.2435816785556404	0.01144002561203056	0.07559208975145422	-0.0012975412058553442	-0.35576657081201635	-0.4559316133427534	-0.1378861860777598	1.4534593628136168	-0.21084788836584256	0.11119715909952708	0.03886758140231936	1.255015571289304	-0.03669313841483922	0.039592820445845514	1.413409821835823	0.27718143049932387	-0.0806276451325142	0.46201008541023175	0.7837280478276378
0.7017920045356796	0.24101666441548872	0.7225428112955511	1.34051660642127	1.2381642383183529	0.29281454323770945	0.0821167973182318	0.7017404138809634	1.1446456598125994	-0.5507346440881049	1.0424114368988167	-0.3841957215497637	-0.03235004451188157	0.11051047111383246	0.06590819744469362	0.0012662057124697803	0.5269414476743068	1.0261849487072097	0.1822668416072765	-0.4959237774331643	0.16297870545380713	0.4488665667345083	-0.3510404495467966	0.5521534052445025	0.11097250019180865	0.3518749464875214	0.09936913472801097	1.261408509253089	0.6118987712613637	0.37192099602789375	-0.011617640237508995	0.8221975164321383	0.6991755782227063	0.41834839371093296	0.16015143988388472	0.4242941746677891	0.5476696672258257	-0.16059744886683047	1.3866131220396838	0.14293081974403646	0.5079181815021632	0.03729012633463599	1.1420269003780903	0.6143138687432484	0.09052305291873627	0.36209276831974374	0.305259079814151	-0.384328812866752	0.7479738133833035	0.5410171979817892
0.22112945891868252	0.7159403279800236	0.7123607770924084	0.6057454121786184	0.03831172374017752	0.4228958006830714	0.002807005048868648	0.384555960897335	1.4052448869717686	-0.3373503393013145	0.6986343518160035	1.0366442939630507	0.5642910544823833	-0.8172990304606607	-0.08735604801721175	0.3298832014071221	0.3361370897933594	0.9013743087401495	0.4611876750274376	-1.0960812258540393	1.0323741038967262	-0.2013753864942922	0.5819908996126616	-0.3057666822337064	0.40686132402078873	0.2229651078516134	0.013523741918686135	0.05378243526901493	0.9372991957680507	0.5621621675887752	0.30109265483179387	0.21356493431858237	1.086122373542482	0.10584490867756265	0.22053932519114874	1.0944010930655554	0.6576146104275286	-0.11821470660770488	0.8913720825933618	0.5078852232311676	0.5652624596776877	0.3579132827467481	0.7593231986773048	0.7732644141485051	0.49186545478945737	-0.2884518433290671	0.1326728765303871	-0.36621687497415606	0.8182284612060926	-0.12320201714680135
-0.10103537500671228	1.0894705086998573	0.6927249165848953	-0.4833640754598647	-1.5057055561816872	0.12658443294921762	-0.4042683634352815	-0.20037633798658866	1.0075819296674036	0.5581798084652717	0.6333848893040359	1.7259888092664708	0.9398174941499763	-0.6661715014050793	0.11307507929952754	0.5571071519720613	0.13814559395848722	0.7158442670319692	0.9764088383535172	-1.4783945132707155	1.4043630239408251	-1.293440385641125	1.1887150844985053	-1.0121587335720816	0.6060106413760586	-0.06207833015265877	-0.2695555860112693	-0.8946235880283582	0.8147218288031307	0.6324884534884636	0.9456135334064184	-0.11630907538672584	0.8578826517264635	-0.4689304991257652	0.21846328210476423	1.3816554952309599	-0.45891649427599024	-0.0360319596345784	0.41753667717632825	0.8328460210730944	0.578858112033421	0.9145598236081403	0.04368308743790974	0.37057697943948226	0.9563597110895393	-0.15616661654199715	-0.01833411454630864	0.031657325103112935	0.25491558248062907	-0.731800019327655
-0.22463185762692214	0.9669074697903851	0.5851409047235371	-1.2124062775901188	-2.1025028100219187	0.13170722672702026	-0.6849523162186585	-0.6274165486562784	0.4653078372662966	1.4877010145107057	0.7171421671514014	1.3675863241619155	0.7880215413908915	0.3599291443119305	0.7141184890606211	0.4998236223669645	0.11155109844530166	0.6084481749349047	1.1322868015745409	-1.5521255166071974	1.2027188460429736	-2.248751975232485	1.1896319934318185	-0.9619845532422154	0.6353242623034842	0.01336003422400172	-0.14378117853244207	-0.9704069238893893	0.3388748918864138	0.41116893520538045	1.4294070101014231	-0.20980354162108072	0.318476937975008	-0.5449268919923496	0.16691481594088206	1.15806479465848	-1.5127068351791029	-0.04935958961326522	0.21836513648469255	0.8848524952709165	0.6254886331499467	1.2260853470827953	-0.9158352954379247	-0.15325763821129712	1.1782512871756057	0.21750477919000144	0.08034052434184401	0.3647441180707881	-1.0076760231087718	-1.1040484000041546
-0.3282582859503728	0.26894431793671986	0.3170814776168923	-1.1284489613076027	-1.374076959101442	0.7799349926218633	-0.4788374012449694	-0.6979042627232224	0.05536193051722794	1.7357022633133623	0.549591236820599	0.3960301678350671	0.21088652911022088	0.9986817645361068	1.2525999339101954	0.11056236676831727	0.2651528362810361	0.33452043623687905	0.5759164727927267	-1.2836669129151066	0.7181347123268003	-2.4335660855845553	0.8134394117717421	-0.13136922416108462	0.5863295396224995	0.495476124195974	0.43014520092586916	-0.49603148350359233	-0.13137022219260544	0.04964793314691497	1.2155183780046763	-0.2732299387667855	0.04266809629516176	0.107772215822407	0.09681078056531908	0.6343791535330071	-1.0720713973515497	-0.18496858921788228	0.22638305763351652	0.4827613156355534	0.5579169821177103	0.8993850504249128	-1.5490040206616564	-0.31395367198283597	1.1352422817334114	0.06121239120893118	0.3753954712561224	0.2555132645925866	-2.2031142182526207	-1.2354208065048728
-0.27920559793769534	-0.5074093731373087	-0.026162525434823128	-0.3690133108167505	0.003110410149423712	1.4646346155935739	0.08320082095575117	-0.4148921996343487	-0.2587267601913446	1.1657019841259835	0.150938249897826	-0.4571393276573673	-0.26516073554566477	0.406263336734895	1.1819430842096348	-0.287289474369399	0.43605313258107514	-0.2258817119369878	-0.3007467929062742	-0.6757044254155532	0.3373471893268719	-1.643354981822324	0.4788735691414013	0.8843896198563662	0.6216263914727812	0.9148965364159983	0.8359018226768591	-0.04119716413689195	-0.2809889216263816	0.08396424775991199	0.3215334295986331	-0.19355279649009083	0.1708610623011134	0.8946615398570825	0.13245207153734131	0.2554472799439564	0.6810252916338916	-0.21296953643771205	0.2766324357112841	-0.14817298405689347	0.40323664100640466	0.0718541996947987	-1.1898672173749227	-0.0018243510386697112	0.9583704783160544	-0.6264663179897704	0.5892947458481009	-0.12347603913803769	-2.206833959517178	-0.9312748468524896
0.33188239373013867	-0.63658373315364	-0.23414049016431246	0.5619075133496901	1.0962138451615746	1.2715953366749495	0.5931295110278098	0.18034973162178758	-0.3970678688692032	0.2814528319217885	0.06269860547136374	-0.7131547096494936	-0.16516374085736893	-0.7574735681254147	0.5083593790781569	-0.31055110875675906	0.502064269472008	-0.6361538607358361	-0.7358090291166813	0.20032872525426856	0.21080189311133568	-0.24032863493299308	0.336146483169497	1.4374327120756036	0.7451589727389442	0.8673653512677034	0.5857326983902321	0.2763097377457069	-0.12238529221405327	0.8160469558820415	-0.5570711483913972	0.27286892795783735	0.2209131822954435	1.070769237857291	0.43072747671603784	0.3160394356108259	2.0711307736130125	0.15381387810376565	0.3160928620947601	-0.4274012624816825	0.48154443406610753	-0.6761484482354916	0.08100724259033129	0.5348760455361546	0.6762302244256622	-0.9808178429710155	0.5892917596262277	-0.25375086035240446	-0.7256686908300081	0.13028823259443073
1.4708022311849434	0.12737047894000508	-0.14914172026387945	1.23290113137975	1.493739827283744	0.1568645153785704	0.8598525021796946	0.9701714400051279	-0.024838970241833572	-0.25559071219890056	0.6790502414185251	-0.36899013849037166	0.4273520433393815	-0.9665694315044069	-0.09032973352880411	-0.017900438356799758	0.5775094114556829	-0.30721307425083827	-0.425235801970482	1.1732636643787335	0.2025056312920614	1.1469896313646302	0.24779770980975055	1.4017707330020124	0.7716890353870465	0.5185970706316054	0.00951600269744261	0.6550744032860801	0.06835516943334735	1.7170423202662677	-0.6138621357711335	0.9005992171188921	-0.28009291876594966	0.6131843394845163	0.986308168014144	0.6854301093467541	1.8226280667972663	0.8700477007983463	0.38700661637454953	0.05507203525983611	0.9816738578303046	-0.8398943736853134	1.2317263154773317	1.0176056924631895	0.257058331612089	-0.25694601827248637	0.6011428370522744	0.1119588295229496	1.1472739910605951	1.837419925441427
2.2482419465112793	1.2108812601546648	0.20760631330797566	1.4739362934875817	1.3834584860277856	-0.8034845261923673	1.0187160010358436	1.6212561351031272	0.9683947969806267	-0.16056857101247937	1.6484552432355404	0.23731537380485987	0.9263732467255821	0.4500912833161562	0.08988277305273032	0.1255235215694602	0.8867894825453672	0.669742574169413	0.18046331450174988	2.000667973061039	0.1356976972975496	2.032119027694126	0.15573986665226464	1.1576207552128122	0.5881936107523991	0.4140596616865203	-0.08997671525049165	1.0256704748625036	0.10240752084902292	1.7643253628025013	0.3104389902635352	0.986542684007223	-1.0827981695845947	0.2690024873066724	1.513607936052866	0.9601748873016592	0.4650916540208823	1.4447393404314872	0.5073710439005167	1.0805046868668322	1.5567013334860744	-0.3805573141942812	1.2189989068418123	1.3595287998236678	-0.14813067498780436	1.2209355642526818	0.9317319628828601	0.6800332780411501	1.8690688229471883	3.318306427796198
1.6357776393012853	1.662398798472411	0.6559270070412421	1.2662038212392297	1.1092616216047617	-0.5524856871826935	1.1491107027250662	1.7038081667597769	2.028980622046089	0.2998388514642388	2.1403559360680435	0.6823078110919258	0.8387027771045537	2.4364224571830606	0.9765762107785868	-0.1397301630313769	1.3795296432714916	1.399930591284003	0.43724924384174296	2.440845260448194	-0.0006180486989864741	2.226730567462586	0.24178654433361838	1.0558798585224052	0.35273032998387865	0.794117331992464	0.5192545091124613	0.9515609856276469	0.0836215395718351	0.5374074195917421	1.518828703480444	0.18481829453997667	-1.3516242322314425	0.6840427790887921	1.58933476351943	0.8880062100006468	-0.401687504850836	1.3244962917112992	0.6277181292940628	1.931933877214525	1.5700234992832458	0.3751644513191599	0.14605331200398775	1.5716695869644663	-0.22593500170341627	2.2699394202758096	1.4800447232476877	0.9672940862316353	1.006353477433682	3.4777386000470143
-0.30212660664123414	0.9844194931907938	0.9524032706072378	0.6347924497073003	0.7984807009192393	0.6736562023551961	0.9933917891531343	1.0791056819084839	2.290786873358774	0.5486071431031021	1.7076830983879059	0.6575307099107865	0.2307875270378655	3.2098461153920135	1.653550988596459	-0.4702468258370425	1.5726247470416013	1.1003525448003366	0.215176929854671	2.324352983934302	-0.13393925567419995	1.7409561980612813	0.5987091866010237	1.004681764623457	0.289257010957475	1.219625557349462	1.0669402688624314	0.18441014960807303	0.1970747588081992	-1.1722829240851327	2.024497386938611	-0.8546784840051651	-0.5902736563745887	1.5811692086510492	0.9810265029966336	0.5869146010772568	-0.02422865085583752	0.4309069290270444	0.6528616561154015	1.9943399398917494	0.7973454756094569	1.1030809570855522	-0.7468405327981797	1.5551932494032727	0.10682477123311529	2.0241999650746765	1.6698075852986027	0.7779968900828953	-0.3233496442010912	2.0120845866988786
-2.1570344703547115	-0.44080185315889353	0.8887208079163375	-0.29446292769365406	0.35761500895968956	1.4940115622979413	0.25423931023881485	0.09743455515990018	1.4648496478818995	0.14861294628735197	0.7324966553278354	0.10542792881023527	-0.4445634096670989	2.07638152086561	1.2155872581606653	-0.3221939100786615	0.9572275822021211	0.005335372681961517	-0.08469558843252319	1.6173647639687472	-0.31641502038656194	0.6989001671397592	0.8779999202195703	0.638105333197799	0.2908965542510709	0.9886369870076392	0.6274983310483617	-0.9042123559288544	0.359580492487203	-2.0702709381911837	1.3689656446621195	-1.0592939784003659	0.70117258564228	1.9436797704192486	-0.12472113130356613	0.3254603627444306	0.7393513000414615	-0.7121983286094355	0.4447633404461806	1.2199372981884509	-0.250497301006229	1.645349396319096	-0.39670189634070624	1.1072583774521363	0.4379650241670836	0.7857571886548935	1.0104775987824517	0.2536444810299633	-0.6845820025290592	-0.19234379624416362
-2.4461643019810007	-1.7052521405802845	0.40252340563581135	-1.250900280613646	-0.3129829065732932	0.8940447158946053	-0.8701604112489385	-0.7172211077713724	0.21438165311857413	-0.8352320826426489	-0.05225829545802798	-0.7153536021009602	-0.890195388734789	0.1097606754177511	-0.2817377003466184	0.30504359012677734	-0.37753200966983536	-0.8885345767244401	-0.1399173671082553	0.4759732416496318	-0.7109615836916681	-0.6003249027181861	0.5176621508620654	-0.1762574961702518	-0.08867088176334888	-0.07672064471063127	-0.6903733732292885	-1.6396397999826502	0.23363983505198826	-1.6837320860452607	-0.052822179950047246	-0.2140488172443672	1.4451536456733873	1.0645351569202801	-1.2145713164395253	0.15404671340773132	0.6251961573509435	-1.423115321704222	-0.14362006392424834	0.062343718636677134	-0.8132215665896445	1.8614184014845354	0.8748823147500587	0.17721036849725794	0.19178204848364133	-0.3515245158616938	-0.28609287204423967	-0.41821696464854086	0.14031198604688808	-1.8160268139841995
-1.1356288479534897	-2.12258562798048	-0.3243610731659134	-1.965830393049904	-1.1410960006548476	-0.6164553945553427	-1.6796052883438508	-1.1774197420890458	-0.5185159582555986	-1.8273888857231029	-0.3616496914724964	-1.3386631844050627	-1.1846714278312693	-0.9840519675030754	-1.7913144558459706	0.7520925842401189	-1.6542816433887568	-0.973389907510949	-0.11629201364822914	-0.7598338651960908	-1.3190993554395154	-1.6660531188277756	-0.5855541144480001	-1.1154954705683044	-1.0898120579924884	-1.347269176552301	-1.7112359707239417	-1.7318318164885196	-0.3472484704639539	-0.8037968892342237	-1.3963674246573494	0.6333508338935104	1.0505382105951682	-0.6452878384173958	-1.8010161781440326	-0.14962788248107498	-0.4698805711142238	-1.4442559429003934	-1.1090038965400413	-0.9373305653789181	-0.6437176033035973	1.5225510236810775	1.6432203888271584	-0.9357447908548239	-0.7081435703719945	-0.6317661133043564	-1.3849652979332472	-1.1400842503611333	1.0382388278472219	-2.2765766441338764
0.30521198275388534	-1.684678222279643	-0.914218331587404	-2.3583501056685425	-1.845521155587675	-1.5627309282384456	-1.6505853861704485	-1.5167357656430749	-0.5054817786939775	-2.155809381323868	-0.5360329223250071	-1.4088127996685442	-1.4611808669412836	-0.5428829203716915	-2.242439590411739	0.4340371764038667	-2.0896959335682803	-0.6638962814213238	-0.3694135371265077	-1.6905217604734668	-1.818091543495171	-2.0493347163927704	-1.770473023048457	-1.7121637910177716	-2.2459126289382563	-1.9546433498901208	-1.4940945519630306	-1.4704816001484107	-1.0702888579819636	-0.5336322917615255	-2.050832957544262	0.3062052371933943	-0.04830436463135086	-1.9652889772398163	-1.749433145420706	-0.7452160667215054	-1.4831500668334596	-1.0911126049015554	-2.124327382576752	-1.4727958789596658	-0.19931961571328977	0.5399059025480438	0.8879117706834948	-1.7299459697284738	-1.624445465254964	-0.28390488991340984	-1.6176708988018953	-1.7366876440586687	0.9262976649695077	-2.0672754399629794
0.4567579544379332	-0.9185935886999764	-1.0555564578046313	-2.4780431801264555	-2.046014228673292	-1.1405108381880653	-1.0335329154126744	-1.9316021535654189	-0.38661857483115086	-1.6064311023692903	-0.962583200536437	-0.9885970241204289	-1.5553447125849293	0.5788009132874679	-1.5161622700992377	-0.4311962727447505	-1.6579623330564386	-0.7384977982238934	-0.8726478223872614	-2.055884554409328	-1.8041077199891444	-1.680231637834543	-2.1551543869380114	-1.7966202053245386	-2.631189265884385	-1.6253539412672415	-0.4569969106915749	-1.2255682307393776	-1.3982359373421345	-1.0516632140488438	-1.9750708691630061	-1.0786432704374325	-0.9143336506690365	-1.9893679280231482	-1.319639230765321	-1.4118930522499586	-1.5873287054104435	-0.8564824420086138	-2.627004937544705	-1.5171289657740272	-0.10545736210297782	-0.7098998738926968	-0.9041021851285771	-1.8984982863995983	-1.7786459723388592	-0.09285225253181845	-1.1478403345418264	-1.8712331295105453	-0.055166903485031164	-1.9469338721358465
-0.5874419417198433	-0.39278708649550625	-0.7809928313869782	-2.2544804839751773	-1.510055954751782	-0.03221349671419578	-0.5903804029226637	-2.174814137677752	-0.8114562769520755	-0.6208808452706485	-1.5173809478429021	-0.5301807164424993	-1.1554257976493365	1.0725408171897675	-0.4373663192238919	-0.99519452836654	-1.0469826467172532	-1.257996878438465	-1.1510404932492941	-1.8594227670997197	-1.23066029760076	-0.9259172676071213	-1.5077483835496186	-1.549255425900296	-1.7424182441823959	-0.9010541527893488	0.09539973251376149	-0.956714284398132	-1.1394249015105837	-1.5024491844865393	-1.4962615980728422	-2.127902193370029	-1.0301337618440245	-0.9216677004808009	-0.9011492299517708	-1.6596538111429706	-1.1150330602575733	-0.9074951735457653	-2.2293561238974666	-1.2281057435983187	-0.5440133996712496	-1.4730195537647723	-2.202191681751923	-1.5760810880425236	-1.026377243788547	-0.5031514092865211	-0.7517474700330911	-1.3395236674203423	-0.8547274546195793	-1.9759655230827093
-1.4564687600261839	-0.32158948326976167	-0.44345391973032583	-1.4520445815032497	-0.4192516540485468	0.4778860251943147	-0.7134357233980037	-1.778183383374885	-1.599470906153533	0.09931542714933761	-1.7099288567469397	-0.4660816548584023	-0.28378668206600355	0.49467839353298654	0.11950662186113112	-0.6769618784905793	-0.8196597294551812	-1.4654485464425582	-0.8320947569738886	-1.312917295567898	-0.5270272738050839	-0.24611707401139096	-0.47818970033095537	-1.166234634614812	-0.09066657772863031	-0.5362465917160522	-0.44342600788233266	-0.38586110831785475	-0.6565386238092779	-1.067931168651523	-0.9117620304974994	-1.6813164634998938	-0.623724130832558	0.21526235944155878	-0.6716999531401162	-1.2014120822750751	-0.898290353477047	-0.9834064405594842	-1.0950542505009189	-0.8599357207386119	-1.1859905899536132	-1.2173115938131887	-1.9111726450402309	-1.1708022985411914	0.020726966871618884	-1.2460243035534018	-0.9371282008791723	-0.42236054380092886	-0.8052865197506296	-1.5374850786071903
-1.1090116524740579	-0.5132600958819674	-0.3572432476319319	-0.02743345346459661	0.6085435961526963	-0.05136550482671014	-0.9761093699002192	-0.6967146667278807	-1.9169159022023639	0.22396755595225007	-1.30361240805167	-0.8010674724465303	0.5485131582239463	-0.513549306823167	-0.015626066891417482	0.23834009314083987	-0.7695343399197352	-0.7910193496616837	-0.12523570452033284	-0.6665315477535937	-0.20742026453654333	0.1954569375758589	0.07385348782209067	-0.6260796480197857	1.1893241180103702	-0.7493060398114036	-1.2034076396878617	0.42839334185020816	-0.45409533290773035	0.0843860549291789	-0.32482409046876676	-0.06424687576586269	-0.21872922383473958	0.5702838759481529	-0.47454376945212234	-0.3011680939736959	-1.0518177424417152	-0.7573629152341894	0.1430971087281304	-0.6558812280922137	-1.5800085446565568	-0.17906725471009266	-0.3126503393122999	-0.9568252021237545	0.636899151649727	-1.7517612054609726	-1.3955107853316928	0.2505245821511416	-0.27137207895382814	-0.276785640837602
0.04245681433378403	-0.6103612906209958	-0.4809768463843541	1.5016532734714247	0.904668450104369	-0.9142078231286018	-0.6959270223823568	0.42110101248961396	-1.2453783784798138	0.014023189266021533	-0.6274300999629076	-1.132342742858977	0.783562831713647	-1.1114594976655718	-0.4394952202946153	0.9362173763998051	-0.275963951622253	0.3524929280737366	0.3725171664049564	-0.09287822065750319	-0.3747319882497745	0.5272382050765296	-0.09987546112625256	0.1259763945057627	1.335600353387416	-1.1185430908449043	-0.8918621137348495	0.9367651845618301	-0.6387622394885288	1.0367986407734635	0.2115262862212926	1.3425541370618397	-0.08858662008964976	0.10965667621938452	-0.031120062020148623	0.3834191000118281	-0.8867466024644328	-0.2502609164142298	0.8886477217258587	-0.6939765092778817	-1.4800824618249802	0.7798763788433951	1.363574433746919	-0.8572354165224609	0.6327058082350193	-1.7434733680040693	-1.4113464325443705	0.29748194552717855	0.04633555262781997	1.2223478876435936
0.7065303667209973	-0.40908000080652435	-0.516801457797231	2.2571951013334766	0.3054714168739074	-1.2855620148139413	0.1488121868733403	0.7534517883643581	-0.002934510206656026	-0.08769023401254288	-0.22716168427808467	-1.0751520014430762	0.36187088685929936	-1.1190834024674228	-0.8388489761683909	0.893535808242931	0.7492743386069058	1.0223465934813158	0.31205815537539494	0.2948243101307327	-0.6585436821806584	0.8142320860765861	-0.5411984525776253	0.8497373910811403	0.529048668372221	-1.1598033549175766	0.5368767606101987	0.6534604230384179	-0.8797136168926223	1.1544744943668435	0.5237555461911015	1.6032941263258695	-0.19210469390324614	-0.6252149553683097	0.6962317079379132	0.34665068983801284	-0.02574689398924243	0.14710266385504472	0.9987371967149608	-0.8189512900828051	-0.8863662805433885	0.9471564643906393	2.099463237502152	-0.6280736932982025	0.3202940977688842	-1.369964970951754	-0.7415101615789498	-0.038064277754347765	0.12104989686734571	1.892255734629155
0.2185908672973858	-0.0251600015628956	-0.31223753941197785	1.757243445050706	-0.6452277482960104	-1.1538803738033403	0.7869724664225832	0.10688986484890024	0.8649313177438739	0.0060349168553209594	-0.311646972282662	-0.6239678547031327	-0.2642344775901606	-0.9773225699640887	-1.2765114421140988	0.2752146177382847	1.5192693501479868	0.8593470673335218	-0.08317593289574386	0.3816803657242902	-0.6316192477317858	0.8434211677124025	-0.7120867989692651	1.0503614163102355	-0.46975070071758607	-0.8725904543258595	1.6616033367026213	-0.2273736245124553	-0.8509604866818744	0.6707805544937775	0.3860357488328202	0.9911245378882952	-0.4263792072922325	-1.18810797783796	1.3503022929690804	-0.32512697758355374	0.875835333121867	0.07241475448303358	0.7072883423622223	-0.7951052695227736	-0.012482643074094487	0.39871049063444625	1.7695809341393327	-0.21188064839094478	-0.02411479670815763	-0.8973282148834861	0.0683697523695969	-0.21992206025149244	0.5578612431727842	1.2764499687685318
-0.7764304957672251	0.22780920914612132	-0.06184483555797412	0.4738721207534144	-1.1192401766198614	-1.021298595585362	0.5240687058882576	-0.8696511028637345	0.8036824320341047	0.010048084715081899	-0.6292901117641115	-0.07586397408214167	-0.6286197563098322	-1.076664343449495	-1.8104887397350884	-0.3848550917030497	1.164805156253773	0.42552084092044945	-0.3400144393525852	0.08563185128514102	-0.22188330476762594	0.3733780138207184	-0.551668448759074	0.4592951753246316	-1.0799625402433868	-0.6388219970768572	1.2029753180048175	-0.9272936071742692	-0.5633099917889703	0.24777052806447308	-0.2213977975671404	0.28990956576977306	-0.7144831886772827	-1.5070045200193924	1.4395412951013618	-1.0153734896546815	0.8747638611009467	-0.39580147066126603	0.23100470486089164	-0.5603846635246287	0.6801254276191481	-0.15912879845837707	0.8843321435835585	0.14284811588987734	-0.44162666354840885	-0.4516040995770645	0.2993644267661679	-0.07610211528530704	1.5524831508347727	0.009120473010633208
-1.1429323778652847	0.16247069172512696	-0.0431401461294827	-0.4961223465002699	-0.7051907103764264	-0.9455057691630654	-0.3968679196274139	-1.2881867286585502	0.06108042409385226	-0.23011077875260613	-0.8290365588536266	0.3290391451190994	-0.6428797195501633	-1.3487089548803537	-2.095631577787718	-0.7025376666807104	-0.18898196438003123	0.36354810390692993	-0.26089161489676893	-0.5059223703719236	0.3021621536247859	-0.4395010550613289	-0.37757606360437396	-0.5580343245926661	-1.208023177297462	-0.652366508930726	-0.40470486672878025	-0.8234439871680759	-0.21730767265542175	0.17905919454987984	-0.9566857306738235	-0.23168269509650707	-0.8761544170971398	-1.5757403069096423	0.8187886755481383	-1.0896735331049727	0.01824734980034127	-0.7482303880567129	-0.42017133683841107	-0.2868529635809109	0.6172318433508609	-0.16126008823710591	-0.04373212683152145	0.1256594530258677	-0.9819434343941825	-0.08843301893597193	-0.11479805209032978	0.042574331645568876	2.2554374413566713	-0.8492740435361407
-0.5068567762914437	-0.05861370964763523	-0.2237133002304642	-0.4175222631301659	0.2774203020551429	-0.35313755305759853	-0.9808180345730231	-0.795953143360808	-0.72393476071167	-0.3917059341554017	-0.8127123705069936	0.5886687936933792	-0.47355132201212174	-1.51389061418398	-1.6368909819909694	-0.6051522879678174	-1.348954731060903	0.5261204917942931	-0.03303417686974276	-1.0512475383824587	0.6667931465645609	-1.0075368037224979	-0.3846625294347052	-1.1839169444202282	-0.9576117275987726	-0.6075213394721419	-1.3926240421773681	-0.009152472534125175	0.12109706154320471	0.201711830541382	-1.2798377004771961	-0.8100116678211189	-0.6567234560274021	-1.1452544862212082	-0.08009624249164782	-0.4211778502495115	-0.5703754590904679	-0.5061580195830602	-1.2232194328931845	-0.15527510065625771	-0.3983806884565813	0.25971775886698284	-0.7798422614585016	-0.29426401200353514	-1.311580197812187	0.03925823315667569	-0.5045807873645705	-0.18998500499882537	1.518994031320031	-0.8346656006773157
0.48724395765539497	-0.06193290438536034	-0.2682094645993807	0.42341540180220955	1.1355909086385076	1.0476304953968487	-0.5301591792225162	0.234149382611041	-1.1397012681054728	0.0038017472291120968	-0.7077912009005937	0.7678978224195362	-0.18902496932602414	-1.5151203465370213	-0.44480110991550975	-0.16830943681342042	-1.178368457787139	0.24583300792072746	0.11688264373899644	-1.0844232250443187	0.8180567330798595	-0.8060467268131588	-0.4054697839936752	-0.8242542328157588	-0.3366092714839501	-0.0508440498490748	-0.6209587565698385	0.9011565180628781	0.5299952883559175	0.017370440811100025	-0.8479750431376329	-1.3560839276185201	-0.04014060291895748	0.02822345824621406	-0.5574258663693767	0.5152552105402695	-0.01638668800277191	0.2949828983113565	-1.870104449365937	-0.11674030327522486	-1.7336642209657582	0.49554679434822174	-1.1968523012957448	-0.7814081579195387	-0.8973295435933247	-0.24102312656511768	-0.20359995131500577	-0.5344367183970091	-0.6995215470356824	-0.3429923793129744
1.040266738424773	0.334211051884728	0.03003504509765958	1.0580034913955247	1.4288724687023366	2.4989706950338864	0.6219565020425586	1.149452069950733	-1.1569654119779824	0.939283089036536	-0.6112056078271065	0.7870824894838391	0.2940984295554279	-1.516852382140599	0.782845860606115	0.49324966271468973	0.25444631233285697	-0.6212283564806802	0.21585179644795802	-0.35213065118672143	0.8354477709886503	0.10775824910312005	-0.167144070175663	0.3506109073036123	0.595209343593067	0.9995337012568306	1.1317178878332157	1.403132918339051	0.9525491922745694	-0.23076583120450514	0.17781459169251712	-1.1966675112507281	0.5689657624630315	1.6180595899191013	-0.2547727973137814	1.058418368591173	1.2047052370587097	1.0860565888184741	-1.8842938520046395	0.04488579953994039	-2.187595764662803	0.16721284546219772	-1.0999886672851524	-0.880155558369751	0.32966610652808376	-0.8342926273516069	0.7376919718243565	-0.39635909467445524	-2.919667000419459	0.012270381375561676
1.0266418730928848	0.8824215703150741	0.4379881174804586	0.7960495785120302	1.228012547578044	2.7437929076444285	1.4761808670223373	1.52515843849134	-0.8685736860763886	1.7409947276908175	-0.47409450033038875	0.513480433158904	0.9220031404231853	-1.5073568595400617	1.2930217353520885	1.1653033061817217	1.728142270607726	-1.3118264313153314	0.4288130094764218	0.8734926071559717	0.7506235194291857	1.112894102237711	0.34566150868492607	1.5068188424498172	1.4394778485936572	1.9019856757646814	2.0358007289035767	1.4237923617273505	1.114780467732241	-0.12287345786229777	1.1887578686499112	0.05547989127706683	0.6742116472809101	2.6403748290394717	0.5231011476105746	0.9218039401088901	1.7858762464935793	1.2641855925389558	-1.067421097756891	0.40973078226073345	-1.0182900251000466	-0.4733309636907556	-0.36815158607881165	-0.36639750566636575	1.630548143495285	-1.2679959494774293	1.6260375864672487	0.41269896316476373	-3.351291831959611	0.07098291500352807
0.8568292846180614	1.133264565165157	0.5162122128283607	-0.17656181707707022	0.8330525187725225	1.3925752121597421	1.3543383914900162	1.2809124046767069	-0.33299497834367686	1.6960721547526107	-0.21980890699738265	0.03736314991896256	1.3454648842383221	-1.113100406670669	1.0199339541889998	1.5399217503430342	2.0371914048595325	-1.0324416975376332	0.747979801404311	1.8187221722965072	0.5422445923048417	1.550295902507406	0.8613113421790074	1.7879287832726423	1.6104266998997014	1.933715714530983	1.2092043529565846	1.0902908298491554	0.8456082304046392	0.4674781460456726	1.5402390572461901	1.638838176987853	0.23809036049878052	2.1973257712417316	1.1086614691403194	0.3953231592727989	1.091587579835044	0.7480794621021173	0.22331441895364484	0.7566318833291937	1.188024724116904	-0.8474519367165815	0.7569151730090804	0.5680894239192191	1.9761030115558902	-1.0086600869098923	1.8256884596014193	1.304075375410555	-1.5967419383245929	0.07859080088378935
0.7387903844260669	0.9050696590890133	0.13154270974814308	-1.0787313047970941	0.380265805623882	-0.5260916968935244	0.4309058295061893	0.520975260334386	0.2806415761411601	0.7959639506665521	0.12493240670837259	-0.29659863780712664	1.2005424481156048	0.011418682954909944	0.5475744984119851	1.414910202653586	1.040834740388088	-0.024428189146996546	0.9262841884869416	1.6940923939898511	0.26289255408636525	1.2055486040644157	1.094300030401335	0.9455112044301287	0.911586868198554	0.9869677753259039	-0.4268008688204397	0.4198783928667964	0.37259487235665883	1.089640346253254	1.0205881246728474	2.123649144587624	-0.22933089111239433	0.40486823936098504	1.0918291229194315	0.0026414067802975386	-0.19822492476641831	0.04428554377914246	1.2980204791254668	0.7564818438626398	2.8165992828774615	-0.6845044930618334	1.6322794812440147	1.3991874086868845	0.9954003546758851	0.024301501324226423	1.2840598548770388	1.4480081440135644	0.8834535118952092	0.16578508256538482
0.3927568630434715	0.4631051914863475	-0.3847832331494304	-1.274396563866967	-0.18225678902208897	-1.5587057185312274	-0.6091049397304624	-0.5442186335935205	0.5974592148190757	-0.24142842331918976	0.450353971219463	-0.23094789011059538	0.5234573840565353	1.609830892576543	0.35812964968782734	0.8617349836026825	-0.3933412861878847	0.5829949049471943	0.7351346141075118	0.3686195030957942	0.05469409130210278	0.33755013870536943	0.9697450090689865	-0.5071484983846546	-0.13517603069500406	-0.2904596427067733	-1.2852800146328263	-0.5840065704442804	0.11561254351636366	1.0429674336736054	0.012168587121826396	0.8948910364569401	-0.21985996658493204	-1.5157486038238046	0.6188367685341029	-0.0420494083112226	-1.0044311785516544	-0.24378879032953543	1.637362953688086	0.3074049159111198	2.585898591709666	-0.2976336461025222	1.5851491955645354	1.5588145076069215	-0.6176197035598155	1.2582863627899696	0.40932814586629696	0.6442042193268614	2.034858025308759	0.14048454139711503
-0.4230563033265799	0.19530949334145742	-0.6210848790162855	-0.7109418986047399	-0.7885494385984887	-1.2495606656371088	-1.2143652825542692	-1.5375259552952245	0.30823692195171115	-0.7002176362415128	0.649931968299252	0.09820984212775073	-0.22499776423362766	2.786922210739072	0.323403753192659	0.12664993909667824	-1.3027781312812026	0.04815506386442375	0.21289137320193102	-1.3416732120795918	0.0016373943794517527	-0.6121556435973129	0.6152279367894511	-1.6687202313878449	-0.6955157618380892	-1.03525622310771	-0.8020242330369486	-1.5939001376936652	0.17950271197619275	-0.005945963857719416	-0.7923923567011798	-1.095511820519793	0.2244917246369055	-2.223093788857221	0.09180926040641026	-0.011277719657224364	-1.0640720283678717	0.03361184829796547	1.198986024193816	-0.361482447959013	0.6988288890135874	-0.24189140868002035	0.4462910185276568	0.7973801868669922	-1.683661059573438	1.8513007295566277	-0.39113426745272933	-0.4604256846790392	1.0000166477387828	-0.15918526502032534
-1.3236014120728827	0.18087806691996444	-0.5095531548265634	0.21289524305876995	-1.0906359245610069	-0.3899504079643179	-1.2103499355026888	-1.9753369498557805	-0.4376116858948547	-0.5184574582668058	0.6448011893519127	0.32169919934206437	-0.5764472534771674	2.700537839451255	0.061777941257352045	-0.5961892172487764	-1.3796788217593838	-1.0908062553048488	-0.36994349705153873	-2.1714536014812094	0.042992403979793516	-1.2480626120271765	0.24428306478925374	-1.8563802093067865	-0.39590610157874434	-0.8436075082170336	0.21810542341605324	-1.957158392220979	0.23484317797107057	-1.6638462146495119	-0.8988180977406729	-2.2716519492351277	0.6396816778810911	-1.412517196069487	-0.3308908659906051	-0.27484990285310695	-0.9326699559615648	0.5156696191751511	0.3372493415329324	-0.8885160926161225	-1.3540512104522309	-0.7413170828168707	-1.192811810390906	-0.5615650853252551	-1.5345464954993708	1.3879249254828996	-0.9340314912517025	-1.0308283394501092	-1.2078121609975523	-0.5112001326223812
-1.4956563634041664	0.1884657132789313	-0.2648348834270875	1.0142047657825832	-0.7321816954440094	0.06931165166350005	-0.6304498114778307	-1.5635321335911883	-1.0428072411987646	-0.16586789663633245	0.39579659471857553	0.3087245678215031	-0.4279844330470773	1.3591343441906902	-0.36152440914606515	-1.1978568155504343	-0.94757497670519	-1.5815282360784024	-0.7239112311048579	-1.4237744719799168	0.10584441485621321	-1.2795491201575906	0.07692278332506763	-1.0525787653347207	0.3667060013434822	0.025134443191035777	0.7470707186612106	-1.2204678361321362	0.01994020969930567	-2.9867482329872526	-0.33390692512759657	-2.009550276977292	0.7686788334485419	-9.439800962716476e-05	-0.8230989471507885	-0.7686252698006794	-0.9524748555667869	0.7882856362016847	-0.4563400370366465	-1.0142939514858331	-2.12213555241084	-1.4572366644050818	-2.278182088825349	-1.69415022671364	-0.47136493628848786	0.28612630077020595	-1.1277678661349846	-0.8095289486995598	-2.6667986814333413	-0.5038173268082137
-0.5427808858726781	0.09501583781340306	0.016198710449158903	1.352735102498044	0.21133081217382593	0.0583768133326695	0.3949566187146231	-0.45689496629949977	-0.9701074006703917	0.01595609354737017	-0.000711160257822758	0.34778072282413586	0.015345583682384121	-0.28696775972991984	-0.3768581354452101	-1.49352084124693	-0.4607666370028525	-0.8080563610825252	-0.6731371169028111	0.3612370375074779	0.2812954812946609	-0.6048414418696865	0.26325923201604895	0.0971423851705982	0.8955319511357086	0.9948717439961974	0.638557115811853	0.3420151930653207	-0.175899289177616	-3.074359489476765	0.4666977167205211	-1.0491186357857771	0.8646655908338062	0.8345978096959561	-1.4797940012183255	-0.948164204401223	-0.705020413831047	0.8271264357670212	-0.7562902184323816	-0.6430204457639928	-1.3348936332618826	-1.7854609328531872	-2.0240513874778214	-1.7642097770075462	0.6641370911471078	-0.4834982752928328	-0.8546467943740687	-0.18193575725291886	-2.1862966000063246	-0.05119383638974751
0.9930459996219267	0.14821415169882846	0.48611426336924474	1.1035442005906801	1.1626964325832845	0.2131760283436088	1.5253926192023912	0.8425358081187766	-0.2306734520389316	0.17863910316994977	-0.2416430620421909	0.7669508388603878	0.5478422095601773	-1.105506618303869	0.3673002391270737	-1.2241395166295048	-0.15369263655271487	0.6300428841828509	-0.16937775633981822	1.7939000977637332	0.7556968340950475	0.5122342169603816	0.7632397069714378	0.7654585558933673	0.8911345413657481	1.6483755903739739	0.4804460416130673	1.8388169431543742	0.22275156975435864	-1.7106424510968348	1.065386020939789	-0.40883475584608503	1.2658043304317224	0.7512746975730149	-1.9641852134046887	-0.34452370603577376	0.2881504350775198	0.9414367691362661	-0.35338633839532313	0.18065792839319825	0.1468882489545279	-1.37302009058784	-0.5609791591663152	-0.5649961216734627	1.2709559953180216	-0.1836074131178748	-0.12168689294235088	0.38105236305825774	-0.19366410645772072	0.45849974932899384
2.0617918665508452	0.6580102046158486	1.1954417744511996	0.4169397255456495	1.5048835051483855	0.8923598451987571	2.2131212168618974	1.8740874866270736	0.6660122419405373	0.6369496323468266	0.009348035226897545	1.4572090173671162	1.0780057370544662	-0.704955023714888	1.436643913812538	-0.3787265418884099	-0.05249422792284374	1.6614276123455527	0.6597937374797974	1.8313497883281082	1.5220124641673827	1.4346900326797185	1.311987300481893	0.5816740130431107	0.6287159523483534	1.9125520982729445	0.6567534141308343	2.483974172886489	1.2768576703582368	0.39634666814023056	1.3296484302243299	-0.24746563912773462	1.8127791587903843	0.39655172824829654	-1.7435809371905353	0.8601660846569252	1.6226465928125058	1.3192831576290636	0.5861365922631916	1.2239509738969034	1.2893983519892473	-0.39986637729956104	1.0713845823931312	1.2188947461958404	1.3539109439883332	1.0458615977191057	0.7505466431550282	0.7566715947383521	1.7721446391963684	0.5962269665555904
2.0437664025336812	1.4517273827530504	1.770302030315843	-0.29210782500629306	1.134650582265993	1.6969120899815873	2.060490345535725	2.483372952383964	1.2088742248095479	1.3210542977604045	0.7549481065133393	1.9346118876021752	1.4720583249674393	0.31983641143429287	2.0033787039285182	0.5556696737282457	-0.10461132457273228	1.8106822103029439	1.4314051289275764	0.6806685528017355	2.2365605868775305	1.5356620153418912	1.612153601070405	-0.09525706340288861	0.5250983883629794	1.9112132374123512	0.9187874507116296	2.219273493861573	2.213475641832255	2.041413155385334	1.38177501350955	0.0014243565352075496	1.9233387407943972	0.5391155080823811	-0.727708534231632	1.8997432658692552	2.2148784317938874	1.7300222093241617	1.5005546432249446	2.0431136202747417	1.6818134716497102	0.5765231365154584	1.7029283997455158	2.4651197508197398	1.2505512019226526	2.25726807505562	1.269369952046211	1.0457085569203377	2.390491027243936	0.35681428533041193
1.2184594586072537	1.8278271976887184	1.674610319124779	-0.5890417586960878	0.5297310320290507	2.0026960685994473	1.200386086094403	2.7245040596043717	1.2744650224774483	1.7292326292925826	1.5170428773452052	1.9030144901480293	1.4831078754736213	1.0017986074901304	1.7822576542548272	0.8944755605837333	-0.21341502174404425	1.3977219655262394	1.6299770239368676	-0.47948913994975356	2.4656299179390544	0.7235373524737957	1.6108812907196113	-0.54722909572803	0.6731349843893681	1.7390811636580226	0.8802644935978475	1.6186391456805382	2.138124484907065	2.393750674014723	1.3222729848603079	0.6260707641680159	1.2951931280223254	1.182150213494021	0.44372500012542476	2.1087052375621105	1.5195936444411422	1.7407009778177236	1.7619427881901049	2.2063731472986117	1.530242173511832	1.053225277257287	0.9972373273574535	2.489684983435414	1.1521634091580442	2.457403625206337	1.1901757590896165	1.231425828761365	1.5462797632866243	0.08071491405097152
0.3533968635232781	1.2184787677851416	0.8405971006604331	-0.38695744166757945	0.25068718296727577	1.6915462119844684	0.19807506690145651	2.6160505046526197	1.0688940906410336	1.4532586415169044	1.71223279266525	1.6005722039601245	0.9936304280449533	0.8670345455118982	1.3418512262476892	0.4304603659137225	-0.24631695566364858	0.9015836901930404	1.0146292867631412	-0.6684044473470837	2.0910283393151317	-0.4335247028367974	1.5220482844675252	-0.3914712884178511	0.841740893608561	1.3815744814107525	0.5971714331916579	1.2268027812096916	1.048331846478202	1.611417621821197	1.0807754075672604	1.2041040859198047	0.35426612871818575	1.5893005969518008	0.9079968428342907	1.504159249755459	0.23397552650338563	1.1914127474291327	1.2105762406893386	1.681567563111616	1.165612904604598	0.9414697915878275	-0.27191687475886034	1.5823352741969143	0.9478610370052603	1.4266008551919906	0.7499361989276075	1.16818714480464	0.21694718860151732	-0.00980541101054746
-0.057022497588272845	-0.11593041811674551	-0.13225299675028365	-0.03494229482412257	0.39347194692092113	1.136006038057008	-0.47216712074122014	2.110508911228572	0.8278420742248966	0.6470826986972594	1.2516851397533424	1.4506222220744274	0.278365466975746	0.26730717032718176	1.3568136259288421	-0.29619510831315193	-0.12797001461716453	0.4731145530753628	-0.0520725308472169	0.042032993111112485	1.4148332119320013	-1.174530464001382	1.5121550701892184	0.0903651306773594	0.8191422512530886	0.7949955874344602	0.41543324102605356	1.0545307709043947	-0.07958435345458707	0.6034600003802436	0.5600929287683425	1.256729711756977	-0.17038181230977395	1.129682873396621	0.42641364668562426	0.6565843554375328	-0.4455065939646964	0.37439588855600664	0.36516858195967833	0.9469466786463192	0.7323519800006499	0.5814934216840814	-0.9545050336883572	0.6839240287647879	0.4734074076499097	-0.11298758267847094	0.41303137715901617	0.8832330261999158	-0.5149875928718185	-0.014393127466279677
-0.11537367985588808	-1.2004076221286992	-0.5633889788987358	0.059521858640771426	0.5498003257855374	0.5880028079869254	-0.769646169395213	1.2943146420123262	0.6571819208203092	-0.10954890777354481	0.6827169652893949	1.4457065328767187	-0.15788336756238083	-0.059007167248691324	1.7067466757791687	-0.5707106064194061	0.07296602716315974	0.1188468722205189	-0.8234573688577294	0.8127378845542804	0.8372230931283374	-1.1562176420690848	1.4212328554874745	0.3353584119323983	0.6209200876451498	0.02367546367902851	0.3814346115629495	0.7140377870774901	-0.33809366313689737	0.13730001542005693	-0.1377464698559328	0.9756834067101579	-0.07681452476584923	-0.009380648303425684	-0.34250335966031287	0.04638243360124798	-0.12850131605840165	-0.28085413618449767	-0.03159717131907885	0.557886589099927	0.26118190741865344	0.40816875392824126	-0.6156950184167322	0.4940170486033684	-0.19483484043789262	-1.1183620965641334	0.3923713823513849	0.6764772201800693	-0.38145878655792564	-0.06143995842345505
-0.21108221463615504	-1.2611883031426256	-0.42789978223490577	-0.10311121746338897	0.2827065421738118	-0.10842381335154509	-0.8790180410044525	0.4812475840720848	0.5779269384678044	-0.38851725648750474	0.6094541281358944	1.0979370592440696	-0.10615282238999232	0.2679386436897201	1.568542374524774	-0.3429655210363664	0.21410063997280304	0.022482397787280527	-0.8637961179134199	1.0174947601605069	0.475843144127334	-0.6107901607672778	0.9127102704535048	0.16772537340261034	0.35863989872155505	-0.7598401071045554	0.11660974033358842	-0.04648147387382724	0.09783464276837836	0.19881330306475833	-0.726776140134212	0.9512750468349666	0.08011552219519373	-0.98908075229693	-0.4953677191341954	-0.3406660966407199	0.47225078607475984	-0.6373869792417011	0.23861775962545295	0.5468997915832466	-0.18605086356003342	0.5458953330140163	0.08155243204232138	0.8607201879260373	-0.7531356864633968	-1.072554361677301	0.4729756113868221	0.7698159167312002	0.018698640495576214	-0.004918471847516783
-0.5431160976292334	-0.5082017326049173	-0.3460932399160058	-0.12232441139126449	-0.4095069076023751	-1.105260105723413	-0.8200010033814625	-0.01615150713316686	0.555129753266571	-0.2950517132788134	0.9759769808121925	0.09560707012022711	0.058672140249041334	0.909499815468437	0.4383434451835538	-0.3182195470436853	0.2415114169252265	0.34486805357416717	-0.5156690096130571	0.7656601744141762	0.1387210560010863	0.013298442861498599	-0.08104822447335439	-0.015407944248669307	0.026749607990044524	-1.3279942348466913	-0.631995145038092	-1.0330477695947067	0.19152519037069263	0.26016380168763037	-1.0146900156887746	1.2665086455202554	-0.34405073832243643	-1.145009157473165	0.19069659317105586	-0.7674984840336901	0.52180202501587	-0.9060684352288602	0.6266073599803887	0.35891105554626457	-0.552915153848806	0.6925941461384701	0.0994750762870374	1.0219048886998583	-0.9642152831432095	-0.3178553003514872	0.3061814516401766	0.9267312423539348	-0.021373962653519093	0.3843790377626375
-0.9745837546664273	0.0773154919984435	-0.800155925325927	0.2860642798962835	-1.1157225518437097	-2.090035975961574	-0.46978743404431245	-0.20497310994038173	0.4325782313535574	-0.2863683853536521	1.0561103285385132	-1.1495544058243299	-0.24951170766421077	1.1300300316386243	-1.1538837162425166	-1.0910879744623305	0.22342371957735696	0.7629051013650371	-0.5533841043917189	0.4754633991637457	-0.37970848004576707	0.4411371895555409	-1.1754686669332182	0.23645136089967628	-0.47677251066669957	-1.54163158396373	-1.5292255025918997	-1.8120376604664512	-0.7236891272989892	0.07139464373828838	-1.1066068333064933	1.256083267748471	-1.3082232177392257	-0.5919404994587544	1.0378174954847743	-1.240929607857307	0.023979426252117787	-1.3020254728201532	0.40958390430844016	-0.5028526732144457	-0.8737663875140087	0.4198103643689822	-0.8763445345179256	0.4161101024951972	-0.8891654512284518	0.35806704305132553	-0.19158675915381757	0.6080685746389208	-0.5644942586758157	0.9653518323402404
-1.2428704827022585	-0.23472166517575616	-1.512337661938298	0.8734534609791738	-1.4452354125125357	-2.4992079662031452	0.03784242961043239	-0.41039374894931924	-0.02217495521456362	-0.6790687830023119	0.25310612067586363	-1.8352446178589432	-1.1363032914673006	0.4813670670028609	-2.132715752189746	-2.2897024071752647	0.21003503311102542	0.5767393283871843	-1.3128887504432836	0.19545128231240186	-1.065476068313486	0.5999300966150012	-1.8885055337232615	0.8224357344840393	-1.1305229442107065	-1.4559956941149335	-1.9487406282519162	-2.126007950486265	-2.125071272954596	-0.024902099259358896	-1.2462580946280337	0.36491367369290434	-2.113955601134981	-0.026732681116597795	1.1904344485198475	-1.4190771457427331	-0.3777188769198136	-1.7412134695842445	-0.4769780095243052	-1.7983264243073542	-1.188136374325693	-0.3726205296142096	-2.0903978469178397	-0.7563301295427728	-0.7868231691821683	0.4350574289356068	-0.7747959078029449	-0.4014208630512367	-1.0317002221637672	1.2072407643086036
-1.2013478443926953	-1.1524049120699618	-1.7490089831743743	1.0753248164426203	-1.3723938224056762	-2.171745598226671	0.19746449912885683	-0.8990221135549025	-0.841347436328148	-1.356720566858124	-1.1411394618903383	-1.6692046909464584	-1.9942434046081314	-0.7666224917658103	-2.011034094453349	-2.792641406416461	0.14154423664218124	-0.48531126433415556	-2.2481067221594144	-0.3834397886070794	-1.7465383903462548	0.4418810852744861	-2.1236353271872197	1.151316373137823	-1.6718848130683113	-1.2795763012587298	-1.6774623701721894	-2.04080944795327	-2.8438031309866445	0.35588419633013346	-1.444957210444744	-0.9749260640426319	-2.178672721509896	-0.004699006879198161	0.5152595687163166	-1.04056037824579	-0.3330876829019003	-1.9319392578530827	-1.294842254637043	-2.651067149794643	-1.3723110698214092	-1.2868263528715655	-2.4654249359980214	-1.7355380556204076	-0.7826432729446751	0.01787949789802236	-1.1495142698818626	-1.596338010108858	-0.8842168066223469	0.7810771386842515
-0.8721788450086474	-1.6495180385245476	-1.189492759101979	0.6359422498138586	-1.1472726447075245	-1.5626922859284502	-0.34834223499749306	-1.536234460197873	-1.6239677185683101	-1.9002570820542781	-2.1122011958993254	-1.2405125355353737	-2.04761334313353	-1.8246643540162304	-1.3368369715578392	-1.8805340917999347	-0.028662631744445492	-1.7113915323042237	-2.4608489913939304	-1.2659112936913022	-2.276610310701774	-0.04878350901893595	-2.1744996490659396	0.8334116302228417	-1.7554759373484898	-1.1896328578354844	-1.11986502177944	-1.7322405300536128	-2.3339489921411154	0.9688959618983501	-1.3613232516086617	-1.6515430228149193	-1.6374275582450615	-0.45031795354956955	-0.26327159852105364	-0.3109809194929705	-0.15477642923906604	-1.7210602712588314	-1.2492437170184483	-2.394248033453665	-1.1747709735862395	-1.7294081577810259	-1.653249275137115	-1.9022499929640744	-0.6869147670639875	-0.4059457344581937	-1.2314493933028023	-2.104347042091389	-0.2072012289350268	0.06326204314258312
-0.37413055768389836	-1.015815781400822	-0.3065646244519312	-0.09991761618006621	-0.9433767092292554	-1.1971525424800449	-1.2218610075553007	-1.8807603738800425	-1.7394170578774983	-1.9453647477869582	-1.9040731889281541	-1.3344732747480423	-1.1340709441813683	-2.0344326697234068	-0.9666980353722509	-0.06237337504800985	-0.16379666288912162	-1.9620395177386805	-1.6610021742129695	-1.81119232755084	-2.570780802199382	-0.6494464052360269	-2.244756521470029	0.18445201808825765	-1.2448679702314192	-1.1674203664008176	-0.7524868212024268	-1.2509080926515415	-1.2136351716557434	1.0977667759636929	-0.6581581433057995	-1.084402307560624	-1.118227760324925	-0.83688174162172	-0.3092150678764434	0.2582870368659737	-0.22172870089909763	-1.2646932896177656	-0.33693247025035133	-1.2536735582203085	-0.4972756378733027	-1.4087186074702889	-0.31849378646467735	-1.277974669564715	-0.21093057084394043	-0.4853758219274214	-1.1167088545164034	-1.488180365197643	0.4198998096272312	-0.17772618156779976
0.13304107370203183	0.39657511770954224	0.18998427598036033	-0.5772907369110011	-0.6852030894687043	-1.0582047822396135	-1.5019602877068674	-1.6330278849575144	-0.9077024897241575	-1.4458589202979055	-0.7852153703420823	-1.9625854534242866	0.0935214655161054	-1.4009744270510986	-1.0829866546419744	1.3754258384282219	-0.022574599940201584	-0.884071931074884	-0.48503925498862377	-1.3246437105938216	-2.518447017094103	-0.890770322618628	-2.1242743342389305	-0.09297075858017101	-0.36477698899176064	-1.0346725913277939	-0.5600724234698102	-0.5697101098551633	-0.5121200426210665	0.43547041601016706	0.5057484918298962	0.11549183207510347	-1.0242166259724543	-0.7620574296002397	0.4897847581808336	0.3690977369182934	-0.36571159678154347	-0.8368698343068206	0.6238918031979814	-0.11079328479815333	0.40082227115296415	-0.5517019179456971	0.574447659718808	-0.4164465335509969	0.610498727932127	-0.29745234713804725	-0.8877915142010226	-0.1825960588643335	0.5633621606404885	0.3358252681636175
0.48168046322369473	1.4606876420875161	0.15039233406659444	-0.6249113868780931	-0.23583627890245473	-0.6995246889628836	-0.6697738482689624	-0.9560035069938381	0.42674039181562506	-0.6841923186846198	0.21760189041249695	-2.2960250018375987	0.7504640947259904	-0.5412105429348536	-1.1169786228930454	1.6305283565801258	0.43477087395232306	0.5956201215481147	0.20371211542607529	0.042762505949658414	-2.0185175249679252	-0.45259794402454506	-1.486208024216935	0.2853046463258036	0.41355257656889094	-0.6746365313124423	-0.1827461591437999	0.19134576278628895	-0.5461198373812627	-0.4250100647051467	1.4314319275446565	0.832782220146917	-1.1582351554122419	-0.3077035092502059	1.4304806431696229	0.18630953677543877	-0.15528838794444128	-0.5338154796872746	0.8105388417817316	0.37849954744419045	1.059116217441494	0.34387124308133094	0.682976134701178	0.10740988858921995	1.2713751397999962	-0.19988531305025847	-0.5419056012068885	0.8675827423068383	0.3457850272295601	0.9760546929938247
0.5730622505361213	1.290232704967939	0.062435709874969984	-0.5438878899116518	0.3276325226250675	0.0785438777697133	0.7231016053575006	-0.3331930734746883	1.398349816004295	-0.06650925354101604	0.3231304832231987	-1.6421743711527503	0.49200250029237685	-0.10336595711513841	-0.5837474513259107	1.0952226814351298	0.8968365113691112	1.1540344483571796	0.2517978046214502	1.2386029896189834	-1.180598755982502	0.4211066170471276	-0.4478953053415659	0.829355620092769	0.6656600637450635	-0.20026400213937628	0.45938580348660735	0.7173191028977493	-0.694070141496872	-0.6090126060684825	1.4384678267293183	0.6335440006724882	-1.0298425825089614	0.12160255141257241	1.6736145992626765	0.050517480694256406	0.3293875569516494	-0.23067009434897232	0.18124827767557672	0.3291116569291467	1.193718709767289	0.9362444294728285	0.49613416344524147	0.1059940899665932	1.1780427172461638	-0.44724212664801427	-0.10745788034281357	0.9871238381395319	0.21425066259355968	0.8403750858601584
0.46105224292157243	0.009725938072242668	0.36641863620138004	-0.6319192257034997	0.7173745795531367	0.8848226251056834	1.5133590059264979	-0.12989231592838898	1.4574408755965313	0.1567300938511761	-0.31959471773905695	-0.32681817456280354	-0.26082700083759053	-0.1960844169599908	0.25319429699053725	0.7974336097709254	0.9655035335334989	0.40741524339788876	0.325457002866543	1.3126103194919831	-0.40244701588705195	1.0446592218067028	0.3668625423961082	0.8007257577120336	0.29229447722202173	0.1342751222790435	0.9307925656902942	0.7576166840902913	-0.2268853186838559	-0.01483880399198938	0.5132644952886601	0.0560076794725772	-0.400916573800442	0.23539769501929034	0.9778395618650465	0.0561423788697394	0.39220200264500454	0.18625487087898088	-0.5704113292349311	0.29551761750681643	0.8901410608428888	1.2194048774244106	0.7145332365327206	-0.2037026275967601	0.24959443647617965	-0.9339333115659831	0.25783393969679247	0.2328265151581931	0.4076699772398857	-0.2292062602555299
0.31966078332134656	-1.3939371243844318	0.8909904048838655	-0.7818830108884977	0.7244014593855527	1.1730251005973509	1.0908830883685308	-0.30895025609138976	0.7986726607328121	0.061139238922450316	-0.9170077843801604	0.5863412649530524	-0.7790352543869208	-0.3589734068823427	0.6829838719127438	1.2571158284504358	0.5778242414678817	-0.7694539083147426	1.0674896565150673	0.3949032413818839	-0.0946416220263983	0.9298745577068662	0.4392862235087986	0.02956781518169008	-0.39814029292320596	0.19459367221048218	0.7759016770660223	0.40948382051286336	0.8283940980724713	0.5038427674779871	-0.6252320064905288	-0.20657849565780678	0.5212048601263168	0.10178569097526793	-0.17971896560925482	0.021353463156954383	-0.4289832156569724	0.61907809627437	-0.766386833675934	0.5471887016912912	0.4368580106928163	1.345899216653526	1.5032073732504179	-0.46830605175624135	-0.8910891417827006	-1.2687440811948254	0.3618563997427218	-0.7896363546676659	0.7487817977727602	-1.4082473485344331
0.2798136158455358	-1.9306212439750836	1.0894309041655261	-0.6609055027530923	0.4440858613817867	0.885875432378424	-0.006160110536856378	-0.5435664669130071	0.06695642175477287	-0.03727304487243743	-0.8826334894239669	0.4401458069777306	-0.6641572114250367	-0.08797973645582959	0.3887043677853472	2.005877430852574	0.08493378137455751	-1.2412093917735638	2.263177904073448	-0.4790481849777414	-0.27698822392113054	0.26864424246722113	-0.05722358609275417	-0.8952682458875567	-0.8870898457059766	0.10225969970978806	0.11490508985177722	0.06480871250606791	1.7347828824344242	0.1288376218783448	-1.145287438163455	-0.1086742694431118	1.3219038008643154	-0.00017378622257317643	-1.0887615805093853	-0.16984080269391405	-1.6183834083814672	0.8332132221266189	-0.36630419719079443	0.815708385616418	0.0427988062455662	1.3696619131673413	2.345606757845011	-0.4713941464298552	-1.409347200219297	-1.101840462611587	0.1733427475967051	-1.4549147301020169	0.9239750387926364	-1.7298983942447292
0.3008611923602802	-1.3749883309858264	0.7325459484433915	-0.20695238777648367	0.16713807216366422	0.4873637726284652	-0.715157323608525	-0.5529273197178488	-0.28873238667894247	0.11320252147464091	-0.3319766851952567	-0.3288649975836033	-0.09681583480068937	0.6163625650797351	-0.21152566450787363	2.188852572830309	-0.12782397466738515	-0.755635180997856	2.969174055722598	-0.502962587384625	-0.5253596550345072	-0.2941933912980044	-0.4258830509950279	-1.248221355902691	-0.8237529303172909	0.08419445359614815	-0.4320856118512484	0.0342378362556069	1.8393951741620997	-0.9168620382261068	-0.8079602860448338	-0.09260143435684925	1.690091532569847	0.09615133322544168	-1.3558290903768992	-0.352184235652158	-2.085633338770151	0.7071437630179426	0.12961523091880395	0.7259306933675014	-0.24288473482675765	1.210698761610513	2.5555151718264524	-0.23495862563810468	-0.9984907078545407	-0.4343054854717154	-0.11858909356918951	-1.4975171929588311	0.8350540901174274	-1.063073055345091
0.23419138890172436	-0.3184429586756224	0.17957270103557646	0.22494633803499997	0.07241970090433766	0.37853752917421446	-0.5563653394521179	-0.3176448929122971	-0.31677080719285317	0.44582266943225346	0.19473902897182666	-0.7309734086842493	0.426836387168976	1.2328934877204358	-0.4826436095349427	1.4862549791659663	-0.03885881960344248	-0.007270357006113177	2.47513721041086	0.10387035973702005	-0.39848867568221974	-0.3462943880656095	-0.20759149137065652	-0.8791882070591598	-0.29923889597312164	0.21278492221964207	-0.41102074275447686	0.25032956292303843	1.182646492915527	-1.5810822651554477	-0.08209172137515232	-0.34299906437332756	1.5368808932340436	0.2965732069302523	-1.063429237407887	-0.2867539506635366	-1.3357733274882697	0.36393836891544634	0.2680877016145415	0.299224084156994	-0.4078490495440336	0.8287070168072026	1.8938503265214364	0.053173338770935274	-0.13042276229129132	0.34750377578870306	-0.2629516126825427	-1.0387441843503538	0.6107313323563058	-0.15907155273712312
[truncated: 72 more columns]
