# Supplementary material for: Diagnosis of autism spectrum disorder based on functional brain networks and machine learning
Source: Sci Rep. 2023 May 18;13:8072. doi: 10.1038/s41598-023-34650-6 (PMC10195805; doi:10.1038/s41598-023-34650-6)
Supplement: Supplementary file 1 — Supplementary Information. [file 41598_2023_34650_MOESM1_ESM.zip › matrices-bold-time-series/ASD/ASD122.csv]

0.16114047638908255	0.5784554429587304	-1.1642438659195713	-0.5147800289825802	0.557409952601264	0.3862023364674968	-0.27991031370236785	0.04398858028404575	0.37925379387302505	1.1779809408110824	0.5602301374368994	0.8089792587930559	1.2137589679424277	0.143795066890873	0.8621018905401592	0.24833175854800654	-0.6071072174831604	0.3421210888802361	0.5096332678727917	-0.026200708590194025	0.05726609700685654	0.48795425032790746	0.3825415978295011	-0.20355776661982475	1.6643952506270252	-0.46024985400843316	-0.9462092340555284	0.6072658978532055	0.8947457238595019	0.6955875222561714	1.07511358822863	0.3366879893534755	0.5907382681757822	0.5104327486931304	0.4891186022383542	1.4229347424281398	0.2405253603127595	-0.8734161484571763	-0.4662791959279835	0.30340746769847027	-0.10522513473176463	0.6190344738494491	-0.008868071712236934	-0.9460149113290037	0.4727322619563829	0.3358171653403232	0.40351520842223765	-0.9259458235945426	0.17238382991379805	0.19911595795358697
-0.38073588757233967	0.6628286898662028	-1.577462992004268	-1.2592357833506649	0.7809775653017345	0.7108884386799826	-0.4169869041322158	-0.45441261823884643	0.46967815408252483	0.5744169195223103	0.7676599847852696	0.8591934563609832	0.8835885856876464	0.39205721984862485	0.09180785323004119	0.28624976326542867	-1.5040961395540362	0.32359867582532537	0.2350200175705517	-0.40003769993591554	0.04184075697482863	0.38753727079008393	1.116593970883222	-1.184613565606325	1.4276048842423732	-0.04312830080082743	-0.9103299064570772	0.641877918453015	0.47804181917025185	-0.27272321628280166	0.2525271112157573	-0.5239167354014455	-0.3896389948387612	0.42981654905479594	-0.5271849254988744	0.5460636400172952	0.2684202779391107	-0.012349571487034772	-0.9756331052762919	0.2169668621335362	-0.7089371998961304	-0.46241206631784326	-0.14901166098177387	-1.7419972600342064	0.4075223823590869	-0.41333992048523577	-0.5601907843983575	-1.4574574258952597	-0.14946768567448124	0.07478082373715896
-0.738502015405862	0.3819306402875888	-0.8124461966210845	-1.7127302458146396	0.7088008662029297	0.928777644257575	-0.6509411752357206	-0.3863073314648487	0.74986052988971	-0.633431999871691	0.47005904122183506	0.625483554496874	0.4014855300493481	0.09442646253819453	-0.791784704949588	-0.0501782757305902	-1.9080711179479333	0.020889377984682683	0.030266020638058617	-0.6332087614510039	0.3270726071363524	-0.013713146271814924	1.6582051602755603	-1.8960456187023094	0.7780979101608065	0.6312727542936312	-0.23638168460248885	0.7429808705197434	0.38441411735890085	-0.9478587034273808	-0.9200576431109471	-1.1689919055693305	-1.229560543101998	0.06548526875947469	-1.710353534709886	-0.5758529053236965	0.3378154798247047	0.9749035740340815	-1.0506106714395016	0.474395057557219	-0.8121069015324704	-1.2903870993429027	-0.3650401311013394	-1.1408405629090905	-0.004085333587930649	-0.91322938478608	-1.4383857357553498	-0.9381173440336135	-0.12243045934837836	-0.01202033858955001
-0.5920478721791922	0.1098058542249863	0.5667466864580168	-1.686539704887694	0.24533820577920618	0.9269556950782155	-1.0119811815191155	0.3037138306740657	0.7455499194153561	-1.33468688238563	-0.31093145602173616	0.4367394185198635	0.2268710186485433	-0.736264886343409	-1.228568794268643	-0.5867804830943625	-1.5738921566852897	-0.6122391806336656	0.037557137208336804	-0.5870023731057957	0.8337507273205209	-0.5206286180112709	1.7309266646583144	-1.9446567111418602	0.287594120060681	0.9363269565618378	0.4527366338013381	0.8281015067373665	0.8008034488499784	-0.8240554621572662	-1.3341439307601146	-1.1697531208770497	-1.4297098026696844	-0.212429529798664	-2.1091416821872677	-0.986389925301819	0.3978336769183495	1.2777151321977678	-0.6535449400799711	0.845632075603886	-0.37977629725766615	-1.035364747220893	-0.6023437239915821	0.6587045280310695	-0.25256697800979283	-1.109089842080968	-1.7328159359195818	0.2924354070888736	0.21536180368441404	-0.042602344469525454
-0.08404681304148892	0.10319251797678172	1.415201154895861	-1.1649689797233649	-0.3759709779704354	0.6869518331648782	-1.2246173556586688	0.9999130992771416	0.054551949714823904	-0.9431064239927591	-1.107342947778555	0.3442510996352855	0.23719110028494228	-1.5492091759698863	-1.2057055018455447	-1.0196178831119236	-0.8077037506876646	-1.239632994945537	-0.03708133031426516	-0.375792271919444	1.1303110245671664	-0.7871176172439154	1.2686583994914644	-1.3917239150385572	0.1389163029186428	0.6957546423373929	0.42870591212398285	0.6073770045336156	1.1343888304998118	-0.24832453792127135	-0.672211303546439	-0.6809894297170448	-1.0328524773682966	-0.1448174611046539	-1.3623554416973473	-0.5689271860325344	0.4552246749089083	0.7552240142216681	-0.20540807562000216	0.816712042588216	0.09898331726817393	-0.02406871526409286	-0.8435616375185468	2.2543155479674493	-0.0352796499269126	-1.2198218170714432	-1.4502529200453713	1.2192809515084415	0.5446386518747519	-0.08752317262917533
0.3802143412364263	0.19424780041662124	1.1814328253827657	-0.34190094327912757	-0.6982827672873645	0.387860663769179	-0.9757952053201652	1.0547159881276615	-1.0250183033477656	-0.09642932707836716	-1.374711756018303	0.19308319043054809	-0.05384481552125766	-1.7464751670794278	-1.049016839171503	-1.0886877089628808	-0.16103424788075232	-1.4156271069242985	-0.47899709925306083	-0.2895453233045886	0.9022404861291763	-0.6228749136338991	0.5723477295919754	-0.6313774120332915	0.0919199973955384	0.3175096804416927	-0.2604554560992688	-0.03038541164447133	0.792755854309428	0.12958508258216658	0.2805638023561811	-0.25984351507041936	-0.4872045502292448	0.17218287201531024	-0.15155908458291847	-0.017121821362776478	0.5316152656495509	0.09976220777098282	-0.08971843877070906	0.2661857402970442	0.06915638062815709	0.6496589115251209	-1.0513715123943015	2.4160170968094548	0.32847552939240987	-1.3357451840644226	-0.9657135170297045	1.158188896277621	0.6211130215068473	-0.21141446531887292
0.5426378686404854	0.06508994840078094	0.42106746084463426	0.4302732309615347	-0.456116431293425	0.2772724204577746	-0.30539846545254673	0.4449800134614627	-1.6691810637950688	0.08618890293284746	-0.9885685831019184	-0.020595465051174485	-0.7685729949828849	-1.1778666948238086	-0.8150119338323906	-0.7257116194209167	0.0925699973499284	-1.0282639410128571	-1.0136858120778174	-0.5171601557094768	0.34468804219975263	-0.20244163419330952	0.13025225972733168	-0.018369495057768515	-0.10308813213123319	0.20023157737950512	-0.7778987055324585	-0.7698580980021927	-0.012380199623817357	0.1496072141394455	0.5931547446759189	-0.26315810478719437	-0.19871766075883213	0.4378579653976364	0.4443074149509916	0.07015611070320081	0.5404142942246385	0.05851430769651801	-0.2652471156744196	-0.3006640888962566	-0.5574731304418611	0.4168290276166564	-1.173815576216974	1.2572608969679537	0.27671469904084656	-1.344864953452434	-0.5546242374904224	0.4114263417895872	0.43913462186968455	-0.37021652997899857
0.4492997711796097	-0.2596746624795829	0.10768206989571458	0.7982027418162337	0.11588922317618304	0.405420811240622	0.3677201499250821	-0.2639527114061068	-1.4110052610579285	-0.6560254728728935	-0.37671767120715544	-0.061000144209207276	-1.3894061598843586	-0.1957693157477465	-0.2032449486704146	-0.11899277472114415	0.12774696625057158	-0.40761875338319215	-0.9815345712352105	-0.9534616562714945	-0.003429021557329443	0.07080024489451527	0.18966678275350296	0.33723567568740687	-0.4439311563972572	0.2502413440673819	-0.4393937735439072	-1.114487008231549	-0.5277298074518451	0.17682378574352306	0.2122954185808568	-0.5054308582963289	-0.2792977822059216	0.48719086232576225	0.036336041032757595	-0.19323552092733315	0.30797974940350115	0.6117654770554183	-0.4238903472465471	-0.34438157175237344	-1.3391636573519916	-0.14465669216445703	-1.2131910666518422	-0.049292905309393474	-0.25421872070327406	-1.245252962091186	-0.18900198332859658	-0.12972513355229065	0.07413132184247948	-0.42965320254668427
0.2781128573304539	-0.3710082473565944	0.5633128410184953	0.6100453839266232	0.4732588073148484	0.5500581513978249	0.6545937210759016	-0.5425668100309515	-0.6724898417165552	-1.3992119488651757	-0.11982422056549304	0.22147440650763364	-1.3267574150530181	0.6601531041217795	0.8443098410586747	0.38050858024330153	0.2352677594984079	0.026986312808870868	-0.16637552999448046	-1.2815266352403822	0.17510053793675923	-0.048160248426469134	0.5201420701202651	0.467584411729147	-0.8116511401708382	0.1506227277493357	0.495894062661698	-0.8723166379734224	-0.46504020556254305	0.43876064002873605	-0.17100516100467397	-0.5462058253943662	-0.6219367391311307	0.4277583304286953	-0.7333909057781737	-0.31697518329389884	-0.205688597313112	1.0698026308402109	-0.4111408236544701	-0.0032274345702637433	-1.7346857026543314	-0.11512421044396035	-1.2077546704506084	-0.5659236115028052	-0.6691286225651977	-1.2797843582510429	0.22465713331122214	0.03740414465434842	-0.46152928484883776	-0.2983637779279118
0.14535694651050024	0.015869274066073875	1.1998593596457845	0.026880663001563956	0.30952588486002863	0.4624734883847372	0.5739085028126464	-0.3786968332780204	-0.247274371426515	-1.1344768522101272	-0.39772990118316565	0.6163926398354721	-0.6340535365757812	0.9907602004881911	1.7304545675694651	0.5072415789658594	0.4264096128053668	0.16211436800542334	0.748964979568464	-1.2292868346725065	0.6436279082939155	-0.39074617930314354	0.6734579080635824	0.383626657322598	-1.1505929005164275	-0.05621553476009311	1.1402279555328503	-0.32147662833694696	-0.39841486205466825	0.6309582936274944	-0.1237285619680329	-0.23939514896774583	-1.0332738118126532	0.44648584800939634	-0.9534839147736063	-0.13030931397089107	-0.7464344890523639	0.9374276567474913	-0.33711841953115057	0.02341766878679087	-1.549276219675685	0.5600108913234678	-1.0972477663752802	-0.38136692584003395	-0.391717945307	-1.5792791784200364	0.5811861339731279	0.5609674450460705	-1.087750260611537	-0.03708661090694542
0.10756026611178156	0.6282808586958706	1.2667272946716988	-0.5657756857969386	-0.13123686625351452	0.15025300416699894	0.45368492785611403	-0.1432893234096064	-0.3492722056327615	0.020736600588906813	-0.8445649990330887	0.757052380135915	0.03467722095313522	0.6898956842143953	1.7029873243897191	0.29890856838603963	0.45373537294926697	0.1785556488857934	0.808649674190888	-0.752851000583031	0.8833102593890233	-0.5330815890865855	0.4899882576051152	0.09800815918967234	-1.371033235457986	0.0265875809725701	1.0039217285630042	0.11516118971719778	-0.9611958930938248	0.33921383205726946	0.02260080961644749	0.10586596323938707	-1.252567002822936	0.5406187608433546	-0.42442514931751035	0.11436561307561055	-0.9348601821237831	0.46794702247416115	-0.2917051049592553	-0.6451679466239856	-0.9833955029529973	0.9962099609804694	-0.6864328784736317	-0.1549592102519598	0.42054849313876297	-1.7894409970784029	0.6801390596644941	0.7409282713157708	-1.4852416720360289	0.17545134339158433
0.22871388527424297	0.8523948405690238	0.6758467712181344	-0.8130409463413669	-0.3495705963150377	-0.16104829160792503	0.48934820433519777	-0.1146411188263344	-0.42293185521176757	0.948774593178022	-0.9570527247934385	0.5763621362550363	0.1826238452163631	-0.02527784776787566	0.763027754975013	0.05807335439374203	0.186257925794349	0.20870916907071196	-0.12482819482971236	-0.031107466289216915	0.6502869127002912	-0.22741400045533192	0.2709197213641553	-0.2505705751544092	-1.2034521846550141	0.4949845888564639	0.4779485195156341	0.27207003284273257	-1.8596018973164445	-0.31071618949267876	-0.21079927988989988	0.11641270813369052	-1.015285026494744	0.49485333811561766	0.22600702752344104	0.2540018327014304	-0.6510569556566742	0.24814654565696018	-0.13537492789657452	-1.5063813306483986	-0.3532648470174904	0.5307700939518344	0.13151690534191082	-0.1955159216879136	1.014542591559258	-1.3210454527735627	0.5276767489299065	0.3558370633388058	-1.2843191830597018	0.19320940287718016
0.5169142405690244	0.3883212652068995	0.005601052171704687	-0.6306703865039026	-0.16747897757030003	-0.33304010830469377	0.5135110735366782	-0.247260932777823	0.04567445617668833	0.8230625858067202	-0.6062902827734654	0.41249664007835024	0.0058881309417189364	-0.684560193159238	-0.2000607559879646	0.07033033037600156	-0.16243751208422824	0.14732659628361613	-1.1127826906190668	0.6483663513984406	0.19560184687182972	0.3324664799513422	0.3880648297722323	-0.4254348706838628	-0.4156508164657399	0.7835166325091201	0.23518201756911528	0.2696663927723846	-2.051336723186814	-0.687821376496791	-0.6200438501922232	-0.18947468713608642	-0.2901941439674423	0.1369218318761348	0.34170550154134877	0.4967189163388792	-0.2051148176394675	0.3950731219137948	0.29854000935471464	-1.6764372846284048	0.15117514272687735	-0.3599066196356726	1.1066909808457213	-0.24564825032946658	0.8910697603569468	-0.06189688285053833	0.37034978039114547	-0.1447771968784155	-0.5306758728473082	0.02544578565413748
0.8142853950907754	-0.4094048925954516	-0.19557747369807074	-0.238761017260326	0.09015872645901636	-0.46371978872399877	0.2606119762743969	-0.35510197605083216	0.771966959017884	0.009853570111702096	-0.10361657719578943	0.5908911703125836	0.05867061756211622	-0.8241091699147016	-0.34713755839044463	0.3690704940040675	-0.24963024309470347	-0.13592089778028296	-1.1048249285441012	1.0088796958981814	-0.059485370340395465	0.6891364438027756	0.7756573234624035	-0.29794530244551765	0.7405079242469632	0.2664600520779973	0.3848971554718301	0.23791690325226392	-0.9831129283153183	-0.3795097360852934	-0.4746961095903432	-0.41694780831245964	0.5534636746530042	-0.40836008751493413	-0.023466833748805038	1.01330865812642	-0.05444464774947261	0.42575994408510637	0.8718180120130811	-0.8943487589029273	0.47901949000007255	-0.5845658291272033	1.7213181778718802	-0.06511278266750173	0.34710735337128934	1.3266081931221227	0.37825696964238503	-0.23721066042152117	0.16195348716246177	-0.1873012889683533
0.8786243733599984	-0.8911474602916627	0.05264002899344355	0.037883459879638336	0.027784529300708922	-0.6602420375950583	-0.226970457698134	-0.35604946607080695	0.9680315089548761	-0.44771832976698944	0.20537188189875685	0.9947457884865817	0.49403762802856416	-0.36202301577836626	0.17932424442628667	0.7847351531897372	0.009377578024734727	-0.501512619469746	-0.05783272388684423	0.9025450212381582	0.017601331595302083	0.5581194836069001	0.9300998563969083	0.026244628303364038	1.495363964989739	-0.8288295224820607	0.47154577542877857	0.16388267881145974	0.6220590509754685	0.3076113897253985	0.4878817260547204	-0.2410868247218906	0.9822465150416322	-0.7592318859707735	-0.24356545660947826	1.447625834866557	-0.3466169817832619	-0.03753383110913088	1.1842783278133386	0.18441162261867214	0.6329524499735887	0.21136668725789928	1.6663137655967288	0.12246446492242608	0.07052312442880443	1.9924714646762849	0.4127850529286777	0.04956037762415538	0.12194253326610964	-0.32018060754268207
0.6414182679350867	-0.7449050435875656	0.3187631153151252	0.028036721191187757	-0.30354096082225535	-0.7597921474062873	-0.5955193832567927	-0.258047660334365	0.3270176498310739	-0.0632200753589728	0.3063198071941379	1.1724190800964733	0.8406783978301676	0.27113954897655335	0.47835168274337087	1.1645121381171506	0.3586107937238483	-0.6193097432448232	1.063471876048501	0.42431310484162055	0.1898061530596011	0.07502620947399453	0.4661737744695185	0.334971479371915	1.216124867950418	-1.4460902657328458	0.23933161894439917	0.035967011804802364	1.455040045722702	0.7015856942025414	1.5580175155890141	0.24065229901064025	0.8024791054988695	-0.6143699438695746	0.11362876403306466	1.167036140337767	-0.7855473658614196	-0.6805455474235101	1.0033080458216195	0.7467164700861448	0.6576851160536887	1.1475579780632092	1.1980975758256516	-0.0581183965857134	0.3086769838566186	1.7278792014157163	0.2211631319139244	0.21012280523564125	-0.6612006690737189	-0.38430065020403
0.3185324028565906	-0.20962732617854107	0.29825586674715154	-0.188153519544036	-0.4499746661935359	-0.46152013904739575	-0.6061210658828678	-0.01804409941255263	-0.565851134227185	0.6292317757502506	0.4189399090172899	0.8577398247549903	0.5861369472555503	0.509833081398496	0.0039057883711403683	1.451340670552109	0.5014669483761274	-0.3751874980543269	1.3526145642135439	-0.08298924635728859	0.1778458324817454	-0.37634016686088045	-0.3984207958952352	0.5231497796939194	0.12008932991858201	-0.8466107371509453	0.05291715019857547	-0.0109882039549577	1.0102605120830759	0.5193757137191287	1.7822381621532761	0.6275689417170001	0.35661809725225246	-0.07877786617652324	0.8123320252886571	0.06767018668165185	-0.9528624454215655	-0.8486176150583981	0.5541732051589489	0.677567756801769	0.6602575617179245	1.1116862423942968	0.9034721268378821	-0.5474490272051086	0.6247830061006145	1.0818520055739838	-0.19402910802946602	-0.09276553117430608	-1.4274168479917715	-0.48360455543472564
0.1798971758582449	0.2750681762340882	0.08080254436183736	-0.3971647466564495	-0.1214146876575766	0.20405493368797414	-0.44051616169739016	0.407560809734477	-0.9189438631681961	0.8261551451185037	0.6169837491093685	0.2653737772169496	-0.16385602663237944	0.24098201075963957	-0.8060278586753393	1.5493468404396926	0.3947946482583524	-0.06888345631357284	0.8160302935115796	-0.234372615670865	-0.029611871512145626	-0.5356561592298033	-1.0109636895416925	0.6129871881200429	-0.830258505821274	0.4228447001514712	0.3541870968268063	0.1577660148244138	0.03625994776215803	0.09815791892303131	1.0551703251201656	0.6314328071030406	0.11777624927184752	0.3655666673141509	1.2482161597102395	-1.116263270716148	-0.7027195311300793	-0.4135894784344405	0.2985432353213436	0.4817197106210705	0.7282838262755195	0.06068431329303593	1.0794458218427512	-0.845801402968143	0.4888404754085037	0.6690985865987089	-0.5460650351775059	-0.603984866141088	-1.348269987574649	-0.6337903970200532
0.2367907544001701	0.4933157477130193	-0.07087824342100447	-0.43738819946710206	0.41644024059180723	0.6901049227518051	-0.4597079130717422	0.8429655947713188	-0.6303357055644294	0.3898450495986185	0.7003544457274193	-0.1799141957884549	-0.7521348042475208	-0.06059369749424843	-1.1305701823471705	1.2543603148245601	0.20207900308364335	-0.0762808239219677	0.1009179469465747	0.08791431104879999	-0.22292065776693962	-0.4378040006121128	-0.9402870531121812	0.5922480377734183	-0.8512571041465744	0.9987427056537187	0.8975675378771392	0.41930475251885285	-0.4309554671683659	-0.10787249207790865	0.18989834704120337	0.3206759177270097	0.1391363201725398	0.27991780208054695	1.0923211479017436	-1.522534324218066	-0.2098892220215353	0.0013158201608960008	0.46642183563886835	0.46789045939356977	0.7941950281065621	-0.9487050774746424	1.4394202906732942	-0.6257405316786272	-0.07750496531136876	0.5731925527777371	-0.6298395470486031	-0.7659658529403321	-0.326096665152956	-0.6437366334916627
0.256104193331857	0.4971997069628339	-0.0766631156640355	-0.27651075579017603	0.6267035469291545	0.4228485154151454	-0.6937307373262539	0.8852872090379339	-0.27213805233615346	-0.14746310272412722	0.5049747045697858	-0.31636501404833484	-0.6680256091450281	0.1145105823367306	-0.7784636472231665	0.46992100809836246	0.03279306498032763	-0.346115221946191	-0.38728482244874674	0.6114530577255648	-0.25555368027084785	-0.25144199806694734	-0.39128675649523936	0.35900097871273356	-0.08860382677931657	0.19121554129281668	0.891606293071195	0.4495035923238297	-0.22220990256089504	-0.06319205901611455	-0.12484190540954174	-0.020760735166755234	0.05268366387462216	-0.28681589463484236	0.5521744711423713	-1.0983842385666793	0.2937458115141613	-0.19008296844472897	0.8812750812829885	0.327118698371491	0.6575611952402672	-1.0114478231889041	1.4939484013415971	-0.1516402200649813	-0.5839127274427057	0.5297328672754619	-0.5730300241391226	-0.37007438159093153	0.9427246997780973	-0.25072593429342127
0.09856099903756788	0.37033204105872625	-0.11593982278820476	0.030675127917089907	0.3344081784350374	-0.48789286443360574	-0.7355821729911142	0.2955892494131039	-0.26028467597516586	-0.34807144772066906	0.2270573333894223	-0.3466158427235389	-0.05286879198389232	0.6634054999623556	-0.31516849936911323	-0.513158459505653	-0.16150669165914763	-0.3890385614931869	-0.794753786843285	0.8989473406540772	-0.19172071988871658	-0.03340775980749299	0.06915895912110492	-0.09625203363852278	0.6434778627051869	-1.2071524717472004	-0.0038824063492789666	0.12452311395759563	-0.013563165475974664	-0.0684208821037827	-0.13702818188165997	-0.1956925018421657	-0.3644567721530072	-0.7936067147246108	0.06446430934184205	-0.6023551650258383	0.7091509285435894	-0.708219371352497	1.2048284704316732	-0.32697925133953565	0.2246124439058936	-0.3806488331082007	1.1277202758923945	0.048651341370370235	-0.6989407898363329	0.49050359958496453	-0.604048082052239	0.18644384163004993	1.651912277827867	0.5515627006493773
-0.07247786121772277	0.11627661310714986	-0.39955515074324516	0.38000894405287916	-0.06345056132639089	-1.1824878126938496	-0.24438276057212394	-0.5934511162536295	-0.34512645082026683	-0.32199847391568215	0.2745369449809835	-0.5023447674027081	0.5220193128138547	0.9289710709207699	-0.21558263407559888	-1.1083292840427417	-0.43074764655082887	0.1414275648887323	-1.2609279660205999	0.7258676669212715	-0.165538432312727	0.2944601216638036	0.12983959622530225	-0.5321403930394561	0.7954784716355802	-1.7596984371113733	-1.0933549025019624	-0.2334777958518621	-0.2924432828462238	-0.26502884644396535	-0.5708951329436197	-0.2189052813266728	-0.7992127019044576	-0.720523767325347	-0.14253285442515767	-0.6422162822435122	0.9869993441325868	-0.6562868855324719	1.2316467958419648	-1.2018262869782823	-0.2884628024548335	-0.05481129254039055	0.6623492602936691	-0.16833326691335374	-0.5836535787085315	0.7035765268642383	-0.6566170623006823	0.32512078277193374	1.5544081942656134	1.3307763676146116
-0.018622743547712494	-0.2088747509733889	-0.9264021207190432	0.5977452160635209	-0.077399293796151	-0.8515110374794453	0.5310759195270307	-1.018494617628353	-0.05834755445620768	-0.35245985046887235	0.7612104811362224	-0.7391648847495962	0.6719586606133237	0.46512696681135957	-0.23599253571340337	-0.9339857628250307	-0.6780238679886423	0.938338153291776	-1.4060798512813695	0.23920740735277707	-0.17512653254507965	0.7447716707635581	-0.009361159333314746	-0.6276979486882339	0.5810185560774743	-0.9175189743741756	-1.3302673714492252	-0.16553696601147044	-0.690970959201686	-0.42335026112258844	-1.5129585240647898	-0.19660822956975124	-0.7430508746215048	-0.12078790877209566	-0.16672523703314918	-0.9435179811736578	0.998015377590437	0.3658374759437843	0.9328396517137536	-1.436559421085975	-0.47831418472521214	-0.5194312528828423	0.3806928131734906	-0.4146473335738113	-0.5554450004495721	1.2160267704778513	-0.409486497762299	-0.09115988964175771	0.996104992771508	1.4769017662429702
0.1930282685080417	-0.4031526619419254	-1.4693252010424342	0.4747721115880128	0.28001442529838744	0.40137881985582774	0.9070974972172784	-0.48899498750234677	0.5612930463536983	-0.35410339923853473	1.268269233029327	-0.8229974184257982	0.499694690157058	-0.37937051202933936	0.13811522993575698	-0.20544647349609282	-0.7490108361223378	1.259144785728276	-0.7016163984298126	-0.23625283658455248	-0.09714285360455252	1.121793039288107	0.01697089724256584	-0.3524664775819103	0.5175550756197441	0.4860552539336256	-0.5209378652554143	0.35562239163609016	-0.49785830936507197	-0.25618381606062246	-2.1294386977707056	-0.1697595541053667	-0.1606714072537985	0.39392166547908214	-0.23053129990792023	-0.7660241084014716	0.6424545110652584	1.6478104172512866	0.37973218085848637	-0.5647656085207033	-0.13907393277964059	-1.1893845872296076	0.19444522427137997	-0.27129279293722924	-0.6120728323081545	1.6005976271147786	0.21874599578972673	-0.6272861944286052	0.4625838326143658	0.7719269316478808
0.18382885914423103	-0.2854993920073649	-1.7790253548903343	-0.04664636898803105	0.5006657118326727	1.6015626865431836	0.510530647888547	0.6342268821891646	0.9764633689287476	-0.0038667629872956816	1.2261615068474923	-0.638152016833293	0.3416197208387516	-0.79412658231196	0.8040616890999815	0.4586869871274051	-0.6223186647814685	0.6956753292268483	0.6887656450698105	-0.49796226603296156	0.09210304335259345	1.1436357204741054	0.2551843965694681	-0.05836846993167394	0.6746107785617674	1.2352664764259402	0.43915902219038416	0.7974613982888898	0.36441079212025024	0.19833672802734523	-1.637163578110005	-0.11076325296428528	0.39715465353182466	0.2919549444260006	-0.4519652489132146	0.06663898901682812	0.09003283594973921	2.084352840467935	-0.2211045489111781	0.8181028462707436	0.49180968685797877	-1.171751802158196	-0.09600393548148863	0.2218083136185053	-0.48106772424861455	1.4214621042919031	0.788773590057751	-0.7677125872619336	0.20922376229204884	-0.28561512862222144
-0.3099046299767857	0.07034998205409805	-1.801686557315425	-0.6792632674597374	0.1752946156193053	1.8459279144104883	-0.2340911480947416	1.3597319819632618	0.8495408676009613	0.6324321190079132	0.5145736716319049	-0.3135357946752014	0.3621658594731617	-0.40232949134888024	0.9891292472260269	0.6235764803329356	-0.41214346922715933	-0.3598638195860457	1.7575105709187044	-0.5537341597615303	0.17964773652282987	0.7120447300869254	0.3783407561561286	-0.09544201976020418	0.5978456901975239	0.9667131741132547	0.6264666640192554	0.6055509106640174	1.1457013150144333	0.6000760600229856	-0.32483372147797424	-0.03248345719949984	0.43488221775617336	-0.27005143952934546	-0.7691619997502722	0.8383736433611548	-0.23982643887996183	1.41859225762336	-0.4995336158539036	1.5428318918107344	0.9139290163845685	-0.3654132885482348	-0.3684657232129215	0.6518277478332534	-0.0885351927592619	0.8494967287457877	0.7568511185008145	-0.4765759891663739	0.23674168154669115	-0.8326531823100991
-1.1022560531907826	0.37677219118057925	-1.7000545039245238	-0.8909404774560955	-0.5346756762496739	1.135271167318649	-0.4965608922360049	0.9541883261107956	0.43454388845959513	0.9345807545505604	-0.41477690560232605	-0.06903011401210979	0.4544292542049605	0.3409098438074074	0.21198763868876153	0.35347279148200417	-0.17944544439864726	-1.0901214707637117	1.5675713760729966	-0.4766020849987729	-0.12422596577409885	0.03408740178998959	0.07882414146525121	-0.37169585295731544	-0.040927645073423224	0.2821411510444164	0.14785313131799663	-0.18204399620448944	1.077773353605434	0.6383463840864924	0.6741473510156201	-0.03184339845244481	0.10706829303370823	-0.574194665582035	-0.9879038641043401	0.743837679992571	-0.06787383452604563	0.516636368946449	-0.1797182162734315	1.0106526398979534	0.8006215850864908	0.41684440272221734	-0.27968921895404475	0.692196720046697	0.2515808050856064	0.5005000650079997	0.1600645923161312	-0.20622406623247913	0.4124316115260463	-0.43065791293055417
-1.7429014335869677	0.43647175910041297	-1.6380519643850402	-0.35856013552599025	-1.0811996342129115	0.2319632078494458	0.07662488580827169	-0.3651732261073346	0.14154207130708607	0.4116538078039489	-1.0270838843388783	-0.03794804427367234	0.4441197710005332	0.71535948729164	-0.9624703618984921	-0.05543452800655393	0.14910907972991477	-1.045621160308866	0.2546040400118787	-0.2748568684094824	-0.8571842593037888	-0.5315723106053479	-0.5813182621004669	-0.4231818198835708	-0.946281850719642	-0.13909354833770632	-0.11250740740391632	-0.9614523328465185	0.20069188964788195	0.2502210028349374	0.604443268105606	-0.1886670526574882	-0.014117648065018919	-0.12922170102612304	-0.895945756695231	-0.15921322752956282	0.3965272504399857	0.33060764561380307	0.5137430761270542	-0.2612433503142785	0.2509445608432788	0.3862506382743902	0.15309944396689587	0.34609080663753117	0.22592731795443236	0.5913601855084263	-0.3084413804408027	-0.3482897775328189	0.5376224390249965	0.49000566538994095
-1.9775063153911934	0.3261317171775184	-1.537224598609463	0.6205773631231131	-1.1038251358523556	-0.2044811831481975	0.9782452969882	-1.627019917345204	-0.04265491541430932	-0.5737353680312097	-1.2129645049253683	-0.2532996052502698	0.26993207229248783	0.5560284949207508	-1.4272158913003445	-0.49311896060888494	0.597455500862619	-0.47678066661709684	-1.0589483999350082	0.05821025643632545	-1.6568461563581967	-0.7350039130326318	-1.2368001536648403	0.03161550303759705	-1.4989904149325979	-0.20113220089296696	0.29419519071519085	-1.1938599614516954	-0.7079472116182085	-0.41388374867803507	-0.16204397335205337	-0.4317386529983246	0.28594432873126696	0.7409262236591327	-0.4336134469885006	-0.9950514294478547	0.6135781978256898	0.8066985181246776	0.8686758188754715	-1.220455932914638	-0.36456506433580194	-0.36102665439673787	0.33651402781644285	-0.19783518061754773	-0.048297446946469494	0.5453902533688264	-0.028784576780582403	-0.7458165034375862	0.4425374531661655	1.0466279975543673
-1.8903637606535098	0.21859198886691292	-1.114915029404771	1.2645745484471334	-0.7080125111656109	-0.19333459834585592	1.3888083555369324	-1.9768825138477149	-0.3967765354396228	-1.052271119169974	-1.238466423117856	-0.6871254513921684	-0.037132466811123005	0.3249387740797278	-0.77388536903998	-1.0235752830865876	0.9479290500574052	0.09019860491642073	-1.372270920639628	0.4304547386890195	-1.999330647651635	-0.5565172785666036	-1.5629953731630757	0.7022716189152706	-1.4545023774017032	-0.15161482509668486	0.7795681069551438	-0.8941626085180542	-0.9125695977520596	-1.075057345833394	-0.687517898637229	-0.5454609605166597	0.560526480206965	1.2066250360984483	0.17541966131984407	-1.0184230813994062	0.27508616558936444	1.047079891807691	0.34338904817590643	-1.2579931369649535	-0.7532152256829483	-1.0017495378240342	-0.26294241213071945	-0.7475391720652423	-0.18456044803885627	-0.2872599820018298	0.8324994612314651	-0.835927316388649	0.17662674449979765	0.7954081988736255
-1.5972581348779793	0.09212601220126934	-0.2605014751804902	0.9893534248470433	-0.19901301509074878	-0.1670007864361231	1.0200520399742865	-1.349258437407295	-0.8130754616013678	-0.5164414394726917	-1.2785253527172669	-1.2000874672646185	-0.4446367749946054	0.4018071852703324	0.2216430859183204	-1.5140395178729165	0.8792711575901754	0.44017723937988046	-0.7045137749952711	0.6672104835327574	-1.6515119422325528	-0.14038015411096164	-1.495902646133954	0.9922111617789293	-1.153510825649553	-0.04186136922622038	0.49947465627418824	-0.44903597819613855	-0.31508153312611953	-1.3732774888206636	-0.5588637203710374	-0.35553028095327627	0.28591757003355783	0.8250937508037889	0.5214511614019881	-0.32570977667288736	-0.3498583506180475	0.47027550232529025	-0.7699152226557756	-0.5642778295766027	-0.8818819165129789	-0.8827250113370196	-1.3247896335017129	-1.081102994550158	-0.09774573682141144	-1.6253677469042052	1.4817923181473458	-0.299912024698193	0.053839463202436405	0.14690279543917287
-1.0006122623503166	-0.2543862686633318	0.6444619610584896	-0.0014108186024960158	0.29146757132210277	-0.34673163969828796	0.3041451419157492	-0.3426540774993941	-0.7196706463883779	0.43313170305814475	-1.1726985818764537	-1.5175607009734926	-0.908631838912121	0.5511210969508151	0.47091199348664303	-1.539061140094443	0.3463375495606484	0.7157256265831746	0.1451861264460998	0.6452109361214948	-0.9171848598613975	0.31191169984251393	-1.1638316157085744	0.6264069781380539	-1.0174561343580577	0.25917261484439547	-0.5040526431670052	-0.08709031165509203	0.6224060938115225	-1.0521686190494108	-0.17970103270896684	0.06732199408137031	-0.41933634026223704	-0.004317062031953188	0.352839430048686	0.4106656085036991	-0.698388272415743	-0.5052972981533256	-1.5466028675288175	0.299754631400316	-0.8748884305119693	-0.13211472778208108	-1.8349345975861024	-0.9278806842765674	-0.1788275303926636	-2.3390237654370076	1.343813619740627	0.49965426775973576	0.3126067270910677	-0.16283319383629405
-0.031205731322899336	-0.8680327278965467	0.9547530121684068	-0.8635497369276548	0.7906589793354265	-0.5707252540729688	-0.20923299309373788	0.4458152027410477	0.11644699363948119	0.7022714193024165	-0.6975308063665121	-1.4217107441268444	-1.2970640371675966	0.2619771164082926	-0.23028056390633167	-0.8459215773427265	-0.27192558835484143	0.9788912685767945	0.5601365315187116	0.3624247365146328	-0.39975469304898054	0.5772355565300775	-0.7179979374500701	-0.08672358058403709	-1.0108615481195025	0.6179525408096914	-1.2948346690439339	0.2847872115346067	1.3268266322779052	-0.28473097335240904	-0.059003996451866624	0.4108417767039846	-0.8899398483615228	-0.5529395826691913	-0.14649849563740439	0.70892113724744	-0.5145473292325737	-1.0809932277996597	-1.4333243971464404	0.9481817473432653	-0.8159576237837902	0.5754153523123918	-1.2261051374502567	-0.20489255794170427	-0.7411815840290014	-1.7016645728027018	0.5872003453505464	0.8333534114770114	0.6743352420969335	0.0471151543997834
0.9437490999708215	-1.4336560458251628	0.46693565153616945	-0.898562562458536	1.1783658451085055	-0.6820594951237328	-0.45246602368297156	0.8814166187693414	0.9830058520666012	-0.06890345208305473	0.05079275599667653	-1.024742489658897	-1.3971123739570162	-0.5059604147485509	-1.0577387183530305	0.17239739574684287	-0.5076031549813133	0.9748013046942984	0.6362392591286598	-0.1220332053753016	-0.4455243941317238	0.43708954709601827	-0.2763937074063248	-0.6241635016420309	-0.7466745295728843	0.5840343341415456	-1.1911693158849403	0.7136244884098227	1.4421248850610997	0.28315802835532544	-0.14545708923545067	0.391504887092761	-0.7122444521316387	-0.6204050865466934	-0.49634695354740155	0.6083849982215672	-0.08593389913960592	-1.1492714806387598	-0.9266346314820405	1.2870140912671477	-0.6731491560885711	0.7141725803037787	-0.1873718530651232	0.7296179474267279	-1.4184543218050536	-0.3401086725828764	-0.23149167494331616	0.38734370369364657	0.44125093036471524	0.19019612844393194
1.2328363122958532	-1.5141850033165323	-0.16679654412520836	-0.17791739741242404	1.1081107353444999	-0.8325363548529007	-0.7222948726778037	1.1496262434505238	0.8705693458688207	-1.0808913439385264	0.6965790948535533	-0.7273387272772581	-1.0451368996219028	-1.174119978413427	-1.1380666675407922	0.7155641807028245	-0.27156364218991896	0.4809239612959872	0.7889202011771494	-0.734746018464258	-0.7807185255836806	-0.20223077699186728	0.043180610988933874	-0.7526652196095933	-0.056525986820756685	-0.036889651611708825	-0.5848086101217934	0.880827998367757	0.9286491209216517	0.08945006924156126	-0.050597656256122094	0.070510091760903	-0.18910937664199035	-0.6898474179077198	-0.39206610680754245	0.35982682237499636	0.12348175024062842	-1.3978600206018033	-1.0300882528757993	1.3348736046874417	-0.37261493102476007	0.33686814397614007	-0.03315627343523517	1.2673463663288405	-1.3870806322636589	0.35113617970334193	-0.8458661892615463	-0.3449348916168917	-0.7356567778383121	-0.367807589228234
0.5241028834973241	-0.992354343766187	0.02809043248073426	0.629589023838231	0.36454759374467915	-1.2353399048196076	-1.0912252864328948	1.32040392105875	-0.2124386863568188	-1.2584096668127236	0.9910118071432487	-0.7680349651528354	-0.26950387418742716	-1.2018574824099704	-0.44149545970593	0.39278830993958525	0.09799626253444972	-0.20903615594334676	1.0788168634924955	-1.3174575681081249	-0.7412406368272201	-1.1547484393280683	0.1449810856986571	-0.5851954308495225	0.7212793947542946	-0.7781386984806324	-0.3692894050826453	0.3620086672966281	0.06953799390160793	-0.6435070963482212	0.2693515096115794	-0.12521410605171104	0.11719103747427836	-1.1988374820071415	0.0033423140338077616	0.08299929804594013	-0.024802832499775825	-2.2931329987034164	-2.0240194052881373	1.1386918190850273	0.09555806030761385	-0.05666238067268481	-1.211248618242892	1.1354399995168014	-0.29824779113174715	-0.2844155694357722	-1.3826135712283751	-0.5517741604694988	-2.217979626646118	-1.491413535047414
-0.6130669709164147	-0.186578632690843	1.2606513807740969	0.9811531203456919	-0.7603786309341508	-1.7202644199461679	-1.1985685572572775	1.193105226176912	-0.9789416278147257	-0.43088778416735707	1.0371813171604463	-0.8543904968945851	0.6660464453200193	-0.6845248681378935	0.3591814128344218	-0.3290993667174604	0.25591791547812814	-0.38714627435929194	1.1193088770573192	-1.5817525083874413	0.05709615205732503	-1.9638260242206564	0.037637497648097214	-0.25690331458390503	1.0794334583358753	-0.9780883316439757	-0.7374935089873778	-0.7883967644048876	-0.636092912923045	-0.9713966891267148	0.39533903741590704	0.21445919426966287	0.12379135766939513	-1.8599673325437853	0.29520305576536243	-0.16241969064720904	-0.28777097380357275	-3.2700271595543664	-3.001533209886985	0.8239244985771265	0.6299043074290787	0.030004019434680427	-2.6776783798939734	0.7084079170676751	1.1656969639209276	-1.5059760623743568	-1.8518470788837766	0.01609654133572752	-2.7740571278016	-2.3316124986022695
-1.1469536067758723	0.49106244241376384	2.5576786880008697	0.9074084935158516	-1.593135979533404	-1.7772252924798992	-0.7443593699671712	0.5865319734196152	-0.26627386504896317	0.5289313004208401	1.0537427274810316	-0.4192673086726065	1.3470637896892927	-0.1179554665691421	0.703296469187358	-0.6423341865954759	0.2075845344258177	0.3486446183372394	0.6048251789986688	-1.2846366148629416	1.2515196875981482	-2.1637468575980674	-0.1562509611746008	0.23041037674561562	0.8629582109276388	-0.621735845556409	-0.9484771371218587	-1.8767405639671257	-0.7948537720799336	-0.22995913250458322	0.07594099352951016	1.0175101318658073	0.25002768996398866	-1.926311453612633	0.33800519163521175	-0.18599727172294425	-0.4196444547030365	-3.2478303080800255	-2.7973580369439572	0.5396553627099688	1.0421917893860766	0.6956669174736004	-2.9506399488378676	0.5846474049314819	1.8653508032526063	-2.095247830501122	-1.8602478477199413	0.7575997008667137	-1.7949556360888417	-2.204994826054084
-0.5858158406602053	0.8959090606306547	2.678954948237548	0.7546179547186537	-1.64510288973663	-1.1435741799091772	-0.03057584158108468	-0.31278071948532815	1.4536425572869272	0.7234801966805051	1.0382845662079576	0.6693210905083551	1.4026022760373487	0.30469086410561985	0.6080120777880943	-0.3009581895705782	0.1736990956878228	1.5403423576478912	-0.2513087059957127	-0.5152117163375449	1.996466521337859	-1.6104165396884909	-0.3047198878086019	0.780809205079985	0.37161903779745004	-0.40685518560086703	-0.3957376329113357	-2.1229935271306952	-0.4651225407275375	1.076736315042877	-0.2889149044743695	1.681867766219942	0.7275924989294785	-1.109061131783948	0.3597845659547411	0.17941471261298977	-0.44898906097218805	-1.9253818752165102	-1.2751329166643441	0.28763618367364985	1.147097551840491	1.5327332560796298	-1.6805476043735275	0.8660810544913287	1.345216851247703	-1.6706740033334855	-1.065822629873622	0.8879974396479143	-0.021303216843938228	-1.271607512664258
0.5362247406491351	1.093601193134327	1.4817355208017096	0.6608562599884149	-1.0170487308858338	-0.2169101958753602	0.24736483825520417	-0.9930667066556809	2.4097509165432474	0.21199940071726484	0.8130382336369351	1.7747187500015194	0.7486646461067442	0.8510556093726166	0.4082960175757343	0.18310346312907644	0.19645564895680626	2.1777144466704588	-0.8858679792150943	0.2855133852174325	1.773173846730636	-0.5810739309027619	-0.35038724550875566	1.0275882283499627	0.015321526569439413	-0.8108874141673859	0.4408484153018185	-1.3612786468664269	-0.11510674279156827	1.667496734506844	-0.05069954172916893	1.5894021416720527	1.1970952647326887	0.004854561895239597	0.5740699632768494	0.735101870969332	-0.5103477206966565	-0.2753434998036099	0.5204404300372434	-0.07618308155268366	0.8927930801669134	1.882304233672694	0.05913681034899203	1.0223860266357852	0.26365990237462067	-0.8401617482176449	0.19984315276519826	0.3257466379629639	1.1476475487273161	-0.24234063494258773
1.2492873793220178	1.0292110362922622	0.14947306010925981	0.4670728724340245	-0.21678574601198794	0.29580407780370144	-0.18351074279138077	-1.0434394329205656	1.52195873288333	-0.13208969740173662	0.3713751874977232	2.0486829122867682	-0.27815257908875324	1.6175458017149846	0.31139848356307054	0.2761698499668701	0.0667867852710765	1.623517245162	-0.915135062366082	0.7208766887172968	0.9374270930012416	0.4554181500615585	-0.26677223923740573	0.6404026160130043	-0.012140940447227945	-1.3251946079961974	0.5008686427479117	-0.13703741117667864	-0.13124934098427096	0.8939552672351613	0.8471743802879107	0.7216834043328932	1.195871792444091	0.5992098266201967	0.8018634617798328	0.9722968005130863	-0.5130594584585583	0.42513945509603085	1.4930032031532645	-0.5756885525893461	0.43896870628736107	1.3538898157706432	1.0352396887088182	0.5464617395127837	-0.36854207942347944	-0.21302344463244982	1.074450967700874	-0.22731055442891224	1.0856492687266814	0.4723271459860198
1.1336809338819254	0.45990236042774235	-0.10405645696399193	0.11830897237561178	0.3602208994119454	0.15300148163815874	-0.7447524981500097	-0.5250596820542618	-0.27919617868234614	0.34354738397414736	-0.007710352435372856	1.347856015825536	-1.0833955431622497	2.0397848749319	0.3227044954860301	0.12779528188853728	-0.29968209743349195	0.20865818444607762	-0.4263524057076012	0.8569375559113346	0.3872594656106627	1.17869346836937	0.011399495765708026	-0.16743363939068093	0.25615831213863294	-0.9688972739655551	-0.4338634691935986	0.8503028370376244	-0.4025237329720466	-0.4355348859435807	1.6752286518641302	-0.27439632100603006	0.8680772804554031	0.5643246888899656	0.6484382449765683	0.6280712293171941	-0.15924841271511192	-0.06739247450557742	1.5471661388146092	-0.9448830211247539	0.06780961637375336	0.2407992975507979	1.1239974201083722	-0.3866983161749576	-0.24732869925131212	0.29956832167533154	1.055951414610018	-0.11893234200322102	0.49784134838945643	1.1021117814791854
0.5954496128957589	-0.6575393341332709	0.5964651902861957	-0.07786417643558642	0.6927870606213404	-0.13482358266129152	-0.586639794160412	0.08926626793878198	-1.0731718048871999	1.341001257049113	-0.09135846499367188	0.45403093189854127	-1.2412550835027478	1.4102122801055887	0.4259771610791576	0.3128148560751642	-0.5688350301283299	-1.0992924103095099	0.19158232303700798	1.1228351516769743	0.6381300006587425	1.557708429822121	0.5175763509607804	-0.6552782568713078	0.6969575545859902	0.41333621148011374	-1.2322443167036303	1.3010468293139117	-0.4986997903966762	-0.8943519623122412	1.680708000600117	-0.697829653029441	0.8423874597454193	0.5513065329400137	0.06390919976440587	0.07487188555511311	0.6445747851325393	-0.7926705863675181	1.3921754792245953	-0.8880436547863662	-0.04486366326568889	-0.6194510506872971	1.13602792739356	-1.0756497733953894	0.06582730196596236	1.0358479445261546	0.5743621654044507	0.4908046046128493	0.4623361873707892	1.9554873008461835
0.22754247827373972	-1.8011844025067965	1.0091585819260387	0.22070622223172875	0.9176991966460296	0.11663750711531039	0.42361347933735083	0.3315837216083932	-0.16861780281313898	1.9570311422144226	-0.021566678080524006	0.26990937483003036	-0.8280215476416036	-0.0975093377203508	0.6089144332921114	0.9397923872199964	-0.2650386220789871	-1.5659310132525346	0.5878323680600204	1.720571418661955	1.2751420531472932	1.7093180486774762	1.0944962269948504	-0.26580772819363596	1.1291230964454906	1.7093992980001587	-0.6249620379911732	1.3244404146425304	-0.24015458035187787	-0.05260187770955799	0.9209643231441208	-0.4704276997525798	1.338056071213069	1.0657819004423104	-0.43787773415571146	-0.037658521254837714	1.4940313690932836	-0.725180123578541	1.5100281320109026	-0.5063810469531842	0.018586551328322085	-0.5618712785318302	1.5836567582042314	-1.0722024903713054	-0.022669720956714306	1.7949628826296256	0.46994959381575235	0.8558095839009364	1.1077187634761259	2.7364412796746
0.13673252015796133	-2.122051511427063	0.3802657176944355	0.8643242296956264	1.004316897938113	0.9667921814639502	1.48165491327769	0.09875129057845491	1.1386397334592804	1.642725312036458	-0.1353200499563432	0.8534640787874184	-0.29891880882332494	-1.2834389921305924	0.7391726275112357	1.3332030385780576	0.6366584418441531	-1.211157521749466	0.6201283305294175	2.2322137744587014	1.4032081712100355	1.6795990995721022	1.4019255249473945	0.7267365219445322	1.3050461513129596	1.6773086673018407	1.216593012678469	1.0762647683825426	0.06994628101698412	1.0435564288994574	0.18419106186336193	-0.15396122714711177	1.7064448046160683	1.751793378506522	-0.26619807923007277	0.46924423092116274	1.7416432184153672	0.15023238316523174	1.6526845472043987	-0.27927145415980514	0.03222931711702027	0.24496314556298088	2.0214069983348137	-0.6282553015415099	-0.3774844810128149	1.9584977420874927	0.9647001370728411	0.5821301676286987	1.5125407383984526	2.6985808403409943
0.039154747284795934	-1.1932272726049462	-0.5348269489578029	1.2322212679727798	0.7691176125195341	1.74683604831224	1.7159778805799408	-0.3490728738978186	1.1862805337814935	0.7108643121415888	-0.46459735514314127	1.3831887502886109	0.0001784538769934732	-1.1160239342698208	0.6359556153094426	0.8081230274360474	1.543326228782679	-0.5734289818707589	0.32788686672910383	1.9876508703288172	0.6368628672883963	1.3972919898723901	1.1920471419833187	1.4503801720991853	1.0595566701279724	0.41168137484433004	2.6683971806107123	0.578310190507291	0.0608607437695564	1.142221713462106	0.1173824465028687	-0.28627596859285315	1.15925045191884	1.805579655225745	0.5678545036646394	1.0825899333878932	1.0917186631846376	1.0176393771920627	1.402936852280195	-0.4945603108658256	-0.09097228194010275	0.9214249722908402	1.735665322428875	-0.3047587868217014	-0.34665265011450425	1.3986962374415104	1.408096625791275	0.11073519103726584	0.911147489007207	1.5336548203462952
-0.14066206064732648	0.4934797131812801	-0.3899078904999644	0.8929424942336047	0.19630747410533414	1.762553895950658	1.1596781548557764	-0.6720712894703578	-0.04539239673499561	-0.08054236479891876	-0.6130924824981057	1.0953404046137307	0.15095997706341915	0.015388971042389243	0.3529992160432782	-0.3746326628141921	1.7855229437996154	-0.12447557880673771	-0.13797968791585308	0.866902141924482	-0.4562262795671921	0.8278389851760003	0.5830590989316821	1.3598131736139156	0.5233006308293826	-0.6631019232743702	2.3499604812315598	-0.09688007118424379	-0.19743147686528648	0.28530219727353806	0.5880351667921618	-0.7783168863934014	-0.1468105805953387	1.0278208325891554	1.390219156211717	1.1917313717226155	-0.09099932254070635	1.2949328362198627	0.9012622966902192	-0.809740148452273	-0.17435584749213492	0.7430200565957426	0.7913409544628774	-0.3000361867829478	0.3680825419941011	0.8189237473184151	1.1414018453901102	0.12554480781835564	-0.3106084332486731	-0.09229100487271137
-0.06610173971533519	1.8706528015570068	0.940656106248625	0.13341245265823093	-0.38064062815126326	1.0016973277324308	0.6676588606789341	-0.7016334156289354	-0.9880680836828518	-0.32171386741024216	-0.26351935553488454	0.12586299105270696	0.4357825016175416	0.5903560842446733	0.22334773377499315	-1.118522918862624	1.2821550873243652	0.028699330174780095	-0.5734952307444224	-0.4032677077346099	-0.966380624585909	0.1282744931545938	-0.022429911373644366	0.7876231721538793	0.06666718642969154	-0.3835754018021127	0.6287692606023486	-0.6443934501195228	-0.2919907402728663	-0.3016313681264118	0.9422373606488067	-1.0482102629713304	-1.113915759138005	0.17038367703073337	1.5337592028661442	0.7474905647198421	-1.0854487271478173	1.2251350477565854	0.7023193976415918	-0.593657088301408	0.015157403452635538	-0.1458940634081121	0.04359122138489172	-0.34486542171511825	1.2638026047876718	0.8825671497630155	0.3913563535811686	0.6246268934286378	-1.0570443054527305	-1.0890177466200446
0.5238801683383423	2.1881062397050433	1.9492381960523935	-0.3369070782237234	-0.5192958873027492	0.08886594178758371	0.8594959900637097	-0.4616755550813075	-0.4874880422811245	-0.2586384110728482	0.30789718187806925	-0.6745937620578885	0.8516743984479097	-0.34125791545401635	0.45036085400966874	-0.6513595008065695	0.5650746471908275	-0.0010413880623900069	-0.8139367314519539	-0.9065012390186445	-0.6346883078887928	-0.39385983665650287	-0.33620404215440164	0.4667143302601588	-0.08078627241381069	0.8078460977811411	-0.7841474350449776	-0.7056238851670248	-0.054443637399686974	0.20420713867371448	0.7393959713991968	-0.7199862077426304	-0.9396107525483802	0.07887961007647369	0.9954866258594649	0.16962113194720796	-1.4096393556313294	1.3574723997558744	0.9879772104331437	0.2588498921906867	0.4491248810818277	-0.9579867476083291	0.12549069496965473	-0.20018708771618707	1.5359078485424125	1.2361437047957229	0.02131413996994625	0.8638230253199249	-0.8203336052315999	-1.0158145487423906
1.3285532886883562	1.5776415976583504	1.1712917051990759	-0.19939694098482078	-0.09937919631750694	-0.38032496965377693	1.3512884838092902	-0.042194626359706534	0.756227384546483	-0.36898601031502015	0.4490754476712063	-0.6904598158485771	1.011946168192116	-1.9676480673013452	0.7421045361663385	0.5960132380410763	0.16328573562672374	-0.12142788853988204	-0.8248594049051794	-0.481625172246806	-0.10928859029198096	-0.5028575249499508	-0.4493791979076821	0.6153825082573519	-0.10383951841703305	1.3753683616393526	-0.6709993118138418	-0.24135746624860438	0.17093683881790211	1.1424695222163324	0.10157450717202032	-0.061957519977558835	-0.09777552955693436	0.6574613421240071	0.36346176389077306	-0.2986743605378616	-1.1314951310728307	1.7073104407661714	1.2664677484389208	1.0448001621576417	0.7934081431009591	-1.159108240408812	0.7366302195220182	-0.00704174203317516	0.9216017564646644	0.8613717554548377	0.4078446624956731	0.31248441683230954	-0.2058708380577395	-0.4597267679316713
1.7223735043759951	0.7767314104815621	-0.9701038653612624	0.13096126299145625	0.5279202648648701	-0.3446928874524186	1.2243862941397265	0.47666627640426795	1.0695556821208039	-0.7463535194400239	-0.08477796218801402	-0.1607812789229999	0.6230773228063192	-2.52866611331095	0.5965056633520733	1.4368955303344784	0.10211385695643667	-0.29166842796347336	-0.6802612374823581	0.12241727410235227	-0.17590820063890666	-0.23177269070476492	-0.6356159225607951	0.7180451216899468	-0.3667045408005789	0.49029879820018224	0.4956578727505369	0.375772418247725	-0.015834128631617286	1.1700151526074276	-0.5685288537935324	0.3443870278294421	0.22435385469228677	0.9653374807020728	0.15769127853056553	-0.8512506732456948	-0.6787511656792371	1.7169399916358392	1.0049076782047002	0.9587734564783778	0.7216925403053827	-0.9807083785055443	1.098494260804308	-0.018466296663387134	-0.057365799457633086	-0.5266932499451511	0.8737351816885003	-0.5589730060050555	-0.07505434316932981	-0.2987747169448325
1.462651855105901	0.3807202848102883	-2.4397746859110514	0.07305311201134676	0.848497516261608	-0.13948818185589595	0.20266250054850687	0.9837314201254563	-0.13429555326548623	-0.9695483443372735	-0.7459645229892508	0.17191265617937948	-0.039973636925144655	-1.3158955684700804	0.006108677774485787	1.1825513825411555	0.07426994732049623	-0.42624485228692155	-0.440173037206899	0.09922642475811501	-0.843907016444177	0.13796088604030976	-0.9289628648228848	0.2655865492906979	-0.896544841054802	-0.9809008978431298	1.2394642940676772	0.7039011016738026	-0.4813384154202215	-0.029989998067214616	-0.9921137167187534	0.29926345286829853	-0.3866254384159111	0.3880163222943595	0.3641369873305959	-1.6138792207173587	-0.4252482370091311	1.044191510413167	0.33474308230223343	0.02623261552807086	0.24873420403768867	-0.9635213055823791	0.9016130136202919	-0.15241031621199716	-0.6453993538369572	-1.8542757724693206	0.4756806606909254	-0.7190090192669968	-0.4518160455369237	-0.7222024010590792
0.9515048781044544	0.4046077324030482	-1.7982460279423462	-0.3437342259255426	0.6485551558552369	-0.01589577250251111	-0.8725828176913433	1.2905338712684185	-1.6655104990126615	-0.5749684010624205	-0.7613898450312325	-0.09909522644406152	-0.3188267737857112	0.4441992379956542	-0.35946505824781605	0.25904489535401365	-0.036389723286065316	-0.4109494589915616	-0.10201741806779059	-0.509561902932651	-1.3307270064353312	0.3069385855828256	-1.019290737064398	-0.49205835391658187	-1.2445715413057592	-1.440561851699428	0.7289361686550311	0.6333827796436601	-0.6630310996955902	-1.2614258779259926	-1.0748618901426703	0.20997661361208403	-1.006804064404579	-0.5272939004664208	0.61549111176296	-2.1159969854779996	-0.4385730710364535	0.1309353964533487	-0.14771559178923907	-0.8563362948139719	-0.28536175922072743	-1.1419814975460503	0.5095946612025425	-0.06090604491101004	-0.5300196262476304	-1.826454247120073	-0.7538690610484999	0.19730143782444567	-0.589555939595778	-1.1145559755637213
0.6934527835154929	0.49006383120932967	0.20815758975712906	-0.48967895161119207	0.18240736510136163	0.07450768068031632	-0.8941553995477435	1.196628990205987	-2.0131040525185138	0.3713246750834806	-0.02574893566191524	-0.6663572517464087	0.11115936176698181	0.9158068122017253	0.09123777683377354	-0.4375034735116827	-0.0140330443622217	-0.23807573832570278	0.2858500173966813	-0.8998501015282215	-0.9516792851117485	0.19559088527338267	-0.630354952743359	-0.75927645876976	-0.9771602240046018	-0.33483142158824947	-0.4782891657500199	0.40659227699089945	-0.2874740209728441	-1.1881566753011934	-0.7667270315643291	0.5765318608189673	-0.5006853840380199	-0.6332236871205029	0.6681150004708153	-1.6204407102438412	-0.5145347071935409	-0.2089215686158988	-0.21278416967847213	-0.8766166905699331	-0.5491226975355268	-0.934453662592038	0.2771944441998165	0.3399884568873144	0.019209378079453762	-0.5280842005473307	-1.6586888524478574	1.3522886569105266	-0.055582250108804555	-0.8522760250634995
0.6494183924711819	0.3846218297173949	1.5401518459730772	0.039689949533654977	-0.10344959378833717	0.26612405417290996	0.2604129571142387	0.6338978620690714	-1.081931296883091	1.1929345757228211	0.7597412285414402	-0.9149338402138854	0.8264883300855695	-0.2906963780462467	1.0120248829807632	-0.5694729950533608	0.2758466019677509	-0.04501418470713261	0.5206856038617288	-0.48522394118194107	0.10658374704287292	-0.025899197370621307	0.07771944451678409	-0.1510751277719199	-0.24434739246577106	1.2818740333995897	-1.2431916075216052	0.2789824173467381	0.2340187149880203	0.08962417541772486	-0.10785674556487479	1.3414127100217863	1.002012389232827	0.46366930237494713	0.5610906294177104	-0.06792789404099397	-0.3803093328890871	0.29553210164705934	-0.29156274500244794	-0.1707947431786553	-0.49871280213408087	0.07317644975950371	0.034376834614425165	0.6346563864910664	0.5171096754928057	0.5715216033178169	-1.1898745504064707	1.57145366043538	0.6234618866120973	-0.026244608030011076
0.3390059461611737	0.14306195730801133	1.154090571490007	0.8008097632747067	-0.017795518403980703	0.5148360373467032	1.5032658745702228	-0.2486680242398527	-0.13021369561211055	1.129775721865946	0.8794133457190244	-0.5668298282014155	1.0761986693188186	-1.702833759449223	1.308900483726288	-0.5500141749064182	0.5276154639920678	0.03343199171158498	0.3711390298291778	0.37034116012564383	0.9883076891976862	-0.1416398633601726	0.6116492745859009	0.7681159897775783	0.2956841025569277	1.9332356771444028	-1.088501091593198	0.24329638323286967	0.29392903746933857	1.155554650864449	0.5725752598335182	1.8605760652580514	2.0995170089547734	1.836074844492466	0.36902006570786944	1.5472670517250424	0.08507171651780847	1.0548826634911168	-0.7910151951438193	0.3859848754700895	-0.3388326968939349	1.4132710301905458	-0.5329390857692378	0.3678594993913767	0.6335826461308802	0.34357126654214915	0.3675788891336974	0.628078241251444	0.6100953426688204	0.7037003235960994
-0.43818008848934353	-0.06161642567352474	-0.021889643174956747	0.9007861796045884	0.17985824266458567	0.6367274754780542	1.6194752950143236	-1.1389156252322223	-0.1532612773769613	0.019165700288620652	0.3562312745458779	0.11699106306206859	0.5767305533241317	-1.689316154499298	0.3286128514522653	-0.817389344572813	0.25331038954191654	0.009109587938718714	-0.14809694865174766	0.726314340262879	1.075619150650897	-0.12640619052469118	0.6714086338460444	1.034269395883447	0.17067021926549325	1.214077954060859	-0.4943513143119574	0.10871264005587543	-0.13746628239908615	0.9143529453883459	0.7287288796794783	1.5333013990206001	1.6282818620792963	2.1452869617033135	0.006657197754780987	2.0024276137541146	0.7221231138264491	1.270202225137748	-1.3788221948565524	0.178122037711967	-0.28422454517930795	2.0414738755452944	-1.212871383077196	-0.35338732075074164	0.28182330235588937	-0.655009322645288	1.6037658519504472	-0.5642682815983987	-0.15032551457848495	0.8407177781844917
-1.2231326823927118	-0.184665188499294	-0.4578217111240677	0.0009678334488596104	0.03300471758255693	0.5440943355182455	0.4862800956423195	-1.6988735137286946	-0.8003271613967698	-1.4783524084679176	-0.22398643552752048	0.6619740107135127	-0.2347421214775836	-0.29615876472317115	-1.3066016137381686	-1.2196647450248648	-0.6036058244052521	-0.01819841885986073	-0.6944325238542451	0.12344591881995766	0.5658335605054374	-0.1665204396198305	0.469759416238799	0.29420832526319685	-0.38130521836665615	-0.02696482123178079	-0.15634463554243722	-0.21698686709280798	-0.4594617086992555	-0.23304497168985883	0.08019442598579342	0.4042309244990418	-0.09060614025703337	1.0231099226774452	-0.6042577876290105	1.0551865917994083	1.159989107320724	0.7778934422977982	-1.308353802038772	-0.5290330486824174	-0.4068646737202183	1.409040792769073	-1.372917736944428	-0.9144853202810294	-0.4275178829873977	-0.9406050728416249	1.419306487518733	-1.0428239146997516	-0.8171862947138666	0.4823136226653536
-1.3944185138807879	-0.3156572040194604	0.08286582302682109	-1.2504677397939499	-0.6172416166304051	0.33191275108909646	-0.8670048691513015	-1.684779976384263	-1.0432654089425764	-2.336060992855527	-0.4999896004259083	0.7957273767742202	-0.7362225321636958	0.9043089297142254	-2.2599464460864107	-1.2658876662380536	-1.4796030928049666	-0.03035843329761844	-0.8709297964061911	-0.8798602880160136	0.13747964090978387	-0.42629884491281006	0.4427839403273626	-0.8680070272874304	-0.6653383156684539	-0.7811523709249005	-0.24707574943444852	-0.5934704092022842	-0.19457538155274703	-0.9968835975289772	-0.9789818531740907	-0.8680042572397693	-1.6800280214907592	-0.5874015552089816	-1.2723492371574079	-0.32138504384241906	1.107780357988073	0.1368788357445783	-0.45380854281688926	-0.9796151516647457	-0.6546737041910259	0.1007513831812157	-0.810049993898835	-0.8682517469846096	-1.1766824580877961	-0.041042720289231296	0.1009162123844413	-0.8173126446654982	-0.6681447364287257	0.06427756702610007
-0.9281648743110253	-0.5036918732207425	0.4483648500459483	-1.878891741610389	-1.3586125075349433	0.1267121611456795	-1.360517927769989	-1.0190337044196944	-0.5421894976272484	-1.940609292216743	-0.657209253550726	0.5851350052859399	-0.7436118865340536	0.726055236657093	-1.8379752983804745	-0.817060800191466	-1.726833445442243	-0.10684455792815918	-0.5784782926839768	-1.2921650053713916	0.18664607925433208	-0.8024968320188538	0.7009886252730477	-1.5908667702348152	-0.2612692626027051	-0.8406622328985855	-0.45117206579910235	-0.7809900021746038	0.4225608393094341	-0.7157729778701111	-1.6048299515303979	-1.572568345655663	-2.1840360013483773	-1.4408786817417563	-1.6214477955835882	-0.9477484303835305	0.660205222807118	-0.06278306769862682	0.33530793748455995	-0.7564250507786127	-0.9010481775470056	-0.7094832195094318	-0.17368885874998086	-0.3833305509957356	-1.4795159725977522	0.8689557051309689	-1.0828476142458145	-0.6183773473694294	0.06506592066368486	-0.13093304664993255
-0.43801823181493327	-0.6559781841243291	-0.24157822459357603	-1.5872631403040225	-1.476786176468608	-0.04604224631286028	-0.9164674380466699	0.15765554073776403	0.07323530301260017	-0.5522712299269525	-0.8954928518880605	0.3078182912246192	-0.49144258527765927	-0.22858720539290497	-0.6017241402968035	-0.2661740972321802	-1.2818657448660578	-0.24158935982293736	-0.048295430789828196	-0.7334669438773047	0.5196818673667819	-0.9621221026292949	0.9079697181290339	-1.5691957503431853	0.5870174919557987	-0.6498020062823517	-0.4792922720384987	-0.6447722403108991	0.778337497292988	0.06648877476459192	-1.2484709354546302	-1.4510125926809632	-1.8303316221521382	-1.195557873828438	-1.4935427041711187	-0.5542563770873442	0.2732009839702062	0.17874982363134	0.1627468110221064	-0.0796412824969602	-0.9440242497369258	-0.40902347010871654	-0.2454912415165701	0.07408661185017754	-0.9569546175589977	0.5071784034655856	-1.212190863289589	-0.8048274149409365	0.5757850726625624	-0.1248432783007015
-0.4230309330493832	-0.6205422874646722	-1.4068413866766734	-0.9908867214770201	-0.6066899026871851	-0.18181765388827623	-0.4150330373228302	1.4675954107829632	0.20406062574919415	0.9183505651541437	-0.8710487597825369	0.24897941169520882	-0.1426793360220843	-0.308982282260017	0.3752797880939996	-0.0003103839731395668	-0.6995191602017983	-0.23927315733777554	0.4533885112318484	0.19265593632088987	0.736732622155899	-0.6794207492022607	0.7476755671587878	-1.18133981073569	1.2806097753404497	-0.5305108477118808	-0.32391739521931556	-0.21614909282324674	0.6787308379946579	0.48821558283009475	-0.17556493523490274	-0.7576409389884876	-1.3856828695541998	-0.5790154528970888	-1.1698089350058472	0.16886190619395974	0.3260345575800129	0.385656568867221	-0.7958815428407466	0.6143543696239971	-0.568744398935067	0.5195216343181863	-0.9024469247618779	0.35068026900024146	0.27984944331027317	-0.733630365407776	-0.5080471619058126	-0.9012982590140357	0.516679838758286	-0.0574928277869517
-0.6764461766197268	-0.3416289717246251	-1.7884194958332025	-0.8947711344529305	0.8179660264404192	-0.16881580577465816	-0.7282785069985231	2.390829638328331	0.09186949543500908	1.5945588886012139	-0.029751610117857628	0.5212990083339842	0.3910834275264795	1.1945180772661006	0.5956616742736683	0.10203434310220971	-0.5378845703602495	0.08108658995047277	0.8524595087620624	0.5437106848117331	0.712733275243402	-0.137681619170578	0.388726108223683	-0.946406518444756	1.4214357935651825	-0.37568911191360105	-0.07529655596659353	0.37797981557390226	0.5491550230598865	0.429188547955659	0.7841752008141447	0.009602085340917837	-1.168200164841931	-0.5076195561241396	-1.095383680010088	0.4608697724919948	0.6772494319389855	0.21420371991757478	-1.4362035171378968	1.1442941752032634	0.24594787217187597	1.071062651606636	-1.1502472109560096	0.6805364707965326	1.5474738369793177	-1.0997692054754413	0.11069251921533775	-0.3653499848454343	0.3145046725474715	-0.05888923704952732
-0.6154266030671226	0.058895371915638525	-1.1064048792364785	-1.4777365154235709	1.8076446502620964	0.10920511006439858	-1.8857598201476777	2.5060192135777934	0.3632361651447952	1.1980032221877692	1.4790235561207556	0.9439010305492878	1.0442909837437704	3.1337946641842853	0.3140105770711182	0.4631233021450458	-0.8200849470017892	0.5678642794768548	1.1554611384225761	-0.0406541788154168	0.5826605979880763	0.16194383686590771	0.3275503601076766	-1.0395732471728323	1.0076714450963056	-0.07225642530712359	0.2628031144985396	0.9693932607341129	0.779198996672076	0.4171275220300219	0.9809950545518873	0.40008450923079075	-0.9737338408253783	-1.2039585828288277	-1.4086839824321553	0.19347934486331547	0.7482526210319996	-0.2008136411486534	-1.0330408382564684	1.5448928071377332	1.1610330065667358	0.693103593220413	-0.32670915588318966	1.171938783902783	2.0110535745497105	0.3707953070746834	0.021389579716815925	0.46620298918891695	0.40687507564144226	-0.29162528377143954
-0.11269096739071723	0.3169332879865477	-0.4090637902944221	-2.220387781343648	1.615145263908497	0.4990428258869273	-3.1214938651726922	1.7547792967742881	1.0160146632784635	0.09408602507752273	2.5538101606018313	1.0907942406011053	1.2638680450437318	3.6958930265958365	-0.1418170031362267	1.1688722379050274	-1.1380006939862248	0.7409123445440118	1.2214833818846889	-1.0737857065307794	0.3696350240966973	-0.1442174620189648	0.7583361239027347	-1.3112847366648028	0.23230864431648549	0.10423559586006213	0.6580939144275448	1.3412387028489254	1.1060032920185707	0.6771694184077227	0.42038665638596495	0.1977927546873543	-0.7470005902629921	-2.1480910674732376	-1.8214455487023211	-0.2985826727091281	0.14133789402980976	-0.501564444433782	-0.11035883900898835	1.7372207706317337	1.6278712229250407	-0.3444103882317563	0.9712409910793953	1.4850591122599142	1.2978624781126573	2.484411134736322	-0.6410546103458782	0.585803313940559	0.5094585996320604	-0.885301727265972
0.24789517559275945	0.1597802827496293	-0.6819711752053735	-2.4887517597413638	0.37070954039214055	0.5376044323651362	-3.58938496937212	0.5159895003905177	1.2854911328344012	-1.0838824646376475	2.114345652939696	0.5899974947977987	0.43644675280687467	2.318623338692582	-0.7883122281586836	1.7419457485458432	-1.169739716196619	0.23539125463807728	0.8199528249309731	-1.7613938042229713	-0.1374466249756703	-0.9008007185090541	1.2409497840131873	-1.5580142478063048	-0.6934138838372135	-0.23450950969756476	0.8965696802089668	1.2652621480367128	0.8921321312960924	0.7048559870079354	-0.42326837868644834	-0.47069569972449904	-0.8307504292799277	-2.6920919811218202	-1.9613521216321013	-0.7883483655230111	-0.8557299228726054	-0.5653236480454464	0.2186435240743427	1.480051854905519	1.3205948544184012	-1.3959134715445436	1.4509680630254944	1.2120945917750154	-0.22853355062595365	3.071223914132265	-1.3297118535664916	-0.4670818342220021	-0.024076313363772105	-1.6580983556415123
-0.14147129676333284	-0.4939770695191176	-1.5514357028580872	-2.049694037545981	-1.0523823735059556	-0.1330590660466873	-2.995341599763875	-0.6111448293424457	0.6005064781602303	-1.8309132190105135	0.3000538684746961	-0.5048390237197935	-1.261850854051813	0.19356410804780602	-1.604581675245815	1.6305084204039044	-0.9638846185290217	-0.751833279205914	-0.027698156298019784	-1.6963701608177635	-1.0365055846648636	-1.527654219003255	1.1244956730296851	-1.6293840862241602	-1.489411397137583	-0.9876019138270367	0.7464476188119974	0.6578076370501281	-0.026132921339109588	-0.04875534499085661	-1.1193513677172855	-1.1668403937305685	-1.37396255262146	-2.5817378937525763	-1.7442597710306051	-1.297388939887293	-1.4904144596510183	-0.5922955789334747	-0.3850721819361927	0.6979184275821997	0.4381215350209442	-2.055489036175029	0.5798672755899498	0.46602212286680456	-1.7452095033623318	1.3856523587451361	-1.639219984907458	-1.8862262645130188	-1.1887821984078186	-2.0187127210060605
-1.1065908183523152	-1.3788005567256554	-1.7661322315588106	-1.0902474002480738	-1.7920127353644848	-1.257033411493885	-1.6771249816546794	-1.1795917888364802	-0.6309775118001067	-1.9220968216754086	-1.542788084033143	-1.6446894946903396	-2.6916562397703276	-1.0894701004812937	-2.103723744147339	0.8215722468607719	-0.7433507538012603	-1.5459862352596703	-0.8786758550756758	-1.0611085362761994	-1.971758720726846	-1.5113831311469594	0.2810230635168201	-1.3857953989447953	-1.7931338878805372	-1.4776956214304886	0.28709375599690656	-0.2543121407868762	-1.0113534597647604	-1.3130028074155236	-1.5398142783073674	-1.4153023062854109	-1.8247321813060964	-1.9603551857495307	-1.365956946614028	-1.7428610111211833	-1.306222380602826	-0.7658635705324726	-1.119073745471693	-0.28572440581845276	-0.4641738954571346	-2.304589147721967	-0.7965524402007598	-0.16246246448009788	-2.523216608546152	-1.077307195909084	-1.488581148431023	-2.3559425818010955	-2.053390014650742	-1.4164166970900778
-1.7673612781469776	-1.9642776027783988	-0.8222432811275827	0.037435833963068134	-1.61600122554961	-1.994459060226086	-0.2515777019639815	-1.1502942192048788	-1.432745647660866	-1.3804146883479909	-2.179159913791484	-2.1779452934142163	-2.7169710965915708	-1.1292115645768288	-1.7194707993877307	-0.13905152927900974	-0.5919275064289983	-1.5913481712728321	-1.186277726925805	-0.3089554273892834	-2.340364525050589	-0.806676055915736	-0.7010637478097416	-0.7794363079536119	-1.4210453638517473	-1.0908153401107117	-0.08713710073577532	-0.966410489473199	-1.2634277852944298	-2.1315083953539355	-1.705633054307795	-1.0955359158430615	-1.4194382186550598	-1.0770359185656875	-1.0092400782186939	-1.7659187651337622	-0.5982448819720981	-0.9501730838684848	-1.078512981292401	-0.9650119302033117	-0.9515176216848229	-2.237107996116103	-1.4099693130825424	-0.29035646573916385	-2.329382308223277	-2.244610359269965	-0.9736983568140835	-1.4600423631663049	-1.7156492750127688	0.0021754348052645963
-1.443097206007474	-1.834457447639766	0.365755282845822	0.9799964998168025	-0.8693707290252014	-1.637492214028289	0.7884068415450891	-0.8524391431726986	-1.3337051268346924	-0.4354650907970288	-1.6571035503077034	-1.8869221445198732	-1.3796171017916234	-0.8038046567103445	-0.6066352221306368	-0.7030748167811033	-0.4284446998768396	-0.9578124854120466	-0.8136946302073916	0.23537347412407775	-1.90148875161173	0.21844188507032253	-1.1137996070568286	-0.031003004226025112	-0.6536991347228382	0.05903822850316552	-0.09801972859013591	-1.0044463636873864	-0.6627959078832764	-1.8792479147401897	-1.5589211658097246	-0.5649031317752877	-0.1721243053899732	-0.11470958273985032	-0.6704962617127729	-1.1194468850291166	-0.030689208796377033	-0.8138217963208959	-0.3363281912159681	-1.0841966713380657	-0.9972484400052121	-1.847707746455662	-0.9427266972273423	-0.18217924440891137	-1.4721661420630627	-1.59697622024697	-0.2473773150758163	-0.08701871197046332	-0.36713629728869834	1.3449613656073869
-0.352740764088998	-1.0797819517429135	0.5980164575357797	1.4509038491716095	0.011785373335779057	-0.36765385859810595	1.2808559361094207	-0.6991075500810211	-0.768928232618945	0.5134992270778841	-1.0366150918547403	-1.1501315290711898	0.07682489697905764	-0.9713066100442195	0.350256656880646	-0.7975853791401274	-0.20170981943185218	-0.22787991988268255	-0.16127953289826946	0.5097956107621582	-1.0772599157037845	1.1527498989267793	-0.8580229084491438	0.44738815296929896	-0.09144827276804395	1.192840792367121	0.06041506055502828	-0.3234287342084351	0.16237098430439223	-0.9315705668365887	-0.9980038460388196	-0.2993532191840682	0.9740386602382487	0.7599955950032825	-0.2693839386290222	-0.12464360932502257	0.13685572565023846	-0.2396334111492054	0.2796344192225169	-0.8045175093478726	-0.8319773597164821	-1.1304398703368046	-0.21978861564722357	-0.3408183595495751	-0.5526585424219231	-0.38097625133760304	0.47258206545260356	0.628217769990894	0.8707436073805424	1.7847923510031776
0.6599394033551985	-0.2623888905922198	-0.13038684099040215	1.3791344608160212	0.7809641413067493	0.778894499661759	1.3716782669696133	-0.8756495768177899	-0.4090327775366639	1.051139538617979	-1.0712551460137396	-0.5690242778289791	0.4779876976539301	-1.4271624922335486	0.5699886174301839	-0.754482299142843	0.03776192197397938	0.09575252769054055	0.24977992970887686	0.6087156109527994	-0.5378477987943758	1.788875050470638	-0.495350363598187	0.46595995810634583	-0.09947395701457395	1.5760884904453065	-0.060880909674116475	0.5469677951944344	0.5406372256450589	-0.2052502406581256	-0.10849772380093473	-0.37481025475499413	1.1838572283321138	1.3302811338106777	0.1892539383739521	0.4987536718151288	0.2884822062865614	0.461702916754739	0.32040943881381245	-0.48753613770887416	-0.6248516952275229	-0.2608288241512207	-0.11400577650215862	-0.7803046962248011	-0.08003126584771086	0.060609033860399564	0.9552944241138712	0.5368657130686091	1.1754104959482536	1.4116380349377167
1.0081402110378868	0.11695307506784551	-0.6660684678705093	1.0451160501941736	1.2413304311987428	0.8309270021745713	1.3290580500368456	-1.213377311108308	-0.3663147022812508	1.0110301999058884	-1.4182911034452252	-0.4368756955788955	-0.0758133853015945	-1.2968757769932286	0.5647614925261258	-0.8825481926556092	0.2718777104598406	0.025155410408135234	0.2655536447649743	0.645340972186287	-0.5043519287341844	2.0498480806789963	-0.5907576084764476	0.3377063914002243	-0.42824014487935047	1.1138916138655752	-0.5805170949810479	0.8256187667296984	0.3530292987865682	-0.1622802488054676	0.7467339880582969	-0.3781410691694877	0.7181266265189454	1.4126702232714372	0.6391018737223888	0.3508944797316069	0.8695273578949381	0.7997075490891205	0.21945089435190665	-0.3986766543594912	-0.39984451267020377	0.44699098778446555	-0.5738251048990315	-0.97305606712484	-0.1373335607736945	-0.3168047840544072	1.128868291430461	0.4378809507038916	0.833002696394632	1.1045563116845862
0.8506927986844535	0.13040673011684606	-0.16745138325389422	0.909551730219132	1.1109002928702827	-0.17253578508239034	1.3205278677910226	-1.3252291805324772	-0.24112806595740546	0.6231557021977133	-1.2256795795814153	-0.557754918689784	-0.4162374922645403	-0.2634760184726611	1.2853935858733012	-1.1808304539713712	0.5857913819477488	-0.04373633369290131	0.1349287911969578	0.6920327622345871	-0.562395241349112	1.8401087191157077	-1.0992989985054191	0.5676723203751681	-0.47208011823272633	0.2914443853236385	-1.0496835780484404	0.11324563206778748	-0.07276241120620226	-0.4315693388843219	1.1535329007819535	0.0932481053823203	0.5891827325250409	1.0239812824770422	1.0719154066228411	-0.1988705409821558	1.707508316364899	0.5693491234095673	0.5418425572767247	-0.5918942620608477	-0.19988635728877763	0.7815674047387996	-0.8785970004042717	-0.5845817625009178	-0.32171537152264906	-0.6311677865381654	1.1501195057194151	0.910907151608548	0.6892978813882518	1.4831634038952062
0.7356662241355841	0.30693264441094686	0.8501815009151524	1.1667679757014473	0.28739825712596445	-1.1888713486772877	1.3221131182047896	-0.9113873909658111	0.21810359756259148	0.33814916917809673	-0.2658585656682842	-0.5325528651595555	0.3147501265036826	0.915537466056593	2.670895316097322	-1.4035397989088714	1.0059156711488546	0.2075176003644318	0.13313225630598038	0.7699576883387745	-0.19905930116038834	1.1293938636038832	-1.4570931489739702	1.215097661132665	0.0959258606395395	-0.3356566384145902	-0.9079077452919718	-1.1704358630886467	-0.4354293569438856	-0.3732179028949536	0.9967889809831199	0.882880046375349	1.2654899313855728	0.4465732152334789	1.5167278986816801	-0.3810724914909891	2.1016789892802628	0.04491919967149894	1.0696195204159122	-0.929744607983768	-0.15822288279173918	0.7871120621240948	-0.6280333360436494	-0.023544676929530266	-0.08414266023949689	-0.3834866892678927	1.20955718674329	1.5101619130541581	1.0049047501994715	2.1383562271726806
0.9206905916342587	0.9537823061219183	1.154124119122551	1.5168585528852618	-0.7731841798531025	-1.1806140078437308	1.2411271734931861	-0.02421681347147919	0.7949184863523923	0.4416908107573173	0.7823121215407883	-0.1751657490700325	1.684611151339274	1.2239204123281648	3.313939756107993	-1.2942417911181667	1.333532319288258	0.7581691039906694	0.26783644139868856	0.8515479244268969	0.5665937940842175	0.1850836088763102	-1.2207615316016407	1.7149172408533904	1.008479283118286	-0.5252007792357738	-0.13872678301407235	-2.012899981649411	-0.654457480705026	0.176165194589203	0.5887378756102469	1.3400697138046116	2.0568550310736557	0.09089044755836397	1.890125884950898	0.18597136005556955	1.6130254592341644	-0.30986396047831993	1.0269938455143532	-1.1267327804139784	-0.3097981773167634	0.6685045310426976	-0.1571279210728184	-0.013208324407947314	0.7415464220615121	0.07213715831838508	1.2711649261533566	1.2995005612847041	1.1762043501461181	2.0897746545258165
1.1459786598878872	1.6990002756212896	0.2719969014332605	1.510563101020095	-1.2181249747806946	-0.13095352873751928	1.1083766509647335	0.9155886099562667	1.162389139021729	0.8302949547005709	1.1598717479496607	0.33703208947345875	2.4767954551158398	0.547937579229894	1.968249093458568	-0.7590777333135827	1.2834687546296757	1.3776701551344135	0.36971971818856325	0.8868109132858362	1.1931426911988914	-0.4403406865150519	-0.5237410707151803	1.4781466765353886	1.709188187687689	-0.3365348799520805	0.6412983374604545	-1.636776144942945	-0.7088299030856295	0.7983429922576831	0.42752018935785474	0.9906381058388783	1.9837543582783763	0.22410026831215518	1.9812872801838288	1.147189766867818	0.6096405350409079	-0.32030717613989357	0.18811042764170657	-0.8837417979046042	-0.41947971078900287	0.5892999050753929	0.041465975068152604	-0.6600981629642165	1.712794241512179	0.27818232672223714	1.0864061657107407	0.046331721700565355	0.6265004791198996	0.9724486284338769
1.0063481087038473	1.8696482521981432	-0.9762876151858328	1.1154447895052175	-0.5772523617700301	0.970274503641598	1.0859096967229014	1.396143687317438	1.292824839599969	1.1776898243149159	0.8733408187223638	0.6631759278086273	2.0556242755567466	-0.19447498626589635	-0.7426983006438621	0.07333738489529015	0.8303161261986296	1.8600368298386711	0.3503284610405101	0.850463953994845	1.2433753121925155	-0.3222485940832877	0.10400982001357521	0.6173099010485543	1.867369955703585	0.07070479532966667	0.7860672981035105	-0.24710356539738734	-0.548549809178411	1.0003505071089303	0.7773613227979448	0.09152270845085182	1.045741262910833	0.7601024448047975	1.6813582818912065	1.815133797300724	-0.10894921190664886	-0.2600052668248363	-0.62871154202645	-0.1676527472116091	-0.1613374344775625	0.5917590680897448	0.004610016680673661	-1.2133043431101624	2.149811157763777	0.36567226012420234	0.500910899803167	-1.3710028613901473	-0.3255289768557118	-0.4552973184230536
0.40838386093249546	1.3261946238059148	-1.4094703125049477	0.7931130058308887	0.6417711368673845	1.1502160130984733	1.2463643983950963	1.1847039003284718	1.3387091420894601	1.3006900405893764	0.5599043927512267	0.6212853443200635	1.0131607788272103	-0.1028225475756682	-2.5924504792554237	0.8876977888332137	0.32303600204820426	2.059439986054607	0.259717682934216	0.7634641085783546	0.8839834654965705	0.4017585494761458	0.27342128575467733	-0.09321457237731072	1.5380362144212916	0.5347706903065826	0.2493072864933835	1.047927082286019	-0.24825624480124706	0.6818487403722024	1.4308235464672379	-0.5627906328393028	0.2784553792315877	1.30400253801015	1.1920709076059715	1.8173901715416223	-0.18182998582434146	-0.505578571629094	-0.422861306821738	0.6119383333907716	0.4821767144611233	0.6777907771700714	0.1871847192172477	-0.8954557451174093	1.784861205566495	0.6865037589649995	-0.3044125038645805	-1.805311702830265	-0.7529979093869718	-1.112882705540204
-0.3694756637375429	0.7207744022030937	-0.6681283702481594	0.9399620760946732	1.334937481746696	0.40983270709277814	1.4001178853717164	0.47888042737524367	1.2779672561077708	1.309793218752737	0.6536010886223728	0.3468314103700917	0.40691087684059657	0.7018222109077286	-1.9656367545207842	1.340439634959685	0.16814221842994956	1.810001470000523	0.13079418838020798	0.6627116843732328	0.6747407432409204	1.0936622238803761	0.02385547822140939	-0.027265895572027667	0.921779602217263	0.8612927907954994	-0.4367732891870317	1.1763675094429582	-0.06119397850390618	0.1353609936268032	1.871532590253526	-0.39991745443412785	0.5154549278323576	1.463790312780002	0.898900269652801	1.3278962624905801	-0.03197623668188705	-1.0520550797362342	0.7992787121749403	0.8648448823094599	1.1016661324975525	0.892220563577556	0.7892528356915469	0.1602310203410626	1.0070631237054442	1.0308892450201677	-0.9303156421906539	-0.9509136323535039	-0.2084998700646035	-0.7753076405177239
-0.971565560564162	0.7497947595137833	0.6405454408112432	1.3768308967418192	0.8874298336446453	-0.37976036717327755	1.2447501537153804	-0.2966295338318615	0.9682775923932115	1.3783555374809877	0.9338795299858573	0.163251632238064	0.5313756071779079	1.2623156511975195	0.397659837684293	1.299262158344323	0.4298832724643302	1.016044429682712	-0.09131528973159475	0.5587116016627275	0.9033314565648829	1.1825594887417985	-0.3669199498854102	0.6496964395392716	0.14260428680339324	0.8323901393175216	-0.7559215269741828	0.06422017514895789	-0.1389543236060979	-0.26935447429848397	1.7144616974355127	0.3977168085665575	1.400792997910441	1.1763851630718916	0.997226704648233	0.784485680870801	-0.30591622119430706	-1.44762382206239	1.998201291188595	0.3987535543649497	1.2429956913237303	1.2741265744709283	1.472773428870083	1.0032552424649337	0.41986842135496283	0.7187993123606122	-1.1031047181442373	0.45965846784088815	0.7391541769532898	-0.24676038103301653
-1.2422104378773646	1.2331855810567274	1.7192148481754945	1.5623055430630148	-0.20310717747346824	-0.482742875200666	0.7203310327723548	-0.8442211667714602	0.560065891764823	1.4179593631717822	0.9355462781795566	0.2682276375564551	0.6524276756871975	0.9095555281740783	2.148452731414025	0.9593185768512379	0.82323364646577	-0.08742485404203713	-0.4018408010880674	0.4336597624501315	1.2492991909910343	0.6604216265423247	-0.7209570622334472	1.2443408044475548	-0.692803884755046	0.3343849167539735	-0.6843373026264725	-1.3158863708919788	-0.27332323637151784	-0.35935952612702704	1.0417722490937902	1.1110166854709118	1.8602917201838707	0.7204387113684473	1.3026767028800885	0.4999372831943194	-1.103784153546066	-1.2789156657554137	2.2695650390838615	-0.312230996346564	0.8826851818895781	1.7281803305621082	1.8082106178040367	0.8928212272400724	0.21109621922195473	-0.40199312752508687	-0.8722180845947779	1.4351048843621248	1.1529089976474307	-0.36346407909476885
-1.2583649651771505	1.2141932027794413	2.2038838954615283	1.28280472821184	-0.8898647014081325	-0.07316922026972836	0.14599141999688875	-1.144261868610751	0.5424948130816093	1.0827787640671613	0.590314406606384	0.5068299684811755	-0.02861432430851795	0.0017250659173059534	1.7650988938755698	0.6700268367215885	1.0859320594890516	-0.8791276462150809	-0.6091862787049565	0.27441666538598	1.166154843028092	-0.013709523858724858	-1.0344929862391725	1.339854150514312	-1.3552736928717994	-0.5039902416602408	-0.5659651184162412	-1.8622227967060578	-0.12796572558929117	-0.23567222490347367	0.3227357819137904	1.1736521646905143	1.3979667008213137	0.38309784389382023	1.4810280782887388	0.5112792370183226	-1.8995602001058354	-0.6964387897188032	1.7533627363337405	-0.5754647439689619	0.4299374344511501	1.9905039814682	1.7847175211667652	0.061290050797921145	0.06817167661506018	-1.4188849657367713	-0.4977091161200721	1.544610001090089	0.7364981930386975	-1.046626084876049
-1.1882296381876447	0.1215869374649491	2.1029471661033203	0.9177925084393819	-0.7017945723569354	0.07053256081153848	-0.07454734459351253	-1.280706917247048	1.1383826026095027	0.16168511244093348	0.2774925607674643	0.483467397700549	-1.3314411117352436	-0.5641339879087641	-0.03056090078591427	0.6154444737448738	1.242304045336658	-0.7608608764071665	-0.4820498014754832	0.09537904337574032	0.528820834219838	-0.45217696784625067	-1.2832871339112575	1.1519484484540223	-1.574879019811634	-1.3146170719104107	-0.6197265498620327	-1.3046946022991806	0.24866592715779626	-0.17296485634755007	-0.016025345541634508	0.62383933213153	0.5986432145212927	0.1555824240606638	1.421969752306986	0.6540827609103492	-2.174637761312168	-0.34041792190395037	1.2231881107262716	-0.2116839296656092	0.2506946563530561	1.790715627169733	1.6946911279373251	-0.6180909360826541	-0.2889298630395426	-1.2015818767189577	-0.21029771182372564	1.0307204968253354	0.019526999973614775	-1.503561800057564
-1.1386257607204235	-1.3505816564563373	1.533004408022119	0.901506025034314	-0.1528687156251962	-0.43405669055551266	0.12912334256768326	-1.197763217350894	1.7913385097398777	-1.0572713058113345	0.30853482721388314	-0.01655017340583766	-2.1886362360017215	-0.4580123304171897	-1.332026910207161	0.6942471255278234	1.4417708759899843	0.2665361462968282	-0.03947091687696524	-0.06469702721313368	-0.21092662544841093	-0.682515621646919	-1.2967373956769834	1.0802100691250298	-1.2870238416959643	-1.675955092373148	-0.6809824251917844	-0.2822957173483109	0.3666285253585882	-0.3731578377048799	0.040399340513013936	-0.044687432535418375	0.2901584824814896	-0.16097270398929048	1.3094655204596342	0.6988130532411504	-1.9490254331047274	-0.6501422970929465	1.005363656230136	0.28601788301572095	0.2988808877677527	1.1097830098608303	1.6226837946007315	-0.5810712756737753	-0.6650513809379126	0.244029481257267	-0.08496257701737077	0.3741903182380363	-0.37465807063937356	-1.2434750835493185
-1.0717819301183553	-1.8412041882361496	0.7723232947778398	1.076980422194432	-0.020052769147315255	-1.0597494230190634	0.43642005417184765	-0.7240144146027694	1.5929656741738163	-1.9051342968673557	0.5682542683513513	-0.69091249518178	-1.7868077594908627	-0.3028540496888822	-1.1862396578229897	0.7191953452224945	1.639398148112842	1.4787419771543073	0.39532941555605206	-0.15308170051562975	-0.53983321377653	-0.939134491237651	-0.9127809238443526	1.1368307079496616	-0.7185061857538773	-1.3885405150583983	-0.4331332601740985	0.41245024517881945	-0.07563462868076623	-0.6918950438996144	0.14372284268547278	-0.36043519760746484	0.5061356536065545	-0.5613066294889181	1.3315562696224095	0.4882732904481702	-1.6082575314854868	-1.2864331008815895	0.6679254951601784	0.38560676014097256	0.2930718922817886	0.28870272789816975	1.31220830767045	-0.0340143995216952	-0.646125059735788	1.5950987157971193	-0.05797640134044309	-0.08041597717355166	-0.3885928928168096	-0.6279211978182786
-0.8227772644602096	-0.8801775476839936	0.3703233542092101	0.8394995058300216	-0.4161352796246337	-0.9635999715065265	0.5003195554453999	0.13932490783215112	0.33704156962544857	-1.9024082879437685	0.7289216269018818	-0.9000661685019343	-0.4981070002111973	-0.8535159307527663	-0.36275418307791635	0.6557825498035242	1.5945166809425335	1.9817675619441486	0.49648340307199806	-0.12050284376028016	-0.4666446095224638	-1.239628280327678	-0.2318823222072548	1.0250202534663762	-0.19183360855559614	-0.660585674867762	0.19680085293828228	0.5276623852405637	-0.635021561074585	-0.6309362117004315	-0.02283307924517128	-0.18674808066846188	0.5457450529728771	-0.7028725278973124	1.41603037016672	0.060936129150966446	-1.3498344655054746	-1.3802505302782946	-0.1826510087379908	0.17685862086683793	0.16958914806022332	-0.18234399326286008	0.6148637388423104	0.46343068670837145	-0.2462621943551959	1.560402013922404	0.016168217736609515	-0.1808740596228937	-0.37330470149903683	-0.3402232190376499
-0.2412368202248317	0.408642383479115	0.7902985069070834	-0.044280008855228606	-0.7667715248995972	-0.013861554156640987	0.290310427151479	1.0348659115596446	-1.0716973144457707	-1.2345179659364305	0.6687144954642692	-0.3038724420800622	0.4277440795265135	-1.9304609479929207	-0.12781568633489834	0.5914942418170216	1.2103092860655724	1.4484981567394204	0.2646730506450855	0.033497706943952495	-0.4913992895467448	-1.3254259714110694	0.3688963446225163	0.6992659126113087	0.11390729294210603	-0.022138964596319834	0.942148698139135	0.3164347198474113	-0.4824404864379297	0.22466138636712232	-0.4310151134206657	0.3164166560298611	-0.04586470854920693	-0.31187796545011787	1.3116725715563458	-0.3445053691194673	-1.005672326404128	-0.4429611838042717	-1.1443395704854284	0.2298875479176093	0.19078502747470494	-0.07884094612044364	-0.1300513830360515	0.6450327032023782	-0.05248548628564838	0.26236305766061224	0.2916867419562835	0.08487747884994526	-0.48657261915620914	-0.5260146812841711
0.6124673518100452	0.45310798708870514	1.7981731260464844	-0.9963733312044049	-0.6276985010006876	0.9606830754289777	0.022324899603360013	1.4650543130743925	-1.4955004075174267	-0.6127048809315612	0.5347540566610534	0.6827937390847835	0.10999046362252034	-2.423185328261062	-0.7159234713544629	0.5298837688679477	0.7379048624483283	0.31923345752274057	0.007198414514012002	0.21253771910630245	-0.9876007241986255	-1.0432806774890198	0.53684022808728	0.554177389622491	0.19944181836134342	0.06164895134505175	1.4672538229007657	0.04058311720802023	0.6041363197839196	1.6537091659524539	-0.7901891449132278	0.8936885940465668	-0.8885012165394962	0.33046727586536584	0.8767420499172891	-0.48339089840106386	-0.4265459152790918	1.0260695286075712	-1.37063896360563	0.8263087441938088	0.5547323410373401	0.3129927006561963	-0.3761986738600597	0.6646047884048232	-0.5441465603147597	-0.9257966918739148	0.7992349944158338	0.5668447341206627	-0.510974280516937	-0.7003414410319533
1.4102959506744457	-0.9413776138626777	2.4349478375260505	-1.215139350143961	-0.24263227929439404	1.0393537276575069	-0.17722348305649716	1.2379529510101812	-0.7938536099130928	-0.5987614524068329	0.4561437900705385	1.2008283554841748	-1.0651061209673915	-1.4808924032250745	-1.2711997273156994	0.36790695111136373	0.5172991762870547	-0.6926566719385167	0.006766273615965362	0.2531789100697876	-1.7033154111852562	-0.6451764930581205	0.2718147250312995	0.895509685034883	0.14315387845610253	-0.379673860503392	1.661664832001116	-0.25501974524496973	1.8222329798412693	2.7816842169935545	-0.8893939498072843	1.3257764564413146	-1.2737890763676314	0.5289234600248575	0.20337166305131535	-0.3481329758689479	0.15864349310462694	1.95181573284225	-0.6108744442881118	1.5493194552225558	1.0309870956527516	0.41875281272434406	-0.0028690635623562547	0.7325817224407949	-1.3617409459680858	-0.8750286613142252	1.3284487261920146	0.969720317123171	-0.2730589407612728	-0.47272130698414855
1.7638016609311837	-2.2124743244297855	1.8606724940795334	-0.6314788846009072	-0.1388371139270456	0.24022848326037682	-0.4076028621798478	0.6652168633323682	0.05616624990843027	-1.0458900569071374	0.3779422184319745	0.8146329197517839	-1.8129244112993705	0.4008354694259292	-1.0610154469090216	0.13018014333245145	0.549959310338275	-1.232346837749219	0.26572930948782864	0.05569315412345543	-1.9588893441612851	-0.5644576274129929	-0.051406812096047916	1.3765439725602318	0.06574125603491357	-0.7698036165611423	1.6487380224721715	-0.49471368334914495	2.1306258340219015	2.7984288327587286	-0.7945755251276294	1.4567385545100804	-1.0292441517544426	-0.05799116431063916	-0.5259290667069767	-0.18127778981361503	0.34554006453948366	1.7257188241717878	0.3974736601700604	1.7670809834564793	1.1397940154868413	-0.07375433883594162	0.5135181176368432	0.8409254552050538	-1.5196492153678858	0.17515025229485054	1.5081463376669744	1.0341012264888858	-0.0009945938588213376	-0.09913804221609504
1.5416887226435638	-1.6919680215659874	0.23026752175362017	-0.04101700688999064	-0.339666071303295	-0.4616463433751774	-0.7748374166781394	0.2769438635284986	0.12032592734630798	-1.236706906105938	0.23266519174849568	0.021532294060768287	-1.2084343987032176	1.6771213667178644	-0.3251521785503492	0.08595467516017255	0.46293404707407293	-1.4441639181585213	0.5779288279516283	-0.3023512235741988	-1.3352174582680174	-0.8969160265114482	0.006613799883379242	1.2331606741719632	0.1520887694365065	-0.47657743463779073	1.5696232592832189	-0.37791471990449366	1.380944121865065	1.7436245025437849	-0.7086555982029873	1.2087220625196478	-0.6251570991578997	-0.9004485494253176	-1.1957822750072062	-0.21305871400037849	0.07213216887592683	0.7607235432545133	0.698990118026122	1.3895080720163233	0.6937834336422674	-0.8684168495780877	0.6237823161719298	0.8642233286095888	-0.48476649037828323	1.032488611574744	1.1088054715900009	0.7339532167738625	-0.08299433256037375	-0.14197588319280502
0.9774883935077255	0.4982105173916733	-1.416802555734372	-0.20396846833450294	-0.272041996178884	-0.17086841278995313	-1.1650032349319048	0.3466874092783214	-0.4426768099022701	-0.6091758547233945	0.1285996908937922	-0.22830687084771634	0.4246486379811505	1.233179899284344	0.17155486678209328	0.4552093345064897	-0.04936877875999606	-1.600244621216189	0.7767063034400029	-0.6160913306684284	-0.10321531722331947	-1.2270492023105282	0.5938992692137584	0.1557864447410549	0.5414976824219209	0.5437176427173622	1.4387696770945442	0.3245926071002055	0.4391400063757488	0.4806187137849242	-0.7076573335159566	0.6235970605243041	-0.4884250387880947	-1.0695368178703606	-1.723714166976917	-0.4238874376697069	-0.249637561988208	-0.026152015853573688	0.1145667754235675	0.9269550004650294	0.03659401462917775	-1.318733122135879	0.2744346531870599	0.7652664108914	1.091327985710976	0.8859546870102345	0.2969669638717588	0.2577761853623621	-0.5466506889683759	-0.6950764840751289
0.4507727188217462	2.479143140976656	-2.1539395067423928	-0.994190388418072	0.47527346361004796	0.9799307868291499	-1.3579017880202404	0.713482571693334	-0.7010667797478584	0.6510073881127463	0.21538376718954066	0.4505008220999017	1.8510963826342468	-0.4772007085083803	0.1288411949340706	1.0009420174273038	-0.8356870615995168	-1.7365571435905762	0.8501529919212353	-0.7364457346039505	1.0495578500707152	-1.0533411813295748	1.4615402137057543	-1.240359023338371	1.101270692442057	1.6091666883916076	1.2177179887951752	1.3290183676331522	0.14421169302735834	-0.16654807053094275	-0.6715309598018178	-0.11437438563341154	-0.5031234499291769	-0.2810000144075607	-1.9720434116197239	-0.6147237913811958	-0.19831593518333776	-0.1794468880955101	-0.7027007185280412	0.7988915354888093	-0.3237016472061141	-1.0733319225920177	-0.15810031522259282	0.5946694803672758	1.938846921174321	0.03626051003213207	-0.45214130131017427	-0.18623050020574058	-0.9743361670516237	-1.1804444615950795
0.18736363995993277	2.5878014023144966	-1.927910644400012	-1.6233967760869683	1.519700568831999	1.9925910343366058	-1.3276524239175733	1.0270561317007891	-0.20779523729379126	1.7504914094994686	0.39835580378360663	1.436908216983685	2.1056792135954545	-1.836582511782636	-0.01909778997735693	1.0950250438286204	-1.4353148680670909	-1.688382719392962	0.8420540768786484	-0.6763580271940256	1.6542366020334982	-0.34401264011881877	2.151510599028449	-1.9766236785246287	1.4018397249564758	1.9078256328417023	0.9492576017856278	1.947467025609729	0.37600768074950436	-0.16302464422279556	-0.45046279260585415	-0.7217645380820298	-0.31852407829862867	0.7080135766199085	-1.8457647862276485	-0.6735257286684148	0.17728896645219214	-0.020354223174179106	-1.1077691543061505	0.8180181400444267	-0.243449637097249	-0.43907530047854887	-0.41414992970152	0.3731645663281368	1.501216088829868	-0.6176808574561081	-0.7250209769422387	-0.48242525495620575	-0.9865810008827723	-0.9806344846675459
0.18909884915542818	1.0663818252737023	-1.3250823393963798	-1.6176915781368464	2.021090777725091	2.040382098794791	-1.2801710380177294	1.0802583594490616	0.38505060509986333	2.0087422511663315	0.3479440343302192	1.750845240070691	1.3213616296108786	-1.5941951059282842	0.2594266566711662	0.32631886627496026	-1.5853924164431727	-1.367307854677905	0.7207171320137108	-0.5134142079159502	1.7574574964691339	0.41412043455721287	2.28979091089239	-1.7027557451315498	1.0778391674856487	1.2711562771525333	0.72509506694401	1.780537650746191	0.33712177904727586	-0.07702425950899244	-0.03811609026764825	-0.9306599072070234	0.056502441184702525	0.9052881843977781	-1.5024624156166424	-0.6800541210922505	0.478137092993042	-0.03317235686045069	-1.1239290886126365	0.514900936093997	-0.01843706227711041	-0.06227479201066941	-0.6518773610494153	0.09934640771124109	0.5222664098687573	-0.5623676950760419	-0.44998207021284603	-0.5552163961012472	-0.6751774383379622	-0.12945711238889834
0.38518112061597515	-0.41068634220052264	-0.8228384265397269	-1.3020092357626258	1.5980820330164924	1.2174797229714622	-1.3298908293889293	0.879861653113604	0.11723753960122797	1.4219475749093533	-0.13636564414517757	1.0753861977958041	0.4230415226670315	0.03811994767009611	0.9533652595833828	-1.0121222389414353	-1.4743937580698145	-0.8703801694187447	0.3832706982058217	-0.23976568552159136	1.6323072935052567	0.7195836313554789	1.7814050544284539	-0.9924918461480353	0.24784396485354612	0.3170248037065648	0.5061135836521127	1.179357337376151	-0.3836731575219265	-0.2655575121293724	0.4186068963679438	-0.6499391200839761	0.2362676320358016	0.20666389086542333	-1.3337142746977007	-0.7385394749042159	0.5068003511352004	-0.16148777544691992	-1.2208698313322597	-0.1710995821434613	0.016972580266595226	-0.27665014322978804	-1.1676030841361236	-0.16044166981504743	0.16638731179465507	-0.04268811305417977	0.1571611797976404	-0.35669148643159193	-0.44929829220910306	0.747963132019026
0.7256676800411704	-0.7154809748080639	-0.4918039259767283	-1.228871547450759	0.7042514015695127	0.2692050417337399	-1.256236395693847	0.5006583794696569	-1.0692085244497609	0.5422084026198026	-0.8618292448868952	0.021074416757239683	0.09809522354601215	1.7416279157461383	1.577041513839611	-2.167446458417117	-1.4621883542566503	-0.32612082368969847	-0.23199491509002698	0.19460899850544672	1.353485053234931	0.531980592344722	0.8374022014714854	-0.6481430591847794	-0.529863603189005	-0.19868851183082822	0.058431246192334	0.8284798320418036	-1.328469179037591	-0.47939922684719805	0.7115776824033992	-0.094704311203074	0.019401556949234167	-0.4995379810317455	-1.6062085559490853	-0.8173365827468395	0.5128230937714304	0.09288085195932058	-1.6498501570732644	-0.7882780454284859	-0.17745236771394707	-0.8357069673669119	-1.960504314181605	-0.3327844830962642	0.660798324183807	0.35980463421778003	0.8220511375197802	-0.012320581120395803	-0.5285722541436064	1.1111135425433458
1.0853513470264564	-0.3835498328839538	-0.315231957253779	-1.3715821181146484	0.04529096646222447	-0.24170460122719079	-0.7353681814850562	0.016253247409156905	-2.1878328419768276	-0.10331268040660069	-1.433576127917212	-0.6042106810654712	0.17092323669539902	2.3726547654257812	1.693904185524235	-2.6485477182569688	-1.6471989661471436	0.22636755706105652	-1.04938654095828	0.6692763540656176	0.7923497836622481	0.219474943206088	-0.13132912210292802	-0.8698376060157244	-0.7890124958934693	-0.11047965146993113	-0.8203689950235453	0.8954126377627825	-1.7989449839185143	-0.34448605738278787	0.6462517476979666	0.2616090980324342	-0.2927192500516089	-0.39237276546063593	-2.129254859536778	-0.8388692452929849	0.8041783669503775	0.9264784582358644	-2.184238010375947	-0.9876510611917497	-0.45074163805359285	-1.2811403736321063	-2.6889879412865576	-0.5106715493667537	1.0564087643174151	0.2908657805972786	1.3131257277259665	0.11823807409765875	-0.7368347683002819	0.9773969296505363
1.1943592554368323	-0.6388238524950517	-0.41985036502136897	-1.181306765591729	-0.17579057268142914	-0.3549735313747438	0.1880445281860351	-0.41052575863551344	-2.2948531353155492	-0.38804272116567556	-1.657166221691613	-0.6218781275178326	0.002958799875671423	1.818673695662363	1.2390603016371176	-2.5814613137578992	-1.8098684340973705	0.7136308507180039	-1.8443349675945793	0.837393506312022	-0.0014075847895036137	0.1210443149250495	-0.7034630775149657	-1.217959672234151	-0.5777261227467081	0.1427052427695339	-1.9714813714305994	0.8252926676513495	-1.6905450894477985	-0.01759308553566927	0.12039701697043427	-0.003361590268764742	-0.2910828891331864	0.3295890733739752	-2.3820439870113894	-0.8500460808742771	1.2617362371151222	1.8334878073758987	-2.430541897941079	-0.9946293794054475	-0.746155560348266	-1.4481495360498042	-2.990541137408712	-0.9060304854193101	0.4145783313504214	-0.21522207513271097	1.395567607215884	-0.2632341765011312	-0.7975460583774363	0.7421370665221568
0.8321984684561131	-1.6592480377615106	-0.7881498777160219	-0.42719824654374006	-0.2519750142575477	-0.3937134380091084	1.0090256268535551	-0.5210749675563092	-1.492726596806953	-0.436647096253772	-1.635183613053644	-0.4856761158798638	-0.6186867132485144	0.7464504292772255	0.45279844283030535	-2.339500006416088	-1.7488690533420521	0.8748908378007116	-2.3282431115941873	0.4256955006258675	-0.5994505617373297	0.2648964475383138	-0.6646014072605442	-1.2796869390406918	-0.27579087804743224	0.17256399532437347	-2.8422622246274645	0.1121110062518341	-1.464858574160141	-0.09181548397566844	-0.7368111347648819	-0.8627880139085924	-0.029589826005909724	0.7463086988319357	-2.019613763526835	-0.9446015789103607	1.454438756323662	2.10031148067517	-2.1731760217482403	-1.2777510788554696	-1.1186955216359968	-1.4941450385201571	-2.7220939700551208	-1.4989454994677507	-0.9765088733770985	-0.8967374230574381	0.8826896020414303	-0.9618390421512356	-0.6640068570000711	0.7181554936238944
0.13115076151483707	-2.2768435954687223	-0.9688744358542554	0.3366385092186224	-0.3344243285299317	-0.4826441155508242	1.240843598057628	-0.20775319475033605	-0.7038401711380183	-0.29649512106356873	-1.4800283430864087	-0.5954189768824332	-1.1632610931372445	-0.20227578975554303	-0.28985534908081134	-2.029159752476821	-1.5421765156389131	0.42653108289826464	-2.322666468998482	-0.39138391958527696	-0.5408211043577454	0.49949184583509865	-0.14712290301072692	-1.151382356500526	-0.07271067481027868	0.13524892265028726	-2.9065783231119817	-0.8940366218438861	-1.4242049249484459	-0.8318650097808751	-1.4915573930080999	-1.7420996712863688	0.027301226751936365	0.3602257515154594	-1.2006060003228847	-0.9962833014529966	1.2534752829097704	1.6059213852959384	-1.388659744050279	-1.8764533660147023	-1.498735972879417	-1.49360359920665	-1.9331500438673803	-1.8373741166745243	-1.826429533012039	-1.4172161295357113	-0.1401935098370079	-1.3068536164538853	-0.4372123212388416	0.9674505538572646
-0.4311942641475905	-1.4603921438489613	-0.4531268033412496	0.37011776466846785	-0.1302992725356805	-0.5210988034880487	0.9188226323315946	0.23508731044936865	-0.5792221067156126	0.0718986205189348	-1.1065217124251936	-0.8420872014130354	-0.9733104061124463	-0.8219332780470523	-0.6015304809316953	-1.5436949391397279	-1.4110724377955102	-0.5302343482796815	-1.9306161864252074	-1.0396658959290568	0.11942966677155877	0.7594627925731238	0.4309980934357856	-1.2002443824282116	0.18965059685213212	0.45093640933211415	-2.1868634591335723	-1.2358796239720167	-1.3504056233879709	-1.731088671516005	-1.615922813735314	-1.9365406412267432	-0.3684394455732381	-0.34720667249389037	-0.372297342512794	-0.6482717443224374	1.1159032500206432	0.9375797527840101	-0.16281356998211366	-2.3327982218234973	-1.6392581066532441	-1.216986878464808	-0.8089343666790764	-1.4193797280687144	-1.2876088984573089	-1.448976369280532	-1.211703506510725	-0.7935431992025482	-0.060794682685190345	1.447408363069407
-0.46849453585125406	0.29819327202312057	0.5870744762027295	-0.30929394591037823	0.6002919119511992	-0.49786516854009955	0.5117021130308146	0.26372758863836454	-0.8680625281331436	0.5112993619977563	-0.4407017770743278	-0.8887626934377286	-0.07536501095712773	-1.1245587928836414	-0.29249907944420517	-1.026853702065521	-1.3994506749294533	-1.3741999665291913	-1.503927224095293	-1.0784153884888497	0.7339621641640247	1.092470526686672	0.6376572539828594	-1.5143185789941636	0.610981408543943	1.1098338829230272	-1.3173398575275719	-0.47059751306298414	-0.955784267610933	-1.999288015237423	-0.9266991268861153	-1.2452152438022273	-0.8869675682167709	-0.5953231242525163	0.20247258033216814	0.26031825524682517	1.5578053134058922	0.6782758795322302	1.2028229680363174	-2.325076444469026	-1.4233585708827747	-0.44824064649616996	0.2621247549636299	-0.3455956482946995	0.061291664405934566	-0.833318685153791	-1.7813047984027242	0.28870980797279533	0.6762540036385515	2.0701975847307033
-0.11227239560811549	1.4316287183445606	1.226400170230979	-0.868568543278891	1.4404831022819944	-0.5863010000593131	0.3524068686844565	-0.3805040263477416	-0.8935739966739172	0.5966106021020345	0.255413681897343	-0.6992425247220205	0.7811397335331071	-1.0341225302668757	0.36988373939261593	-0.9326740432074319	-1.2947887377262868	-1.422176524449739	-1.3162684502265045	-0.6576580806517218	0.6374462093689386	1.4691576960813633	0.32743572197395393	-1.769456331254321	0.8686755999907412	1.4731615447287434	-0.9911122506011278	0.676975179483408	-0.406394387230061	-1.4094217533156412	0.17301968160940154	-0.20256509232514353	-1.0214020106699144	-0.29162014087485877	0.6032235629275782	1.3115399486325174	2.3946282930426976	0.7433772994800828	2.117744572379047	-2.0911057361180383	-1.1137347029000533	0.5682678133374207	0.7461192342423238	0.5906177825932082	0.8503968525071084	0.22589749164760856	-1.6753515804827182	1.0309904773334264	1.7431364337446162	2.5577397731478295
0.09109276626021791	1.0328027250779852	0.715350584631659	-0.6222833869438787	1.5338873028902433	-0.8604344768254709	0.3050927312923772	-1.317762026230235	-0.4228713477016363	0.03718786276741733	0.48737517236681577	-0.5684347054218218	0.9042425335004206	-0.4663890696932263	0.7374109902069808	-1.4107175274760917	-0.8771149722790971	-0.5971769787114222	-1.2128495752732298	-0.336169782234617	-0.21095374222157026	1.703990004490103	-0.2738948705019651	-1.6270011361595569	0.4974902417262996	0.9077988795852487	-1.293749003424265	1.0036642004199818	-0.10590297199320158	-0.4882837523121858	0.993116347693637	0.38221572784406466	-0.731647147507552	-0.05807589241454081	0.9592087174159507	1.7689521813372977	2.7421653514851507	0.5594858451396766	2.0461488985279885	-1.9981559279365309	-1.0874911774002156	1.202994035750062	0.37054322309867	0.6572437683353611	0.4265136288729857	1.200048483474426	-1.2173266128668943	0.8038481285916838	2.6173125776827915	2.456813778173768
-0.2482954785868723	-0.22535848460204636	-0.597845658902848	0.15543922634392532	0.5035353509488772	-1.0901252109451502	0.06764839543033743	-1.8316899589899072	0.14019266282782478	-0.8769394777846092	0.0573750228283542	-0.6594638259570369	0.3465926408427613	0.3873976904599784	0.3571772647602758	-1.8136260693812003	-0.17666057246279918	0.43577613772005375	-0.6919926411339598	-0.424597435485844	-1.2078010537194108	1.6292416647321037	-0.7722573367204945	-1.1106048376665687	-0.4606183616110414	-0.4326900736177211	-1.6197759521200605	0.13145422621893935	-0.04758813381998358	0.11735836473448684	1.1633275240572247	0.15600448046757887	-0.4865753862293314	-0.3317167447578061	1.1590019375084062	1.332077138973289	1.9257175670044546	-0.17739323491989825	1.0714137626649578	-1.8491719032632776	-1.2833981020792888	1.0491424141505337	-0.45938917861335515	-0.011154773305282509	-0.5209690780616482	1.59252985328666	-0.8328289514696057	-0.09943765884990378	2.6419916071510956	1.546509951619482
-0.9518261008097293	-1.0179422328515764	-1.5399475779384035	0.5777760334261655	-1.0234600861866807	-0.9945328485290277	-0.32718889154130565	-1.5744548005275825	0.36084926168439374	-1.4189993571441892	-0.6187082781365798	-0.7428549683089465	-0.265695789621551	1.053408447545147	-0.4877355624222587	-1.1848466552478907	0.5436336244445747	0.893305822163268	0.5196988538617006	-0.6235555933951102	-1.7085020749443771	1.2857009497590528	-0.9034187833544204	-0.5232333042675302	-1.301417979748491	-1.6120408679833411	-1.3042234381356859	-1.082921418447247	0.27366284008180763	0.2651787899363645	0.9087518321430336	-0.50657736913017	-0.6509694687628977	-0.7809502141668814	0.9827174991523395	0.5149260487063614	0.3079483716968973	-1.1079596340603624	-0.02528539008598191	-0.9903163023296474	-1.1029184596306945	0.36111810015987805	-0.8516160410088935	-0.5463909251003595	-0.8894925858959343	1.3101603296170532	-0.6044706939316389	-0.8242004279271846	1.700737558388895	0.23326065098929435
-1.482198425105006	-0.8897389136905153	-1.3743141657954656	0.21924495174480346	-1.9819818663448865	-0.6529149040925344	-0.5014620749019276	-0.902970450459759	0.327282771823179	-1.13978979621514	-0.8745228484246652	-0.5262241941968694	-0.47758009369561927	1.1286582940180918	-0.9904125728226033	0.6353703292599945	1.0083332474766593	0.6237643274056708	1.9886499062007308	-0.410778539579537	-1.5796683105322917	0.8658507694445717	-0.6633429147745282	-0.09446929958146104	-1.3152427267767735	-1.7721757251977992	-0.3294704144927285	-1.505172984189798	1.1641917422367067	0.22406751756538856	0.6926171221284888	-0.9361326603693648	-1.0123668827908474	-0.8027558594426685	0.4759652865734426	0.1139159632674467	-0.9643401542254347	-1.6092156257158547	-0.4435803728728542	0.7624957160876558	-0.05472380607671356	-0.21557539247893667	-0.23946938359153908	-0.3238664045851977	-0.4707743121617006	0.6794050174513792	-0.3164529629657687	-0.8994343233032148	0.44175463782959046	-0.6713826482665228
-1.5148892379887877	-0.4969055843221153	-0.5824621924190253	-0.40273122192293453	-1.911818242770899	-0.4686944720408597	-0.23112621978750303	-0.45094774528918036	0.4710297310879452	-0.3788310526972415	-0.4779551125048867	-0.10939435008264366	-0.3945131803409392	0.5982935385340749	-0.6875853195219214	2.6145449077559757	1.0994926082714545	0.17074242749270432	2.8458780923478035	0.2823823819254306	-1.155337722897021	0.49535575738262055	-0.21153897873161875	0.1787328529017324	-0.5329790695398012	-0.9506750722597687	0.6533628143432167	-0.9180578519506295	2.1843658035340523	0.15565337407980245	0.6648323826206021	-0.8054565673653669	-1.043493541680656	-0.37857676800497936	0.025292577516370113	0.33439893461494413	-1.085817166251922	-1.4293969877329513	-0.11411033962256978	2.579373347966113	1.5335869419892614	-0.30218726881333574	1.0121878059098417	0.3750628280020529	-0.0719378748509285	0.11823340017726751	0.10898562553105272	-0.6571690784503386	-0.2722339975431037	-0.7185911451362588
-1.2087772865243007	-0.4404573590781499	-0.22817585126973203	-0.4914525952629569	-1.2940088680450224	-0.6496153922381516	0.2245677998458591	-0.42605764030471704	0.9465108298668266	0.06315720540939117	0.1557810458129593	0.10193471575639372	-0.32536020527723797	-0.20414699129862435	-0.0032008563263897093	3.4841709890485313	0.8826614302714325	0.10396874335729232	2.6551381231665987	0.9461116965614412	-0.7790712468213286	0.15722111050012716	0.27269068484559256	0.3932872145413741	0.32935003272620866	0.004997211615008786	1.0259457833290955	-0.1034330592800599	2.5675302584211894	-0.044956352960532	0.5795927083803001	-0.31209708528267466	-0.5462908016282386	-0.09073134425051717	-0.027136212065385124	0.6279099867899939	-0.36496776448579016	-0.8080495115503624	0.3584533147761646	3.3211079050896415	2.6509846028852517	-0.0566592372401805	1.9553675273443287	0.8137713466127499	-0.39099115686076524	-0.17364321428713134	0.4102153019205759	-0.6810513688269512	-0.1435271941294711	-0.30390151053171216
-0.9132565970813281	-0.36469256707201075	-0.6936523467983066	0.08367726188849925	-0.8757759947433503	-0.8718329258301396	0.4217057753139199	-0.45198754006890474	1.383204273687611	-0.23034683912114293	0.46929604790141427	-0.054624357410702915	-0.2705473947969574	-0.8625729066148238	0.23014376382523333	3.0435429742776026	0.5733936097965461	0.4068313880982427	1.9168113136823148	1.0864023355308086	-0.5280055328728576	-0.16376881616433372	0.6136237856436477	0.5952494917711891	0.6470955566768715	0.2956512078832321	0.8633958231631031	0.15517246574531957	2.1143412424209673	-0.3917957046938139	0.23745794069915785	0.175356379806505	0.1255453447558197	-0.28134273766258694	0.23460804269157032	0.44584356632253325	0.1874241137529105	-0.09069450638491676	0.4877002658346093	2.764923419481389	2.5746390148425022	0.18818681364219994	2.035937888811341	0.7595125890982051	-1.1063416430916393	-0.23807119856137168	0.33038820613771813	-1.0299098720058069	0.36022729748587456	-0.24204144895639076
-0.7320096778296732	0.45620899450709373	-1.324874272992467	0.7059704745829115	-0.8724773314540326	-0.6358487369058603	0.2641524448930388	-0.11988726284956912	1.3174205179485736	-0.8807845732375443	0.3743709758686781	-0.23643892783966913	0.01216773747608439	-1.0644253171728566	-0.2634936290581962	2.278863345794912	0.4697977350137393	0.6144443504806578	1.5309768656974516	0.7933564523551883	-0.35423345407050155	-0.3775862122940746	0.6063843479587019	0.8152914726639439	0.43518970826379827	-0.12816512405647007	0.8201710263337666	-0.1239064782532834	1.378537368273945	-0.5705891923438877	-0.17117118365172823	0.5042309208016078	0.4866308254949535	-0.5507968222230484	0.4221374134453668	-0.04840959129427904	-0.06077354523179268	0.5321042227543943	0.44019962394372714	1.8395450163749758	1.627849420822272	0.35939027668399004	1.5908138239779344	0.6988589644499406	-1.3128172810783163	-0.1911930289440965	0.03914416038378573	-1.2026962447393126	0.5499100249535378	-0.864112081900451
-0.4819667143915108	1.8723861284817378	-1.3406349760872571	0.8063216281589042	-0.9579492342598622	0.0760062301877843	0.05148039808344001	0.4467401984770984	0.7771944874487668	-1.187902457403688	0.2625415806619001	-0.023737396007740982	0.4927292057136953	-0.6655275867539915	-0.9232238420182346	2.141506841140889	0.7729046641246677	0.4770091824849289	1.7556861099182932	0.559345590361534	-0.29234434530141096	-0.42935953858418546	0.1114733600639539	1.1161405545274168	0.07903692477571736	-0.6928172265726877	1.366099238357804	-0.39457667079306774	0.8984398092694615	-0.2748857027836222	-0.299844720734015	0.7404061064588762	0.4148288692427549	-0.3439796473449846	0.3380099543635464	-0.2315376682450876	-0.832367477357847	0.8674329011314724	0.6606994740600448	1.5173920688994604	0.8314643193004364	0.5806562346770661	1.3115698735707615	1.0485218392896503	-0.7093387514542896	-0.11464374608253025	-0.011079186684372815	-0.8163142082323808	0.183529477879935	-1.6784214359360736
-0.03763934101149201	2.7156271609633156	-0.774340732072382	0.49421863630900714	-0.8723413961565257	0.6917453699212135	-0.007894178888193005	0.7156106486771183	0.32941604603658964	-0.8896641859519451	0.47196588023331887	0.49167979663206035	0.7091187938710439	0.20892582361162268	-1.0832288376210557	2.4629061170481195	1.3528238070199894	0.29393963551470587	1.8955019179468258	0.5887467020935531	-0.370017846752739	-0.4888683710125337	-0.7341226992407616	1.4742467977886913	-0.252494149200846	-0.8905022830921201	2.2260175068306687	-0.40627534036767515	0.5437877235741694	0.3178559893605443	-0.14029166489708966	0.924534315461758	0.16354655148758446	0.16815751112738234	0.22354953311018574	0.0916011109767176	-1.4527294386247174	0.5844185885324168	1.1374087816208938	1.704705069812798	0.8097488288635042	0.7974791126996248	1.3791208240037132	1.4599738991161268	0.004457482721005074	-0.06915015152605401	0.3048507616460654	-0.07315502683708822	-0.40840178039148595	-1.9905708325323155
0.4297348217002285	2.094158307277507	-0.2634481342289576	0.306149889244411	-0.7466166219296012	0.6899824285355056	-0.10852289880407971	0.3978563288323006	0.5205517661214125	-0.31377658676334064	0.902295657575675	0.7437678603010393	0.30485466879474216	1.0815336090474024	-0.7612862008409814	2.3054205453710415	1.7423955841704717	0.49576114056245807	1.1570005033449295	0.5218644230014148	-0.3954400635703697	-0.8401222045437842	-1.467033299657686	1.6657575270368212	-0.6671762210808263	-0.7359878300907284	2.6433419826077564	-0.4476091402366854	-0.11015625929769957	0.6570991028974636	-0.07607767426101134	0.9858191496541253	0.016019550784531697	0.206503686519026	0.4353041655246711	0.3538072894273729	-1.6687903771330017	-0.45108300288448216	1.3374748208760094	1.4958343941865915	1.186351500160241	0.7290534127946888	1.3493184530374498	1.2209219593802938	0.04522854165412106	-0.1014321726122085	0.5143447043975014	0.5534169080462672	-0.7535331639503872	-1.7226941678210785
0.6263784519911548	0.5264276907150606	-0.07184169804813245	0.5159776664534614	-0.7643784244910676	0.2146500174577578	-0.49613577351282284	-0.18767995982870195	1.2946594775296663	0.16088595897688598	1.2024703133037642	0.3506791124866246	-0.4050222467814958	1.3463538342721093	-0.5034871016117279	1.2471573370583893	1.522552771845201	1.0122439163395283	-0.32552113384645953	-0.024851335631335632	-0.07046879096803327	-1.5018542716353438	-1.6127451195235245	1.4434124414451188	-1.0804611774424577	-0.5870860732205317	2.1620569434881864	-0.7753061033943947	-0.9397602527810602	0.4652545390965354	-0.3723408420843726	0.8972913981939112	0.08742695754540489	-0.5278543991252055	0.9480049857031656	-0.06001825904623962	-1.786732584362747	-1.7138212649309101	0.9348738544520891	0.4285433484963472	1.130685788313371	0.28630924312224426	0.8707565789076834	0.27128706284364323	-0.39728278744292406	-0.18187938056357775	0.08333615269405717	0.9113784505552851	-0.6849848936021345	-1.4392914507782624
0.4748897837436084	-0.5747104887384026	0.2663012315505125	0.9143227336362267	-0.7555164163647482	-0.11560840972551899	-0.920063222031853	-0.4847035369383924	1.9793771879938373	0.5494731577789332	1.204822328131496	-0.4194932771414879	-0.6701813526319552	0.8083922214578151	-0.5516521671438273	-0.049786362836848244	0.7907604432623433	1.2599578089396428	-1.5656181935120235	-0.7943001835323628	0.5715309280632377	-2.0510419634311035	-1.1389595722491053	0.8975712931997407	-1.039855766022897	-0.6673825617836314	1.0669150308767046	-1.1110351807689782	-1.2520822850445779	0.07880438261666362	-0.7707383750367052	0.7699955628836097	0.4221824857990301	-1.2418082619916717	1.313703827997863	-0.9483909277717786	-2.0816300416299485	-2.2117981439734713	0.3461604878721983	-0.8875290563460531	0.3656810907584033	-0.15278005772430156	0.23535240862217363	-0.5600964769104761	-0.352440469101975	-0.1828767896029999	-0.825635220302893	1.2025987418078647	-0.3843171207187601	-1.582175543590671
0.1798991543566163	-0.4888559786434157	1.1755648147321858	1.2214287668737365	-0.3867453729123702	0.03808215713193476	-0.7379783102932534	-0.3264934414395142	1.8663981739495954	1.0326491081494602	1.0371507269659344	-0.9447477610079918	-0.16996985929800387	-0.0022804025651906178	-0.4985337657892426	-0.674296593794594	0.16087644147950667	0.8247811046038902	-1.8400691282905213	-1.0304641178506369	0.9912994817633675	-1.9749349155056541	-0.5404793291946158	0.5176660027275554	-0.2676412413321222	-0.860879599438308	0.050972676284656515	-0.9494304491355376	-0.7505729395167308	-0.006576812282322181	-0.7735979057476629	0.6990159577643323	1.0605870569952685	-0.8782979339255617	1.1517775620285833	-1.4346891043883947	-2.3340753402565486	-1.4162441642274881	0.28659809225141664	-1.547878950281366	-0.5541903064879162	-0.11200010942028964	0.012928371572458013	-0.533952884327347	0.6730250198212503	0.009740429753730045	-1.3625692595693284	1.459709190506625	-0.11749841329841447	-1.896980952444498
-0.03114365715905228	0.11165283584357959	2.214328199982988	1.4499628244706462	0.2873468274951427	0.39003190897882073	0.29282642383599283	-0.03761116406013549	0.8656516208510103	1.4540638521022151	0.8573742385945624	-0.9054449146505242	0.5570338872396063	-0.26302807767333836	0.08569560163350573	-0.5740925710714985	0.17815266362841353	0.026632495524182915	-1.4598842735314608	-0.35697858465096194	0.6466932001744811	-1.2307387890085264	-0.36269055004009554	0.7355501676945523	0.7636872107638716	-0.9182543823225535	-0.448538491513266	-0.27032780889011326	-0.1532232920542617	0.19901821937205	-0.2906470651481567	0.5996523486274052	1.8722665002876437	0.5404403174421241	0.5961716260799657	-0.9963036697409635	-2.1072376037341827	0.04941387652132595	0.851603629864097	-1.4646426612667143	-0.9572998629209977	0.36839718334265814	0.26984396444616565	0.017975623083523396	1.9470701047791448	0.3516367454417243	-0.881658943673807	1.3027896761160127	-0.026495192798759927	-1.7677652125510976
-0.1332956230435828	0.19477004111074	2.4164241899702787	1.7158852447080277	0.7385690173911789	0.5231999733592652	1.5071534644243212	0.07489494477328726	-0.35361087423870274	1.359318192922076	0.6575521656252344	-0.4869856122496812	0.7223755131551146	0.2638096957756323	0.9242638656999098	-0.4937759728709376	0.7386402498322509	-0.3563335937694686	-1.2218292652737206	0.6786243889437755	-0.281707551622001	-0.3540985660473264	-0.6184091308003398	1.4084931877217306	1.1407365726127254	-0.7366225666429947	-0.5101745850852248	0.33440689181620703	-0.4196621184734966	0.2187907333703528	0.21092479549785828	0.33887445296010515	2.44120992880381	1.791922671668998	0.17967379900833216	-0.0908871901167671	-1.3711600067692127	0.900441144260058	1.3168618119754902	-1.331323026419991	-0.8275141512663168	0.7222361008013068	0.45308676468864284	0.053387792250920885	2.27743655433528	0.6400441503982922	0.2978984286346148	0.445856261861534	-0.13316688397954085	-1.0120663134273302
-0.23367660603514712	-0.2260939858293299	1.490638325100661	1.8635453686450831	0.5847583741568957	0.5192772145421339	1.883425336608465	0.13439863578154285	-0.8929422293339002	0.6382459279066665	0.39928898525958817	0.025085085958338374	0.22896587808585803	0.8961616853684179	1.2518677164447372	-0.8762132164632229	1.192715566506873	0.0641365472218596	-1.2635374370825492	1.1437890514678735	-0.8611628623750501	0.06872182180717704	-0.7656582155415812	1.89329098232639	0.508470042562963	-0.39221069701802697	-0.4094333576667171	0.3425235642943748	-1.4218171001753357	-0.17010001167061786	0.29735689620799316	0.02055509650069181	2.3399841054377943	1.8303436784430775	0.2978446822623623	0.4233893726933101	-0.6261181669031437	0.4890806890606905	0.9799878121555079	-1.5287379355258823	-0.6951515820173872	0.5760747603426066	0.13879905801412518	-0.8210754403837744	1.4134134778119862	0.6784416319879576	1.2041412376377256	-0.6799396250738751	-0.40935732345895975	-0.1128868895338931
-0.3630180437702538	-0.15043345595304505	0.3527170147941832	1.5565626755539708	0.15407313068612272	0.8267125843558053	1.145427789331827	0.45138467434471147	-0.40585880121916074	-0.09681471424099074	0.19944483085841305	0.6097963443169002	-0.23488822325128111	0.7575059156740619	0.7583960775876528	-1.2322971775775269	1.0620090327063252	0.8360178173784999	-0.861655768544261	0.7660507631392759	-0.30266687897589856	-0.013637724275815633	-0.3340155157666296	1.710336076990522	-0.459821415018354	0.02007055196657264	-0.22247340435921728	-0.06723179790925657	-1.8550303283582135	-0.5247041357785174	0.14294577275629916	-0.034828372399504634	1.5890015052060027	0.9977094464227951	0.8472989075875079	0.32790225292492	-0.3378146184843889	-0.5135545914673251	0.026961590060625238	-1.5093685843085622	-0.8523428703908293	0.29458073899493825	-0.3436911754641605	-1.709423522312776	0.36280780275682856	0.43864211777199447	1.2702036754847756	-1.1290589411112821	-0.7606850822384709	0.39579506097705536
-0.43641032739363567	0.9441593600241016	0.1995982867166124	0.782716046154515	0.19728888042553275	1.515989721051015	0.11827064078418134	0.9624566245280587	0.5601014032339425	-0.05196938501494014	0.20528816980892253	1.3301330466683203	-0.08219201201650296	-0.18121432336684193	0.015241762249724388	-0.8391999099645757	0.5551116305572559	1.1405261191188576	0.4860973344618375	0.22484322103192203	1.13026784730044	-0.15199453748077174	0.48524938796382056	1.0525505326437603	-0.8054869810297366	0.4790933588945238	0.1586720378998427	-0.24659684540738008	-0.7468373127815896	-0.26415792707130664	0.29612968579465554	0.28367075163414945	0.7218593195853051	0.5375974076634503	1.3738084282066678	0.20932042327354222	-0.39937025054514974	-0.8785474943323446	-0.6616933009129808	-0.5648123946290046	-0.9411711283657728	0.5555431431441027	-0.291340384065694	-1.4226310514924592	0.19555381956070186	0.07169779764826925	0.8900761288246154	-0.4045228222673646	-0.9890621855197457	0.5770481150615344
-0.40102244837648554	2.140591851565951	1.1515250500647898	0.04068179443946839	1.006680736822713	1.9793342734365067	-0.16144239464673024	1.157562334235643	1.0283695032267326	0.8227825824485578	0.305777913803722	1.9466009718299135	0.43323648992068314	-1.0006283468438437	-0.21796586279581912	0.17152631447949734	0.26985660194844713	0.6500729579504032	2.0901183987459158	0.3017259092940363	2.2812588062845442	0.005917218970969896	0.9962220324452932	0.5274650292169764	-0.38914169398965615	0.9690826684916845	0.7077750477281431	0.12408297646857888	1.2094262695111628	0.5102962951104333	0.899027078874042	0.5755155892841511	0.280210797415568	1.0097200050850064	1.485591783469534	0.5741641483810618	-0.312184287919142	-0.19495891551980518	-0.5348285351975653	1.0184102709642422	-0.4597284909209846	1.397307078789201	0.4239252248591052	0.03809358311183093	0.7761016534799902	-0.21465213558346666	0.8250643532397811	0.9388923175582454	-0.8842475440983097	0.9210304304623776
-0.312682705306292	1.9626765244021245	2.088634153926663	-0.17033500436983023	1.9988163167480424	1.6117453163582778	0.4045633755214676	0.6862095067985919	0.5005517551180955	1.6810822274464994	0.1596285049553045	1.9951096123631495	0.5782071674350856	-0.8932568431845244	0.07721215935838056	0.8261091046498752	0.43608085144854647	-0.18844254811979363	2.5903885420193156	0.8970757963366557	2.2525832005088007	0.29138607929016047	0.7713609153187181	0.4315121007356768	0.028313360354192494	1.399346294411776	1.130250966386194	0.6778600284067409	2.253333076166378	1.0297880849666352	1.3988636790400737	0.27229765365273406	0.2828860512820464	1.6155285338079193	1.0925148141670045	1.1187880563936705	0.1395333088447612	0.7091467213305614	0.02775973682278659	2.025872644071592	0.4624194898414908	1.9756147161809776	1.0723351394098397	1.3626270964165015	0.984521505781353	-0.29852404543183136	1.2151848254091362	1.835222324558835	-0.4204327026953413	1.5770548470397656
-0.21903869232436912	0.1215042016726528	1.9034779085486238	0.02752919971420904	2.2963364704869766	0.659014970265191	0.8993883030394835	-0.09964787524690397	-0.5513364795093456	1.6889134003997612	-0.3724702648157779	1.3304356518166558	0.12731665095896175	-0.15461793419100436	0.23218197725655393	0.46425415654197877	0.6208020024495718	-0.7026927356884676	1.4815573809036688	1.111419688984339	1.2932869538345617	0.27294784220652624	0.15314458313995039	0.42942145823932637	-0.1567124627842823	1.6433309846958195	1.1120402893209187	0.8541067363881446	1.5045605916029505	0.7858074454841806	1.1989868014046527	-0.6460327404265339	0.2916991714757972	1.280831601360099	0.3517041163965841	1.1323844996204682	0.5838503036225245	0.7595248864023841	0.229692474012964	1.659055171923798	1.0429529560924886	1.4687771596222075	0.8795668506489441	1.3863121353071852	0.16082176660263642	-0.22412828182180802	1.4130169359570384	1.7907450955534259	0.15213431901651667	2.0097013674344115
-0.05083255215862947	-1.9948961128887241	0.7038284755286615	-0.004557225270606003	1.6352040979633884	0.047869690803712825	0.4631630029722159	-0.4251797963862456	-1.1408316297658176	0.9369025493107035	-0.9289939437299949	0.40792185738295816	-0.3324642390354044	0.1537147036682661	-0.14969898715041813	-0.45045969877897774	0.26659141295594424	-0.6812969550457921	-0.22097564985015258	0.3102279880706647	0.4230483698990724	-0.15201998367134142	-0.1299521179303714	0.01673168699541255	-0.5695891190082358	1.626504376353689	0.6305621656231492	0.5672440552137854	-0.07454783384635354	0.20463177813672043	0.44217149254648364	-1.4423726772536576	-0.02187840347738481	0.07651310240263667	-0.47222764638592774	0.47110181215410657	0.5309849590059921	-0.14952314416915377	-0.20642785231375793	0.4916925895535765	0.6838261961573014	0.0887149248830788	-0.042196730214497144	0.3622512026498316	-1.0209564437393848	-0.17739957053680283	0.8156539407858029	1.2315915779051532	0.462703307750417	1.5880663768231098
0.2697235737265194	-2.734850890588518	-0.40612533692533026	-0.6366221552769075	0.5542496241028335	0.25769720832377274	-0.749102835168714	0.04441559115487766	-0.7618472285535498	0.2277989449310352	-0.9639409513298091	-0.14887471818824008	-0.2022741959579043	-0.4574940966079284	-0.6217127077953224	-0.9247747556848342	-0.5848330695965519	-0.4277188466754312	-1.0736190866037778	-1.0952683291947265	0.24936044112985156	-0.5897669700482292	0.19501386974271526	-0.8156267591386688	-0.3755963509110383	1.3301900607582124	-0.053294955428849274	0.21686248052622106	-0.8792477503667214	0.14349438575345452	-0.13318388787317878	-1.3243104135061583	-0.5101669209173525	-0.8654550331845888	-1.081184528213418	-0.2382254831391172	0.04050803740830169	-1.1173874276088114	-0.8218341135621829	-0.20835825975545802	-0.30649388920531156	-1.0872668066458784	-0.8113800169138871	-0.48534170462192877	-1.3557045297994628	-0.3317434048305666	-0.3569551660466856	0.7662803107154084	0.30864417267727917	0.421080641739732
0.6370575075364999	-1.8693559449735635	-0.6233094564277472	-1.458678516376586	-0.26560146958982617	0.6258068310300557	-1.7908579458473237	0.7793847450782814	0.09683381137215107	0.007978486335681005	-0.3872574606128146	-0.19414716810484006	0.2775892738289998	-1.2032503881506125	-0.49084453229860303	-0.6542217815700196	-1.2699097065394152	-0.23995776734775823	-0.778849652130178	-2.061174386329137	0.3689437750565317	-0.6105497134314501	0.6466931528084832	-1.5276426981512348	0.5212882193212269	0.7405302360280047	-0.6675466471622167	0.116945817758612	-0.5256606781680305	0.7852965621367225	-0.1451928652888998	-0.34810760234571236	-0.7976313931103006	-0.8059613730591023	-1.2338056236936046	-0.4545441249622687	-0.26345191523685974	-1.3227905967398699	-1.0743544888463512	0.033460394627747234	-0.9824895278583647	-1.325101690236286	-0.8050671457255523	-0.5077098501880333	-0.6087226782521235	-0.6366443915972209	-1.2785346908155213	0.3784496667871255	-0.1832909397130193	-0.6124312043145228
0.8027318126845053	-0.6391413499683072	-0.25941607669603683	-1.7176459122906655	-0.6437742425545973	0.08640434850947129	-1.9606819264142565	0.9577350327078208	0.4802636459301715	-0.16689901222456338	0.25995226763540785	-0.10170555424383759	0.29253198906602723	-0.9223173432348427	0.20903391042387423	-0.27506807349699497	-1.2277336667567016	-0.04859883562187331	-0.3337126175464854	-1.990965287627347	0.013515207599815953	-0.24050628882432895	0.6008928836165072	-1.6340447364665447	1.2147744589980112	-0.10988811478579642	-1.0969150351800723	0.15034146183484073	-0.079223133205106	1.335354036688565	-0.09087722479687776	0.550896691149923	-0.7697006969200086	-0.2984672092034486	-0.9231758537295958	-0.45297215713137257	0.10960099660990527	-0.8726051928670874	-0.9442111340226058	0.4685234439917008	-0.7402974453612616	-1.0096260578017275	-0.32589665626502373	-0.2992130791226073	0.16359914353601585	-0.770654649265325	-1.413616777591463	-0.3943058301220069	-0.6609311416568449	-0.7417756022588137
0.6677860975949452	-0.24458691214064854	-0.19738031511162626	-1.2051125069207531	-0.8086639386939138	-1.4422925041084516	-1.4044401985023138	0.39662150091861637	-0.014240319204855386	-0.8975595264844517	0.37803271729582055	-0.1842119880689858	-0.4549935351733014	0.42356992733332105	0.6854274616211413	-0.363448577699451	-0.6263538885531814	0.33881905765119946	-0.6212764496514439	-1.2160229971736534	-0.9093386391405205	0.1309650066373308	0.07086346891988829	-1.223183423797894	0.9080434804591297	-1.0030752724547076	-1.2908930849126086	0.06385377383068408	-0.4678382046517052	0.9517192721207522	-0.6715765981685524	0.5247621267769423	-0.6663525211242152	-0.363518436080892	-0.47282937745279435	-0.8745231149677225	0.9244781178183917	-0.45950099532554534	-0.7760678735278845	0.25109384164923176	0.10031053338769833	-1.0217119880293537	-0.1165762685083539	-0.6822945763922726	-0.08413838811654213	-0.42340193152207173	-0.992146147686709	-1.5768518877521596	-0.8099787768054941	-0.09413453575245272
0.4499166019445082	-0.6338511566547959	-0.7642053974246822	-0.5141183134636969	-0.8689281382909246	-2.7567319405723385	-0.7139717508652594	-0.2538110312420428	-0.835777784937678	-1.8836173322401424	-0.025504659037228917	-0.31229834927482375	-1.2538236107479022	1.4962451155525234	0.3673686781926374	-0.5809874321610554	-0.17535384807689372	0.7686682889248537	-1.270695670563237	-0.42689827503087807	-1.6696556685897288	0.2711410821515656	-0.30806781070564926	-0.8004782018260849	0.0006477580222177774	-1.51911862979006	-1.1575565591124284	-0.08805448215474418	-1.2095928198805985	-0.22105482944997742	-1.7195875713348376	-0.2930558478080042	-0.7131657885125605	-1.0671289725505173	-0.3308210687868459	-1.6686760622337806	1.4488952280008278	-0.39854903479393805	-0.7181647925789699	-0.39337415474859333	0.730713356073116	-1.5265295776057175	-0.3946669742433239	-1.4066350087139523	-1.0480892953202827	0.29410783785766076	-0.5789826546682001	-2.4173849632036015	-0.5563382754254513	0.5018697954861457
0.44209596442781157	-0.8975250046654614	-1.386470987794458	-0.34460787823646233	-0.6446648801702761	-2.6642891829658786	-0.20739837263615013	-0.27705213692220965	-1.12650355258946	-2.027670799271302	-0.3905187784464721	-0.2549855521504585	-1.20017916728108	1.0054145539800936	-0.3900856569167141	-0.16947853309721586	-0.3686528034232181	0.7357720884363406	-1.2392060021690365	0.11321480337460314	-1.6034489796589446	0.34699249134059373	-0.08057994904012097	-0.7093574256414343	-0.31995842061214397	-1.308017821561277	-0.6875523414713489	-0.01022322736210485	-1.1113808577307527	-1.187592001248906	-2.170026475859816	-0.9894818279532746	-0.8251283722807695	-1.425938363055935	-0.6615643823501169	-1.932191251374664	1.2548902434039655	-0.3144646921548324	-0.5820185780865602	-0.5026295926063877	0.7401371866390347	-1.756017345597093	-0.6465666990979319	-1.3426259349590182	-1.3856051569757069	0.8035407084839243	-0.40098794905708357	-2.155705666934	-0.07710918804361495	0.43628624845878095
0.6141620030756973	-0.5526553100917152	-1.3433386643370064	-0.7005514129309838	-0.04618479602157435	-1.394360816904472	0.19705246334435506	0.3081521917778517	-0.674319217874058	-0.7698576952017278	-0.31188756141552443	-0.20368261789190437	-0.3333091341549354	-0.7951065565675314	-0.8018256980454825	0.845606426169668	-1.0175310477524182	-0.0632032419174348	-0.3250153173089489	0.5999258644903112	-0.8952273706283819	0.5844220242723682	0.43607638269920873	-0.8367384133461646	0.43840808729171316	-0.46049130368595576	-0.14859655828923526	0.3572800652928897	0.022625470052173396	-1.2154304069250432	-1.291937952991347	-0.9058524720504961	-0.7658637778692895	-0.7810630737369902	-1.1475617856595315	-1.0236496295030786	0.6809086182848817	0.1895980858957865	-0.2476168316230264	0.23422250868558825	0.4230028018663381	-1.0893088640354445	-0.39435908435471684	0.0022408186114425905	-0.35922646383452417	0.5933713448558005	-0.27980594794285835	-0.9892752719327307	0.3466438043256767	-0.1041790897992076
0.5835317568635916	-0.05770660288611164	-0.6324119137140061	-0.9384278382302775	0.617842896590901	-0.38406350212794743	0.5490131479579581	0.8460278175843425	-0.1018171523683916	0.945864439857571	-0.010234342363391017	-0.6206955551772723	0.36354740057398277	-2.305956515542515	-0.6653090909312164	1.4120367674792138	-1.5231015069717924	-1.260864124804258	0.4079580983089789	1.0773042056528452	-0.29847304330074215	0.846900276463482	0.5233217167366091	-0.8691638189285833	1.3791327310728683	0.4441857745717384	0.016799302518238118	0.6532551198570784	0.9697757847746258	-0.5510464550268441	0.26016788306468275	-0.2714909518495483	-0.5008985929721984	0.21192091081892922	-1.2630820325932366	0.4416926363347856	0.44579641186590596	0.8516428796240597	0.058625119762570926	0.8951304266113674	0.2370388464977088	-0.012517913995793502	0.10821590728227345	1.5989418681243686	1.165532767618844	-0.15222773357575217	-0.10194567400652368	0.013856221316343375	0.5134930841054239	-0.4827996880565613
0.06474483779185446	-0.06265830803935418	0.0527726087060357	-0.5742138486355023	0.9030508308920703	-0.6210148519457172	0.6529056564556897	0.8487166940893933	-0.11755760471510038	1.423932844890715	0.01824223956405201	-1.5048962217058768	0.1325457473286918	-2.269766022787791	-0.5178538086878272	0.629988968555257	-1.4854078862546232	-2.038584201388067	-0.0834415597227555	1.1439182195298867	-0.2117224297744659	0.766666838714074	-0.04895462294745237	-0.6808838927606217	1.2521223835973285	0.779900378885189	-0.3909160584876368	0.49941360596040824	0.5672072643134851	0.04813937779802114	0.9630718679433454	0.25057060667872505	-0.24909944720853236	0.3586225573021858	-0.779509510297885	1.1302174939119356	0.869100237982434	1.008959740113117	0.05712497982348585	0.3855814034245775	0.16527867271763633	0.3660681189997785	0.16638361408278668	1.8884809798255975	1.6184165670992434	-0.6056496763646433	-0.04478524848788859	0.03381129470559713	0.41164844642190906	-0.35945779986828025
-0.7194973631138066	-0.516470190867291	0.11026166339663647	0.1412560336822222	0.7257430159273172	-1.5131440646425265	0.409836258125889	0.47224102814215074	-0.7236842486853146	0.021771720728118192	-0.3082328607696123	-2.1158625477906914	-0.6769849521376391	-1.005000927157121	-0.741238126349527	-1.0831259917904288	-0.9816520511914434	-1.8621082893239307	-1.4393177245094069	0.4505652969312135	-0.3125266392347101	0.30706784368759227	-0.721088452488814	-0.38173812520658373	-0.018937994500482724	0.4354153778908052	-1.0553021890800216	-0.031365674302192836	-0.7941736089641577	0.22594025345364055	0.06806384353508678	0.42823854785282006	-0.19415838133119917	-0.5029060396500324	0.0072678970555600545	0.5519581317208546	1.5533345181180775	0.4762078474133437	-0.1592539412753313	-1.1606234896776129	-0.2097704697177456	-0.29467814293789923	-0.4669086214568673	0.5408842371286205	0.5023248910414801	-0.14680371260224537	-0.21740531822335843	-0.6602570427549279	0.20222743324765005	0.059054997074259874
-1.1957282814960135	-0.7829461988047847	-0.3724656864496538	0.5330263552402178	0.4044272731907736	-1.6553471082842846	0.1392142438331008	0.12007277911604816	-1.273590234303742	-2.028609120757811	-0.5538361709180604	-1.7292628080738006	-1.0973971791764148	0.16067790486234473	-0.8761477489718947	-2.35367921799067	-0.3587116976860512	-0.9717235000048805	-2.21507539084921	-0.6657722841016599	-0.15857441767256286	-0.014470543020608169	-0.8096022680523369	-0.09218732324699117	-1.202128223328895	-0.07868821670008114	-1.4051761651100914	-0.5031702082596002	-1.5926756968755247	0.1990271420716579	-1.4928797713865227	0.6046847898592539	-0.2845311455915419	-1.2184060499604952	0.5446054500388208	-0.2872252263802741	1.8224645836545004	-0.11589163486368398	-0.2397739497500097	-2.419074626651363	-1.0419867055204501	-1.0589406943000965	-1.258973677774275	-1.1455456103378374	-1.0279728018041658	0.8577060949290601	-0.29935620824361986	-1.1237447956036763	0.08904125608387259	0.4353183593700134
-1.0174572793211112	-0.49763731121469545	-0.8137501118361793	0.2671135850199094	0.1970320331878404	-0.5529177035707707	0.27307771028283584	-0.20128200736300264	-1.2462501146292848	-2.7999254912476284	-0.39737634198839455	-0.5854054047932988	-0.7230309504356778	0.4428164068963463	-0.1610653705704328	-2.34491712636825	0.07951118855961861	-0.13414599195143	-1.5558515920725315	-1.32837287204479	0.13304544815633906	0.3490772050669908	-0.30215229901119706	0.1551049096063162	-1.170220250439691	-0.12667562493247764	-1.1816692308385413	-0.6203014134925219	-0.9957587129615321	0.14564454544387614	-2.0298112429785387	1.0089155928790092	-0.37655689934508985	-0.7550232270536572	0.4920547555260959	-0.056866897655582255	1.3958593701868207	-0.005277883742346995	-0.11962428396094797	-2.33109076942065	-1.8401239496107984	-0.8170055917138033	-1.5371675711664645	-1.7008471413687687	-1.447574384326608	1.3122243104072928	0.16679575759779783	-0.8467921766358241	0.1584444198530157	0.7287186054387045
-0.3837507825181726	0.01809326745602077	-0.7830419317793214	-0.3437200300510362	0.005455453951663268	0.8101244757108352	0.7418755559919916	-0.8373021381848378	-0.7931033999668906	-1.5992864690584379	-0.14319039960226038	0.2590950256183443	-0.057126317231862345	0.25661811958048014	1.3527931188900688	-1.5548183228194008	0.17522422628209958	0.05654486796612435	-0.15692127368965508	-0.9910069005148706	0.0928467975047797	1.267260028611747	0.2131382070313754	0.28102553150161	-0.11319751381256525	0.4374284036862714	-0.6742659637298763	-0.46025497803777693	0.20909788775678692	-0.1400010897289388	-0.8424026291426874	1.259376526797182	-0.45554400082735164	0.47699080716620684	-0.05417786561838726	1.2741833401216998	0.6092333958289072	0.8163635314735056	-0.19416040736359483	-1.2019082161958499	-1.900285010853626	0.33409357970728604	-1.267228476388525	-1.0384563596629928	-0.4930776343965956	0.5480546524285367	1.1000215996086236	-0.2003999614934028	0.3123066532727286	1.0781291544593026
0.26781753039691547	0.2651501169085121	-0.3551009525949114	-0.7713364988819412	-0.3258398607752695	1.2264205426968602	0.9319367978577011	-1.7823614199021098	-0.4520246099554441	0.44267348154555464	-0.3618067518542898	0.16592607265097434	0.3301973710209439	0.3566006793009778	2.6104834259541185	-0.9940716652736202	-0.09944870121640485	-0.3665365917851096	0.6550014366358019	-0.020729924319352885	-0.29805099959865844	1.9391913605325717	0.35588324507874336	0.10532190231384393	0.8601269340202798	1.1576105825621539	-0.3487873778637847	-0.18467490987583082	0.6844819507233524	-0.7577309439806007	1.136072661951137	0.830744396147278	-0.5819732207082909	1.1374646684781844	-0.7103572931588825	2.369924194409682	0.04647729884054927	1.5990792635004212	-0.7710056724062186	-0.17066063523181976	-1.0790094828504635	1.186551186200783	-0.9950619719635775	-0.28347770689812757	0.699061757200625	-0.866715860471894	1.7471695294167453	0.23554156917616317	0.3648326061472422	1.3877577667046106
0.775917584514033	0.2217652877262105	0.1041012979693535	-0.8393752236926152	-0.5864307446494718	0.7399199553127914	0.41297794013533284	-2.3337026425475984	-0.444431804303783	1.6559174243202779	-1.0552001954958967	-0.26315265394298	0.5822356120899186	0.7457377827244351	2.642112351712901	-0.8843773201949419	-0.5883667877591494	-0.890850617015129	0.5161124588783548	0.714772055043202	-0.3957945143742164	1.7043586456528865	0.40627819775361984	-0.4240705976530961	1.0678410357835	1.451798577532776	-0.31637351541644715	0.24736387153824363	0.1860850558515163	-1.1562570076010852	2.4083369814831634	-0.0904681679428589	-0.6728042544070485	0.6357211852024133	-1.10020103529338	2.1208264796883163	0.021048374226750034	1.6898667353683623	-1.4860714863749285	0.16531645224001845	0.010373083776018	0.9076281224112293	-1.0792059206858275	-0.21730566541143678	0.9677731846772474	-1.6371775966013844	1.424871780291295	0.4947472183871213	0.23310372816347738	1.2749460240620318
1.3086494266793594	0.2582664781217781	0.3580425022180568	-0.7671122140474579	-0.3765225492284781	0.4795202095648962	-0.44140370574027243	-1.7607225079350488	-0.43295224923302805	1.4516131973477613	-1.456530595941998	0.07266662721134974	1.1536681046119	0.7885014654782139	1.6223404635147383	-0.5629966131900925	-0.9201041573914153	-1.0208050734033403	0.29389116193822623	0.7710836561130606	0.27401488041748245	0.7533362717092552	0.7771367359351066	-0.9982198665674611	0.794358563855852	1.1448224934787483	-0.2830096248710599	0.8624909544400705	-0.2806280277870802	-0.5640602123413344	2.3738230158565963	-0.5807115936088882	-0.5239226513045635	-0.21055926248025209	-1.0451332287369954	0.9251078946243726	0.3738830082675875	1.1874873587198997	-1.5510185966594672	0.2379698973931759	0.6369533514804154	0.04555540657816584	-1.2303848436699167	-0.347977193028329	0.31928472562967497	-1.0795786982174522	0.32857240095816315	1.1005217009821708	0.04027394723716569	0.5318945643536339
1.909370732461144	0.508523974037204	0.45627969746982633	-0.7462487565994058	0.23318503081901742	1.082625283771963	-0.7950788365726387	-0.3021054322241546	-0.010244397190945255	0.563381753609412	-0.8641948648992648	1.2629272556385482	1.8156150944911884	0.2686220513672293	0.6021722635986188	0.3718555446863429	-0.7191673724274196	-0.6393855390702903	0.7830636172677894	0.4879406253699224	1.162526494378843	-0.09772322422515543	1.213407162079619	-1.1146791618985967	0.5113316862822637	0.5155241165010611	-0.014632571664579092	1.2769660483133949	0.13787296648298156	0.9177493488206633	1.5917047512416564	-0.005756186361081595	-0.11915119076818784	-0.35578218040624854	-0.6040484575584111	0.08232762140970314	0.6653700815057267	0.6570129725529265	-0.6628900662055388	0.6470241359129698	0.7041201260340395	-0.22520071450902954	-0.9301669660954515	0.27177518271388684	-0.3624027026281566	0.18295216250211033	-0.5915595735326016	2.180696790126242	0.005529306055442891	-0.4793402800354793
2.190903631988136	0.6351271977816332	0.5446376539442196	-0.636830123185203	0.49525698154178094	1.7479148057016503	-0.30562542986232843	0.8123762250202515	0.705786203473797	-0.05937495115447159	0.4177816513927653	2.017464772822062	1.6074222657391206	-0.1362811427370577	0.2943876946070597	1.2896140524090558	0.0398679791996439	-0.0074416459799359755	1.588443528598834	0.4357445544785474	1.0810483248126586	-0.3131487312976108	0.8821200109168811	-0.555144655972562	0.07783696413316515	-0.10424652993220002	0.30099777034548364	0.8656883403096943	1.0558724939253803	2.0242935973996903	0.8216228846578996	1.109491425741618	0.23939228942273155	0.08196520628238349	-0.02102368365573966	0.11733639696037962	0.5241761003457127	0.375110632453545	0.5303101237130229	1.2247066370210087	0.7510179368017528	0.3545955784838239	-0.1541012591876126	1.611200158064948	-0.5122174024043691	0.9296630420671713	-0.6033375584792963	3.027694310008359	0.20310711412886015	-1.0632494496847311
1.6805114556898664	0.33401311128810535	0.6104388007759227	-0.12675972143890318	-0.26567707496304355	1.1876959191846639	0.48950654656099163	0.5759692413488703	1.11060870278026	-0.2156063284886911	1.2325582155464583	1.0791087426539299	0.06252309374776618	0.3128008820541435	0.43941906230282035	1.2230569968395901	0.9538845917314732	0.48874793242105613	1.6407539024760913	0.6950090946917079	-0.40392066935126153	-0.1680104699376128	-0.5887187184119093	0.3819191054097651	-0.8686192058644988	-0.6574754053153161	0.28665575878750393	-0.47406936404689204	1.394649350806803	1.5266537513992133	0.19740241198955627	1.5466397925535071	0.29031344217311755	0.10786308148529444	0.41396665574618013	0.19480903059873658	-0.10005561384216523	0.10663637973422091	1.059058382769619	1.2621473414041453	1.2135998645318056	0.805447619833515	0.5341235977424694	2.503794037575976	-0.428707885050826	0.6231340142814605	0.09898375013675267	2.7644347032151555	0.43633213597450854	-0.8605298502091061
0.46196833227328044	-0.1372461885157721	0.4525572274391902	0.8866389235028601	-1.723524679142282	-0.6537051350519832	0.8589726382790924	-0.6340283351343495	0.7676485618530672	-0.2599514548695567	0.7884037217947109	-1.1673918093883158	-1.819228710852799	1.3435883268165236	0.4230496051947311	0.14238213625545693	1.5722286939153371	0.6252112337748644	0.6339949445679349	0.8359548468121255	-2.20075624538873	-0.31119020323419416	-2.376682515634374	1.2027169826477486	-1.9376826452883336	-1.2554741370799796	-0.07358401236976367	-1.8957146492184955	0.721344816881403	-0.3052421838073921	-0.5242715253880045	0.777948376176929	0.25555940644688996	-0.5895486183433151	0.5744252847509674	-0.6402303760809679	-0.9054629999581472	-0.3681018761661055	0.6604587926714031	0.5057863328810633	1.822477405237416	0.24845559080683222	0.6158593320070943	2.0046268136912624	-0.6136769667923712	-0.17004016088360144	0.7368716098368823	1.368169885833923	0.394060938813481	-0.20083810184500267
-0.709238115038867	-0.1823387260547515	-0.08742808768886211	2.1212174442578604	-2.6546620569174975	-2.272032509568885	0.76081496283427	-1.3611040367503213	-0.05514872366195838	-0.31324893796686176	-0.395269750259181	-2.8672100657106947	-2.330323417625619	1.8298066304398506	0.16321124237287887	-0.8874912215161163	1.836062405270684	0.5050229009170389	-0.49795480564029665	0.534168499412659	-2.6399840858025723	-0.9263199897486459	-3.0792535417041615	1.706643314399502	-2.0179617928596607	-1.8441443677352685	-0.28529582143499216	-2.2492457340698673	-0.345265494738311	-1.789586214385951	-1.1958634185350894	-0.36888222805353355	0.6857628347258738	-0.994416043842599	0.6140879805138052	-2.024391354761467	-1.4438228627147316	-0.770499864696091	-0.01319147022034131	-0.4547331708722913	1.862279735032266	-0.8258590316092362	0.17517495741630457	0.5698646761288246	-0.9334115079307925	-0.5711766290025773	0.8566060144547297	-0.1879696952094977	-0.026561723376880078	0.26320175937834567
-1.0749140378054416	0.4024880001494108	-0.8530245797903688	3.054563532961037	-2.1482225326357725	-2.1581171638295538	0.7777354461614701	-0.6365048335566637	-0.5713561629592698	-0.05438840962794918	-0.9413927611168055	-2.5709672604622877	-0.9062047012467181	1.0989349058264795	0.04857102825480238	-0.9192751437542841	2.025557482223616	0.49488553200313923	-0.6609182991475181	-0.002546914222204399	-1.2204526494410297	-1.4984621196475807	-2.1153756459743875	2.0282088794762054	-0.5846057468255509	-2.118050607473569	0.14341974894290568	-1.2361419104532796	-0.9920086972126226	-1.5718597241754038	-1.1672216129760047	-0.643868514426383	1.7245017180786932	-0.04968175739438702	0.803723354191005	-2.5392979853698803	-1.454197587792715	-0.5955964189553308	-0.21814716614109664	-0.8868571994422139	1.017421106494821	-1.0625528278914649	-0.2593073349074179	-0.41839609788032744	-0.7620263785191966	-0.34190684233275176	0.6999307200578466	-0.8836585168860769	-0.5529720220519346	0.22175315340341323
-0.6299651937358057	1.1365991445207277	-1.3557675374644427	3.197209276173849	-0.5934005474475273	-0.42684153709903155	1.1974251132259717	0.918463440592963	-0.20706472082279373	0.6937617665228044	-0.04354381153454796	-0.6905571766228911	1.118617368859648	-0.2068330310021751	0.13833276222034088	-0.16809281578479632	2.25030656748553	0.9147712827295265	0.1664988719444289	-0.2970583477026939	0.8252889047771839	-1.4224782552411426	-0.31411912026571803	2.2079075120529232	1.3503660526134305	-1.8152314280707802	1.0900652265733977	0.2642485075342968	-1.030358628429948	-0.08883867230331476	-0.05278596953197337	0.1348264141970368	2.6661202974672826	1.7564221746062987	1.177543979959174	-1.4063181307768262	-1.069289319108743	0.19164579587124117	0.07741588007880512	-0.7127998744250681	-0.16379119887898647	0.0394572359599821	-0.30202752073196953	-0.2068502676577271	0.11019487392669901	0.09284004378496233	0.689857089784733	-0.6218068039294706	-0.729020851320838	-0.05555296233388321
-0.102095825200462	1.3930502847316981	-1.1292309362906412	2.3312439668125347	0.7371339065000594	1.3832383454321402	1.4843645983150302	1.7504954447405892	0.8586034749179301	1.4947897092249813	1.6689255228474273	1.1017982420574775	1.8962885798857987	-0.8251420568095562	-0.10123839908860556	0.42595160789917835	2.144340447399584	1.673853869782212	1.0618419669907337	-0.15312111103883133	1.8457600324008752	-0.686827915843692	1.0217833436861474	1.9240189291211258	2.090059545691742	-1.0273191700816895	1.8450179227825352	1.1525409491601342	-0.6794731041165265	0.9614772639020163	1.6004268470874838	0.8159965993760293	2.50520517365783	2.7028468821690184	1.3809706068115855	0.49118649806076325	-0.666436702591167	0.971934691173735	0.37315699495284377	-0.3681060443966475	-0.7421966903092962	1.3754182847757446	0.01644248096620959	0.5706375528330303	1.0528526209416467	0.376289217459942	0.7982293092459615	-0.16546806304015116	-0.3109555906233347	-0.11097169649967768
-0.15856727764240622	1.089995307137029	-0.2086152208659199	0.6819911836084654	1.0492844042257405	2.0340152456041998	0.9147687158377135	1.099186212966844	1.857918861425915	1.6619687783324553	2.7550071138580012	1.728378279518343	1.0635412291730457	-0.3200065492287005	-1.0351128242221916	0.4904845260043141	1.2417517250778656	2.2147628407111926	1.34408078138158	0.21169698636912665	1.4852133256704774	0.15709031337777854	1.4825711640481631	0.8447537903205599	1.1025243131559532	-0.13689727574303187	1.8044908290351853	1.2498236363504776	0.06860841340517254	0.5450384307138745	2.6373738850929245	0.2450270409514806	1.0148028039293202	1.8491491464795602	0.9859504667623044	1.5335737342151967	-0.45928224210263213	1.1027589197588004	0.4553155318670647	-0.043449760371815055	-0.30708941894764474	1.4808000084316915	0.5079768882757107	0.7775825268860258	1.266600664625315	0.631643293378027	0.6171559924642426	-0.21047449282668415	0.5135188108956719	0.18023753361007924
-0.7245894637128862	0.692986093888172	0.7465729852460591	-1.065010116920219	0.7372092241262574	1.7569355171576067	-0.39243326470329537	-0.16125777395056493	2.1133496757720214	1.0213000707133197	2.3769439575846327	1.6081414086636623	0.004985323011613685	0.4580960188742566	-2.1243631125001428	0.6390532494286338	-0.34377894629658656	1.9431130605111666	1.2159681397491013	0.5389283192643151	0.849685457401122	0.6221674356742493	1.7408902807709794	-0.7762033834785471	-0.3670289118520937	0.5376404546402951	1.0875105871405062	1.2604648526868238	1.3454674769665453	-0.632547750312678	2.3102635061384817	-1.3548043559010237	-0.8598984176850476	0.2474670537441408	0.010563698869776244	1.103540589708543	-0.2663161108641197	0.6166913795977668	0.6996537780977811	0.5319415484550853	0.6413696655278721	0.2893591589395266	1.1216099963867663	0.1394708092614379	0.7245214170903318	1.0505222099472784	-0.030990013865975052	-0.696750288973782	1.295140531949732	0.5214048724176563
-1.1508489120812402	0.599803281590398	0.9414821425371356	-2.069771944569466	0.6542110067005248	1.58822045605269	-1.4171923918371556	-0.5308974698489631	1.5802524356992762	0.11083586381499887	1.0125138301584955	1.7028314645469016	0.09291372848926449	0.4277098078943324	-2.3708721187022666	1.4720023420351076	-1.7803998738368207	0.8201442609494509	1.1472549384141486	0.8384082611377717	1.014343423767078	0.7175375077043851	2.4081276907904634	-2.06127247477044	-0.7651983467729715	0.9568730966356703	0.40776145709906786	1.6550819606718148	2.689722219304543	-1.098674077623998	0.8997132555791396	-2.582637454145517	-1.8273705151735664	-0.278144441138451	-0.946422927146535	0.06444139029440786	0.21822740654938244	0.1280001946358608	1.4394693111596526	1.445373788873068	1.2285586533417483	-0.7772539930935833	1.8377122502108227	-0.5649274737104594	0.19899592313708642	1.349802836512069	-0.7993010231574805	-1.0579453372949112	1.6955240284862403	0.5470934320653398
-0.9830571132105657	0.7313143040588316	0.18909706027506154	-1.9080722611408056	0.9384480440698375	1.8795791818443017	-1.3414673931310819	0.40810988313918456	0.7882026606852791	-0.4068556534215122	-0.1706594269990278	2.106296177236092	1.062152975002836	-0.4539079095377574	-1.5178711853794244	2.528710285125169	-2.199702482678235	-0.4890576021849248	1.0384585378294622	1.219229369429656	1.711575421486722	0.734965524803864	3.047992590711996	-2.2283841105055653	-0.038825354703878726	1.2095870613705826	0.34836565503235783	1.9461893043063803	3.0053132491376777	-0.37563718813922925	-0.6316058773624734	-2.4064349326462087	-1.4498075699358863	0.642998991801399	-1.1931004693559575	-0.4491092883519773	0.8988188207224832	0.06497632454026257	2.277708886509677	2.0919148525810587	1.051550922753157	-0.5168100882895745	2.394778775172277	-0.592862694199464	0.345771537513619	0.980740978803522	-1.216742762244072	-0.9690376665152133	1.6860841218366838	0.16467557027468002
-0.436494806429783	0.7821722016997096	-0.8310337024229144	-0.9491565229663954	0.9005665266155816	1.9031281996518863	-0.5057309793407784	1.5333955909181838	0.30311424647065277	-0.37392069695671476	-0.4695205655760707	1.9987050952682452	1.474877680835709	-1.204521660975283	-0.4505428272782361	2.668899948383304	-1.5073816211513014	-1.1522665850040557	0.4211347752262917	1.5289579603980161	1.7582484647467505	0.7704926133193922	2.630420948299839	-1.3343821096394575	0.4356480756916441	1.2536036371145225	0.8095707810976716	1.3331837504483008	1.6875304769511523	0.5916860496241833	-1.4688997726222666	-1.2349945194171503	-0.4381362100409741	1.4723181405513843	-0.589474363961541	-0.30075341507492176	1.1483620796267688	0.17128984991931084	2.3556585245673927	1.7108274035422455	0.45373945937076937	0.6554174866330177	2.376344583804634	-0.14555297534752487	0.980525728518047	-0.09182746375613997	-1.2238180690607423	-0.6635993773160991	1.4253839993500694	-0.44423044318444904
-0.09048207019123007	0.6721224694804628	-1.1529784841858004	-0.07889997567686279	0.0746354092592816	0.9568098654895977	-0.024683515309459447	1.4716124631763963	0.25046879693935975	-0.11547502891626067	-0.10682614564557534	0.9090360938860053	0.6162934206643739	-1.0066330698905277	-0.18190485748803495	1.495233141177722	-0.4335163686552636	-0.9040960877036182	-0.6149403592173361	1.3666256480237184	0.6322195210575453	0.6140981375710096	0.8859622133125832	-0.20303903633428086	-0.31217293305958316	0.9263753546848865	1.1633247222183611	-0.10186391936783869	-0.37843812409338373	0.734384997039562	-1.4346104581454273	-0.29700385759902576	0.19817058649219638	0.6838415687471192	0.34062615676200625	-0.17139260213294172	0.37242668808273904	-0.1309539417305089	1.3529955526430093	0.42069707017809543	0.03830283004598639	1.3202337686217578	1.6764465179193473	0.022445324029167775	1.3863312598780755	-1.100477310340116	-1.1437651376377338	-0.5341080600386292	1.031510545924004	-1.046515324359073
-0.23742837797543886	0.543548003956198	-0.4315606442590068	0.09111370422302015	-0.9922464986625834	-0.5535257469499864	-0.4962096651640077	0.13394848970087625	0.32607705849435015	0.03706507380569834	0.2900311881240935	-0.4668134544585389	-0.5982990651249418	-0.09882089857927777	-0.6642876491999968	0.008165198816203107	0.22595843855748113	-0.2187655972880756	-1.204553476607652	0.528571317136478	-0.7837653956136373	0.07933209942289265	-1.1508459950678103	0.4031011557870069	-1.5828147186076051	0.21272254922874173	0.8889410351837485	-1.2615404665677845	-1.4560181351735377	0.16006907378789828	-0.8861852825083137	-0.14834182124618603	0.13001715238800987	-1.3113966324692525	0.9529582036855978	-0.4018936390447932	-1.2545231308123963	-0.9849492018081035	-0.017270284507693093	-0.6449820366521614	0.042549895859878645	0.8496129608306151	0.7572014620443379	-0.31276866013093113	1.174853792376344	-1.2002825050895283	-1.1802764690458594	-0.6125033961720848	0.5288211826786956	-1.497143667136038
-0.6467952854117267	0.383020721959723	0.7416325257373737	-0.22676865477649466	-1.3072714683084525	-1.4895444629955765	-1.3479903276656544	-1.2319841535673308	0.2132523233604634	-0.00015595378256915183	0.407127249577709	-1.0083139963439451	-0.8332311219463638	0.6125284695961921	-0.9523464264601899	-0.4245402335216491	0.3338761964002107	0.258297286628137	-0.7038881683476405	-0.6564514787862828	-1.226312036309551	-0.7180527135120135	-2.1571096754802435	0.4615839182528054	-1.9132844630112888	-0.6123033380080122	0.034586738119088654	-1.2716890588048777	-0.7911539590434223	-0.15219241643360726	-0.367131625051364	-0.13207192529484518	-0.20624065238716158	-2.6275310831790164	1.075651839086959	-0.5258057190453307	-2.735749819120104	-1.8668274191930856	-0.7036335211360285	-0.48799166411419864	0.2264010601805897	0.09691569286616428	0.27710489552969136	-0.53848366095207	0.6012583359189607	-0.41831736923852914	-1.1469358458172536	-0.590761053222352	-0.03966320327342103	-1.7034857281423814
-0.9245201157473448	-0.07782744413258713	1.4437369410962588	-0.29108812848269966	-0.6676516694570125	-1.3311704105401463	-1.57104572507574	-1.449314047623482	-0.07546230326069514	-0.22616872939064525	0.3533921935729846	-0.5204119050282063	-0.08527994327223308	0.6055283640624509	-0.49675148740914055	0.39844043658528333	0.3543929427319328	0.3724910409815434	0.35495837240365125	-1.547845981261269	-0.5928308582508006	-1.4717261193354023	-1.9167979271769147	0.5162134265479608	-0.9676814081418319	-1.1891508392621082	-0.8729893587573705	-0.5880159443710513	0.49027673105162517	0.24204997055344046	-0.3232385956333807	0.6020174657181592	-0.3073658216419799	-2.1556640318750957	1.0154725842259804	-0.07436110854184214	-3.071850953225389	-2.123605715143601	-0.4290612674775122	0.5978090717178515	0.25170677504077565	0.14903305372955636	0.4421274034422563	-0.08770379679490897	0.04380971048142839	0.3468464472211841	-0.7647346039057246	-0.30223497337348726	-0.5745786014595291	-1.5768366596385408
-0.9433031737999152	-0.9389592672612769	1.2966632739139	0.3002879588901894	0.05639941254685485	-0.766695273039748	-0.9022755433138582	-0.6114137697289088	-0.3013819176701556	-0.6879003880476003	0.23511830650623244	0.05544935511252166	0.29040005356961696	0.16875426698054027	0.15280579439898345	1.3090883526256782	0.6826425438158834	0.4620149283964486	0.7386792523167588	-1.7482514761452261	-0.09632339258435299	-1.956441139134418	-1.4187229733101567	0.929484875855507	0.039023625546142596	-1.3749874150390902	-1.2832372556899723	-0.4970207998456355	0.6333405605471841	0.6367970208896686	-0.8766362984958949	1.8321983648726208	-0.1498202873903414	-0.8009805721168488	1.0435668224612302	0.562767833376675	-2.1547763861203224	-1.6195446806285707	0.08544970840665302	1.2916813824394509	0.013316415443053488	0.8030742117489441	0.8198982398095614	0.6671282213286955	-0.5319703550599472	0.344041649094606	-0.07282683190075866	-0.004980099945845142	-1.047902722143744	-1.0954248515698737
-0.8347869991343656	-1.7643064983503995	0.698875538469701	1.092722867722574	0.03359597963130073	-0.7734354447959889	-0.04156342055265738	0.23399134514249761	-0.3936896170960778	-1.281779408022877	-0.10651855985180425	-0.16031879407326516	-0.6417499617167843	-0.14455395224006126	0.177636680836165	1.1219961552994968	1.1640810753699449	0.7361041959794185	-0.019021416890255837	-1.3901464117946427	-0.8002488501527797	-2.0670592677814668	-1.5517178185147722	1.436889921723521	-0.06011755779128925	-1.2510078222383425	-1.0090815314220938	-1.495842808059889	-0.7188913675447635	0.16737096080606925	-1.6613530890171555	2.354568190938761	-0.03868695153402163	-0.23570813066497165	1.0169049656860656	0.5114521574271664	-0.7868612813850641	-0.7793935976786173	0.03138932973628978	0.7018553670805432	-0.40783774707558823	0.7803982877263119	0.8356433889653612	0.7476738218140431	-1.3623973393562163	-0.17738924514727747	0.6131156750661222	-0.07558355691416038	-1.5726281593389786	-0.38887252169681136
-0.6629032935081158	-1.8899944662878505	0.2544306341025139	1.1928002463941736	-0.41007858879380965	-1.3697958822611773	0.25099972928758035	0.3874254779533539	-0.6132618198283001	-1.5807747506154377	-0.8268548712400764	-0.9106130350411248	-2.05776295031277	-0.17659182288651712	-0.28196438155571957	-0.08262743616687844	1.2793557868817835	0.8426996068355062	-1.0021197001529059	-0.9023088962136215	-2.2652791923233067	-1.6664547392318236	-2.004144310011119	1.4509135445689403	-0.8361517981100423	-0.8621497855155026	-0.3049833123086412	-2.5244016147544572	-2.1249153704773014	-0.8952363144131403	-1.9672876081490287	1.3619795941626769	-0.1444525770394927	-0.8265406117418632	0.5778705520277743	-0.4073602092853158	0.18423988968161292	-0.08935149847671997	-0.5478820740340882	-0.6637773761272013	-0.9473192239305959	-0.5552438740001513	0.36996269430329604	-0.19618619980088578	-2.261706399425942	-0.29669806740191734	1.0793362173285261	-0.4756126765039053	-2.2038595332794633	0.3041659208495743
-0.2941016887638819	-1.1581989670314516	0.12293516531032271	0.20643230701837006	-0.16332604936764136	-1.627099213556711	-0.013626561056529448	0.1721994932066744	-1.2112575256560947	-1.1543413457640253	-1.6758121412394684	-1.1952781963442336	-2.2274789459292434	-0.13409886370985596	-0.23178876031033763	-1.1962944920403362	0.6862230337699763	0.2432512331324859	-1.0324607517716688	-0.5994602810317685	-2.9340831178194455	-0.6314780932534818	-1.7158712133327298	0.6994731841116965	-0.8064640839946637	-0.11916577852833941	0.3236286700255193	-2.110380143231356	-2.0614692400471886	-1.2965848946171814	-1.3131235582595222	-0.532240286250945	-0.3638885676124462	-1.3438338013416413	-0.3481415869356108	-1.2909276488131283	0.6424933467660816	0.3018082366500898	-0.8878435846176227	-1.5220869929513567	-1.5556020533466084	-2.186592208734667	-0.21424237635734844	-1.2993028745639787	-2.54610915784425	0.45217273232496674	1.3421812102354687	-0.6767101744874277	-2.665001884211456	0.7860816252233253
0.3369688330740618	-0.19193404941090508	0.004724077167368634	-1.284119481883419	1.1652900760262666	-0.9187141346208897	-0.25881578597244204	0.2621666020807892	-1.9478915639242598	-0.14356358784160173	-2.0700001284503733	-0.5858069812112744	-0.6046785295754461	-0.11175159669834196	0.7727940058426723	-1.4135728217398735	-0.48479247796292496	-0.9850368176034796	-0.1900023144050246	-0.5421300877542027	-1.8444073888149246	0.8151150440047277	-0.31656124641660827	-0.5053489997965486	0.5806292053721331	0.917878250993137	0.4332060976591148	-0.1798102446611833	-0.6989450477712963	-0.3284377380606043	-0.011455451531966343	-1.8640641300348118	-0.549172385409885	-0.7079874859385646	-1.3769392649442007	-1.1745435044462043	1.0542952942262207	0.5002579917869443	-0.49066172174950085	-1.2632601673393637	-2.0383299353980417	-2.517549594525683	-0.5804908218870876	-1.3877161472109543	-1.759382099100868	1.4761876422921754	1.3585851043174053	-0.2291425373940609	-2.443976802832157	0.9991872130084062
0.9445038320240321	0.18369256178091528	-0.34168265758813887	-2.2052629815871048	2.488326177078578	0.18818188866431892	-0.16608286509555764	0.6382875332145911	-2.1208527542414024	0.68283906737551	-1.657861028592689	0.22911846591132	1.3768401527484402	0.04202822951096795	1.7938701811107753	-1.0156378029077586	-1.7730932409169153	-1.9234013875160325	0.21388066307491746	-0.6862622047433891	0.27851215001929924	1.95300736618883	1.2341779755730897	-1.566898611070062	2.0674633578883403	1.7582823681446222	-0.06578049640682496	1.6215287850125268	0.3630023169309866	1.1318124537223953	0.952493278502795	-1.843171412848397	-0.6612683081731643	0.5481889513309103	-2.0080708613052587	-0.21022441625231328	1.6632974704874368	0.5691973832443051	0.2413837728593044	-0.5426322453094422	-2.1017725349716145	-1.2842044293652193	-0.8042516596960768	-0.39627731454941745	-0.3352244839008806	1.723744231096102	0.8434534163459158	0.6156410668490122	-1.3396385703539473	0.9919651936046309
1.0393856588107626	-0.2569756106334517	-0.7466871773902759	-1.9520212924759506	2.3124693507139154	0.5483672946940412	0.006657308759347517	0.5560835272512368	-1.2432800306441447	0.653621173923885	-0.7533320027882588	0.32454332664064667	1.8159290431570927	0.35627642595913567	1.5143366147758626	-0.8016304833980833	-2.6845651699646207	-1.6029809418037113	-0.7282559313619467	-1.003695759151064	1.7601883283054407	2.017124285725605	1.6254048828616154	-2.0692898861095412	2.0133605763465847	1.7402657558664911	-0.805642353677689	1.5882506183362421	0.005973782071875329	1.4423964181126638	0.7947812612624127	-1.0913691202873081	-0.6588783162657788	0.9645392782824187	-2.060606112961352	0.5137645684703606	2.065244334674191	0.45872781436418203	0.4602828742706889	-0.42381137362726323	-1.693897271987133	0.06478185601890696	-1.1792184802686498	0.41522112589882615	0.7012537715154171	0.7819507050412955	-0.3710403084777246	0.9865560683567142	0.10407387724225263	0.8364799420308868
0.4205105618194303	-1.0001136698090929	-0.8366905364579509	-0.8873307501182469	0.4918928657255758	-0.1758002175638445	-0.06467260634313567	-0.4213623762651415	0.297512072375508	-0.054877315169626024	-0.10231375506358528	-0.31867194076891087	0.4271790380171583	0.5121094505196189	-0.045298885104054214	-1.0456459183440314	-2.8718629769499713	-0.06989453572171536	-2.271114517950974	-1.4121868627875995	1.6702149855315864	0.9428841987925702	0.6544424786046488	-1.9684501085813804	0.4065568706502527	0.7337555209809832	-1.1890903888297502	-0.21749913842667926	-1.1718135840873114	0.025510818994631413	-0.26694540837232417	-0.7957019056931524	-0.42631844326268403	0.04653164165878932	-1.718275295467712	0.31434086310955883	1.7016328473687692	0.1827892134571794	-0.15548850593275573	-1.1601024191231943	-1.2173192385340539	0.05432762100137368	-1.7255898477793419	-0.16463894297425458	0.7393353735843728	-0.7318435049012484	-1.830479538274289	0.24619716918095516	0.9087696069796379	0.5996011896320533
-0.5421583468701132	-1.3798747352233267	-0.47225162187471564	0.053272665796074335	-1.43358018613462	-1.0668165704570336	-0.24464041939389286	-1.651260417534026	1.4083925774637691	-0.5696951141825245	-0.17291444430172712	-0.851670332796178	-1.200643091090215	0.21249904311531656	-1.302896334530642	-1.2790955245065723	-2.2314323353650334	1.4619327859838824	-2.751570610560398	-1.701412484889982	0.6037577643524066	-0.43141241559419996	-0.5481009988177901	-1.4744445117924703	-1.0430765453494966	-0.5093890072509284	-0.8647936341032062	-2.014944660800057	-1.6772369973809143	-1.8999621143586363	-1.1733958778178677	-1.2998016440743383	0.032052823877245534	-1.0879616172436646	-1.2179837841265249	-0.27362875970457246	0.6549148872981458	-0.10210119470458509	-1.0400744915556486	-1.982110941750563	-1.1991977956647921	-1.0647708744302369	-2.0404477527846896	-1.8274676810717005	0.15221892182167843	-1.8067722214009265	-2.604963882212647	-1.194630645108107	0.5748603400187592	0.3475481485723965
-1.1881948185441862	-1.1466600679091274	0.1300244465103556	0.2163575316874591	-1.8242686552811977	-1.0137601375013041	-0.15727227982589492	-1.9497437357117866	1.2660034131917866	-0.2741197817440902	-0.6963800161690095	-0.6642544766089069	-1.3954371140192983	-0.3164788693025982	-0.8393859672284828	-1.013097788173618	-1.0108232045265122	1.6647560190528161	-1.4901059906797984	-1.6565916754696264	-0.1671261320932362	-1.0713433032520316	-0.7759394644194506	-0.863918763394311	-0.8797680132023212	-0.9396890462563999	-0.07488082363379277	-2.15937674708844	-0.8735244512877277	-2.545470794601713	-1.0430526044838697	-1.7348020773133317	0.4210584047939129	-1.1137151120404813	-0.6207470444757803	-0.23432480206854356	-0.2739820972137028	-0.27553474067439	-1.3561415190575778	-1.9827774427757665	-1.6571717419909244	-1.6093125357758553	-1.7041496894525712	-2.889688391051025	-0.2098654378991242	-1.9191015537330982	-2.154864076439457	-2.028479954919273	-0.3423223813881976	0.1124346259050599
-1.1357354390538903	-0.4618028778123302	0.6625090496549589	-0.2603556389574625	-0.6855080506674084	-0.02573181738908758	0.18755966358626414	-0.895423616958528	0.1402282390739061	0.5258577065986755	-0.9372571079018424	-0.11565410284616269	-0.13376096223862297	-0.4624015732076461	0.9322364395597325	-0.36975550267389307	0.20678098728463445	0.34968437256949364	0.40077525075815024	-1.2643582330523528	-0.06221320664166417	-0.7028372828937725	-0.017921001628308057	-0.366209225807871	0.4475487405501916	-0.2621620171834257	0.49766118136564036	-0.7472980206222727	0.4305807434331785	-1.366329760105719	0.0004778763250251614	-1.0414458532272892	0.39612354812414513	-0.14137834198311022	0.08387598839926877	0.5926692920675996	-0.3695738384411542	-0.42783668064222613	-0.8524116536152835	-1.010652551548121	-1.9095720000731742	-0.46369646198963443	-0.7869452416694976	-2.0106172779856486	0.028112159088084496	-1.2890403461128928	-0.9709631152785083	-1.206738181879973	-0.7209104219754401	-0.1457480650678648
-0.5505738312857751	0.417176010890481	0.9771364845524751	-0.6870446200884476	0.4255924870874283	0.7603580570893784	0.2972625202142415	0.618970683308921	-0.8372502254393276	0.9907133177815675	-0.42219317700443754	-0.002091193571001172	1.1633846207063672	0.04092086597941639	2.1904364207482274	0.1276537171193975	0.8220806179662825	-1.3600330168955592	1.2479811304928718	-0.7223983050151557	0.4324099479990003	0.0021957047564629554	0.6728846532458249	-0.09029322030117236	1.2202375033480126	0.689722399363158	0.3219655669751578	0.6996566448377535	1.0572325082431004	0.5125804129028152	1.0371744377450696	0.8139720836134806	0.01879744951649089	0.469363396441018	0.761586586623391	1.2735825940054568	0.23094022782970078	-0.7381037570778761	-0.046065687958504534	0.30813708797796374	-1.2006451913057432	1.5752290463148473	0.12613442351485363	0.33350059579603836	0.46954476479541674	-0.47878992849516167	-0.13571151042592375	0.9458607093202533	-0.013688354840873473	-0.47331235736038757
0.11296392712636469	1.2139230457181642	1.0455661492577557	-0.5063452962493284	0.21165430744559163	0.3855389226078789	-0.155424592453812	1.2709912877398752	-0.7727496793284128	0.6967459912898668	0.5930354465484218	-0.5150601509500488	1.3076331661818412	0.6929880316884155	1.7446935637388081	0.20140465223342757	0.67852944309497	-2.11235365575371	0.6077079904228456	-0.220496898459137	0.5881275650638569	0.21896113360540417	0.45707559527087827	0.019837366255743925	0.516442850283776	0.7852077669066646	-0.47985365518085005	0.9545800124050798	0.7258760768258027	1.581382941502142	1.3007465713598632	2.7363920842275222	-0.21483023204745624	-0.14664830604238074	1.14962937500673	0.9252534121194698	0.7154783314643887	-1.1733489142041378	0.3685949478992465	1.212851585601998	0.4303204469580187	2.649312121981679	0.4420873150332389	2.2260917044126938	0.5499955849609663	0.07102859928421278	-0.19460801480357423	2.828810113133302	1.1665393022389674	-0.770056244850399
0.5458922691935604	1.4960741489612266	0.8097083904986314	0.2306372496958937	-0.9283989873163007	-0.8202695151848804	-0.779175935194714	0.6642841820149813	0.15183617333261568	0.01616848673423637	1.352007433317695	-1.0320791326729082	0.4612941549746242	0.7277031236206323	0.26994500069722877	0.03362748648983792	0.1945889162143673	-1.5481534184617627	-0.444972282671227	0.2266480920380606	0.3145479875657263	-0.13962495659833465	-0.380554260594415	0.12112984186427352	-0.814563761487372	-0.18255540806740625	-1.2301751563591496	0.2521183283823547	0.06605349210194568	1.387136702470703	0.8253325637462332	3.51719350490571	0.051674936658513054	-1.2466358721114164	1.0997096950528769	-0.20894656277957768	0.5249617906853132	-1.4045545978975538	0.1831141128450858	1.341222748528326	2.0049288921586053	1.83256820873915	0.08129270769727807	2.170126876435129	0.22412263836848656	0.17327504284927667	-0.6170461394158467	2.9332287825502883	1.6811603365819099	-0.7512157438743511
0.7204036646272542	0.8330342589080698	0.22170637484489547	0.9958085474421553	-1.454537118675855	-1.5623355209249912	-0.7912428481047643	-0.3366560000669784	0.9571846798494139	-0.4338504680827168	1.2727826084844438	-0.936935682269525	-0.4099466156185359	-0.010876492145284841	-0.6502651965704976	-0.11836526206237734	-0.04404453687472943	-0.449283689540278	-0.706050820199963	0.6860058449333427	0.0969008897160436	-0.41188461868716536	-0.8514679858855333	0.3016853627081512	-1.32807421430891	-1.228810949252711	-1.3245152353758112	-0.2372907485914665	-0.3418044063219479	0.6246636147576033	0.19871728213783932	2.838983830974795	0.5456884356959107	-1.327626295368508	0.7243672288573163	-1.0709118524884247	-0.04294534756982447	-1.0880473047872818	-0.2442560276599148	0.7889127662273598	2.445585484141074	-0.0183591875715391	-0.49966393528261366	0.4982611951069412	-0.06207052910700058	-0.15869001386836745	-0.4814931426697873	1.2197839836489668	1.0418749066738897	-0.17262478693945527
0.6883345290363312	-0.6535783991760007	-0.5728813579244187	1.3409773813127817	-0.5272147963298662	-0.9380715982749334	0.10741928988510448	-0.6105668121543687	0.9095938813444445	-0.48519741711217207	0.43524196075802685	-0.35337824092940584	-0.798965222264635	-0.8873500199442133	-0.38198061081328744	-0.27359829806541286	0.16009380157310166	0.21868356583290918	-0.14642126101912203	1.1107102106055007	0.24972491369197736	-0.019903598002516194	-0.41217487328085406	0.486741342259962	-0.7185077208471643	-1.2184243037441818	-0.7792299296068067	0.174338187246747	-0.5358723352600439	0.08018212684234596	-0.13498326420397241	1.3507016670777166	0.6803325393576644	0.15014216751617096	0.2621900304673796	-1.0345852659735912	-0.23960616016021996	-0.20910044022962188	-0.45372820571548456	-0.07273959978164016	1.579919120411195	-1.3594380009659823	-0.7719038958320084	-1.078914537754808	0.04264519344121923	-0.6992097231993903	0.43678752388904174	-0.8678576800970755	-0.14798583288158598	0.844045821527801
0.41409153640888363	-2.0252558796111373	-1.2216970604521566	1.314042794016575	1.0064364362632785	0.6589699819441706	1.3587994627311406	0.03729623407276153	0.19544596397699462	-0.40192789713491656	-0.5190797207342683	0.1213199033813337	-1.0308734843938232	-1.22184384511816	0.2581599664975618	-0.5691430526393269	0.5141814042069919	0.25973387604873094	0.33345433721267614	1.3476265296411334	0.5116972952439551	0.829990204495208	0.4806126405113244	0.5640993701398803	0.009907953887978212	-0.11332922346749394	-0.16175320576979604	1.0114472798300225	-0.774091629319216	-0.14456943960536608	-0.19759442187949167	-0.02020574392818915	0.3735116394013859	2.1946817376994745	-0.14296668437979626	-0.5139439006256994	0.21597524831849987	0.8833428139127052	-0.34503243071837914	-0.763205942486733	0.27567832236418766	-1.5452060869545494	-0.6019790327404642	-1.2215225367133278	0.4271029734324484	-1.0157554553692865	1.4666426422424532	-1.79446898813017	-0.9108594881451442	1.7542291214344152
-0.10071493155360903	-2.160522850010799	-1.4232114734571564	1.3222278984576359	1.5673105424049665	1.9709046706875	2.1108752524021646	0.7816608115675916	-0.4206043954567826	-0.32319071591244086	-0.9206742033859696	0.2393529769877437	-1.4797401580632186	-1.039497528332861	0.27519035058555635	-0.8915500249053345	0.673729232356898	0.21002415049385048	0.1764024250076992	1.3583607209085586	0.44323922601956733	1.3542368566403025	0.9186540737916241	0.586279883569356	-0.027993368372773483	0.9492512072077812	0.0009205546269414734	1.3037396381569724	-0.9495156026696194	-0.3221220388601884	-0.19735206301874034	-0.7107155804449449	0.28437261450259216	3.3762986007332834	-0.4619769237296079	-0.2565549083412017	0.7784281464641073	1.7427595555061497	-0.20112025200264472	-0.8901752087830331	-0.40816834392967266	-1.112817407818627	-0.28057088309306527	-0.1624834670029226	0.7322979011361047	-0.7098486256840781	1.9029328167785897	-1.320127234722345	-0.8934719591515762	1.9550728077643764
-0.5996607620304846	-0.8423627324345182	-1.1715134212968958	1.593501640127126	0.5979245410783937	2.077243190804578	2.018391837857014	0.764434477370843	-0.4588740800864432	-0.038496390266689474	-0.552758181124532	0.35314776378177054	-1.8275403812557176	-0.9006861641376513	-0.24487636411404837	-0.8766094754301149	0.6679636028962324	0.4997613129354132	-0.18619626784927398	1.3315515955949337	0.03578115376265377	1.0303836572970808	0.4763296713054062	0.7521826171414543	-0.48699589545272526	0.8617409169072552	-0.27966034407004303	0.7113873792522099	-0.7019197725266634	-0.384928696821187	-0.14938350043682205	-0.6595412822278881	0.997422870644527	3.171068340286211	-0.6225164515083764	-0.32646870341855305	0.6734810678438675	2.0731330035003253	-0.32857130722629513	-0.41576941085003605	-0.14430239052865557	-0.7375498797324365	-0.13376355509249804	0.7728438002601529	0.7459163696815201	0.21355978790010102	1.7974449953934717	-0.48360797787213494	-0.5401517036771644	1.2726447747751064
-0.6413666484617639	0.901067902516175	-0.6992803460544733	1.8262059420845327	-0.8513768663851009	1.1319702927911701	1.3805372081506464	0.012627357343205877	-0.12447189748911316	0.5775745310983363	0.27673205131375667	0.8032463810194373	-1.3715752518662494	-1.067060779117496	-0.4649270414951124	-0.3067378212123613	0.7950824867209597	0.8739762503769968	0.004050899035901407	1.4781299010177114	-0.269576740843342	0.12398053536533438	-0.4454102612957919	1.1276212821817593	-0.3431591792109303	-0.2563804787400954	-0.5289875031275942	-0.12354268367811971	0.006018948279551644	0.08716373100163864	0.11269111495844633	-0.13168537036612066	2.077649207536431	2.1220881670669254	-0.46111412158729387	-0.08910720031194783	-0.24835455475333354	1.7716161928653467	-0.7025064702080009	0.26884084653563484	0.5742063558112595	-0.374157575964005	-0.14603475584961428	0.6611542162549096	0.48134367873353545	1.2594338353125445	1.701925227966534	-0.2975298707908978	-0.38364649478165896	0.09993074814284356
0.011180932869051627	1.7368165872279433	-0.21420925484194048	1.4554756556417927	-1.27057763980691	0.052965207306327165	0.623448349751164	-0.6504233973378097	0.1009933063740577	1.1456885261759435	1.040578917570051	1.3324432865042846	0.04219790207412254	-1.109273376997779	-0.10119010035882657	0.6204505822042938	1.1561365237374002	0.740634650504936	0.8468971029967238	1.7405961389785962	-0.14960265504484485	-0.6197807088995413	-1.0604108202542162	1.4503920284214231	0.7276594846234191	-1.1523960066971992	-0.3223918655982215	-0.25911952135217786	0.7479489176405117	1.1500574976143345	0.6363426655370423	0.4466720071864302	2.2829162864823527	0.9853794370715009	0.08723718074866704	0.849956676576018	-1.34823357610353	0.8971214893893834	-0.9452504330693472	0.6939592239082848	1.1274807219985192	0.397038316622948	0.012819727723397786	-0.12307751247736093	0.013463685876712837	1.8206531311403817	1.7812843125853746	-0.6438526519283021	-0.40373842083419975	-0.9469409361862237
1.0935058977996048	1.3255443886609994	0.23584740098833784	0.30725516529238395	-0.23790224739597568	-0.3568987029509436	-0.09802523884678549	-0.47797628924327124	0.08150610449755724	1.0929073690015492	1.3711469670228909	1.357523692724649	1.6605060974879036	-0.49291304005081493	0.14710397450712456	1.4823423529275799	1.4633851409381577	-0.025742794728578756	1.709876812418417	1.8144799527676816	0.19415066272455098	-0.7163298751664801	-0.8580176762748247	1.343233454733826	1.9292435199847842	-0.7213987268203398	0.3259409740683428	0.6180670916669251	1.1587097595829747	2.1021216200143846	1.2055464363538384	0.6468627951283988	0.9017908282727399	0.07261669058199889	0.8041669706624222	2.0074270844831386	-1.8520091234755922	-0.27883515971950884	-0.6535973863129111	0.8072166924004216	1.4000583139108929	1.481521742784368	0.5908832934092694	-0.4333340586015422	-0.5386806949537646	1.6659013024213665	1.5359195454831835	-0.5621165667916076	-0.18770407216522766	-1.5002637934444543
2.0048883834808886	0.5554815895046953	0.6505673731796846	-1.0642810352553171	1.2580348552138152	-0.005285585265171259	-0.7417133472765628	0.5080220263051776	0.11289095243680139	0.39132338242651377	1.2323674059335732	0.747070296110682	2.4759357393890165	0.5941584448476862	-0.38522013511634945	1.9922545193890207	1.3993714421852133	-0.834415719999233	2.0203162362942355	1.5057210458663823	0.29831476610423246	-0.33348420810546336	0.07798809332344188	0.7674418181807557	2.310349607384118	0.8642818546704458	1.0640668920315408	1.8987426633784534	1.3695276359467263	2.1014090295307266	1.5148834379560967	0.30952705602210934	-1.2854329939871993	-0.6191133280907362	1.3045166971866495	2.4865048449038083	-1.5640294240472592	-1.2573534394516694	0.2068003048653042	1.0141979668425516	1.7144681152283014	2.146609155551483	1.4091645901091299	0.39782949034000603	-0.868917846993512	1.032551853774531	0.5465122288604622	0.4907914675257327	0.4323276211039066	-1.5960592348081315
2.296043413548932	0.4531412114337546	0.9401212285412057	-1.7835757866207924	1.8995809227802207	0.5747440288260317	-1.0861258329643706	1.609805425482012	0.43691096177375843	-0.27006841755170985	0.8277728807980455	0.05044575076099793	2.110434118846455	1.26730317759339	-1.2949170635327076	2.082459826877478	1.066897357001959	-1.0093994567951958	1.833697753825738	0.9938176282284039	0.018730102181419732	-0.026238854624527692	1.1821220410179838	0.17852802432410902	1.790031376348702	2.307193407833637	1.606078339967238	2.563520414398957	1.711563918149893	1.1292318170593016	1.401989215412884	-0.2537336391944941	-2.6445839141982077	-1.0395069988644803	1.3790261197251619	1.9237803400074056	-0.9158573772705225	-1.5525966911408193	1.1907259396244387	1.620657485798821	2.281348660069948	1.858062989506912	1.9474609577644402	1.9007197032851797	-0.5853358362823223	0.28094140917110516	-0.7460904184390443	1.905361751906747	1.122803336474722	-1.4505938171524335
1.9748822092506737	1.0266615680381135	0.9754753576298183	-1.438443171592556	1.2746248088418815	0.7658714125915528	-0.8724207115716055	2.0810418604561614	0.8275142561122811	-0.22336370761770022	0.39388517879076024	-0.15796203902782516	0.9902674517986925	0.8873201289517718	-1.5248732480470186	1.729443365130124	0.9131085615652867	-0.550131834530947	1.5446865438188342	0.6514914898596503	-0.3039638687486984	-0.17354865239328213	1.7640819683013462	0.1173590254161716	1.011218460454807	2.411688735691469	1.9585197678771735	2.0005280746947354	2.093975610333261	0.07199935362656357	0.8903198053323549	-0.48051548109539516	-2.307028541212955	-1.1147413727731728	1.1682608924051443	0.7755197885792001	-0.41787425124215244	-1.088665417897338	1.6801286387142174	2.310994506894155	2.8566356484805455	0.965396405714712	1.7999777742539955	2.9587318092513235	0.3330659836801823	-0.42972379819814605	-1.3398734176638416	2.5349636399425646	1.4473821675662044	-1.181464449426159
1.3574304950988323	1.363556401167591	0.7354402090976464	-0.43454377248282694	0.08320224225138392	0.3868247557091784	-0.211409169923754	1.658359457233686	0.7756915402358957	0.3963553940631325	0.07199680548182172	0.030045389145374173	-0.18243366880638526	-0.16612590692116522	-0.7339424719092024	0.9122454118466763	1.1673098704290903	-0.09347014602482177	1.2872424593017409	0.6259470394457933	-0.2811305658421331	-0.6423379968524155	1.4443814844081542	0.6314165652227945	0.429044584238655	1.1583801926851705	2.2477238869298763	0.49558697485344677	1.9719990210330363	-0.2774103781914272	0.1289615972892931	-0.1381569588720251	-0.9543296044407551	-0.976835049264241	0.9509147593250306	-0.2600462106680655	-0.1739019014023318	-0.3185769631453815	1.3818389211168287	2.36839175438039	2.9529357670464202	0.32507081488035533	1.0510400024093352	2.8308621169360224	1.2800238540664892	-1.0694709046934343	-0.7926799591587913	1.9153586079723326	1.3518335396778187	-0.7625121507937744
0.7274646295394203	0.8244571507719788	0.333919080259305	0.44382254944016464	-0.6475195960630842	-0.17058245005289455	0.4156256843878522	0.6616911955638124	0.08649535227127199	0.8425362903985161	-0.0681637891924044	0.052257900109034146	-0.9169920069101349	-0.8236439760144829	0.20054870943329026	-0.1773626067739679	1.4861367278764401	-0.10305842958388572	0.8768683137367802	0.709900585465086	0.05205603652061187	-0.8825728119199586	0.479711084998873	1.180965148418559	-0.04635932511507278	-0.3452982151740723	2.4084521245365527	-0.9341115142150418	1.0560149178880847	-0.11428209664159841	-0.5825913042917882	0.3556148516959204	0.09239935817891577	-0.8378887351524733	0.8064716924211995	-0.8323343361730703	0.08312385353892308	0.18154407137281484	0.5887902175604931	1.4849773240698556	2.31217084963355	0.3357235335777079	0.1985091319180669	1.716280163166103	1.5087011903199077	-1.448668672446815	0.21863054024696899	0.7134019698101176	1.1481627896975029	-0.16488906932649772
0.23309717910111025	-0.10637980398228451	-0.0747393789779657	0.7725823472193724	-0.41166255719274414	-0.2827539121477488	0.708815136175232	-0.25500861575344363	-0.7761473851942357	0.7330231149871594	0.05399610498199844	-0.2787836269584605	-0.9587572957885583	-0.41722073078283767	0.27497360714891944	-1.0458178015481492	1.3003580479862762	-0.2683972236696191	0.2881101182519082	0.6743676572811236	0.31445842514936334	-0.3247175949618125	-0.3269723363236865	1.1806445685295386	-0.4868527995734844	-0.8913319603162402	2.1494776270723697	-1.2603266100750508	-0.12297265312736706	-0.2701027218263101	-0.7756624787351791	0.3620751548200784	0.3472596336990899	-0.6014316716519407	0.5761418606469776	-0.8818294200613059	0.5994179230870775	0.2876214734652375	-0.04612093468895154	0.22975231989830205	1.1449526646523736	0.5968801012399346	-0.2811672701678051	0.4733757910245335	0.9849622685310561	-1.1951109578771604	0.6710145614732338	-0.005007773205437424	1.12287669349696	0.5484098619696604
0.0449011368365079	-0.3355601767111848	-0.3321705225504214	0.7409029032384635	0.5569187488385886	0.3114999740999473	0.9438331393476668	-0.5070705000956273	-1.0114937164910491	0.5644677308438455	0.5170603811943326	-0.4109946247722874	-0.19240366845114898	0.6767693965864356	-0.3327872555634148	-1.2409984412690451	0.507122703604164	0.11679745262135319	-0.10771470088202498	0.6237018561625596	0.2765098820125381	1.1538305894527616	-0.26145515227368615	0.609209671443279	-0.489244013482785	-0.19826531009163054	1.276071640089902	-0.24544005527445306	-0.595544161016602	-0.9972056024893341	-0.06586341904927683	-0.17309780837194158	0.46129801614537685	0.11008602686180671	0.1654265241154503	-0.31119066830919206	1.3156180122676482	0.4275859646254146	-0.045703313696672694	-0.44571710665028597	-0.026993309166257407	0.5653478232907777	-0.2847232760935795	-0.10858269179439356	0.5441613053573265	-0.1391079828610184	0.4156796232498919	0.2175842839137942	1.3095779091961273	1.2542618598023438
0.38596895229822425	0.5393402802381838	-0.23383300413386965	0.7343795364111749	1.6007104954428548	1.1473255201077928	1.5715175055477626	0.01860874980993415	-0.21026220883847563	1.0302876576313746	1.2532411218255315	0.2617682233582759	1.1568897671109843	1.5130906173528498	-0.46363491660889133	-0.8343517616848326	-0.31506935064130104	1.2048617971069997	0.03532989712800403	0.861787180448991	0.11667780980430834	2.9506803801741093	0.5561148246147264	0.024543899506557054	0.2965676386131467	0.9090693714640588	0.009358176787078162	1.2818229021791225	0.04529945860238429	-1.4372906694642413	1.372285494099101	-0.5032250230882918	1.113487158667563	1.3266496926048972	-0.2203015969300385	0.8892245082662987	1.9084302487876745	1.0325065318367759	0.5044555276011478	-0.17900322619664943	-0.7153514070168825	0.29735388727625917	-0.05149625906052355	0.14502252320129327	0.9325273321055076	1.316518902730577	0.33907893578850734	0.9901675204730364	1.5922217643187395	1.8022388206323336
1.2180037948448736	1.6375703452000105	0.3799688592763956	0.827911480221646	2.030554624797889	1.3088737418351997	2.4321662946598717	0.7844202454164205	1.1891955991561605	1.9338792053858251	1.932078740581526	1.442806588448208	2.27923191651632	1.5762834632519598	0.5081929027404816	-0.4325452068717591	-0.47647662107149236	2.228683482928516	0.48338169296878963	1.3726979458154547	0.09768368609058088	3.92480156112122	1.0960457494746503	-0.029379455585055655	1.2842043363262605	1.2269532178858011	-1.0983897393985098	1.9828625410234961	1.1305811902727283	-0.5941270676031342	2.62326882689957	0.1335213866159665	1.9780901287276298	2.2888197201754767	-0.250825914684643	2.153165444631788	2.016285665529979	1.9214457017406503	1.0368553832797047	0.424606738398964	-0.7366283849265858	0.29486368694392745	0.11542566401052029	0.7499463716361101	1.7284869171456168	2.34518816870936	1.207246700445685	1.623261033226974	1.8048905249726013	1.9816207716637566
1.946542334239648	1.6141826870313967	1.3383901398414475	0.7890429709008626	1.3905207486893627	0.22620585735458282	2.6475943484000943	0.8975798175093511	2.1773889668735644	2.11660225713782	2.0820803968675583	1.9336679357401378	2.12238537863155	1.1917826340438145	1.7692758069409358	-0.5942368157024935	0.07153204325719556	2.247042340453148	0.5102213085964337	1.5781128769078587	0.09173857565397879	3.1226941502470122	0.2988769566069043	0.41890349382682945	1.1085606342904537	0.16369297767715793	-1.6274748950822053	1.044692151378345	1.477139505854214	1.237390968296491	2.5660426974229993	1.5152181049964721	2.0836594166854523	1.9827296000611205	0.12270559903156357	2.362194446972385	1.4396056787261187	2.347581339157829	0.961865827084097	0.42649092299321817	-0.304581491087114	0.6817621341639691	0.0411998980367125	0.9478289416128228	1.5510708619525206	2.3317848576497826	2.5655335919828484	1.6837092250409984	1.640863959549374	1.561436075114525
1.6937455115753952	0.04256114293621466	2.007372507181988	0.49826033440831013	-0.3211503356514922	-1.692633363265828	1.5267202223428338	-0.17982954536775075	1.9968258246137156	0.6730606663121061	1.446860518069528	0.7690618476403892	0.3327331261605254	0.9893647264645387	1.9830993278571594	-1.2556765032172927	0.6398546017040622	1.203778577299708	-0.3783947103726702	0.7995318811322247	-0.3739345164155905	0.622884963807103	-1.8158515727806277	0.8202330112293563	-0.9564658294415971	-1.7800048742795214	-1.6678342719898993	-1.1433103688858601	0.45382748028251013	2.3827726045472217	0.8273467804670335	2.4303996796243137	1.0841154480755073	0.2575688719502082	0.5354104018295394	0.7739442487066964	0.2599274357244418	1.7334670943223005	0.13016816745315982	-0.501059261476724	0.07230270429361237	0.8410829942370733	-0.3249535232505852	0.25125970248159274	-0.3999078591772974	1.405456049067531	3.0645434234648463	1.0629083574105695	0.6946355153142307	0.5210957676340532
0.09420797044659614	-2.0764498585284055	1.6808397457202238	0.18053472412947666	-2.4991004628508535	-3.2502028539758556	-0.4895187728433792	-2.0559091835451646	0.8087757355392565	-1.8661627489529018	0.2731914316087942	-1.6745309261641759	-2.1156835096318476	1.1248041878191355	0.94779292607929	-1.8053659249958562	0.48051032960695617	0.05880056928938433	-1.8817168127240245	-0.9689917289484276	-1.5020475186829765	-2.264602735617719	-3.9419933784414667	0.6670746243750952	-3.8359800887152407	-3.383776597321145	-1.6856844835488762	-3.2728150735704116	-1.4843900799847465	1.4078820271121835	-1.7321690090937951	1.8449396963334588	-0.18185553380186723	-1.7634279570755913	0.5527814328423264	-2.0032629516760503	-1.1165516475706647	0.34001300536454937	-1.0335982331916262	-1.8146704257957875	-0.11798591520966599	0.07787861909912257	-0.93152238550722	-1.1751247641513876	-3.1206749291782816	0.33020890064082165	1.9110576533221042	-0.16324724486969344	-1.0827049025017423	-0.7179463096675428
-2.167538965574134	-3.1828236312206766	0.27344260450401936	0.13455284881363966	-4.095986685191777	-3.38597974405263	-2.0357399150035875	-3.577330965916585	-0.42270444242728017	-3.7949280405448746	-0.8060850586078749	-3.8128759949170328	-3.4831725197673475	1.1436652883399128	-0.0716476721631126	-1.7124079693619998	-0.48270361990908306	-0.2214755915996194	-3.1244729817454235	-2.826439304617274	-2.746596588110062	-3.8272904082374906	-4.506588886769634	-0.04550331398998289	-5.284057775558263	-3.6278062980378554	-1.9795504543361522	-4.123666833914938	-3.204079712734386	-1.2380972067755378	-3.5728739872252064	0.030136514573981414	-0.5659708447693076	-2.6067846653307067	0.11586290675686839	-4.209044257481424	-2.066927361534132	-0.8616274199324938	-1.8006614550834907	-2.7008676973010797	-1.028354443002366	-1.4500383664437697	-1.5489776271421822	-2.5771523827411196	-4.461543276675268	-0.1691532389469417	-0.20391494540773553	-1.68032484259915	-2.941153260337121	-1.423763416966887
-3.7747307909738996	-2.5301233396435645	-1.432752841303334	0.3218129884497881	-4.213787762515142	-2.0225626049004233	-2.1006788824223546	-3.714564037663354	-0.7874106565713441	-3.764448313784447	-1.2733793518724361	-4.161796325098484	-2.720570953569906	0.5692195014202828	0.18276032534880338	-1.003787801123055	-1.6216139606277633	0.31272311738249065	-3.4034121834313704	-3.6234546056478534	-3.12851046191126	-3.2409326478413325	-3.0003934944379904	-0.8952691977831185	-3.9176856400513316	-2.4385131683549472	-2.2949665208760712	-3.416365048065251	-3.7610245354426395	-3.467033337524665	-3.6585344766348875	-1.6476719895196623	0.12162239703788812	-1.8101835905563766	-0.4291508290647055	-4.350209224163534	-2.0703471635506245	-1.0268614456248542	-1.6382279805470248	-2.8029072951024907	-2.283872153084103	-2.6979676906440178	-1.7741966663462005	-3.145549713492572	-3.212983129695161	-0.01749177742758509	-1.763844514380525	-2.8536476430855235	-3.665646032936227	-1.102413376722269
-3.877966239954491	-0.7745556580769708	-2.398388499027204	0.3543825299280407	-2.763430945067388	-0.08009457905574414	-1.0147251085260083	-2.395953014778581	-0.26915289684747656	-1.9989386278493129	-1.166345212758399	-2.563321067496465	-0.45858441311879194	-0.5002026090167294	1.4145581843649973	-0.12838608860380604	-2.245899024355517	0.7329013332843508	-2.6940201416166936	-2.9313607095270715	-2.1404764400627405	-1.1859244850586366	-0.3722415553702591	-1.485743186505525	-0.6042445273219833	-0.6766387817823025	-2.0537067211686812	-1.8341414810010186	-2.9925284324914156	-3.5705994992828165	-2.216006297152982	-2.122652160394537	0.9309960861565796	-0.2856053691392195	-0.7501912732447653	-2.488193811645756	-1.0781782390877364	-0.17459304403321718	-0.6259858751345758	-2.3465810711715243	-3.204427304719872	-2.7297887831607675	-1.315648235981629	-2.64405699857409	-0.44087805050201695	0.2268590445919796	-1.9304035746597497	-3.0519725897853696	-2.6679806062096927	0.010179754510913111
-2.80265923996092	0.6790852976052829	-2.2486986066378614	-0.09901183958525998	-0.6081895991113355	1.2837366737669318	-0.0641550791216528	-0.5210345412819047	0.24852334438161014	0.02333658911234188	-1.0071823056141924	-0.22209079608328908	1.5052390713057282	-1.4377909836664797	2.009163291879259	0.5157278070211312	-2.215646610412001	0.3565570249873685	-1.5203420180110179	-1.388867516273644	-0.3218152493354191	0.799658556442901	1.81026177890341	-1.7757037969079363	2.262119573161198	0.5867434020123826	-1.0172826632250078	-0.3488983460954662	-1.5009838106814568	-1.8790927822443328	-0.42562277658841247	-1.6816564327592094	0.8155214114034098	0.6362936764481512	-0.9011868741704011	-0.10265829926953156	0.3897031109707441	0.8570786321029299	0.525805391935749	-1.7165736283767652	-3.284712039361489	-1.6586026685385424	-0.37108889676713	-1.5773871141560738	1.454594539057058	-0.027006509445054543	-1.2456826396454952	-2.252963972305133	-0.7262695088501525	1.070803575322145
-1.6389618605609837	0.8895198135045295	-1.5309252152535406	-0.9794076496282327	1.0190423174056729	1.473080165084975	-0.18341228059891634	0.8130859122772581	-0.135468083404844	0.9698268283969567	-1.2680249972342748	1.357262746967716	1.7832028911426465	-1.6859454289913427	0.8143189499748348	0.8128859971282669	-1.9370360633810495	-0.4822131847679029	-0.4700964274612709	-0.11476515671411922	1.1418532670256385	1.610450688840533	2.5556169555933193	-1.9952394163456593	2.8598819736066363	0.8597338816498211	0.30891875793624635	0.4541547988949267	-0.17626269241778247	-0.271114351852193	0.5879532105006622	-1.4903937689184676	-0.3506136486581947	0.3879822639454952	-1.2123947095255787	1.2677425309100554	1.5752899206831352	1.1398699600443003	0.9579422208829973	-1.0881999493293741	-2.534110563285899	-0.5016465813137087	0.38269871594293464	-0.7162309104760504	1.0468048795259246	-0.81028437077312	-0.8679607773292086	-1.2031754489470088	0.6246045827532857	1.341551891720726
-1.1669376688998059	0.06411106763704061	-1.0409649200755	-1.926198931129161	1.3828277936194187	0.6809555364133602	-1.1511264768662774	1.0980082782964269	-1.4210806481968028	0.6503619393409472	-1.9115714286511263	1.4968530966076037	0.5325583440401798	-1.2483168819909132	-1.5533275033610126	0.7792748288313042	-1.8474175795050525	-0.9201071645918927	0.15609351123236687	0.2123823281031872	1.439727252533539	1.286641534983947	1.950856417175939	-2.3088205679505447	1.3355750122303887	0.42969651800122716	1.031089789744753	0.5521379548803621	0.3882641446074822	-0.1248266804924951	0.5188288938203268	-2.1509197134321902	-1.8246035980464548	-0.5870999636656317	-1.8387339272469203	1.1966705687131372	1.9944279847154667	0.3792610375463565	0.34284968170122215	-0.47531315559575416	-1.4081810953732923	-0.14600299343328127	0.34992968092826443	-0.43364289002271733	-0.8495298507597171	-1.5760794149176092	-1.3077191101195416	-0.752296443669268	0.5718614681139325	0.8128306499215381
-1.2522972557514325	-0.791580117822668	-1.0051058901192818	-2.5931263179838093	0.6897766973937896	-0.4219032577231178	-2.0361515576829463	0.5539024377369579	-2.6871769794974454	-0.213168639895645	-2.4722005663715145	0.6422488575778527	-0.8774058057483197	-0.5973601157463408	-3.2926471282921157	0.40678363014047225	-1.9738344829950598	-0.6783991912210442	0.39089632728139434	-0.24288850470045195	0.7807833276636427	0.5957018356892271	0.7767644657853936	-2.5936067389342536	-0.6850515483879047	-0.08043841137743803	0.7106618351862907	0.2500202376662702	0.23262759974564545	-0.9993447618468276	-0.16532146173963835	-2.973054759291934	-2.8090608197011213	-1.4927266053143653	-2.5005098745373355	0.3313061594756671	1.6943171504063559	-0.9401070492951769	-0.8122370535549774	0.039441616984619954	-0.4553208787142831	-0.5618639109285435	-0.38022559802265654	-0.5094976111967975	-2.205691749030997	-1.747106348751066	-2.0378051955505003	-0.9984627729193561	-0.2394026757784891	0.10585106267578259
-1.2563502648664395	-0.8372122178188796	-1.0144904806005672	-2.795949710105202	-0.2090186709235437	-1.118977584658613	-2.21362463567729	-0.28357214996949665	-2.9905785664753495	-0.8777460248927748	-2.5545510959046624	-0.2069707989610247	-1.208797274173909	-0.1665210192735258	-3.16281079073856	-0.211327123207096	-1.97024485464258	-0.3992041859485043	0.47590852721148214	-0.8373271115907234	0.07087419380397814	0.11417078539088851	-0.15553918163629	-2.5297102884436886	-1.6869906652361328	-0.26527423067225253	-0.14488352781977015	-0.08451999277662811	-0.10145640791831896	-1.409394544892019	-0.8106764075686662	-2.8075164961033288	-2.9915981045437086	-1.8262884285797643	-2.71143946977935	-0.4949654530887223	1.0688617420572777	-1.9882138786393806	-1.57975304766093	0.2958137672263833	-0.01227345452742241	-1.022094145258626	-1.0716060129508116	-0.5385353467078274	-1.8682252821096357	-1.2653456445539248	-2.225517144570448	-1.2399970874505137	-0.5808666449067185	-0.21540475647181298
-0.8524463061727953	-0.08023712471527296	-0.6560016460223286	-2.447328105083585	-0.5351859253432292	-0.9532403174893832	-1.797493382547635	-0.9612077905893197	-2.2330696738589007	-1.0819146470223457	-2.183686661516161	-0.31124447624421614	-0.34461878699173776	-0.000521279558786872	-1.5066000190436026	-0.6971187125745665	-1.5083247303857867	-0.7657047853805213	0.6864906459303554	-1.0877777172186047	0.02219690132887526	-0.17120376442508647	-0.37756983778876607	-1.8936451129223169	-1.3221720356393587	-0.09146758660337767	-0.5075334543349848	-0.144145599102247	-0.08079808033296552	-0.6318020739052392	-1.0532823241344598	-1.4494528087960787	-2.4189858329108214	-1.457376646090936	-2.227927591030132	-0.9096606272322126	0.4684288630784389	-2.1781427610167663	-1.4146447446829782	0.28677345861252623	-0.11822036333053812	-0.9427241270304458	-1.0518072726004444	-0.4061237130891048	-0.46102271066515077	-0.5968139208394296	-1.6200811473271155	-0.8293843128748095	-0.10359902749330889	-0.1623740261951081
-0.28429837612739034	0.7788865104069328	0.015703056218142063	-1.5627487570890006	-0.10599001946766254	0.06861096851780787	-1.2200807024705265	-1.1887229133748076	-1.1069558269175925	-0.8747944725187162	-1.6544825099387703	0.36917723422794746	0.9010945570099219	0.09604998217410739	0.3270489368036502	-0.5496192119148944	-0.60270038801037	-1.5130325607814046	1.1263089003656475	-0.962365023867223	0.6028983659288346	-0.48274743325182207	0.1730843814942818	-0.7935019320055097	-0.21177825100655748	0.3168339563765036	0.1786639389427643	0.23107719553634495	0.3690252158348428	0.59174744807998	-0.8612600809437662	0.05316838665197178	-1.2485967269089657	-0.4569185267894186	-1.2392453761045492	-0.9155505212659175	-0.013092537857730948	-1.4948931588763457	-0.5741693042183216	0.27608443095305574	-0.5619150248671658	-0.3926916854461114	-0.34320422063355094	-0.27829861783746834	0.6481197445958965	-0.22528320808913235	-0.669158245103132	0.07518516313357052	0.3685815279057082	-0.1398039231538604
0.10474632161614417	1.092805766237795	0.6783604670730726	-0.4272344157964243	0.6872466435986075	1.4052722022900208	-0.6928718261549893	-0.8080325653252811	-0.27645626068122997	-0.332848113527025	-1.1336586978837644	1.3023309785156207	1.7098957338353513	0.15795667699704768	1.2833190526331475	0.3829564471371322	0.3918975829395073	-1.636153775256026	1.5883986695107233	-0.6943404875932582	1.2720548878226094	-0.7569762956529966	1.1727680723752085	0.34200633811398246	0.8740064506410871	0.8578706422600825	1.4130806894718435	0.9359546485255112	0.8998750232038925	1.131384243891041	-0.35082719926884476	0.5558258549398288	0.14756205157572796	0.8592463118357336	-0.1588253470355824	-0.5401466087620646	-0.44215657731331853	-0.42212981546655287	0.26346735123759507	0.5739511579418872	-0.9615398646478841	0.14841716400900437	0.4782106722619396	-0.21028818344012695	0.9007637487260206	-0.20566784815603784	0.041006565779452525	0.7464538619283838	0.046461335763155635	-0.35726298191740224
0.3424332637756119	0.8323354956017708	1.1804545719185053	0.3917485265324042	1.2994489207939215	2.2431798810120207	-0.20606549386111472	0.10198150482928021	0.22264774221185732	0.38142779162508395	-0.5292983653528079	1.8681985713154592	1.8752971164749197	-0.05253408504324316	1.2542468976050996	1.6357359055127707	1.0392100553276546	-0.6415799823479539	1.6706805256920418	-0.4742161279303697	1.5998011909796455	-0.7057490054445752	2.0198663189833432	1.0155479142777206	1.522213242908491	1.3908835077791415	2.0844992615972475	1.5965578438707757	1.1936459921086187	0.8572002017487432	0.2999200266011193	0.07969413871585986	1.061997968024389	1.829613944897837	0.6871193279105959	0.18763625346677879	-0.8382889828263693	0.41892791436643695	0.7433957266353779	1.1810950306794357	-0.9227566884178001	0.34937465933569245	0.9923405207820526	0.02782374289040294	0.854299895119699	-0.2504495636790682	0.2545031642837839	0.7668477891047656	-0.671886038388999	-0.5763987823616964
0.674315850075005	0.44722151767727186	1.5430414349960082	0.4357705153445727	1.435869566342996	2.0878036854931845	0.13792546640565134	1.1304736592497726	0.7372118376465775	0.8755457942040296	0.24518475676808557	1.8123676650747402	1.632110085653485	-0.669757441497349	0.7381357158317606	2.4418625632376862	1.0976417877722535	0.6691643263566621	1.148519434698153	-0.3617394602550604	1.5774532648935413	-0.2903145680684579	2.1775014944707625	0.9779145217714856	1.650838953125053	1.6502744193186183	1.5448648663102456	1.8082833024696507	1.2889631755193482	0.6308190716511081	0.8222520330257559	-0.287090443263711	0.876079448276844	1.7588984176559614	1.1597643045017003	1.0077650969745182	-1.1086137515089594	0.6672930252921401	1.1012639753142563	1.7116424979596343	-0.30045717005760203	0.2686526428637746	1.3441267947079283	0.6256010418587601	1.1482339062834896	-0.18782839331604076	0.007639080478759346	0.4283255373593787	-0.623306832703086	-0.4854342356276626
1.0642434242403411	0.2709385012099074	1.6064433815723378	-0.1564621219667806	1.1492728382763546	1.205750606151271	0.08135814363688625	1.749935601015754	1.3442193865317467	0.7636743817042593	1.0109126649969005	1.3530067743183238	1.1571082138845799	-1.2998444155543398	0.22176295005696506	2.3700012326268576	0.6439235414739541	0.9365165996273119	0.26869837946702363	-0.3889454864271299	1.406081923098502	0.08318341212394699	1.5995610882405502	0.3856275778049956	1.345100810574664	1.3961317145229397	0.25174761662481654	1.4552034412531831	1.401287221387325	1.0392894807800268	0.9298461119322499	0.3050414157676656	-0.21266025265871913	0.5580101539253344	1.2250128162095275	1.4438881926284943	-1.1591218606382638	0.39427067522242115	1.680337471157142	1.7252320853236487	0.6273810414883247	0.1557512222363732	1.881366974466351	1.3431559238568662	1.598014467464905	-0.19078972678238812	-0.6107573349197211	0.21337919925574425	0.5898820033674513	-0.199575718604629
1.108090711822531	0.18923082165304703	1.0224146226795998	-0.6674656264937527	0.6609338230023918	0.3854131191510949	-0.4288931885484547	1.753771882719976	1.680575235794307	0.14936317303629412	1.448067667672478	0.8928030876660237	0.42345750193745524	-1.1803915187396539	-0.057888697352836097	1.647761655212763	0.013174463762980645	-0.25178672301497007	-0.39751831838275914	-0.601655045504831	1.1626999546127215	-0.047064901400448445	0.7871368922604964	-0.3112637348821263	0.8175579087123721	0.6820862704489998	-0.666709498565878	0.7855038238521808	1.5099982783083588	1.5777419236762937	0.5498501166824673	1.5091476149522294	-1.1068496357681246	-1.0088817222749658	0.924981546296981	1.1899144387292055	-1.0165942136147448	-0.06200198679388059	2.3285015053153297	1.1566234568490423	1.32090093782761	0.17116515705803506	2.529410810868911	1.6480937846025363	1.5239132331591394	-0.47410290752548284	-1.4652013856774915	0.14184549973925878	1.8940909491964126	-0.21865700417773384
0.5500499202001766	-0.07045475157849601	-0.19086219300337776	-0.4419148168592231	0.14665621508037918	0.1530726861001549	-1.0083261115068114	1.4282546697205079	1.4464171403988433	-0.30851373152715306	1.456353518809308	0.6182716772970693	-0.5125766071050631	0.03576773188861585	-0.050310278181502494	0.8661047960760138	-0.3913589822169183	-1.8218454342527663	-0.4658963899227846	-0.9442035735073125	0.7798415922205311	-0.6889320684145614	0.299585257339036	-0.6591632845217681	0.35118712485222164	-0.11933858518454324	-0.49098807053546334	0.15170252396275294	1.3046880884945702	1.34201090909817	-0.040310324927689684	2.2549298456933955	-0.765543036281483	-1.9036530696119867	0.4616742048646702	0.42443628601677474	-0.8178251823712669	-0.4341766596669759	2.4530295775233384	0.408475832081434	1.4074999299698596	0.3217870311427543	2.7419753376291256	1.302137431926912	0.7653562356374202	-0.8550577704964911	-2.206960359697217	-0.10153220655350807	1.8463375936817457	-0.839246216275884
-0.26268680454671084	-0.4531908980349152	-1.2739640307938978	0.48531062615831444	-0.3170422319205766	0.2752411870326039	-1.1250593748197482	1.1990884471417793	0.8670865774921391	-0.026281891991036064	1.269856338856177	0.3845648769979092	-1.3008281621401707	1.658423758347757	0.1156047022516345	0.41066706297396377	-0.32489236137366356	-2.302720019121186	-0.10015539129018827	-1.1704553335023877	0.2884923438700169	-1.3835327026827065	0.19351824012850655	-0.4502591419823415	0.09968496824533694	-0.620598530160232	0.4375560469118701	-0.2967756464257674	0.611306479516057	0.3155570497330349	-0.41341864929280187	2.0133511698480047	0.6948583729400039	-1.6888244911676737	0.18647375336616606	-0.3436605688246903	-0.6913930130378376	-0.6977346965266913	1.6973826628983844	-0.001793325565818056	0.9673096109537481	0.5547197193430606	2.124672698787679	0.6839096365754356	0.002266486690592847	-0.8013347753720493	-2.3319691023769056	-0.478829877783338	0.2888394659281855	-1.711020037480149
-0.636415424866671	-0.5674552204521828	-1.2772065851948329	1.4613176236851602	-0.6591628553080378	0.15237979848793481	-0.6079667873275035	1.144996467659725	0.4718261599119792	0.8024808749166296	1.1637511256073085	0.004035564389092022	-1.529942981272887	2.3477016817846024	0.11388895120334551	0.20432648916110296	0.1589849578278977	-1.3208788211080345	0.17869362183192075	-0.9804806754774393	-0.07608179479356847	-1.677931623458085	0.03961817617394108	0.22165722673473137	-0.047776643047337655	-0.7088832292276757	1.1064708133021461	-0.6336598402252266	-0.25376277851415036	-0.443785729826804	-0.3899747365328455	1.32742215086158	2.0269041338570286	-0.7690227027674063	0.35745733945701785	-0.7150963874620049	-0.6626770101522148	-0.9088783445624395	0.41845561097954154	0.09428651577871364	0.37894222634696717	0.8175079457158607	0.9533533908701299	0.39837357364690645	-0.03898655558389543	-0.006652191863363985	-1.5610575108186406	-0.41228126377265817	-1.4294929848109248	-2.0996059672463203
-0.2526451974129649	-0.19985023051332837	-0.1132858622277315	1.8911576316869767	-0.7404903207704332	-0.3321249111011758	0.22892052687528117	0.985554091676716	0.48116757497399104	1.3055336863303713	1.141612210098688	-0.3967238908823821	-1.152442905305772	1.3670259975451298	-0.33660583182374443	-0.04483602416513397	0.7549240810381226	0.16812532942440578	0.04514728315974572	-0.30584815739667104	-0.09940641228025095	-1.5010758576723389	-0.47629641018738633	1.0701663653152003	-0.2966177755048324	-0.4987256062920326	0.8218331023554682	-0.9110975866675545	-0.7178662501880293	-0.019023396171345675	-0.19922474994165035	1.0470743692638853	2.094350860692906	0.19148330654863105	0.869528110581654	-0.6352319684247684	-0.6662591955456366	-0.9368680341629395	-0.6311628165063489	0.39703884730103967	-0.06693989804271198	1.049590229169919	-0.07559027829501089	0.6076248202313237	0.5266946968355277	1.1706822635312455	-0.14662370934733712	0.4908609483220699	-1.9346339312955871	-1.6068743337246305
0.5090053188311577	0.32806453493542637	1.165630322387703	1.7435939994410001	-0.4282330017510817	-0.573500367153872	0.9523163095425876	0.5648973464501038	0.6235838763748506	0.8514990220477889	1.0220676182782666	-0.4132254319807457	-0.5713533123287123	-0.5264885192071881	-1.0694497957773677	-0.43267616132465236	1.1233549871790165	1.0650895166489212	-0.30791018876413134	0.5602459911146549	0.12521920501758962	-1.0602893078362114	-1.0929302894542907	1.7608285651186448	-0.6337606548028549	-0.08815284917731173	-0.20044741618620646	-0.9935232420403706	-0.5473518965212149	1.2298868975865564	-0.18421765828348496	1.2772211880959272	1.0059019951422314	0.9093515326606961	1.301019804214745	-0.273039328391097	-0.6340915078019913	-0.4914889902350476	-1.042941959303483	0.48156009401622824	-0.3182101090812848	1.189365798889853	-0.5623196975412257	0.8930492421146151	0.8885477326438795	1.9836001927219087	1.2808969008619746	1.7119381797808884	-1.2438501480841344	-0.5620915738539956
1.0335110387957063	0.49782969686849005	1.3917170117718545	1.3787277760085392	0.23651163921518217	-0.013937820764143257	1.3771479124506663	0.17917583284325342	0.6040352040359789	-0.1925707320406328	0.787329597846419	0.16306695417143627	-0.25965549698316953	-1.6395052381547162	-1.4455603273648634	-0.7402050088238408	1.1237880721137856	1.2538601645485692	-0.41467925165678265	1.1733244144392796	0.2334257403863911	-0.5214559555642336	-1.2483038564975395	2.024304294402343	-0.7929847947030353	0.4840040077523569	-1.1578628944421838	-0.6980474568151666	-0.08968982405346095	2.0127196591817453	-0.3618399211824352	1.3194432078079623	-0.10041610762901979	1.454251972371824	1.3013912165571495	0.15961371216266917	-0.5627141932011321	0.48373629404711466	-1.0403805431033912	0.2445668171301769	-0.35747902982316543	1.2002910656493655	-0.7089077918193475	0.8082489420812936	0.5319441071279981	2.020375792292594	2.194378719938902	2.1728792084429265	-0.5022213826188752	0.3338766459928859
1.1349480093214723	0.2531712991402275	0.5362846696811194	1.0396795282977624	0.968623329140709	0.9640110612203053	1.5360718825850166	0.25145236709603086	0.5354167333008829	-0.7657255368066299	0.6678360487676112	0.9389284340945859	-0.34250519358624826	-0.9721450255129599	-0.9467472107631294	-0.6996922354249567	0.882319134508388	1.392666517543805	-0.06475468113275552	1.3159613228147127	-0.04103919644578206	0.05471707939840835	-0.7832305335901496	1.7618503189973207	-0.5928432781845389	1.0223359406486132	-1.4644674525906354	-0.06771677922172849	0.12670722933926823	1.5244365931845503	-0.3645676439834301	0.6124489792280132	-0.32862403288152775	1.769917576209825	0.9232025773436846	0.42439798729057837	-0.4920157405397292	1.4902642521046643	-1.031272174173758	-0.025847853793372955	-0.033250141146194755	1.0461330390206596	-0.8802338746768656	0.41608727289303693	-0.15620524284854442	1.5414368416267992	2.482988043717841	1.4099086432276626	-0.5140130021467967	0.6917468490672382
1.1212124284507992	0.0982726835459851	-0.29333317833989375	0.6913124496072159	1.3888877224490856	1.2067093353488292	1.443459160897742	0.7199489104181943	0.6893854109808646	-0.21579134213342518	0.7895715625391067	1.1177200849794022	-0.5913211093863954	0.7294284033487647	0.17743838839407625	-0.33114101714190375	0.6480892518558702	1.802095986680763	0.4656451904087692	1.1694759940625712	-0.5611858439774017	0.5170794145403484	-0.20275837583282008	1.1330840458877216	-0.2168673007914065	1.1123358896662696	-1.1928364860149976	0.5767584752623934	-0.06451829270583342	0.24911545757968645	0.12353757283143973	-0.5196176335956313	0.11418235334257311	1.541250574006521	0.5236553044921511	0.28592581821508006	-0.41826832903088107	1.7158676581112051	-1.0584849989892833	-0.03816614874411881	0.7338040643988638	0.6529881965520563	-1.0469543518273714	0.13923597700802756	-0.3911056714935245	1.0508822434853502	2.336063037300563	0.16154513050950772	-0.9220199107400228	0.6926296338779856
1.2571076379174684	0.40813838080566317	-0.1664112505780841	0.32480635705156213	1.298000845257122	0.01987560866466936	1.0899636255509917	0.969117727593699	0.9089530889762583	0.993205467628742	0.8692839277967115	0.22458251317103015	-0.7634933409183974	1.6926168177028218	1.018751870013983	0.0171034426090037	0.5767104707526789	1.956065542974905	0.7155165538851801	1.0990514068915487	-0.8903916413182761	0.6057984096509421	-0.14038117435290756	0.5176430198890087	-0.023614188385078585	0.49576537817897015	-0.8073432369955487	0.8970742372528703	-0.40670972641065917	-0.7073025478208037	0.925059089589063	-1.1914414232730919	0.37384011083414576	0.6629520196562239	0.34989402709921363	-0.23800652332529879	-0.24377561284782426	0.7536562918179966	-0.8581245946178845	0.10549555529020226	1.6169611324230078	-0.005300755034967252	-0.8649043187022436	0.15171998184943644	0.0570405594875152	0.6741096253623543	1.9411194374217724	-0.4271543476700654	-0.9079290677300497	0.7019049358244936
1.38419949732682	0.7983284496597385	0.5980617477610711	0.1837175898740022	0.8294049083127316	-1.8928407419532267	0.6773869745920462	0.5150783718483365	0.6009733996308192	1.755968795137402	0.4808857968338756	-1.345520041677613	-0.8367570082892067	0.9328997696683252	0.8905657367388142	-0.020263406355255982	0.6346825906073126	1.230443207125055	0.5290983159463841	1.272936925307303	-0.7110058113120801	0.29303449368106604	-0.6557014333083013	0.28322904910820346	-0.08438020345686308	-0.4845178498696525	-0.609959240184033	0.8217925607020555	-0.606503422056506	-0.8234521549508625	1.4681768946619276	-0.9026823273117563	0.06404174642264675	-0.3449733793411735	0.299361356089258	-0.6581552266781281	0.14535428975032536	-0.8930595220452782	-0.39239254320505446	0.0023214397259431444	1.9837972815029183	-0.7218168630965879	-0.27905417975764224	0.12976864752731293	0.6356351260603073	0.14494478420285764	1.379318636981597	-0.08424503420368985	-0.32905155555301885	0.7609344435614839
1.192414344822527	0.47182831890138816	0.8869080323834821	0.5108831177878731	0.3254726722243046	-2.9663481105076475	0.649162221097009	-0.3377285242472357	-0.48887635724398465	1.4595114033233139	-0.32492164356555175	-2.572880992994155	-0.8935479146852059	-0.7643884193259924	0.04409682283371238	-0.46006817421970386	0.6932985691534752	-0.08569412847831048	0.20125674147957825	1.5146469491179908	-0.1437089553696039	0.04052798017577136	-1.2152360990135598	0.5049061324057271	-0.06240762616856095	-1.0290364845995625	-0.5203567900479332	0.540337785408888	-0.6099549284581829	-0.47080788039418636	1.3621918824583568	0.018905924445286798	-0.3058381077425837	-0.6599499715252035	0.13397471685397777	-0.3068570288280647	0.708454366005093	-2.1117331470757774	-0.07990360414026554	-0.5267438256573787	1.5032139422499255	-1.048232817275128	0.18754787361485	-0.3083627134422948	0.7295534460928617	-0.6102774071491955	0.7615503266362674	0.3642707556122972	0.20489028717298116	0.5719222260544982
0.7310313580318339	-0.7240379013788087	0.199751444348083	1.14496850648812	0.03993211947281688	-2.3339005979253984	1.2847316791338321	-0.7378312707886286	-1.6600065186336808	0.52867348851475	-0.8531712267613628	-2.6834524025381716	-0.8946478298500415	-1.7504980413259628	-0.6125565116666513	-0.9207735906359602	0.6966973151319884	-0.8721838948098938	0.12791029901409995	1.5398865989797053	0.3238352369000306	0.45978593474681073	-1.3628523111176274	0.9119339408206198	0.33868252606694405	-0.6622675632591795	-0.3206262534278903	0.23954171085552586	-0.4940769492906845	-0.1738038501912949	0.8053538679642277	0.8812364923668113	-0.01356870207378811	0.02609926342726046	-0.1340942280433054	0.9233916206192412	1.163466062053097	-2.0867070116284623	-0.3450162175154924	-1.1016640255991705	0.5977264606378683	-0.6491624792541416	-0.07166844566795366	-1.0610659238559916	0.37159718227307875	-1.1284390417252297	0.32014284088224865	0.08108638267103958	0.27780220456637994	-0.03479047762028259
0.4206301521696387	-1.8235719917998636	-0.7353940016670177	1.5729466243241428	-0.05817065839618346	-0.7253298567960401	2.265164693101608	-0.25439662918049133	-1.749336135824522	-0.17127702376581774	-0.42513000873743306	-1.8081581205910549	-0.6962835949379271	-1.268496479508878	-0.49695696343582896	-0.9732641469253661	0.7255139631416988	-0.35014895018128955	0.34307088838001276	1.3118273592966279	0.21106209881032967	1.5827916787057839	-1.2327764603236198	1.1562407126991125	0.8871464313006477	0.16404187311196772	0.03752405326822539	-0.08893517068438918	-0.2926110958663662	0.030481077490094866	0.3508426896982101	1.3090159797032763	0.9771665851479139	1.1290584455409725	-0.18702217048123432	2.201439958562692	1.1422521413839413	-0.9596027784945923	-1.027890829482446	-1.1126889635491128	0.10998883814941234	0.26759476460450915	-1.0117200705256448	-1.6151291249580528	0.060690118536869446	-0.8663732240127902	0.2700229279477494	-0.7402870770971499	0.24716467625476587	-0.7429010052530489
0.5160808575769269	-1.616643474021479	-0.8769446758965096	1.4514129682885597	-0.19762000954504302	0.3111471741643256	2.801173359953006	0.5397917630465515	-0.3764545578451462	-0.325945426001093	0.7916717274384406	-0.7814824725865439	-0.28422541201883955	-0.09535090640173505	0.08569454913806347	-0.5774983253696817	0.893369162575917	1.0214360521326775	0.4521202657499849	1.111898927640581	-0.5959169845863826	2.593484940185038	-1.2747430852800525	1.144794836865926	0.9690381715258057	0.4322888501379584	0.4338011613996928	-0.5477368120940812	-0.08084723366916063	0.3296705595707637	0.30979362356003454	1.3526523374771091	1.9424491580440897	1.7097293772005566	0.22705450736345748	2.393579223221884	0.5187661619961437	0.38062682340314996	-1.4330839583780228	-0.4124937564217344	0.44733708779651216	0.9985537671782074	-1.864162544020038	-1.6210098039925067	-0.007462122372777418	0.054617789668616364	0.5980548507210928	-1.1422595472459818	0.6655347543942404	-0.9595440781133115
0.7394763386103439	-0.02892679560897063	-0.14069983792260674	0.9465069154095672	-0.5288117216371655	0.014654508753817647	2.3149063671110888	0.6178348418575658	1.4563801803762124	-0.3969416558516743	1.7889216076657612	-0.3081865392275694	0.13459945449529612	0.5488947052169133	0.4232834621598023	-0.15860826682828294	1.1891660871038445	1.9781954628927028	0.06228629945196679	1.2301563638660875	-1.7417758213419652	2.506062494713217	-1.575002831982837	1.0728205851380894	0.29969849985369434	-0.37388907979715136	0.7951781504386052	-1.082787182672759	-0.0997434816441797	0.5399205320025151	0.4965007615921881	1.1071809820775913	2.1315865670108214	1.3492857294914968	0.9366604602996468	1.238782726156166	-0.3889337464348216	1.1229179840825927	-1.027588345522686	0.4385616124098538	1.157208732851706	0.9879021824504721	-1.8705136709802603	-1.204160448175805	-0.23172926707390273	0.8056833086446352	1.050531955541943	-0.5831651193311135	1.3994576231669502	-0.3857598972141663
0.6037539356286915	1.591192053969445	0.5582301416516208	0.44773185189232884	-0.9372838516757876	-0.9157778294352571	0.9903830588941946	-0.38033513247084283	2.206593647831757	-0.864618510034877	1.674490216847509	-0.37012247151624655	0.35774039813292113	0.41924001969281904	0.2937674357693149	-0.19668262341031528	1.4355556071341493	1.7026133110882622	-0.7272346144672678	1.6075697957855652	-2.592737467795556	1.1903661116502045	-1.6758324697980436	1.1151492203809918	-0.6215219242049274	-1.6390413772082097	1.1683046094561482	-1.411234476393826	-0.5246723380450985	0.19855130519976452	0.5777776581741371	0.5230308113813844	1.4128708781430217	0.4304358316384848	1.447190593259137	-0.2332789568051102	-0.9901643556260861	1.1367248776316228	-0.001797786402533499	0.7311080052834178	1.443908206967456	0.4311480095937409	-1.0178827600628257	-0.6437451744900138	-0.9939992278626261	0.6820164928677154	1.3392651095769805	0.46569274585001935	1.7263295020434557	0.6719398091883956
0.03260104405674759	1.7474224133860987	0.4902037429505468	0.04793922086178318	-1.138074661273879	-1.2492961727662713	-0.3926872069122806	-1.7197022387178258	1.2541631684324754	-1.4549441653443544	0.566880876358383	-0.45661198829536936	0.4477319956369376	0.29375601977039695	0.1685797817415369	-0.7131280022647388	1.4152903516677482	0.4981714206398582	-1.3238192952071195	1.839193466354571	-2.609109251077703	-0.3811417449869131	-1.1521103870015468	1.1403281144459647	-0.9289769474041748	-2.1692748400527697	1.5413570373310228	-1.250807763060539	-1.0648511714686049	-0.703979051075503	0.5214974830943262	-0.33239760446752	0.216574899857055	-0.3793503912747023	1.3999922822978947	-0.6791389616315544	-0.8682510707862028	0.8334154592043259	0.9255874210393741	0.3678775311217353	1.0326954072501513	0.09012021156848866	0.008757541957693646	0.05080532956700569	-1.9401175052396333	-0.1414550788635915	1.3311665437190658	1.1763852303872098	1.3219037635773228	1.5775914727630382
-0.5284903762631448	0.31397675149857474	-0.021566343096141423	-0.48808826752521617	-0.9640467667435222	-0.6114824686594059	-1.1488130587890548	-2.328290115587753	-0.5535741303248582	-1.34365182291843	-0.5721529655020287	-0.28885423183356984	0.6538417388027916	0.7191416857822328	0.49214105297401434	-1.200093345096556	1.04678815515659	-0.7284638456210345	-1.1986946065129063	1.5671599423419955	-1.707095506669364	-1.0236238635580397	-0.21427127772858898	0.812482773013643	-0.29531853303744765	-1.3795724298479228	1.7028799812792834	-0.619555764216581	-1.0631602605822312	-1.4517081092089477	0.5378859163667057	-1.0578705323902713	-0.9392057500459738	-0.7701828218974139	0.8725429510337254	0.1310335045503457	-0.10814218497673367	0.5829801163082833	1.1905268376269216	-0.07341933066885233	0.3775616335701756	0.4143360412259063	0.5303053856144311	0.9978104582385104	-2.171355057335627	-0.853005670431596	1.0496471389275004	1.3270536319466801	0.7739998514591235	1.9209114806463252
-0.6625106354376479	-1.3539596895648942	-0.13536464489988104	-1.2136972027671444	-0.5620177924043169	0.23807572091006243	-1.177278224725124	-1.8869696401011	-1.7832658573494702	-0.15813799061113823	-0.9668789230606687	-0.17122936992524507	1.0567077052548068	1.1477139881575333	0.9757388186114607	-1.1143344624651292	0.44603638935916956	-1.4092574547423045	-0.45423490820871565	0.8566337164373186	-0.37155466269843224	-0.4670048968285478	0.4584563779028296	0.00011803594070246652	0.6825400911194163	0.14551204227687214	1.4117343442107557	0.12372303186317567	-0.24508355402183357	-1.3638138476204382	0.6257761242652198	-1.2199338916093536	-1.7187261777119605	-0.8843354576383902	0.21396871870523893	1.0405381331910861	0.7945371144260648	0.3785303031200073	0.795924034926195	-0.06919935645979411	0.02445522510381609	0.953711116680686	0.4282775120891761	1.920068610846439	-1.252850029425549	-0.9571458657513965	0.5719471949742598	1.3254840033238637	0.8453379837586575	1.7775236806564643
-0.4869873276709445	-1.8183725289140558	0.32044979685946046	-1.6867122417189229	-0.2857532876114211	0.43729010785926886	-0.837822082725677	-1.0559619988392845	-1.7065147077966722	1.4004449307490872	-0.7513229953628463	-0.5459547062597639	1.393571334267728	0.6241519239495446	0.8535409347382162	-0.4439024962784394	-0.1658437171310594	-1.6127118965819578	0.2346665401980338	0.141435164500883	0.6346745563209357	0.47287334936290154	0.4911332646235577	-0.9731459088094011	1.0810375927342337	1.276033426172282	0.7271395020187059	0.5659164745792522	0.7400342432707068	-0.693316495950446	0.42836469023511564	-0.8694063029710417	-1.914141598946393	-0.9321618946472391	-0.33082723963073124	0.7903117920322538	1.3366208473811936	0.04366920261033	0.1315504942723787	0.21364556740326487	-0.03273167122692424	0.830865351953475	0.04857024346766137	2.087018345781945	0.14222327450956995	-0.7662084678636253	-0.00636861659741018	1.3892717694397727	1.4104797879222504	1.4654692204856559
-0.4788140504467225	-0.9274180503671602	0.582181327585595	-1.3918805964629226	-0.3631536696326133	0.06230468413134189	-0.4998777381069345	-0.674334711525377	-0.7183653448631454	2.1190395694784945	-0.6327193460732197	-1.2742395339788146	1.3253147837023491	-0.8404894310518085	-0.14249636621691478	0.26147619219788565	-0.6031412922366967	-1.6006788686423656	0.3121192190229237	-0.22099539323191592	0.8277775932437905	0.8214853754284768	0.25031980310936924	-1.5561426200159993	0.588249145255823	1.41812436569668	0.07037322014605937	0.5829332614468006	0.8688398909277293	-0.3980547788198531	-0.2800518460211356	-0.5512341482429758	-1.435946175403166	-0.9017430875609462	-0.7522501168896759	-0.5361409674396835	1.338481313654691	-0.37773901157222833	-0.4201015106280035	0.17146879399425283	-0.21861473082769872	-0.18373630459843088	-0.25896335149168864	1.0392239228476265	0.8109486323618249	-0.8483575461867423	-0.5357160893751087	1.117860416808991	1.5140453601668853	1.13973702622788
-0.8716022741276394	0.2416838247285147	-0.03557471285086342	-0.4433511836477941	-0.6493821106119394	-0.022165007348263276	-0.3023110429739841	-0.9100097338693512	0.27889667926048073	1.4718424514925847	-0.9973185756560283	-1.546209490303891	0.8391042182426626	-2.0160386714151306	-1.2782624101990208	0.44390646760703484	-0.7857326887476593	-1.4189693912314572	-0.05723708099620982	-0.31498403831462524	0.3861954854912056	0.41668817045745277	0.394539328952016	-1.4679851282931762	-0.24386442282943835	0.9227761556912564	-0.13930875154251518	0.40946636318425633	-0.03313944295377502	-0.9125777427200865	-1.0815019041056273	-0.6842480402803688	-0.5065546885454193	-0.6672728940901441	-1.0821066082234265	-1.5748664496877791	0.9577468482661294	-0.5657341461650648	-0.6379298050599177	-0.4038812409120116	-0.7147433743984335	-1.2647813151285643	-0.39011127917653615	-0.7006488289567464	0.26343783675048177	-1.1832238457590647	-0.8434705828793929	0.10529811970697375	0.5757411053332918	0.6937010009349786
-1.4026849599147537	0.6134182976506382	-1.1644676121237623	0.3662431364769757	-0.725255088969355	0.7586864047688183	-0.2590120518532052	-1.2690426496848781	0.6597415601654382	0.1404446400449404	-1.5300966045331887	-0.6545509503260872	0.2834738492839235	-1.7660694411169222	-1.485836960779861	0.0821129656593379	-0.7324854953606038	-1.022501057742109	-0.1827049762558382	-0.5518186506625522	-0.024586730033746514	-0.10414924239883426	1.0706084643328575	-0.9501352455063422	-0.6672668988179427	0.5346347213267837	0.08911991598271896	0.37618363090607815	-0.8808028120853884	-1.4585423223993499	-1.1889608750159089	-1.0494726804145866	0.2961016863358535	-0.24678744446985024	-1.2243868836459748	-1.2298968761094553	0.492207431557379	-0.2655648535480174	-0.4142365912530792	-0.9843099124378458	-1.179822626621765	-1.3823042822462153	-0.37947520697452375	-1.911723236621743	-0.757607883862077	-1.1460603037874844	-0.8657773493644795	-1.2526006393627702	-0.7663753575810587	0.038191222115954125
-1.6740761862794267	0.0847700064112905	-1.7269012346631394	0.3519593464335983	-0.28394559005416103	1.9791532503838265	-0.4028547336521132	-1.2855996642822276	0.32430362369197324	-0.7313539813038018	-1.684278532388752	1.1485431729726263	-0.011042395164271045	-0.37804068472373314	-0.5181049770978092	-0.34965676966722936	-0.5480051630462722	-0.5720953343019491	0.3173427552457922	-1.1856664574522655	0.12232263899880781	-0.15386408185184686	1.7207604794008065	-0.5204700223191031	-0.5228011679946546	0.6097897985882352	0.3146033544781886	0.5801717060550555	-0.46021204557057677	-0.9066640685238242	-0.374727361610544	-1.0642485846847098	0.4537487591009398	0.15537841710244488	-1.0770919902020821	0.053544081824137876	0.2164321724745648	0.38738005702219414	0.19737218841915924	-0.9308045448188149	-1.2055478813257963	-0.5041363528273799	-0.24887645308910072	-1.803116394341332	-1.0890587244227243	-0.3580098698534736	-0.7234328535373566	-1.9574662089089865	-1.293516975100763	-0.6199960937902764
-1.579782419792823	-0.662840114118063	-1.1987170854037716	-0.33376935084090364	0.5465677291850505	2.63685146994072	-0.7244813495843473	-0.9797631673644676	-0.4657273125583271	-0.718220439220253	-1.3064513580554034	2.698214444927234	-0.04543157897466155	0.7365522715590346	0.7346979336222338	-0.4221552869176964	-0.41736899670206473	-0.3388361733671346	0.9837750147318179	-1.976261706241804	0.726491715832059	0.18026200551739552	1.720383922291521	-0.502645546807388	-0.26520659373785627	0.9018243318564354	0.10516581453325101	0.8116744876341143	1.0799820854729316	0.7498580569490076	0.5577077083088408	-0.5329601930633711	0.04880134453296274	0.3329142554668011	-0.7552379324698975	0.778402978695403	0.31562598184394813	0.9355251789559191	0.8588457215853709	-0.3142620626649756	-0.8609946072440716	0.2790493481920777	-0.034490580667640894	-0.7541990676433594	-0.3938980577503738	0.7072725952724904	-0.6096760287949173	-1.5031970163202686	-0.5871333644077339	-0.8771265400047281
-1.2505097823127298	-1.0162231809890878	-0.22105322715058215	-0.9124316640806037	1.2717272374862578	2.150414703509934	-1.044637848200959	-0.6106431702707874	-1.2457335865144743	-0.42385433313557397	-0.6757763579616898	2.9375270222036325	-0.02113123940816952	0.64772378851484	1.1761695590264636	-0.16354442986007406	-0.5371815671562934	-0.32144175889267007	0.9730736528048548	-2.369416437487845	1.204646197672436	0.41395448066656704	1.0743061892434569	-0.8007780082250292	-0.29050985663287604	0.9544778303322419	-0.5562406106615468	0.798015885980442	2.226083584076033	2.1594561659605507	0.5124939461974333	0.08306284526912876	-0.24836405995299068	0.23445311776297595	-0.5451808852843515	0.10539525230818153	0.803672303263484	0.9894801111185707	1.0880396417835971	0.13734539380183225	-0.5803171603438882	-0.04921221488635335	0.15447644278433692	0.17755040396219554	0.5372742600075683	1.1887292910175145	-0.5962577838663969	-0.5055484369698519	0.5273765499152653	-0.5462512086154762
-0.7258269586916946	-0.9039847226004927	0.18627309215588395	-0.8765720121677208	1.4529013048189052	0.8344635950783099	-1.0849220404197841	-0.19705217693320104	-1.488775771067796	-0.6298133465171661	-0.07645806708725815	1.8993839258499157	0.009800282269723737	-0.1103972496259514	0.659236133036063	0.0819667439882903	-0.956342841222834	-0.185284114675631	0.05571803495177469	-2.0212215669911306	1.1195173159406997	0.3768620445073886	0.3671493753891477	-1.0781392131350267	-0.4382359443185602	0.5522998007725793	-1.3182038199932682	0.5046397324879383	1.7734514955407672	2.041930056229294	-0.6466495186267487	0.2521854068916958	0.1262682494346132	-0.03878101606362869	-0.586283402914157	-1.1888529874029408	1.4164393153162331	0.5487853044118974	0.7166900044000148	-0.05608770706339327	-0.5694820119965347	-1.243711479154206	0.2408685486228849	0.3816827793822047	0.719579472818905	0.833396591772284	-0.5908873585125712	-0.014986517868011787	0.9762380066362774	0.06470351063207358
0.04199500419557313	-0.5708770358642415	-0.18049145357895607	-0.47601478744991965	1.0833657986566316	-0.5119792091970977	-0.7177230051722229	0.49068781318847154	-0.9417360138192077	-1.3155944642378754	0.4269903330286615	0.6140353126848933	0.19427608774440863	-0.33425968636451836	0.06716078346714742	0.10622544405354985	-1.4556261334354677	0.29461578265954447	-1.0045101724512584	-1.1302318109187652	0.6194054192884432	0.4019930906494802	0.08533747375394364	-1.0798235063340715	-0.2689027969225334	-0.16848767086409835	-1.8344521627994477	0.17436120487257653	0.2541574346334932	0.6368844933348295	-1.8170402705458364	0.07846742864259913	0.9812549788991265	-0.30417801005238143	-0.6911175294650858	-1.6149780419191129	1.6767211444298304	-0.02394883703275209	0.16685960811249792	-0.5103437689453854	-0.5760830119591939	-2.023137011612049	0.32537810945233825	0.14520499280418087	0.052393357284092015	0.2795094479770889	-0.4961438583502869	-0.32313213654877065	0.6000734465252533	0.3609006904834644
0.8160593912060029	-0.1907294114794619	-0.558621935421938	-0.23896219623200335	0.5379313260048249	-1.297423849156243	-0.10696177783184259	1.468656917420947	0.03885199196756859	-1.6850869427952127	0.7828260530095417	0.03667015093851985	0.5447670487171266	0.3179682950819485	0.24563219249074644	0.038832644030564446	-1.645329464574761	0.8625133808195098	-1.2161747263489244	-0.24638243853620045	0.2178337848225364	0.7646465856275555	0.14676045750030717	-0.7759595344622451	0.2702490900808979	-0.8783241975073128	-1.9955583760821545	0.057270054175899233	-0.6632348905631559	-0.585330101713313	-1.820311968854434	0.1875111297148794	1.5418255167075956	-0.36290638603284314	-0.5785478632658881	-0.6873948247590722	1.2438775570496494	-0.30284854399725286	0.08560339295771821	-0.4657817620131921	-0.34875159452741117	-1.5056686183004124	0.6021021093484156	0.02885565929086131	-0.6396251065976277	0.26329663713596985	-0.35452371953808826	-0.73402995131317	0.09787138501966583	0.0030614098737318345
1.0032735962300852	0.19404560095425852	-0.22823529450566007	-0.21313255035793519	0.14672259539317536	-1.4097965990692847	0.4287208815325308	2.2756770863117857	0.68103555775666	-1.1239101115847767	0.7896754532267477	0.15189793605598104	0.7277375354198741	0.9740484243442797	1.0241885440568674	0.11326345136207565	-1.2722574605159291	1.037714560252319	-0.45233927109655186	0.23218826531386064	0.18070601898118743	1.1359108766321298	0.14663271404094708	-0.2848588659135165	0.6651888571320078	-1.2561534858425747	-1.813900226003058	0.11885539117766553	-0.16141008787696748	-0.6251863525804672	-0.7336155843838102	0.8765577006551062	1.2938448847862107	-0.11419483853917803	-0.2435173056119942	0.5253873153371779	0.28530285678852946	-0.09989384716854272	0.6318296904557323	0.2146459128422382	-0.10999584496622096	-0.22003370345945086	1.0771483936183395	0.10947368331092087	-0.5562801256237023	0.7334945429184099	-0.2798720004308945	-0.549540367906469	-0.01810946080080393	-0.7469825955653165
0.27101911026195435	0.5453463640441433	0.6090995820994501	0.050005378201252795	-0.143483316638715	-1.0333860022764212	0.6672705727541284	2.341134460985245	0.5510297846557995	0.06578853311482437	0.36850424354215155	0.202487690592319	0.38212114049425117	0.7634389247164	1.4449280415554329	0.357909745808327	-0.473811307971828	0.7154473585557884	0.40796537586822235	0.3609718528757891	0.23468943844165427	0.8291770174268999	-0.06876737187734248	0.23302751841212818	0.41292069717386753	-1.1627558600255998	-1.2493395044747502	0.0600824254260222	0.7631987274514705	-0.01871978583125375	0.21063882949737223	1.590601071370122	0.5348267674091273	0.29343262928685815	0.03381856462978533	0.6287628866701236	-0.5748935290634916	0.43286526523874924	1.2438280219530005	0.8301119918165514	-0.2913306889560777	0.4859323658382748	1.458291817910544	0.0791453682360846	0.2627680427396824	0.9651789510613501	-0.26964755595202694	0.02219777560110285	-0.020593276563191057	-1.247544735787812
-0.7925079736598644	0.8534043000883575	1.1239583437986855	0.7486135752658448	-0.6279489507867213	-0.4319458173247114	0.5860860297404069	1.6011714501661427	0.0682884242661011	0.9963296270349727	-0.09514224268213631	-0.28273998231834124	-0.35012251339630573	0.0049392262516431765	0.9097881711398058	0.6022454895687503	0.28882510688858487	0.31894829645043477	0.49727124978200143	0.47440750521794256	-0.05754079998873413	-0.37074300377147107	-0.23043907046705694	0.5930416168259165	-0.3218906353193675	-0.7580037767757676	-0.3119428611308324	-0.33566127327807066	0.592200994249303	-0.006718671995576283	0.1073248568971192	1.4491809672387792	-0.010666208015698469	0.47856837053087536	0.07728052254276904	-0.523195483753392	-0.8040115481402588	0.9235816290847475	1.2339328685387725	0.7284019967295275	-0.8108591468617439	-0.028483631272056074	1.422830831223914	-0.05751740622799865	1.1091912112033222	0.5086959185181589	-0.17350386522729971	0.19793668698207822	-0.4008588093794783	-1.0706164852408573
-0.9735609949931057	1.236214962838822	0.8773202677891027	1.343100494044553	-1.3609205595251244	0.10226695840140834	0.2777379687130079	0.630788743357907	0.05947096661402066	1.1523811848730465	0.018259455386299157	-0.8831806803498462	-0.8019119361732059	-0.17068934081285583	-0.09692877352959083	0.7263757110979765	0.5846231214529168	0.272789306290484	-0.0453296580651033	0.7586180954222751	-0.6853433395404511	-1.7822981748716111	-0.0371905374163277	0.6033030601070495	-0.7907407252720554	-0.415101716240992	0.6863616506303428	-0.8850546623816676	-0.7346538953379173	-0.8900041150145727	-0.516804431531754	0.26745768121489005	-0.04060629197292238	0.14434042325368215	0.07569939517647178	-1.6866652851488564	-0.49218334884655085	1.0306995313609486	0.5548214119910373	0.17245959167280067	-0.9273900643434866	-0.9824036898670987	0.974116985840469	0.2086611812399092	1.4276146704247812	-0.21401130331166612	0.10260956686494516	-0.2712280032985988	-1.0205576959932416	-0.3850129466596241
0.345742416326266	1.794642684266056	0.28891189352433994	1.0591543472095164	-1.8985026452553313	0.3142879847541534	-0.15096662888367002	0.10905932572701106	0.7607410341781653	0.8357715668732824	0.8400851183024819	-0.807995672540473	-0.44644921111498875	0.7091290030505477	-0.5437898673559894	0.7772944704330096	0.32595073810974523	0.4840682321197998	-0.2996869911662252	1.0263852871101424	-1.0670507732763337	-2.3903575325954938	0.431876420560183	0.18641676555839712	-0.45038826819008687	-0.375286691848202	1.1861925818034593	-1.0914694176981126	-1.6464719645853145	-1.6346852436105372	-0.36579649528761765	-1.131255252103802	0.03716283188345017	-0.5580019123410773	0.3113356625330186	-1.6174519495226127	-0.26998133443100003	0.6772501965019387	-0.17602033211980475	0.0311595830579567	-0.062100256760409075	-1.0715140503838212	0.4395270552908374	1.1866403413327973	1.290288652282735	-0.3835478182855463	0.4114074548653672	-0.687710471590524	-1.2057028827754364	0.24394767433905218
2.330417692803871	2.3013574149874128	0.059982417100082924	-0.16282818356856457	-1.6450985951948551	0.17306439727079706	-0.5916932691091464	0.19867158455557943	1.4766103436263602	0.640882519242924	1.6816750873523933	0.08756363761676052	0.4565871063125998	1.7686961891012543	-0.019081017071809255	0.8128795734092635	-0.2351626961796644	0.5275766865102909	0.24346055810898112	0.9031692895370845	-0.6080502580557574	-1.8508457726085543	0.791109112949678	-0.4797781771192281	0.41866084818045074	-0.4575941145362388	0.8684475194890643	-0.6136322217736844	-0.8767449270188391	-1.202245744520784	0.9311375745067978	-1.7102788883801843	-0.2894325085187928	-1.0741143152997914	0.6747006368416621	-0.38201510028230534	-0.6420007553212134	0.1076391505839593	-0.4243609051664197	0.6271245571492535	1.3315155075901657	0.06571654400254671	0.10049705964486419	2.308424828566188	1.0847674014736988	0.2752048936116675	0.47146273403654243	-0.266053323681352	-0.6841625711037145	0.4086255465077608
3.308560636017391	2.230770604961646	0.3480774900276367	-1.4462449751217459	-0.5123442540802015	-0.05946504055780233	-0.9331477263725951	0.49161249390956757	1.3951125735003842	0.6854804059154013	1.6638783297036084	1.020349344464099	1.0351562562096122	1.7692873521878554	0.8051613397664796	0.7458801659334471	-0.7643708252039313	0.27550878562810316	0.975219520573227	0.2071864050590214	0.6346201479885492	-0.8485019708039104	0.7717831737507677	-1.0043728098170606	0.9739383497945074	-0.253727390863023	0.07583673559981843	0.3290174169475854	0.8491228599431162	0.08535501881539341	2.1589873896462177	-1.233635146231613	-0.9150993623279593	-0.9667234892211218	0.6622008329632589	0.8188551872293318	-1.4379187736074615	-0.3099188474789027	-0.33616879970631847	1.211262821189578	2.0138855220901855	1.4583938107504983	-0.0797020564776484	2.5160201217489515	0.9523411090651286	1.2016071304272353	0.18102498869158642	0.81243282315452	-0.0880980172058077	0.18340266992437498
2.3565664317596866	1.3104716842013029	0.688686386277155	-1.8199364135902774	0.8244380683425775	-0.09040903801847056	-1.1185286046059044	0.5152223008026956	0.600382586785155	0.5528255304972759	0.6953963304387388	1.1068471738901704	0.6897474636699115	0.5601998042370896	0.9129243253603352	0.4582722676799811	-1.0622343619130312	0.08163494396487833	0.8503114617164718	-0.8555068500067857	1.8977854659534206	-0.4029218571075068	0.45865930057934934	-1.0535522648960012	0.6806628915141382	0.2856100279095109	-0.4151930107037365	1.0508138478548406	1.5185348391927902	0.8783292609482407	1.7965856944506382	-0.38632686149407114	-1.2074412799448642	-0.3765941348265614	-0.008731736256246765	0.9826363489139978	-1.993298098909157	-0.4003819854969769	-0.45192573013885506	0.8157219127820016	1.2083697016728991	1.859439760486289	-0.2954365933528338	1.4109889014579764	0.7085736090969714	1.6266435921949187	-0.2377998474380888	1.5010246171971804	-0.2817248922645391	-0.08281743208158211
0.1798046848143446	-0.0011520854099164295	0.6457151430897877	-1.182989813590498	1.4376043308136564	0.059563915220940594	-1.1813518398885836	0.2088372886048629	-0.0038540762646143006	-0.04700202817985146	-0.368750365286302	0.3633480517485894	-0.2757382590492329	-0.7842985915195133	0.021483970620389915	0.04749948123452516	-1.0763547717644617	0.23105410982937472	-0.31836599745614685	-1.8375314804570282	2.3487445264412856	-0.8536339086639774	0.10601317883979215	-0.6265868735889697	-0.15078999574474578	0.5897948238666966	-0.16181550791342947	0.9589543846222387	0.17585227813385954	0.44538966601471897	-0.18573654149054716	0.048517245324915206	-0.8249518835458415	0.13633007208353068	-0.8966541114593745	0.2580398281836434	-1.8691320400213938	-0.32092904009266754	-0.9283994178991506	-0.4980828695584146	-0.5309149520047688	1.015168579717203	-0.5495866274892671	-0.20546953322733988	0.25285033673836665	1.3196644125561763	-0.46766773986816923	1.0597437356373973	-1.3106543823852086	-0.20684636548980595
-1.6467333379676705	-0.8183162150866454	0.3122791200816076	-0.31388232828167295	0.979082488218954	0.10131253578319484	-1.159869320550127	-0.10160392508863446	0.1920951137334587	-0.7911819179374426	-0.6565806578797502	-0.284437984740818	-0.9858847047129886	-1.263360694180857	-1.1907920168331219	-0.16859333739885307	-0.8261021100640891	0.4271359732106602	-1.5129897569028317	-2.364738704151338	1.782374404890395	-1.5791252127965343	-0.16063966889652834	-0.064267556613648	-0.7134789956188704	0.039894754188129024	0.4449084908822473	0.07124475820198455	-1.8852029421225074	-0.39110944335543435	-2.1235736505802727	-0.03575105016622265	-0.2397639073743383	0.23374197299774224	-1.1855630390149903	-0.41170034258149113	-1.3097983717147663	-0.3500637330811304	-1.2886484701483363	-1.5500237586354024	-1.8508811483510217	-0.19876206067032523	-0.6143193527884552	-1.128727596913975	-0.1686837558392585	0.6544328397981327	-0.4470098063202498	-0.10744641949395098	-2.2824430869726116	-0.31054227338560764
-2.189581226724538	-0.721613212331265	0.09062551531254376	0.01845488185349257	-0.010249438104045102	-0.07428725618298214	-0.9810164856178702	-0.11516163582459192	0.7486161937865917	-1.0702379817754561	-0.2387471004788749	-0.015867135286893288	-0.9073500417855286	-1.037712301794633	-1.863758338188447	0.028343948076636642	-0.41267834236412865	0.12525110715472398	-1.578848625037276	-2.3384521431753442	0.7141188976235608	-1.694764663645216	-0.37813654818501186	0.23459125451289134	-0.5285883130765718	-1.146510860063145	0.5581327640666215	-0.9944333400168299	-2.5312908066697393	-0.20450039462553118	-2.342281616398568	-0.15668183299224975	-0.25374928115734197	0.17112422130069832	-0.6206653439710308	-0.36306626628972705	-0.9375997378105625	-0.5234867536265081	-1.043910895887802	-1.301092854559381	-1.933262303141131	-0.7668954882749691	-0.37574853247691625	-0.9948975189732427	-0.2362714789180731	0.0980343728864171	-0.42113711281861294	-0.9238120591539704	-2.327946288155134	-0.5265965170404996
-1.7790508108721148	-0.22182710545635628	0.1309732554612896	-0.21261766116668193	-0.6515123798758229	-0.13381435315749995	-0.5154505990096321	0.12456503210875483	0.7504163371928637	-0.7142368517449482	0.020346248927495682	0.9800939702963418	-0.3318784951195864	-0.999936306831038	-1.7828334366184475	0.47398738309733357	-0.06769434039445921	-0.6228867316488021	-0.49675465172374933	-1.9081782558755536	-0.15855698836826043	-0.9537936336445074	-0.5532513005944014	0.12777409259276337	0.12142189175452253	-1.8449597498744745	-0.21394268555031992	-1.5439858471401884	-1.1591775778727447	1.3090997795241592	-0.8438871344200103	0.05973067092265534	-1.0204665892344114	0.42991252935095714	0.070551219101885	0.22578173786233457	-1.0473119510787678	-0.5350693352578811	-0.3981455115254979	-0.011428058301669356	-1.1358883501933847	-0.47527686192487495	-0.09174094575779553	-0.5297593505148054	-0.0005650138594264605	-0.19008602065738142	-0.6177009422126385	-0.8077715598589078	-1.4778864978103141	-0.6913767382915227
-1.2578248535110452	-0.17716893456638463	0.17044349538053163	-0.46773894466407956	-0.5743273407980265	0.3186680194472376	0.19379595609383338	0.29494552600515256	-0.023096774228972123	-0.20818050705924107	-0.4655665833180992	1.7036938238577433	0.03473772069382339	-1.4745297964316337	-1.3681633468345724	0.739096173351719	-0.04897611133569835	-0.9787290823017738	0.601796456136331	-1.3099768768423352	-0.5471712507871347	0.06915734055359145	-0.5797217488381433	-0.2036715028827764	0.5312940880133913	-1.111733851234512	-1.3413902231986907	-1.3495031569787062	0.7161932190990061	2.8670478091064466	0.8394636933068613	0.45127553238049267	-1.7457733014664822	1.0346625224788164	-0.09588125725555739	0.7220037253992183	-1.2960469318624763	-0.07896534985201635	-0.10559217871035555	1.0513726574502509	-0.34552305059862964	0.10821343372576205	-0.16605472377263752	-0.57313300625093	0.11744347456572174	-0.3118449617328614	-0.9291156357362691	-0.17205027185889138	-0.4714517919109066	-0.4700973061871675
-0.9525219881645244	-0.8051626925229842	-0.0706087771507004	-0.36375793937996964	-0.17853578840566642	1.1023539988033437	0.8104062226732363	0.11652237914031013	-0.8370539237722634	-0.13774073846609258	-1.3045549755018047	1.3887909628332136	-0.17808094481798026	-1.7576687722750648	-1.0066223075426735	0.5466026457841132	-0.38005539831986057	-0.23405862516559234	0.6770122017491572	-0.7253041702687198	-0.6648783155714292	0.6233688299494183	-0.39408874383406334	-0.462773036376333	0.2550202014781854	0.6670309844611717	-1.8648517950193608	-0.7330460785597045	1.2443628900566122	2.946042989007921	1.3191710030969872	0.5808065455325216	-1.5001314443106348	1.3990212266262045	-1.205137165697873	0.7304571073213145	-1.107211045379137	0.6989530245669684	-0.599207107683234	0.9869614465611276	0.02600489234327017	0.3644200827141477	-0.6638284962576162	-1.105999875942894	-0.1899134540818777	-0.4205938686124922	-0.9929344575119452	0.19937786663632678	0.13252090240966602	0.1939910097865816
-0.5744899028619331	-1.4676018190154434	-0.4782314251870448	-0.043432865169700845	-0.07129997025906543	1.4277301095896233	0.9214602737706197	-0.39475175153099873	-0.9646429961207903	-0.5502688576305625	-1.6132186294752144	0.23542357701568545	-0.7493215881243034	-1.0657949563325646	-0.6316320600712252	0.033399159309359334	-0.7229727523792726	1.1786849687623908	-0.1391477038838731	-0.23183220082610614	-0.831343017804529	0.5240128022139535	-0.12422413431228319	-0.4946406539903244	-0.5476355942330527	1.9702286207834163	-1.3125931847380488	-0.18525482251769104	0.24718262096948457	1.3952057867299155	0.6041405061793397	0.2597115885488077	-0.2715024792996901	0.9325621930987482	-2.1996609475408744	0.32724358409630816	-0.30919689936216566	1.1724146714985613	-1.432644792897257	0.1265453241712568	0.20706199251984725	0.17380987896591146	-1.1610218165564041	-1.4085096779275599	-0.7480594296137487	-0.6646825165316114	-0.5978321960614995	0.023910697601062094	0.41309442178958256	0.8698419760774742
0.06873762303064278	-1.4772154316728656	-0.6335285626792467	0.12937014072152989	-0.3416107481389812	0.7049872412259578	0.4240819178438821	-0.9425691182271418	-0.5866698000196758	-0.9701385766468307	-1.0529189312910139	-0.8930562770198907	-1.2420667634436933	0.3646713729651639	-0.018597712498052664	-0.4096185403681471	-0.6296332745207144	1.9113250748285395	-0.7851649573288055	0.17078182922035967	-1.0740318703426999	0.24035236629429096	0.01681053683102254	-0.3645181836022662	-1.3267958031676848	1.65711004056414	-0.07751882620924572	0.06072061534487304	-0.7888456876898322	-0.4644407692151801	-0.29738087799512786	-0.2896818031467512	0.9426114011927879	-0.27718545498559527	-1.929902220942736	-0.19873238919744662	0.6777641783989529	0.7592158425841387	-1.7243178627456146	-0.5100272507216144	0.410505857163964	-0.16195567272210598	-1.1474030173800014	-1.027847765521147	-1.1090760317246762	-1.1784732464334657	0.041951233734590684	-0.35215587421809347	0.6877838831488725	0.994826037353651
0.6429411425856822	-0.9127339653992359	-0.28873028166229786	0.04424019676396781	-0.4924009165741225	-0.6660018454263303	-0.33995325540855803	-1.1892198337624154	-0.45253312198375606	-0.9652287170366396	-0.1675936366715534	-1.359976235081649	-1.437398153463974	1.4534644505367167	0.6953689744372746	-0.5133517198936984	0.007365699823814398	1.085220512227769	-0.4598988154647181	0.49979904693031046	-1.1402232361487337	0.3142629190692723	-0.02938048732612255	-0.22807624224670123	-1.6002692654583615	0.17997289968228092	1.055228550920644	0.10951475066168925	-0.5209677649081526	-1.2614902195261037	-0.6536318604835877	-0.7115434636669251	1.1458388907041137	-1.4926651664253245	-0.3856227582303613	-0.6127428154593514	1.244181691087429	-0.4839398244197705	-1.1016529034504428	-0.39053916270896966	0.4076026654424582	-0.3181257207162649	-0.5488198693424107	-0.30604107823479026	-1.0680044351029825	-1.9096470283663625	0.4552957092184243	-0.5174082400514597	0.9446292623471652	0.4423975182922336
0.6872597632575367	-0.4443406635144345	0.3081773425998197	-0.08071271781502716	-0.08533667137502787	-1.5409251930243513	-0.8702261442252219	-1.0239830514267876	-0.8100350848363064	-0.5343711901846475	0.29217347616974243	-1.2426111671423408	-1.3569861574436675	1.4989926799864348	1.0176658871681692	-0.3303151580435372	0.7914316310984588	-0.7033797356724982	0.5865850088292258	0.7314353145771083	-0.8562377712121977	0.7644611790255688	-0.12289235567849782	-0.154545907063931	-1.2441226468237492	-0.9125175351108	1.6117044275750012	0.15058678595203717	0.8169585418930777	-0.8812165416729828	-0.5741034793611989	-0.8209035632216334	0.3585959760794893	-2.0142102786465634	1.2692268481377575	-0.7630767187245355	1.1116063943310246	-1.8170323145495717	-0.07272699059895786	0.09641829768298522	-0.07360502013756157	-0.18737605707394647	0.19734071031867878	0.0968516513999992	-0.8350500826788618	-2.4619020983736712	0.34600078798140743	-0.42416739448151064	0.8751833790435859	-0.347125678725379
0.21535521456496967	-0.44935233283250003	0.5824225583804339	0.013023664466856663	0.6687240546151384	-1.1941687278981428	-0.9038030057587233	-0.6518346820438528	-1.0940135505366777	0.0703117213636058	0.14911260082667174	-1.0246610307998696	-1.0389291212245275	0.8985630484096073	0.6639111902972439	-0.122044263298093	1.184348588115349	-1.9581964128722973	1.4083849143836136	0.7967686806039427	-0.40381570175490583	1.0852556904010777	-0.15002786345949629	-0.07074424370910203	-0.4946028683391409	-0.6590552037849438	1.6241763063766603	0.2097227644927527	1.8386542168236704	-0.31673735823020877	-0.442067859897888	-0.6365384619412279	-0.45697576424654685	-1.7405948241906557	1.899796521474998	-0.5692807811485627	0.486895255376746	-2.410910525635142	0.5487557059815044	0.2782725875938281	-0.758446314699749	0.12967720387501744	0.561148299556409	-0.040981903258006394	-0.6752980036488675	-2.3283213951100574	-0.15636652528847478	-0.24250470438838115	0.37028563086392635	-0.831333757923999
-0.3157363249649362	-0.5853176848686288	0.1325323172388431	0.39856102979392155	1.0817935645357473	-0.13552035270488225	-0.5079558268429345	-0.4101717858913681	-0.798686196836498	0.699156536505435	-0.21481712997912183	-1.0067324751680242	-0.4908350466010691	0.5073557279305976	-0.03340877927719629	-0.11562070687641123	1.047157161321025	-1.8163339842234876	1.3234154898787955	0.6635697900207095	-0.1866775160896397	0.8070710166975036	-0.2085929350134069	0.1475317129385528	0.2273676213452439	0.36006755567434046	1.3034986993153501	0.17126591609320985	1.5527093571935542	-0.42370279700761376	-0.24430081891560382	-0.2539387143379218	-0.4350725617110732	-1.0493022161329288	1.4933150456820894	-0.13048710796132032	-0.1684358430638477	-2.020214258924292	0.46719459085511655	-0.023823149895616416	-0.9709475273729107	0.41207675304241803	0.36857544304507606	-0.41155443258303637	-0.5293719963059061	-1.4292934573615794	-0.639656505010281	-0.035064513719343694	-0.24914346067713522	-0.8821485464602024
-0.5598075029582701	-0.3422465106202791	-0.8827716480560979	0.9835704491600398	0.7541047878583332	0.40308761789266284	0.14075764431009502	-0.443144480162307	-0.28465470383871216	1.303591498487102	-0.46206949444070744	-1.1107666185709408	0.14462459543368253	0.5326939434500559	-0.4137660534877441	-0.34380455882775274	0.7734204181039345	-0.812417418606356	0.4593955370712731	0.4472304051047886	-0.40544590856639684	0.02800787656041622	-0.47632401377591443	0.5451548604631694	0.5555863333803702	0.8601070091136951	0.7693764417749976	-0.0032686646861478995	0.2549123693693215	-1.0369214823115531	0.27106081912169283	0.2170089459040562	0.3525463953275988	-0.28909506957002934	0.9724542180901162	0.24649414022428306	-0.4458027280986063	-1.109189583736976	0.09334498800175971	-0.46169329280921406	-0.4144895259432723	0.4313083885839008	-0.12567001171948872	-0.6993837296524902	-0.14730523442273685	-0.3261641548778759	-0.749654771444817	0.23271655031347602	-0.545831986313972	-0.7633236208093157
-0.5512399541342021	0.21149351362789495	-1.7992921233716588	1.5861956538281428	0.0668850555554136	-0.1976487300311002	0.9261543534690302	-0.5381186671301255	-0.31497957223371903	1.6639166423397036	-0.6109206346759847	-1.144737171757169	0.566097730992753	0.40069370118124714	-0.16798688903053377	-0.6252217377820408	0.8587409867732907	-0.10109125274350841	-0.48162183450042784	0.4130961233985666	-0.788440684632306	-0.6228111705029846	-0.9092815409040254	1.0398579981836216	0.40578836053137146	0.4228144512321443	0.16942905886258172	-0.15089713166720287	-0.9644198023508378	-1.3141625478301127	0.9788556742993068	0.6503977035155081	1.1089885420947845	0.44710579656515714	1.0625704223128896	0.31178769560532305	-0.16682723911836517	-0.3747008726420395	0.014267328724638307	-0.6898978698717199	0.43493242145887784	0.1457088834082926	-0.498468813300091	-0.8978155116833306	0.4353169297852075	0.2744863383134104	-0.40528316849088264	0.45873848915911275	-0.3607665522754404	-0.6634563220609146
-0.38763606762394087	0.509049312777796	-1.9308346478049074	1.932494052779475	-0.17988707388372197	-1.2725423136074796	1.6944918985634032	-0.33184365411471384	-0.89481496748698	1.4007656825947556	-0.7406142796045571	-1.0691519378006051	0.5879065501250903	-0.29727429532712024	0.3636382148009024	-0.6651701749105445	1.3775423625821206	-0.18197325283125915	-0.814027067773422	0.7933519133613336	-0.7989437675171022	-0.5604443694881489	-1.1779221774069644	1.483153658351178	0.05555890214884586	-0.088253154753128	-0.14343705362969475	-0.0405146021842478	-1.2784362989170417	-0.7637653710894661	1.3137017936011257	0.9618669823498494	1.2192487635130118	1.098914163906948	1.571212315985636	0.1952830180243604	0.548601151876726	-0.18219070692828612	0.41505387355288237	-0.6703418875740379	0.8820097466128515	-0.15250077359225372	-0.4515939814809886	-1.0476977341116616	0.759483695410952	0.23793530430309087	0.2188281070763746	0.4241132823862735	0.1788036666734222	-0.4402146022460963
0.061954671650414954	0.27370261087453496	-1.133871349981814	1.7307670484895796	0.3833720266205087	-1.6181370073713308	2.1238425566064802	0.27601701758711433	-1.079589502909827	0.43879832320208284	-0.6830471785906799	-0.953222344323191	0.3842532804059205	-1.0961756158017915	0.5830355304514205	-0.2703571014360727	1.9325419784337836	-0.6186023557655456	-0.2928342435369298	1.5393306659132378	-0.16218472911474296	0.19582813282862163	-0.9796047714397796	1.7564660854770622	-0.052629915860190536	0.2949529581297648	0.17309525972297451	0.37538541342274	-0.6522315323767979	0.2154564315093159	0.9330605740343592	1.1821674943324116	0.7914943429272644	1.429528709749814	1.8203696749277498	0.3199916310637435	1.297627610646137	-0.41558745797145313	1.0169361980158222	-0.47850093343820793	0.8238480099078933	-0.012895077417228855	0.039869416206110266	-0.9389285852944621	0.4370224184689885	0.08123410540223733	0.8252652353539476	0.11603084454157175	0.8879219320022508	0.06395905798499024
0.8626068103519023	-0.07215206670258162	0.020356391798191497	0.9363227939578918	1.2774479727655528	-0.8007212580706955	1.8962624879843355	0.9427458748228658	-0.20010432551439086	-0.6434078689170687	-0.24379542532141552	-0.7913071244659012	0.33820827571510004	-1.1675285355750842	0.23922023502512083	0.41816288355627157	2.095442041119227	-0.8675906603224683	0.7746432457345582	2.2610308916193147	0.8034693384088898	1.0200057655893315	-0.38870207976875154	1.8159990604556415	0.31210602708251595	1.375785389494524	0.9909685532819676	0.8662648205062219	0.3641854157525863	0.7843246893594993	0.2061366876132389	1.381888236169616	0.3252801330392252	1.2183588233864644	1.5542016902452278	0.8874687266918141	1.5831898195717469	-0.7423710304618933	1.4396870113879217	-0.08514161047714167	0.7797075088817872	0.7004508325305089	0.7192611951638108	-0.3445241873676424	-0.27162874302263157	0.28923767582726945	1.1300303949105832	-0.14182797936456554	1.5754217897360874	0.5767454185234618
1.5538087857466905	0.041854038087320494	0.6896533169005198	-0.05488531057209698	1.641154505575501	0.43882569468669835	1.073299514405714	1.1873426731067658	1.05646869885735	-0.9745212952165001	0.3866760547400926	-0.49273197588903705	0.6358262122771206	-0.397182654300931	-0.3981193719294392	0.9182106126900597	1.8181702829993938	-0.9701358734583542	1.682224214226932	2.478178167042264	1.4181951253376994	1.2473151545923888	0.17500894174321036	1.6723714477604295	0.9555637493308403	1.988834483152538	1.6399632006263334	1.0957842347988829	1.0941814324076016	0.5319270941508992	-0.17652491069493306	1.4838975437400421	0.053837981572714695	0.6084229136242549	1.171673421252006	1.533208295240291	1.1746963595151292	-0.9145279327119963	1.5305385837339818	0.4936261874261587	1.1285925109381334	1.5341486556682802	1.1790290004776227	0.5162070801887082	-0.5692638739022655	0.7115238744301451	0.9972496656997722	-0.044719628502282456	1.939193164581639	0.5249886514039075
1.3942553410520402	0.55219127991349	0.4950124363461157	-0.6383179073446743	1.0860911357416478	1.0636562481909042	0.18754361643677805	0.8988513638627643	1.3042475034506427	-0.22858812570368375	0.7501594524049847	-0.04895357083060271	1.0968625299791703	0.39437906626862346	-0.8773258749917466	0.7701446683584212	1.3825879536817685	-1.2204237352850842	1.7425900023338403	2.0021996815373844	1.2505943208832335	0.7777203570337545	0.3478155480195063	1.3618523652340584	1.4497742644845844	1.3816077385632306	1.484888975750453	0.8969092064133731	1.0949273399993191	-0.15744265902658683	0.004939120543019866	1.2483906973430505	-0.2039313329556404	0.07752463402119995	1.0926026430208984	1.6517703477142363	0.36327082632861474	-0.8363163140135828	1.4103362987429275	0.9653802404171578	1.5857282473216752	1.7942287017224434	1.1446217281592348	1.0490743140452115	0.05905856470892709	0.8125707107713815	0.5503451081283806	0.2728871858468956	1.6951400245045698	-0.25827090922239254
0.2830512702332693	0.8167711012733084	-0.14607286843074527	-0.5362617391960192	0.0504554108959285	0.8227070714709146	-0.1872072077217508	0.48331739026340786	0.236271472161272	0.9681498438645725	0.7397086557827252	0.38226472524458394	1.425008739481221	0.41462196752476926	-0.9572239799995558	0.005756422171066752	1.0243534365797284	-1.421642116162778	0.8281184156111423	1.1037385004320401	0.5128576676038824	0.14002442046655347	0.1594963357912816	0.9540493029179178	1.5427276267209442	0.08066611032335536	0.5847866689547137	0.3966097570763716	0.3989824239334597	-0.5618178942955446	0.3221826357505968	0.5603980234497821	-0.5862797125695579	-0.021021632160115232	1.1667080279451802	1.0794255543080986	-0.21110917372672858	-0.4860019354860001	1.3259455992619664	0.9375734499022353	1.6080877281497032	1.2403630261718375	0.7467355291036416	0.9530616498019944	1.1836224685215802	0.4550310930826283	0.1373934759817043	0.36370123115019143	0.9678858575270928	-1.0847515137501174
-0.7911301461941347	0.46016646712023934	-0.4666872752366535	-0.04981383106690125	-0.6717623217151054	0.3293158859860163	0.023131694599938687	0.43878262046643174	-0.7408057234886088	1.5799496714033492	0.8565603631260073	0.6021990952296966	1.509831691935107	-0.16801020780662138	-0.6832320920138295	-0.7975671898113573	0.7107312810724367	-0.9202032048125103	-0.4265417173124738	0.30269444150116	-0.16415873795508384	-0.038027206376794485	-0.04164136964323559	0.5650391572361714	1.3367192858779973	-0.7535074835295859	-0.34380654095694896	-0.0985216669657153	-0.4559535353336823	-0.3862604585555597	0.32082563235897926	-0.2980377585892119	-0.8167861519112735	0.1960634368114809	0.9019304522379048	0.310295437323731	-0.0937227584981959	0.09594413013606423	1.4598790852201537	0.38444327409094864	1.1574727254991735	0.34362812321057995	0.4621207123456138	0.627329932742931	1.7202473477864686	0.1794004759648373	0.0833295745004866	0.05859836915419215	0.3893510286191083	-0.9245443469227645
-0.6080610818460797	-0.12145220052906233	-0.14881012479735878	0.3047812060780248	-0.6867519231058452	0.19601814801499068	0.3654786338061134	0.7927684733749162	-0.04382928530231036	1.1226757047545637	1.5904510289920784	0.5411062164877395	1.388946388776458	-0.5034095135927863	-0.2381534052143402	-1.044144565181121	0.2930259623309623	0.5010246876536176	-1.1262224588196863	-0.022636558851479683	-0.35121944894485035	0.3736338381452838	0.040421515825141724	0.31054331980747507	1.0548043922529982	-0.616789848632968	-0.6739322709439601	-0.32456771150586355	-0.8112445113704794	-0.046125911768992306	0.07730609445050574	-0.816649901388264	-0.46826302922119484	0.3498627285817479	0.17247456878538747	-0.0578531343170726	0.5849596726419467	0.7442511707879799	1.760673776286143	-0.22843390816501313	0.7684046951705106	-0.23844916176371486	0.646773053321667	0.6831035690980916	0.9603446845846716	0.5698830779916724	0.4031255048245007	-0.2397667003752979	0.5380173904301842	0.5010483234867305
0.8856483931266667	-0.29656586261290346	0.39068573407258617	0.35749566845485364	-0.2732580111968691	0.3554270028311243	0.40443885283035097	1.0291025759317507	2.09349351789352	0.050152540240900406	2.613726467621556	0.28048155933834046	1.0110647819864578	-0.17292798012721183	0.16111344701634153	-0.7155459298141036	-0.22903691288312567	2.0708437209120074	-0.9667980313901032	0.14374324622797058	-0.19480713056942564	0.9303442381703053	0.3860372359646306	0.20522146759343218	0.7232775746494546	-0.048318640467739545	-0.49067433393964915	-0.20617658661032062	-0.5044637885268255	-0.18297410866132077	-0.0236118809421217	-0.7847820176997146	0.4387852448727191	0.2997362243307122	-0.5539887567639642	0.008395396950395111	1.2528169605403285	1.2100431475765216	1.8921386220342347	-0.4147548825599332	0.8188744944415981	-0.3733630272988326	1.092999782543915	1.1165106638055189	-0.7008174993991375	1.486997674830486	0.7782677711962225	-0.01543441879400487	1.2428463855164606	2.2313011838419503
2.2984704612287423	-0.07223707231123094	0.5520052821293122	0.3537131459505747	0.016871867918075326	0.3288722250937078	0.2067772163298794	0.6115812950460044	3.6503240344951307	-0.766250374323183	2.909423561036399	-0.03472080210607717	0.25191469226911123	0.30879196442850665	0.2945497468996794	-0.34842202434955505	-0.6869261769365014	2.694984464568649	-0.5247474320505049	0.5472436522661089	-0.167815078734258	1.1053134229480477	0.7273150600950857	0.11589478093475342	0.19918948280226118	0.1967716415232934	-0.38063337262869473	0.13863222977258347	-0.06194002590870699	-0.9079825649376496	0.09777559543091822	-0.5618401545413986	1.2794915693555342	0.29307428011269876	-0.7795054471567272	0.02047233726413272	1.4246632486922082	1.3629605364997996	1.4487347202547396	-0.18142046794101868	1.0002920175058057	-0.4910604848454816	1.1634750950021366	1.255552033191107	-2.089062092390266	2.1514062911282075	0.870752670947754	0.6703284465648776	1.6577521481434052	2.846960416230359
2.1581405460762686	-0.10454113927536929	0.2913101026708577	0.4731009154736472	-0.07364340844168041	-0.03232230099096936	0.18972372164409396	-0.4455791448258834	2.9966191908804336	-0.8310555321572104	1.8715476241198026	-0.24186063068207603	-0.7582544027262275	0.23800876680269875	0.06350635646670327	-0.379499619195199	-0.9557558653094392	2.1396345446453164	-0.5622956423198461	0.8919260967562244	-0.49715833734291254	0.8182860707399491	0.8027506005216561	-0.1356722693649711	-0.49555284776027464	0.01879424578745816	-0.6664726365636691	0.48018613502545854	-0.10440537088020077	-1.5778886387863047	0.11177288130039802	-0.6761125720453341	1.3855263046051889	0.5723275359593035	-0.597491493592292	-0.3443492111167418	1.0592435216030267	1.3459122974189857	0.36957360124443756	0.0663092603666329	0.7314732894055499	-0.9111047894195164	0.4719064405796956	0.6497474424036167	-2.291919084830552	1.994990840446359	0.6678707417847307	1.1486129001251189	1.1761905844551446	1.8206613602846162
0.4874928260172303	-0.7702027507312043	0.1510458941502224	0.4855387867920036	-0.34968850858779843	-0.3379797014586838	0.5311978995995184	-1.5568455117887552	0.7049970068658409	-0.30161599983577847	0.11344716462740169	-0.16541407895199126	-1.4929090596999308	-0.28501024790230817	-0.32231617603687807	-0.6208378188609276	-1.079237583939064	1.2748161881391573	-1.0886884678586257	0.9681835455758832	-0.9127829413744806	0.450282992735263	0.531931948309107	-0.5786738227800658	-1.0156761630841442	-0.1588250106675992	-1.0187653810948518	0.5872609604270913	-0.5663294608204082	-1.3997919756176003	-0.1843351910063596	-1.1487961376136115	0.7327787297162763	0.9596533957935863	-0.563949457262065	-0.8010297615472766	0.43270631716490926	1.4519541566218013	-0.8539210271291876	0.08591226455025942	-0.020828403631211696	-1.3362357104052398	-0.6114668365350029	-0.21905729181249045	-1.3810965169796887	1.2337949090041982	0.47958171085704415	0.8829063830048646	0.14763106013786206	0.049517216103776504
-1.204863384208506	-1.5160338175769774	0.5417804481100392	0.06847041550327246	-0.4746083061993059	-0.21723303186766238	0.884402267302108	-2.086608710842574	-1.1306522099643386	0.33763070984911064	-1.0664950543675782	0.2859786582131706	-1.4385160698698811	-0.4413065278392573	-0.3927470861357219	-0.5191644297272038	-1.1371591180157243	1.0352688201325442	-1.3271537809937595	0.65641335928254	-0.9831766234414868	0.3628901564550524	0.017755030489652792	-1.0021477033230066	-1.0004935128164905	-0.16170425872638164	-0.8984800760746955	0.35060788711302177	-0.7236895512270601	-0.2786877224407245	-0.4976517555329205	-1.3682066835336506	-0.017594954063074233	0.9866275071364475	-0.9777844974503664	-0.8317111989917679	-0.21183632969603539	1.796400384915625	-1.5241118957616728	0.06056132598959838	-0.6351076084497586	-1.1979444626980866	-1.2595130502460996	-0.4120865737892476	-0.18513289244636674	0.5027905185392599	0.5834177144793364	0.1069355494557859	-0.5249855054939605	-1.0061804888147265
-1.5327892793490718	-1.4180724181798763	1.1787413728582634	-0.6109453710548888	-0.33718366160640506	0.1371531462980117	0.7655037286704572	-1.8546095436380883	-1.2153332232605651	0.6833518432223789	-1.021828857212596	0.9477658055275164	-0.6733205204665594	0.22355405706581644	0.16974242046989557	0.0985389276321438	-1.0655142908012583	1.3623875605753468	-0.7081511417744856	-0.04267300947891468	-0.631052376663552	0.47513895797375033	-0.5370670819507393	-1.0985774530041563	-0.514019474218446	-0.33071794073381094	-0.2635650620654787	-0.12082753370086577	-0.12011219991295448	1.0130735394862036	-0.4146301787893264	-0.757797122421218	-0.18143650005531142	0.44335956171457114	-1.4840618745975676	-0.37599985648634876	-0.7915447350709894	2.1308233048948777	-1.401015424003752	0.22317754700517106	-0.6276364875115138	-0.4372144814978642	-1.0319699872482222	0.2975811575589052	0.5334950383715921	0.09489039273649773	0.914002458204594	-0.4289220944640643	-0.4776340932021704	-0.7010024099762039
-0.6144522220055699	-0.32383468708298735	1.4046199688019267	-0.9015553194603201	-0.1107151635539488	0.1811538538585751	0.1442217006283332	-1.1640305016112418	-0.26187776146622205	0.5377200643851627	-0.35182795418402396	1.3967317898806868	0.1241023489109278	1.1228046858388858	1.1179132666461118	0.7318882354217654	-0.7190879227272129	1.4159483544420772	0.3075047077978777	-0.9109057926244993	-0.23010728416448492	0.3679388961237761	-0.9210572217954994	-0.7409232266043444	-0.03922096729745344	-0.9417656570208766	0.33423118260280266	-0.5320689004492578	0.7208394849058108	1.5907246896268552	-0.006475334010902166	0.48508993940700007	0.2946210314584486	-0.3304126871382748	-1.498033508453397	0.08445434196645558	-1.229947686765406	2.0342398178802115	-0.9757468364898831	0.4093888965281539	-0.3037579969563853	0.30077029867965616	-0.3333766103761888	1.041167452785623	0.6432847977346138	-0.2158522218493822	1.1411082958654961	-0.3079986313585444	-0.32388996212386856	0.290827745160421
0.27928105400534353	0.8659965038831413	1.0104839573890865	-0.4085177243457228	-0.03667243347368119	-0.2686594077422557	-0.49198236338810875	-0.44381691908333004	0.1792825646974696	-0.10823755697232862	-0.0884022146101447	1.2598443658402312	0.3543865728009062	1.2741549452125225	1.75380859671036	0.7807888067686759	-0.12960591853632605	0.7332155579201316	0.6754554069891635	-1.5268473852840798	-0.1826648133071729	-0.2123911302334417	-1.0105521008663731	-0.1303051969823441	0.03612325213930986	-1.6489935338313038	0.37021493734556904	-0.6099818633588524	0.7924528970412836	1.3430913609175457	0.23414912440811264	1.4670659038675207	0.8509115445484308	-0.7906132514590078	-0.9149570796110228	0.16010457594520797	-1.3675857799041606	1.318911545710001	-0.9694135172393421	0.23356196940112803	-0.3684608584491607	0.3632348266340304	0.04150586608299723	0.8455370018290739	0.5119337643153103	-0.6430414626634088	1.0275586337048357	0.13413074972003253	-0.8577654217207732	0.7804800150030294
0.25358384919486693	1.1871792058028403	0.5093244552580769	0.40943472468894	-0.21193384800241927	-0.7401148835350873	-0.6824999539656526	0.06452396874169404	-0.3698459805881521	-1.0020145216208638	-0.5045474766766808	0.5820879278799398	0.10155420144774682	0.48894695366710017	1.5773635645899042	0.30473534491772625	0.3893033232797562	-0.17043744715129336	0.039883177240784634	-1.5333190656883258	-0.47411537611061455	-1.0198400410950976	-0.8436530776132791	0.34467081777664854	-0.15713170312734434	-1.7868889789104327	-0.08146095541453602	-0.3459563942051732	-0.16955478186098694	0.9443102268725968	0.09830268914319139	1.4733791829937324	0.9156814209037825	-0.7677048274212752	-0.23464148677322905	0.04138800448137091	-1.1459712708372662	0.2495575837843896	-1.54722181871552	-0.296647966673194	-0.9655040642706236	-0.16727316275318638	-0.24393362619985232	-0.14387984067938386	0.49291398908787104	-0.9753460131858681	0.6506497600089428	0.3102073095873288	-1.9898103058282854	0.2738534276887256
-0.3512578448966453	0.6841057939606864	0.49544597807980945	0.6303248470327847	-0.5495380673478986	-0.6299405766889442	-0.4835133059719062	0.335930399699986	-1.0011644034707712	-1.6060744828238607	-0.9577919312917866	-0.17091084988720712	-0.07034012352011519	-0.39742534352492875	0.8253743517474549	-0.0017073716303492913	0.48657495987817856	-0.5012471407694025	-0.7332732792150454	-0.9769799570880565	-0.7009158232133011	-1.5113352167585934	-0.5827166475096703	0.4163658408415081	-0.17443891227229769	-1.1738954061317801	-0.5019224893493226	-0.021771071872296103	-1.2343912128990508	0.964046377951146	0.008419640881980111	0.6893843849094838	0.43078160168149937	-0.5896942289088895	0.019809161933276396	0.15439992051019494	-0.8024496690073766	-0.6394238628640537	-2.131076513799473	-0.6054184624033615	-1.4114611734933344	-0.6163545969740348	-0.7855680778353464	-0.7359250024129073	0.6212835929535694	-0.8747178587992733	0.2676729261758744	0.14892103659625505	-2.7558307318351196	-0.6311102141976787
-0.6443411508259403	0.25842993409751036	0.8973841413157454	-0.0875963613382951	-0.858968442119458	0.07265219174964761	-0.3224511070268735	0.4392213528219363	-0.8302363483836204	-1.4027551837121779	-0.8191802831105943	-0.5354356930815727	0.13038255883040417	-0.5569458015749855	0.28444640993041054	0.3544106611622405	0.12725021704276052	-0.22205460475855263	-0.5231919915135731	-0.3362011039644601	-0.50406028824189	-1.360070635083448	-0.35525579787142025	0.1290414544460968	0.14063876342579104	-0.3527700952744938	-0.5743678738671373	0.062010074541147986	-1.2589055335003825	1.1477920303670632	0.42069966597800507	-0.021530939362642297	-0.17000625962208316	-0.620657146697123	-0.14527830829427743	0.44278640052953666	-0.7018702309970375	-0.9488308999813376	-2.0505997645555483	-0.186680325148544	-1.0272592655163715	-0.5555595684652251	-0.9874224989627041	-0.06107331873573466	0.7396581618263773	-0.4283788098323341	0.03756584544020929	0.16130198261962797	-2.4117712008250187	-0.9416395641218935
-0.3744711406757782	0.5164996727986636	1.0811134357265395	-1.0332273511378536	-0.9404853907955064	0.7355067183233657	-0.43254061878301636	0.4748288405192999	-0.12156071220833181	-0.3858926144192547	-0.21572813107496894	-0.45141894461389637	0.3850039491717053	-0.15838946953662794	0.520820308544088	1.0188192148874662	-0.3550520096722948	-0.03863225352909146	0.6670782565676739	-0.11461998635050061	0.09969852726767864	-0.7386284803316611	-0.13327840807818575	-0.25065754711717536	0.4146958778576586	0.06092708743394815	-0.5077594076793395	-0.09681817483910969	-0.1995279077089195	0.7925025170133282	1.0348617012526378	-0.011454823409736152	-0.39085173254681516	-0.7944713480815395	-0.3076185142885495	0.31453787303892927	-0.9010314319786092	-0.6794394919404276	-1.2980706273000848	0.6816190123387504	-0.03791368805771874	-0.25180094194724967	-0.7365741042882162	1.3577432812646695	0.7829194551532875	-0.11772080045726628	-0.06594491885758975	0.7234804750073419	-1.2714877732343046	-0.25874922965593483
-0.11814104225406549	1.068713312793834	0.664659089661773	-1.1788780201240467	-0.6808173754505411	0.7669908393797341	-0.5906869489741178	0.5723017535682408	0.2581342249872364	0.8148548760731035	0.2957753614088242	-0.20229903349786849	0.27227237579465063	-0.05572505881800597	1.314814612522725	1.151331604532439	-0.5902049859525759	-0.37019718553453873	1.6104150150965684	-0.3752888471725985	0.8124808206541383	-0.11683855284664532	0.18465295901743967	-0.4925613755773827	0.19829760419333958	0.06946774967009274	-0.6685162337495544	-0.19984468272566366	0.8302521010975104	-0.19897057907610358	0.9831751366092212	0.5690106560926392	-0.05336185222807511	-0.7133162981648298	-0.18979804314552254	-0.5490258378656376	-0.9882487087093574	-0.17289469940587063	-0.5217233472675463	1.1096333506379945	0.617175606568234	-0.16941385883316465	-0.42464442625279447	2.1042887044496377	0.8604364775746732	-0.19605509691343764	-0.11731529561688397	1.470072376990253	-0.2852636931913215	0.8932594555113123
-0.37339475814882045	1.1159972270118046	-0.01919982511629124	-0.3305196871624683	-0.15729215236225946	0.23350855203270635	-0.47536372222553824	0.8216147732385845	0.10214122470403736	1.444278590965344	0.5156465459037509	-0.007842760350036523	-0.07032300779488192	-0.5804983741591967	1.8724662047787413	0.3948219147633097	-0.533017120944337	-0.7221551067445307	1.2355964005892814	-0.7235256463460643	1.3716860787288943	0.1602608985976968	0.5667381045053761	-0.5791187501654633	-0.43243174624127456	0.13165789016275745	-1.0323342558221236	-0.008510882619572366	0.8497272739518221	-0.94402855004442	-0.06023866936817511	1.0482527244694644	0.6301487747130929	-0.18362982127079458	0.05253686321180891	-1.5510470665689877	-0.5034340232258682	0.1582089025487748	-0.28714997558290484	0.561958622043859	0.35246455481632666	-0.24015355578299372	-0.3898798830270119	1.3675697120221306	1.077161838021472	-0.3421597414848145	-0.13806719920126398	1.566885931978793	0.052305323739510606	1.5846201316560582
-0.853707079498897	0.5147606163024163	-0.4066755775247486	0.6403083047250631	0.3375474094525882	-0.2734899496186825	-0.16651636878759063	1.1513798495625551	0.02041834035228961	1.2856985462924968	0.6860189396498986	0.1967500881030692	-0.06582148220488127	-1.0163925064380792	1.5636032131026214	-0.6957856364425856	-0.4687112982284295	-0.37804327532613347	-0.12258015962757808	-0.7798708342908778	1.6806407261206349	0.07964783154783961	0.7940291782619423	-0.6606632735213656	-0.9033952223623883	0.4082551374577417	-1.1743139052452372	0.31486875602093023	0.09978647324498287	-0.520144501161923	-1.250903022000828	0.9403420570633201	1.213144667149006	0.4641364616235434	0.10398283487303925	-1.6792876882194054	0.47113456266922904	0.08215735094565715	-0.48379316695811175	-0.5082415596328472	-0.4354595848775611	0.04843101982039622	-0.5283060654819424	-0.26118389450320795	1.3305190922958674	-0.11859659096629799	-0.18068528961792138	0.5845698860559901	0.08567538181375492	1.2646968035209512
-0.8991144023283086	-0.0515703001117964	-0.4678025505407352	0.7606664956925416	0.45439951793404904	-0.3101377696035217	-0.12698004939855506	1.32242263253012	0.34689242687031235	0.748277232729524	0.8091273520862459	0.5292781786140083	0.4854063516751999	-0.4975175683669395	0.43675505122556113	-1.2626298953807646	-0.6788728888384592	0.45236372562260596	-1.0998415745276489	-0.6151522119742862	1.674587533692957	-0.17297399590425652	0.6839350244424194	-0.8720417089968131	-0.8161072991636551	0.4659765193565713	-0.814130239152528	0.3010495149315166	-0.3558466140940646	0.7997531173626109	-1.4030902985222655	0.2894760781362537	1.249130923965014	0.6638952890937976	-0.1116368690619564	-0.709266378646457	1.2613192027255098	-0.35008992640513364	-0.5381056899774245	-1.1427903720866999	-0.9220684861175956	0.7966808440618922	-0.5118511710176988	-1.5035573269820737	1.3211585671233017	0.36663993376998555	-0.4147441287921879	-1.002567832259177	0.2889557834294837	0.14520644183339085
-0.3978850301594177	0.02647550346066149	-0.7063714971067266	-0.0006569735224345569	0.0571645043960983	-0.0039870070041305855	-0.6550182028635351	1.1056366210921849	0.46939471909820274	0.3023273689274566	0.3258926687524689	0.8292682952239114	0.9601653894165993	0.7568664530872841	-0.9136240799937119	-1.0496658042786808	-1.1400378110128477	0.6176656931444963	-0.8587717686437021	-0.6372683609068578	1.2241668058105077	-0.44312781904242815	0.3468027149866768	-1.1943718290335812	-0.45430560559161165	-0.13149127202957955	-0.22327520108706816	-0.34583345110936253	0.03240837987539527	1.5814689424370532	-0.4195485293454539	-0.5683820780305566	0.5456294114838213	0.19360376037179175	-0.4189913302633962	0.35430507812701734	1.238154292929959	-0.8573818418585224	-0.11512780574935644	-0.9244295892871729	-0.8362131670207852	1.2394747854159118	-0.2408652523158066	-1.6916135004936999	0.7888461774589057	0.544454405377735	-0.9801823108247785	-2.227773378491278	0.5152241636707556	-1.020780715991218
0.029371759563579142	0.5034400908104237	-1.3784481667126252	-0.7880445408962595	-0.6420657806887335	0.18992610598791232	-1.4642502692589792	0.4779289695669155	-0.3279473461472204	-0.027969801975460694	-1.1538827931959896	0.7345988618910767	0.5317557242544216	1.4741385817993689	-1.8650385057859054	-0.5551034170931589	-1.5498624106936276	-0.6362784672697244	0.02757091473788397	-1.052798616447195	0.29894416349070546	-0.674024258558059	0.1252786815418065	-1.4653891987272394	-0.46609945863579255	-1.1231419986068318	0.03572625018240267	-1.3875915112054769	0.6834093584859828	0.7077389543169733	0.4577396685994397	-1.3660888353929272	-0.6441226993971834	-0.5884542022420126	-0.6888639014248663	0.28967955649025884	0.47357953062940256	-1.094979636736965	0.541426580623308	-0.3570120258404838	-0.6305444637392771	0.4750401047219983	0.07937955778321731	-1.214469918050539	-0.22431107842082565	0.17163209193259607	-1.7159950395116959	-2.48735420829749	0.243866250828604	-1.5026806220080409
-0.1810278773461309	0.6116968507309798	-1.9980459574108633	-0.8717026215075255	-1.2401258536639403	0.032922999660199716	-1.9098227311046014	-0.36401461673697405	-1.612050946885398	-0.5013279208407776	-2.9336613020855986	0.1338420667465024	-0.7954621104620792	0.7283549011588787	-2.137909212134508	-0.3441067225813944	-1.6042122179060005	-2.543858588297739	0.3713169518619006	-1.5450520177124214	-0.8035502959854112	-0.8226315474927195	0.22516782722173206	-1.5000461210841058	-1.057055150457016	-1.698287278604809	-0.24911185570629046	-2.2154534347934836	0.6828860178011924	-1.2992030431290484	0.038868570198619064	-1.9538255378065281	-1.6872525370993605	-1.0833175218724587	-0.9620317057159506	-0.937507664696442	-0.324076124157566	-0.8748996048774801	0.9632917814901343	-0.18240875293637868	-0.7181781096293823	-1.3572877694460233	0.2701932769225842	-0.83920931088125	-1.312468169691994	-0.2472970021403552	-2.14618809018982	-1.964948571662198	-0.5395005125828294	-1.088797799678061
-0.8082369487372317	0.047319422775856025	-1.8643616838346895	-0.39605165148858457	-1.4457945964205574	-0.2844139571053802	-1.6185491789720006	-1.1486141115970205	-1.994560120118225	-1.096001567304177	-3.5209996610579064	-0.5811986447965738	-2.0043177500792706	-0.899256710836363	-1.8058811279720843	-0.42287641559830713	-1.223855239890188	-3.390921198820114	-0.18141581896709832	-1.5750819226207096	-1.530849492173324	-0.814316106157716	0.461390420265278	-1.2145783471638076	-1.6542010094917503	-1.3573979142648136	-0.668633946118885	-2.3659888505658326	-0.07059174756864363	-2.685765954403022	-1.3589873905077487	-2.150422391553522	-1.987738916747063	-0.9838667955270778	-1.224254464622556	-2.0251513369889738	-0.5339177749474845	-0.32024903674193583	0.9880111024439147	-0.5134988249982497	-0.8656514180506815	-2.9061203030237643	0.39802344758218844	-0.8847466029499597	-1.9310640432029038	-0.07252839591981242	-1.8729343823739621	-1.293622148377481	-1.0921222370230963	-0.2090391276954213
-1.1000156033922892	-0.6612102160806981	-0.9817740767535993	-0.05628408283039387	-1.2226611095103206	-0.4187669366290185	-0.8226320752541524	-1.6418990210490143	-0.7850698259218352	-1.353512709388341	-2.1233888835501866	-0.8504420707325154	-2.051383376335663	-1.816669369449309	-1.1286174043309678	-0.390342911448459	-0.5549105884193661	-2.27890762651637	-0.7993710078052939	-0.975549474840655	-1.483626571558258	-0.6122025841479258	0.46106971670903574	-0.6741009349511206	-1.4754016025210126	-0.42308564195621146	-0.6116854634418121	-1.8350859648492461	-0.7804555660908347	-2.2498763709736282	-2.1698913869129623	-1.7717385707816502	-1.4789814614821573	-0.47185949565690155	-1.2091177494408292	-1.6950605761513002	-0.20234534410959365	0.18578230966452614	0.8239564280849719	-0.8049985853184707	-0.5603971220268499	-2.820184236764303	0.5753421065908609	-1.126883802406123	-1.772924038658523	0.5484632972093132	-1.0107919421786047	-0.9105953151141074	-0.7306457975176703	0.3971594467649214
-0.6500794421338385	-0.8365066621590393	-0.1519348167645285	-0.21072584002537256	-0.6669906967544185	-0.24571588596736504	-0.06560737656748818	-1.6554221795302924	0.9439756066799714	-0.9076941487109945	0.3085590834630261	-0.5318629151763314	-0.9389995167417119	-1.0857773278922007	-0.41948420054625835	-0.053244903681311045	0.17425053916172548	-0.10437030807992517	-0.5557098939393152	-0.14646417108013832	-0.7592688889225607	-0.28350214616875646	0.12345634077545703	-0.047977637799597954	-0.380390473503951	0.4126183751681974	0.09448199623520288	-0.9052006576574747	-0.7346296554520073	-0.539617520014806	-1.3263938089553013	-0.8707535387206459	-0.708351682977075	0.038695606976260115	-0.6086380906549024	-0.056897197474959256	0.1342630601809817	0.26766693281193993	0.6772335282601002	-0.5891037157940988	0.1798604482334942	-1.0799113531511726	0.6772558652949758	-1.254876518550364	-1.0120840658323103	0.7079890400724214	-0.15234397214375117	-0.7500554683399174	0.2991567592323523	0.2554384126757886
0.19955157382289693	-0.47843685253442625	-0.0399419695562242	-0.526980668750669	0.15818564002277094	0.07422837918058642	0.3360566296797795	-1.0840082333421381	1.392380660617872	-0.044712960095369375	1.854807468351717	-0.05344091018170328	0.334292162325395	0.5955016062791719	0.049176522868953514	0.3340678156541982	0.7702988301448773	1.369736417473298	0.4364335143633811	0.37642550207843717	0.14158528997374675	0.050575421398892643	-0.21507498119226343	0.4880432894773264	0.9472962119104016	0.8900359917776888	1.011202704634838	0.20938383817513792	-0.0758635257608455	0.8378947835489081	0.5246886942911105	0.16668349175856342	-0.3524179528939669	0.2799264170752834	0.49702450932134423	1.5443852826013185	0.11432616715322325	-0.15150948926693517	0.5033335687630345	-0.004607968130434826	0.698603008083768	1.0129733024213452	0.4473828297230268	-1.1536168132119624	-0.19388972118129436	-0.17220762294680783	0.16333437085301042	-0.4626764049703194	1.0519346071437123	-0.4647102050881848
0.8440551894708823	-0.19648930611587628	-0.3684018791571392	-0.4973734423516904	1.1805517180753506	0.3119556688881781	0.4801237621213274	-0.05923081205642169	0.07753879017868422	0.4760469477091812	1.5114710291643472	0.0636414278935832	0.8438403553108698	1.6632568207042586	0.1638850829306003	0.45732242782912985	1.1111894072488024	1.2920362907423566	1.1924743849385602	0.47175713696097316	0.7453442757004153	0.3196909632837533	-0.1476328002647378	0.8348851208760029	1.6643743140667229	1.3133836987028733	1.523609087710618	1.4201486215912382	0.514516686071515	0.9430048263192892	1.7404620544697884	0.8852973372223667	-0.6002121860601833	0.26926983594086396	1.546828519014209	1.9649112816733612	-0.0885679889250495	-0.7883127130937133	0.18900146269769114	0.471492317209515	0.49562994793524334	2.136200065899922	-0.09861110210846256	-0.7910158585647449	0.17454062973791126	-1.4989058047799761	-0.06541378870121221	0.1567273899886633	0.9716353588782687	-1.112670006555997
1.0767408720918372	-0.39568665837075473	-0.29110419440992735	-0.09025391745537278	2.136142811905681	0.36660209823143003	0.5969792661918126	0.9608045731533162	-1.5655222108415154	0.21419111083010506	0.11717996516022255	-0.23813395233639545	0.5850138405466342	1.3037439752936595	0.03446452008820009	0.36692576950884115	1.1557134294959053	0.38098416930987616	1.0258520318908837	0.46738593840660103	0.922993234337011	0.5221972678190836	0.311027456117713	0.9836394201275173	1.5226425403644825	1.912501248671901	1.387861913892904	2.5024646052697372	0.6666807087509167	0.29998169324181195	1.4552499837227182	1.117844373661513	-1.028903398564752	0.17060824495059862	1.9420250033302078	1.3273608962110068	-0.07643401193229746	-1.2262075762015094	-0.15678573486484781	0.6255808210180773	-0.10293840897121097	2.0736234616469833	-0.5413742914745764	-0.1267752134872985	0.002409617791777257	-2.0380201116483314	-0.3797079003008791	0.942151631338371	0.48681522883622563	-1.1479591516609091
1.1121653221784307	-0.785903098129603	0.4888972984913982	0.26158756961664115	2.571641597922404	0.2737222745036046	0.7191155728735588	1.4127845968006474	-1.798476680700053	-0.4644547876316334	-0.690674407108309	-0.546781518395084	0.221224692213079	0.14324609112332046	-0.11476501898919243	0.3619014936128864	0.9580042227794564	-0.12137904246718369	0.26300076900073116	0.6598908008859363	0.8234555197684001	0.6449432180414814	0.6980907196086883	0.965720328865896	0.9427123723603071	2.348586563676147	0.8593597128725072	2.9799941988522476	0.5938310404841105	0.002177966063558811	0.35802074811299334	1.0270378417429673	-1.0906016175865472	0.10199446269859695	1.5739176647902526	0.6155484983464539	0.23605668955764553	-1.2253300974344739	-0.25455893104222677	0.6419465120935325	-0.3060283750926907	1.5401965043359118	-0.46126901026681105	0.7002334553200431	-0.36765223385322915	-1.2767417559961367	-0.3846692441950642	1.478253830650865	0.38441669242741905	-0.6136467744338489
1.0970217024568134	-0.8006252382557388	1.2708079815981046	0.23328379242472205	2.173771734886635	0.11789231475470796	0.6942415660102954	1.07655258073879	-0.4993945231970045	-0.795485151425619	-0.24623264812900306	-0.489576113093299	0.20076954013474485	-0.6068270663103889	-0.15792982230892033	0.5355657238296172	0.6506171175320465	0.1590488427294906	-0.2647449616337941	0.9319541835777758	0.604564179699646	0.6234376896639209	0.6008064716291979	0.8070054490984915	0.4628224130411882	2.0631556023582274	0.37453335622269496	2.4727590909775743	0.5826238179936523	0.35672708160562183	-0.28843880530564	0.8215494258500206	-0.671702559111431	0.07856498036487478	0.8657224542951845	0.4588127230382105	0.5207674126845601	-0.8481145359336117	0.0027588453870241803	0.6962260450204044	0.1740252530156145	1.1528048366020671	0.07633324714728554	1.2511559302448534	-0.5093625257608977	-0.003356997273075895	-0.12179084305384148	1.4327770059562015	0.7892871016413824	-0.03160020575900574
[truncated: 72 more columns]
