# Supplementary material for: Diagnosis of autism spectrum disorder based on functional brain networks and machine learning
Source: Sci Rep. 2023 May 18;13:8072. doi: 10.1038/s41598-023-34650-6 (PMC10195805; doi:10.1038/s41598-023-34650-6)
Supplement: Supplementary file 1 — Supplementary Information. [file 41598_2023_34650_MOESM1_ESM.zip › matrices-bold-time-series/ASD/ASD123.csv]

-0.3921252116620097	-0.5658822113476403	0.008970680891403267	0.058868799146643475	-0.3084214616480766	0.29137214233857894	0.6680999983796164	-0.9551127912003621	0.23636841913687412	-0.15988825755401462	1.144641215813123	-0.3391168798468064	0.267320918302564	0.4676170648537629	1.1329902973001504	-0.13997767945325465	0.9329839640641707	-0.8635420214024618	0.14076644484222162	-0.2761634765876359	-1.2446238167689945	-0.4058189572715882	-0.23286667179712198	0.8794618198406263	-0.4596136717968721	0.2733444254318577	0.24635317865721262	0.4226154894289644	0.4909091412705882	1.1231543872773149	0.5216423540948602	0.5942874951178098	0.3905674542008117	0.713800746000027	0.6965413116506537	-0.24297688788164878	-0.3622827886939081	-0.7222820541153906	-0.9885660832982324	0.12869526102923726	-0.36604726291371276	0.10071526267353674	0.1979510920492336	0.31628778571188426	0.17405087152217208	0.11568828487698325	0.15958199049748795	1.1351953048556582	-1.2000344174651338	-0.0400971969399203
-1.3196678437275944	-0.8792336384557943	0.33300946474153814	0.4373551331237355	-1.0337441396922895	0.4034088521747028	0.8637137416323526	-1.628002830626891	-0.2526696391900768	-0.7604204749760766	0.5920291703342464	-0.4179455021215085	-0.08126172655493026	0.7942871018519063	0.2017171328612993	-0.006102823456596964	0.1304287138254204	-1.3685086445366275	0.14486043505579493	-0.9970854242317765	-1.2547798627316276	-0.7809295951648251	-0.6205247012490622	0.1905706559459468	-0.9764490188645122	0.5907194718765887	-0.29715911735299744	-0.20336623467029827	0.8713606624686162	0.8419194854976405	0.05633493473025641	0.16552133556334375	0.8925338268854209	1.0174393639135595	0.35177405404728457	-0.6759907728273835	-0.6520260343786736	-0.6874219993461755	-1.349827483445617	0.4717996311891859	-0.3843733501658319	-0.15700763457092828	-0.018832025672470148	0.37651344638266865	-0.2726279308552899	-0.24734856212422546	-0.6693174549686075	1.0386217949516816	-1.5763005300269042	-0.5005194565160261
-1.9255413933474683	-0.437405918141914	0.5647146510423123	0.7856975440702899	-1.5695159219390022	0.20562900551267657	0.8319801764248252	-1.8259353170697754	-0.5192779387316345	-0.7822081424698776	-0.22813100884054385	-0.5086883791429301	-0.714642346065635	0.3368515545657887	-0.7335659074974896	-0.07084138147375059	-0.9493093515376373	-0.7750470290645636	0.20884575088842083	-1.5458352850009318	-0.9523818926666818	-0.7757284627172231	-0.7942343425618099	-0.878616218194631	-1.3669822736894914	0.506893553385565	-0.8834247082980994	-0.8889225776055311	0.7928619836550824	0.30107765045479984	-0.11171226244327238	-0.25534394645486125	1.1611060729230815	1.001798036334204	-0.29255563817515096	-0.9554062344684314	-0.807974433926851	-0.042836613948800305	-1.0909109795998586	0.5730390699013076	-0.21945836409239636	-0.5393367371201458	-0.338605808651874	0.33578995929487326	-0.4399038880462355	-0.2600621636445583	-1.1451040545689475	0.19533158494806824	-1.4413784410767057	-0.8254150123118541
-1.7213411208036509	0.4620445960806882	0.6658445150934524	0.8511063612276992	-1.4277867359094716	-0.15848101850714763	0.5084190528990732	-1.5294719081181167	-0.2061140336964862	0.22116781459431004	-0.5123847138145061	-0.6373887525719483	-1.1318591765285435	-0.3802421360885122	-0.9448147811175125	-0.2671196347312698	-1.3032622841385382	0.17356128556006722	0.2296078400487508	-1.5556000620367125	-0.7692022702256031	-0.5120190144324483	-0.6388158860137724	-1.296035040672177	-1.2764512384512978	-0.1036804949145262	-0.8257726118138569	-1.1830607613218795	0.3575195492341599	-0.1137120395985067	0.2180548508099163	-0.34816688231037934	1.1553738207267639	0.486584243746244	-0.7348460594282641	-0.8504732768696882	-0.9195910569861983	0.5654296841599948	-0.4126960506118338	0.37811297291441814	-0.21652307127960652	-1.1338523520460595	-0.5326235087560474	0.18516461643591134	-0.1602136279723114	0.07287960243819516	-0.8177168574520963	-0.7782159855606751	-0.8902599640523415	-0.5863008316052764
-0.9183755776310452	0.9885787120672253	0.7239770837496836	0.5310990545018038	-0.6584906473477578	-0.41570862305978246	-0.04267251584143853	-1.1115018842663411	0.4347150855205741	1.6238958311568628	-0.13522122270630033	-0.7160849698582605	-1.039538834481345	-0.5175401464964756	-0.6244399783467272	-0.3687190389911186	-0.5634709942308022	0.3751296178010621	0.07062875122306551	-1.0645195615405703	-0.8508762806655595	-0.4130730585256334	-0.41703069640564927	-0.5386996730164133	-0.6888720959585166	-0.8325908340717117	-0.05915771292306756	-1.030162366811245	-0.07537415247229187	-0.41909715758535343	0.4754921985693749	-0.10365586117448025	0.9869767063941238	-0.4100256635201812	-0.679335559709977	-0.461628587968297	-0.9724373403938216	0.3585728303238008	0.1818064166371003	0.0792498181009663	-0.5520376510770838	-1.6829461305658577	-0.5480574749286526	0.019149376248359006	0.18475881539135286	0.30612171443161873	-0.05290909898580568	-1.1006801469893612	-0.16380920743598695	0.17395646252631744
-0.17672212996918554	0.6285156501648393	0.7815923436339791	-0.023947652389008655	0.2010620370824249	-0.47420372508221115	-0.5985448126226667	-0.8505238608855246	0.7571126667531273	2.1672445335505834	0.23745387602999934	-0.6399094213797107	-0.6734029376582559	0.118821481492156	-0.5241509451368231	-0.2776902588534318	0.5707563721643959	-0.34550597017195245	-0.22332625146237256	-0.47275261364190035	-0.8988886648489649	-0.6416913168833309	-0.430108854002869	0.7827950945237657	0.01863146322845587	-1.003535533824061	0.6595344322364329	-0.7441559073174793	-0.29771013362110343	-0.9005660559279359	0.03612294678929036	0.2503059117291772	0.707322525477759	-1.186513943438302	-0.30090662227892645	-0.15014340610822094	-0.8254850276762798	-0.6936273335641492	0.3501914250536326	-0.1374641227689538	-0.9209999703801527	-1.688419666025911	-0.54969888725996	-0.039813694541767516	0.09739183756056109	0.16825103117941487	0.3931977605059119	-0.5710608804682313	0.462749059104999	0.8319462689065412
0.13990229525719153	-0.24556585220462343	0.7337355071696585	-0.4556337201123124	0.6520147861541653	-0.4474066153569185	-0.8336703263835348	-0.6064288695939519	0.37962540493032426	1.247817664984983	-0.05611537488777448	-0.3837448069257505	-0.43079024452912335	0.8505845821358218	-0.8815643315927627	-0.12091602353686712	1.0425060298227855	-1.112725972139902	-0.3679649562680447	-0.13074432077821385	-0.5624227990871122	-0.8104110408222857	-0.574873120399066	1.511623818605041	0.454170054434823	-0.34129901864917644	0.5513590443890959	-0.6026226923814427	-0.39726857702602447	-1.4860384244165434	-0.8577889819441044	0.5269183915419257	0.2805818043255312	-1.2189008970583135	0.03895988671270383	-0.09630415629224669	-0.4640626593307509	-1.681949981616029	0.1346717591837006	-0.27435286166523937	-0.7950331668842531	-0.9421713957963431	-0.6577437274558017	0.015465086506358203	-0.3785005728445829	-0.10891484646219987	0.22787821338411537	0.24444444894248235	0.6936089746389785	0.7994225445394695
0.32922377019914173	-0.7803762932431072	0.4685030405483368	-0.3897070338203951	0.6465442176350924	-0.4072757464425441	-0.5236749955148917	-0.09667414816926813	-0.42349701923384725	-0.3613161657187309	-0.912472852921418	0.008933766121593524	-0.3086920363909708	0.8869103082705804	-1.046446849796588	-0.03906915465244522	0.5538241462395316	-1.1349588406655868	-0.10374627432802473	-0.004690328939971062	0.09628780619133566	-0.42255498988948625	-0.42046925040877553	1.164394010497407	0.5891772239663312	0.6162852650467258	-0.23160060483241676	-0.5634328537386676	-0.522488663100089	-1.523053199798072	-1.20089356007494	0.7309947978369191	-0.21659068929673125	-0.2924529016812209	0.223135435622541	-0.025504231958555643	-0.17036288656202017	-1.5923759128412656	-0.20742121861043764	-0.4274278765730782	-0.03832794314190094	0.1303083281977164	-0.7119962888018629	0.0175005833393221	-0.6197959233203425	-0.20377086020301546	-0.10116336370963185	0.5864877774698647	0.32979051499612017	0.21220652467602688
0.8911256859942438	-0.5898209216588932	0.08488797664964304	0.29273779812761136	0.4830902985266664	-0.2611724776819479	0.2170929654369723	0.5745137550281761	-1.0106532027193467	-1.2607547100595449	-1.5902075919227994	0.47328491184087756	0.056481794665563675	0.15993820036991901	-0.3455782662258601	0.018808938161918844	-0.13976607684382775	-0.6230924889685542	0.4468683439701139	0.21054477304774202	0.6224401005695668	0.4315775037531564	0.19797383151862927	0.4234245305948564	0.679842269305564	0.9034734189440142	-0.6688410669417416	-0.40961954069928497	-0.6463183289997815	-0.44958026977148613	-0.3711340636345555	0.9479979238093774	-0.4929401849025984	1.0645626186666117	0.3995385126334242	0.4625165680266224	-0.2958430543653942	-0.35756809147740704	-0.46121250974379807	-0.5874187883403454	0.8211167558649834	0.7970448906253755	-0.4047374851574605	-0.2547327438752685	-0.15939628554475876	-0.2522695632892424	-0.00028569855377486643	0.22611277004708982	-0.4496809932825757	-0.1656516413187265
1.7900082216898447	-0.1338650617707787	-0.13812105668755104	1.2750474924506097	0.40228604068149837	0.05079675363904996	0.9241972742878178	0.8823574864200328	-0.9952070219056881	-0.884772070581258	-1.505998723190635	0.9074047019843142	0.7625794417067426	-0.7029662985718551	0.9011548688370437	0.18729494197358185	-0.09047880566602845	-0.3512897553499307	0.7699767547274056	0.6746014853148334	0.6598201261816117	1.0287962956188677	0.8121093138341297	0.3198895432602641	0.8426419018971624	0.06262700233257475	-0.011162900286055738	-0.07887635785294324	-0.6558749788492317	1.3397195215170254	1.0214927817468167	1.161061864244427	-0.27761302305942814	1.8920507627739656	0.6255506289685457	1.2819817737089099	-0.8314096785484937	1.0170719065132074	-0.49384935645977124	-0.6316314190605004	1.0533026201562288	0.7190213374712635	0.3205244210931346	-0.8442927722641763	0.6432719993786844	-0.6746678079343199	0.5528758179835137	-0.40020157608593016	-0.982243290514739	0.19855634918460774
2.347871943337796	-0.07522832553159846	-0.05831990969303873	1.9160257965070433	0.3927427879158329	0.34091611672864636	1.1061673509352232	0.5179753237305584	-0.5251606017705279	-0.03369334601614141	-0.7555261160179938	1.1527488201117624	1.3125301804077358	-1.1250049551890535	1.5776224498084477	0.409356636717224	0.7813912934705171	-0.5039630343573849	0.4234433195630482	1.1768716913277206	0.3544213232968071	0.7905985777448593	0.764761540938019	1.0245028898642448	0.8530723642136783	-1.2861639485094387	1.2613892479825988	0.2673610980772134	-0.5950275616793307	2.5797207919880782	1.681728272773703	1.239596589753886	0.3254264897351362	1.5992109410352082	0.6974522850885372	1.7615245629883935	-1.293397295148786	1.4459929250353143	-0.1642922474895385	-0.5130280946661945	0.482935020969086	0.2489807921091343	1.0789066721937977	-1.4741926514459867	0.8716162110831628	-1.4237127137715084	1.0197668806545248	-0.7042330555168187	-0.5505333131602123	0.9494038117477317
1.9520864284128558	-0.4123934011205	0.10146290633586473	1.6743073216639925	0.3696628771667807	0.32185178990280844	0.6465503941152239	-0.04094969528569399	0.0038636110277032345	0.13009834080351115	0.1400260186828306	1.0928506142047618	1.1507088689930987	-1.0906900383930658	1.042824957238601	0.41944015188013895	1.6003749482317233	-0.37220320135436946	-0.46174056084988424	1.3654202023091275	0.21982696703576576	-0.003586997354939006	0.051454355762528825	1.638560197205327	0.4701600318118787	-1.9143817100758735	1.840807752596903	0.4974101712501465	-0.651395490303299	2.3015720618831415	1.0221624013789088	1.0923170806871418	0.8084707386329234	0.4988673928816527	0.45127507398229816	1.322671897968151	-1.1226100947711806	0.8380580077699442	0.6082808261486007	-0.35878645092568684	-0.2890143805692722	0.00294141904930779	1.3464181064591623	-1.6621245528890036	0.05946845873693161	-1.7205064718432064	0.9683266852933035	-0.49395072823318875	0.8848975101295226	1.181110508014995
0.7916341084259982	-0.48534489195522273	-0.03902888420170708	0.5601000419019323	0.3983341313084807	-0.007939779776611028	-0.1196696544853629	0.15732349764275472	0.37356685664793254	-0.5530037135394579	0.8024801716846613	0.8081921646204611	0.44636404530843254	-0.8989912121658062	-0.07061271953855264	0.08864553335548146	1.495001245974486	0.6634763999540069	-1.2141942971335582	1.1455593334209104	0.612917804000828	-0.4754812140923879	-0.48561346040852776	1.2395035523737514	-0.11030659647712289	-1.1358076369538095	1.011564917641118	0.6999654996856398	-0.8521682781759525	0.8523717251724048	-0.20607077131957793	0.7628894044482714	0.6674076663986104	-0.5191935434034964	0.10881906031662145	0.20920967797629578	-0.200278294807691	0.10216809765759764	1.6152622176136173	-0.3055840914541706	-0.4831182653500597	0.21240062839308765	0.9688672410932828	-1.0653634540295334	-1.2009252803140948	-0.8473163974298021	0.5549919932569919	-0.014463058569712434	2.420965364122777	0.42030690922310027
-0.23407156214665573	0.12755135136585438	-0.5421422087312603	-0.7956585317771944	0.6214597019751574	-0.27315670958580796	-0.7458424918227501	1.507616428307365	0.6079138722216454	-1.1105040728466808	1.1628170650967802	0.5529551194694478	0.03240261170126336	-0.6486813675996405	-0.5657176222807191	-0.2977382124483869	0.5218786742118887	2.129861158919762	-1.2305634277283284	0.7644742900698854	1.3667379986901924	-0.13459606996322507	-0.01219469247528866	-0.018382909101894888	-0.31101585550454897	0.4846706863741548	-0.48474615893378425	1.012617090146197	-0.9025444400277299	-0.44147698665390417	-0.787778427447898	0.34087059597466884	-0.14672331110578815	-0.8768358635356522	0.10173826630781857	-0.6567112391161876	1.0500103865971122	0.1035822111851211	2.3204666898026214	-0.2785345326901216	0.06287076467414408	0.5735773398994842	0.3164336568501595	0.18937429385316693	-1.8008923565896557	0.8456772568751056	0.27558106375765373	0.418428180032793	2.879774832591691	-0.8500138153735477
-0.3734311308427499	0.9493328487094522	-0.9713014290029974	-1.5892216962488652	0.9880196190732815	-0.1409469124561436	-1.0588865249230186	3.2061097928376006	0.7156009259437991	-0.6666725548124857	1.175488012130776	0.48438947036366337	0.4160477274404319	-0.19777975397761544	-0.08049135552807983	-0.2684739176322709	-0.4430161598425038	2.7789055709815864	-0.5543800692146563	0.4888597499710749	1.925338612163398	0.5833410510535135	1.269657729281634	-1.0242877505026093	0.21500527634586775	1.6164814342320968	-1.1726484245491686	1.305643124461173	-0.48084301662627005	-0.6647584667965429	-0.3920061815536614	-0.17232726678329188	-1.1799934571864859	-0.8033292791706453	0.5034248579359372	-0.6360003628788272	2.0311812934126587	0.740718111741235	2.2285517498798897	-0.043190460938175794	0.756334916118492	0.6757994209420842	-0.1042618914025392	1.4871572592694202	-1.238167619759253	2.0444551728641835	0.3575221185810783	0.691762130127321	1.8783226244987608	-1.6955571850507285
0.2586778515952308	1.0676811362368692	-0.7964352461588218	-1.4681183843155226	1.1791066157112666	0.2288897209270829	-1.1708836392719475	3.829173493146126	0.5613156088290232	0.4640823638038293	0.6592392743335695	0.43883595227836236	1.0578076731094115	0.422410161864386	0.5227380396269239	0.27277276419503393	-0.6657014317437749	1.9210417145516685	0.18519501800324606	0.29004506981566364	1.8141411229405566	0.8966132545478311	2.1562189694208174	-0.9304128119877609	1.1029061270906393	1.4019962171805507	-0.4118666251343156	1.1988853516194307	0.30682201031693523	-0.20599381053742705	0.17191257998807094	-0.8255645973136487	-1.8395175301118962	-0.8926826982186516	0.8183230849961611	-0.06314507047823315	2.390341861536548	1.1428308945369927	1.351158133275855	0.47387395138006844	0.9018125632852941	0.4379547253421209	-0.16148223619257854	2.1018169913902556	-0.06541642880798555	1.77433816495918	0.5412455031886292	0.8276020580537075	0.2094539862391505	-1.6644066387677008
0.8435425083203232	0.22598950700183093	0.0048822044054327276	-0.7883153448228155	0.8990868083187261	0.3206958787587261	-1.1600435765096526	2.6677348511341146	0.08569425484043985	1.1290985646449019	-0.40266545926914216	0.09845359102761186	0.9366375410507501	0.8280384312927115	0.2593753766317249	0.8134615711288737	-0.27605857888620394	0.19952188509727872	0.40276510281605105	-0.04931975190391057	1.013873080196464	0.6663088090172982	1.6533195703763286	-0.09015533243469956	1.5546537922344115	0.22979571288539594	0.9121023081769779	0.5058133064501427	0.9062496892232473	-0.15221099254067508	0.02134342276733115	-1.5226820478799152	-1.7911508193518961	-1.2630230383239074	0.514600665598719	0.1853044810507733	2.130283369703957	0.7086189546254047	0.23846074427099279	0.979019821877828	0.4085524309448203	0.08888041032063591	-0.17462119597507375	1.712855151405791	0.8009022338616657	0.4731445316718969	0.4429807139649862	0.8040618670114228	-0.9118327488406868	-1.1229417466512834
0.6992371153341385	-0.7765175230961476	0.8292698762428334	-0.27460396335177717	0.23633939118585665	-0.0968778568421519	-0.8847022681837675	0.4711122905510898	-0.44242804846657735	0.6907506892057385	-1.5121358715386153	-0.5569764168059533	-0.15826736551843357	0.68253107330304	-0.7280180627895382	0.6823988984022372	-0.0007511242947002324	-1.0794800271912313	0.07925432537308102	-0.5194818163313373	-0.02920411821284005	0.5461665914235794	0.09201507748288161	0.34296969942353916	1.148687943314978	-0.702691317824621	1.3407283491688795	-0.388632634613751	0.8498111722832283	-0.9305926171568161	-0.7370208669980127	-1.935967515030038	-1.0960351311628975	-1.3536795218207063	-0.2841496434146336	-0.22979293594590558	1.4806509008240991	-0.21534805240532884	-0.5111812528054235	1.0226340039059854	-0.2041648321460309	-0.14314839245372774	-0.48562704266212253	0.6415141171931643	1.0515702573930554	-0.45182132380168977	-0.007404575858659103	0.5685124468000429	-0.9616931749658187	-0.7203869229790466
-0.07229530566653637	-0.9083797623699507	0.9942328882648617	-0.3980159077101314	-0.33169797248191557	-0.6074612407592548	-0.22392385143287316	-1.1865014100330356	-0.5616872184428132	-0.25503910478272634	-1.8619773332905096	-1.0591650369482801	-1.1982864818506211	0.16352904604151772	-1.296137991038801	-0.24829779049707446	-0.29216576176139336	-1.2227274662330203	-0.3356228976971458	-0.697327154995864	-0.7045925557654269	1.0734161756985094	-1.1234252062956487	-0.3022065260260129	0.29063698154281875	-0.5542276198533819	0.3841650030866545	-0.7463132045105384	0.2689054355650107	-1.8032588024054161	-1.190674845578568	-1.724235956882719	-0.12460746423447076	-0.6507370261332117	-0.8449802672162218	-0.6838111245406453	0.7738473468429158	-0.7549622213934151	-0.7392382752845909	0.4516192871161092	-0.4371122345952292	-0.17843611053825642	-1.0107597983909453	-0.4038509114957157	1.107463467772829	-0.12549381622803935	-0.5452152037437571	0.19438243428210544	-0.4120165447573033	-0.6780470538536378
-0.7383004091889842	-0.027260378450135285	0.3921112531479443	-1.025550820268765	-0.35076012767425546	-0.5857129374491173	0.5488123317686808	-1.2942680405816784	-0.0730662709250183	-0.6319795543579135	-1.0443332630024498	-0.8680880095096225	-1.0093081197309302	-0.17017258678412814	-0.6551961778793582	-1.3746292741658024	-0.8616024918186275	-0.594203461589409	-0.4453631870135883	-0.11703824873233544	-0.6288080557490131	1.8290704900443	-0.9312414586722174	-1.4820946872068645	-0.2256654264280362	0.43934229958042437	-1.019879759413245	-0.18030508233738224	-0.22385910177607282	-1.7751590197657088	-0.750409240666259	-0.8992632481469865	0.5973103181635262	0.5174723893026979	-0.6571725394160176	-0.3746327449503579	0.3567521902041319	-0.5003856863663678	-0.6879113182190114	-0.3801470199618151	-0.3106779044415513	0.01800065614873762	-1.2637900716561665	-0.8521551097453856	1.3496379166859376	0.9406153633028643	-0.8770519469706698	-0.1015183085304584	0.007087571036514103	-0.6756009348125158
-0.6767639294509528	0.9810601671078816	-0.43411277446913515	-1.613549033982276	0.16668328931154452	0.020982560686613052	0.8157316403284046	-0.19666123516759135	0.7047306408695038	-0.16045206629430112	0.47701508888480004	-0.022092302563698357	0.31336525150620126	0.007529303970381105	0.6582563499656826	-1.901465018923396	-1.094050465591895	0.06148919311050851	-0.24451328058374272	1.1263260271332816	0.09275713931270597	1.7701534401458083	0.3128782543648544	-2.044102775425885	-0.07579253333261292	1.3265034980200123	-1.5598337288364665	0.8707914630037775	-0.17005260450060128	-0.7967777041618339	0.1559294575640567	0.04723934156826451	0.6036600444084816	1.1344134958791117	-0.08954409433828883	0.5948794605763056	0.40761763113316607	0.06544825390435961	-0.5556923130895642	-0.8888859771538814	-0.19409535854469603	0.47280439813187386	-0.8254356751409241	-0.6081438506221075	1.4966789194128947	1.5607051606553712	-0.8965542439116311	-0.15679295572196036	0.13876292490615227	-0.3348656233012339
0.01891473695793849	1.1624057169611492	-0.8466032094643612	-1.7097330692826918	0.7054800846661978	0.529800864388498	0.1892585566494084	0.8791143098068255	1.2075779251725662	0.37889440686756587	1.690661565109891	0.7423559540699421	1.3693154797285028	0.47016227896027335	1.3125155073140238	-1.533895301259327	-0.8076549952484199	0.39480712930519923	0.019129252311846996	2.2221881480267234	0.8955044291821221	0.42412194878110276	1.2426123992455071	-1.46855331973696	0.27336271753806635	1.4006027389605349	-0.8995589982181671	1.456068404662597	0.29915952116846545	0.15941675612498862	0.5876333267640422	0.45720115550810797	-0.20443928161676267	0.5327975785811805	-0.04071526970839315	1.1734968477776058	0.7322060635672247	0.14526251170930016	-0.2580021683056003	-0.7587143844471139	-0.26290312826780815	1.0200810088765793	0.21913560881725166	0.03901869508782187	0.9380752422351505	1.21906305159969	-0.6553269831082457	-0.022699214422277167	0.3549848880949233	0.3254220467172308
0.6012538339859015	0.4257080407936448	-0.6910063312644548	-1.2908463738227431	0.6782392445903452	0.262266974824105	-0.9678639377703309	0.9626222415635233	1.1399454218325453	0.15266538924506412	1.864500839118834	0.6537486353655247	0.9292822233898079	0.7992187767712564	0.5759730111773375	-0.622910765233472	-0.46936680178232576	0.45125855031029016	0.16972317003862272	2.2344603286844054	1.1216343911072937	-1.4421402202824254	0.8968953586210369	-0.382671389477862	0.12679790263082377	0.7645758908590078	0.11212686926966733	0.966851677572952	0.693479707953246	0.19388957941308438	0.11781765550670174	0.024900202743058545	-1.354967045267822	-0.825977501786876	-0.9245173492679502	0.4959777185886652	0.847989172557943	-0.47800325854426456	0.2997833684970208	-0.1805064167580188	-0.3040301196417398	1.2189871766433236	1.2904671215793702	0.7447435341764187	-0.39006359521105605	0.46434863288901024	-0.2866593618139191	0.1336368846815838	0.811395362038017	0.9189355972525197
0.32106132713430097	-0.5333873241231123	-0.3264444509325753	-0.6772224562394377	-0.05014576557989711	-0.6291281378761043	-1.7189383755667442	0.046226239053152075	0.6713308402840318	-0.721891333109346	1.0665466008440831	-0.2999081947903795	-0.7291396202159421	0.8983551382882083	-0.9726582056025118	0.280383433681058	-0.6294383248693745	0.22244449267415095	0.20746198195570814	0.957115028594232	0.5286524829731126	-2.4861068969785367	-0.3720420163173611	0.16859057944518444	-0.6353366190224438	0.04853862082797624	0.4645980003955083	-0.2975905779674789	0.7361843329010664	-0.5605566795732069	-0.7924560159138869	-0.9406056242228452	-2.023569921453705	-1.7397985577526642	-2.1405863425715186	-1.0769175508051199	0.4375352500310061	-1.2149695101943498	0.8440852309384591	0.3608054341781453	-0.09648269256697058	0.7025415423593676	1.7442823591277716	1.2978607013544048	-1.6922401760800783	0.05305067424319274	-0.006019756756905418	0.2432640332309149	1.0570675248131998	1.0603257351731699
-0.8759369505858683	-1.0518123515477344	-0.16971667692362483	-0.17772751465506087	-1.0092486518268184	-1.2374130213227017	-1.3600545529856758	-1.1227025230796261	0.1556692703218122	-1.3750604584557713	-0.04237655736526217	-1.3237537100953594	-2.1278761469341125	0.9557909867072486	-2.0766124866606375	0.8963665767578481	-1.2246361234757324	-0.3916048441011889	0.17828494978372242	-0.7976770639036479	-0.46922562142875457	-2.0618827565998843	-1.3783081057308095	-0.15012684426771017	-1.4071962928013846	-0.27169102345836876	0.02470268103836168	-1.4074143248130613	0.5963879507616164	-1.17300812304036	-1.3584660881934663	-1.7442576566000096	-1.6553533757971877	-1.4299903673491912	-2.633466256968558	-2.2234100747948866	-0.2653825049368694	-1.3038220081393417	0.8427178508036545	0.5082180144826699	0.17313379285854688	-0.3149106269638082	1.3407830972669432	1.546075566205609	-2.0034048657002885	0.0608596625601893	-0.034736418665567134	0.3553199495666794	0.5657256940783693	0.6519706697472566
-2.192340490193097	-1.0355081567587419	-0.29362034321811076	0.1662218642172888	-1.4951593880366043	-0.853576238579019	-0.08042031089311892	-1.747810930669999	-0.23032263144473789	-1.2649545734307202	-0.8029507957014619	-1.6062538522122278	-2.1418095127048	0.9647911641056768	-1.9621474665409202	1.256284512598669	-1.5509941260892564	-1.1398830267678368	0.09942510397666746	-1.830773051804446	-1.1205795663096287	-0.7298507019158866	-1.3397551542645922	-0.6644451211018599	-1.5022321197940691	-0.2201224197265604	-0.4915228342108638	-1.6347334359510621	0.5707638147695845	-0.9666477930058489	-1.2153237747886703	-1.8170904334823745	-0.4604080819716886	-0.23336358934111368	-1.911307755095704	-1.971387369249461	-0.6697666719761622	-0.5804618627563005	0.07142080181398407	0.28168104146469125	0.06894194330746582	-1.0514922228871904	0.3938053264889498	1.296854782722972	-1.137680719189148	0.04261289996551443	-0.35962701751878595	0.43522571499363766	-0.48365620300585394	-0.10179849951804949
-2.5568548602173284	-0.7390479821919788	-0.45829837828510883	0.5138355255885654	-1.1678554710665325	0.25557745865830694	1.1956548321740332	-1.5182606811366322	-0.5127268046491933	-0.7788680126029361	-0.9400750422754462	-1.10286779536825	-1.0397063308244099	0.5835006268508324	-0.8570093976965476	1.4367202439458906	-0.9824034729792966	-1.3147274876567023	0.04456653618614048	-1.5770539163909916	-1.0133032661211034	0.4273417014306947	-0.5507786222900256	-0.49583203744824716	-0.8702402331934292	-0.09941683263762965	-0.4309729356486348	-1.031588444443855	0.6748779654192893	-0.15722467708306156	-0.5889177766466906	-1.085482376843092	0.7532183314256504	0.8590233871879032	-0.4445903726653521	-0.6373307964105116	-0.4806415727757261	0.3966023260859866	-1.042018807903412	-0.011911710410230984	-0.49336760141568936	-0.8891900377736721	-0.48061670029913667	0.443514868093208	0.13533093894327072	-0.16495303409272863	-0.6113760763000589	0.26842031809726047	-1.2440951016698287	-0.8428947122205376
-1.5398877874666907	-0.3072661491416341	-0.43969845424039256	0.9464347527921436	-0.3520067932070935	1.1086801171502723	1.6288550813593676	-0.6962622545277876	-0.6846552160738039	-0.664908516550395	-0.5391249570724478	-0.4759089793711858	0.026407799322947977	-0.34363123676221996	0.40600930089028425	1.4136573452187593	0.3025017387150189	-0.4360975314594066	0.1602874242056058	-0.5741510272081686	-0.47459131675108973	0.7990882649146083	0.07790451612969747	0.4377800490713125	-0.13267319676583308	-0.0925387920206979	0.08948596930246587	-0.25226882287661745	0.647473374173581	0.5254513491236986	0.05330287838366823	0.04922538796566273	1.2956729147065156	1.2099752728549524	0.8562322028266319	0.5643910424835903	-0.06850884217615444	0.907134768634665	-1.778608762725627	-0.07897919222139584	-0.964835950208346	-0.10227981112923536	-0.816585996462933	-0.7877439870953047	0.8346594838529215	-0.2145921103961601	-0.38239706961430664	-0.29947985514877534	-1.122885705621451	-1.2313832228010078
0.17062800234705697	0.2665531318178052	-0.25885511480741813	1.2953274202309677	0.25246953149972046	1.0030355009324985	1.139026203764763	0.11421236765823455	-0.6148398357526735	-1.0653873496895732	0.13917138091245027	-0.305032797624277	0.3112245446739381	-1.29197049521515	1.0863249434634206	1.175391894679993	1.370362270830685	0.9989541290273704	0.46158317169790597	0.06941070269849058	-0.2407702118756697	0.5152705599376912	-0.02840527338984941	1.3022232276227792	0.05109478034906201	-0.1472825464782787	0.39962357896872747	0.1158130457922949	0.30332392608505643	0.643567241324678	0.35191899627800793	1.0242230599766384	1.1432222269816184	0.9789362538661941	1.4079900054618237	0.7309137708675756	-0.06557749056633168	0.6959387368826424	-1.8263271803393288	0.1064870499807948	-0.658027492277508	0.3183643313406547	-0.6267091534801049	-1.8281891084299542	0.6170775370583986	0.09339587312956765	0.23730220224764986	-1.0325259014530508	-0.4943492183963925	-1.106665674952947
1.261433191221798	0.854640179002817	-0.11392319056467021	1.2822757546813894	0.20970480800307137	0.15122606657335239	0.3287745551296114	0.33333719332923273	-0.25281554312881016	-1.3482790793591648	0.781270827151087	-0.47983149199660663	0.05414320467653789	-1.4111108048415513	0.9437490219079219	0.8401193577283753	1.372143797351067	1.7644916118851464	0.662760902007698	-0.292259527619368	-0.6752860339609031	-0.038218164622185934	-0.6556667070755249	1.2136021723456236	-0.400237611072419	-0.17508064720743047	0.06364963337533246	0.025311459162089017	-0.24269471059863365	0.3722780484340854	0.17992724845239608	1.4521886873625711	0.7859283014109212	0.6632179378254197	1.2314731670944699	0.0070097384220282255	-0.628662536414663	0.09949526014699794	-1.506192083750479	0.28539691903164416	0.4559635430321376	-0.2985297092957704	-0.35474316018605023	-2.141114028208653	-0.07139103247050445	0.2827823805490676	0.5797130698314672	-1.3605095454600116	-0.2837465098816476	-0.5888477508312144
0.9361989445150753	1.1510279303364463	-0.1496316652287214	0.845706020348861	-0.2703918924143849	-0.654046167732615	-0.16508526535972576	-0.21830712199486865	0.1796447245088338	-0.8802014116919566	1.1208648753544472	-0.4254796114524501	-0.09506827657110627	-0.4810476608236818	0.28536273533995443	0.5584711010524279	0.36940813632566166	1.0996154194911203	0.3992993632364167	-1.2847455533428727	-1.3486088864385992	-0.6716054583626375	-1.1501236014404208	0.16323521396991367	-0.9790608727976092	-0.2383863436628119	-0.6571685700085391	-0.150641945887021	-0.725953756196387	0.1582086201277339	-0.2982126337493435	1.2907985596146194	0.630471620275853	0.4411591342728501	0.7138841775723382	-0.7743713698163898	-1.2630143520346673	-0.33342301515519973	-1.274137414062289	0.15000732237143236	1.5671993934996955	-1.4966112817285961	-0.46154034317122977	-1.6669320404554542	-0.5282487113515463	-0.29125463236928245	0.055586425672391936	-0.9031914805494696	-0.8652836494840418	-0.007507996065212355
-0.33089737304214084	1.0072156034472273	-0.305586659987824	0.294917194380627	-0.6031521019237622	-0.864290471680387	-0.20442893201933185	-1.1363769868896036	0.34111320840620896	0.24992887103535383	1.083580809758487	0.1618995547276363	0.10765800585459942	0.6895077495582961	-0.22232594630529234	0.33614985891798116	-0.6813473500287464	-0.4349067002061283	-0.28795943002539676	-1.9367916229579483	-1.4738339859060028	-1.3170498940064657	-1.0616922980763057	-0.9539956095643707	-1.1125882314918003	-0.48478249105377413	-1.1012561448550755	-0.10034233388209648	-1.0012721423464128	0.2650400109835937	-0.6009701117822353	0.810469632017932	0.6628272063982946	0.10568001206945507	0.2980272917428207	-0.972740961797087	-1.4349723730419432	-0.3056328192622238	-1.1341078947521794	-0.3458237316687918	1.7528721519594876	-2.0626720702551506	-0.9709293092215234	-0.8769423911771329	-0.38626450788314015	-1.4518781859455618	-1.0916306485244431	0.05577262928011823	-1.5932258984938774	0.3462874125607849
-1.2285353990514216	0.6407017301599648	-0.35559230129707176	0.07295746458672102	-0.4851976365919509	-0.5701663198650966	-0.10906187841297742	-1.6761481654718775	0.13245882590327687	1.3816297963957076	0.8352646794908998	0.9380565643886333	0.3985956484596345	1.042424053172995	0.02454726138260824	0.049856585276302184	-0.8049224169856461	-1.4644537971361151	-0.8092286670986469	-1.628641817825371	-0.7714752684886688	-1.7480254026090452	-0.45779409746477384	-1.2099103585615398	-0.6703678633702083	-0.925193727188988	-0.8674507063822371	0.12067970401879963	-1.0788726921911131	0.6599198457485252	-0.18577813944532864	0.40695033842392064	0.6661541348459639	-0.46210709869417554	0.3059393061751844	-0.5943318211441193	-1.2039135115998676	0.06406794084390083	-0.6997188733123334	-0.882560679489966	0.8784333996076776	-1.2585981108372397	-1.3997141880378505	-0.35389635939164693	0.21159088256036251	-2.1125324576722213	-1.8611130258034312	0.7215644982397759	-1.5521969819335033	0.4344649247297209
-0.878160760718662	0.34717942181077227	-0.09075121333720161	0.32722267277250017	-0.22427510123280614	-0.17163536250413633	-0.2056265350894396	-1.3519156682883016	-0.18634609255124607	2.0019427292055774	0.5834244498687311	1.291350478605573	0.5103868755747027	0.40615343064952547	1.023674847711846	-0.34478561706411204	0.09316979401539226	-1.174512420755399	-0.5572432296625781	-0.623500403867839	0.18291633941085012	-1.6255765638921889	0.2436002613015602	-0.5047135095122478	-0.017307319497429172	-1.330326879473809	-0.1426029036082186	0.23369774763751244	-0.9553552934597713	1.1447104062928777	1.0028127321675495	0.3401930777905513	0.5835756090273007	-0.9803235268020373	0.7641287712937479	-0.03827300697182797	-1.0670163011372364	0.43509097319652484	0.18556801670220807	-1.0199169002079151	-0.2883740788227876	0.38111192006920486	-1.1904933165278064	-0.3101519513165438	0.8163581473186757	-1.441931249080525	-1.4563868693662443	0.5086290222405682	-0.637507118934286	0.4370809079582188
0.3276885800326169	0.09064076578511868	0.48295785337043445	0.7502862258624764	-0.3497146326840466	0.1403265700706817	-0.47546658838687056	-0.3902057106927819	-0.2989070201428363	2.11788796441107	0.3072007812566416	1.0062372438762848	0.49144275008217375	-0.35575824026711694	1.979833307912876	-0.702232452418897	1.1775022243674873	-0.06753795999891193	0.37567634003533856	0.28483983486927866	0.5512015926860165	-0.8522426437440346	0.6459631895038294	0.42844061522186766	0.35481895774431665	-1.3780181736870876	0.5699338483192014	0.10769913661593032	-0.5578859777818542	1.4543915840547639	2.245598905586956	0.5449386721931159	0.5215826972025863	-1.028376913908801	1.249883695330964	0.3839978025452015	-1.2313991804267617	0.5776046177952938	1.0793853607165405	-0.6018844781214512	-0.8650249037414613	1.5338114716946916	-0.27147166439378384	-0.5009043180704603	0.9794956670189604	0.039723875873039674	-0.11968631578538273	-0.3757774475495328	0.32559104945995637	0.5265251933364629
1.1956246830976465	-0.410837007769796	1.0855337525901871	0.9119457030940874	-0.9186670166904594	0.4761681692181431	-0.6179055595154329	0.45189765130912724	-0.19375633841713835	1.960377598805194	-0.20480926794042903	0.4628748998778512	0.4962787478364691	-0.3827094297732912	1.882776079689906	-0.8460396628045023	1.5140836789362944	0.6644571220605408	1.146700380457628	0.5572562329752979	0.141438862083015	0.24520305819165916	0.6349108740583067	0.8085062535375761	0.24458402804142612	-0.9240094631994944	0.9653781162281095	-0.07253181374038195	0.07715209354587826	1.3280261192789378	2.5527773269050433	0.6834364416899734	0.47342752054356985	-0.5367116769974548	1.0905427318201064	0.6287739196116764	-1.297643326930324	0.5527751806017904	1.328599895734885	0.0764680007715659	-0.6870024629143733	1.329769524443291	0.8101446204026178	-0.554161812001569	0.4978727109768335	0.8671543299441153	1.1056582793837046	-1.102114047678513	0.5402926458701784	0.7198630044459736
0.9979845619152363	-1.1716916353711992	1.3360858075545385	0.7475085497722805	-1.330365860288857	0.9262567622148892	-0.40707582156261773	0.5863205450940863	-0.1368576662623185	1.5875955384883726	-0.9586757581249611	0.1970840187745994	0.4802959745462988	0.1996541318458646	0.4854582119313299	-0.80094739049454	0.9364230827558008	0.3859196902634008	0.9571393339588691	0.29568838804466385	-0.3837148825296728	1.1444079567905134	0.3953578853873254	0.5256444606345935	-0.13618518623003942	-0.1530863135133028	1.1497909956330592	-0.01407174452688556	0.6538606115649596	0.6993698181307028	1.625574443389412	0.46006444240959726	0.2613535914453003	0.10221423110631342	0.003470655139836648	0.7674176844541294	-0.8120300642778379	0.5868155765903628	0.771109711994117	0.5364824534487213	-0.3260783072751174	0.0732473266140588	1.3433903380056416	-0.3308134193896143	-0.454845412630275	0.2209675685519579	1.4202242997242625	-1.0012038223258064	0.09416072900698498	0.9382675944245151
0.15730616820250423	-1.740778742095768	1.0639590853207304	0.6244937942113645	-0.92632671914063	1.320280284141134	0.03188388697360111	0.12084460708919026	-0.2983798334052932	0.960422576217794	-1.4862337870315736	0.34413908761571227	0.26869310164212373	0.5174595916177007	-1.3147974741880952	-0.7827245374018904	0.09628563595596434	-0.45374622950017696	-0.12193579645494536	-0.06864679500788068	-0.2584987361618688	1.4889643330265523	0.21863311544267766	0.08692049553102635	-0.39226573471280246	0.5305962823144571	1.3648012592705947	0.343863555833888	0.7761680935243486	-0.12132670654761958	0.23725953612333484	-0.05319761234232432	-0.1436012909537738	0.4183484656875633	-1.4118326539067203	0.8061872190520767	0.033138334304481876	0.7537450172607005	-0.08809094805945611	0.5530842512329578	-0.36372205110253825	-1.182095764774545	1.0675933346899176	0.021443764751863385	-1.3916170191095354	-1.1214920699277346	0.9487000316799774	-0.19038142500537106	-0.28568063337516886	1.1177957082702386
-0.35143882476070154	-1.6976038809622191	0.4752631518993638	0.8481538798378194	0.25686862719893266	1.3721989262414576	0.3009602465281199	-0.31867282116362994	-0.5151319496785501	0.28195625831884197	-1.1799366783766216	0.5535734664459362	-0.14542836964449257	0.06066267009920078	-2.2204540812892852	-0.9329262212522247	-0.2799200222336496	-0.9248713306949367	-1.2105213674386066	-0.287827437519022	0.5051459906226021	1.2334632127775225	0.24503668408940757	-0.043837981604109635	-0.29917594489058785	0.8032733920321793	1.5621462386808613	0.7361978289648263	0.30916604696546096	-0.6017213892974208	-0.5015555981818286	-0.4273652149198974	-0.3880873473010151	0.2956875020209406	-2.0421729485385267	0.6768588051483067	0.5354148013954221	0.8014587767061697	-0.6133663324599261	0.2990803573665206	-0.7693651369252563	-1.6091969501305305	0.35907045725411196	0.2792039483539652	-1.8026496594638897	-1.6361478503178737	0.37997774782474125	0.5649798890415543	-0.1756888931052949	1.2025740519585886
-0.11394520018091768	-1.225532354936007	-0.033446552753280415	1.1609413815468268	1.4382112965160243	1.0002153612357916	0.11218689162176944	-0.2454117462010092	-0.48889793833641243	-0.02435140377725109	-0.007339940113519901	0.40944263582921675	-0.5333643935918191	-0.7296421354396774	-1.7075936680448374	-1.1159555873445612	-0.09500822314179432	-0.5593331156116261	-1.5047180675019687	-0.3809056880710944	1.1109533660390607	0.5871896970898978	0.3533509521190991	0.0802071631486504	0.0354014975359297	0.6752762167679309	1.3398864609221952	0.8305009190600091	-0.44904771636847535	-0.46534627297396997	-0.24950759148617452	-0.28645470071812806	-0.04512918315542978	0.01815489431828541	-1.3206451557283458	0.3469290739681054	0.36416570710906926	0.37653366358701096	-0.6140887610144579	0.07174691693394478	-1.018689303414247	-1.1267286905644283	-0.14377704202341138	0.3414547009123171	-1.4880115297925038	-0.751526119118596	0.1459561954332697	0.5995986092722839	0.13915099850973817	1.1082335930150125
0.3980149684583615	-0.9166171648984456	-0.25919187740149163	0.9027534134056213	1.827600213547907	0.42910404560725174	-0.36705545443665477	0.2630654562630359	-0.16086018523994852	0.20615610771661977	1.209600698917962	-0.12123006502710691	-0.6734152770961502	-1.0773277060637967	-0.4009654085012579	-1.0295794468309218	0.17386910546510034	0.3321944642275008	-1.0032719835941184	-0.3050966185195409	0.8694043047168143	-0.05373796304999896	0.3197462144072429	0.09952256966645552	0.34012679111507066	0.46909132099846856	0.3885986353936525	0.5586717105292724	-0.9864621757882566	0.016679743951305594	0.3268371058098609	0.26143966376820876	0.7963472848406395	-0.03959373443148097	0.12881699661876495	-0.07999892812208695	0.052484340146732415	-0.5104692260217916	-0.3087401352137327	-0.032242786596982265	-0.7148776196975701	-0.15291416242086303	-0.06329831553429886	0.25210463390625687	-0.6445521430280636	0.5673576854953514	0.15323374770142814	-0.03170266855019713	0.26034673384503115	0.8302870521759362
0.5714256930042328	-0.9572896087229589	-0.3541915875263203	-0.22561834809186784	1.3391282614965503	-0.022936123655156553	-0.5749282485789803	0.7489527594075124	0.2079730061401939	0.5667100265498982	1.4219405661682105	-0.656944844178126	-0.5430448461621192	-0.8322648780255703	0.6873806224879198	-0.5127068412038315	0.12432702189197721	1.0943353870940578	-0.32799310974152307	0.19024695106989542	-0.020458550524778327	-0.22654817725323625	0.10058561618579373	-0.09552173461866843	0.493750086190902	0.5058342646317094	-0.9886801703221777	0.1610326614991392	-0.9709850419973128	0.32021666732004406	0.42383972229449457	0.6530571097262244	1.4150416019950522	0.2650966650561701	1.0768207233960572	-0.3533910573177254	0.3722803474837024	-1.2990023138148319	0.13557576209616998	-0.10009822542123263	0.01592876382285458	0.8752884239794216	0.5132240007442748	0.1169384028683039	0.3415750649437242	0.9887405147568434	0.22233839629940694	-0.6483116125406299	0.3779918898168619	0.5932731600996937
0.43874131433152674	-0.7860771464910312	-0.5622130031450011	-1.6405950954891582	0.5276671675240048	-0.2232631679172853	-0.06135352788277848	0.8444580058948636	0.32524924727917015	0.4354238631293799	0.3495695595448336	-0.7793176447196793	-0.23789780619780274	-0.5381259640552655	1.1142208907353013	0.27387826823651634	-0.12845654089774272	1.3096635238981365	0.03190294033055473	1.1893933036806628	-0.6897192211179017	0.26696161126290313	-0.0869507607646102	-0.19338680665389676	0.6355845384610921	0.7678623280089043	-1.919192714423804	-0.10169249791077027	-0.45961138428418574	0.237742615094373	0.004893479066098156	0.4007209673165005	1.103049787540086	0.7465532453638726	0.940454575265998	-0.20168096689721238	1.2973300405214956	-1.311497143858804	0.7743918008400603	-0.135016182686197	0.7089603551299083	1.6638085387574275	1.199521973566252	0.0364686705404496	1.131057487899988	0.31380178297598066	0.44612444997863804	-0.6386454407487082	1.0353650459781378	0.7193531698579676
0.4993525035955484	0.17796452817381958	-0.842496495305302	-2.300049068704721	-0.0821258585697529	-0.29756988752507596	0.9907848876724041	0.493358849549153	0.14093453918569077	-0.34339024171086746	-1.2015346399326627	-0.4300443988830076	0.16862904837808038	-0.591697245270447	1.1127909009607184	0.9497642617075889	-0.1958764960397404	1.0051945135226328	0.12675042323114	2.1715711866733463	-0.5624584311664443	1.0203010865359106	-0.017719287217047176	0.10244589165409303	0.9351289988185124	0.8841035690712141	-1.6967050385182487	-0.23834015570332387	0.1967508217143209	0.018737627510395063	-0.32454573038716616	-0.39446645521520607	-0.06523397922005722	1.0228843424950507	0.29912450632394666	0.42620381456923656	1.8783160831784376	-0.4712248565037927	1.534834361656924	0.01750002799756545	0.9986593948005571	1.9656872086008983	1.5687258600832241	0.06803617321789947	1.4795455311621888	-0.43710380498462176	0.9137513276259518	-0.07277615560607217	2.1936428542689574	1.1991720554629512
0.8728727157879408	1.5816090832600127	-0.8711809286666868	-1.7348972459935728	-0.4379942384070229	-0.4597334658945266	1.8009957059386623	-0.16498103020800223	-0.20016423378198486	-1.2529729908472198	-2.077636053274611	0.046627026398864346	0.5795359268927499	-0.6721127462793813	0.9639139780163858	1.1687487951384838	0.02900151913502536	0.48267185057362133	0.23790312064027333	2.2361795265144466	0.046623219574884314	1.2036327623162832	0.2395187295832968	0.5950696084029057	1.2929908071094374	0.5054576755992074	-0.5458443257929454	-0.47851168045274095	0.5996845380542977	-0.08723593926798406	-0.19869687827375807	-1.1054008339448758	-1.2143674746944253	0.786221488983821	0.09358836748006953	1.1959664256861195	1.283431509994923	0.47771044401624724	1.930871554434116	0.3871441605025136	0.8192425313455021	1.626893513089876	1.3220439325541435	0.187263060422143	1.229236375766117	-0.3457518742498648	1.2775840152363318	0.36899779150380196	2.8878634437602644	1.4764786087701538
0.9852964738850906	2.2912141181016854	-0.45716982475584783	-0.5684736329778659	-0.7209052241013905	-0.7662239509551726	1.685492691917461	-0.9153710079691119	-0.5671370773007162	-1.621650348311073	-1.8081966350832304	0.24558605831255084	0.7901223237770881	-0.22461416587936356	0.6247430343555125	0.8188273978909029	0.23421796506998313	0.053546379103907284	0.4052282880607263	0.9900044690602071	0.3689294693434894	0.37313105483055037	0.36922013716124064	0.7320085011087369	1.3758927368607392	-0.279545026046716	0.45708299828660354	-0.9308667725425449	0.524222472617742	-0.23147053305066398	0.0778998319942017	-1.1799125891919011	-1.4654493471068022	0.09501515996067302	0.49572230000485923	1.5603629967275303	-0.20784590339272024	0.6216844892097225	1.4359076896823613	0.6479645270470558	0.30218284284740876	0.8283965104356006	0.4292636695591527	0.2916518562733221	0.47196188597461197	0.3332287368511305	0.9718127709854709	0.10296440462279163	2.144169607964985	0.9083561594133174
0.30160219649901465	1.6804352592235008	0.14862479112777463	0.11735958195163881	-0.8753965775680174	-1.0022852160354951	0.7887948589578891	-1.4192185055561597	-0.8707479084137847	-1.256060989615329	-0.869409920622818	0.10001039481969108	0.6494379866940108	0.6544399793254949	0.08909296972634022	0.0877266321215437	0.13724356047932573	-0.13590718172904567	0.4407531113944642	-0.8303035405294346	0.10521195942244435	-0.8677365236708425	0.19404134002099804	0.2672559590464211	1.0110210407372044	-0.9407499480032624	0.3940161176913183	-1.3516280557040965	0.04895229607715806	-0.6925575645243597	0.0838759067066331	-0.643678029445208	-0.7109745415378301	-0.5299171235857473	0.819825137145381	1.243805208276269	-1.4614166319392299	-0.18315486997698557	0.20102825614282285	0.3899886307008178	-0.33437806845634477	0.12772402836440439	-0.7332707910464887	0.29870218752557054	-0.2657443297027031	0.6019498647604005	-0.01796658940747464	-0.6962587261956152	0.20982272279574382	-0.43481232974010847
-0.8058186624888232	0.5190609354472624	0.48928759671356375	-0.08439351020439928	-0.6123799420925209	-0.8238647637133139	0.044373715634559656	-1.2527210969724172	-0.9202175037879129	-0.5027126456434636	-0.011687873560126542	-0.0569511707964008	0.334805488141511	1.1561313418286143	-0.1959027673228112	-0.6019710913510651	-0.07669539237055448	-0.1427228355306889	0.3192625568117237	-1.8443836281429313	-0.26706361427184233	-1.2749699959774936	-0.07281308252440358	-0.34245937989195435	0.47829988335935725	-0.9708799805382724	-0.5281008412416458	-1.3292896679708184	-0.45087114869800654	-1.2592646077443985	-0.022038566683718345	0.030507297530629852	0.4042849595197704	-0.42947865312724437	0.5290178848301362	0.5791194702080148	-1.6849742976422537	-1.1018515585998467	-0.8209927176519561	-0.3088964328337582	-0.7655705978994432	0.04847229685774016	-1.4577082803887442	0.25616285914659914	-0.26080882217423	0.02633175575097679	-0.8610795114659264	-1.1722117531399245	-1.4307124490223937	-1.5826257872620737
-1.2648367625181443	0.2120639559443198	0.4321811046323382	-0.5450828713798297	0.11293661755303122	-0.10417478607581933	0.2702118967287336	-0.25203922557690694	-0.466737618310204	0.20474516240886487	0.49291844901589654	0.13928282308799328	0.27192069726347917	0.6872571066495464	0.321159755004735	-0.7982562516500291	0.07021049577038767	-0.113264223261336	0.3067605495153981	-1.2966453979382584	-0.14276001553954956	-0.25593209135189826	-0.06264710895167795	-0.3572216567530205	0.27702730831124167	-0.36561272456683036	-1.1446326740839845	-0.7202701626767385	-0.5162490720565843	-1.2117692425487476	0.28777101670343264	0.498666943188082	1.1517236815363643	0.563783597126876	0.005581802089523087	0.2370002892015779	-1.1309903681970535	-1.156698589592129	-0.7068272648238177	-0.7452941133884009	-0.6197373575740175	0.5662912288132699	-1.158919034063427	0.30143440612832123	0.699466762424913	-0.7170991479022873	-0.6591904222302221	-0.6111114485812479	-1.4701358580117454	-1.5314117581326463
-0.49759809586016934	1.1305662328537642	0.3159178052879543	-0.42925660275577604	0.8428476745024074	0.7909415313756452	1.2695787977738027	1.1385606287474237	0.44086254180838597	0.6866132300869096	0.8583420717682761	0.633039201768665	0.6216612840378809	-0.35644631038558167	1.4724945671982719	-0.3200369230999751	0.7238586123034559	-0.08502389251270108	0.6008185546900324	0.18397002749259775	0.4224868942231329	1.3263486668939335	0.2832652771866854	0.41250227541832535	0.5585814004343919	0.3789729234075624	-0.5790013619530585	0.14256917298079957	0.043089967109585806	-0.1636581598762554	1.015370865898637	0.8628350390141178	1.2519849551168893	1.7602582948378018	0.06451858046144981	0.5145931221868905	-0.5495166365670662	-0.2654534509986488	0.4695940849849851	-0.23426443225156693	0.21902518828535386	1.0883653601030414	0.07544371867997413	0.4715226846841514	1.8511935976394651	-0.6821339245652759	0.48956281163582177	0.7591225393775259	-0.13181538837686532	-0.36127569912306196
0.8013011550663787	2.0513989379773343	0.4851906691655315	0.25921577858288636	1.0163240246795386	1.1442841226877751	1.927592101247808	2.0625502402262477	1.2214550227472536	0.9156124236740637	1.2035412114092061	0.9103633453172628	0.9446782805136944	-0.9683876797068695	2.2134022664845423	0.5567623447570892	1.384452806392736	0.0794676364775917	0.9989695199351882	1.1866291620448755	0.7580268010802161	1.896279028576082	0.6081069857537582	1.3031109541915498	0.8922739524475143	0.740551611866793	0.735717864117671	0.7201448813032406	0.9450678317922474	1.1974802000156775	1.3354284906257519	1.3523616997261754	0.8193074550484977	2.037929308763412	0.8234342131714028	0.947291692418508	-0.21196161606791428	0.6536595271750942	1.6502684335082847	1.079372618992524	1.3353909098269536	1.0231707788032274	1.4263298051656932	0.606029127971495	1.9809962611121203	0.1971700370102705	1.458111077950867	1.8515031967241746	1.0612496757032008	0.6826455167451638
1.3236231388936157	1.5360996672834437	0.7912684736664889	0.6630895139587362	0.5750980497320413	0.4827326665713212	1.2973128382624426	1.9883901630758651	1.1407489769176111	0.8007621159013972	1.2359186164743923	0.49779155579433776	0.6108218209667349	-0.6306986818329104	1.5843618207961687	1.258048432129705	1.3384947102264775	0.4771445874786338	1.1116887638935309	0.8881138681304779	0.4028220799524857	0.8000763211188363	0.5567216521354491	1.420168008833431	0.7109438205497091	0.6050845578162206	1.438491933140169	0.741790881457994	1.6331551774502053	1.5620033713651458	0.48484036382981344	1.8005017821879468	0.026324438452746284	0.8425843515870335	1.4154238358673736	0.7658994662861259	0.22766577872329719	0.6557870174174992	1.8427059988585481	2.2015943540922365	1.9780175695111217	0.35368661019214404	1.9799556733367962	0.5359212717386326	0.6625564397928139	1.0412390778114244	1.2602901760570044	1.7177169414763869	0.8706711519349467	0.38953800086888457
0.5634955659899882	-0.2803182043927902	0.7383577627548975	0.12447338381283346	0.0015672241535272166	-0.8578814643892361	-0.42388344778277404	1.2355349426484818	0.09604174397464886	0.27484523695712	0.6348833581558544	-0.47197214185968894	-0.40110718750882873	0.1761014044481119	-0.20298297314916122	1.3524206543413337	0.4000940293758659	0.8799871657483139	0.8675130790067821	-0.2418465800905034	-0.30294378495308094	-0.9754778167124474	0.19973687632660822	0.5405922438402568	-0.03314892340178331	0.2372774136836425	0.694329600576153	0.3908994579187735	1.737837820593084	0.37897833427462	-1.1756110574364755	1.6512749025010744	-0.991809899141693	-1.176142623170673	0.9937795281807371	-0.22823693702603667	0.977354932690218	-0.2328756132606576	1.0577018601450867	2.200542704937082	1.7023076600379028	-0.40012860571474823	1.4953475971667314	0.3788738146722047	-1.0978724301587617	1.0690742671304077	0.10608458706598842	0.5132479085128168	-0.45821650499312033	-1.166679838559343
-0.6425304582550104	-1.6577864457892106	0.1442837957314509	-0.9500951763645455	-0.2717951869614766	-1.8403762916161297	-2.063902924800141	0.6223497291153552	-1.0602329685586607	-0.4465591529041987	-0.38367479615897	-1.2633321146286833	-1.3088700179942732	0.6058386975121022	-1.8686750662552598	0.8731955204044564	-0.8522060005778289	0.8111507918985538	0.599607058287178	-1.0773556198135283	-0.5855216895983917	-1.8716135675570018	-0.0831345036827972	-0.6730684657570757	-0.7848525909672677	-0.07997658168269016	-0.8583988527188158	0.05069832212105487	1.3409459196341882	-1.368063841952372	-2.3525437047111004	0.6021167895476167	-1.9711203561692936	-2.625861414990182	-0.18588834892292647	-1.3592827946221573	1.6139254964328582	-1.080840672105321	0.11456578630900857	1.1015784768897139	0.8252631510684714	-0.7563355652643876	0.5083136434396108	0.5271554621580569	-1.7130570311163484	0.46382280601242093	-0.9017857499535209	-0.5972575715727952	-1.629714286711604	-2.6961886525157515
-1.080770250530311	-1.1405006039979015	-0.5280497608783407	-1.4719644050460965	-0.3093483179424929	-1.5821943332508568	-2.6065108538588233	0.5597174084804604	-1.2019047025209024	-0.9116033177286925	-1.1100461205503223	-1.2004316034900862	-1.3105544151354962	0.3834232182666579	-2.325372209223118	0.19384803418278057	-1.5981403969763126	0.0543255625190348	0.5497211166160396	-1.0129861926761599	-0.1177171173565828	-1.4227991214047766	-0.1069355297450621	-1.3449680156230144	-1.0069715533158037	-0.2622010003909493	-1.7432222358844958	-0.05258236399215382	0.7793522234962349	-2.030750541907461	-2.1990931409507466	-0.858154393894107	-2.4961624890219998	-2.575332130044889	-0.9862265192624292	-1.7451532497318205	1.600760552096197	-1.0707385960783669	-0.3700613940314677	-0.20875305523569676	0.12355623605349872	-0.7187254795110205	-0.32540735413375327	1.2106116422548843	-0.641386485957872	0.07261057753062876	-1.047855448856897	-0.5793252838425972	-1.7434157056395254	-2.999894764124356
-0.4879740782506242	0.7773036865625311	-0.6516187730232866	-0.8804699342318557	-0.3874611530057577	-0.21225565561760643	-2.0691162642225662	0.6423270133914506	-0.05038570497639162	-0.8630631160300972	-1.026585533199635	-0.3443080926390103	-0.484244726588639	-0.060502908492052546	-1.685786150978741	-0.3845904907557409	-1.4885202900691106	-0.9450638316928013	0.46861167075992993	-0.3768828774508189	0.6481296109247783	-0.5991961763091829	-0.09547974957458863	-1.1832163624566623	-0.7717867828931464	-0.29910406853545957	-1.175766852741886	0.07590313185632026	0.2609930269212494	-0.9949724342259743	-1.255439207762405	-1.7552429849593278	-2.3004202817183246	-1.3263508906613206	-0.7033698685002879	-1.2160085000430698	1.1056209293835053	-0.3092474596769526	-0.5653448701373115	-0.9253817414522773	0.016900501628036285	-0.6292028901641948	-0.8804030993672864	2.077383324295603	0.9651282049557971	0.39137940486841444	-0.7016425894052916	0.43869411157533855	-1.0913693606633617	-2.0640442641252537
0.29395078208756964	2.1561449618644786	-0.1725814116482607	0.23777929610022186	-0.40007596064590806	1.1630158752070956	-1.2503282546361447	0.25800175169023226	1.4573012723525733	-0.5380962841936743	-0.3517467881403849	0.5421166681125371	0.30338642647607617	-0.26394205373458873	-0.9210523801447096	-0.8441620190395035	-0.8329747148454139	-1.3740106063780193	-0.06653522782577546	0.2170793411712661	1.0561815590122114	-0.4734251768342329	-0.3130098101064905	-0.5831457502929946	-0.6059599022851165	-0.09432599116120252	0.20534623456141615	0.37390255141547024	-0.2314244764298864	0.656834182149959	-0.7571082198166825	-1.5683171917327838	-1.5526945958939529	0.00196333715166903	0.10485145731109548	-0.44819518492088645	0.9050057661581054	0.4353757137196882	-0.9443515095248173	-1.0291090811775074	0.12688961731291987	-0.6799616605751243	-1.4657252185590386	2.3510562646470055	1.408680270462818	1.0691880464581884	-0.6360472360730225	1.346124843029741	-0.5603800279869449	-0.8195281239599675
0.42419247352951317	1.713195726013964	0.328920741859142	0.8438244182880047	0.13118764309776842	1.4334904329181932	-0.7677775164206474	-0.5175309926368499	2.0413770391087356	-0.4045461839734646	0.20428143609720475	0.7256726146834582	0.4019522486496106	-0.24726352740227706	-0.6944122164597363	-1.2400388002257232	-0.17992160614049002	-0.869903232281074	-0.9730858412045806	0.6248889097179232	0.9697478927712431	-0.8770799690359882	-0.6346197811423946	-0.06316673996540344	-0.8006382805768146	0.39066766803379727	1.1589456756927845	0.7953895073585466	-0.6926215689345916	1.2932479790503943	-1.1207405677255209	-0.7766732834439668	-0.7371136252865697	0.5807121896223711	0.2920081531446923	-0.1917695308977607	1.3625898204997744	0.6604972583521898	-1.466116135719582	-1.030382101587461	-0.24855648867846178	-0.7110133159554134	-2.1759297867000824	1.5337066938149893	0.2117589954762311	1.427830708902541	-0.918612503416653	1.2633273911589071	-0.5438718043002955	-0.026944826680320774
0.02314259825256788	0.10884474822221658	0.35080192538167315	0.6157311722609821	1.2995402155609272	0.4586378274543022	-0.5414743109108872	-0.8994789201432911	1.3306816158867651	-0.6152865443732837	0.19272808809181963	0.15484048257640345	0.059034580930213486	-0.2575625052748745	-0.7930684943231541	-1.4142200391357167	0.1720663704809098	0.02521590164579335	-1.5725453309843904	1.0887875196420862	0.7428245055208809	-0.7095231716144145	-0.7017058309752183	0.2304869547361689	-1.0797589183626166	0.8462764675187694	1.1767607839699679	1.148466916427968	-0.9381002036159182	0.4311418671012846	-1.485169934470175	-0.3387224371179121	-0.22567701141916244	0.4860628152951455	-0.5085207779595554	-0.5178436302125647	1.8022609518973611	0.5866790699561695	-1.552065735147594	-1.2129831519183574	-1.2421483179356805	-0.5140963698646067	-2.5804212678444722	-0.047627852931100896	-1.427860600356777	1.2497180885260846	-0.8459887599274115	0.45409692447495204	-0.6761900181774658	0.344816493947057
-0.1519284192922136	-0.9753597541053489	0.042991330750504236	0.20552235636494848	2.2730718190406645	-0.9155983388688416	-0.22211245935659657	-0.371001667553481	0.1692019874998681	-0.8546179621603164	-0.16919601386886865	-0.6330269201082638	-0.057064247661173156	-0.23661787692928712	-0.696172432019105	-1.0923880978257212	0.25521583675767007	0.36913882712681756	-1.3497410536721632	1.5474256175950627	0.5568545297406633	0.4966244462605283	-0.5013708151624817	0.43242068299043807	-1.0493927353788208	0.6814629982424284	0.7833741326168709	1.0113959376066632	-0.8412365474279552	-0.8780243641248513	-0.8968377367772078	-0.6306463633326973	-0.012565772737027756	0.2759363824574688	-1.4588198208813066	-0.9215133571001097	1.219346901268888	0.6617092103538249	-0.9187793528744729	-1.3620970253038798	-2.1380343734471965	-0.21146519194940877	-2.20779228331313	-1.4765858529409583	-1.9728622884971443	0.8697744134917105	-0.015683728860523643	-0.07942550221689276	-0.5291486791873772	0.6692895565627713
0.18653346596997392	-0.7639998840504441	-0.10463779321538504	0.32113497430280374	1.8808039791578552	-1.731774306748158	0.12730832031963113	0.5157755465336668	-0.33508769054365706	-0.7598861736322956	-0.3482885571105476	-1.1471800966249934	0.17359438033318522	0.16251714425972488	-0.3689837361456453	-0.2945006784628395	0.17967263178009896	-0.20444420635205476	-0.655065014307492	1.3968058844468365	0.0880222289472854	1.7439069809954846	-0.5303188204152756	0.5443411750058578	-0.8026770308977368	-0.40885591117994	0.5909132073597696	0.05611033344109894	-0.6467459205750241	-1.3056117906164257	0.3562616996139599	-1.042066955592037	0.14953076482869426	0.17750591573846083	-1.5179630966169284	-1.0302742097611939	-0.4357140595906052	0.824796936566741	-0.15619163104759265	-1.223509186664454	-2.0902575694999492	-0.18627899294083783	-1.2299798976238947	-2.0652554877847167	-1.1419115233614578	0.5763935729275681	0.8857097076458373	0.1629544424668918	-0.2307368893474248	0.938980429199094
0.4201054565368864	-0.06303210818604976	-0.02840565707248652	0.7940880130137811	-0.09750190161273466	-1.711664449269558	0.042852447482694046	0.6035879981888365	0.03851312668991945	-0.35854442904495454	-0.11493219011188079	-1.3340046298774515	0.17609221702901331	1.0113717508497693	-0.22017763015576045	0.5071615376817485	-0.05060570830314722	-1.1200098627737598	-0.3693412872140408	0.17107420730604922	-0.969695542160002	1.603720741085467	-1.1627457812349855	0.31824874429297845	-0.8130604102378373	-1.9311602393989378	0.4213685603619509	-1.4388382633879284	-0.8093921345740697	-0.6392430195029367	0.9931843789552967	-0.7166853631917253	0.4546799982926489	-0.10634443328293235	-0.6497461667419793	-0.9685880477366763	-2.008968167625742	0.5218747422217155	-0.188875299161761	-0.9573793550088189	-1.0778323996234103	-0.6128871409035237	-0.42203486882464575	-1.9022175455456092	-0.009352231634738112	0.19023386664948955	0.7022707989486408	0.5669195574894252	-0.2115973533097344	0.7737126914511935
-0.17672101963190176	-0.06512696548424458	-0.22599416949927617	0.789014102437505	-2.3900087946742086	-1.207627913941923	-0.6456719516086303	-0.5439141021004672	0.5109190563595949	0.036283146997564304	0.29611078990932843	-1.3314643160942798	-0.4344403051922207	1.7991251722976866	-0.38902010058255615	0.8046068215511191	-0.45742544156890813	-1.5152904138973409	-0.8169740642463075	-1.648658561715301	-2.1947912064552493	-0.04847164962290741	-1.957752564737371	-0.39460187915379347	-1.2004953716696685	-2.8214945650083423	-0.3568998484934545	-2.5387612916395095	-1.3954857364928812	0.2175189958759324	0.3267878350532999	0.39915276548962075	0.9296844137704998	-0.8033594437927958	0.17573547961875033	-0.9746050329451373	-2.3394307416705455	-0.5049177075590279	-1.1685936963299421	-0.912070086209801	-0.010464168485390633	-1.1584147848744497	-0.33972182802589623	-1.5781801007677032	0.3535877732004369	-0.6139124069645007	-0.8052908177070449	0.1663521299462035	-0.5093144494139135	0.06709072581315602
-1.4110945985676697	-0.8888048764652334	-0.9861152783046927	-0.10047930896825255	-3.2461625732333546	-0.5875203908917314	-1.3749101350291313	-1.9924978445493875	0.274009785492966	0.2791681287793619	0.5730510687335126	-1.049701766223898	-1.1565563268134962	1.870026608372536	-0.4367355588222636	0.6180604926540886	-0.9218204740326713	-1.1541220936858034	-1.2640303612662247	-2.8045987877083687	-2.593314356050594	-1.6870613474432798	-1.9246138988357064	-1.2887178762477347	-1.3840497227124597	-2.3611372885130137	-1.7425270868131149	-2.364467207093435	-1.788375097134368	0.45624608483581286	-0.7859442270967021	1.4272217574560913	1.5006703171639852	-1.508935458006854	0.12421901975132392	-0.898231688387483	-1.5195720949940719	-1.6454630802370132	-2.1547253781915683	-1.0337159730991365	0.18911221413028112	-1.2543094441700395	-0.6699740636964201	-1.46089133784943	0.012232593880619693	-1.6928657068393838	-2.4749621961680397	-1.0987996283312695	-0.6307241454898924	-0.6911381885748441
-2.2235730818214687	-1.5923735211941934	-1.7194559912688658	-1.216888254111583	-2.0903432466776293	0.10199497628395181	-1.318450796939696	-2.332045422031931	-0.597376373303696	0.5302882508282585	0.6857273816205786	-0.2432075579277487	-1.1308951622624077	1.1029320810189602	0.08476319745138151	0.490354012326371	-1.1775201501384718	-0.568438147133083	-0.7398831474611347	-2.414429011287166	-1.644158487053109	-1.6773857531883711	-0.6577639379337056	-1.7275046718412972	-0.7369030003420345	-0.9003371852938123	-2.7357564291935943	-0.9782887470239197	-1.2404599400355636	0.2536735730102946	-0.879973049514512	1.5238665451447302	2.018771118746596	-1.4303814200378093	-0.5885374100606788	-0.3568259174550553	-0.7220844127374186	-1.8646170143664262	-2.0730700495738836	-0.791308350993085	-0.44708573839792115	-0.6693703142989945	-0.5757011423707492	-1.366239957425754	-0.18408910299648618	-2.385122028938027	-2.8166804355889217	-2.1422425116200907	-0.19075078224087683	-0.8889281602819313
-1.802779394381726	-1.4685256008890775	-1.4214496208717493	-1.4654652748077244	-0.08478294966306776	0.8683696152826365	-0.28161451083771183	-1.1986378103966107	-1.28427124775257	0.8796109093961088	0.7694624677453709	0.9768713878396478	-0.2923448293224026	0.008526380764252635	0.9532279679401272	0.8270570100781899	-0.9784116953210984	-0.3494402154702794	0.7117001248558432	-0.8819752973156296	-0.04687977094375468	0.005712871072022152	0.9632166689222673	-1.2652484749596749	0.4784384452905467	0.4044767625019126	-2.287885390134688	0.524283075783553	0.21122548254129828	0.35391240770606436	0.37216047206900366	0.8260868294435894	2.223427205883581	-0.23250101828404446	-1.0147014412824682	0.6073839763631664	-0.8265193377678391	-0.7598364444265714	-0.9020472342790109	0.15637371418019066	-0.9737277097116722	0.24693635013442192	0.31708728377400935	-0.9544378591919979	0.16694218769907027	-2.1694287884205967	-1.4814321744563765	-1.8665141518432837	0.5184901874090516	-0.42822032578397184
-0.465069323073825	-0.9093075123023782	0.1140950890376146	-0.496506258466796	1.0248364566136494	1.4356404165821464	1.031435604670313	0.29352043314640225	-1.165198552271145	1.028907074634187	0.7809337325655065	1.93211960391885	0.39375167501285635	-0.8278344322893595	1.4347513557924072	1.3320054465494264	-0.27731391996645055	-0.48774621233420384	1.88780597362126	0.49240387453805734	0.8368552158882704	1.7911048216935832	1.5135667622382976	-0.04564829071090868	1.1658520154371255	0.641656689543791	-0.49255121581859695	0.9721175276640678	1.5535197472355526	0.9940353207653306	1.7222988287540542	0.2610210979509725	1.8576553335678103	1.463665499396994	-0.5564273924718925	1.2903488707567226	-1.4977638524834578	0.9418923998186556	0.2985038930272834	1.359822199953745	-0.5538804619779173	0.9099135705103998	1.4354094124029817	-0.3057375792791675	0.5091648548700662	-1.256545440835132	0.46942072711464805	-0.4075446573939386	0.8213032888286436	0.2997746355272316
0.7014740921158941	-0.8186148147401385	1.8055614780384597	0.9124582033573578	0.5799895831052759	1.4297421112824424	1.7090453369657563	0.7402370965682672	-0.448688007116953	0.583363221535213	0.484022871258211	1.916055921797666	0.05664284683394156	-1.2337116716290162	1.1204210482120307	1.260028934200502	0.6996153156015326	-0.501156565552062	1.6728464183750524	0.827510192721887	0.36681640663252996	2.1729744036725593	0.550526111992293	1.2859232734500925	0.5997873109615334	-0.04792216939182955	1.4127045039447432	0.24047491132999624	1.7115516214449937	1.5406928008361676	1.7725513599194145	0.43037831763467393	0.9618503252706544	2.5276119875569067	0.44027108688426947	0.9763040059212957	-1.7326654594749729	2.0397597044247657	0.5749104215627762	1.8819127084974254	0.6300339042592343	1.033052399493888	1.8539427559913988	0.05899764176494222	0.11640821772825462	-0.3781120940333528	1.6837985953336678	0.9509058420592612	0.5013537758554524	0.9769803500845968
0.9724705571891399	-1.4156982400925007	2.2673205493317568	1.6778618813604627	-0.515512909183131	0.8924262327707155	1.4942238297175368	-0.051555773853977596	0.160455370935702	-0.3434316740946544	-0.158784210840169	0.9609854481779733	-0.9432010806134458	-1.3388272491765458	0.37950511381194924	0.27012446525403305	1.4989609030267903	-0.07708874228529289	0.27411020756688587	0.4751786083770054	-0.694464868608592	1.139496264021425	-0.7930399937656674	2.0238163821487634	-0.5798209417005238	-0.6886935530277876	2.2579524226264174	-0.6300574464943934	0.650477986803622	1.2431001769473937	0.5704602016434034	0.8841971485313603	-0.011931476339066101	2.2952952466155883	1.1329000307493162	-0.20386128712157944	-1.0742151696610538	1.9786575450723383	0.11964767948475549	1.2609538620472165	1.541588218155578	0.7771160887911062	1.2892122360336582	-0.24506789647364505	-0.8904059414876511	-0.002140773001499159	1.7155802705533096	1.11702383164837	0.1390964377458399	1.6084998610103247
0.6048721425984993	-1.952592937959362	1.2366768352562452	1.4627946637296554	-0.894790481357694	0.3821973134022006	0.8759784763858564	-0.9142011045614998	0.2697191046053859	-1.0448504665224305	-0.7372888876930702	-0.09498985592915112	-1.3528808134648613	-1.1839267463681071	-0.12905004730855366	-1.0827408870965431	1.6217403401559862	0.5984779434366474	-0.9993663138579978	0.46207872642199166	-1.0084491275128484	-0.08930003168688955	-0.9392422144013386	1.8084942098315941	-0.8999718513390919	-0.4449996002504332	1.9643459578834541	-0.49541017268640286	-0.5740125778349964	0.14879224431359292	-0.5058883516464089	0.6558061187828849	-0.5578743060458444	1.1116473278100463	1.0369746661960815	-1.254951470680312	0.0009478352608885366	1.24074752737612	-0.024698293723515934	0.0406504640666182	1.3436312687866783	0.4330602871234033	0.378799859786231	-0.9724003875068922	-1.5943122449893161	0.09036563599367757	1.1045135744718226	0.2687444413520685	0.46682597340436427	2.13206878409868
0.3426012023463128	-1.6377516660211247	-0.21194391659284043	0.8125943389560779	-0.1400315490437876	0.39618282259471466	0.4223508257939583	-0.6540365685047874	0.11486090426592543	-0.9116921468284072	-0.7340853450782743	-0.4148368857997267	-0.5187133100737272	-0.6796719298500271	-0.22825718989069912	-1.8079384963797258	0.8374161210422737	1.1350103439734016	-1.157645010119143	1.2257343548615287	-0.09365910162946971	-0.49428793022071443	0.45137017041856237	0.7644128729386112	0.3128607827860553	0.6303074148527584	1.2855640850916268	0.717721520136032	-0.909533435795644	-0.9001802334143765	-0.37824365477782296	-0.5565743992761197	-0.645393842270323	-0.054959058095950294	0.3643270448932103	-1.2606073008763152	0.8216437938781229	0.6562715998116164	0.7731414638159185	-0.7575068022744742	0.23215852292871583	0.0925169472952908	-0.007318264920471235	-1.4177770041856483	-1.314678487306064	0.3687122716689529	0.5415371348886817	-0.5189850988006011	1.4608453078071346	2.0813241689538082
0.5129525205009753	-0.5749607581371814	-0.9209992758852054	0.3675593460578695	0.9349088854751276	0.7657574824332765	0.22317888783807868	0.6424115312648445	0.09658487487913121	-0.13169327191202032	-0.1426934411728837	0.023864769768331483	0.7867702990217462	0.05878069931143102	-0.29972111752132835	-1.411048694399896	-0.5384682904518978	1.3605012853609417	-0.49638904731162686	2.0763669710329102	1.224767221042151	-0.17537622318913149	2.1078864243730684	-0.6059823261175742	2.0453215051670535	1.7324268357976416	0.7705741240954458	1.932388892134342	-0.33407996986726735	-1.1389567051887741	0.5556763995812656	-1.9505246876923297	-0.7572012821908842	-0.49763974080687573	-0.3379817111558381	-0.28146702969625387	1.2699083554833148	0.48102625579167596	1.972048192188409	-0.6233544134285757	-0.783204721034315	-0.30004586667352473	0.3996754131986964	-1.0736089918859812	-0.34194540026872783	0.8193475533634259	0.22627166607917223	-0.5839126148104066	2.242443110209854	1.0171507735449874
0.7646205687549077	0.3953583198987256	-0.8653042228778839	0.17817980617767917	1.2574115406255864	0.8200959601153652	0.05107583854048313	1.7458067024912127	0.19978631785406717	0.4852216017781428	0.4069684446448198	0.5157253375224385	1.254012866566548	0.5883058427955532	-0.6407976350305858	-0.3074659967542985	-1.7053548452894185	1.345283783575044	-0.04878011652203831	1.968052731548755	1.789981756597486	0.09653197382330592	2.504059243627278	-1.6645056999175916	2.582835159195944	2.0756138102490227	0.3083581770970306	2.0034254811005416	0.29731910974969633	-0.6028101816722243	1.034787375467821	-2.4478926534436964	-1.2669277805098897	-0.30120686151077725	-0.6981042709994272	0.7625525592889356	1.599281959353283	0.2838155284648032	2.4411899386978817	0.07154109217935462	-0.8722948504518018	-0.6599324854768763	1.1502729768858475	-0.07873425163718877	0.46454531882213845	0.8701026995973051	0.008363421890362273	-0.34916002882995517	1.9456337211673806	-0.6783731756835243
0.6233803228623842	0.668973525295128	-0.8910984168516229	-0.11872202149559287	0.5885307580647373	0.20751267635730533	-0.11437432405248106	1.630865412656336	0.04200022121830727	0.4112306410641033	0.2888363848394579	0.4781131459720144	0.5786015738831666	0.5375015414863641	-1.0006784117441925	0.6508863733138778	-1.8823551696619005	1.1536821601130658	-0.2872489759988683	0.6950298539145979	1.3367561630202223	-0.07615871766451816	1.4256341091356168	-1.9338297694895819	1.3591207257727014	1.5303450094622624	-0.2917947303339146	0.8376385933478248	0.3133227613099447	0.03886679191102395	0.4986597868229722	-1.8344704037822104	-1.846816840458253	-0.08376945602973661	-0.6810889623651808	1.0569679324437233	1.7733843618740088	-0.3052782871719967	1.6824966552384615	0.6166639577308537	-0.12019768412401002	-0.7013370518364043	1.6280345147485624	0.9571480021150784	0.6439563909420365	0.132726876707826	-0.14492506008510125	-0.6052443033245793	0.6208839584333353	-1.7851546291898495
0.10488838086375002	0.4673000672319201	-1.3898217093377572	-0.6270278577643433	-0.33498732132169196	-0.5932570607417088	0.025918350896387835	0.5164345559656639	-0.5251806426344084	-0.026614863917681406	-0.3701506386271084	0.05953873181233604	-0.21602302895358563	0.061319195426950655	-0.8922897309726672	0.9387742464116934	-0.9107403748031152	0.7992587211091433	-0.6579959863267146	-0.8135447558666397	0.6000447781238001	-0.34077074075497743	0.0583935222144723	-1.3339365745258178	-0.39484851956393385	0.636603034174593	-0.6517323477854559	-0.5530179874074874	-0.08442428895422896	0.23045818319143982	-0.2832952009317512	-0.9083986838879178	-1.7047639453163603	-0.28890842153256574	-0.43692502253791027	0.6440325278178775	1.4083411053788026	-0.9459269223090351	0.3308123115552745	0.6880673468005625	0.6786941228254307	-0.2512284473410355	1.5517166232468487	1.4928572510368359	0.49869486227031373	-0.9244798215604517	-0.051625554217903886	-1.3440828741187343	-0.7744167103796402	-1.3413343292371243
-0.3116788270511618	0.4365992556225647	-1.6508631491362045	-0.947469577404864	-0.5888987903661929	-0.7430766396132092	0.6265258176546659	-0.4611981177337985	-1.0433936126135186	-0.09094405884636617	-0.7251127423584075	-0.1544980523358596	-0.036324484014674994	-0.28148327827269454	-0.2285062371319657	0.6284277501669016	0.5930148446918174	0.4536107962836564	-0.4107914833851024	-1.405898043141148	0.33264124905929304	-0.16742761184235738	-0.3703515060691905	-0.20689251499366934	-0.9454898416542244	0.1191596289819765	-0.1387608050105652	-1.0323181668809032	-0.23173218285244632	-0.0008388885444708942	-0.17769572315547327	-0.5193156191589511	-0.5137807046720785	-0.7497091006759578	-0.13748545047930827	0.23253231727627566	0.44730406329751043	-0.8698217050001616	-0.5298926059928737	0.48071588136292503	0.8589357511742358	0.4460848641022331	0.9967310175670654	1.40598256408005	0.5375638719239089	-1.2788953836205887	0.38098613638754864	-1.625053265005214	-1.2466230286320112	0.267470951814073
-0.22385137236198135	0.8550682241404493	-0.7695086245556141	-0.6679892251490631	0.08558821522376478	-0.008618472631893774	1.2948222230707702	-0.46533415375048315	-0.8323704702495046	0.45107502290433543	-0.10158518968864388	0.10073758403550326	1.001837191798536	-0.12855182235657267	0.5452311695632569	0.07563226419471754	1.708071302945589	0.45640082458134335	0.40484467762915977	-0.8296526485189895	0.49311790991844057	0.44373615505864644	0.200983968504902	0.9035306773905635	0.14442377128229747	0.35263182719590186	1.1858744862931867	-0.3261790106663868	0.11870579070371126	-0.260420831181449	0.9738122982783478	-0.6666026926486955	1.0180200017642216	-0.9319429982762581	0.07670960241536394	0.39372677636948356	-0.45752436637389055	0.17896136090393036	-0.39285121815507795	0.30334775979003425	0.4645118585382088	0.8653504991275875	0.1837364846533858	0.9226794538379627	0.7921783449519962	-0.4224863306419926	0.9534682349872314	-0.6959710223306697	-0.5968147648894374	1.5554683922518622
0.2921383971813352	1.376542840446079	1.0143954424526807	0.05858773549049604	1.1015053288248686	0.8930724084846539	1.344783181668843	0.26703098426029875	0.24001774112892402	1.0497653134609144	1.1844386749128073	0.4821247841319935	1.7769667346167177	0.34959630213780246	0.9281558052066414	-0.44633698113754	1.8773366195319057	0.9153787398611705	1.0073276249194978	0.10466934882150924	0.509154524622794	0.926611706785172	0.8584734875764867	1.5429701921312824	1.6630561066380893	1.1214825845255527	2.285351706004872	0.8760493704663392	0.5585623668424886	-0.3046742377616397	2.1651221790340704	-0.6888331706572256	1.69692848204534	-0.5815213767266183	0.1254302947819525	1.018955286663819	-0.5631428627391519	1.431738696760061	0.3658193100067245	0.25621855749860317	0.047432211714405974	0.6811745359625145	-0.5876734086233075	0.3502651023613781	0.8233043412499786	0.9808325725467697	1.327154306906104	0.9535995955031329	0.5240434944276744	1.3839599157747862
0.791330485297599	1.4695024298787225	2.289402903441507	0.5949927186831843	1.5450805357526145	1.0095674124305787	0.4868576274969102	0.7950933353817414	1.468523166175824	1.0373929042892258	2.0025360868204234	0.4985435502502821	1.4853394838967737	0.7702703532278788	0.79397618405014	-0.784245696651582	1.1869082405731466	1.3791202057484948	0.8410610069342547	0.418835682070481	0.13181563182312725	0.7218232215209256	0.8591895311357852	1.497372985985133	2.103841970948923	1.7745113117209215	2.088846958566998	1.6268828159892188	0.6249096013901114	-0.2603142158895455	2.26776025299174	-0.22378123189557914	1.00716949666918	-0.08643782651705934	0.024036414376900527	1.4853407224985138	0.0436395645603233	1.6853728509297925	1.0260803118244548	0.2896984494997928	0.0013058908955994044	0.054326261125383586	-0.9335502760925551	-0.08632696994932798	0.30057082793410594	1.6698408235574913	1.2705616815711724	1.9167959120483202	1.236492429849775	0.0510218430001055
0.8673374637100714	0.940623113657878	1.9240425233364395	0.4809377607925511	0.9021134102805777	0.1530983347427606	-0.8182345626818234	0.45202315525333253	1.8825150071792442	0.3966829220933725	1.4672331762310462	0.07607285524755053	0.43833488543249244	1.0260157640004235	0.3165476497747763	-0.7962190250108797	0.12494372034071911	1.1648950511045704	0.18073746667672566	-0.07374953744301073	-0.25982890021985194	-0.20457348841087597	0.330130574160637	0.7921006303395649	1.1351216740434926	1.6788908428008376	0.649079306652188	1.456541079204502	0.3788034696351381	-0.3885394146081938	1.0681801725233824	0.2927936340881763	-0.3754013310149459	-0.12429256395177014	-0.1521235979752495	1.2354546113014973	0.46902770513582537	0.46936002982858727	1.1624197768332725	0.35167607316023614	0.17131646733493072	-0.5921254042075967	-0.6087490867614077	-0.2582955829120052	-0.5906037636084183	1.05468904315586	0.7180883632714529	1.3068529270381428	1.0833781943657623	-1.1499355452395752
0.44301760936424955	0.03500996235580196	0.32605800084604164	-0.09917567562787373	-0.5306369875464797	-0.9155267792639468	-1.7376059285578833	-0.5849733154189485	1.1350796511932906	-0.274362616900002	-0.1874627762730714	-0.4490496635897436	-0.4883345294978727	1.2471085872868655	-0.30501441101441534	-0.42575639077442473	-0.8020246331409286	0.12817578332183097	-0.3048107653475544	-0.7180810075934029	-0.2283694877601033	-1.3482136364639314	-0.12745360319173116	-0.316452187275339	-0.3272351715036143	0.7075109621016914	-0.8717404880425431	0.5545925343142568	0.22539517145681937	-0.7326393501476057	-0.6895710965106654	0.20616395283564773	-1.2890675058905456	-0.9031077939940125	-0.3605247560988602	0.22817840210475815	0.06509965050993215	-1.4098608887263593	0.7721388752078231	0.3355496852797693	0.1131210910060884	-0.9994922435502882	0.14188211804876566	-0.13127208521767553	-1.3112104516431462	-0.18461061671062343	-0.2528187744656946	-0.26668161522473144	0.23101830099066037	-1.3242672707599177
-0.22079000334253604	-0.7852884856288667	-0.9853939809621609	-0.5642504918829511	-1.8112778211155476	-1.2940436389315801	-1.7630378478090254	-1.553708518793635	-0.18247179427591548	-0.47703843456943557	-1.8037526579757992	-0.7900510601037457	-0.8618988705121067	1.3305752972659834	-0.8412581827804443	0.11837177500403392	-1.2342974860676468	-1.035302120985639	-0.3613758874120836	-0.8291584104918034	0.104693387621829	-2.0554935940585515	-0.22367429767968502	-1.3335364591313388	-1.2428246846702853	-0.6115670781022927	-1.426511238903912	-0.5292519486395447	0.2964142464760178	-1.0278880598962337	-2.024657582895673	-0.4382126091440663	-1.2197932413918835	-1.8017988758253787	-0.591024319457839	-1.007246386500012	-0.7848622341515937	-2.5484502690530024	0.02987125285082707	0.01937831266078577	-0.33580319982383355	-1.173066965482674	0.6162758626319825	0.20137475915726502	-1.3983590087494597	-0.8385153235264828	-1.3270374003949	-1.2844476137198648	-0.771858204174165	-0.7339066560405837
-0.7068659339524245	-1.0508744773719638	-1.0025500371696074	-0.5770726864058823	-2.012211301789215	-0.8224985903695263	-1.0343076484876301	-1.7834120563113265	-1.09805429814846	-0.2871173776746887	-2.337697909779965	-0.9612658384043371	-0.8823147916410364	0.8147002402124683	-0.8768973244149285	0.4353593706335795	-0.9617178585163049	-1.4375702431512334	-0.2823353628653214	-0.4352218797895986	0.22647997184334487	-1.952193801697144	-0.16871672469946883	-1.6800934343686582	-1.3521564649247182	-1.481788966041587	-1.1156877347587695	-1.2504201304890354	0.2712074097612092	-0.927532954356182	-2.3458565652686776	-0.7998410206214243	-0.6359108856986998	-1.8891829522614088	-0.7316624756065385	-1.6757217020983473	-1.1719929485076817	-2.201048252804505	-0.8580106590890328	-0.6993304212608156	-0.811377028177731	-1.1023101856596331	0.26315669862278873	0.5393765052603985	-0.7184512550881327	-0.4381339455931059	-1.9068621729904565	-0.8504367639587848	-1.4027906472738143	-0.2139730668193677
-0.6932434898933633	-0.44439741522506354	-0.17436997714956023	-0.3396206456763086	-0.9391777180000465	-0.1092174403039798	-0.0853467647629053	-1.149727564763928	-1.1036082120189028	-0.07393974252930793	-1.6823553535612774	-1.0425235873175203	-0.751279451668148	-0.5413719706919297	-0.02431773553182592	0.30467313557447734	-0.012135933213391986	-0.9315530742146492	-0.31226239551793505	-0.17668897129846114	-0.062120440096902776	-1.1546571167038542	-0.2127295029527612	-1.080517479561501	-1.025613285010979	-1.490876674119587	-0.8670810503706216	-1.273866043162238	-0.1309259166932745	-0.30933187894401143	-1.5954580821010242	-0.13247088502017842	-0.2655141739384273	-0.8721257231360309	-0.5155122447628033	-1.22714426855166	-0.8244387477363787	-0.8819001472210657	-1.5924886033523387	-1.4728922236773285	-0.7673423199205721	-0.5964157904504312	-0.711952293530678	0.699196267075062	0.5096705428302583	0.34148188788227635	-1.4540833005569906	0.4684528137298709	-1.4890955415806986	-0.13786910874110933
-0.18046656586132603	0.9450540462310806	0.3332115036426357	-0.2588828502413672	0.6736566482801369	0.22935864490026583	0.6036502342132626	-0.049347973176930224	-0.46509955168857203	0.05695441552835178	-0.5345770558544339	-0.8926993639832267	-0.30201842486973585	-2.1497889194785538	1.5067041094808564	-0.07399155812576728	1.205953878512785	-0.23347060622854524	-0.23988994080241735	-0.5318811722296499	-0.36572013189557434	-0.17592020316611875	-0.2911483740487713	0.11872612860102956	-0.5971686899680553	-0.9263912133154324	-1.2260353790354297	-0.5742346354832373	-0.6849950698487751	0.5993309754929442	-0.1640360392972351	1.37271623066422	-0.2439534725456557	0.5346658312088903	0.25136684454409275	0.18074068841266136	-0.411926538572265	0.2356514591580255	-1.8134276368950533	-1.6299375212123406	-0.045376300010737475	0.42008945355217425	-1.4904717603556068	0.6396128161237173	1.7580771442586889	0.5529783782808982	-0.08210609090289456	1.3483646866823977	-1.2779224656771353	-0.17842511342781858
0.45926444421200835	2.4174757870220236	0.06924652199251743	-0.42708867964554814	1.7409048447585962	0.20125997104877175	0.8273160130296594	0.937684375026248	0.20864686448524086	0.3310241804014328	0.3957779993676782	-0.3046410292921711	0.5576960278886915	-2.8707446896693773	2.7332622993017286	-0.31709354573596654	2.0197641568428217	-0.06062286306750882	0.23551901793287447	-1.2421609907295748	-0.22690875899777	0.4318088424025813	-0.2262294196372206	1.1236861286701039	-0.13493893020787043	-0.41892388726885443	-1.734366616919771	0.515249680589009	-0.8791306367576954	1.3650249749949013	1.2096038478888909	2.7553773334639207	-0.09068560300873905	1.291686997797155	1.3562537364642775	1.6464635563682088	-0.5817299533886358	0.4503915233357161	-1.3673149409120655	-0.8381084468405572	0.9188014369579593	1.5116308971125556	-1.4720029138202053	0.46334613154053444	2.3404781309364293	0.08653739330928825	1.285947703388117	1.1305566665138276	-1.1806278985437881	0.04301071845574458
0.7340284679020768	2.924132942985589	-0.2875056994058764	-0.5220423476337341	1.7220912058500046	0.26850964500852315	0.6141859402229061	1.407404311122587	0.5771228053942469	0.8422184134226326	0.9296249567524275	0.5695640677053351	1.325647131697794	-2.073776962035678	2.6280001168469815	-0.3016974613309899	1.9569653100265247	-0.30950150339365523	0.9120303297557321	-1.5531450796413186	0.2248052290566487	0.4764747150428325	-0.09023660206732691	1.3331002783150159	0.2574471308210345	-0.27958124642163784	-1.585874923085649	1.4071008798677767	-0.5393115202632254	1.6383323902668672	1.7218322108810935	3.2302516181440013	0.5767860945347102	1.0849669730441922	2.1767184986862196	2.1239148639780985	-1.0032825228955211	0.045718201674266136	-0.5162080142503885	0.4097018969723383	1.4609435079902764	1.9009557678135716	-0.8723646176083176	0.3085955863223379	1.818916910173327	-0.2622625427107342	1.6041413210067768	0.4159749807236817	-1.3426137153362883	0.40680959576525594
0.4398773202042185	1.8613168823501094	0.08924765881243435	-0.21189781456104348	0.992074786687654	0.6593474745298943	0.1262730601282007	1.3136290925157017	0.702245066297718	1.246701535536716	1.2335785956666525	1.148168433087652	1.2338179651942374	-0.3394644189926901	1.1479299731057824	-0.2376601638728442	1.146354780516723	-0.2759506861395767	1.1742594969282725	-0.9959208730048319	0.37466179536410443	0.22204938248682085	-0.14773816650010896	0.8388063078944435	0.29582133540305805	-0.2612011956200159	-0.6830696256858105	1.5761451985332602	-0.025291292704271846	1.361114067511302	1.0503877364895833	2.8169217392185573	1.5031317415600274	0.5758870608033392	2.155571065492797	1.2900971045402985	-0.738084013887049	-0.24340244375929734	0.23873434407947045	1.1782242533057201	1.2581658422572228	1.2394007725495741	-0.3870981356629924	0.25313039985027247	0.46112942351527375	0.1849340663087411	0.6745117168738146	0.2627473121643154	-1.4317601472035006	0.5240283729993396
-0.16399877836598173	-0.2494083165682875	1.078836261448662	0.41279784138399483	0.31238360014044825	1.0095113627875478	-0.41319375438031647	0.8999294450740961	0.677605850625932	1.0760708240971466	1.3042016481652081	0.9255294663874064	0.15869829202178018	1.0456278990660588	-0.6017098494000661	-0.26421814632450297	0.17667253865977336	0.345622919939191	0.7486328966923345	0.13220880178371827	-0.1217801517484433	0.047534706681099194	-0.45495585994272364	0.23607649697775257	-0.13244682156011534	-0.004696646885105872	0.20026558617707635	0.8993783455882776	0.2596010238019483	0.7385624198730676	-0.2804339837596035	2.0467910560634084	2.02483004432115	0.5457794056926822	1.3272197467905913	-0.11643794303210665	0.47285257961664734	-0.1238092614595547	0.5769709399037343	1.0348860792363406	0.5564003692702839	0.1457493385405994	-0.33205393249491216	0.2967364978471111	-0.7928229258424159	1.0976730249562094	-0.6458439235908333	0.9417702237732641	-0.941453208829284	0.3077141754964778
-0.6256114129379621	-1.982368899524945	1.7093797078809778	0.857712545705895	-0.013921399064385899	0.7530370135162722	-0.8193107041551374	0.45551829773104036	0.3286350325759287	0.2993214554834416	0.8414033466448951	0.019170593357505112	-1.0677699017863003	1.2853631261774312	-1.3644936292269845	-0.1455927339778282	-0.4846793779133923	0.9186870201980586	0.1393477638183801	1.0822876853685106	-0.8730374708807312	0.011021260276529077	-0.7191767703068775	-0.05761841181887737	-0.6453824604469931	0.3840218844036593	0.2940381385762925	-0.2753642400569176	0.37031069022704727	0.04284633516875001	-1.2499295156551902	1.2752261426313525	1.7296938181890351	0.9343191893631828	0.322897748205141	-0.9212322909020967	1.6770562789275794	0.0005263785896241263	0.5520777148940054	0.4739489110097097	-0.11934548607207746	-0.26123312482656724	-0.315551347687966	0.37570877453093804	-1.0459244770128395	1.4323650109526676	-1.2978811081099106	1.6204579318034014	0.21167427249820192	0.06283128213688724
-0.7346573770756236	-2.1180343066530325	1.2440516595329738	0.6796847976512854	-0.34790638329219703	-0.18871918912668367	-1.040830505843913	0.10988941886540249	-0.5652900324297881	-0.573940413985097	-0.31442748009460614	-0.8932088315372056	-1.4574706878852755	0.6621949760074967	-0.8538719156147033	0.4269129598747291	-0.8680539058488694	0.4913736411036264	0.08107948820553064	1.3988647052193461	-1.1648061950134951	-0.15573892131625203	-0.6652979731906041	-0.190818059758916	-0.6761382263029457	0.3675500655538199	-0.34614019817632086	-1.3945584465424226	0.6368782397040051	-0.5301321100393953	-1.2295844842903443	0.48556572859095404	0.8015537824602416	0.9533557628222635	-0.18928671878264586	-0.5781686650013113	1.7196914017682607	-0.3649088229828524	0.37583445217238565	0.2692861985281005	-0.4356553106783252	0.4930815908092086	0.16585813562031435	0.3661674352829233	-0.23586751682189896	0.5815893322536756	-1.0297770289284442	1.2763533985115094	1.4354187012439354	0.029761615699233905
-0.6270530085100804	-0.6736160675929013	-0.06058762759318015	-0.06953634123229474	-1.0560429386985695	-1.2070323624438557	-1.1089393180238398	-0.14464501288350612	-1.7788141211036592	-0.9858508464157272	-1.7346623585071015	-1.2012842796000263	-0.8747392608674331	-0.032520507753197044	0.17655234285945065	1.240068329698115	-1.2532565596159713	-1.0831173020991731	0.6071196052202704	1.2901417749560784	-0.7493048909739428	-0.5658875911111819	-0.4254399752938486	-0.5282352220376775	-0.15056232488270152	-0.36303153839296093	-0.9986564215130047	-2.0444864524892625	1.0379645926921846	-0.8306740146198792	-0.530234591485997	-0.3119270648925627	-0.21738621068619868	0.18617337653379573	-0.06125516037004545	0.37463958799599195	0.6174775910476469	-1.0855149706823313	0.13580699516263295	0.5058175770723162	-0.4411377493467337	1.6503244025718882	0.9800830391301529	0.12241078466932333	0.8337371494703902	-0.9365666516062341	-0.4672176419800928	-0.18363190515301878	1.9325058469573577	0.08172919088330845
-0.46828389681814453	1.1324531988518507	-1.3172985546566203	-0.8302660716944411	-1.8151148948173779	-1.5446234876050051	-0.9533472947681724	-0.2707505733883887	-2.5621207766089973	-0.8414916875703958	-2.558024759540681	-0.8651700564667789	-0.06389649382516437	-0.4288930883519096	0.8419668120042821	1.5093369196704274	-1.6474509941721234	-2.8071189276231694	0.9099141032564083	1.2593986666054906	-0.06813047395012108	-0.8070795583080823	-0.39169930143158205	-1.0275138341837051	0.3391577575796767	-1.3837167742456462	-1.109909902857616	-2.0968231277859504	1.0232495481881982	-0.6890673071238088	-0.006602806207546886	-0.8050605143551796	-0.8699799254516554	-0.6826619373236128	0.3261520279246792	0.9182236416266962	-0.4053938381833827	-1.4165925896568938	-0.16502034663385784	0.48983713681210694	-0.3620552480880749	1.936528015550163	1.4311061809530254	-0.4026860616313567	1.285235954138267	-2.0071023073158423	-0.2515121471344677	-1.7886316711759669	1.4815627765994115	0.0018132454668657735
-0.17427023676311496	1.9530257818978451	-1.9224281764737532	-0.9718008242050082	-1.8118099705901167	-1.0235469135280668	-0.35762806775193035	-0.13279834512923497	-2.24674788104039	-0.4908218243847253	-2.1963155992420345	-0.2964846865930099	0.2747829658085514	-0.768358467828588	0.8775315823689819	0.6537981813564316	-1.6873308378270575	-3.3785491043396605	0.26083521875896387	1.456029509164222	0.30104102504288105	-0.26156087433188296	-0.682978721372574	-1.1649886632833544	0.18113060994506178	-1.8516588314440776	-0.7662654782849853	-1.6389900041997143	0.13834609217025026	-0.020948341322686616	-0.15250450200587398	-0.7152658354916578	-0.9916251564195729	-0.5211290958142377	0.5326193438996645	0.5544202362560247	-0.30268998397756186	-0.7658759903648513	-0.3609478771816279	-0.30868720328727495	-0.29614273655725404	0.8907214302171294	1.0874178812584059	-1.036582872679783	0.9273375587835233	-2.0227136503883765	-0.32206188743289127	-2.449894798631353	0.68278124626976	-0.09926660957831594
0.4120377271691668	1.401477992341703	-1.9409645502738075	-0.3138718179279852	-0.7095683591479917	-0.20625255001010803	0.7596525312087344	0.2889154959515703	-0.96749478436083	-0.29326521831606656	-0.8972336765889108	0.13605215726298767	0.19098443379178018	-1.2807159584404773	0.5002612616204678	-0.8901286404646198	-1.1121857533666673	-2.324762963306934	-1.0560703828474793	1.492925667666507	0.2456235051048711	1.1179252908974846	-0.9243718730871004	-0.5518220212314996	-0.522931252711564	-1.3551333714943172	-0.35646784049172203	-0.8756890508029146	-1.2647920516443734	0.9494681902319809	-0.6766794988557866	-0.29130389445741195	-0.6502936400414664	0.865269953836573	0.4631905949476116	-0.3294208666652145	0.6447689612680124	0.6292682778820896	-0.13006387606191386	-1.4300669369822827	-0.13887142449997628	-0.6381491678738291	0.3389577525400409	-1.4246970169370452	0.20993430356275833	-1.3285264438996807	-0.15772969996710692	-1.9596934759558613	0.3415622979186007	0.1256583348989886
1.1071340892222612	0.19169980757169167	-1.6892446277007844	0.6977731596778014	0.7455341025165829	0.17406125832514519	2.0029518283810734	0.6829044131592401	0.34034446401347634	-0.30705405843843897	0.4316124547105261	0.3683960375886635	0.18159792150072557	-1.6795149794294135	-0.12574182989703447	-1.8391065846046823	-0.19092722119498653	-0.3087476415113541	-1.9221215243651648	0.9225431297328205	0.06696374625705201	2.4835616769847206	-0.6707685307936747	0.511918031064928	-1.0402852763649189	-0.3601706443510601	-0.01151233628042671	-0.09967262324646718	-2.1629389284404343	1.670614555827784	-0.9501139092816583	-0.1773832478148433	-0.047775117721083706	2.2790299351729972	0.33478345591353836	-0.9996416431623015	1.2562778275057334	1.8450787311364591	0.6152463523403326	-1.7812447909198976	0.2328333218176354	-1.3746100766005558	-0.023302909113052155	-1.2627078025919285	-0.4117518720197498	-0.6233063790163901	0.4361238191165841	-1.0389385048180373	0.6276952279046876	0.7412632163090609
1.3590201973837133	-0.6624694538360391	-1.2189612933450582	1.3145222036358832	1.3016205279904298	-0.0834373083266332	2.5998064924626068	0.57523079483931	0.7965716038669227	-0.38569644084686827	1.00033202476116	0.4648247920869092	0.4101581008560394	-1.4526828241437097	-0.952778218487158	-1.2241879071911392	0.4882211693232035	1.5578212441260493	-1.5176586800565808	-0.19133800480617424	-0.04070709562287346	2.7442018924171068	0.018534383810791474	1.2632096720349861	-0.8353161141951542	0.2515943784935567	0.4285536298070397	0.3622570941266557	-1.8041961772656654	1.6234058034230356	-0.7145851790600909	-0.6683939738703198	0.5273883812724994	2.2893644695308333	0.3488141299882786	-1.1118446727884488	0.8517815409163276	2.08497666174373	1.4237756364692717	-0.8233022421599392	0.7658357391394313	-0.8835156269696516	0.2946618320578511	-0.545581437537892	-0.8501375918561005	-0.14936268045436596	1.0415355502137136	-0.4913793220694581	0.9410967142767251	1.3011464965700061
0.7891577614435588	-0.734894003934215	-0.3705048776976219	1.0597741273210068	0.43909331040167676	-0.5386133951811786	2.0260921405721506	-0.17047951204879663	0.4418243765399857	-0.4514542232238756	0.7807541670745024	0.3715834946746299	0.498875123773665	-0.5345611838677272	-1.6647829621805064	0.6123083048774309	0.6406536822181168	2.5896945115026853	-0.14963099229616358	-1.2644005386076842	-0.2378217275831422	1.6096960470781871	0.5660735104113809	1.2470550519411783	-0.16989489175112787	0.03855545971937964	0.9731915339573357	0.31024598736922127	-0.4431924513381334	0.7635582555769381	-0.24950257387016156	-1.2698965382125438	0.795604919063912	0.775290768569097	0.4555440245116026	-0.8695449021239627	-0.09107132816407208	1.3283380653029366	1.586360162597339	0.7868988460284569	1.2245609311672423	0.16454257072577932	0.79044428857805	0.39556685116510276	-1.1407152524466453	0.3642867800489228	1.168123960237032	-0.4301142276878398	0.6383692025794413	1.27280405455822
-0.2989878270015549	-0.3828160578849953	0.780498887323603	0.09460868733581874	-1.0743958972433334	-0.6799730465010058	0.5634478606297132	-1.0855181513031573	0.16313489124185657	-0.5917171277541062	0.42456984722482133	-0.01832272113058513	0.08158139639280676	0.5400938581760232	-1.662463542925427	2.266902832184125	0.5387912591824899	2.800915655857886	1.1102276345321318	-1.7465988170293252	-0.7126640265588882	-0.09274918422167598	0.4644887452834079	0.7195454952249095	0.21146773239205544	-0.6701932440123047	1.2598032786603042	-0.17718692200942104	0.9318925183168382	-0.442133105481359	0.05435871805585019	-1.229584895225388	0.6518638026477952	-0.9244282801280411	0.39106799845353396	-0.6228296708337827	-0.6967261457929775	0.21240025911562652	0.8225267269723794	1.8471914029865073	1.3341859597752457	0.8967393927919616	0.7872334022914879	1.110946227251402	-1.1251487373599613	1.0650491229719732	0.8554568548190679	-0.3539417809083002	-0.20814310471284125	0.611404764560402
-1.1349841240966194	-0.23590121846362072	1.7610584472554942	-0.925165158863323	-1.94731721609818	-0.514429265351048	-0.8709434759548912	-1.4874198832700036	0.700650246437569	-0.9182601848956005	0.5771397152678709	-0.5961202235141064	-0.6871954696617331	1.2002812188828487	-0.726839228164305	2.5567673229605403	0.5684231481770762	2.5475691655810433	1.4956617095212645	-1.609018631790614	-1.2755762275888678	-1.2060021162997563	-0.20513621692283182	0.23553103999329122	-0.08836003538987709	-1.2316453246470391	0.9168061831769952	-0.7902807352285572	1.5437188523734042	-1.4517341297422686	0.0956400466900059	-0.4945523652602807	0.23910258104888737	-1.4652689102473042	-0.1139137509241284	-0.5157215710112589	-0.7653282210634388	-0.6249111403294478	-0.3736857145285644	1.7883677279390724	0.918981390880087	1.1353260902393791	0.1908002828478051	1.3205796175395241	-0.646624134089685	1.5683260606071223	0.5368011016037837	0.1384880922432992	-0.8854248569978591	-0.22346538670227986
-1.2677783932038578	-0.5763768235319627	2.082954712604251	-1.3711857374607297	-1.620009136925211	-0.49401938315316296	-1.5263935338420602	-1.1934106805185525	1.7805906505866664	-1.3816921237198017	1.2655928099757894	-0.9729438394234571	-1.30080000590872	1.3988992910671632	0.46155540467155537	1.530317858001294	0.6697520678557495	2.072542547646637	1.1260476342256978	-1.2470233937979536	-1.458994544657296	-1.2962773147707054	-0.8838392804317566	-0.008084289450951554	-0.7189354024189596	-1.3132831423150582	0.07049774304482809	-1.219087192094585	1.4103745650120982	-2.0551762187304217	0.019796526582268895	0.10320551567116554	-0.18506323621793172	-0.892165497073786	-1.10877674990214	-0.5258404680487406	-0.8056907956980485	-1.0191029498160888	-1.169192376400073	1.0620552184156076	-0.02218961011515287	1.2548653459746348	-0.49709028255257065	1.0522674353113373	0.020907372483768748	1.3533407448877355	0.38822385313227975	0.865766940099844	-0.8497300081806718	-0.7884008414359165
-1.007571608366597	-1.1531894548853168	1.712998845303247	-1.0906606304224855	-0.6604176236531055	-0.8550320356837401	-1.4185755017217796	-0.7311706034371167	2.332718093573195	-1.703213540746476	1.9158706411090325	-0.7702458566006665	-1.4173059813804412	1.4899923870457032	0.8425597814129849	0.2303332627691149	0.4206487387179651	1.3712042430785434	0.5930368270649177	-0.9780029677560667	-1.01638568062837	-0.8628865301690816	-1.08694219292449	-0.2397805383779607	-0.9774719823567029	-1.0030876853061361	-0.6606574913616655	-1.3284847129076647	1.051838011530383	-2.2920074804698745	-0.03337370296477907	-0.2164524902284441	-0.45958935673907053	-0.38454964216066057	-2.2776875739718236	-0.6305842275376773	-1.1424579387179328	-1.1655082274161748	-1.1735806432092342	0.434044314555501	-1.262547861919252	1.351697881208295	-0.8185814996796187	0.5586449894948472	0.2817620866117865	0.46986441798685996	0.08941222334133807	1.318767865353395	-0.32899863352315073	-1.0346168362465178
-0.9511754481054768	-1.4728058779046136	1.0722991344094532	-0.4206361074894028	0.042500014388265735	-1.165986864491779	-1.0970881196837474	-0.7181936590007932	1.5972913571818832	-1.4688980759211534	1.9224007087395734	0.028920427598726005	-1.0269136144478745	1.6452117828654285	0.13849013824025697	-0.42662003243533914	-0.31035045334487354	0.3667832781516971	0.21568224740468475	-0.744962278298697	-0.19013119539714657	-0.5795891416907911	-0.7691106288432986	-0.5819424006954428	-0.4756803178676449	-0.460187415604491	-0.7209550930285364	-1.1113628361842747	0.8133877118056001	-2.0812848792105756	0.011746571544841688	-1.1782251699978117	-0.5914828190438159	-0.7206608542770955	-2.9947795970545954	-0.7578218062382756	-1.4007081349708783	-1.193941388817869	-0.728653925830645	0.14718815705693436	-2.341231195497085	0.9362662301541818	-0.8042852275898839	0.1097592597186097	-0.05596179806869322	-0.36821715776356156	-0.6380368313186188	1.2698465625195507	-0.03622459673669384	-1.1351205477085329
-1.1442338860669035	-1.2201369258830679	0.5834180850894889	0.16879830013742425	0.27774506438230645	-0.7075384259805322	-0.9117220284706333	-1.0813809493893398	-0.03923423701922234	-0.397190922172577	1.1971214685141534	1.0287190973318385	-0.21776088176546227	1.5996499041248615	-0.7396470692353213	-0.43501476713320775	-1.001211508495699	-0.849677505248399	-0.134079877140778	-0.3241270463506827	0.5612225853160451	-0.5168290622337403	-0.2031871851734497	-0.7262740220622198	0.5927880216762704	0.2957208991245923	-0.11563047339602446	-0.5525965630635891	0.6062053712990222	-1.1875841005669936	0.2626821252380236	-1.6421187956430308	-0.6604156443601371	-1.3346612220206626	-2.685391243753996	-0.6586293289868372	-1.0632402862248131	-0.9746792973807908	-0.43121833104026536	-0.08816619347198651	-2.7256893534511333	-0.3841517209892948	-0.7388137664251399	-0.18398459305206075	-0.364854331467192	-0.48702813281088414	-1.4327320157966528	0.9855914345287029	-0.35048759286949766	-1.1233596772680234
-0.951902254422369	-0.47169214473105325	0.2950494061843833	0.4217122466531318	0.563916585885443	0.6492948590923718	-0.6765988220794155	-1.0738905610429608	-1.3529852343465527	1.3036508768190755	0.2099130093159986	1.6950547037014363	0.9077354956789521	1.0511616119217992	-0.6836444417013858	-0.42799509640588285	-0.9593826409161277	-1.922641604884788	-0.57764100428717	0.2929983583024467	0.9920849348442862	-0.21995231643964483	0.34245628018298974	-0.33210588029844673	1.6745765036002687	1.1723290291172648	0.6519079013221756	0.3455831682689264	0.22872379177037344	0.30847003539018525	0.7789701920440989	-0.8802805481379549	-0.7176587999838625	-1.0823481262887862	-1.3343780032302814	-0.07639791365581823	-0.29184116162539303	-0.3355830301445579	-0.47331326211774327	-0.4574500308146338	-2.155483735402146	-2.130684305443177	-0.682259151731335	-0.4027612835662947	0.15098391239359574	0.043718943872181754	-1.5121388713259707	0.8329579759225609	-0.9115549891698517	-0.895329389051443
0.11127369544535091	0.38126231386323467	-0.02370957951299533	0.35461015231276455	1.2985799661826958	2.074418949212571	-0.09664081608756521	-0.15766177073520998	-1.3978205121905793	2.8023736989286063	-0.44884822569049	1.6919597552691898	1.9722518935088813	0.17953906429645225	0.3029647579941182	-0.8129889562764754	-0.13843234478715868	-2.3736918992369023	-0.8747913812826078	0.8381067438747104	1.135343077381073	0.5501010800213109	0.7354181372581016	0.36697390073118663	2.208577699961332	1.7690689431002766	1.0665735725332315	1.3769209872909713	-0.2580527769000122	1.6709800559537031	1.3251901775544097	0.5185487892332971	-0.773061408770003	0.25231194031588977	0.3316957072434853	0.8458175933212019	0.1628510371646766	0.6243479970732537	-0.5285438563489683	-0.7012275646849789	-0.9167316458129318	-3.190602903989217	-0.4328318737302211	-0.6795056826664566	1.3361554430356757	0.5237464185520145	-0.5618592915275069	0.8168905809256638	-1.0552253716748767	-0.5140979840503581
1.5662856732829984	0.87667283072574	-0.4855858614096773	0.1037075766351142	2.1073282530223336	2.464045368966874	0.6604096359260685	1.2504441029411122	-0.29000227130945977	3.0808913247843575	-0.5355390990657124	1.053181650601806	2.2643031775647473	-0.4024161465907777	1.0626058739027395	-1.3243757670372762	0.7125829890559853	-1.9404105047969789	-0.6765176067780003	1.066855835293366	1.0389169295188934	1.369439298790726	0.9046400581998485	0.6468099782834792	1.876173301744643	1.6121631271251042	0.9919561267722397	2.0811552488651834	-0.570991336922727	1.963154751821576	1.3968929204603702	1.2245024549442096	-0.7944584659299164	1.5576352727785556	1.3235096076615522	1.4756616498012003	-0.09517466722888857	1.507276995327512	-0.22664983967072103	-0.4978520189987388	0.27439423794733897	-2.9145067066590977	0.06271408619545567	-0.9995148082514869	1.9258060365664948	0.41188096931719054	0.7619050914471265	0.6308216986530158	-0.5468151736192356	-0.2658256425209503
2.240260207145507	0.7380965455495263	-0.8673221711680377	-0.18514730314331684	2.1963236246310487	1.5442094106486284	1.0501063625834297	2.0973888771053826	1.040275815469164	1.7918251806844137	-0.25314613455659624	0.15011886661354176	1.3177531733030983	-0.24850905293749764	0.6202987768436652	-1.4134016297010223	0.8138434621942529	-0.8715249246102004	-0.04451844402112339	1.0079422644622724	0.6492340878908612	1.548419658335148	0.8091058023255586	0.11591140557467705	0.783553888940528	0.7091088885743332	0.6717516266162388	2.0374275312922965	-0.5418272442438471	0.9938942112993552	0.7176901654798336	0.6112569742205287	-0.6700609253792443	1.5903963395081453	1.2079300377045041	1.2307061332890554	-0.5390969869149683	1.9001723040703078	0.39177160198580435	0.011078595631089799	0.7802438311348592	-1.7866996215567308	0.4790875278377069	-1.1365843715808335	0.8187192110260242	-0.11667483032258139	1.3890241325593005	0.12012231437092392	0.2127857526085374	-0.2857982516878455
1.4471511737150347	0.04067172983842178	-0.8207857360322813	-0.3460318522506532	1.278097518253063	0.19541468787363217	0.83334205561934	1.7839285919967585	1.7382157085825427	-0.24346580103811558	0.017971305922162846	-0.5030914964687434	-0.3976663387112712	0.44935951586557976	-0.6740041415120996	-0.9437735667547785	0.17562867575018906	0.15476061817965545	0.47116753882626666	0.857915190009943	0.0371918776871136	0.9025395153904824	0.5261657890814287	-0.7052400815239208	-0.47781634283289154	-0.2613441896745829	0.4741660509026791	1.2758557752688575	-0.3061770345376655	-0.3374081820140041	-0.30331146310366836	-0.5902593056152585	-0.2511096495361243	0.3450769721821807	0.4616765777026998	0.25003630542645416	-0.3110596803397525	1.672723581305196	0.9231733224692775	0.29679150683499395	0.5188284719479573	-0.8445358520082175	0.4297067190036742	-0.8466995970824176	-1.5271963493402474	-0.4441545853558332	0.8809575203150791	-0.4687232808523596	0.6657805807385384	-0.28012849072452267
-0.22797034035818786	-0.791672277796066	-0.28017885179578855	-0.21542624666118051	-0.032775257088052887	-0.41135293241527476	0.4656885908069895	0.7884879862279242	1.6262451838507168	-1.5816335587194184	0.044023067018702906	-0.5555449651732699	-1.654531482106691	1.035009817314007	-1.5570788390406125	-0.391651202015301	-0.47398687188252436	0.5462719120756415	0.35509656120499267	0.7055674489629601	-0.418141817216732	0.0021759620695262468	0.2677524768885543	-0.863842289978796	-1.1286319289195677	-0.48049277608229507	0.6341247614909273	0.3420503538104876	-0.1566731065178628	-0.8702586208969432	-0.8292282467838424	-1.1767818843366522	0.4416006368789683	-0.987636628552701	-0.06502138684563966	-0.6234159372368332	0.7173141882755439	1.0307427956723296	0.9949553767274325	0.0387172846307538	-0.04364787679971832	-0.5412008927067894	-0.0687939005395929	-0.1797720767906243	-3.2719340975701026	-0.24365003406202462	-0.18926581028232087	-0.7835744901684131	0.6493600965403536	0.15046786644924096
-1.4653713722463582	-1.2143540199145446	0.3836719456892895	0.21979094993244874	-0.808134793569494	0.03628661102353216	0.60696376267268	0.09169222373011661	1.0730514613572113	-1.4133520278000522	-0.16168083816617873	-0.082887861272049	-1.586955469646563	0.9972793927215987	-1.3015340155657202	-0.3504509915885135	-0.5493304164941931	0.30665049604848554	-0.33815002856244897	0.47130268634867206	-0.29631697117461314	-0.3836335013062968	0.20813127325123554	-0.05900298737321529	-0.8285278231205984	0.2430824549953044	1.1031436258383387	-0.13925672333073838	-0.27398077101573387	-0.3781517488329292	-0.45453083544639744	-0.8319231752818228	1.0507103817738876	-1.3468866865406401	-0.03949591897729407	-0.6670046630045463	1.7094801426073394	0.3382769093709605	0.5256608356127033	-0.5219123020689866	-0.3720720093986619	-0.4223379152194348	-0.5999653069826179	0.425938058581621	-2.955510067253064	0.1739922193642147	-0.9031503115336263	-0.8053668228350492	0.42296258097899225	0.9005511652848525
-1.4967796084806715	-0.9497987869580649	0.659646658209519	0.7199868021471946	-0.6900915248444138	0.7931855911205934	1.2730409133482044	0.06760923892851055	0.48726063910813316	-0.28888115426186395	-0.4642736245199439	0.43848113296821256	-0.5787940875405472	0.38065574656395995	-0.4651827001447888	-0.8863725560895509	-0.22720942080604883	-0.025049360823906023	-1.0480898476628357	0.11857738481056439	0.3618543811107026	-0.047335191018231644	0.30899591586456693	0.9416744325694537	-0.06637257266655919	1.2864035511902976	1.5382785137522863	-0.0011557810693666969	-0.6044760955049057	0.24071982360074567	0.2811832335285313	-0.3568014647670973	1.0731467175613938	-0.8238100125872395	0.08546558948347885	-0.056403448271127726	1.7358675919428406	-0.10338764544294544	-0.32502330997090767	-0.8959927676157801	-0.32183691331752884	0.043494288434421685	-0.8166296468259082	0.4499514323688674	-0.9870595934492591	0.23523920273011972	-0.9117352138512378	-0.8244810203457182	0.25517351677585465	1.2955100362589285
-0.724091250488235	-0.2662410558032357	0.3742062575988857	0.9557291290387694	-0.10128118173750796	0.9719767019124527	1.6840228962214405	0.13917533152729925	0.015645586956709447	0.5187091853324829	-0.7632465639619685	0.5163086228959896	0.15744135199992437	-0.3535615181595842	-0.11586052430184492	-1.415850572545656	-0.12054878943793665	-0.00944490807029085	-1.2856620744587577	-0.19281921052310544	0.9602971919209238	0.47858376191771773	0.3822280836718279	1.1106125354409997	0.2427124069760131	1.8129897765405016	1.4958930909536583	0.37681752062335466	-0.9231910481707015	0.057693514786287016	0.40870115511689953	-0.5527832956299382	0.35899037860375793	-0.28441063017390694	-0.274903231001873	0.2947159914361373	0.7255632411248012	-0.17944024788929278	-1.2855223266150133	-0.9011697438757537	-0.13207835271453733	0.5942081416185853	-0.7713604917361144	-0.24215557453425984	0.7964755418616688	-0.2809433190554723	-0.6091522769978378	-0.9661932861673586	0.13216327730484886	0.8083608018538763
-0.059416331957232185	0.17432406916105136	-0.14355163186489986	0.8375000572493283	0.34547808287876913	0.48916192112220835	1.0905552101254457	-0.41075201754436746	-0.3963468781705636	0.3749832242612095	-1.0284587905048008	0.07292601265459159	-0.09924494197229766	-0.7945524546929027	-0.5565552656952548	-1.2325220161260118	-0.4520236608951611	0.177358893347522	-1.070860746373055	-0.2566042325167922	0.8978420135555333	0.4724327709560313	0.32470729986273084	0.3025394394988226	-0.30940882235788114	1.5248460559809496	0.7919232964737815	0.5145079242704579	-0.9780071482520541	-0.7610214074557115	-0.4190470096391649	-1.1631070702957431	-0.6077433410922255	-0.21902463737841263	-1.0342933460073147	-0.2881141245525456	-0.534085438301144	0.025763334952297514	-1.995139859474521	-0.7795041828448357	-0.0304792564628821	0.42464482002894155	-0.720601158769358	-1.237798198526974	1.0291124121563164	-1.051647218645404	-0.5064957949237185	-0.9225220546336435	-0.10110231567387551	-0.24141509190169055
0.14390643320989568	-0.08546972328596536	-0.42615197623142126	0.6220304375545034	0.46750305469667125	-0.008422521469495976	-0.32995131992255144	-1.4499493455271961	-0.831273464476465	-0.13689031249735034	-1.2390090528900466	-0.5208918076466028	-0.8549062949232427	-0.9119860170827834	-1.0708451928107847	-0.1848533968985162	-0.7515103005883254	-0.008895623931069047	-0.7853328344117027	-0.08413324041642889	0.2043624463504656	-0.26801191406400265	0.22249907704246577	-0.591870672102799	-1.149748195172435	0.8150364782910785	-0.2653870772200228	0.331154914018086	-0.6549677870377157	-1.145346263057587	-1.5143754680177406	-1.1791283525027472	-1.073123713166715	-0.2622020980144729	-1.4425615338006315	-1.4820930530420586	-1.2044327291251762	0.29105426358338965	-2.0643231918630027	-0.8103156765868598	0.06248838258177568	-0.7112341214971966	-0.7282428285373168	-1.9104850418950723	0.09389320063902275	-1.5537316526954152	-0.6273749700367005	-0.3361091394549308	-0.43248290561798136	-0.915676402850204
0.30932971900144113	-0.7414787629534902	-0.4106010336224454	0.5964566514243733	0.48156413783629715	-0.03677524174724222	-1.566291679169634	-2.009925397361008	-1.3160667219484545	-0.06117477460872671	-1.3364179691366773	-0.8563879026860959	-1.0650638646484825	-0.9977815850488221	-0.8561522545553736	1.1246301035647095	-0.4334529355117212	-0.704935167285158	-0.6803901170707521	0.08698661013097927	-0.4648479479303174	-1.2281597624403016	0.20334326601284733	-0.6627920714884734	-1.3085848731504082	0.2663049052103193	-1.0833324173841534	0.18196181350726306	-0.11656905803680685	-0.42362138272752814	-1.8573525862479612	-0.1292605731251667	-0.7382867283113048	0.14076663851581694	-0.9130744280817341	-2.2296362954968862	-1.040312197461375	0.37448845473682657	-1.3436775991588943	-0.9657407508492106	0.39812115316847024	-1.9388660323695506	-0.6250805126482545	-1.9101286004750933	-0.5312846554663748	-1.4991719122270875	-0.5839069943439917	0.5859996302772353	-0.6385350103445276	-0.6502442555358703
0.8582941221258718	-0.8570484113173731	-0.5357070837722154	0.6734425257837784	0.5090174526154483	0.15992370104045894	-1.7935593777438796	-1.3017736399992283	-1.7853096783128395	0.6963473977907161	-1.2470630107121523	-0.8766801423475818	-0.33619529097899753	-1.3256116022365032	0.08475750331577464	1.807197092082302	0.456775998502299	-1.277728031522416	-0.6316548205902512	0.0797424589947666	-0.4924304703727424	-1.6396570627648328	0.26588829279660986	0.014201657861737382	-0.4619908427822016	0.10371496174383087	-1.3133512412600539	0.4275226841154127	0.22818633098471047	0.8207762221844498	-1.1171234871749567	1.2365472690815171	-0.06310099358444952	0.8742595392407437	0.2857652415253559	-1.7328586352256359	-0.3284798537779987	0.15169191390634873	-0.19249986834968302	-1.0096056689825714	1.0169619149966693	-2.036594056090076	-0.3375049469491814	-1.3205863225419723	0.01601417585246586	-0.9555287525358558	-0.12023627317171559	1.0629159915065254	-0.5453585012040619	0.11875692967457847
1.5033819043874588	0.23702380266785267	-1.1879640766541535	0.4359151082549345	0.3367813439111499	0.035085304398420135	-1.1797072666829667	0.40885252563265245	-2.0388706658192763	1.2510944324513746	-0.9395674825679283	-0.8056139892985184	0.7339273766930838	-1.8321192513334974	1.0786069411675467	1.4169689568532942	1.2222292061695395	-0.9191618174667063	-0.38540995010289436	-0.002997510108093682	0.10668370092797982	-1.165189566368119	0.3275155877544411	0.535126895225748	0.740141869437385	0.12887696002932325	-1.1391249472319076	1.0104383292930654	0.023848733178641914	1.373917116736999	0.1182554231853895	1.7166986414228718	0.2258487439757008	1.194538781701137	1.2623257140794604	-0.1790556903679637	0.5158113260801063	-0.29479187996924516	0.6737572621573135	-0.8232546328639793	1.5786858854624208	-0.7340020702684618	-0.06265950394704456	-0.4097049294602433	1.15064194201036	-0.18122707291193935	0.5707482943563259	0.5061309482777047	-0.2399437367408604	0.45630414492974314
1.5277492432909001	2.062838847887717	-2.0658080097831264	-0.3142208580579042	-0.25852158298872174	-0.45483687295314484	-0.5891277157455722	2.002457868922176	-1.813315906048143	0.8758364233374528	-0.4659400454227025	-0.7605312424143978	1.3224331134551321	-2.0954108768584456	1.5590713427169562	0.30579753876227683	1.2416699877503374	0.39701932295468956	0.048609005355504886	0.08006615437887522	0.7715358098391055	-0.20624710245615055	0.38677502805098335	0.2629903630252145	1.4054499959615094	0.056855478616949034	-0.9548266197560895	1.4599384558295148	-0.6531977681580143	0.7472447084937566	1.033045928020137	0.9737500468470636	-0.11112902748038306	0.583248908547923	1.3700840734786235	1.4369213307349329	1.1427669080192455	-0.7059180047661251	0.7801386833931983	-0.5079454733694121	1.6120496759075518	0.9386314538149566	0.0034883031278075513	0.6305771281530682	1.6521173585390148	0.5511154371191348	1.066276864878196	-0.7608131308121359	0.03044550317664527	0.004869241755772633
0.6923371706536174	3.153216805704875	-2.2810488546898995	-1.1212541270500256	-1.0827026231294616	-0.7403565089373082	-0.5757502613639863	2.492748985789559	-1.0429651129978696	-0.0390639451946767	0.03341351192960032	-0.6016076318663851	1.1936396315082576	-1.673536933076938	1.4588738219294795	-0.6973115344450411	0.6109286088163147	1.7187202100087022	0.35245540814658216	0.37521563965345045	0.9810641853233268	0.4261761810202635	0.5069861346606804	-0.43442145599071386	1.2868470463651556	-0.19543539390673761	-0.8008505949460825	1.288271161873704	-1.2508750925039713	-0.3466225675644337	1.3041436280494376	-0.14646220444648342	-0.654956244067603	-0.6402391921517572	0.7467475652427906	2.1182415893751303	1.2635232936362057	-0.7998060148598893	0.35817417871842927	-0.19836047476687574	0.9364891884241282	1.6596074487650352	0.005999428929875388	1.6288893826407718	1.020994881978163	1.0233266791414917	1.1269665220266865	-1.7164257505369795	0.12360687994000635	-0.6015456415959993
-0.3733791859376222	2.349866157859858	-1.277620501818575	-1.178165679918543	-1.58631910595216	-0.38897491181749355	-0.8474884999460365	1.747504443965684	-0.07590551855012538	-0.4349909520550153	0.3731639851054726	-0.2325485644028355	0.6593259851391442	-0.5560090972408197	0.9463978633108265	-0.9776565341715082	0.0034952525661208133	2.0056971765056217	0.26795367385127977	0.6281982711180978	0.6672828491644068	0.20151015102810071	0.6075888465773958	-0.6396243789840445	0.8127497597293458	-0.5158745739366901	-0.30893898909812667	0.4010425374575513	-1.1935835076418972	-0.8979741004176894	1.112795645928218	-0.6092160087503816	-0.8802422326360803	-1.626345453328706	0.030828251137711652	1.561050124134777	0.7817804938102013	-0.4693517584794949	0.119029669058983	0.08783525609016456	-0.14739040826828556	1.087297992398926	0.3065742453330122	2.2527087153530982	-0.1269383373466401	1.123486165362065	0.8400258030444857	-1.6323410742641542	0.10501339608202295	-0.45863682650912985
-0.7914551758590798	0.0651310410819819	0.3836916854129493	-0.1876275209943861	-1.3766917375800678	0.23975432819586265	-0.7689523666808319	0.36841560722506844	0.5046084624845731	0.08244319150703094	0.43013993780499304	0.09917509115291132	0.024403446627856283	0.6999423313831571	0.15880968793000205	-0.5686544592383328	-0.046603742846571004	1.1807703506499607	-0.05142841058848444	0.5416658390058241	0.11518231133931914	-0.6694255134241871	0.41253738985478194	0.0263802343645213	0.3899906833420155	-0.7518764658934257	0.6695405145960416	-0.7966158682249842	-0.4354741331292602	-0.7048985163385934	0.6987372956034419	-0.2651653261552176	-0.7191854179025599	-1.7956732017706776	-0.2830890698865105	0.279846067945614	0.014991566190256314	0.09879126922676455	0.5133263897451432	0.3740881979235266	-1.0451746216018587	0.08415959797581456	0.9888242778058244	2.130272536364271	-0.8441912140180979	0.9232654450087657	0.44619668066168044	-0.7501183755717034	0.10736891071952864	0.5726159563283347
-0.3240749949170795	-1.8817841014178203	1.391954943303242	1.136352421590218	-0.573994296051635	0.3021257640742052	-0.22448323984620233	-0.8814208832865758	0.4104292088311377	0.6965844126508921	0.2727573652183892	0.023237024393584507	-0.5863373972928312	1.369163289948372	-0.6245604796717471	0.0283555490168843	0.35525057750090033	0.18412148267562817	-0.1334183946444393	0.08470873557240152	-0.3647871778579088	-1.4158532558102777	-0.23048682697290296	0.9315531024864055	-0.0023047448221450613	-0.7899356881370027	1.5178837052449023	-1.6349318699545436	0.47844696494616945	-0.34755036227541225	0.17760456318515294	0.22933404282159084	-0.4774937951864266	-1.247511932430831	-0.1216044026835603	-0.7805010829950974	-0.4279777357074437	0.48988821233807184	1.27954477416762	0.6167085054940034	-1.248123265037843	-0.20866841386682988	1.6489945829484545	1.2883684651289156	-0.7556138082367888	0.6552599514634869	0.14231792577196908	0.10855323887730334	0.17517747737333808	1.655849217881688
0.4969183830397908	-1.9069116116219462	1.0107819737194086	1.5918091938648935	0.3770460885261172	-0.5740641824253988	0.21873595377594526	-1.450828040265811	-0.010372243693474014	0.3506795942081542	0.1828394871747428	-0.40237847218044975	-0.9141191790410977	1.1924196778948868	-0.8213324936563249	0.38954964517170815	0.6573756669888411	-0.031747715427573674	0.3345445705320954	-0.49536769569455297	-0.5848325267516261	-1.3872074416976632	-0.9924213361571665	1.078074313286213	-0.43781310775295124	-0.5606396688854157	1.2369151193236165	-1.5917813525043447	0.944416433999057	-0.21295578220942993	-0.2411639217191501	0.40636865058138333	-0.3087001181510744	-0.48744994551389603	0.3720549447872053	-0.8423747788765005	-0.1963416964306283	0.32478080462146386	1.7844170203178102	0.7830513271130698	-0.630514082683479	0.6020884364462542	1.812620482463404	0.3615585516331154	-0.17391132012763785	0.5130910093236386	0.03785103449953007	0.5015652706485364	0.2877080100449486	1.7832680062380115
1.0556418268402918	-0.21730385953406045	-0.05242517021536955	0.6211933280545218	1.1405093265451722	-1.804758392366122	0.015362601878463078	-1.0731013370526805	-0.07748501100430076	-0.9177418339688962	0.46411489780074394	-0.5739694581162322	-0.5251000892931891	0.6220075805967471	0.015329268396122564	0.5071790208728175	0.4575443469235057	0.5387508777113582	1.1382656884110796	-0.9237057993502735	-0.44872112524117214	-0.6228367311054772	-1.2118425770141747	0.12480327483797059	-0.5835534683770683	-0.09273888024488464	-0.4591027888478646	-0.6616056818586105	0.8628725676959623	0.042688745423809786	-0.19561228988937357	0.5717637955907021	0.0033109078943188764	0.05732894409338272	1.0525684802276574	0.2038056883230397	0.41478059715513466	-0.42685038021997534	1.7407366308186343	0.9789647775158641	0.4790990849342247	1.9680334923976128	1.4889610436707654	0.13870556406645207	0.400402685324308	0.453447459505189	0.1628793572560501	0.7440158271405276	0.46432682897614114	0.7163780131808405
1.2401464527792534	1.3678119489838492	-0.3360058613630385	-1.096760161382714	1.6150523778866421	-2.3989808910588155	-0.6672164013469092	0.13788907417180787	0.5145481066868571	-1.9218612941494466	1.13353754762989	0.010813617317911176	0.6013837587057046	0.3805348640226748	1.5049853502099233	0.6333720081149985	-0.13626410640368236	1.0525397499134252	1.6888097704629563	-1.088793982958565	0.0027518784719519538	0.21362831871744084	-0.5577885849253797	-1.2916027976787423	-0.014233677978247015	0.40748412259526706	-2.5534296261458738	0.5482896896086785	0.6343525599805608	0.8545720699431844	0.4098407749126064	1.2654700105895658	0.6707102049683622	0.23681658801677097	1.701531458737757	1.6778136638301473	0.7853472802021582	-1.348909922673859	1.4532923133177278	1.3388573769936774	1.4612632695510899	2.978079946776402	1.1426059931825012	0.7877669282094838	0.6657932769113536	0.2663529277530039	0.4105246295198054	1.2962976277313527	0.7394438267603304	-0.846169342390685
1.2544706327529935	1.2442310025585719	0.7426729789813309	-2.2508957288629787	1.6919773413776777	-1.9038928535834494	-1.1048701755750328	1.5352530552055275	1.3413678300326328	-1.6538398764800757	1.7891676716439242	1.0298241372630748	1.62914984178441	0.7472341514176182	2.490357263438814	0.8971780270807603	-0.6725997369713156	0.7832171473446529	1.56935191191227	-1.006483510409435	0.47208442739890133	0.46489291619019407	0.49598935766446617	-2.1860462902234787	1.0022195440446213	0.6205982047134714	-3.4872273619728196	1.151775510403828	0.6499338874810955	1.8292523422293525	1.0354994101320065	2.3471944413160366	1.4770598977566707	0.10640508512080586	1.9381993837966391	2.5371987011770916	0.6793272600168997	-1.854946499415129	1.3374581044765406	1.7429863506170278	1.7445835446256168	3.0211989835958684	1.0916710292593648	1.6104137901913613	0.525166766881254	-0.11002188623298975	0.5150448146839717	1.9878833234002589	1.0169325940444753	-1.909866976549077
1.0532369219671966	-0.3610846945886118	2.1353727017125737	-2.1073350041761967	1.135366246043926	-0.7196843880516763	-0.8143214110191458	2.1454463455389843	1.6575658052613347	-0.4242179500756535	1.867373805179707	1.510354311866541	1.4682769849949326	1.3026573216920836	2.079614016645011	1.161251718780876	-0.7929348599674878	-0.14317008244884225	0.934159188598979	-0.71663966740201	0.5208192296389444	0.07121454479797416	1.0273864658473806	-2.0783978984706124	1.43736861443643	0.35984908466515436	-2.6155865604014017	0.6319554939648412	0.8990706939177687	1.9060604213007961	0.8868809536252638	2.92770473907573	1.9110612888532628	-0.13946429410912467	1.4566906752582829	2.1573961048100676	0.4539356759349976	-1.6577544406707747	1.352701508781894	1.7857886343313898	1.172864746485642	2.0817480113316846	1.106720427455294	1.6959993155496076	0.03272121578721135	-0.4032964002495362	0.22584925465119077	2.0991879399057076	1.0509981933813837	-1.9398632596295415
0.29148864577578076	-1.6777274277433518	2.2622363793472386	-1.0951941901141706	-0.09722277414351568	0.42847293326935115	-0.04071736317275893	1.3986248313686636	1.1313984891464892	0.5189917962513619	1.1333906636257594	0.8884230571062276	0.018798182883321763	1.380052594685199	0.6067645174131227	1.2320739237010887	-0.4995658335306042	-0.9750353575989839	0.3551763956841322	-0.3032629352878654	0.004885106182345724	-0.41854556048839464	0.5901458171766809	-1.2480187250835582	0.5746004515891209	-0.22635582729189896	-0.8076632182387582	-0.6723509088377184	1.1075455367146654	0.5940250913512641	-0.17397551392100824	2.2910418161667554	1.7076102402623983	-0.1934406027432263	0.4070609496714275	0.8610836103341386	0.4776875655671814	-0.995232482804637	1.079001859024947	1.1850443255409902	0.1505834640467313	0.7011851461870181	0.7509379440066424	0.8357828491975695	-0.5156135819909384	-0.2478299339356368	-0.4100744502408728	1.2388641343653313	0.6816390399566549	-1.113685656743929
-1.0556648701698659	-1.2674222362659662	0.8193142815274199	-0.21884545436098404	-1.4769344721507538	1.1376275394058464	0.5977366068160497	-0.23040506761434046	0.11635179873937244	0.39323350964464054	-0.04535128965635358	-0.21956470559222116	-1.4356602167046406	0.7201111246645387	-0.6747526789222941	1.0977820562292195	-0.07290331860203857	-1.1525221274281137	0.26996014784622213	0.039027466468316147	-0.6259295725714895	-0.3794335659499402	-0.286558785745494	-0.29418327345570605	-0.9499725808385503	-0.741347173140005	0.49851191446246557	-1.748701122621878	1.1352299245740929	-1.201559225562439	-1.2637047286400083	0.7137601933617258	1.0983138789058497	0.19438141916651133	-0.6080679948681958	-0.33270632214686696	0.5286598488613876	-0.3545607667717226	0.3306316355050079	0.20666994317728743	-0.6182110135661121	-0.2787562321688238	0.028118065167442412	-0.28842893080785137	-0.6292536787793903	0.348153157163009	-0.973945498192256	-0.06690791908676715	0.0893043715113499	-0.03248221357520266
-2.254575625275038	0.5063523409769547	-0.7752248255455965	0.0014037778396592772	-2.1178411309987912	1.4132853528241722	0.816494887925327	-1.497158251263012	-0.7662599318223297	-0.3546961803828191	-0.9476915268214796	-0.5517173943665592	-1.4136008640733113	-0.33263615549576736	-0.9118276114738602	0.8820485335380511	0.20662525386587896	-0.7846762865192153	0.5836770235052293	0.09883761306589754	-0.6676845514970029	0.3339259704815809	-0.6386012087997179	0.42246765619735094	-1.5859979711051035	-0.8683229930116696	0.750841907534261	-1.7419910946004176	1.0859669998446937	-1.909209617654944	-1.2808439140317676	-0.7854213448493732	0.4781221399825003	0.9310763767942354	-1.0476522154287666	-0.5938935076997142	0.03562856340482735	0.03360501993600353	-0.49950773683974564	-0.4772255002762672	-0.6683284137199604	-0.207383870051066	-0.5380641178452152	-0.8452731116362094	-0.04475279025947422	0.8604444928030404	-0.9823229589085708	-0.841301868609125	-0.28756172147043624	0.7458186763549419
-2.324412090655635	1.9192228129290259	-0.8937500177215949	-0.08725440650992143	-1.5812524667072507	1.3254950450627974	0.8577919190895008	-1.5192610630552954	-1.1843667294461688	-0.7228336176110475	-1.0751998459734506	0.39998972862192855	0.16055373405971252	-1.1827774734950462	-0.47462057830029025	0.6169760560014076	0.263675386229447	-0.36794002499239853	0.8050791076678168	-0.1254305445722049	0.05792531353961539	1.2716526307260343	-0.11951389708376113	0.9126165857746286	-0.5645734884161582	-0.6261220712329467	0.6304912259866267	-0.7351965530971262	1.0326407971209945	-0.8956787406566591	-0.11504760809679748	-1.4475020717318694	-0.020276121710952704	1.5236861136586373	-0.9179407470330949	-0.0038501471471656	-1.079762680608674	0.3567960341486685	-0.8461913576909799	-0.45127534628451466	-0.15154209064129834	0.8132244427444065	-0.5546168370156248	-0.698111968598411	0.8515956362873659	0.7006717721332363	-0.34238863195136976	-0.6767218302268638	-0.17684313583367578	1.0080315184681914
-1.1005521576694006	1.6682758087021246	0.49161628663680085	0.1081559573765841	-0.43105988360443087	0.8339297807896485	0.9988380307277519	-0.6449459375220492	-1.190728215665702	-0.33575615813890214	-0.5258025922040376	1.6727138112537892	1.7726542952016486	-1.4185767484166116	-0.3348386883596248	0.18835762872390213	0.21462521300468157	-0.19049714529618206	0.5458446377680684	-0.35851404425774064	0.8403399517224691	1.7390027893262883	0.5793796339471126	1.2669383159724943	1.051840068597509	-0.3194398615242579	0.9683609715448983	0.29956015540248526	0.8059338148870128	0.8368305205660522	1.1195350736790641	-1.3729011208156114	-0.47293786186442427	1.4509183002415826	-0.6674672460096426	0.5697669229931828	-2.0813741340860803	0.8266490776223	-0.6545775723034941	-0.011083596581855771	0.3112078716768349	1.8166555433806841	-0.3173940570710504	-0.4447640850480877	1.2304287148659092	-0.14326869435964873	0.48630821925694967	-0.13217290949124416	0.20122616178145067	0.8960267143097792
0.37355340047417596	0.08229323107966299	1.7595659852033292	0.5996400927137311	0.2082360531474649	-0.007097090624878703	1.072663817348928	-0.06227953858670873	-0.9163459161887744	0.2710605021077457	0.1628868596510408	1.7097300074703836	1.8615290986483881	-0.9546868430207645	-0.8027403692020122	-0.4403655853310995	0.18983999605907234	-0.10277266359147898	-0.12875192444253772	-0.3022562176615823	0.6827779373422355	1.3017766939338808	0.43446692601478126	1.3685527998408593	1.3506278621508825	-0.26564854243111913	1.584389356753805	0.40666227399124694	0.19986441371235755	1.656011600120403	1.18621311224697	-1.1424344387846077	-0.7835148925207099	0.6543420842536984	-0.6325612275385545	0.30959247335700496	-2.1549553962587047	1.2118109641588044	-0.4820725594039252	0.15414989775387777	0.19757613298934185	1.6699344447355733	-0.5020632479826785	-0.6836058096760014	0.6374049564084706	-0.9855760998094193	0.8195902731012845	-0.06693773206330318	0.31719266089683706	0.6891397094350767
0.7315599180749629	-1.3773400346553393	1.4104730999857262	0.7651351419271888	-0.23825218303653137	-0.8481463778684513	0.6669640909760195	-0.5005172074555071	-0.3919104325088	0.44425466607527453	0.49587658841135884	-0.010734620108180557	0.4056440986266861	0.013219976225590395	-1.1874892561535058	-1.0277456638178288	0.17534754295067081	0.18412581873156747	-0.8047194316481422	0.0386566381500847	-0.6494733708791026	0.11705169688936942	-0.8041047860084091	0.9630885532236984	-0.3516962511665722	-0.5609386481627272	1.4744933977668608	-0.44737717356849516	-0.6521888329304905	0.9014339754250804	-0.005438816111713217	-1.0636159901153017	-0.6204026536208289	-0.3682490874782437	-0.7118321030091784	-0.8137289963282291	-1.3583675781104478	0.9606740967513256	-0.8510442586303358	-0.2767079931227389	-0.45170811220758844	0.12158946986291752	-1.2954613814175246	-1.3718463909389216	-0.4279154794392951	-1.060328730318829	0.30487425166977794	-0.7010191466579541	-0.11011758215080204	0.5490425418548334
-0.38361269339764414	-1.592643935508183	-0.3530714787114867	0.11884059636870183	-1.1945754665934925	-1.2136771147109024	-0.21802049658826125	-1.4384735039090122	0.2781108949170544	0.18094785970082247	0.3441478663653952	-2.325268688973207	-1.177485943482096	1.011853537796184	-0.7564957802696297	-1.1903810184609749	0.035305932464823976	0.6865154197547066	-1.1016928326404205	0.3523362655568519	-2.260556610278472	-1.0968083220083995	-2.268700579730043	0.020178904069638612	-2.6580876006658936	-1.041677079716297	0.1339676112363342	-1.3755938461539297	-1.2622322342241634	-0.6096832607227594	-1.3438316713338658	-0.9665378766671371	0.13813125750386943	-0.9691767676634995	-0.6221701104165906	-2.0518766635411168	-0.5712748050966315	-0.09730254984006674	-1.6064164154855847	-0.9153310714378119	-1.1019631630281852	-1.8405222828559544	-2.0352041893008725	-1.9345094803141298	-0.9121125838432232	-0.29483371867676994	-0.7689585240225081	-1.450404321767868	-0.776455714131232	0.4456416883854083
-1.9534648224399662	-0.6596985476610449	-1.9685196437351824	-1.000856659507242	-1.5534401039498185	-0.8757220907784455	-0.9111267018092238	-1.7125310280762855	0.7586802932391002	-0.026215590265899896	-0.12365528473240359	-3.42911424013874	-1.5997529576652563	1.3670548936309064	0.2632076281677233	-0.7661561730517651	-0.298079790393311	1.070429209176068	-0.9293975075883709	0.3685580508121596	-2.9058378121540356	-1.4835615507544118	-2.7516085889877635	-1.0161523435519157	-3.4930726940490415	-1.403788935106728	-1.5933109789353035	-1.4762470021465526	-1.2305784187903257	-1.5516311246505508	-1.6823873023855995	-0.6545779995118985	1.0474769819918943	-0.8240265522152467	-0.333796376606176	-2.5326728406199495	-0.4478752974535666	-1.2850712945459717	-2.0492611789701844	-1.112840031716346	-1.230764401670233	-2.8222340353283095	-1.861198468916201	-1.8803843533810152	-0.2589173691677313	0.5758183892573426	-1.6688330195883612	-1.6288932807811298	-1.0770761140229965	0.31670309610754394
-2.59579504601533	0.515150100838876	-2.256457585334872	-1.6441195241888193	-0.8782738339029759	-0.00506283376216874	-0.6562623468969057	-0.8420863481930801	0.7279655664774518	0.08917388595384172	-0.689032338084522	-2.5391527543156993	-0.920276170548679	0.6219400279672277	0.915831799146987	0.010291186872060034	-0.6730127487251368	0.9452173157050281	-0.44097793368669547	0.15811934186432175	-2.151426661731359	-0.6802388363902144	-1.8165740374486958	-1.4321171407128852	-2.2342369753722555	-1.3840597216358885	-2.2323351592394722	-0.7080113925832641	-0.645973013874509	-1.3418663108630193	-0.9122297854857375	-0.29505488700177385	1.4105865827067692	-0.046650106316404906	-0.09183679756287197	-1.9251555527309838	-0.6672300738894261	-1.5525170154106964	-1.7020089894092312	-0.6446303307976275	-0.7650666644289001	-2.29596996585161	-0.6575048853660044	-1.1985337817666717	1.002887909973785	0.7129125518455045	-1.7623106858728006	-1.1437503794192865	-0.7356804403894684	0.24400099362474773
-1.8873737352218405	1.1660035053181117	-1.512011077687953	-1.1747190710326603	0.13911155199434988	1.0037153971073405	0.5234044044002442	0.4226993843530286	0.29348479755810997	0.27182377304828914	-1.1882193136130499	-0.5095102830279984	-0.18139926167891587	-0.8999415487689467	0.667777649192616	0.7163101350581786	-0.8088791897555969	0.21853389350685762	0.14928202564977186	0.031336145629622135	-0.7189827560487511	0.7944014094501612	-0.17109414283613872	-0.8244721246166165	-0.23822493801315325	-0.9382813539861399	-1.2147301287091283	0.1455113818638851	0.0338624862575245	-0.41810316684269583	0.14125863197002372	-0.22565695179315232	0.9754585105905801	1.000122758244155	-0.03661825381989113	-0.6182095221073238	-0.4387890914107366	-0.5440938159026297	-0.8235253461022596	0.14470963794942335	-0.0657916478640519	-1.0172906063873224	0.8013374650914894	-0.22266607165977123	1.775963241776927	-0.010901744127908473	-0.9847436638726473	-0.4496510486153565	-0.09467332085511333	0.3795133118357645
-0.6335764739004427	1.1336309383271443	-0.8317394435186088	0.07415453103536737	0.4726507075949494	1.7542229621974355	1.669291497858805	0.9256372485889369	-0.016296306976633482	0.18247160351866903	-1.4451334364888502	1.0942935682893904	-0.1317726888352945	-2.080580615732727	0.015660103443644467	1.0694585299090236	-0.5804179584766024	-0.7921266166162191	0.658661227373597	0.16786181428815916	0.28816029507623275	1.836308676568863	0.9924372556987827	0.4503883109716379	0.7131804795052621	-0.32236449386547095	0.49836077657250294	0.3247284744917243	0.46716516888660653	0.44982266876452076	0.6815991880486537	-0.4898532092595818	0.16947498784593168	1.8717259357161606	0.0033867194001225972	0.6014285016664426	0.37639583269946114	0.9052564951004959	-0.10878441601952653	0.7998657466104324	0.44114167116161634	-0.1776190919484577	1.6329517752810925	0.6947492534495439	1.4498851574495952	-0.9240799339594268	0.12309325326243639	0.031206873876020832	0.25560665586414727	0.6730362049312781
0.09453524369470669	0.6555679374005832	-0.706396692501748	1.113947996404923	-0.09811164932869168	1.9312138949135562	1.7240868261654687	0.33889469390380356	0.18636877995997517	-0.10089399048012054	-1.265000469907537	1.40173576501762	-0.577702984742562	-1.8823400010101778	-0.18657995152405724	1.0089076163119695	-0.18888991511757375	-1.5579102654315489	0.9314766788599607	0.41892210232665267	0.404692335040952	1.6515209165459832	1.0094800304904383	1.459948755742845	0.2155771668799704	0.053815284811528474	1.418411156086501	-0.1687272800076398	0.6893221376625303	0.8545612235858817	0.60333094875008	-0.7521071665557437	-0.4233634191818082	2.1119128506806044	0.22634579129668245	1.0736635608360274	0.9837695676209542	1.5187898497322336	0.0355605147365045	1.171820245982376	0.580439993408843	-0.2487999468874163	1.613686716880739	1.292803974914177	0.38973185542044564	-1.2617204597259017	0.8298687226908443	0.2698510770467256	0.08863885139503735	0.7808471172017346
0.03966999963669179	0.03197077689875935	-0.6311574113776126	1.2601330442731071	-0.7772448266686781	1.3874407245748706	0.5706527779466267	-0.5660838372968564	0.6619630236681505	-0.18361037320508278	-0.5974237369419457	0.7696785513500927	-0.8881450548526556	-0.4034954895664535	0.21062110112020713	0.5383716220374847	0.01997076085800315	-1.68868061261811	0.8718274450733959	0.4867729854592591	0.041300974216689705	0.49228875128880967	0.2053682396465876	1.4696986407658965	-0.6333531908370238	-0.016060084972073074	1.0345843994228476	-0.673996922587828	0.8708718686140027	0.8278590058891657	0.28037329895883445	-0.6910594495954056	-0.6713713549951575	1.4485077676886606	0.48485842671991447	0.6770025067045649	0.6141478093935795	0.8666601365002277	-0.1918318020877186	1.3200762521317824	0.43332566539502215	-0.740459935134142	1.1034058930334467	1.3555217630604786	-0.5487319762201444	-0.8934030388075181	0.7653232452642743	0.4426930570594668	-0.297292328343625	0.38757678902196
-0.15533202536165194	-0.4476743702455936	-0.04091630223865847	0.7524296518447109	-0.6536168733591204	0.3448826064183275	-0.7852380319426585	-0.8291180545313243	0.7794896143875399	0.13380201102826283	0.3316737333067721	0.15731100335634332	-0.7714358305618106	1.0655805356067731	0.5442553796303912	-0.33879591713805945	-0.05458111171734692	-1.1879238702224315	0.5300060606671719	0.23570564685285988	-0.1402712768231493	-0.5447034600095171	-0.5059257957973476	0.6356781937608758	-0.6634571759608546	-0.26456796429290347	0.1817655334434329	-0.6014252893018781	0.9409295797562759	0.5621475746929123	0.007353786363658281	-0.3312554884579488	-0.8405973854212337	0.13827689291641906	0.4138495096777374	-0.09770070543656419	-0.4731498835883929	-0.20020387324994843	-0.3563406265565125	1.178277252147183	0.14519385434399015	-0.9752517390133172	0.40674019408214673	0.807213538813967	-0.8359466122294396	-0.32581960397440274	0.18775967821369263	0.5885801100054605	-0.5264541872582887	-0.3646368601073709
0.21310670603579282	-0.5053666217344096	0.795745425001888	0.43028338731038135	0.35080971911004083	-0.5559735408948496	-1.1059398365220583	-0.2966293843575265	0.272426401158454	0.6266334607115447	1.1495703669204884	0.17591896922157949	-0.38138851804395474	1.2443151621625872	0.27101419840885693	-1.4462897533727217	-0.10698159895865617	-0.4300922003978632	0.0985878365146704	-0.20901886571203185	0.09270719370031051	-0.5614741924847493	-0.44678277913424974	-0.10043409769107949	0.16827942625843295	-0.12210639875310153	-0.0299538688034979	0.030339013808888902	0.6035731002958256	0.27210787938196085	-0.15936993164213434	0.09499596284342737	-1.0494338033573134	-0.9643224880928598	-0.022577799819781395	-0.5035723731128304	-1.2199996118604013	-0.4788409830523305	-0.30858150900343095	0.5596940799960622	-0.1967218423490861	-0.8494595775062614	-0.5035560921389968	-0.07367646999956284	-0.5759963530609845	-0.07161642544561138	-0.23835360293443597	0.5973895170079003	-0.6283125568619248	-0.8949703032145867
1.1567318788680847	-0.06557933886982198	1.1115335539822513	0.8360285899237082	1.5056360819503665	-0.675762592193704	-0.04174419050784326	0.36973067601038	-0.37657230509001755	0.9423206428112079	1.62885843143377	0.7077719400847123	0.10191101335018125	0.1480641462649974	-0.2900736915315877	-2.3118626756982685	0.25989697585075205	0.1285953044482349	-0.24795427192441954	-0.6044000777103563	0.48940164918003287	0.28343594169397124	0.2899051576000646	0.09006209573781816	1.0328510666662767	0.7102807429037516	0.5642914266396682	0.7426853310219326	-0.24580812647332834	0.1933289664571814	-0.16230028107985803	0.4949470037093725	-1.0612268314354876	-0.9784953717316424	-0.300974680830488	-0.14053633525197293	-0.9527013076773196	0.3056512590103914	-0.23000884527079188	-0.4591867396383741	-0.5208953826672137	-0.7204108836017831	-1.5822872572613467	-0.6996038697800836	-0.18448675476495308	-0.15615783453482976	0.02137554659203023	0.4722510523563546	-0.9312736937005622	-0.7450752519781937
2.0725548114492085	0.5478105616117862	0.7123920848256365	1.6684879351267032	2.0933031782797893	-0.017518645834809984	1.5639375515241567	0.5315519695137036	-0.4314226770040054	0.9682575526652045	1.7985958938399076	1.2198443148531908	0.6460653314210781	-0.945901334912565	-0.354808595517196	-2.426610537546878	1.0196010547234484	0.28131081886182063	-0.5047908926153138	-0.7473966058181709	0.7410541453150263	1.0114274766565317	0.9987015512135784	1.0651676392576632	1.3315764363082765	1.8299446290725634	1.143601052272109	1.1320367461565815	-1.229657711974521	0.4214401655431258	0.13242629412001225	0.9467969099424013	-0.7134027956096549	0.1509600214248413	0.1279124527471395	0.6742173594997516	-0.04919645980621772	1.2767789636034452	-0.23850691854528921	-1.3531515933562943	-0.7055187205098088	-0.7360000030384634	-2.312629167191126	-0.6320343728509131	0.02580105557172622	-0.2793395913882065	0.9411782963052625	0.4243400110141435	-1.4730001022218717	-0.09369114556614626
2.3920240344312504	0.7870508053610399	0.32651714657870645	2.106827649150495	1.9989891671984064	0.6451281870721015	2.415639382113026	0.21944961554877362	0.2584222368353564	0.8166590130735688	1.7427332204307902	1.282522869609697	1.1045576245590063	-0.8551590255952224	0.30312393200069604	-1.731961570616276	1.5720658804977499	0.17427573463768478	-0.7775814357466849	-0.5261575531187448	0.7776500479699312	0.9001586464515776	1.036484272678144	1.776663393953318	1.2296160963910214	2.3733017586935707	0.9402525122386085	1.163605142373723	-1.7286924778889938	0.6692300669646557	0.653687878310964	1.3803473047615087	-0.30489359717565145	1.4200595006028771	1.0640487827575147	1.1703469834981013	0.6745774195278418	1.4375014791243583	-0.13354301984764258	-1.555055822968735	-0.6403554778630971	-0.5846120864760426	-2.036771949600941	-0.031156478833653443	-0.059404330710558326	-0.30503686955836457	1.9357104022170182	0.6240027541316354	-1.6928463003328127	0.395377713272052
2.0271048672471097	0.37518621396848345	0.7204178359427273	1.6348682521392448	1.505446011571185	0.4814239512591607	1.8281487028142873	-0.06511392279765965	1.0508151926113296	0.566220766879518	1.3795599622865606	0.8471138636859438	1.1058782124303477	0.30914711113846033	0.991697631039321	-0.7777528953033562	1.2119727158899316	0.11593386904698864	-1.073585447406941	0.03627920334542803	0.6776614757828043	0.21216317833342582	0.4273901013512327	1.2558463366577588	1.178105432865993	1.8020914786520554	0.089158246262993	1.008061314981598	-1.4427017784706104	0.3960832558408548	0.9673338866411192	1.4181088594778373	-0.26125885443336144	1.5765762187303765	1.5099448209045516	0.8549662623166349	0.9674888147478391	0.7396065413518851	0.366084780748265	-1.065218622235746	-0.3713847002519212	-0.0028522541674996216	-0.7392808869708479	0.45394351264336885	-0.4437180491741511	-0.3757719021305778	2.2735748478912363	0.9296998261500616	-0.9239022306448497	0.26577692045835416
1.2661886699314175	-0.4080834103221491	1.6726208050568268	0.532530055717565	0.794582836270387	-0.510716188151817	0.19245340492846036	0.009150175408107369	1.183381038248694	0.19985769566555028	0.5729479237386395	0.2055469484224156	0.4635058320928235	1.3912477202515923	0.8494606763479592	-0.2680524439095785	-0.16575979699316412	0.29194209394479254	-1.229843899456094	0.6958402858416702	0.49265460681876244	-0.20768866503329733	-0.14229362980410093	-0.42223386870602997	1.266139726793742	0.47305685506589656	-0.6110902299098064	0.7617688465772582	-0.6880400586622656	-0.5983729886022893	0.6532320932512983	0.7152908642683155	-0.4592476967771368	0.2833361972636306	0.5923149803339705	0.0049241961441321685	1.2130168117569058	0.0037238700680951135	1.1934142645147836	-0.5162434467987257	-0.13922609077941095	0.6816422482082055	0.711258505170164	0.31624895652297774	-0.9951654657057427	-0.5160462653742619	1.5917625201150716	0.9674817331448818	0.751834207708502	-0.272380419016177
0.4506365874021567	-0.9951622933327815	2.1061264314362247	-0.4162772820428064	-0.0835717570998258	-1.464437304914278	-1.4384945714432147	0.32738432639155923	0.551939752613037	-0.19832620865592043	-0.5214464142938718	-0.2382304485652416	-0.4006264167112991	1.5088219871146695	-0.19491717743685658	-0.409853531866198	-1.8059596383021979	0.641503041882487	-1.1129902935088853	1.0337054465748459	0.29819095921262406	0.052165651301340335	0.03033175223680858	-2.1425320671011243	1.2397897781416058	-0.6289060404398712	-0.6079061398192421	0.4262152818761471	-0.12891317598887825	-1.7478885118911835	-0.14099244124907026	-0.5464524577841012	-0.2365506980651018	-1.543583426853694	-1.4318328944423775	-0.6130284759053468	1.5812257374263174	-0.10802885683089818	1.862255943610131	-0.5344392239484018	-0.2077417252678016	0.7844453523384465	1.294285963823927	-0.31683914303745214	-1.3664844898743886	-0.3553751839920963	0.16246785246633688	0.5011767251812445	2.2839844069345063	-0.6274113307067549
-0.14969025783579762	-1.0539180929988845	1.2701951237442868	-0.6618130945262073	-0.8266975540050013	-1.5701842457391046	-2.173135854873994	0.6235986751354515	-0.26932822950674284	-0.36484639868782637	-1.3632158476107645	-0.25121924068909385	-0.7258442817991904	0.8886240101433318	-1.349707301363412	-0.7580459811755185	-2.594773196458596	0.9535299922058623	-0.8499793903379693	0.7737182723754331	0.3244843841311766	0.5320699415031503	0.9494388685827847	-2.7105360429922993	0.9864038848759042	-0.7665755011495937	-0.08837501217187636	0.09080920667293352	-0.21445663823383385	-2.1091495313356434	-0.7145040451712256	-1.6400424544390633	0.7089862614327471	-2.592851873389558	-3.1858671166068455	-0.5201725075946224	1.5648558261446643	0.20384549744627636	1.8703479481704883	-1.0824624822443216	-0.604180747410768	0.08560091929760286	0.7899672183836657	-0.8538242735277002	-1.1594556188787097	0.4820712996150913	-1.248870474570282	-0.3036044356776361	2.4923935638361985	-0.49350155216021313
-0.293628250291557	-0.693889937696867	-0.39139479810934874	-0.33774928881852845	-0.835067232180844	-0.9331437556433444	-1.832250420071459	0.8324178869690777	-0.7150386375531159	-0.11537454018788303	-1.4431334839640477	0.04322849064647776	-0.20870343168461902	0.35333953172327504	-1.7826940950467267	-0.7221757419269493	-1.9405039423110686	1.0390630378071668	-0.750970461427549	0.13277949013525656	0.8202598184511138	0.4974417324780783	1.8388621987129108	-1.8378457046021264	0.7143653822659399	-0.06404083378896518	0.39001740443550587	-0.021244941186493053	-0.8355219630893868	-1.2989243535246067	-0.5161352734971215	-1.8626844680975339	1.641182465993762	-2.3320836412211268	-3.3007726547623313	0.030737246412564156	0.6723577405610376	0.27598960451613486	1.1471705573985975	-1.5210298134037052	-1.0188281119811458	-0.7653575659407272	-0.11047222604960065	-0.8473178826822592	-0.32970754808942665	1.697434594215737	-1.8483417737442915	-0.9753584286766973	1.214324801346952	-0.1237150452978852
0.1500492628250919	-0.2201621425399292	-1.6502616897765117	-0.029660902257141766	0.17095469299041113	-0.36311385444637495	-0.9107324339859557	1.0395393465020002	-0.7813698066854586	0.3655649893882492	-0.817885855707626	0.24880095058896576	0.6245068747476814	0.23879835349298537	-1.3713704648663685	-0.16484549397048615	-0.2794461691161964	0.8398520345159374	-0.9486384713385878	-0.24663537851993175	1.6868344740377923	-0.19639664672941573	1.8355802204452716	-0.26752632781610625	0.6172074467370486	0.7266512922017553	0.5482137686808454	0.230242851072309	-1.4497433193204543	0.04937567473069395	0.23514305916103234	-1.1295006787514184	1.3999148431769828	-1.3288852892409726	-1.6107294437609831	0.4052040057049867	-0.6204849849960311	-0.10694252910646515	0.09934993447748955	-1.307285752335589	-1.0012387725105554	-0.838429181523918	-0.6157319584514517	-0.36217844057683385	0.6148013111919666	2.30289317281063	-1.3268605351114018	-1.0743169377584656	-0.4441802950399716	0.04549353677875243
0.9866111780687232	0.1659156458526417	-1.6741521498315266	-0.15898302018668306	1.5702987615797064	-0.36934973298519796	-0.1199046091015387	1.2017179529073119	-0.8509062374581311	0.6228639334020969	-0.12179342134688062	0.045714292759017595	0.9799809803092606	0.10868596967252091	-0.6460324383433466	0.5488363648947834	1.2498257800894277	0.45769933907677524	-1.1732921904178508	0.13752085381288262	2.353948104208192	-0.9768493125046619	0.8151935482545261	0.9583949756030123	0.5725838454930099	0.9912923275649329	0.5444021407231329	0.6881524625270348	-1.5097766241988253	0.8876056459061008	0.7625598849330366	-0.009160471328413487	-0.206475157373195	-0.5209170682830245	0.7057326464680278	0.2888051326164604	-1.0930342410471854	-0.4446160443742481	-0.731977638300864	-0.5374611719457539	-0.327377763020529	0.08710769302328582	-0.582503163081586	0.2163372124898641	0.9732859808516948	1.5674268323709932	-0.0833409401303767	-0.4978309980531616	-1.0967281516975855	-0.09750445930164213
1.6832491624763382	0.37987584038893263	-0.7066054891804472	-0.6155323057989934	2.184843770383663	-0.5979013254045146	0.1011998630304677	1.1060975060898897	-1.1000354442572193	0.3533278175262686	0.04721494185459915	-0.49640654467006723	0.6453168474079799	-0.4746166278053642	-0.17327787313834314	1.0252799318456036	1.7141568432923309	0.12466389496396327	-0.9840720482019369	1.1102215347109745	2.1929842237543147	-1.2193338336364092	-0.4838774452601501	1.3222154969552002	0.3198597268307538	0.7309443904408554	0.6012665236483419	0.9873356132147825	-0.8532151651048548	0.7714518428205867	0.5543229420159563	0.765301285612449	-1.920065974115954	-0.32361315477195113	2.1281395334639526	-0.06567210459053181	-0.1544267449657682	-0.18117153058727856	-1.031824775338658	0.2278655856473436	0.7697049575516397	1.2318470292440853	-0.38641318744016034	0.5912700876362247	0.4965686688696715	-0.03266816157178697	1.0415588500642876	0.4122709367834251	-0.3455616442814522	-0.2869153632523428
1.7385991179768312	0.32758173626824477	0.32495868244870557	-0.9602188582325314	1.3852998683813136	-0.3845048866583702	-0.1986227198439441	0.648804828764936	-1.2401533481996678	-0.3286762452000101	-0.2739049579852459	-0.9882484242451114	0.10955277830477995	-1.2047149952038283	-0.12069907776044998	1.228892704588072	1.1160592387264607	0.07929319851280528	-0.2539120617560569	1.9129018668251547	1.1154978792025554	-0.8585789225071251	-1.1842442170486045	1.0454598863121582	-0.16804536118465627	0.34311511946672113	0.6876759262898694	0.8817433682730931	0.18716474988577375	0.15310500714260886	-0.1534579239569935	0.8014557467900149	-2.2456989085328267	-0.46961062759606914	1.9854355109838306	-0.2638073354996005	1.2777691416523738	0.5726772405372818	-0.8201912758739162	0.5686521849118354	1.730238664031696	1.5644909492543488	-0.24782471565030972	0.6946877387697714	-0.35855054499672573	-1.0741499398165437	1.371256893766554	1.0135616662771918	0.9434962702395207	-0.24810388637279576
1.101573444851789	-0.042075618347487014	0.6835057403754718	-0.9223774923048599	-0.23015866204617422	0.3095320068599057	-0.6258207867762406	0.03172691044704207	-0.8669189974927212	-1.0517394287813757	-0.5095468158038179	-1.1352042340940482	-0.1359425457738765	-1.2988766793363733	-0.32309528539131793	1.3549006707906492	0.31275806498467984	0.3586030524770793	0.6196171354310884	1.8756099614044126	-0.3010682583277121	-0.3113440760842925	-1.0992378574602115	0.6709907783690521	-0.6616711071401432	0.0912567334549052	0.6341695846677251	0.4477319823305807	0.9978280095670232	-0.31861332535564196	-0.7552099577550428	0.2013713280807231	-1.08101321146768	-0.5373173835278473	0.8183282095918724	-0.28476286506506426	1.6379742467373328	1.1361132078380487	-0.3518144240117147	0.5192612232095574	2.075290879020655	0.7991547304604313	0.018091747414375976	0.5360511780165522	-0.8726580250573647	-0.6011832124693478	0.862844388479893	0.7597853490238063	1.5865417703974973	0.009691961563354274
0.15769081440817526	-0.5549539647701274	0.29732980280380183	-0.6525426729417982	-1.4138236978200633	0.7843156114673473	-0.8084016652466873	-0.4196834844819606	0.03199919330313461	-1.5196883499307225	-0.24329437095155626	-1.043691599573691	-0.18642514423158144	-0.4404320954068602	-0.5577795426976646	1.4409165202338354	0.17816077102521835	0.6834212947118495	1.0291653053425511	0.9748236925685896	-1.3375315929107852	0.013663224602748027	-0.8062307808432421	0.5162504244040756	-0.997152297378022	-0.10109520327750682	0.4212854298673584	-0.050876971437210414	1.0933978019035273	-0.5692503987681539	-0.9945596748065763	-0.5851592384026733	0.16118075889755634	-0.42822194837760325	-0.26441019339447047	-0.4592520856631434	0.45593954420521954	0.9993735636201859	0.034994116520636186	0.31800379976922244	1.7411406291043483	-0.37516534217672187	0.5266027175233737	0.10659352106346388	-0.7566992986352393	0.7969782006723161	0.02437031695697116	-0.3210807412463074	1.2039327545569236	0.2507558967142962
-0.7118570714981781	-0.8575144078479958	-0.40177771284118746	-0.5014840248476227	-1.509759532540521	0.45778954043421055	-0.7027919524600267	-0.589617893974466	0.974882915939771	-1.6397285263387715	0.2714662458549653	-1.0557648972238771	-0.47381563980435104	0.7807841443414939	-0.6778494121850809	1.276453937704322	0.7555368000727837	0.6400624911086871	0.691025776744047	-0.26457638810976103	-1.7508509724165295	-0.03672191391883832	-0.9183951708497955	0.4648725907428458	-1.2330200564576044	-0.3919256099876108	0.19338998645379354	-0.45175703600590533	0.46528270776654207	-0.995159711781931	-1.1428421852280228	-1.0199594532386365	0.15002226588892606	-0.31949141414444815	-0.5537347538094427	-0.9905404353851632	-1.0695737077716483	0.28479786891448605	0.07462386467468025	0.030184029058649017	1.0422885437795955	-0.9954916454239598	0.8822409500619729	-0.5032365880108853	-0.37165764555784414	1.5400615845110963	-0.6300513343016969	-1.4886957705440211	0.37471507028629936	0.22266884872186027
-1.4608430803193218	-0.7670294238704887	-0.8999509787663739	-0.6162607856359077	-0.9849441043571237	-0.39641599412655465	-0.5848062982787241	-0.6210090736267251	1.3479179017032532	-1.442564028236471	0.3676767041015631	-1.2954509280221864	-1.0699171471518205	1.4477815683912347	-0.6060132269509302	0.7434430244216806	1.2149748442914214	0.07254755529404487	-0.11099716435336061	-1.304463157359817	-1.827764561724374	-0.48054278409457546	-1.3765459166079255	0.17664090681561645	-1.4155319019417782	-0.723601740486734	0.006290627571697435	-0.7948295110225989	-0.38500247708413265	-1.6932039579292206	-1.4860797374576107	-0.7878324938167715	-0.8989473380341533	-0.3376609535900313	-0.20116188472515364	-1.6369124947763072	-1.4146705967341044	-0.5504504998950164	-0.25642607226928227	-0.4267307571661899	0.3261094889870208	-0.6914721522658956	0.5393095395860845	-1.0168002465594166	-0.2727654547250157	0.7420988133082701	-1.0150350165902593	-1.8155451988407159	-0.1880058630744817	-0.2289504776803353
-2.1972453558971985	-0.49937630302054536	-0.9194344377809825	-0.8109807386657533	-0.7143567516797409	-0.952783454889747	-0.7202802951919793	-0.6393360938444711	0.848637480891651	-1.0467587161956347	-0.30600831219608593	-1.4685905910851191	-1.4914294826142656	1.1897946087043714	-0.34687153253314384	0.13051489036208358	0.7169446166300519	-0.715764740702079	-0.7459703324943201	-1.9192711973159253	-1.8801678204856906	-1.2581653440717455	-1.533969519355875	-0.5212314172695758	-1.3612586521775334	-0.8736788161916614	-0.2735956025777918	-1.148544329885084	-0.7830960833649633	-2.089877400612166	-1.8283518047637022	-0.07698622173822164	-1.5975722483044812	-0.4289303308966593	0.11550157275697932	-1.9143354877686412	-0.44541084299490985	-1.2667601799094022	-0.6649832918146467	-0.921387164808823	-0.30091035908582625	0.09496569368217625	-0.3750813149362283	-1.1453877003250537	-0.5941750165815681	-0.8367447224909227	-1.3399065759060016	-1.0653185141175898	-0.4008413062761711	-1.0807278402670315
-2.7639746192717256	-0.40276553308881285	-0.5583047070817031	-0.8251574574988266	-0.9368412927581047	-0.7739512667446748	-1.0261572614930232	-0.5550862440389467	-0.3188078612251045	-0.6974649368602772	-1.3889721032043605	-1.170450313110974	-1.2565961727216848	0.36401326545529183	0.0030723562759875874	-0.03613133443660226	-0.6222846553843207	-1.2307530012765335	-0.6700168212386428	-2.0636375186896307	-1.8237237870708063	-2.0331178754560835	-0.9084381855554505	-1.3759053940157957	-0.8752403577053164	-0.7373307393526006	-0.7216437827827664	-1.4108481296923245	-0.3527275677402074	-1.5142163657890753	-1.6494913833314853	0.4590687051433521	-1.0798936260489995	-0.4908937075967301	-0.07062356565770388	-1.5364986054116163	0.5094937481738208	-1.9101272989646343	-0.718106215551494	-0.9716520744483225	-0.8843150547467022	0.6211302161173371	-0.8932967806729364	-0.8467287610526929	-0.919312425798338	-1.6737849267903453	-1.6104736287029755	-0.04066047088990004	-0.6736137372324682	-1.97530905567115
-2.7018446730560397	-0.47571699273402573	-0.22935315824792704	-0.6335431687581102	-1.1098807897514638	-0.21270059982172607	-1.0901770488910587	-0.2296664087409477	-1.5368317323917216	-0.6404159792464111	-2.1366010075234327	-0.3547449385118506	-0.46193956268764624	-0.49684182987433784	0.35875803861355365	0.48455712709359755	-1.6689874824313227	-1.2752610391461792	0.2496494246089143	-1.6713937364994667	-1.335726571136266	-2.1556055613246654	0.24932269902051368	-1.7992612724133985	-0.14674755125387717	-0.4468012969223676	-1.1027538866800066	-1.34679144599503	0.7328981470136403	-0.03572651038491132	-0.7135816560325866	0.25091434654606776	0.06371744150795014	-0.46902539311889085	-0.5503196544757085	-0.6125384769227616	0.2764443688263941	-2.402446419165582	-0.21221150769748812	-0.15273388191189785	-1.3143457405176364	0.5146379137807277	-0.14496187851731646	-0.31397706692342225	-0.7347363795148444	-1.1950483251959403	-1.4387519020010853	0.15105000647610545	-1.17099361319152	-2.21460805272682
-1.7473007621869328	-0.32279396009456846	-0.32630168921168295	-0.4329566042545764	-0.7292532225583419	0.1488430808415288	-0.5827268132436842	0.22950332871590198	-2.0740652747776527	-0.8097546870890214	-2.0628531292005547	0.5693363533766814	0.331541957365817	-1.161511877208904	0.7654942001557734	1.3470725114600355	-1.2958651778244996	-1.0933796151265422	1.6433213063082335	-0.786238937317107	-0.36369392272516177	-1.1682283080507252	1.176402014695227	-1.3037475608210594	0.305067481730328	-0.19942432369859772	-1.0445974311875688	-0.8289387669300043	1.883112579321844	1.4754972743887698	0.6009382248320989	-0.5101271018913625	0.677087400579664	-0.29302207402998	-0.6444295302169304	0.4875788960428384	-0.8110621772823927	-2.343564800289162	0.5973116852357387	1.3296417104097957	-1.239380540668594	0.023418323847108728	1.5499509634901647	0.2996873973694082	0.026076939184879088	-0.3256820763070854	-0.49151948469120565	-0.6875057499531096	-1.4662510731723994	-1.2262186495467182
-0.29285891720278884	0.30541361739675693	-0.7794906274644327	-0.34229791509853574	-0.019807498948259592	0.21073111147755608	0.337054832546796	0.4811547150723212	-1.5173629790570244	-0.7454153770148181	-1.2409219919420256	1.1056822076240207	0.6923152446093617	-1.5779722114864156	1.29778852690433	1.8823682280029506	0.4476949570175333	-0.9858692304551979	2.777900367751452	0.173366636279745	0.6598893369970965	0.5536536212938259	1.327506945779745	0.007431662558141254	0.20253548776192545	-0.06062672170509208	-0.5195551102636292	-0.013156060875949078	2.4657315739079206	2.1646357617249548	1.5946170213680952	-0.8576070593989064	0.528421221947121	0.12671994838453385	0.11079215489296365	1.3366797172331581	-1.3949536031088374	-1.422001177509567	1.1792246409814733	2.591557539555802	-0.408453155421855	-0.27344803979740273	2.765665615783103	1.0166627665779715	0.8845162274025464	-0.2635578688611048	0.907023827366354	-1.476377626906454	-1.0397605485949672	0.7285564475396586
0.8070105461584103	1.0477362333318954	-0.9865167672553649	-0.2203863596354356	0.34610524613615357	0.30501268321154296	1.0705794991499198	0.30342935615633726	-0.13751108180098703	-0.050493769025901046	-0.10079941228367638	1.0853951085493236	0.6294082268430565	-1.5409812925795559	1.7797360529551673	1.653300067535417	2.212414995595558	-0.8847908827745479	2.93422688608759	0.5417661747139428	1.1694321368233629	1.8774395986703414	0.8278746352510866	1.3410863806489397	-0.11069717940342463	0.007107347048082004	-0.03195496101460285	0.7348838612462605	2.1613666877039073	1.936440404440227	1.7905714070609653	0.028817941179353563	0.4946691194987444	0.7018967689698734	1.4268958189818721	1.5792243382865039	-0.7321660080805408	0.03637385930414683	1.184418555047008	2.746361950236497	0.8925138804353054	0.011931749670839925	2.3213816530157474	1.8027796863679806	1.2333813266743177	-0.9869243416926742	1.8060845489193502	-0.9247940923947281	-0.0005589858208838096	2.4194383483329522
0.9578610535791997	1.2136345871416632	-0.39328227015538203	0.12599630001006276	0.08316180795706168	0.5730882165616237	1.0910254261445265	-0.14720572870511828	1.1701108000020937	1.016809313276377	0.9029343994156872	0.72211440420489	0.3515110026982479	-0.7989190328394516	1.7378607640152397	0.7524666746274363	2.486884182066963	-0.4752660781503131	1.9172004968311405	-0.013214965099434347	0.9833343739881121	1.8667570079160773	0.24788152727031634	1.7195036004986874	-0.05160101378834175	-0.0016700371978815105	-0.16603352756543355	1.0842477305937188	1.1264851953124897	1.3297544421860565	1.192405574244434	1.797184014184831	1.267018748623294	1.0420169911413106	2.3992007099435613	1.1004338822377135	0.5086989945792222	1.138279699945973	0.7285307689710658	1.7099276741371028	1.8633796491248782	0.7376889969706547	0.5005255416470186	2.3060693672852284	0.8722396885717744	-1.3185498460803304	1.4185886314114826	0.9857813277283305	0.8835494618726882	2.544446074420829
0.3117224243504052	0.5711787112890686	0.7633771209349025	0.5751485680648616	-0.39119626147829656	0.7264332370692514	0.42905390428474405	-0.5051171094184694	1.518931708281897	1.61029034464514	1.4308061213928045	0.358456981745709	-0.03208723084646878	0.45849988929890373	0.8418242388823465	-0.3763238598166539	0.9408364265336339	0.24231885249187826	0.325823536362425	-1.0729573622516966	0.4220932818063039	0.6835867592286865	0.044167158866528826	0.7628660800041668	0.4694510178024596	-0.12665783961599364	-0.9158100577826384	0.938465961902313	-0.07903151016495967	0.8166803573745476	0.1719525834922497	3.0023160423359583	2.300113018230906	0.7474043163667434	2.2411463923734196	0.2379334034691993	1.1443980665716988	1.1719564372440163	0.22462296960262576	0.32249976711530143	1.7882633616451076	1.3313060177403462	-1.208728370466795	2.0542931180751602	0.1979736302913147	-0.4578478617222164	-0.10699865204312409	2.7629834284497954	0.9355685214193066	0.9615258100935471
-0.48328083638449376	-0.30227242512457514	1.4519746116738845	0.6656734444958685	-0.5099809176057247	0.5399772823382305	-0.3518486314334671	-0.5816483871835773	0.7962778446935201	1.155144695975594	1.2966205008779534	0.2411488747835344	-0.4197560130443315	1.4526197191222279	-0.5564353378481097	-1.3134135931073418	-1.3096163491188844	0.7084182254643396	-0.8009160252888508	-1.772826956159047	-0.04358385663324661	-0.5694073439091089	0.26246880353202257	-0.9293853630823151	0.9074163325128031	-0.28015736652801176	-1.5678447985540305	0.4627274680054071	-0.7928878878417419	0.4399572304635855	-0.7367759189346075	2.4454980838991314	2.386808418659878	-0.06317853322951464	0.9704035757304669	-0.2823688587714072	0.8368489934516538	0.2728669625791439	-0.026156823326489675	-0.39207017831240126	0.6738226252768532	1.2673558717743196	-1.5936499566503655	1.0174971422835088	-0.10632243824138764	0.9239807245723674	-1.7670556500496255	2.828008978977948	0.25517475150769436	-1.0481184786058686
-0.9281111859209027	-0.5927001939918011	0.8114008614815333	0.06918664973411329	-0.23071917826209	0.31920423489354754	-0.6565400952373589	-0.49322105113348175	-0.2015732288798753	0.0873056419589551	0.6064040091971982	0.4790501381555713	-0.5016721099995782	1.403897267343792	-1.4935606413740068	-1.8523087443285442	-2.7213002289375035	0.3413550928394837	-0.8221645013745512	-1.57604536998753	-0.18035834975305742	-0.918455408239279	0.6754734952308807	-2.1963168804714055	0.76413457852467	-0.2316912811451148	-1.3591647091585466	-0.03466609174887428	-0.681680697031611	0.11771537997262654	-1.0039302835490946	0.45934073002004155	1.149851886651387	-0.6441735327964212	-0.5839755013605871	0.10450498260657715	0.26245641524252167	-0.698575631687624	-0.04524271282164477	-0.14202565075039092	-0.7260663689688489	0.5490758646634575	-0.8223846756181481	-0.15479391013725477	0.35449597815085615	1.4130023130789409	-2.5600857399114765	1.152701697772153	-0.4267586505468397	-1.9042241099298514
-0.9785861238861011	-0.11587179786395752	-0.8411292686162528	-0.905900649400236	-0.0019091517342734196	0.5573439034541325	-0.3273720741575022	-0.41705875282579696	-0.5116132381460469	-0.485872992126165	-0.1291853380452134	1.0345808979175142	0.04212156700089548	0.319877975679473	-1.2128697867431693	-1.9365574649664046	-2.588254580989653	-0.6757214090167278	-0.06650074567214914	-0.6951696927901011	-0.04797254673434085	-0.3327403160284626	1.040504894018723	-2.209974462236141	0.2364650168106245	0.12232172182263334	-0.26724018548150924	-0.27798573260287085	-0.02165006868554607	0.012899799581667724	-0.3500357928962736	-1.3074363004362448	-0.41591463782012444	-0.2572521318562986	-1.4598705091154518	1.1800001338408657	0.06467689111170971	-0.9224996992404261	-0.02016467280258334	0.43550334412786984	-1.5486861825608083	-0.2552999625657695	-0.040212434612554436	-0.6582592773201389	1.3021731664897447	0.5514002431219938	-2.2241933449085427	-0.6840427953661489	-0.5279321972485932	-1.1436889716694518
-0.7828677620883037	0.53271400847222	-2.121832471884388	-1.4096339786144418	-0.14324844659080932	1.1563034348151864	0.34573081554645835	-0.3476553147803849	0.068630835199831	0.05351200723813548	-0.23790294991554828	1.6363000379124268	1.0288533637923925	-0.8997099238059836	0.041220761069867745	-1.5673891815894356	-1.3910303552922256	-1.351071891475327	0.509934659388975	0.251029687738264	0.18526709051967702	0.5148841333786328	1.1714540722034148	-1.0729306587441885	-0.03306158800816309	0.5171254955686073	0.9041097342081887	-0.17884366040412897	0.4872944866262281	0.34454371827109104	0.9538698745893261	-1.4894306826446657	-1.015188708639883	1.0163005703938608	-1.3014493241659204	1.99439731878248	0.06603661754140842	-0.25292606806920986	-0.037760391971690385	0.491290189404675	-1.4946686358458094	-0.5227795466970327	-0.024024080700460734	-0.34119797105774935	1.9348950140024053	-0.5656250399352268	-1.1783082764987063	-1.1207647967607979	-0.14025079962348544	0.3293236117169837
-0.3388378962674833	0.6991550233785125	-1.834894299941116	-0.7974187303116206	-0.46162769981677454	1.3329216732403488	0.9853822213049379	-0.18291575676831479	0.8441499798158948	1.1662925411240275	0.5441464826197323	1.7892553992035773	1.6861263340886492	-1.226364339159482	1.1535695720736894	-0.841164997853824	-0.10555311537247257	-0.8132676446341023	0.3123154031067069	0.8724676752587391	0.35742450909823126	1.0719596939492686	0.8918289881193643	0.36568166431624344	0.1896132230539295	0.5114725165080953	1.2580823066463547	0.10983211992920701	0.33961089355950724	0.8991295762551038	2.09496191007778	-0.3092910326403563	-0.42154109313726773	2.2131045648823355	-0.5198409211742571	1.7419807218558654	-0.2797112005755849	0.8074279022947211	-0.033750799425937304	-0.13340828607847335	-0.9055547096595128	-0.1822326303962521	-0.4380066804513645	0.13394638912167653	1.5657182346194867	-0.5501024394219804	0.06412726668193768	-0.15742482229649607	0.22238955050419276	1.3220223030501415
0.42695017629486715	0.38444826363236134	-0.10618669045217534	0.6684062326895454	-0.530975452299035	0.5329573030381753	1.417551871105681	0.026897872738500347	1.0296150569451867	1.7941445335593451	1.7244894462470564	1.097133075566181	1.349558358657273	-0.39795547581609614	1.1646523315355843	-0.0173646025810703	0.6631165116987934	0.7295798673632581	-0.2867959894943821	1.203016795313171	0.2976364039863539	1.284337397537814	0.11204056469433894	1.2342293462917564	0.39367999418088084	0.007634477504127134	0.6239603361920526	0.3072216763465943	-0.259898822594522	1.037628827641271	2.2804454029972656	0.8098825152787357	0.4492775372043319	2.3681357677130763	0.1793452722291693	0.6137281770669999	-0.9339542063071526	1.6008550690513244	0.039275758493344616	-0.746714904487346	-0.279766801172054	0.21518261955878729	-0.42412620593552813	0.029662105455279867	0.26507591411597026	0.65360588668808	1.2425523563035603	0.8343811152252374	0.2570500486492406	1.4758265573381397
1.3141434564271222	0.13446442755526897	1.777180108914654	1.92962283182182	-0.19798199769816743	-0.7204760874557308	1.6343723911061085	0.0759014370857333	0.5983905215932371	1.5565634009364033	2.4046137639460023	-0.27754607102549117	0.2571311802891285	0.8984230929191057	0.17763416281417832	0.565427106414732	0.9168484944942025	2.0937410157081944	-0.4056290810821808	1.3699084714311247	-0.10631766720148732	1.2617000277828918	-0.9672490471615275	1.2355931121448196	-0.0059438561076436205	-0.5170050643138383	-0.33708024290906624	0.24007549723444724	-0.5573312081917768	0.3892895652654925	1.457251104165873	0.8414541089492347	0.6970390513758107	1.4574023051828056	0.3899777978396646	-0.35466152079566926	-1.1980417652722837	1.7473074597144496	0.09864570849299958	-0.5574280890101674	0.18295925288110276	0.09257504128124584	0.2985074344000191	-0.6353761408417706	-1.0781570724482974	1.7054385454274472	2.182759484525286	0.7242904957881741	0.12303500440577873	1.259244361602981
1.810729355427762	0.3275258941411301	2.591477846508104	2.045403663311627	0.31470617595206696	-1.2229059285549924	1.6047695512128803	-0.10981893975916056	0.22345459911688206	1.069089373608767	2.076626433959244	-1.528728885586009	-0.5664110562569409	1.6551647224768076	-0.7724661149425939	0.7149939287755754	0.9049178613757227	2.2375631580422595	0.3173946923111261	1.3149939459974012	-0.695915772223006	0.9318366862053474	-1.8146746359698132	0.6849865067438047	-0.8276502987153662	-0.4600606099408895	-0.7906059951009766	0.0033094993652667127	-0.02277149324978073	-0.570897443376482	0.4190549331065951	0.1506663159045886	0.33886123667797696	0.383749462828275	0.2010425527836674	-0.35525393152986967	-0.6576147206914745	1.2546535731000816	0.03408822505925747	0.4496269614017181	0.5672261773218907	-0.4963700647576411	1.1334527900674418	-1.1275245137461811	-1.4294777268523604	1.4094100626096975	2.583562595199553	-0.20641334724847604	0.10547044819041085	1.1070678176467594
1.5414943439661553	0.7613584269206005	2.143899907893268	1.0493859748230054	0.7157353469975833	-0.42123169124515314	1.2506282794557086	-0.30783258668468494	0.41637432479363956	1.0397131164196296	1.0616278166028414	-1.7666542690078082	-0.35922880946085245	1.356250651244483	-0.7209725859329017	0.5309958527998768	0.7598603332498371	1.2083441071260361	1.2777046118555822	0.9698183093043928	-0.9887774237700403	0.24816373026317007	-1.8848693029168913	0.10971494237736923	-1.2324762454995488	0.1964766247587557	-0.46724182887396193	-0.14043996811634385	1.0353657483674257	-0.8916522337813466	0.05905399565967717	-0.16048015874238833	-0.011774877432252934	0.017030248469830672	-0.062144161710098844	0.3707369246138663	0.14161998422891206	0.4195983817226763	-0.12862456537866795	1.4435413755728654	0.9192939473335406	-0.8936190415447629	1.3582847956252697	-0.8792020493752838	-0.49536449468440574	0.016516478942950795	2.214451193784378	-0.7881945124372427	0.2081503568489953	0.9230873190040697
0.6971778658377464	0.9666113701165531	1.1020225380445676	-0.1042895563233588	0.8770625398118554	0.8791479451198793	0.6175585239205809	-0.24992985408896512	0.8959833785283295	1.3320820732418104	0.12912059134549417	-0.8118496575193855	0.5287676727290448	0.30875748338723863	0.37604250293436525	0.2928925815822674	0.4743440663524145	-0.054436436625713104	1.5325555368312431	0.5663290210441705	-0.5589888488259517	-0.44218663563827765	-1.0797237967116342	-0.16758376683592266	-0.7205862921395677	0.7656500056685112	0.19641264328900698	-0.06054748454941445	1.702524359860942	-0.18714545542790456	0.4827841526066557	0.3222883766828565	-0.04775199346524011	0.3400288848266549	-0.20080537457506886	0.8874224150078409	0.2748152838576367	-0.32945714982624374	-0.24381666333970173	1.5599386623694118	1.0889301732146548	-0.5693950252635296	0.9372186500765839	-0.1892341913478108	0.9742600697970866	-1.1731439684436806	1.2876547542811527	-0.43947253781508244	0.20065095270039895	0.4847475887155945
-0.10989008371448548	0.7492112065773076	0.13823822659788076	-0.46139693500221995	0.7689453774767658	1.3497528708831732	-0.03797891105210713	0.005175216830462726	0.9178203077339436	1.1951332685944152	-0.2692505922397346	0.5489952606653626	0.9863061551131442	-0.6726546249112704	1.6994250986844202	0.1756728682460799	0.039980789876619786	-0.731124097682543	0.7643363569783767	0.5224394605604203	0.41854687178337835	-0.6009521501684397	0.09063360926190911	-0.17020683793323588	0.20600276545483054	0.5722138403359468	0.5468463049101474	0.055708292204986694	1.334933364788256	0.8314572623247197	0.9338264319707031	0.8366348066567721	-0.03265322171425517	0.599588966959109	-0.2683289301937684	0.652057113693688	-0.3930809038724264	-0.6443433236667439	-0.23484903549290945	0.7292944415479612	0.9112934279219309	0.23473073926760282	0.4371009427195469	0.07610785197957728	1.7928878330466764	-1.2992603313370694	0.40386360633216467	0.16949682372510988	0.0023544404565017957	0.0024363861128168652
-0.43166016498107046	0.2896760495654938	-0.5540327944152719	0.061019364868153035	0.3855677124800604	0.5876179225328719	-0.43520555829588997	0.10811181103660851	0.1478705122887841	0.3214068324108629	-0.3198230818095704	1.1781554821432332	0.33513283828948415	-0.920882147645533	2.316589066202297	0.07507957144673139	-0.5174115211778679	-0.7759834985758349	-0.4942473949896109	0.9314027562812881	1.124087077258008	-0.1746272523453995	0.8520605407363232	-0.13138717097847938	0.5627873546293647	-0.25817763755804907	0.2998972434898393	-0.12276822778819817	0.15883979314613417	1.0360048851832833	0.6246911361917117	0.4055371979944285	-0.24286468454536417	0.20964144118447936	-0.41947525674674807	0.04023054655640548	-0.9597031433714704	-0.48994338437244195	-0.2084801897499752	-0.3452303486980202	0.4449620099888236	0.7046710457345957	0.24797893193386558	-0.5537165643341464	1.3362034707592612	-0.7167090910365626	-0.0047107086607739105	-0.025240737162072088	-0.1501470012913139	-0.06672926048683354
-0.3344446244251584	-0.18233863521911803	-1.0206305409323682	0.698068434897577	-0.11144042905046105	-0.5189715710279537	-0.5480996784426484	-0.11052318558677074	-0.9453976093322379	-0.6940606040572317	-0.44954716704859693	0.559932110030114	-0.9568966510006661	-0.4344702574959472	1.8447382846459155	-0.2632068415177304	-1.1568112876475922	-0.6014320397228593	-1.5175928143122814	1.3078381997258792	0.8106483279933875	0.18405772116015795	0.7480268009255302	-0.2444177980249808	-0.02128779919255867	-0.8907415064039891	-0.28603025407364036	-0.6725941284943694	-1.0225591018164621	0.0875519364700382	-0.43871789825095536	-0.9489841174396555	-0.5121003834049607	-0.6481739632755219	-0.6900171997296165	-0.2676613338697161	-0.55341815048158	-0.19297335220431663	-0.3354034084461268	-0.9749018259143104	-0.054808333038454296	0.31990778802278985	0.1275588102957017	-1.6073156263182802	0.025373859993409183	-0.2923617575660874	-0.08760802021767519	-1.1784878912561798	0.0019699989952745175	0.28092445380663605
-0.14071799616095443	-0.5878174555573156	-1.1798411165788398	0.6749562125697359	-0.3114748991440551	-0.9014111293800946	-0.6292307016451374	-0.3336242115506232	-1.5860324426360621	-1.1219436167229808	-0.7638555988049267	-0.7598045618632217	-1.7985634290374408	0.12417598806179121	0.5642835219902324	-0.9152995920131975	-1.7273110951413655	-0.37818703091734707	-2.0551038236429537	1.0202861708793522	-0.35136229879325914	-0.17252203521249185	-0.029986785709108336	-0.47631420767019217	-0.9326352904044515	-0.7251521886860203	-0.700698531033055	-1.222983582873032	-1.629697790570255	-1.172394164370758	-1.5154844652107917	-2.157124597054806	-0.5178167272596134	-1.3354302710028652	-0.9222494278640693	-0.20101525182811125	0.5681693428834249	-0.15830580278211562	-0.6349999461739176	-1.124431559132514	-0.37718678059889993	-0.5652438643503398	-0.38763722710486403	-2.122819068815873	-1.1260362590274724	-0.2874401966108329	-0.30055070623705604	-2.292079223326241	0.3613849180762121	0.42744708908727086
0.04588862507367929	-0.841736664695231	-0.9049597607945586	-0.022223905115466496	0.10892377822417892	-0.517366755649056	-0.9052009804151694	-0.08271272465046292	-1.4386604141634396	-1.0634576761767631	-0.9775663782141661	-1.6682306795955855	-1.5832948703753198	0.01400379235734412	-0.8658560416283289	-1.5817212449242886	-1.8723475445589661	0.1072392600982471	-2.2687413810334354	-0.0011052800181538009	-1.2675487113532764	-1.026268521867929	-0.8222520282628621	-0.5738112248893631	-1.306565225890145	-0.10667495739165447	-0.6035675120776227	-1.2338178364451966	-1.7158301796403972	-1.5978594681161251	-1.9214492508593266	-2.2123683932684943	-0.3079219452539738	-1.4971762612797375	-0.8938684497462523	-0.3310752791690083	1.2690844508432895	-0.46199716912350913	-0.9213259360762636	-1.2286050919582554	-0.5061492960510289	-1.0865168415386122	-1.2695505375406149	-1.5700725716245914	-1.424790318258763	-0.22435650685238676	-0.7605113743408302	-2.2341619134441744	0.5247449008255193	-0.12535463498119132
0.4034697267626101	-0.7242496850664027	-0.33803154980469774	-0.6904101055264104	0.8988739698492466	-0.21995850584919738	-1.2684365860429732	0.6620884140546479	-0.7755271112886688	-1.2719363313390046	-0.825553434275798	-1.4470610996345665	-0.6593608119252027	-0.8383932301745906	-1.7532455269972633	-1.765987406548759	-1.2269398882197038	0.9349039423912637	-2.2215697876956146	-1.089459095848085	-0.9278141129201009	-1.4279897851982528	-1.0181639830834592	-0.27998361559797086	-0.9141062378440847	0.09205692162421603	-0.03499532866604651	-0.5148888504094693	-1.639975493556847	-0.9148008786413204	-1.6205467672054044	-1.1467639908555436	-0.23098721158641966	-1.3276965408641135	-0.532462297806042	-0.9924781489345863	0.8669659711676868	-0.7546527541117726	-0.9656049565822525	-1.5135992556200473	-0.542963689297679	-0.7824795666362245	-1.9067258209622295	-0.2796098962823087	-0.9908106071413719	0.2722909193536421	-1.0547690113758188	-0.8330580624241906	0.24691926277395895	-1.0071486080226064
0.9963293744869784	-0.12611144298347365	0.15411018154629055	-0.6489638592892727	1.302791127606908	-0.557187766807524	-1.3281977604310897	1.3355052297124486	-0.018576617312125787	-2.002862915864648	-0.3791722652575633	-0.33492113130049983	0.21531742180668376	-1.6429796840734312	-1.669242153065267	-1.2203821312155176	0.1348574313004113	1.6648096112005994	-1.7377215429164043	-1.4347034458574648	0.5380499548429745	-0.7919173263243225	-0.4934511480628565	0.398097851687026	-0.18392817061574349	-0.4093380396180104	0.6718222517866147	0.5370926650856298	-1.5487012857977185	0.07747044274252013	-1.0360785731214222	0.13108170546939107	-0.3470354705459058	-1.139805324323728	-0.014811312572606128	-1.661785980331807	-0.06197691291751388	-0.6269196477164609	-0.6805185911185107	-1.7061429036641886	-0.5684995820060255	-0.03874245713816875	-1.7651823634764532	0.9551564853661983	-0.43737447818257874	0.8916787052579176	-0.7663680688369903	1.0682120274921023	-0.22211161753798858	-1.2600817290814985
1.4997024902941878	0.6290315037839261	0.40987170561996733	0.10859083203325047	0.8370406620214736	-1.0671941327350913	-0.8014519930273644	1.3836438024192566	0.6654034237382271	-2.4371969675730387	0.08841273656651008	0.763100464173461	0.6632077702923942	-1.4374978482514005	-0.7056890191843085	-0.2448557594953183	1.517680593337738	1.6859081406422407	-0.831475101245141	-0.8269544079848397	1.9022996560397312	0.3624841880027216	0.3474519165555631	1.1270338987867803	0.4764599247881972	-0.8296933835072252	1.1399195984258752	1.2491154585433644	-1.3285943318265798	0.4278046747095946	-0.4757865917461612	0.7855653145280005	-0.21666600051293866	-0.8895503320339021	0.36965807736636497	-1.4694126984718152	-0.37418788336743447	-0.06298682567044993	-0.14414950321017256	-1.4649852787747761	-0.626659684795198	0.4115363682266223	-1.0053686186311614	1.569479419223273	-0.18362300014690533	1.057237106555043	-0.049033738147957744	2.457455446612682	-0.3483776390270078	-0.4131336851569279
1.4671172936282504	0.9478649967258891	0.6733975719815589	0.9581347556913012	-0.07127935526748312	-0.9299398882764327	0.14992972751417263	0.8901798148657157	1.2539757616866307	-1.585533246394017	0.42010099285614216	1.0901818695290002	0.8443057932216735	-0.10003408091331134	0.47824746165770127	0.501882779474977	2.0744393069777063	0.9202731366055131	-0.014012989641696129	0.19848558469423722	2.0094278279423343	0.9881671211873603	0.920158327164276	1.4896898174097095	1.068615242142803	-0.19045010600081094	1.1680677381771392	1.2391783813006996	-0.9632748501972215	-0.002230956587426295	0.07043787378244078	0.6965815923483282	0.5156154060534826	-0.2960879240813182	0.48675206088874795	-0.28637589403486696	0.3014794854771371	0.5258046201414972	0.49586207109670805	-0.9221973598753556	-0.766075017355102	0.32820794924248675	-0.3188905361276691	1.53016939856765	-0.14586366274578302	0.697886103583133	0.49579354817981347	2.8933839094975022	0.13030604351341282	0.9340640437795333
0.8366290471686467	0.5752869427635843	1.1987464170153184	1.2570493188599852	-0.4774997437554349	-0.08185026439532098	0.9859235946919144	0.4466368924264395	1.5477959577793468	0.34763479654963264	0.6273280386253619	0.6270739939602334	0.9966976612477727	1.3854341535992554	1.0412159769409426	0.5695188649719275	1.5713142901176993	-0.0013464155487937118	0.11423705099580915	0.8787136384164359	0.8760737581012895	0.7361144106562438	0.9130713143990912	1.3220907837537017	1.665855131532747	1.3953095157593975	0.811061368052389	0.6903011752008414	-0.6779986532391944	-0.5553700812038371	0.6201855981404534	0.27574588567909014	1.4793234698266808	0.6272221824651018	0.47467926896138735	0.9552719577786626	1.1733821616839357	0.735001323292342	1.079138822204417	-0.5825023835002676	-0.9844850200461138	0.1732037400639818	-0.1849079926803744	1.1283241877304133	-0.04412169554371069	0.2999857647307995	0.4943247979711069	2.5200626107922037	0.9000187164652924	1.7336871298011913
0.03624220125353856	-0.08196368497916293	1.7424725349321815	0.8948156650890869	-0.03479510678478627	0.6598937177429502	1.2104703644986432	0.4078675496820961	1.2127972361037165	1.898929493126679	0.6791274196790376	-0.020350878156351768	1.0692003079220624	1.829723386636043	0.6193697413360599	0.13659753909836972	0.6255321263468394	-0.3615088202460476	-0.41891710920394154	0.8227928757496797	-0.42416571820209553	0.3063433677849077	0.49427703739789397	0.8177657408660866	1.9954072282981499	2.560567320093219	0.318239608263745	0.09567119311446107	-0.6180240809486133	-0.6241441563805855	0.9459072362312707	-0.08330246452195363	1.8147478019824368	1.3735900056172403	0.5418296129689862	1.178148095751069	1.247380882199042	0.5871617683351142	1.415303428527787	-0.6809167254055978	-1.1325128968534917	0.47036111140547804	-0.40872051223216055	0.6431751006109635	0.146380613627232	0.21222417662236318	0.17771403298759184	1.660844389683739	1.337655978071838	1.558173524923172
-0.4552502812827693	-0.3988775349553074	1.691017534379615	0.3105184714626539	0.5055666167872445	0.6124927493570034	0.7688880152413298	0.4710318178083104	0.20667597364692522	1.8341147661587318	0.42948067930279177	-0.2497859323715667	0.8710016279854315	1.043733294533808	-0.3280951645898411	-0.15988070009283517	0.09164457293660712	-0.08499778835606926	-0.8766733095072049	0.1801285123433255	-0.917010243666626	0.487727844154211	0.11908836307471037	0.3188248576251436	1.6706597411967665	2.0149670982972525	-0.008697868198099147	-0.22163677182887512	-0.5478084502961361	-0.28816982099898797	0.8103004575336517	-0.2612156914065942	1.1167453210586904	1.4068177038107392	0.6452458374227775	0.30177646595937396	0.4244331139546146	0.4778526708215032	1.3128265472046226	-0.8445789161418658	-0.9989313527753239	1.0915807421951378	-0.43316378000012723	0.20437420013988147	0.17436507798697753	0.1937349892027673	0.014733420788550172	0.5899614377358601	1.0628381957197786	0.8593224017956831
-0.5591145927762624	-0.25863202559768317	0.7882593668508372	0.04596519780462621	0.15205685207244085	0.06785683844218304	0.08187282004288696	0.12912162100727484	-0.9831543755608435	0.503190497680002	-0.14412972083040465	0.013837009566673329	0.4240942679125925	0.025108807463919313	-0.9169983657156012	0.14112249394640358	0.23380938815279642	0.24577563156139978	-0.5940486834377277	-0.606347293270695	-0.6408196962897275	1.1225869625044564	0.10820064381942583	0.04271987809170387	0.8050626553255613	-0.012939234795118843	0.02909201544955281	-0.3240991016018549	-0.10279373342229615	-0.07509667451984733	0.3658290016426658	-0.2968431519081555	-0.06273145793860112	0.7657227645270835	0.4652556713313118	-0.6915715673353875	-0.5390056136594438	0.7209010638709425	0.7179711327681232	-0.5507671094939132	-0.5836893358473229	1.3282268623987246	-0.006625458186516911	-0.16832358712823603	-0.08198960772538873	-0.1784607135646405	0.1208437367786335	-0.4151098767245334	0.22688003781433744	0.24273607826194166
-0.5436829584128688	-0.15536672826128192	-0.420891799636952	0.2674898044954129	-1.0416294409366722	-0.11947146799491672	-0.29552232668202366	-0.5798829458853558	-1.6849035863552475	-0.5553378684689845	-0.7410262630038805	0.3586636282742848	-0.004340763364313083	-0.14707389864291773	-0.6707083540516438	0.8538532680772255	0.5827852734270803	0.07869883093431977	0.26705871479143184	-1.1340365397484746	-0.37937716030398444	1.329101021006756	0.36526233278260317	0.007096929111712527	0.08533277267076464	-1.8689611248583022	0.40844055084808106	-0.45293436675225907	0.6472474561227078	-0.24775330764603296	0.08919159856726443	-0.2524655218278077	-0.8118621637763057	0.06719850725838071	-0.193965148013496	-0.8346693946049181	-1.0144057081408384	1.1879103971368532	-0.165469830858242	0.1646761605159246	-0.21224519642874592	0.69388607369281	0.5665310993270213	-0.5105175520477471	-0.3415252584313804	-0.8298871683983338	0.21037412487976548	-1.076047461874975	-0.6885808946463479	-0.2119315742082239
-0.612707119426518	-0.521952554372994	-1.0726425104843031	0.6333375202061735	-1.8723504223769944	0.32554328199403165	-0.10340371863694395	-1.0311245794716004	-1.6383844184027907	-0.3280808432427083	-0.9625721973081106	0.37269084717339407	-0.22046351294786798	0.4918781563256657	0.03905773975738602	1.3334417879037128	0.5776149867934678	-0.5084767540487014	0.9135200432510177	-1.2445783324808692	-0.646974336140906	0.6847424816390605	0.48449643617388055	0.12517006634279457	0.041426257390613154	-2.1121471202603903	0.8516348631813987	-0.6964060613359913	1.1017826083724942	-0.506717901069442	0.21720440448461403	-0.21774602346366145	-0.8453518964409947	-0.1349804199854263	-0.9984789682420367	-0.1826696064288938	-1.1301174213995524	1.4027773559226935	-0.9478934555516	0.674890499601564	-0.214955932903322	-0.4496967249534974	0.8182064518062874	-0.8753166096079715	-0.19174292016447997	-1.1953793559759096	0.08079404570110793	-1.3084537039159074	-1.2899973578686885	-0.7654244143102955
-0.6998201778084673	-1.133229120512547	-0.9123842433603512	0.5790236735232408	-1.3454666237746034	0.669647030131421	0.43953626842737265	-0.7959295720457833	-1.1736127769688645	0.61568637599426	-0.776581561071252	0.0365508221181773	-0.3398935665678696	0.8702514631264002	0.405754566299241	1.1383472914035493	0.19146447193128424	-0.9359938131049185	0.8381991786764187	-1.0669242271493562	-1.1513481398396574	-0.17882368130271437	0.13975906522642514	0.26675033838514006	0.37365505347536615	-0.966733412605773	0.9450626517439578	-0.9149340316057133	0.7624187391649991	-0.41626911593891736	0.371951101071223	-0.27589241390301306	-0.6863956582316698	0.08798565561764801	-1.2333632976983993	0.3192921752903515	-1.3333520588607695	0.97464998592345	-1.292043920649687	0.5091373930769559	-0.44657396801477744	-1.1749550425182156	0.6365568334188839	-1.2558328447788774	0.36671557420171613	-0.9234920423611926	-0.10019999702950795	-1.3205522452090013	-1.4849225041825274	-1.3901079139869426
-0.6847009305983005	-1.358933791545963	-0.5752139929793361	-0.1932570920132199	0.05392220494727916	0.009132102774687506	0.8340419997209267	-0.26342517521256004	-0.7889212596417892	0.8763135494143287	-0.619043231819348	-0.3681464468776157	-0.6494563572192302	0.1606164426802786	0.016067772873705408	0.47398347057777446	-0.16340222904484233	-0.7782222562972707	0.3352114293786464	-0.8892903594571118	-1.2924336340943037	-0.3562028153999832	-0.62036575507039	0.2475812002458179	0.2396973554529699	-0.010230670012944022	0.41941685379756677	-0.9682696684518779	-0.11974626462359948	0.008265972877256665	-0.07778792516930168	-0.35838791427276045	-0.8787538518636753	0.18798667806837038	-0.4954450915804466	-0.12994327194937313	-1.59774860052401	-0.03834060241930907	-1.1028337638259902	-0.03359008122134405	-0.27771989205669045	-0.9076164262538124	0.3250246080253976	-1.5138370427115873	0.7763343491147118	-0.3362947229199494	-0.10693353988819997	-1.3754143135412435	-1.3610630531696128	-1.6716629584629863
-0.645352236341718	-0.9444523827432013	-0.8358105593753486	-1.376885866315045	0.7650728001295494	-1.6207207893897106	0.7210707738993462	-0.24040463915708205	-0.6366289460953272	-0.18211322492651824	-0.9061996566255218	-0.6645572233685555	-1.2788916101540626	-1.2054644587365682	-0.7814668137079298	-0.043857178832573514	-0.22119712426018306	-0.2088323313616972	0.016740972942592327	-0.8838860161190353	-0.9831880673880181	0.18392071670881796	-1.4421959971085676	-0.07825679483771532	-0.7695965936165304	-0.44744207496688443	-0.5604568445841688	-0.9371538073683545	-0.7312199391033625	0.25766848666451114	-1.2611456540788872	-0.23083304059114268	-1.2708677260071062	-0.20205492501113	0.7794451208780455	-1.403129609761864	-1.3992106251272496	-1.1256605581374635	-0.5221529264996005	-0.20709336697881445	0.7417142641437596	-0.00513475421528161	0.20304654254688756	-1.4400677389648056	0.44612128422686487	-0.035483557259821656	-0.06938195032566245	-1.4591721215233249	-0.9687424311057666	-1.3773361464007952
-0.7420046710703582	-0.3058020012317257	-1.6622494804577825	-2.1789917112803083	-0.11623121877559409	-3.156886716137403	0.17837668582200847	-0.9468390718481958	-0.4793574734629666	-1.8152142443339228	-1.4906059124303832	-0.9738011599212156	-2.0428460092476883	-1.9576273195257576	-1.3124796653560413	-0.032592926695117326	-0.13871659326683036	0.20565022806153505	0.01735041234521401	-0.8995792365117284	-0.7381525960080629	0.5759454265042078	-1.9910711510144217	-0.587251942741127	-2.1225954262690583	-1.8560950902871654	-1.379735301923343	-1.0476692200592406	-0.5766334185904021	-0.12571414749394716	-2.5298939258850037	0.23029478476002446	-1.2638670658234163	-0.8692330181833531	1.6135014560071104	-2.636983278988791	-0.5007085215363898	-1.6637843068944669	0.1893589055276397	0.278495782041607	2.1973623161659717	0.6200124370317408	0.25558592203990976	-0.940852850777358	-0.5778988626677747	-0.1898431344566781	-0.3093669301069552	-1.303195840810154	-0.29764257477216793	-0.8316245001599346
-0.9000862625852831	0.0361719578704927	-2.1699399393475027	-1.9103390387496977	-1.7468550285929527	-3.497310790826568	-0.3738811391979012	-1.656795981632358	-0.08279404121878164	-2.777165781533058	-1.7506578235462587	-1.438100413574002	-2.5527266274138976	-1.3519236551803846	-1.281182856198658	0.3049094681086637	-0.15394929139872865	0.09093659466169118	-0.05370854773693015	-0.6069304578834996	-0.9338998215220613	0.18596831884201623	-2.168023081617288	-0.8212421476301014	-2.897490250036472	-2.7131566341567694	-1.3846887480529155	-1.352770846032091	-0.010587041612340694	-1.0183059463852435	-3.0178845832862247	0.7705461791844687	-0.6523540312556901	-1.3018662546994595	1.3964588144590118	-3.0295918961810884	0.5358037350224524	-1.3593408354592569	0.7268987748454647	0.8881687592763154	2.9766660325334726	0.4277856852893535	0.2094548065533254	-0.16256563931611417	-1.5557326820168442	-0.43051522495427197	-0.7647943374630399	-0.7809372215480704	0.5346820809348534	-0.5064397235576558
-0.8005279085333877	0.11675348738996995	-1.5569568457222782	-0.6413345279145317	-2.368030898953564	-2.4326878666720924	-0.5874438511871682	-1.5033750356048026	0.471778358753796	-2.5078597648152257	-1.2730989077138244	-1.8260320142697628	-2.430254714895103	0.0682669088997359	-0.9705776992952326	0.4699502226544261	-0.17400413571646908	-0.3886348744815943	-0.37866837256210656	0.06349588278843422	-1.197683913464582	-0.5842278464030504	-2.0147237733894663	-0.36512904066485324	-2.6883947269774926	-2.0202792950937316	-0.4713895929699203	-1.5205965110949364	0.2433468873574474	-1.7503109189035277	-2.431537306220761	0.9308839084990445	0.038859366453190256	-1.2639074566654611	0.46416195678488564	-2.3837603211162386	0.8806252720642689	-0.49648451768176416	0.7818354773264061	0.9140595904453358	2.312047693169693	-0.24319501833270962	-0.1042370692194471	0.5955090430806627	-1.730738074814579	-0.4149680230657354	-0.8656431119952662	-0.177778748275756	1.1472823196644157	-0.3859473657562748
-0.28437827330270493	0.3909946511266147	-0.0009574578076268358	0.6794039937312859	-1.1329143476703172	-0.6154176004808889	-0.5242985507253654	-0.5160891837983924	0.8916711357106714	-1.361048884341591	-0.33993429468590375	-1.5929421373016632	-1.4903758378341099	1.1091482560412407	-0.7975281482075515	0.24210074812078747	0.09093110220617172	-0.7357088401828478	-0.4620339612889119	0.692174667487093	-0.7409713923128766	-0.8650229558251521	-1.49073635402864	0.599295426890994	-1.8083410585116235	-0.22234637344074726	0.6962488528060764	-1.0145974812289973	0.0077354668587386564	-1.6571653246977753	-1.2273339880523018	0.5597831848509427	0.1259405543828858	-0.9808580164656004	-0.28755163425311836	-1.030787933989385	0.42452820972336436	0.2254187623638588	0.186927021967353	0.3665815205931401	0.6658975707631837	-0.5934423873370415	-0.5213430280632528	1.095648064927218	-1.0405398703871793	-0.2226931502343601	-0.21006271541432475	0.06051035422787869	1.0623429524261145	-0.053294056086903935
0.33621226928385495	0.9817339550245024	1.4404038249217561	0.8962328678027855	1.0902820522525445	1.1524420156169903	-0.5610716221329703	0.38896546746834326	0.99441196155908	0.030984650997401237	0.3749819193471159	-0.46935604913453227	0.09963710535091606	1.1490726857132019	-0.807921914364881	-0.09149593694303776	0.6187458758389176	-0.632949660058939	0.34190745568048575	0.738802247394393	0.6926649953110413	-0.5039423126152928	-0.4689652693800018	1.2379965617592532	-0.7159545477395423	1.4433531063316152	1.1610493244880375	0.4161594387293311	-0.12804425652650153	-0.6370048214233492	-0.0716890650587164	0.02963035179729331	-0.4929399683260902	-0.7810759650455357	-0.33023538743733555	0.5337298935879519	-0.021471672294571847	0.21939467079721517	-0.8489980681375116	0.007242231976467355	-0.575355522184387	-0.23365222186684262	-0.6646824465138269	1.2931827070280546	-0.11210958777930556	-0.05907367344322187	0.7538566410446468	-0.15820589310106842	0.1091366692888526	0.5484847162802503
0.5283122631542287	1.348444871980957	1.7926352645840569	-0.3660228325131135	2.695039226599518	2.4106390179137636	-0.9388375027941401	0.4908390625195096	0.8404006495196482	1.2497601567074608	0.5488533348922827	1.0406255152963892	1.7386998092066832	0.58530732744331	-0.6917409329949511	-0.05883621646444461	0.9235611831425605	-0.2558205408924418	1.9087574112213532	0.18184705586642377	2.358425276349118	-0.2970127728012145	0.980581763355367	0.774263192136297	0.4378826092815806	2.232651838647325	0.4975820988182992	2.3474467249973014	0.4504023639012133	0.7361422751035198	0.7301233806469503	-0.19414346844182645	-1.2937593861308387	-0.6946763691247535	0.04057745739865679	1.8671814888784621	0.3537640150369402	-0.4841979013284444	-1.6936429810391127	0.47207489360004357	-0.41337114454245383	0.4060990041801817	-0.2612164693462975	1.3025979677689705	0.407656038239435	0.1994410871963441	1.0335788292513712	-0.4276482107037557	-1.3024017641654366	0.7627324822712421
0.11364454605035468	0.8907170335521064	0.9931242217379287	-2.2851771553460294	2.842469459475888	2.9633796223884965	-1.44624384235117	0.10534418554892735	0.5772302173461228	1.9934304987944595	0.4997431384807812	1.906550379955418	2.5859236002097816	0.17687958554032263	-0.23409700942425155	0.5023619961997748	0.5482701108994814	-0.09622322854715591	3.2435541759662776	-0.35232827656456633	3.0924151850968844	-0.9374352602325741	2.357385005282606	-0.6814756623676168	1.5669880755959713	2.335648137666308	-0.7913813953505496	3.789241590607103	1.6052856864377238	1.6021422750114107	1.238146598039968	-0.13365484762381302	-1.7106684755823631	-0.5047988595533137	0.16206798499345867	2.612775959194524	1.3740124732427352	-1.2418063859473254	-1.6589183735707207	1.5402576558584824	0.7690931035992957	0.5296120320184807	0.6264059085190056	1.2942285477171454	0.4120573185004571	0.8206158218628227	0.19832125487151647	-0.2847338237906696	-2.3659306368147655	-0.07432694832687765
-0.5213185206327885	-0.24054828190498537	-0.17438710848254443	-3.455374899302105	1.88440447654947	2.6864183218939854	-1.6158420785477736	0.1403590992412466	0.2576330714423788	1.9351189195208367	0.6822695234454329	1.4580767591439991	2.0911430327216185	0.2025261617180575	0.3808629547456957	1.2701107381762315	-0.37945853401398705	-0.46867108434110943	3.4415083223104754	-0.2375813606763894	2.3529869913794474	-2.0346466596472785	2.929859397078248	-2.128044430966228	2.231019221956024	2.1978715401419704	-1.7349432924573123	3.8171249516656647	2.5796094463815877	1.4249663520263014	1.4878880692344045	-0.24520189993825423	-1.5758267891259046	-0.1337822028102641	-0.22265390382204273	2.5641113688458077	2.013182426488018	-1.3917387589071446	-0.5792207815368203	2.3947448721229794	1.6008203517969546	-0.20171816893456387	1.6013588867128703	1.4125491411567344	0.2114758143159384	1.5620500050060846	-1.0175291937331563	0.25989794230295726	-2.4448674481828707	-1.6490010696581736
-0.8460760091277345	-1.1778137042998718	-0.8509183115446524	-3.0316450236169037	0.5928093316045804	1.651248426785421	-1.241240983525511	0.9011543128942328	-0.13462101917336294	1.0390213303609745	1.031517183285922	0.05538699436225254	0.5110055073732039	0.3596883798455729	0.7665947571546963	1.6863812154439413	-1.2331495289968732	-1.1684561799069926	2.5999961007760355	0.4353448097875199	0.6685810169097298	-2.487950749487203	2.314296459112756	-2.6038796433832383	1.8659038541561057	1.803880397326271	-1.77145181264125	2.291901061764064	2.823986862492382	0.41682981224387067	1.3256961104498972	-0.7267658048674778	-1.0154846478661175	0.1743178420938815	-0.7523373107598955	1.8114532477572245	1.5419190522153592	-0.897677653563628	0.9478164634610509	2.4935887908090546	1.1146632514498638	-1.3100115285963638	2.1395525079031916	1.6951552887039596	0.00966976254908484	1.5728249551637659	-1.444429316161646	0.7299717924967728	-1.547389436373217	-2.720829006731065
-0.7219530143465278	-1.2298072115707852	-0.7796662391031438	-1.3658507218092184	-0.5863752117475972	0.339402835597452	-0.620131138435763	1.6301627214456376	-0.52607257319498	-0.0786765166566259	0.9977900333513718	-1.1689709760272515	-1.1243311518633714	0.2991021158584631	0.7582686902311643	1.349422380057621	-1.5177885180732156	-1.6245242129875386	1.5854156779291768	0.96493764263193	-0.8697116403060675	-1.7684433784882316	0.9075147948738783	-2.0681892877106804	0.5398713904007137	0.8743618919742678	-1.1510363747231618	0.07705122970702602	2.463542469669662	-0.5485873632777679	0.6954029766169171	-1.0847385066016035	-0.18481102941352057	0.1290571155173839	-0.9298934157345505	0.7773471732808102	0.3698833185969216	-0.35115536737497094	1.9774512312259405	1.9840102812474614	-0.31523351106030373	-1.9327522956257446	1.8866877376871511	1.9858102328400211	-0.2894373514768885	0.29647210070179236	-0.7634198950539779	0.7294827010798727	-0.27473857604219565	-2.3255898673954114
-0.4139978858675173	-0.5713951804654286	-0.33094464459379025	0.4233558598284225	-1.4479575157336257	-0.5402902328782144	-0.21066072442245884	1.3819998277089443	-0.7027049256816478	-0.4840920010339631	0.26834927046595536	-1.2763080543117278	-1.7168905238070535	0.014803639759936146	0.5424513822905221	0.25890448201881233	-1.2736112367942365	-1.4242451053011762	0.9640350581006298	0.8873009008263946	-1.4688467859974386	-0.5096808077106644	-0.3167343546058713	-1.2555068431496574	-0.7836378782691179	-0.39509023900136947	-0.48821201728885416	-1.5029434463995726	1.8951109663968042	-0.5672599018227994	-0.05484824338058462	-0.6380012642858353	0.7067590721573164	-0.2195798008694296	-0.6383755304435833	0.007869795860065094	-0.38893111606292663	-0.27824786878704716	1.9629918517711484	1.2688611679398645	-1.446436479063422	-1.5862635969527075	0.8856952136726247	1.9617258964017772	-0.7218511493047002	-1.5881105059257428	0.17465641847487995	0.39316008648312956	0.7026146175661008	-0.7807367098465987
-0.13561589625052112	0.05925452713119334	-0.00228483635583847	1.4632594185880572	-1.6396868895762193	-0.588517765705301	-0.08399613824351927	0.19160927755876753	-0.4588799820857737	0.17581339060051035	-0.6964355875484219	-0.2633750013307939	-0.9312518403071917	-0.289840052582981	0.3706495650014585	-1.169402608904641	-0.8246200479656196	-0.7016235343883581	0.4353151689956401	0.5249711847351273	-1.060095121418717	0.29804354981349807	-0.5574627319151964	-0.7231640719376651	-1.0268405754486645	-1.1789599250596785	-0.03580000264033407	-1.6043721900581207	1.1719579250391845	0.5253953994917633	-0.33297278053844	0.5577601052618569	1.261653829501239	-0.47736108050027715	-0.1290652646762921	-0.1485236700962615	-0.12989138140311796	-0.4970059313988458	1.1374910845638206	0.4358558037688516	-1.4879711321704412	-0.536701580003936	-0.43045910506054236	1.3680001329038507	-0.9225802824547763	-2.4992291012464425	0.3854036216770472	0.2241850067984618	1.1296557493123465	0.6907811450400008
0.22277024141975113	0.2065795515451241	0.054607758282537264	1.7194267956516922	-0.8487585626643696	-0.0119796650179431	0.156682327717214	-0.881746610942843	0.19398229322130306	1.2426282113386156	-1.0123340695768013	1.0761741216422303	0.5906323756318015	-0.4976266204749796	0.2572640884221817	-2.286814087003406	-0.32045911606396016	0.01175052914297463	-0.5552339163331603	0.5275171706634965	-0.11314081166284788	0.4523926024413018	0.1698604726358708	-0.278701132308988	-0.05307749382232373	-0.8043816120181414	0.46185063770513823	-0.4608530303561901	0.06507120178902706	1.9109891818886824	0.17338962114230702	1.5452064790968145	1.120957729483646	-0.30314357837739275	0.33809887633448943	0.2745604986197102	0.6222132886123802	-0.2907585559729768	0.19948542174346678	-0.6558045745489705	-0.8364602171791682	0.49615403934963415	-1.5150809784574224	0.29510783101942273	-0.39857576174500237	-1.4801121341904222	-0.12283805922138626	0.514045708556572	1.1790196986755794	1.2566025732875803
0.8209059140305593	0.03936778767270157	0.0632074981273096	1.6886534896931678	0.5889942358798518	0.6744023550485204	0.8410450416648857	-0.8973212021336766	0.953378752035872	1.704139993314634	-0.2804355786013937	1.9091465445005675	1.814553090800704	-0.6035676949949478	0.05487981295257701	-2.5515869285650643	0.2649031556653212	0.32322034776104397	-1.8623099273959531	0.9839484009505959	0.77583862641786	0.5946874861706689	1.0950382044528137	0.5194559120187576	1.220508220482704	0.44289077582668385	1.2076884670152415	0.8695633289836566	-1.3054157587989845	2.418630697821411	1.1788305935097283	1.4108757625038864	0.45354896162666314	0.25837976138615065	0.6601260079286647	0.9206581111634523	0.8504620227878569	0.7299394387431007	-0.3218569110770136	-1.8250612789520964	-0.4991684103647525	0.9426497191981406	-2.0473187627816785	-0.8220439328639229	0.8157927330837064	0.6916458970678399	-0.4949086062150503	1.0056712660438882	1.0956178924028095	1.1642798696296528
1.4657471385457665	-0.09958812660614424	0.25507934651668374	1.674753637376155	1.6463271876220797	1.1555214118812025	1.6900714813020306	-0.012536487888354986	1.3624102493573733	1.240034417086955	0.941546752087686	1.9472710703653795	2.1349844504277193	-0.5713679496299999	-0.2136903346066616	-1.889441585515256	0.7461793014799359	0.32823413746322627	-2.621033718161566	1.2747315362911555	1.1723199667442488	1.190785173460447	1.4029258440075882	1.4845794322242305	1.7925797142722526	1.5127641840202364	1.8414168576745362	1.387024542418371	-2.2343958138510684	1.5761756923145425	2.027145978355645	0.30766273702811603	0.011894101776199432	0.8666789238006365	0.7455707463508389	1.332076923289778	0.17759401033010208	2.030847209715276	-0.377232768412655	-2.4415853073365996	-0.9187950905008916	0.7427087847643944	-2.034076309869784	-1.5551286681103713	1.96678848834524	2.1443222060514615	-0.20327022409338366	1.1650964691745211	0.9562564499027172	1.1305774700965572
1.6934620463783314	-0.18586748065648084	0.5224853180885561	1.4849330180249734	1.4838387287324857	1.4174520338716483	1.9570818948355186	0.806070955634923	1.0934555413331033	0.43656681630269273	1.6432220456573379	1.4206157417537328	1.7003723102405377	-0.3630251733476535	-0.2459384817703139	-0.7899373788553367	0.6599245137091161	0.4027987068490895	-2.233340844679815	0.8853965388249736	0.94922058968251	1.8095421942465875	0.9174879109741454	1.778121510082488	1.4964252601440213	1.6062152296558925	1.6979209521454832	0.8845910959057374	-2.079044535365821	0.0935464470455902	2.2042191226486656	-0.6695943393564383	0.43120702535398836	1.2303508289337826	0.453887221356576	1.201486675429476	-0.7731946770357362	2.5459196333418976	-0.18022873678735818	-2.0488822353564813	-1.5097585498025194	0.24647781905965693	-1.610682048498632	-1.8271495391813717	2.2359477116810864	1.7195610800879135	0.2781355728247242	0.746999556980427	0.7933417527758906	1.3546106966981246
1.2935000928316231	-0.3618923096346971	0.48281851272912796	0.8141110732283064	0.3144092802068442	1.422538152539258	1.1834598851495122	0.9008514136669815	0.2180782025191289	-0.028840041661953548	1.3232830861173477	0.7031870694039062	1.0604457381515766	-0.10712419124109548	0.21748186624006122	0.048421690109451625	-0.17910949995261807	0.7107066551571423	-1.1268589336339017	0.1129218059035144	0.34963992566037816	1.6318903623298393	0.1376735538897232	0.9063235146496618	0.8758388357587737	0.8466185338879761	0.6011739810334581	-0.07685778462807047	-1.0527824609073664	-0.7808251901058301	1.6431039854208496	-0.6513026264365775	1.4585019396324481	1.2826887251146037	-0.15351122618070942	0.5509218776991947	-1.1238902718526442	1.6996756453887285	0.1429982054628117	-0.9904083690020817	-1.369435836563204	-0.12938844456050563	-0.8268533662979201	-1.853458299386669	1.5784204776541269	0.03794326267981937	0.1608465002777006	0.048016954635575725	0.7911261908446046	1.4143425192502468
0.5996897231481921	-0.458443343797256	-0.06806347283723581	-0.20804477727477586	-0.8283501577327762	0.9456550963807326	-0.2374443882779955	0.5123305695339063	-0.7474647923805694	-0.157033295922504	0.4252929587153292	0.07626939352013443	0.6027053414426531	-0.04248542127904595	1.0079440655040717	0.2889277885116554	-1.1617698065222732	1.0235049804954417	-0.3134907591906855	-0.3045113006888082	-0.13571345236515547	0.5229180141917736	-0.33242280150304865	-0.4699309513409223	0.364006906708722	-0.08954244813728159	-0.7565444186642669	-0.8168194171742339	-0.10552839832484448	-0.46239061714749585	0.6537217767764357	0.1446698216040195	2.0898738933253687	1.0685733168333558	-0.6161744466243617	-0.25727621258635897	-0.6941679365250516	-0.003891361027421164	0.5906716685052179	-0.1639710529934749	-0.3325637423941989	-0.16705292530450475	0.27901944026084846	-1.7638400042466496	0.7658425432179369	-1.2571198399785881	-0.5185326501277244	-0.38681886765085877	1.140906512319072	1.0282676408162326
0.1396527900271096	-0.01280207128862338	-0.7905808987777516	-0.9710220174729447	-1.1900780372253406	-0.08409927025078552	-1.335030239070311	0.2565824652757574	-1.1489847510439422	-0.39902981064693616	-0.14858374031023167	-0.2608766985381374	0.3383730549746125	-0.1884071363873818	1.6012496832986771	0.1944117723104715	-1.247831938629311	1.0495017917157214	-0.2751493003459555	-0.16875371721106866	-0.1381326545246822	-0.6941048344923844	-0.33348809037985266	-1.0303496126029845	-0.1023419036827988	-0.7887941186502146	-1.3793020546242334	-1.097859066464505	0.07636720494260182	0.4338226524373832	-0.304959026925858	0.8148950840573693	1.6117934966994316	0.6252952634199014	-0.39012070552092387	-0.7347597068741291	-0.10923680650371964	-1.4187030677659302	1.0538555200742445	-0.09177428782521325	0.7951112201041424	0.09589618642246778	1.4173564453324128	-1.4161588756335923	0.5417680148293262	-1.1595436612374086	-0.8162633255517163	-0.26759803364297524	1.6527080975794322	0.5337739678006794
0.06748866378239815	1.1024916165413217	-1.0039032955544314	-0.905493768361415	-0.9552423526213113	-1.1875775471584813	-1.4179767859168173	0.30106550465215215	-0.7021836654187282	-0.8343523415820502	0.09960739107480059	-0.18602188654833401	0.12551339324543573	-0.20996121400651988	1.6408101354614226	0.25400657541373217	-0.03374360522015099	0.824863310854324	-0.5399179663468955	-0.07260319794002972	0.24033533183312059	-1.092635460022114	-0.15541333761939627	-0.1697606907598363	-0.6399019795306591	-1.319841739970731	-0.9134267740319009	-1.0902831818757743	-0.23217416350448492	0.8106368099010227	-0.8043381329433816	0.8584356102340703	0.4117619667916081	0.07330688438306583	0.5263465133442694	-0.6093415117639834	-0.025942318751332454	-1.729959498114152	1.2329755500648192	-0.4006458909846246	1.0591616827819992	0.4563939692521988	2.02980896081496	-0.6854180355568664	0.8493842098871917	-0.09268430905276287	-0.023933736194574968	0.22596427521320558	1.7071256830135693	0.42099048318294086
0.09166377865988218	2.267471839548367	-0.3619939866489961	-0.023022225840815265	-0.7424940643674944	-1.575344413471512	-0.6351558328763381	0.2966035517714412	0.22516406052008844	-0.9496980580663016	0.8705725597710854	0.2105809040293678	-0.05114685262662579	0.19585536829434302	1.3153276741425999	0.5885764876612732	1.6481233211151467	0.6557655265000697	-0.430401536544709	-0.5179010221676016	0.5013912846979229	-0.584063346507644	-0.10815072211047726	1.3067949299102652	-0.9497814200841932	-1.729366085318529	0.050713079268842415	-0.9444547820166577	-0.2682095798576874	0.2922735931947744	-0.6105964704121202	0.6084706328593837	-0.4002132443616546	-0.28062286011356485	1.4127119460695705	-0.03930515773822415	-0.4107767434640476	-1.0041346905175754	0.8990224464311712	-0.3564631939053518	0.33622386994112	0.6916123445785046	1.7163353954891878	0.13998206527822465	1.0042594189836036	0.8004880269875255	1.375948817926384	0.6696642134613147	0.8477486452432332	0.6226757647645899
-0.04841050306400962	2.5802237448727277	0.6962559761630566	1.0695403592896489	-0.7078279207990729	-0.9563374560300127	0.2836899980816	0.01760731697056397	0.888168129410931	-0.3779957937426543	1.4373256827249212	0.5591785342493567	-0.09930084607648114	0.8111465257223696	1.1015263939113331	0.8163173562863167	2.410008478670589	0.7076435840829579	0.005008882518526971	-1.0810277842595233	0.2490623138150859	0.11603273892972049	-0.21510637200472904	2.0100712064853794	-0.6310231377103286	-1.6963571086895974	0.6229759038125731	-0.5843079359426673	0.15818239042524238	-0.42210826987199185	0.12073353459751936	0.5892916659484793	-0.15617002730921073	-0.13986810944823372	1.450130473067788	0.49767881775823253	-0.6666719613097306	0.0725176646738289	0.19380884278051247	0.19101109420911352	-0.5615919913124643	0.7021438349581496	0.7067115055023189	0.4503869179022004	0.5454915227315476	0.8623041043661526	2.154214156088355	0.7760530197764295	-0.5326107005184115	0.6067837511089209
-0.23001335508776816	1.7450579126501944	1.3066871253585293	1.6783434362082073	-0.4627970196358254	-0.001892886906237092	0.7478654733977315	-0.2686649728323431	0.8127437573879772	0.3996763531922268	1.3273706472169695	0.4378882310141081	-0.06510159088384705	1.020823025821128	1.1353970974491754	0.5480779409220929	1.6510494813390737	0.8138197020505726	0.06725664098216087	-0.8652505834230833	-0.41071483293889	0.33253063703689045	-0.3487830896298679	1.4014118354532357	0.09980201689859022	-0.9525919700831743	0.46010275634693304	0.029706197815463596	0.3637888667179677	-0.45260860640607675	0.8120989255918456	0.7546393884475133	0.7357495547164071	0.4043562646189716	0.5410191036960021	0.560336298803252	-0.3985110154357417	0.823756970122534	-0.4460303088731951	0.6091525456469573	-0.738271757607607	0.5720629328567403	-0.23008526642408822	-0.08217227446533101	-0.28424544000756546	0.33748267327137577	1.667812382847768	0.560802070677152	-1.3098371172756902	0.1830199725167467
-0.19856471790650482	0.34063801610354044	1.063412487490366	1.572339056716485	0.16560059105089636	0.22874467333329712	0.7216673886689382	-0.2298281194964216	0.19762635392950864	0.4383121405636487	0.664855865458088	-0.25009917165909157	-0.22284804836576563	0.5391279770355614	0.9858315875335462	-0.08257292766544937	0.12554134382120954	0.7653826259394874	-0.626521425460864	0.22105003781246274	-1.029531005116901	0.053589543689089816	-0.5331090920960345	0.2354440889704132	0.37582140496220257	0.10295935929689624	-0.07321634257314995	0.5879904421492238	-0.3287998996357365	0.16388738032629402	0.8160998781553107	0.6209066914794985	1.351332015832933	0.8310136483337028	-0.600186771448076	0.047515468165111964	0.0976952849944873	0.9695735531269342	-0.7099343741193528	0.26765762157351686	-0.10865493771613453	0.46637164341519655	-0.48059697870118784	-1.067006658069745	-0.9428863135246337	-0.1500465753986429	0.4947811449092025	0.20203042604343793	-0.6777372110520382	-0.11083583611848387
-0.04153852111517311	-0.8232486333928241	0.45282033206567746	1.1064819317792467	0.6877150846227049	-0.5817637623023278	0.525846642038646	-0.05365979924306628	-0.3496652966082772	-0.5429485818908416	-0.060753750573445786	-1.14778714818656	-0.7976163842683864	-0.1537427628278865	0.18626387927042623	-0.5227079151740486	-0.8786747617655973	0.6519097524667858	-1.5392741310585913	1.0797566279002278	-1.3319016471338456	-0.2550966451173061	-0.9334109460897639	-0.40187233029672853	-0.3947410072989438	0.5978671388940342	-0.4585371090169935	0.6022848462332716	-1.6106883127730804	0.4855073108378179	-0.02323695686290052	0.04232641990415762	1.2612356082474965	0.7069848320345332	-1.201690813567782	-0.7702020483588689	0.182197400172427	0.6259958287136549	-0.7061544776097511	-0.6611615366727369	0.582651566125265	0.4265838180852893	-0.1831558163208012	-1.6995576578346399	-1.2520630971294682	-0.22813152515759622	-0.3196993483028048	-0.1857518608734128	0.8898231396810539	0.3318426603123547
-0.1589240082940175	-1.4327591431231883	0.270802228420808	0.8503395727277366	0.5342390931779303	-1.5724408908977063	0.40274806686183884	-0.28780087877535265	-0.4590077099541814	-1.6800047713982784	-0.48779144932093943	-1.7299527601967355	-1.5852995659364788	-0.3298194300382741	-1.0506748511000823	-0.4381629718799548	-0.8323155302210918	0.7195831961950617	-1.7666490866818545	0.6494156512579905	-1.436795794563409	-0.22961590997381703	-1.5066431366908446	-0.26552252963214734	-1.7103148073365304	0.1661601120465729	-0.5482374311031418	-0.034042726315800735	-2.3615774435985832	-0.18754076801912764	-1.154900823039777	-0.49630361627444003	0.8088801819772542	0.24188100137056387	-1.1708372619923437	-1.453713823750337	-0.35219936415047126	0.14500224922696084	-0.784794119425402	-1.3576079255233604	0.5952981733091356	0.29085359676989503	-0.03134468196385459	-1.5269315229735767	-1.4307379655962176	0.10311063268852542	-0.40742858374113805	-0.6015349789463709	1.907832627425694	1.2798255891674175
-0.6906534968809542	-1.6366273254294983	0.6353743113878938	1.053640641253109	-0.08816557088049401	-1.5548597497917775	0.35381570236243093	-1.0535727640781527	-0.31661454086893986	-1.819744508349159	-0.6506054210153793	-1.7188123415860335	-1.9609161190402684	0.06487967027939405	-1.835076376758161	-0.10044927329772231	-0.33709563441952195	0.9033963615437003	-1.0756652077346252	-0.6832160116690188	-1.519547203465108	0.11865529520729512	-1.8126751497312972	-0.01853866409747775	-2.366221090513315	-0.4900448160665602	-0.5117586777365024	-0.7831741591024433	-1.842661633003183	-1.3801822457267052	-1.774882110550124	-0.5148229359952315	0.4700625910319671	0.13474448203724276	-1.0054408648506896	-1.6490601002462728	-0.9730453175290606	-0.07594295917883236	-1.1025538592764572	-1.2562979123127156	-0.02346118989385585	-0.1067534874649618	-0.4527142850481407	-0.8224529667757016	-1.5385499476307403	0.6652231910792282	-0.24635772792588395	-1.0097265215390336	1.2817492235697767	1.7359015421831985
-1.175463381921436	-1.4862140026980675	0.7849138743163857	1.3982391704451576	-0.30998788632777274	-0.309674420815617	0.3064788814393122	-1.6907614470534291	-0.33231789323902405	-0.7707913820454091	-0.8131908856608592	-1.226759105951287	-1.4152839027318667	0.2842711329377216	-1.45242946147485	-0.016514255277091043	-0.28528330937956853	0.7423765073754233	-0.14720615897584358	-1.3794311736970373	-1.4057879916227822	0.5649268550764747	-1.3672420711844924	-0.2789217414453023	-1.7144108591707192	-0.3333831564481138	-0.4499597380303131	-0.9377062194952116	-0.513786336921621	-1.8832285177728363	-1.557705023753408	-0.24669875262929897	0.2315067084195711	0.7311224410002899	-1.0865057395239226	-1.260722240623958	-0.9528226805008004	0.14523840757604956	-1.4355237148204552	-0.6037560828788163	-0.5230456298435864	-0.6320179751504112	-1.079898080047517	-0.17357964322325978	-1.2171404248692317	1.1739129837400146	-0.3147365522737782	-1.222482098185622	-0.5658000854491905	1.0175809878595445
-1.0080632757669072	-0.7758199982694398	0.007452528359756773	1.2721191402319036	0.3232296208969946	1.0946687614123358	0.2819201254876916	-1.429363354869342	-0.5977118458806407	0.5136340542302072	-1.0888955339879718	-0.5545263618639352	-0.14232779616829122	-0.26212395766344454	-0.17505827882457295	-0.2460181083427919	-0.8497250020095822	-0.04786892122375265	0.26054332986169065	-0.5982291715344104	-0.7158554069137951	0.9012996203863092	-0.22295117075883686	-0.8830124413339386	-0.3320429416876548	0.7147418149226117	-0.2625239267312114	-0.38983081860899094	0.4849330305905514	-1.1234459031171147	-0.9009104178399848	-0.41327866177503436	-0.22004613754890157	1.4403200534109142	-1.2580544883736466	-0.5019592640817048	-0.1983426795755241	0.5619035077542961	-1.433879697989032	-0.05720767237625866	-0.2841452317831167	-0.8305157973524157	-1.1427790703968377	0.17327982510792764	-0.2108346476301155	1.2239796988871587	-0.44329530198985084	-1.0247439523386437	-2.078350247850753	-0.4263372189000172
-0.21572857713531418	0.43303163462067656	-1.3404428365208318	0.379311586653084	1.1702701003873752	1.3736684619053068	0.34885048019689163	-0.34862395792337597	-0.8014782368340077	1.01957355470051	-1.265475387081241	0.07460993450372605	0.9885178670814114	-1.1234748791071771	0.9100948022918238	-0.28885868393383	-1.4069628425572513	-1.0184514166069827	0.17004371602621077	0.6428463508346153	0.550194437008622	1.013236810187233	0.9375399418000875	-1.1807758783276683	0.6877168634318082	1.5237017451754242	0.11488376231156812	0.20310910528379192	0.5574046086955986	0.12716564316472262	-0.4188963867659206	-1.2845540219291351	-0.8471140186047411	1.2367411581622176	-1.1476537091936478	0.21098968106471258	0.5528881894288714	0.650078098851042	-0.997212524239346	0.10585512983389662	0.5006726471350523	-0.33533598949888127	-0.36210864322004693	0.42025479316450054	1.0008945101950504	0.5105839609173763	-0.19209142859217918	-0.4640479141579216	-2.106777074831236	-1.4590529828794254
0.44573685240415584	1.4100952458056126	-2.011469669791587	-0.852169725013125	1.1791909603195312	0.36837664565026096	0.4937323481644851	0.5916165987345224	-0.6719556389298371	0.7244345512612972	-1.0428819416948	0.5857382486135064	1.174730402509706	-1.2130144548480266	0.9320992188256086	0.25121745683083097	-1.3383346958925384	-1.281946933861725	0.20542787540585833	0.5888323437519288	1.7539603894377371	0.9140960136087108	1.421991243717128	-0.8610102805743202	0.9357193991997667	1.0154363031139906	0.5286709573747563	0.1331018904530022	0.14943069553694924	0.5782583534637036	-0.27825755130203045	-2.2357407128313076	-1.118994161623506	-0.16040169315385058	-0.7183558487174793	0.5172198299703186	0.44623617770661866	0.15877398242709465	-0.35598477965585024	0.18478425522067388	1.0219205956849493	0.6706826067601671	0.6688306929224521	0.7352389309864074	1.4395087631396883	-0.7768042187278051	0.3466150957640855	0.03398551139243358	-0.9906627076726244	-1.4362355931150845
0.30530973346309326	1.2703938845497118	-1.1952117792426447	-1.5355742401578587	0.17124439078391812	-0.803295591292565	0.6158108198496494	0.5833433412971997	-0.35046822029169256	0.4152325825083187	-0.44738711993297914	0.9540914341285653	0.4418726288381005	-0.1602078036848485	0.025724309516909055	1.0216424915605187	-0.7059112229962975	-0.4879839037078213	0.6444594179394967	-1.053927498759349	2.1297767675553176	0.7888173740483517	1.2111474440102246	-0.2619949805835583	0.9221067896886321	-0.48109105477247804	0.7702600798772987	-0.5342214039709995	0.01659218002131524	-0.1305438239999698	-0.15047106222170034	-2.415485427337114	-0.6600505353571814	-1.770229751413043	-0.31079830021627014	0.36844101374836735	-0.565054466233501	-0.48984358490716745	0.16588533082426452	0.4882299607915349	0.7026430444298027	1.4873092039859213	1.057071953985535	0.9040220823807317	0.6525171166328215	-1.9036976732874182	0.48629970192100064	-0.03673539686628663	-0.06594235644680016	-0.7531790618816127
-0.42698920285931335	-0.013942842847745192	0.46601017721921156	-1.1537580559474614	-0.8806607040328409	-0.9696838014404254	0.6252581190302755	-0.12498113603711332	-0.20716054929642147	0.5983015485491969	0.05637017043449765	1.1211487687525055	-0.39307610695711526	1.038312489724758	-0.9405618469861644	1.1556262493585332	-0.08382194200601012	0.659608175913652	0.9517564298729699	-2.5387916934105084	1.54543908376744	0.8609091847858202	0.883662450046439	0.10520071932425085	1.1496874154823846	-1.471438362010192	0.8156961839066724	-1.003940798931344	0.24077159554476013	-1.032772081671085	0.20064295190400866	-1.710621541909607	0.11533513208356434	-2.2376071388404104	-0.16517507420090666	0.0428795145698176	-1.5613632279655716	-0.5467074228389641	0.3906413620057133	0.7970449786991597	-0.20583539351634902	1.5001457475843496	0.5068585380750755	0.6291071041373104	-0.6671860237793048	-2.1350109659200336	-0.20666304119272536	-0.7501821518026466	-0.2069161613924579	-0.2253356895638551
-0.8614819907966085	-1.3504087293994698	1.4035143913615962	-0.19411780715788035	-0.9726339739132349	-0.176798830984483	0.47763795676137377	-0.536509931023271	-0.34827242165449507	0.8845379826086648	-0.031379712131124914	1.007231869953604	-0.5664628637055023	1.0140714793963772	-1.3045393631447852	0.2261791397172435	0.14630853474742136	1.0782283993640533	0.44758152881543334	-1.9866416305232266	0.6161210999868325	1.0619139123954284	0.8272915879188051	0.12392493397842677	1.3076835909957543	-0.9757470896219376	0.7468153956830174	-0.6701811819360023	0.2080596620663644	-0.9593857816575349	0.482682787793903	-0.7987894703922552	0.2643411265243499	-1.2665262720580754	-0.09367059606529372	-0.13510062346401297	-1.4952617918269786	0.1843475631042272	0.31664730165429844	0.5805402105590085	-0.8912587613609818	0.7751463807029698	-0.4204883545216068	0.07609380000878936	-1.3156039983114567	-1.3885448764510722	-1.219603247092152	-1.5456280488528025	-1.0079577929557122	-0.16543509785427218
-0.42626534069881633	-1.5112026887803927	0.7105095972181521	0.15562867982136766	-0.224319480278711	0.3900917559968439	0.12470918719875927	-0.06264738615797448	-0.4692201881186233	0.5698319086974197	-0.6850774314868603	0.5657934170549397	-0.12743314951829862	-0.3778125643667041	-1.1229816122174683	-1.1485899181524852	0.19105062551213858	0.48099589485955346	-0.6799668808437721	0.38994902341283305	0.021069695971203683	0.9203673006139266	0.6948191582215616	0.06291458558318311	0.6796865577019128	0.30231909860783546	0.472270629639873	0.14519719666788672	-0.47648114929978785	0.11508424572258003	0.20881314346495145	-0.25765265066118026	-0.6975458791254505	0.004595268872465714	0.2686920430698202	-0.08956827092709166	-0.22398216935393644	0.9319067991984422	0.04950342628665551	-0.2809528557623633	-0.7835482456267037	-0.00044644631079091	-0.895072916467266	-0.1280499844805271	-0.8199159389927123	-0.2864769893148398	-1.487563370595521	-1.6464722357832897	-1.3977146322878191	-0.2403729515845535
0.5104403677295113	-0.36951556179279565	-0.917094282620046	-0.8660495850179498	0.3486065812177214	-0.23833523541045729	-0.4666934421513187	0.8457314402620026	-0.2510516007712686	-0.36876015882414553	-1.2610890886105897	-0.1646281014874148	0.22148799728845917	-1.7522198678231782	-0.7904311882673122	-1.7951273267572152	0.5392991810796735	-0.33392553081218	-1.3206280089932618	2.405687245712043	-0.16352945254692058	0.025343997008552922	-0.14814369369751393	0.14542777729089376	-0.7488029645318673	0.7550925637125988	-0.24488849276139685	0.5375668725935093	-1.3158974885720125	1.0530365098509469	-0.5669631428824567	0.08563643705054279	-2.1632575948607373	0.18896232380633468	0.9851569593823554	0.02243221384868472	1.3104158334267129	0.6576913750795592	-0.19766354726160992	-1.162991747927676	-0.03123048735874833	-0.20113325603907156	-0.5640469126407055	0.43413023821114693	0.14014242980292932	0.4522075750254358	-0.4957407071564665	-0.7807558780776516	-0.8612239069005209	-0.09843363279047802
1.104728615518449	0.9918501376745432	-1.897779138852663	-2.702734164785746	0.11875733356046594	-1.669743539453947	-1.1833783646565443	1.29854418159504	0.22082287704438772	-1.1232171781255194	-1.0760898164380632	-1.0028747457322742	0.0003161930710057154	-1.6282311715309716	-0.42421876104288614	-1.102283768499232	1.3508625530026115	-0.4549634528189525	-0.5588844952364352	2.2717127787941753	-0.3449946271343546	-1.3234909309080034	-1.64305853944311	0.3111256060451639	-1.9580310698436916	-0.26704380897436014	-1.337703103862795	0.09136268746455278	-1.357162043347346	0.8523491902707627	-1.0819700844986635	0.7261945374703098	-2.901722576485204	-0.869572111196903	1.721457593719153	0.08733997724973401	1.96083126415672	-0.7628831459699024	-0.11570092458729477	-1.2109955597547515	0.7791783660840145	0.14373220987400992	0.27389086641199967	1.4074841002800857	0.5936946104452272	0.5991078707074651	1.1378052112990806	0.5087565081249988	0.11503977586057786	0.1531582166135211
0.9844994969726575	1.4153106763204557	-1.3314561628097525	-3.8225756875670927	-0.4459605794176143	-2.4934952969252158	-1.7160138835933723	1.0110235230140263	0.5674352602260488	-0.948091896522575	-0.11943134644831935	-1.6130089704492667	-0.4938023783529781	-0.010563637623926907	0.13102414518893035	0.3997913079753702	2.1931687797775714	0.07034834223328038	1.2399098339820176	0.4563777115765365	-0.7422240795160003	-2.147611235115782	-2.7577516597697103	0.386360554692598	-1.879507465364295	-1.7026166008096373	-2.15412617603931	-0.5807149557630712	-0.25485762655353683	-0.2561410540210448	-0.6275943471358083	1.5910159760513725	-2.1909523341412838	-1.9696548664247588	2.0993294549695105	0.18200591457881762	1.4431502683272863	-2.230985731196061	0.4878578321665423	-0.18940768800846663	1.2336640315981646	0.4626265108123674	1.059015896056528	1.9349700315639597	0.3423389596886673	0.4017210100009416	2.215757179604704	1.3307274394603459	0.7303984674696677	0.17694286345756402
0.5440493017745854	0.7661658829979949	0.23977884748218395	-3.1072287927627396	-0.49999935134761825	-1.7686356522096738	-1.7554468426555934	0.5334065798185994	0.6073062066658769	-0.030214354229002406	0.870959896587157	-1.6515962692873138	-0.6026143053733407	1.6555116503643001	0.7716430419449196	1.5640444653873415	2.3696567754931155	0.36168834668645367	2.6380357106395937	-1.0526607979773683	-1.0738408609788557	-1.7199570027326265	-2.4284207347262656	0.31249859337519104	-0.5821949971286954	-2.021941819733551	-1.9120200350624361	-0.5139474048027559	1.2676450254216673	-1.1317980266631795	0.5572241142133201	1.943175635169683	-0.4853117961070026	-1.905778254869049	2.0092320839597284	0.3789688585868798	0.5268309150152486	-2.465606741690546	1.3745236713167395	1.2230371276494034	1.3231143522811557	0.29306930071126447	1.3801987041439938	1.5118844619908933	-0.03311758051779702	0.14593619358472062	2.013815585237151	1.2580430466572818	0.7470083955282771	-0.0968702709218146
0.3240790520954115	-0.15231816635102136	1.5288924646038697	-0.9516847958037771	0.03047360775722518	-0.042584548557558735	-1.2723125627619152	0.4781783775317082	0.5751585228941695	0.6874610981104023	1.114945981911914	-1.05052245533682	-0.15621149353167857	2.031425333463151	0.9588347168271469	1.646217940256097	1.5299154947425762	-0.14844558292081939	2.492063445314475	-1.0461303172414496	-0.9970101013576764	-0.43333101469801555	-0.7748772779406409	0.12998782973978876	0.7577687526278719	-0.9691701893336943	-0.5541677843615211	0.4659502483512696	2.0924869939044335	-1.0003271641319207	1.3643639456321663	1.2924578245463834	1.0071060271836394	-0.7551437294022862	1.5508325824620601	0.505469646227542	0.1907166506251041	-1.3119827051239155	1.8700668075654208	1.9951831534233544	1.1601454575554633	-0.2657962706226453	1.073599674358133	0.47603597155139354	-0.08753096323012301	-0.09567085458932481	0.7784207692932987	0.6667934053443465	0.5533377138165513	-0.4059323058158977
0.34179922548189073	-0.5869347777191819	1.7372399514544103	1.06935315869226	0.372602095816517	1.2182254166801114	-0.5409769615579268	0.7725687972205116	0.7827709991463859	0.5157741431609776	0.5692339006148831	-0.16755213465883054	0.3173155477176541	1.1382687781477316	0.3151991624831105	0.7990585600486786	0.0392682828821711	-0.9912353523784767	1.0568723131802875	-0.18631503031378097	-0.6588894848927669	0.5078688845731938	0.8394484682894173	-0.1263980208508145	1.0855794674198112	0.2584630077058919	1.0043503317211926	1.4750420091839815	1.7751694318622633	-0.180469359891506	0.9334176269098046	0.1480737668557986	1.3740932825737648	0.328365242365814	0.8278043110656227	0.27897864832116015	0.6446612219341298	0.15054000389070124	1.3774054150384127	1.612594542745116	0.7012523759812102	-0.7531813885121384	0.18354762400601635	-0.3781648387350252	-0.06106686401916424	-0.30882707047130076	-0.6428584736511777	0.268476078454	0.507045888396799	-0.5309400078809765
0.19989243321390274	-0.5050234322384812	1.0494629180198134	1.6681904152950555	-0.030335871341183113	1.166954848777053	0.1481224895195227	0.8291268597401049	1.185157979999871	-0.2820234907663459	-0.04733846177516588	0.44541321279792456	0.28444752865026074	0.028964996605660785	-0.7274495921479405	-0.28090498291981764	-1.2158713883957695	-1.2509676973915316	-0.3239880077980605	0.18376127526024866	-0.5563753335332736	0.3749534876235764	1.1192906146373234	-0.36443887463060126	0.48289714641914727	0.5259574012765317	1.6851515730315556	1.5242821608165498	0.8762502587657879	0.46113401031138657	-0.3677777950637214	-0.4311985298850701	0.6861517101345612	0.48399097850735445	-0.049187236184292424	-0.2718452564492155	1.2089286495706546	0.8180535248931959	0.0011089063868373983	0.4602931774528717	-0.09600979962916427	-0.8885897481415564	-0.9866675835569695	-0.5682905619285461	-0.35681327306644955	-0.3456425032332218	-1.4878331213014169	0.36570871885436	0.48097014345987954	-0.5233842152126087
-0.26649913136022935	-0.3166536154063421	0.15981308678378675	0.9614140806084622	-0.7430383444594323	0.3992525864625563	0.7326200506479297	0.3173657221661871	1.4382057634754675	-0.8428769796784021	-0.007384451772324779	0.5144526812269836	-0.09925258095783425	-0.47875241923909	-1.1985118668449395	-0.9924835225435914	-1.4864181700472991	-0.6941479409508476	-0.5834384585114717	-0.2301798679812859	-0.8378257232389178	-0.2892800427108741	0.154946834966385	-0.3343981478996227	-0.11876018320583283	0.06444002293520021	1.3051626285757718	0.6072531479753325	0.2856014093138208	0.5163015697580594	-1.237686887512459	-0.01926330416298098	-0.21659922087008643	0.041998210185531425	-0.8304205931786686	-0.6873642380604204	1.098671103037204	0.6818666255966364	-1.4024932015443161	-0.564965354444956	-0.9404134548945974	-0.8102936883238049	-1.874451197962735	-0.23390621057023478	-0.7538762055309663	-0.049524160810389954	-1.4738848472238535	0.6387333754988059	0.14855043245081145	-0.5032540574929133
-0.7147641863472239	-0.2373853252874647	-0.3879779986502403	0.1409872725091119	-0.8745218091068837	0.1769047783791078	1.2622558898707872	-0.474374426060696	1.3584820073342534	-0.6556197338023209	0.7053953922765844	0.2746094598313826	-0.2128713221056167	-0.43234902161744465	-0.6387213332702532	-1.108299322099379	-0.7824419740063222	-0.007869795680568519	0.09243558571361876	-0.5752043382716977	-0.9880313363254032	-0.37644515759357394	-0.709923262676313	0.18401746248312867	-0.05364856668801802	0.004864359636580798	0.6775296436938927	-0.328389995757792	0.3347776915896149	0.288085049403329	-0.7748131078212314	0.706948667658099	-0.5212828688657349	-0.035072885870488596	-1.216608229144992	-0.557078126470489	0.22717708801874678	0.5923503600456723	-1.9160337330038122	-0.8092281304695346	-1.2923366771522036	-0.803937543842216	-1.964520117869066	0.20568207639983063	-0.5614617261008273	0.4789339429202566	-0.8067086811680348	0.6420046216707679	-0.4521221853039138	-0.41415894558453836
-0.7382166671803632	-0.1658310859529242	-0.39629220918137353	0.14561811627097082	-0.21967128690131713	0.9557650046865651	1.6021329306843384	-1.059399277879569	1.135857817079362	-0.05192762379001682	1.4500324535944373	0.17651988741187624	0.16125214030861265	-0.21933538695928836	0.305645016699161	-0.6573785288613513	0.11323583219981098	0.11114451486105434	0.6406265600036289	-0.251521870941755	-0.40769129477841015	0.3724404570740733	-0.33288368580295674	1.0004315267402262	0.46950524719140674	0.8262543452246647	0.6154601477526223	-0.4654891024463749	0.6165072549098335	0.1673165916719481	0.5735788913029908	0.8073512858556987	-0.07632625435523438	0.6058200621526963	-1.1672292079626603	-0.07895319391936856	-0.7867722617552587	1.0457196901163277	-1.3469527414432714	-0.32318506067666525	-0.9279890223574343	-0.9314445412640826	-1.2427890690421048	0.49473928856276994	0.3782993310375653	0.8978085470046521	-0.005789036976250086	0.37874410136601594	-0.8588056614526793	-0.15474563756748672
-0.39458272305806347	-0.08564841454876446	0.109284320093876	0.7796166278672155	0.48506853061872157	1.8866935467899053	1.4310774093826097	-1.2990387372615264	0.9854468656792238	0.24418267899361012	1.614517103281441	0.374807726633923	0.4788228400169675	0.12241964518619887	0.5625597997658168	0.19941103583352673	0.35262821363631186	-0.19395344073699172	0.3535905399912761	0.22597806636975853	0.7663044710944492	0.981402498116952	1.0396077072232468	1.4825759034898116	0.8226740576053628	1.7168596527353095	1.0073256988481756	0.025132815689567864	0.591103412415042	0.1032194747502593	1.4886448238523207	0.2052890967101786	0.6156624281955274	1.2978177919980676	-0.9766012609382361	0.07833003453142692	-1.2990345988457639	1.5199500018588632	-0.3151878570749251	0.31788337015994356	-0.3042309866113598	-1.0143850643879362	-0.27088528122659133	0.5929836474391955	1.204238110013741	0.9583655361691891	0.3745624245764638	0.26522339107058873	-0.721906416680712	0.11960797711480721
-0.10732209011400222	-0.25890092188876324	0.8935643229355501	1.1221311856652076	0.5092668129881601	1.8305516934447517	0.6446997296701692	-1.3640808286659962	0.7279185253478005	-0.04860104631697723	1.139180240331739	0.5828554640766493	0.11696001637234246	0.7605278510747319	-0.14081369831741727	1.1344971924239209	-0.1537172139240871	-0.23688055074980854	-0.38220004614764985	0.04032015653824184	1.6467645596623566	0.42723470232911137	2.1059215394739703	1.1229201261275867	0.7289263287769454	1.6224192148399181	1.05308054257425	0.3162421532827002	0.24128113225918776	-0.14064317829490566	1.157963123953075	-0.27403792928750637	0.9208409324241366	1.1981469967712783	-0.8868888535865795	-0.4189414243093559	-1.2019061965085192	1.1533494989568978	0.4059532519847814	0.6214272264117574	-0.1340560718840926	-0.9160915584971396	0.32753506374218133	0.47912721285312054	0.8993570648131343	0.7400694747379989	0.11250490082415449	0.5498826757562699	-0.25760879499170614	0.05452764823124097
-0.10636191786691941	-0.8416822066140236	1.4542185288070477	0.6223623381088329	0.025939281286904214	0.6933823876896595	-0.33142572949561316	-1.2985115920060106	-0.04627532050229485	-0.46975911024550104	0.3787791122885406	0.4582112508324665	-0.7460261689182771	1.4292481405435686	-0.9831474742322124	1.6925611247874535	-0.6485561920621472	0.2063721729462912	-0.5823231987509345	-0.6548017345130779	1.4956090093179946	-1.0098333709173577	1.90443515877262	0.1429227797303659	0.3964875921218348	0.5957722463810735	0.3337691768875169	-0.04004275752167507	0.07064478188694348	-0.4232454768872924	0.04527783289169674	0.03032056766910439	0.5948534394371338	0.2968514171479979	-0.6975245278699569	-1.0581271947270154	-0.8268383285853583	-0.11270167015527524	0.5553734992901784	0.6341380548029418	-0.5317716439534267	-0.700758568742913	0.46118461589378484	0.1308818055434872	-0.4275499035525976	0.49150691510097927	-0.4675943483939821	0.9167392039368717	-0.041747176303487815	-0.4526704533280333
-0.18435078429041007	-1.4527941143704786	1.2614870362832753	-0.36462241206857415	-0.20383836989675252	-0.4588222929178034	-0.8224323361485991	-0.9221230029377303	-1.3361531154646056	-0.34813827611839127	-0.37934963767539137	0.04548291840458688	-1.2282289744392105	1.3997190550633074	-1.0658821167620065	1.5765146988007464	-0.35752316787255234	0.5341035485521898	0.20540052324224184	-0.8240474133768444	0.5188559461847586	-1.9208431808049469	0.7098099860765746	-0.6479331355521167	0.05134953500147323	-0.2863127558894195	-0.6300909216404507	-0.6564761331110144	0.4901477074698805	-0.2721861837956436	-0.7407271119554005	0.7826518591976331	-0.12087947368034711	-0.6056942196598325	0.014723744773614373	-0.9994541831850992	-0.4602912763386553	-1.3466971552726925	0.4015610634902787	0.8076915596593687	-0.7513393454054144	-0.47304775629309476	0.5594287878907324	-0.2929396743275387	-1.4729482075869411	0.30392472684438865	-0.7511589277677941	0.7888448509071618	-0.3676940200750708	-0.9996065715118876
-0.06824355701750291	-1.388046052270484	0.2587163158759182	-1.0651119325142269	0.09179319938562774	-0.6089646575392543	-0.5762817286726677	-0.24744211773219946	-2.4412500626094356	0.43289131025066446	-1.1009027730999414	-0.2588592239325643	-0.7657805893969415	0.3032440706198479	-0.4847176058972978	0.9289072170106003	0.6008647805558267	0.0773698806453061	1.365196545832677	0.07071322628263302	-0.3591179906303675	-1.3371362314848543	-0.4244319197463898	-0.6929055166633875	-0.3318314654136331	-0.3025400864940931	-1.0122761053401612	-0.9230595713129357	1.2758374147354097	0.4288174294465077	-0.6858908061419127	1.0627108385210877	-0.81019613468364	-0.8280978195215636	1.214895582314799	-0.09357309002580858	-0.1109411354593839	-1.6079240887499853	0.26974681503834913	1.3987651313026856	0.020118622295449886	-0.168688623783421	0.9585299944055911	-0.456197583322859	-1.1157806293665031	0.036582360958759275	-0.4355229786065092	0.008982265014689276	-0.8911716091216941	-1.037184519041241
0.1647223135324022	-0.3533785771261407	-0.96033701245355	-1.092520707539654	0.3129436194783859	0.11008495770993348	-0.05938506129153746	0.2618096817110173	-2.5317699972946133	1.2607357037338827	-1.7544176943731586	-0.15745505254541112	0.22365208643206339	-1.2321756225610774	-0.10196147224069829	0.22529829773735793	1.2661181740342695	-1.0176064246551373	1.8098789124025678	1.2677254833198197	-0.45348811417099627	0.14741460175732504	-0.7774988712907908	-0.26697287476824827	-0.7300727268025929	0.0429912263527769	-0.6768409180775411	-0.8183344238059871	1.6898487701285791	1.0685414608848276	-0.29518666512980496	0.4802149500110115	-1.2215566911318705	-0.4692143735556975	2.155140047117015	0.8697531408287944	0.2749659200191712	-0.9023187348777395	0.2475476141330615	2.0320715385020716	1.6054220740182379	0.36517488544153126	1.4363177411252197	-0.19463930999313767	0.3411982221323815	-0.4581663736244678	0.14723609004676605	-0.8977259747087677	-0.9398923205004107	-0.4577201910834659
0.23892904694494044	1.126717662179647	-1.6570171301327699	-0.6644201995389386	-0.16499566614840142	0.684384716694526	0.03400102463555047	0.13722679278932018	-1.537934575263231	1.3997151007535371	-2.0947074488090496	0.24384670932432942	0.8993383351193334	-2.080624122733306	-0.3130270223012005	-0.17728281945848548	0.8779774103440059	-1.9208939402292418	1.0448852794347177	1.6075225258872836	0.09262489038761858	1.028381870869443	-0.46611166926939274	-0.06880874958222162	-0.761800372322929	-0.20757837671158447	-0.26621893424100956	-0.8428986066520735	1.174115159631225	0.9068590753873399	-0.3010372165716939	-0.37627430512627685	-1.313315578790966	-0.08319991146985153	2.042737479685521	1.0808148307594172	0.5569995981086111	-0.03508443833862477	0.3474521354260427	1.9552318652007132	2.7601573879698544	1.0723680464658458	1.4775504740190848	0.1922581440085112	1.5552917051626385	-1.140983274803725	0.41416201236230926	-1.2218655228048252	-0.15342674533492273	0.30548857839878263
0.16778283332378294	2.1356216380260475	-1.652243277051686	-0.16326928606031244	-1.0200555490147158	0.4696448059083383	-0.45749989093182386	-0.4124724410100535	-0.341229401037401	0.743737907206101	-1.866609080194893	0.6157945340317627	1.0486250700061568	-1.7766386974076127	-0.43088127814744165	-0.34054250473839204	-0.23207021476299822	-2.0580942578852817	-0.39542121747034	0.9850679956850031	0.6540640937077112	0.5353181175127082	-0.005596452401040776	-0.3117246534900516	-0.010038772756177783	-1.0653768666486887	-0.30241521797795834	-1.183554763324531	-0.06047430634005304	0.013829931367460973	-0.6940207696894478	-0.6537238548486443	-1.0770649200332572	0.08222618288179248	0.9450815427801577	0.695570420816429	0.5020724208815307	0.33008167766724816	0.7052519676761734	0.8084657726224583	2.3116812452828293	1.576311548915639	0.9365001470822013	0.16430588716167938	1.6783197538415524	-1.8273602673470084	0.22457437834753777	-0.8108828257825312	1.1591206483782222	0.774962041855145
0.3137949189553466	2.171392565585096	-1.404698071799337	0.2812440933102163	-1.2050517461942167	-0.10783128967210562	-1.006836384803387	-0.55927026278645	0.015771723151882924	-0.08309330929794251	-1.1849182106944143	0.7771421703179354	1.2205836940809616	-0.9558847578932361	0.4279207081119731	-0.544495212287873	-0.9586276135166967	-1.6312218373857024	-1.5062531555019227	0.4321263125137705	0.8370769030227669	-0.6356832580463198	0.3021361696018795	-0.46969737648028026	1.290392414379447	-1.4296030214670197	-0.506644292906039	-1.2648127062681966	-1.1499371252225694	-0.6622166968815658	-0.772572123071018	-0.20074416006966442	-0.47697037789548813	0.28331526867032036	-0.20440433068782535	0.5963474154398405	0.0990801448547125	0.22578934007964627	1.370817570392916	-0.8808821376823122	0.36566619860439836	1.4633930507263706	0.25545629981713863	-0.4836878128788341	1.1713523189899537	-2.298873583549937	0.04146463124695827	-0.2468412279150716	2.215050776086622	0.8797170571712839
0.8359457771938236	1.4817816157519552	-1.3571611572623452	0.7143571060959678	-0.17156646361989167	-0.2059532661501301	-1.025857155503384	0.20887871984163703	-0.7102669853841764	-0.3956357851011124	-0.5376385742887216	0.7703145039483856	1.7409054384684868	-0.5419253985254595	2.02446459922958	-0.8440269931592523	-0.6409053155072284	-1.126863734628958	-1.7018849893307606	0.7076603850738763	0.6954157986532796	-1.2344107857763196	0.4254144888667689	-0.033260131482827276	2.141003947793871	-0.46119808987854644	-0.2483866466462667	-0.3880467387355295	-1.3241673152689923	-0.3271091007951346	-0.12503512484999083	0.34244013975718857	0.36367530133522663	0.751399285741257	-0.617949874083298	1.1521679980060286	-0.3726024334521577	0.023833441569195618	1.9417332566761243	-2.062859930244616	-1.7189714630242734	0.6908877566314999	-0.03772629918213623	-1.3524781395761163	0.9675373582849119	-2.3001411081868572	0.3222712774434299	-0.2536763418545878	2.29645185077003	0.8342791097799721
1.2664634871351026	0.6744618200585362	-1.365316847299619	1.0461365524162822	1.3892663437778356	0.29626523107799785	-0.5260150054566183	1.3420620267507835	-1.8061361985655286	-0.17116003282981077	-0.312487421628779	0.6212718664612044	1.9727319949837585	-0.6838131571448329	2.9901925780740615	-0.946378000573169	0.21176412628925628	-0.5961894440533206	-1.1439147513420516	1.2588298268424005	0.37630692419290573	-0.8127917149629033	0.29678109347388537	0.6879383565368075	1.6214262493031222	1.2044154413790706	0.47020763272019117	1.2594970446008196	-0.5845267281106856	0.688438770272332	0.7061838841242223	0.33108750965353945	1.0288610130757583	1.2285533576763636	-0.4988326248090997	1.5710295888179322	-0.6433495313584313	-0.16552778543432523	1.7014140378341822	-2.078478880053548	-2.577616877324318	-0.317020476831478	0.08732760409253176	-1.811908359558575	1.1387588840047862	-1.5699700242007926	0.8770584599857173	-0.9433141125441018	1.2369219741732649	0.7225252677644416
0.9136201496597678	0.13944292246380569	-0.9339606616310621	1.0317648764118992	2.209764155429924	0.6176412059633442	-0.047789554987542664	1.6905159128873604	-2.3090481596248287	-0.026514335713004586	-0.38535151544398927	0.21414154926933784	0.9787227996939237	-0.7258599900463324	2.3098938288776596	-0.5769896596836375	0.5388093613711523	0.2627106792045459	-0.34157007116373744	0.9460356067118338	-0.14383305205467936	0.01835547859398979	-0.20970330426520353	0.8077134541369989	-0.12053118664400225	1.9892758449320813	0.8400988462626339	2.5225117895175777	0.3366077283699597	1.2125576126468403	0.7610556335699624	-0.21398071961219503	1.0770803585751247	1.2078813757176767	-0.6590180026064589	0.8105251235783643	-0.7304464139273434	-0.5021826314169684	0.35692768481206333	-1.2010479356375041	-2.006009322031311	-0.9879958955035143	0.22069163580097817	-1.5898112511110352	0.8107664602152388	-0.12141213579622386	1.028440518912402	-1.6690945389659293	-0.4339445364067443	0.4293633391399912
-0.28386219966134524	-0.1255002944956097	0.04588636327784762	0.582202197334058	1.7348915572565347	0.06212560197618009	-0.002228292322992717	0.779484060765778	-1.7782314270182131	-0.4569045053838965	-0.2879882944524887	-0.4923460027270975	-1.1151894717498136	-0.16389642584894432	0.5596315452157206	0.11085449633556081	-0.04214885363445993	1.3808410562126145	0.36199599918771963	-0.39588771717787774	-0.85192476449673	0.4858072547813944	-0.9419073586184248	-0.06170186564347302	-1.8617976353582617	1.101913238100651	0.20502683545413997	2.3666942510851032	0.6734629655607403	0.5084263334425414	-0.18454808124649622	-0.7603597542931354	0.5445544404211551	0.5486834187071691	-1.3677865429523548	-0.9732269027254676	-0.8221941241496576	-0.9493803443327847	-1.4266761888459931	-0.28140708137533427	-0.9084446535296797	-1.0216285840627866	0.07766132274355783	-0.9212069396835412	-0.5722259337094545	1.4565411974301399	0.4249419679670373	-1.626147750638368	-1.7889145390933685	-0.004604678310437402
-1.5272492917240157	-0.28663679917723034	1.019823781106976	-0.04533780085418087	0.5572091979584212	-1.0778707517943897	-0.2554170198845273	-0.5793699770117677	-0.4616100421708225	-1.1922584263583327	0.22035705513446788	-1.2351959953398435	-2.859514827050705	0.6769938931730549	-0.6560718976548557	0.5915633417278802	-0.8538514306043424	2.07132995504213	0.8409114969614344	-1.605722737281094	-1.4304692538068202	0.43937797128484923	-1.3756831070178597	-1.2279270009401364	-2.391603938568658	-0.5776003642856511	-1.0276048997185365	0.9531201612348648	0.2659563784106949	-0.9110081575058153	-1.22888974762096	-0.9063397630284865	0.0619958549570808	-0.3384882361136105	-1.9151696587241425	-2.3028202614823594	-0.9380285089050007	-1.1278165851262958	-2.4806552913882323	0.05305147442621652	-0.2607969865483321	-0.5551808219944067	-0.20672645873724443	-0.18929144329405254	-2.2903483343091215	2.2156230029442248	-0.48920791682217263	-0.6068578763248121	-2.109549206811314	-0.20577108554553025
-1.9441535761427295	-0.44739091811239645	1.33140778419012	-0.4567159155401389	-0.38035690312541415	-1.8270869775909377	-0.4118237267846308	-1.1331361820495969	1.0388395354512532	-1.434098493894822	0.8578123372999171	-1.6137347761663638	-2.893156478095056	1.083230587535785	-0.472103469772854	0.4403009592415849	-1.0445300648364517	1.7488841100766983	0.9067601188670285	-1.53775616746586	-1.4686059123546165	0.18201562500202947	-1.1042204775078437	-1.6176108837919463	-1.5910917584103659	-1.4914575027600856	-1.7279734352494343	-0.5277202269179854	-0.476229990699516	-1.8470789127487306	-1.24296758951231	-0.7197066421816579	0.26661648311385217	-0.9426648249737593	-1.5155126533977463	-1.9270719398098024	-0.852668244486636	-0.7689426894940234	-2.247474692791873	-0.22014281531028806	-0.2876476021367651	-0.011908131501275059	-0.41252628667075913	0.40384015034624876	-2.9782761066975727	1.6502602167750782	-0.9507759416323245	0.7931912352109384	-1.3980767676766812	0.1461310041873038
-1.4995307510452804	-0.6304678788405454	0.9281969327632493	-0.4599010217198913	-0.7418336884072372	-1.6334640550080273	-0.34376193684624745	-0.5584088668555027	2.1116467514457753	-0.739691854052014	1.1557448242485604	-1.502324441696941	-1.4469478233654025	0.8823188457656606	0.3513079162122057	-0.30543994056964474	-0.6165773391027216	0.7232876209132806	0.27071281110977213	-0.3918143767041364	-0.960126200819949	-0.12735249043129324	-0.37023542417199207	-0.9704919041950951	-0.4055298533933733	-1.0642964770076921	-1.2878606842136842	-1.0587645264779535	-1.1434049966906126	-1.661325764517996	-0.0706521534377866	-0.5207530579109287	1.0516934156441882	-1.126514242158353	-0.4350357869150148	-0.2718848886415033	-0.41347028816693543	-0.11333959927869226	-1.3248293975546301	-0.8172654444934313	-0.5984225451936676	0.18726752334812563	-0.6512417874958705	0.7615648734599909	-2.1096662994429316	0.31388922517711093	-0.7287457768422663	1.6731112354484774	-0.33785813144517857	0.8256886805623603
-0.9218812675837731	-0.8187946688759221	0.34547208697748394	-0.1194191439220397	-0.8277845768792075	-0.8862976568961899	-0.26011734684173676	0.24665007049895568	2.3166441790427856	0.45500681343381694	1.0149708352627453	-1.1462609786851439	-0.07351458547005028	0.6293106630724782	0.4618166945534282	-1.2545695055149413	-0.33545438143700534	-0.043651794337525765	-1.062690825384828	0.6311350839792864	-0.37541729631046733	-0.5434898805626676	0.12732376720634864	-0.10122488461998226	0.1814008364730268	-0.10058500941523864	-0.2577462161900496	-0.6636157008135002	-1.717748866930837	-0.7753104806165818	1.3256899940538793	-0.5270399939051532	1.5615236055115647	-1.0564130285264899	0.1623521784519855	0.994112711623498	0.18684811030028614	0.38277658601869236	-0.7448461416388644	-1.5581526355358504	-0.8479194097996496	-0.13191523424704682	-1.1888413994128348	0.6882371331593891	-0.5334882587001548	-0.5738990301696524	-0.31188677685077415	1.5486135674298893	0.3442575636401107	1.1912439660687513
-0.7390950737364143	-0.9198522092512633	0.03632084352777243	0.44951645797478496	-0.8762770019745144	-0.26584162868982014	-0.29657774688416233	0.29473330112587515	1.5776589910897187	1.2873504294346414	0.8079675892299434	-0.7671206921894457	0.15227543398554935	0.8231241761270397	-0.4230228829336178	-2.0308616863540068	-0.6822516964978672	-0.0055197102762148285	-2.4751887660276997	0.8226988210822636	-0.10193849847786379	-0.8800473451809047	0.04677480295603673	0.07633483361165168	0.03649645495177464	0.3836792291933972	0.38921604726123227	-0.05456233820174588	-2.3507623240161943	0.016693660529771615	1.9096298069134199	-0.7496628612843591	1.0904662878388152	-0.8044563490005794	-0.41032091144517424	0.8335788987649796	0.602646057790399	0.6798732146479213	-0.7759131439999604	-2.315169875111837	-1.023870232335748	-0.7856856017660748	-1.8705695582455022	0.023559491647769507	0.5307032824217554	-0.2944577195399082	-0.23979577736827348	0.6733285645810568	0.5423000365021697	0.8904055455318286
-0.6464881358775584	-0.7754759508327589	-0.07435144891657576	1.1592466406107016	-0.6907637644080913	0.13246933182321496	-0.2731514432590342	-0.29211951148554566	0.3736944984996498	1.3606194957983515	0.9103763545938646	-0.22341725344848565	-0.20910718071407808	1.1963254093621585	-1.2492166980344692	-2.4461079106454693	-1.2093056635544044	0.4137937809557441	-3.055092857628828	0.6460918650798524	0.051118907044402695	-0.5984273433275737	-0.14861566460491826	-0.4301868860734924	-0.2355838133068078	0.3258360370247399	0.4067016069746013	0.3312900836646237	-2.883554371466927	0.4451367581091545	1.5807930372226242	-1.0593113277320962	-0.06122863605854139	-0.25685659856852017	-1.4346541359653049	-0.07007744255845307	0.7830161685136744	1.201883655666598	-0.6762868527683858	-2.7042073720754547	-1.1385954511078655	-1.3169022140292845	-2.0209832527135725	-0.9728810727076341	0.7359142118491542	0.6603577946675526	-0.45773664116218693	-0.25819530697797666	0.7628447621972341	0.27481269866360636
-0.014598003451378313	-0.3393518380552967	-0.292696501777463	1.7663709245661086	-0.05115573902289295	0.7106822406885911	0.006279591871893864	-0.45493813285649953	-0.42600175360373743	1.0207992170821938	1.2366047424781696	0.7186115940246872	0.1320993587007824	1.0192480947045062	-1.0222126370226512	-2.3696186546888653	-1.1211669530422244	0.49247680139573946	-2.388600072666517	0.8071560956652223	0.5716614220282322	0.5767283526810635	0.25480163317442855	-0.8314009200790765	-0.11331301133204574	0.3921124696277112	0.3817525431030246	0.6675098306542806	-2.8100551760908363	0.7908712870380433	1.0355796629957752	-1.2027876352662454	-0.8113756245937961	0.5378468442496976	-1.5334745419097833	-0.2998567712274027	1.05655524976127	2.1124540227144264	0.2633049674876704	-2.179143770176068	-0.9267981415242575	-1.2905198950932304	-1.1593892518152356	-1.5838713966876499	0.6189474052962062	1.1778239999003237	-0.5001771399044955	-0.6998529529085015	1.4174202767509896	-0.0499045347244909
1.1236561378360983	0.15953478864705592	-0.6036908224304828	1.79764236643812	0.7651702487988884	1.4841449634444845	0.35715224804317336	0.475573974089248	-0.20868000426016622	0.7384079223519527	1.343174592221688	1.7940041175711978	1.3838431059347656	0.04992621271892234	-0.08354273953636701	-1.6244970745602814	-0.3283546920258699	0.22156820075103356	-0.9962707834133814	1.095471164490403	1.4804819293963223	2.0719055561598276	1.2794686641393904	-0.6031347680033626	0.30231105813138515	0.8505491890935162	0.7268767555935264	1.1535338322237538	-1.8282249413504508	1.1874121562727096	0.7757670265839759	-0.8551982370069577	-0.4426115189459194	1.1405321352878472	-0.28570288734943605	0.48456575032057453	1.6584987889625735	2.769022598939836	1.6447613536068606	-0.6504492271506908	-0.07974423766763326	-0.6348515032830944	0.27101392759828913	-1.2101611486918549	0.5899694671405737	0.7822089567009846	-0.2033924059738591	-0.6042067329496783	2.2083957725725263	-0.0018194150615992004
1.9133819058837858	0.3568703482452452	-0.6519382818056088	0.9234051419540168	1.1527208564962466	1.7197240679389387	0.3678490567677642	1.8970975078666128	0.7990704145692222	0.4501958069552635	0.978266913712064	2.2103476726657307	2.282386383281749	-1.0597613674457047	0.3164244955817785	-0.18216380612949432	0.38298860906675963	0.30349136279043676	0.12259114019510436	0.6385851929614786	2.1024712565134327	2.8104024623252277	2.109827531108325	-0.10365848991089494	0.5560314962709046	1.1334295414522706	0.9662909399905808	1.4586207487125125	-0.3363725939560148	1.2690579167142826	0.5494474041685892	0.09728998187334968	0.6113463619845747	1.0669103531324733	1.2206134499183114	1.1666300484802745	2.2727241127276554	2.247423713444693	2.239155941028386	1.1045280223975311	1.2420857242652765	0.27706438600145256	1.172137071893813	-0.008203995329029087	0.3836754976223434	0.11974688842911112	0.03201864288129592	-0.27836975880992265	2.3692403090981027	-0.1147222282695837
1.6199027699275106	0.12856546167307092	-0.2652779789483201	-0.5242686214940094	0.8573804914538489	0.7780758887033834	-0.003990829641149512	2.5477201914298426	1.7193507986174263	-0.24517165283114317	0.4257279485877403	1.4663928053960806	1.6680762427501703	-1.4095943146570995	-0.41659743854160963	1.5470980316447132	0.2940190189588706	1.1235437437251174	0.40350850193547316	-0.7612113583848604	1.789094471424268	2.2461973185521265	1.9948758067074592	-0.03670847979173497	0.47061868888366154	0.6601048539447246	0.3527925065605838	1.0595821162655952	0.7917358645946793	0.6863347959730003	-0.11181897727031362	1.2423237666894644	1.267921972891279	0.3662661694158796	1.5941268286421373	0.6668888068609937	2.247975612756796	0.4907996150131789	1.394218977477226	1.9337357727791498	2.3132050435243725	0.9382703100094382	0.9151270140907735	1.175332630371251	-0.31293685614661126	0.13220968648203255	-0.21679076956536816	0.028918198138448335	1.5470485338148223	-0.7836386697678075
0.5308468912238784	-0.24131254962333176	0.23744025508064256	-1.592252416363209	0.26974456606098235	-0.8293739346411378	-0.20610632691793024	1.8783111756392503	1.8982397519493506	-1.2964372741538415	0.2318723240594066	0.1314083899873639	0.049814595020954026	-0.7817699339483616	-1.4774033321893032	2.7796030262749234	-0.3743595257448573	2.072174805519516	0.13415979391975616	-2.0763526870939644	0.7628191587283792	0.9069389086973605	1.1356556492667782	-0.5042077023305139	0.35488962333903074	-0.23694939036971002	-0.9364841445707817	0.06338106212252136	0.9955879246328293	-0.22448434312944887	-1.0222938911753219	1.7974401989824078	1.008775938067319	-0.3118134283951595	0.6916666089730998	-0.5997971315722355	1.3402912801198368	-1.315750277631669	-0.08901432195887202	1.3670560988558593	2.3957849961291915	1.1385532465566905	0.04209089758510899	1.5766394230048344	-1.0442412599481168	0.942418030144601	-0.7781654485355126	0.3512993267954245	0.29945309055265523	-1.6252184648787067
-0.31061814225170575	-0.3591593246869474	0.41685387478256564	-1.4977085461389423	-0.056702477575702334	-1.6525617035064786	0.32634532031418145	0.5945343998778324	1.5151452120053581	-1.9396042456718605	0.6098443779957649	-0.49763551323888977	-0.8643293120115179	0.18958138422266008	-1.6297658628198521	2.8873560192069836	-0.739934311680451	2.1787106772729454	-0.010778771690591113	-2.15946933819355	-0.009972572249432354	-0.18746945772672932	0.46148705479196683	-0.8509672702326454	0.5818779661525597	-0.59152346486847	-1.6614667440285247	-0.6542968098856208	0.5349785933243332	-0.6005314819719277	-1.3419921000071025	1.317794766275994	0.3716644406686326	-0.33357845673997594	-0.29637663594593117	-1.157268025326498	0.10490190350559175	-1.7767579211115856	-0.7405037862132494	0.11770544459309147	1.41060352963056	1.0753146413578565	-0.33785017858017213	1.170730963063206	-0.8781580581019007	1.7768103606765009	-1.0269125048966763	0.8225264409752945	-0.4403392472387809	-1.8241546538176767
-0.22971965907576775	-0.1590748735050721	0.2758317346562957	-0.4323292940715292	-0.03049390725394495	-0.7903064271790163	1.4132901204887653	-0.18331051028319872	1.204140315071643	-1.472573525343716	1.17262282695211	0.2981416273656667	-0.1545191266991098	0.6959277991824828	-0.6486577412070866	1.9378624839887055	-0.3054136755080883	1.2948398574172875	0.2857416479672165	-1.1367365172958708	0.14184758780229595	-0.5170627078769255	0.5488450201991724	-0.44591302358137236	1.0828959065021742	0.005949886556660267	-0.8231728367067938	-0.35368909894569933	0.1696398122700458	0.03524467837022548	-0.5457636204990145	0.2642500935822108	0.16795142495711687	0.29385514939176277	-0.25464973330847357	-0.25813160566694354	-0.6121979674945494	-0.6822483524336844	-0.036438499524633856	-0.5755610205384736	0.0540949188348308	1.0467756248612277	0.20965411571615628	0.5333997562386328	0.418535087875702	1.9258626985743845	-0.6079692194544699	1.3412022727289448	-0.36057490006947096	-1.0909068695055464
0.45132283965621645	0.06774586839898156	0.23966045163409957	0.5448390016877905	0.001447357814792518	1.0190027379994988	2.183965614018675	-0.09145122528899677	1.1588462365374044	-0.17253389406393607	1.2799152060708487	1.809270094513132	1.2467964458988183	0.4436673340664379	0.5184244681899868	0.6881976100202302	0.5490314925417965	0.29875362646550874	0.7980676692620234	-0.2462984016612578	0.8588332690915191	-0.3340974371931414	0.9939408130890961	0.6123083779666474	1.3652622526301106	0.8412852794982878	1.0793826713568135	0.646789970887576	0.4018149738830468	1.1919033683224418	0.8165551636867241	-0.32074372942116386	0.4364660640079184	0.98944961990294	0.6760344503870604	1.1989353266229832	-0.5616729008212537	0.802061439483055	1.0307752512112953	-0.09269359882818355	-0.7286938828250046	1.1149590753604108	1.03233258588782	0.173199194039697	1.8578689349275128	1.4767931072777285	0.1996305150930012	1.5294363850010433	-0.060692794837111805	-0.03987868264071162
0.9654836104079804	0.09769500795999496	0.5643150244530867	0.5261396217744654	-0.1739947311938699	2.0774003574110766	1.9952551406902603	0.2812040616957057	0.8805254814029397	0.8748481511189526	0.6376434345735145	2.555416938152861	1.7152123034154092	-0.2921883716745149	0.9616339332190419	-0.012422344497282904	1.180815617839267	0.0238092731726193	1.2129180429018231	-0.2733516731056406	1.2008573015334056	-0.08069855439857981	0.9749782634710482	1.6866904858972676	1.0297465764228602	0.9076319507849652	2.4264462472409027	1.2109910444941052	1.1130959128313511	1.8857051495374384	1.5749990491912418	0.15967873474276578	0.4504839475643977	1.2291065986487775	1.4688032053503906	1.738789971019987	-0.32420895100470065	1.3755077772205884	1.1175513637382595	1.129975320900048	-0.4171699143034052	1.1429259427845295	1.2727579431945024	0.1469490787482154	2.184973080869229	0.9417658316956414	0.9231793666746022	1.1035944976558916	-0.27281579013489854	0.50953067273103
1.0310882750165191	0.09534043041165016	0.9774407705957548	-0.35188272667424275	-0.33925850574085115	1.5010698261298836	1.1546205236774998	0.2175930585714	-0.056253080542628786	0.9669903160744225	-0.4436566467422866	1.794270110757047	0.8495214064635993	-1.0395484248446314	0.8044549428584192	0.12345816986061121	1.5179950807659046	0.2678499031462282	1.5314275892776685	-0.6057389726215017	0.7189226246238444	0.14133451409668982	0.25544350071029776	2.325498403505636	0.19841278320643088	0.11969020355909436	2.1637160487387272	0.605059714377924	1.8738043495988808	1.6237616625799005	1.157532704780086	1.207446161225669	-0.2566578304451027	0.9833004435995809	1.5079183243020564	1.000810728256145	-0.5915697646437258	0.8615777776075783	0.07045765172530448	2.2110950531610354	0.7786508819205673	1.1072710857955101	0.9105003041097249	0.28501644057883996	1.249264881617252	0.40379817637559245	1.496342409505505	0.2618419267146069	-0.9473184601835662	0.4567686776373852
0.9674364181516958	0.37966298657671127	1.0549533063545222	-1.0981224921680415	-0.23385614388196083	0.07685149806171039	0.5499065279816151	-0.3730018846694329	-1.2031154855061723	0.5673214741160244	-1.3510571928641466	0.20075127971490175	-0.22103295617443458	-1.3742235291618725	0.7953148123705668	0.6830771061646743	1.9842477382208867	0.14873777985508332	1.893344320466818	-0.17315104163229217	-0.14985668502262753	0.3990891788254496	-0.6298261546285904	2.5568505063607416	-0.6148100724963628	-0.6138464742108384	0.8658606693865541	-0.706193576440238	2.400650391113563	0.7646647829479685	0.1575079242313238	1.7180447392103955	-1.1923869420405102	0.5378190813994209	1.156149228871226	-0.019254713914897147	-1.3328392317322604	0.11303106330489736	-0.9656838081114281	2.6632477585961314	2.0964359542948974	1.2070419837691693	0.6566079889188743	0.5410937517583452	0.12474466817066612	-0.5703978087373943	2.1711521243133736	-0.40155244707939586	-1.326470122132882	0.42907620263114876
0.9721777186820806	0.9151636903188207	0.8208209908195686	-0.928976724622956	-0.05695752238443725	-0.7520769406981421	0.6088359956814813	-1.0622265975025191	-1.5528058654134897	0.6421104120995863	-1.7042850618032999	-1.0057155184278241	-0.4132424994221608	-0.9584665386567127	1.1644482719085723	0.9884395513455007	2.6495384422031276	-0.6648836570628875	2.139479544680072	0.943544752474955	-0.7620495497711107	0.4974752056562072	-1.16443398158399	2.492746305181324	-1.0266092991333837	-0.5477938105375948	-0.04731292879611973	-1.620557374649453	2.596300316260607	-0.060555143446212864	-0.41703938278023533	1.1041866069835222	-1.4680904761218938	0.07056850569511906	1.015459742567275	-0.3493772450460715	-1.8338056856420164	-0.16637396100538956	-0.9692823036667769	2.5497212409853875	2.692987712190003	1.5622705688559968	0.8833200023632712	0.930622924631744	-0.1764290131359844	-2.0797875284462912	2.8729127538592585	-0.4468212123699797	-0.931567549270605	0.8889551031108847
0.6810754269859322	1.2153393377185113	0.7166988264540538	-0.05218793544909251	-0.31232099941872726	-0.5260078487990271	0.8556707662692753	-1.5005579919578922	-0.7451780255252903	1.3127221814694443	-1.6137013693911968	-1.387172615933995	-0.05546337535913877	0.29022787142568807	1.3099171645348282	0.6568423522266896	2.8266962472439903	-1.4510744003304918	1.8125177970162631	1.4091739804874437	-1.0590944328532983	0.08602426500315011	-1.5054750639204502	1.9503354856311368	-1.113292117806508	-0.02513661901497763	0.026616319130714914	-1.63233323716009	2.2966599963538927	-0.6478679557096402	-0.3058203756618988	-0.16804798147614386	-0.9273381552460114	-0.43422453931662136	1.0025911768538915	-0.19598758710990047	-1.5541031559026033	-0.18762071517531712	-0.26243620695453496	2.0265921188476987	2.1515642714329934	1.8933866783144855	1.0377082139303535	1.2320585608690546	0.18248996816616503	-3.289527805784287	2.9703650377710145	-0.03525981002454705	-0.23943508111772224	1.4892356568029568
-0.28592197616157816	0.8575613699204757	0.9346844079243671	0.6323606161514032	-1.1050407440847165	-0.11433168391230375	0.5969337715982527	-1.6578245634636553	0.31098083458304354	1.5473562142401531	-1.4569737554878721	-1.506242035386679	-0.3100484126626804	1.8834313224904322	0.7072035151755852	-0.17862437460125136	1.7955472547129943	-1.3206895424878489	0.7064288687842473	0.31903776252881116	-1.4443768971778106	-0.7638220835168801	-2.1117043121915713	0.7192825062631301	-1.2013046575021722	-0.014011357071231346	0.31194017204667057	-1.271850524838614	1.2857047748539925	-1.1955946918557665	-0.18284001107227318	-1.1539881474370683	-0.37171372388594026	-0.9322868905781894	0.5013984743612915	-0.44029152506964336	-0.7691251197182579	-0.5770719061312437	-0.06070907445369342	1.0616780090542992	0.7625137942028867	1.6855453977769201	0.37776439262892625	1.042376080108227	0.2505407271119186	-3.074127357447498	1.9458053698545053	0.24379711101050497	-0.1631878543470534	1.5046477777738083
-1.5183587132766672	0.01116118490030166	1.0289730464301579	0.5125361945313418	-1.8097683036682763	-0.48162052281416284	-0.1576705259999936	-1.5509521583319819	0.32731302811961255	0.4075797713664099	-1.4336392851943047	-1.9250019607034954	-1.4884457020075028	2.818427521314103	-0.21719848297841635	-1.0611411895814282	-0.16538759504559522	-0.3594794102754869	-0.7140401585480143	-1.4286716954166467	-2.00504605278844	-1.3977211080186627	-2.8726699704336798	-0.8761868696433448	-1.393192672562375	-0.8624963819515515	-0.20908747594842078	-1.2950755276440036	-0.2975982348346009	-1.7470342584408804	-0.687810185763477	-1.3728371972016455	-0.5379368952215667	-1.2238007148685446	-0.6486766782178842	-1.2648371787162767	-0.2395827320095667	-1.386639384330199	-0.9129823593530327	-0.2884733919141017	-0.6593601634528952	0.7477190630093105	-0.8805340530934886	0.27171793932350025	-0.4014153186607238	-1.309299702862753	0.20122843218175915	0.008937015124700496	-0.9165162077892298	0.7992070066374334
-1.9781249085109207	-0.692370952627745	0.4323780841428345	-0.16621733488849436	-1.6555424246158963	-1.479370087064524	-0.7337425160327306	-1.0730213123220238	-0.8691099977359608	-1.6153581952953138	-1.351568725664958	-2.384505902965473	-2.5187496659133184	2.3147615662479466	-0.48419282085034376	-1.5437910296337933	-1.7831930260404274	0.42993931593290574	-1.6271936796657116	-1.9401635730443547	-2.238414568933262	-1.253449111744233	-3.0044710794003113	-1.9859413770674017	-1.4034294403845076	-1.8447028540872936	-1.4268024927742506	-1.7004160088375617	-1.7315467659621486	-1.9800587945191073	-1.539204195046721	-1.0663679103026515	-1.1032283117061479	-1.2292582739602582	-1.7009228098873808	-1.8047854457119645	-0.330761515707757	-1.9452518150278642	-1.9370968911577735	-1.5495186299335528	-1.3947210881565846	-0.49026847956858305	-1.5578576869353276	-0.5719356007786349	-1.149766755712082	0.7394357456437612	-1.1150581766584349	-0.5140858502239263	-1.6509045907487059	0.09374648734418749
-1.1627960054198476	-0.8296142995809546	-0.7028882325807617	-0.684441488490629	-0.6217643888490089	-2.1108580470925236	-0.7401300032118174	-0.29468842417820024	-2.0253817744718483	-2.886828708580604	-0.8649209099589971	-2.236552396981928	-2.2827735844659136	0.643648818439033	0.19624934379465978	-1.4007276310074095	-1.9887803794027241	0.29934581939520183	-1.6138089235466933	-0.5047510632222736	-1.7373690522266727	-0.5981218906219534	-2.002559356020276	-1.9915230404665287	-0.9177745194638981	-2.0411102266080063	-2.1865778778096074	-1.8003706247765145	-2.169136153464102	-1.67213912298517	-1.8448860054163474	-0.6649835573824111	-1.035387301163677	-1.2137930087765376	-1.7638504795131635	-1.3041660564574906	-0.6398326328139233	-1.7304022936090644	-1.8006943705997167	-2.070344948010019	-1.4022193828429963	-1.3590019155664639	-0.8299815520197604	-0.8278333736065572	-1.1942187268229927	1.5264434884015192	-1.2499460047798905	-0.7859719700656371	-1.380178097039318	0.14536917483173437
0.11310004458288016	-0.6021912699468955	-1.4671635789634496	-0.6568137991774934	0.4366880080017972	-1.808991600155257	-0.6608334048879138	0.24695269180866528	-1.8439328306777112	-2.3331363826285676	0.06589085720390647	-1.4857704349962673	-1.0706904868319824	-0.9395708782294168	0.9237602554562414	-0.6791973074279347	-1.0042005473063504	-0.44474604114652566	-0.9951333840909162	1.4627791172952573	-0.9078780043274043	-0.29938831974764424	-0.47330987640558586	-1.1797911488944384	-0.0632701186341989	-1.4129251674748124	-1.6830829988285902	-1.1954401423847676	-1.433459289995985	-1.1606711802346685	-1.22135969637893	-0.287497856292516	0.06002896589310209	-1.509477572921618	-0.8668624453614269	-0.22157086191482708	-0.5349316679432319	-1.095690057623956	-0.3038599119096722	-1.652193109572093	-1.2678767000158515	-1.608353452220521	0.6690193956863207	-0.4377989132733074	-0.629496609673103	0.6760117181663221	-0.6810847341079118	-0.6085515092380936	-0.15954632565023585	0.7923873095822396
0.436315998853039	-0.5038433652281498	-1.1624094279623893	-0.3594693655248794	0.6637572002328671	-1.0566716833707663	-1.2373225927303437	-0.07634304842924587	-0.5331655031387766	-0.5937368114445081	0.9716069172704659	-0.9532660206685383	-0.232322247015031	-1.3175911389102135	0.5772748480047665	0.3168740920101811	-0.08116363167169167	-0.9666771008022974	-0.3760120033227236	1.9382740786236468	-0.625162868310251	-0.7742955231402492	0.3425832932467395	-0.49555922965669125	0.5975673016012328	-0.7363993765697024	-0.43754212285708616	-0.3565147304112671	-0.2498501712802712	-1.0497369163895156	-0.31428921214259153	0.12316108652068278	1.2527017787127177	-1.9868173636727522	0.009449239253685227	0.24230755228424866	0.08788189829785445	-0.8693609857999447	1.2989883487212333	-0.7811633696856378	-1.4912631484838543	-1.5714109552842643	1.3778447656557793	-0.07137932650711636	-0.2812901574909813	-0.7943644364105369	-0.6017415275113639	-0.3833903848385803	0.8725385044836595	1.021872668753793
-0.6419754554655068	-0.6566953393426346	-0.18198252879634902	-0.30894777203814866	0.11530029342421111	-0.6334801575026646	-2.3678225659725354	-1.1816372742037164	0.316577209024907	0.7362975873049676	1.1943413521119954	-1.2307117803959011	-0.4542011687832359	-0.6062664310692434	-0.8294762689242802	1.100819813772651	-0.1830571805431827	-0.9922689316487221	0.01937902952476592	0.5478580819862177	-1.1124096293244174	-1.392714665755409	-0.051957413046975064	-0.5875492221763734	0.6151894841440704	-0.5597471957156844	0.30875680788205584	-0.055552738611429515	0.4370543979131406	-1.4273737931986226	-0.051583431958474445	0.39673493169475377	1.1977586378268479	-2.0056183287648226	0.014002211014897927	-0.3413569362633224	0.7189151535468257	-1.292415265650571	1.6179544177030063	-0.13016138824035217	-1.851524082172681	-1.648333138206519	0.481182482018773	-0.3687467817168387	-0.5342717373666108	-1.626222085353383	-1.558433455304635	-0.665410939520514	0.6934811361547172	0.05307362818021898
-1.9887836912605001	-0.6371949610062272	0.3088740939767021	-0.6512806375729563	-0.33529241532538534	-0.5742359442691696	-2.984453216393443	-2.063496879757833	-0.5042727881182185	0.8449016854060606	0.479469274387516	-1.770087454321443	-0.8996894074404544	-0.011892802740203203	-2.021212819074474	1.2150209957050537	-1.0658659689985444	-1.038278898865686	0.41687841809880105	-1.0557564992850719	-1.4823441685667553	-1.1605251902926692	-0.7728756944271001	-1.1825316529215903	0.15492288694061462	-0.5779169104369908	0.008549686756183965	-0.38517288493933	0.35130123229015287	-1.6171882623037896	-0.5407837619696825	0.1925697314993425	-0.3391386997862639	-1.0784850553317005	-0.6529135967942553	-1.0216186996713683	0.8341078697006736	-1.6401554824685787	0.5790441038664819	0.08020973022271535	-1.6275720907377997	-1.7667884476735953	-1.1708656987452384	-1.1634297537777025	-0.736527390113775	-1.4898522189416687	-2.7752411167567357	-1.511731042881556	-0.48966030858020787	-1.7228678481983393
-2.029019111916531	-0.008409333384274431	-0.37904996883634506	-1.026848098069932	-0.0019240524255227439	-0.23675132449374733	-2.2299801920680196	-1.6822481762122776	-2.384162276496485	0.35612683794766986	-0.7294715283717788	-1.4181592150106117	-0.35419371305769914	-0.5273822754906509	-1.7681469752026282	0.5556139434933123	-1.6800554973598787	-1.5472157826188544	0.9598311394094913	-1.108120802092236	-0.7060441508757361	0.06558874357182197	-0.5385256215402757	-1.4329675558705846	-0.1543831123146221	-0.21625943769636957	-0.6651394190262002	-0.6448272776292829	0.004282414297481319	-0.9203316694482013	-0.9736275694438864	-0.47584772847753565	-2.106591775385421	0.4553638157987639	-1.023305473334936	-0.6155666934108246	0.39738329643713766	-1.058234332240359	-0.5879161701017483	0.10935826295464501	-0.5154026042788576	-1.5034155523966508	-1.9603553032711258	-1.6503116722387132	-0.03716907357711648	-0.9744417668316495	-2.948414351457664	-2.353752038397094	-1.4440310341979885	-2.9585016173380057
-0.43715832925531783	1.0819481703454343	-1.678748701486836	-0.9766021706631691	0.8318518495713292	0.6508874748558466	-0.5848587638378903	-0.11670111073375707	-3.4254706742411654	0.24656993255385937	-1.6146073971322448	0.11197685051214329	1.0814477917738452	-1.839992618445279	-0.1840909633499104	-0.4365947064141523	-1.313639851466132	-2.132609762030044	1.3433676718223548	0.3136870271928753	1.0250302979565407	1.3010668463641577	0.7885537973299592	-0.7991911140592163	0.08206978313900352	0.40985328609585797	-0.724976956062144	-0.2566036573782292	-0.029266456299605653	0.4571470894055751	-0.6514800924030552	-1.0126253016667515	-2.5939747098449697	1.603203231742654	-0.4532825179051662	0.7684611697003512	-0.2713245829649096	0.3534027533478339	-0.7034690196231134	0.1765820888950277	0.808501090498213	-0.7081049749234298	-1.1907034666357879	-1.3369146842066808	1.3712388060781364	-0.6788880437539695	-1.6313892353226793	-2.5163569906706886	-1.184733550671362	-2.5260652066483034
1.4927921087831924	1.9494531281272498	-2.3424147127971437	-0.40387042887104196	1.220993733278054	1.4238311075351695	0.4949206815564223	1.3647812629737068	-2.3950433579864234	0.5378649893579525	-1.640851384286518	1.657455298764892	1.9555157626661186	-2.623394878840938	1.3870947351971807	-0.9964876708450762	-0.20634761270594418	-1.9597734887783986	1.1409782036182383	1.5034498620047092	2.240610417478705	1.4692245379058408	1.930771284395051	0.4664602232970243	0.5547335958272486	0.5092321388309101	-0.034326494901875976	0.463684509056931	0.22826690842579594	1.4504725244624705	0.15175039458854475	-0.7786195375496461	-1.4871068360965436	1.6590296058986385	0.7429869113773774	1.7363067914048387	-0.9334794774417092	1.5151292248563344	0.23013155054652232	0.15402887097401352	1.2428186202328744	0.17686036837077282	0.31321531266431785	-0.6282511297329728	2.2373522144997247	-0.6065740672827167	0.3014644033386039	-1.8007436772627623	0.07219895136076854	-0.532933545533928
2.185671509713764	2.0108111402522217	-1.7189996911866368	0.3505724023705338	0.5960914961486573	1.2389519563394833	0.1474469977157918	1.5500189523783898	0.03346098628825028	0.453749797424791	-0.9229938939333795	1.7877724724871527	1.2081931903868697	-1.8909413296898396	1.704127393596097	-0.623259883859373	0.8571046069201842	-0.7841961344507011	0.4093048127279569	1.1245871957857878	1.695551222826957	0.5427924084627872	1.6003706766779195	1.6093680405738522	0.5889473259150048	-0.32430709450058426	0.6405298640698953	0.6935149867786417	0.32441510371575927	1.2249210250635807	0.5687160952899702	0.158219057811408	0.20027836451177924	0.8933901103753665	1.718815182520825	1.1875004724138103	-1.5287577600306195	1.4773896390968044	1.2540034292430817	-0.12203781690491984	0.423653438693788	0.5323350025865289	1.2359724087784292	-0.3139492997253113	1.602885012828883	-0.44570706808448785	1.5401493902967334	-0.5505094565493747	1.2256048014666363	1.7184922064499688
1.321595628954624	1.2958823260158927	-0.3337129966283482	0.8132930036573416	-0.612349902367294	0.23584412738265417	-0.8987006134950841	0.5495245268824712	2.0237432595500175	-0.26433947719906303	0.0077515711101393435	0.4738126139088101	-0.46075832246948667	0.02277605573052701	0.729487255055977	0.42535140066698246	1.318109632232667	0.6714092222974003	-0.2504581845394487	-0.36551340163496593	-0.19698108349927218	-0.5239956455560676	0.008710472747437461	1.9970337963028315	-0.03592091710487106	-1.3615808455948688	0.6270461520871529	0.18790415501787694	0.0706861486020685	0.11045929493595873	0.27727779443455763	1.0075374246585618	1.2920256326243706	0.21229069443468826	1.9387871473650273	-0.4058426946105048	-1.880799075118385	0.4240572214844709	1.5539357327301047	-0.4262855242528906	-0.8172543378352675	0.21254905843938385	1.119159934219427	-0.5760494203293083	-0.0652866696839039	-0.14017693230469297	1.5310234612696485	0.738399044890841	1.410581248035764	2.73119990008422
-0.05911158697753842	0.3187070530024641	0.7620618700241721	0.7385258188210198	-1.40247322975767	-0.4364117342944993	-1.1036416361659314	-0.33066461652414286	2.3854718904904093	-0.7483730965848134	0.7198693508857413	-0.7451189153585821	-1.324890341248522	1.8108162333178202	-0.5393441413403625	1.2450145991175714	1.1415668318229835	1.454902892121752	-0.325739474284697	-1.3767602687648521	-1.6718688545718774	-0.9082721756813618	-1.264865861536893	1.4837572390853169	-0.7254904801867745	-1.3689058583134706	0.10785958459061507	-0.3196258163542155	-0.17554310127451364	-0.7059192591824156	-0.05496626104237573	1.0828274303005854	1.4964459390761182	0.18065134163803784	1.4906303579797888	-1.514869200534834	-1.5883482605725499	-0.5348806965966033	1.1242124953721635	-0.3074492397698106	-1.2915402119872683	-0.36117741834645994	0.5297344719651693	-0.746205558181836	-1.3371059770125955	0.05870240911717916	0.7490924726449653	1.7415059918153817	0.7106022687027518	1.9184432446799764
-0.8133074689599171	-0.45997976167162985	1.0294807580226049	0.2510517070611634	-1.1738253678023214	0.1113809951724062	0.16454829725072048	-0.0010798945062387235	1.4986266178245538	-0.04680929429216241	1.1233830027282485	-0.39113162272632734	-0.5988578404235364	2.396982716773991	-1.1273681009016467	1.0209345982381672	0.5672243413353053	1.3072920160261645	0.028359669631813605	-0.9799927974843676	-1.3829148560113182	-0.7019263915720202	-0.9271595462804083	0.38151491499105705	-0.6493121081762019	0.010960784859179234	-0.2106990658234241	0.041858631541148265	-0.004907404352398298	-0.41519969666102485	0.37747907413543597	0.5261034130286752	1.2887436345856929	0.5208407268303606	0.7303702958274805	-1.2051497570657295	-0.435234887962534	-0.5081808462931752	0.44305074041180037	0.28268008805346684	-0.6983641044546359	-0.7388891690137178	0.10454433219260613	-0.13330352260544512	-1.3481759866176162	0.023539088557709146	-0.019145380774778783	2.2772656448554374	-0.1350651818004964	-0.023321751914883945
-0.7837896941884395	-0.9575752964557376	0.750474319467224	-0.2706576985030656	-0.2214351039937929	1.4320158514521908	1.9092087375731028	1.2616292252619514	0.5761212407564517	1.4646123669067943	1.2819413987633383	1.34447777279277	0.7302649636112316	1.7390349210152998	-0.8683195096645127	-0.22162239548732215	-0.15945107899531513	0.7114286623574767	0.1842730662165322	0.24553472668564807	0.29474729917043346	-0.5122275631759471	0.6930703371180787	-0.7424783583629904	0.32924070080061124	1.7592787173337252	0.014597237780895719	1.1952432261088104	0.4392646193867913	0.6219604446073114	1.4054804278035025	0.07567705717532476	1.0662374521616937	0.600683698145496	-0.1067461675553786	0.0013024766846449231	1.1472399622060128	0.3595299613540059	-0.17471898911827213	0.7528273865483224	0.1253199731689324	-0.8974004794034162	-0.19007935826201722	1.0751552059462426	-0.6164208732369441	-0.020884692955629076	-0.42065158133464936	2.1779834515109755	-0.5137392249003843	-1.697592835918361
-0.5945437219924653	-1.3111040974285217	0.4706575736292248	-0.4532341525536275	0.6750660733697852	2.1832779605284527	2.5839347736399256	2.166787602121951	0.330498797742369	2.2191120914912146	1.1669610334298859	2.832642100527498	1.157674864701884	0.5842617974787276	-0.29179669036217337	-1.5713588612455331	-0.7835934291066305	0.18606557829859763	-0.20790730279020422	1.0681710217975704	1.8016162469309573	-0.5363154971087241	2.0692640596203042	-1.3084558740436139	1.4206373309898463	2.5121607026231216	0.44716305895276204	2.127006194888241	0.5667862090528326	1.3717970443604994	1.9325529131054506	0.1734181855606151	0.7353215355875008	0.2571398837954221	-0.8804998181040378	0.9102309420469189	2.2668532315058343	1.1983817610014724	-0.7079261425616322	0.47673243267208	0.22362769637463512	-1.0532827953616573	-0.7269355414841678	1.9379771888029973	-0.26474066465713947	0.2112792953785563	-0.5621791104175172	1.4067881074013737	-0.3569507856235076	-2.0748974957404176
-0.6437342034221751	-1.5430309277204144	0.3876227911453998	-0.16725567934544405	1.0344220213741149	1.6070528796117813	1.7318293305832817	1.8143329448977332	0.5220821108444125	1.184475523033977	0.7256111853416723	2.7762118569417957	0.4235709284379259	-0.3339156455433771	0.019279005473301396	-1.9948219833560934	-1.0077861089979379	-0.18274910070163106	-0.8123213533454967	0.9582507233491395	2.06053312628255	-0.34089718550142784	2.1041185966747356	-1.0282411929834427	1.6852144318447588	1.970494741779027	0.6119765464558947	2.0200203259974256	0.06537901854147404	1.2879287762373997	1.1784562490984336	0.49496783818762125	0.11575056357028587	-0.03547396330564734	-1.3529622802191272	0.9902921511880246	2.363134021681401	1.3786482711364756	-1.0812577331076576	-0.4152586099719056	-0.37779796241548047	-1.1568001077946508	-1.4274374170957458	1.77748546939941	-0.6631025910276943	0.6994043341371617	-0.5601663440000088	0.313383614102915	0.048928155094447506	-1.225536066571381
-0.6221662059617405	-1.483099598285111	0.342163116188583	0.3993425828787485	1.0065851285961407	0.3314115185529674	0.37149059913494253	0.5822126118048617	0.612681667065569	-0.8382303098846038	0.13629937706035922	1.4990863643892482	-0.31372801468977257	-0.7770512924031989	-0.11507489458299515	-1.2295001550127693	-0.6914449437578062	-0.4827108477029384	-1.0142313309839384	0.41621443596600105	1.4028582861521253	0.42819498952346824	1.1382019139740458	-0.15264157889251023	0.9928186278424258	1.0950096899194057	0.5010482263444056	1.1677265075865335	-0.6588159670771611	0.8145497168129495	-0.3282139860027135	0.4349546628858502	-0.5597235541548887	0.20234191732204584	-1.2738110478444444	0.7026496658904383	1.7469367724832552	1.0483152866357863	-1.0237165179771455	-1.064753731351851	-0.7522366569905322	-0.8254792390379179	-1.66424838183397	0.8974109085606417	-1.097466534760604	1.1803114233657759	-0.3308911983380314	-0.4213935765549274	0.431026387537543	-0.13972417634622106
-0.06390779629370302	-0.9986534506993934	0.21155535804859157	0.8919867680089556	1.014981929075866	-0.39485021158671785	-0.1966424863335814	-0.3969655789242204	0.5011047242918544	-1.9716525531431608	-0.19116678443799429	0.3942294366848867	0.022329922300402195	-0.8657698792034678	-0.48626030029377454	0.029503648913334277	-0.08107962630198079	-0.5581115710898219	-0.6307212622987001	0.15891351769121626	0.889616425840703	1.401819853316911	0.3533408466475639	0.6350474415089995	0.11496831056732473	0.9257045993952144	0.4773761375580002	0.5913046441703718	-0.90081554799522	0.7404690404158614	-1.2194463581913275	-0.10168812708345827	-0.7962257632755075	0.8334086191476193	-0.6924306148568022	0.6643222701392023	1.2279906357122137	0.779294865934323	-0.4186166223928821	-0.8008069315106672	-0.19899455536635502	0.12341642741045583	-1.0185245291268692	0.19416514504156396	-0.7474349529418539	1.4986788940953168	0.16124802556237805	-0.299313971973607	0.6579562568884707	0.20984279778867945
0.8866947788459006	-0.2235022832397359	0.09298635319906905	1.057484080568338	1.2021729980939326	-0.08435364020072464	0.2623411911448274	-0.46170422960096175	0.47861268633490556	-1.2722854232661893	0.0016659594628529485	0.3201970672511318	1.1461942849087365	-0.7356519602716171	-0.763710206031155	0.8069687309579181	0.3225080430048516	-0.14455021684112915	-0.08439283854900863	0.3071379006731695	1.0133044694916018	1.7858380904416828	0.4145821703067397	0.7458835792679972	-0.1347269306718738	1.4367459318760893	0.6928897358612053	0.837431486806578	-0.4542899795055119	1.2330447870353614	-0.7305035433151718	-0.5870865540307196	-0.43059207868401156	1.2331767145027768	-0.033602335976570266	0.8540176213613486	1.2225356879918394	0.8622555227611404	0.36319844416145886	0.09783788482028036	0.9214781417159454	1.2342119319098626	0.10301435988800643	0.1672481754666965	0.2888892711471248	1.708625151071604	0.6573411377219185	0.49352631334392716	0.667997712553297	-0.27596313638531556
1.5045291635100504	0.4799659843643619	0.09956950044867889	0.9050599265529375	1.292756178383329	0.5792045568738357	0.8709469598731874	0.030975894016900624	0.6674362928860255	0.31464289961348774	0.4841835639806895	0.8151372960443013	1.8233602184920075	-0.43494834849919867	-0.7270120550092737	0.7071955132573262	0.2289928597578878	0.6298942081103686	0.11254478708506375	0.44963940257073504	1.2937102328123353	1.2465468008138474	0.8973351963851991	0.19822116529904035	0.26072221243905386	1.7047724189660405	0.8414087664975585	1.3863763836841125	0.1614195386652853	1.6667140217316447	0.5114917404907358	-0.534924661487159	0.13971489100609005	0.9783004899808828	0.2553148046403283	0.79437723710285	1.3610832623815767	1.0510986903942774	0.7103738242106713	0.7028421112632669	1.590923319909236	1.7243746120667074	0.8192953747169422	0.47911766875498296	1.11888719052231	1.8095892820130532	0.7830732644086418	1.1915606086122437	0.45510350781908643	-0.8455049853710058
1.2698366541118393	0.7786090607542058	0.1525906175593737	0.6258440170149963	0.9621229346329249	0.65538431516437	0.7681469820922728	0.30553836439563886	0.7915631281228522	1.1057051531233153	0.7140185535440303	0.868940919975429	1.3347864670652576	-0.04797030853618363	-0.37260863911570036	0.1368146801292755	-0.15425466976541155	1.1734268877168992	-0.09642328271624648	0.2793429938297104	1.0513129382850805	0.29136688153600976	0.9751845648246614	-0.4275370887838951	0.61215087903526	1.0785290300078698	0.5660379620839834	1.3269610913233107	0.3002797688597866	1.3736698831672154	1.216119928776273	-0.08349832081632737	0.3994062575138359	0.2743516808853417	0.1076105167890864	0.29779745003265856	1.0273568933056567	0.9336824750642341	0.396073053045478	0.4580434329344594	1.2545481949518418	1.2766446759993793	0.6975830336477037	0.48399835346445297	1.078063889079239	1.583432976182156	0.45847160656279584	1.1428326368560615	0.1445947211426658	-0.7467790179338767
[truncated: 72 more columns]
