# Supplementary material for: Diagnosis of autism spectrum disorder based on functional brain networks and machine learning
Source: Sci Rep. 2023 May 18;13:8072. doi: 10.1038/s41598-023-34650-6 (PMC10195805; doi:10.1038/s41598-023-34650-6)
Supplement: Supplementary file 1 — Supplementary Information. [file 41598_2023_34650_MOESM1_ESM.zip › matrices-bold-time-series/ASD/ASD124.csv]

0.9319375631934349	1.2945913979198447	0.8301934475050183	0.3182852169766017	0.12545862226387564	0.7817077003832651	0.558728261373207	0.6301577516299549	1.046591738595921	1.3098471412161197	1.2871327919649334	0.4704305276721676	1.0481156346525144	0.6944241938823834	0.3739722119353245	0.39918923688975044	0.4607211991102399	0.1174721895647736	0.373022762354012	0.5728853310153782	0.5902903354616663	1.0018332386533406	0.7442004203479093	0.3990789091641199	0.9300092804843556	0.7740400375116704	0.8309223477358952	0.5576338099063053	0.8945019624468158	0.6927968289998171	1.1685269413739128	0.5430488182947426	1.0212850858083569	0.8848897873648787	0.5324210468636883	0.6471778753888997	0.5528632021584551	1.1749038020569536	0.7734344892189258	0.7252529093487332	0.7126901004932746	0.19026128172453852	0.7195912696076378	0.8776041170966052	1.0492222421426003	0.9207158323393937	0.6820353784313578	0.9482635886772658	0.554805378613221	0.9518645532241291
0.9928757000052313	1.9559338318775337	1.2742535616892354	0.8074929848152451	-0.07663994261515626	0.6036149862337521	0.859413401511136	0.8401890699963342	1.2166619016822684	1.8493300762349714	1.57755574179406	0.07597577892149816	0.8862808460749834	1.2413592678789858	-0.131495593838297	-0.18746737697997953	0.40474951350605226	0.6531997741697266	-0.14544171524268498	0.9021185976715812	0.19664244868388772	1.294924012293432	0.7455950992637743	0.592334678956431	0.8684157515914542	0.7212486811073011	0.7027853784748619	0.7163315859780415	0.48612530293055606	0.5132317959650438	1.5981734205318152	0.4769658848243902	1.1895303129669461	0.9776069701146666	0.7056905834154078	1.1429711368981421	0.41254154939683346	1.4309872332272793	0.5903641925941956	0.2969233053322741	0.7482035405852823	0.31157008786293094	0.3336773121853038	0.8609798990098889	1.1554543199910077	1.187419712167469	0.44598995886280746	1.8808945198799598	0.14076258099930283	0.9767017899307837
-0.023224161813814682	0.9893872417229493	0.8250400520909043	0.8517870169335283	-0.06337344379358065	0.18126435545425615	0.7137066883270105	0.23655150969112884	0.9220696353008557	1.2630353287795268	1.011259573323349	-0.3493092585803534	-0.057974220776336266	0.5770010507526204	-0.7205188209345444	-0.9473088673212522	-0.08375242367686618	0.6670228261029811	-0.5636597969944447	0.8169271510076214	-0.33415567703692395	0.9528199296163438	0.33014277994771335	0.5032170318548136	0.06550921051058098	0.19432522786643164	0.09732715352566867	0.428620875851328	-0.15217163640152298	0.01039813298848146	0.7115682464164889	0.056256768604598946	0.4987531000456639	0.4176249427898982	-0.057712067177206956	0.8745709367784139	0.05960491596312308	0.8424447639319252	0.23396855163993424	-0.214099658376272	0.0757709881749482	0.29151632534588373	-0.17367971439319688	0.5317915135533359	0.1168466553456401	0.12864432812822849	-0.08667877623098788	1.5042409759164213	-0.541188327660536	0.6948090141542601
-1.3757320352073865	-0.8145362008184157	-0.49570980921539437	0.36155368641724045	0.1250428729856716	-0.15663741675879944	0.18919688261613274	-0.7286849751620673	0.3125626232157599	-0.10348467414569605	0.1329146481884459	-0.5836900781894829	-1.1162307831093075	-0.6852530248557864	-0.8803435508402926	-1.319026621311953	-0.5822709174299596	0.23930979443105363	-0.691196424213306	0.4362956129876212	-0.6760858008583976	0.2622141482019681	-0.4511923826454596	0.20161550879501866	-0.9379900944746218	-0.4743280032688327	-0.5610120150654458	-0.09065752207687142	-0.6857089389963783	-0.4584899841851724	-0.9435755417530419	-0.3099950284628242	-0.5834087489909335	-0.3831331635279703	-1.133692525537107	-0.10533783194078225	-0.22582848492376448	-0.014297616867001784	0.06698541356984691	-0.44838181904319485	-0.790299354900003	-0.024555317038294344	-0.32683548787229266	-0.012729715291797537	-1.3123209928800244	-1.19893429102883	-0.3666759421507698	-0.1816405044627807	-1.0921422406333696	0.28443636313502035
-1.957534845080459	-1.821559254706036	-1.7886199411641859	-0.3050328533843057	-0.010457946552736956	-0.35559545590507236	-0.437010715271921	-1.3309648142094859	-0.37687224167148536	-1.2948785770392939	-0.3751563895721658	-0.7083765543371938	-1.532644930801415	-1.0949755561951757	-0.659365851883645	-1.1917493679923763	-0.7548420806378067	-0.05621960521259038	-0.7509612562285862	-0.0012537820864261342	-0.7865246590980852	-0.34434388819903156	-1.3029495380613318	-0.17962854717211618	-1.4304527573136485	-0.9864339913944373	-0.9633262861525063	-0.6217907726588171	-1.0361975421744298	-0.7313201275169239	-1.984719212084627	-0.33292814650878333	-1.2685536742736339	-0.8960061759487334	-1.5276758314647225	-1.1497125232890772	-0.3533126015959919	-0.483226688413752	0.08022932086416681	-0.48784379869927796	-1.1289559209841467	-0.6178400774974687	-0.16234306710626054	-0.6034039084285997	-2.02880778661264	-1.3246405951875149	-0.3120225772416274	-1.774388407254105	-1.2490413055046459	-0.16743761322035508
-1.4078824838726185	-1.3764949545706189	-2.1092941096700972	-0.6549419187300349	-0.7470452732191328	-0.6000759899079542	-0.8761799852982992	-1.312873151650011	-0.9638113756106936	-1.6804311955074693	-0.49563780349741515	-0.9144235539647828	-1.1887246767069883	-0.09096979485722749	-0.5600573066245099	-1.035112933510923	-0.7341109544439787	0.1188018457469802	-1.0148710949345379	-0.37079134378293943	-0.9091351964769308	-0.6108060469739344	-1.826879490529465	-0.5332670300162633	-1.298485643845498	-1.303762689293008	-1.1804088458358653	-1.1116312818761296	-1.2714023066318891	-0.9097797475304773	-1.7164581173501765	-0.22827591966885577	-1.2327360930224285	-0.959692477065188	-0.9450969728608668	-1.6651853089425064	-0.4015579465333157	-0.5190874022296588	-0.09736309486598464	-0.6007155659602986	-0.7827686664116561	-1.1956714201295155	-0.1831569486204013	-1.0344568090007784	-1.7002752751568526	-0.10421462666620165	-0.44904225597623765	-1.8470524791971883	-1.1115607777735796	-0.6243979425934344
-0.3704915242808098	-0.42381248584779885	-1.3753446507088818	-0.48317007715020965	-1.5403956195854656	-0.9049474979999028	-0.9620044464743325	-0.9562465934684781	-1.2768494605937084	-1.3998873315501892	-0.7568722380270265	-1.1510199667774974	-0.582059199266522	1.2413639082699202	-0.7707249414633494	-1.2610906990783395	-0.8728000427473227	0.44635534885832595	-1.3221519464390694	-0.6492482033039639	-1.1658654360863636	-0.5167789160623587	-1.732842810593149	-0.7458429778993717	-1.0170207446981523	-1.4429464764124675	-1.4141847476877762	-1.4484251588805805	-1.310993878094975	-1.053312266734073	-0.8346391395828017	-0.4511906229894815	-0.7744120227737572	-0.7672617027522487	-0.016693282817927736	-1.5584610591037287	-0.3691422289337375	-0.5302654329417869	-0.6589735621513837	-0.7154745855851954	-0.29296822616281465	-1.3362361250320618	-0.6871832767054746	-1.0933819538491154	-0.9104180347304124	1.0798830421371532	-1.1333466829732899	-0.42215906935012104	-0.9337312261757363	-0.9225928561323979
0.3077392387195998	-0.2176786752978557	-0.35518880368868405	-0.03587400253837772	-1.4384129864244437	-0.9347948404194114	-0.7084589728922327	-0.5378099353362171	-1.1374283088790222	-0.933152560223383	-1.3551794408688609	-1.0819324325053479	-0.19472189771968507	1.4021785746177686	-0.7666761467482547	-1.6096207465923615	-1.2018478853151187	0.3909132421263453	-1.1459872087397212	-0.7635790676368923	-1.2360309696291116	-0.20592302456315398	-0.9887711999484398	-0.6684257403243713	-0.910736865640768	-1.2262084510698121	-1.618186399636201	-1.3011198571552538	-0.9440437918998182	-0.9941370646286377	-0.4486053934001268	-1.0695053090155076	-0.27508597735010665	-0.5070569083347541	0.49837919018694726	-1.0736161095666614	-0.1185594221025028	-0.67238566730513	-1.2486057153956507	-0.42729057522647024	-0.23923480162452032	-0.8117711559844335	-1.3183885102844954	-0.6948216937659246	-0.33564471266983686	0.9653674617565966	-1.8268780243394631	1.0824631149366575	-0.7493676628469261	-0.8102891041808067
0.43113259019624156	-0.7738823048667886	0.1903373453879372	0.21066306176787555	-0.2082743029846652	-0.36883796690161885	-0.31046549864863704	-0.005359590838957363	-0.53365708175573	-0.4779514962440991	-1.735008713870563	-0.440135740506919	-0.06210238791155571	0.24266406296567625	0.07467761514442481	-1.4045129509769274	-1.324470461434674	-0.06647283946549294	-0.21030983514065177	-0.5837978857380273	-0.6096482155159259	0.06434396030362872	0.1497905065883874	-0.2255645894477483	-0.7140258034080225	-0.4583637701335606	-1.508140466515794	-0.4580568008012414	-0.19131188434091617	-0.5663638919834735	-0.682777495593116	-1.5701480582267906	0.23351613592399648	-0.185030711790516	0.494194659588554	-0.4130799190034487	0.3681171709283503	-0.5901213185808855	-1.2850988871507936	0.3915525414192006	-0.5709538683905103	0.1915538586118604	-1.4375354050569389	-0.04389429841169335	-0.09255948814933165	-0.0992249961309477	-1.5016907013805418	1.3358355782730578	-0.3366544638676508	-0.25512465493751474
0.420186938028837	-0.9812704599555525	0.1915752269538934	-0.03240699429164537	1.182202495521667	0.6081661139622443	-0.04051913140213437	0.6962504502362927	0.2002025326462589	0.07071768581018334	-1.291838724740496	0.6267840516090735	0.02426078586091072	-0.9176784874459517	1.5274602655377756	-0.4469353628837731	-0.9088070354215294	-0.36095855791486936	1.0596662349695687	-0.12248681822238526	0.7632953145056922	0.02711303167667412	1.2220579311671693	0.42249121008937307	-0.054345160423701994	0.6351415867394296	-0.934996123006134	0.6870835138435846	0.49493808389329325	0.08487737260791185	-0.6558382137553515	-1.3826710914273441	0.8460657778467959	0.19817521674893326	0.41639520564966254	0.3022614334864499	0.7906398749482413	0.021210704769935376	-0.6315465739850287	1.202712697669995	-0.7227849640469958	1.1833442181227345	-0.881056495721248	0.41131790188303136	0.03463552609568446	-0.6618903089253293	0.11715692256943244	0.3310901751473736	0.39812394540264084	0.3581097755640626
0.5971514519394563	-0.1531040734220032	0.059152116512764925	-0.5942952843045816	1.4858009459603752	1.3303443954187522	-0.042459820883732305	1.2137236608574438	0.5336736665018729	0.6514990465394135	-0.3366295259644209	1.6247572371135472	0.09428029047073241	-0.966128348688114	2.485515764166308	0.5629564758946982	-0.1469098666195531	-0.050873995970004145	1.8321417101505229	0.31828484349699415	2.1687637464346574	-0.3698024344034538	1.73740066100547	0.8980611791066389	0.80178402646328	1.3606443107781092	-0.10754417974045317	1.2716660254585652	0.5667627536897023	0.5923727111399585	0.16187662973564357	-0.5026230486084454	1.3348344139422073	0.46772690138098494	0.5959414532451031	0.8005948966199258	0.7380126774977575	0.791899220322077	0.20383821951591616	1.2598144126281832	-0.35037996393401954	1.7291225959463443	-0.17348724808422658	0.3040149078396192	0.04424559467853323	-0.01909828278411616	1.936376133136531	-0.9014413735286144	1.115775360556464	0.4717774701213328
0.7637840125887927	1.0050637500032216	-0.0044264080136989774	-0.9617669789230641	0.557301508147433	1.2336461229439493	-0.19110458478951778	1.0216147797042916	0.20351490097181024	0.8574180667503445	0.032252120120019954	2.1068637554528125	-0.02671739968629848	-0.33871201331326467	2.055937034824124	0.6903143340103742	0.4317306770219992	0.5982908228928828	1.6387633916489712	0.3125852178938352	2.629084140274441	-0.8312159314973235	1.4135200545541036	0.8757809667293127	1.0385848380220306	1.1480314730506842	0.625301366536804	0.7969970676049062	-0.045529052848733556	0.770172669029823	1.0435040538109637	0.5272421541111885	1.235528746590955	0.41518827312557155	0.9333362160448496	0.6946040015087005	0.1233090372824234	0.9008536259637691	0.5950094768743062	0.4404064992562437	0.22944073210339375	1.7350105982153723	0.07453420049422702	-0.33862380207665577	-0.2569444387653139	0.929465165423564	2.407692334561342	-1.5723326294230613	1.2822024290249747	-0.12971934558395223
0.5456008497073169	1.2412770836366622	-0.22014052316461608	-0.7225140570998551	-0.44554954613347886	0.373970503118192	-0.20895177801626738	0.11662393444590462	-0.477491309196883	0.38221561732462556	-0.8087781130483532	1.9501546569023251	-0.3615606307138115	-0.31854404163929856	0.5692983687565022	-0.19232630496562692	0.5767222818545589	0.9006958911047166	0.8039942988931035	-0.29401709298213885	1.7795590846025553	-0.9378129410952989	0.37799899073406606	0.3679225780876207	0.24774052944979721	0.18226516421002528	1.115051839520724	-0.2649839204527559	-0.7736177842542685	0.7780082771546	0.8335066292364146	1.2066941602998367	0.44685042439188083	0.08382756780177084	1.1983072241723507	-0.060970579608303946	-0.6725878674477553	-0.003183385060234769	0.4348465581622048	-0.5681462569178733	0.42938466726108304	1.410927158419775	-0.14624296122109795	-1.1275636019252706	-0.7248414402912788	0.8855651287313785	1.0996396042837497	-1.8224045709390786	0.7499105057881102	-1.059800035709276
-0.030942854379978516	0.32640143337257105	-0.73249464645277	0.037675043558289094	-0.3693668234451456	-0.6572821525839111	0.02453522001385927	-0.7648605403652571	-0.8688756762222603	-0.48669124849092144	-2.0951733729330195	1.2861551463434289	-0.6072341040781108	-1.2078055807487837	-0.7059147040269889	-1.2052899502148249	0.5799009762697246	0.548545115059379	0.10326073632628346	-1.144569854296306	0.22191653070304815	-0.5905265940674433	-0.8270124682714044	-0.275061325686446	-0.92727512629722	-0.7023266218193954	1.4110155664838941	-0.9155478920251221	-0.8924001409388748	0.8120119432090919	-0.4917404394504936	1.48471364267085	-0.47765733198984667	-0.21837704213491074	1.3579364035683739	-0.8655385733205894	-1.1512762682903095	-1.2701894542988872	0.15732267640198402	-0.9795439958408915	0.11104755922049128	0.9950221467650722	-0.2832776549336381	-1.6377456176618483	-0.7571182165323743	-0.1491871045734954	-0.8096803151873384	-2.1290221359558537	0.005272036588241112	-1.6162696609384881
-0.49311329967516104	-0.629291681077762	-1.150329044072124	0.7705922696437355	0.6160854670586967	-1.2682204112829814	0.2982877612353548	-0.8260951220479497	-0.6143292862640374	-1.0378227210686617	-2.3294013433045424	0.31212579640325033	-0.44467113751327847	-1.7823368336168155	-0.8626291767858285	-1.3592959557246256	0.8398716592304232	-0.07068016452110176	0.04821976316181679	-1.5813328706276206	-1.012879483900729	-0.17601092473719804	-1.5217894465312043	-0.6614347186217983	-1.3611272078756818	-0.827072118396603	1.466112815816064	-0.7034224459728127	-0.16828134987953933	0.7710755861037301	-1.584250016850067	1.5510397851010955	-0.8426988681209674	-0.24237825689125558	1.4602891133102773	-0.8993012012749549	-1.1549491238577207	-1.8103000889685137	0.18659781934828876	-0.6618540964926086	-0.26958551770444555	0.5500492619919553	0.10063810258744064	-1.6507718804434572	0.03589935024834658	-0.8636189657830554	-1.7077006877785428	-2.3669079480004185	-0.2577803284236437	-1.3518333568706808
-0.438695956300657	-0.4818747817764722	-0.8622265235697489	0.9418136901558412	1.2604419718516187	-1.270731603986498	0.2610636385227255	-0.0473265135688443	0.019182143168012124	-0.8375743814567683	-0.8765854909226904	-0.7182027025095273	0.05029558551995948	-0.8300724675221202	-0.19820333851665767	-0.5312255989586063	1.2796679645607563	-0.39376272779926963	0.5188652486127883	-1.1791605178763982	-1.321484207981385	-0.19024357770679498	-1.3161831374662645	-0.6532813079581795	-0.6438996858971209	-0.29543842841962703	1.058322486889086	-0.1591665669935243	0.9577763166694649	0.41206349833814127	-1.244441963283109	1.42580593238873	-0.5647286055472023	-0.06701561396577314	1.375144655401222	0.021573583071082272	-0.9217365192339959	-1.1793161846189046	0.505176955677801	-0.07751012520791535	-0.2587984310369307	0.0296664388711499	0.8414617666581038	-1.1184242042283843	1.1743053465417927	-0.31732323257263606	-1.114919324664963	-1.8283567289039178	0.20033271937617492	-0.40770586294289274
0.03972091208823561	0.6426693853481816	0.17088501216096466	0.5037708749200384	0.7566206004457607	-0.8496167696095096	-0.19217431327595247	0.8254026422170813	0.44228855655370725	-0.1387227210962498	1.305006662186354	-1.4091584038182858	0.4446067429088197	1.1345611832542504	0.2997319420011559	0.5416235690528266	1.3758109542018357	-0.3378103431234202	1.002529494256083	-0.13148442785124584	-0.8648893740595162	-0.694718472170793	-0.3818427676872626	-0.3898045842690531	0.4972646016472272	0.24217266094052134	0.15211545291961262	-0.04415930395492991	1.7690870708568995	-0.1936638889746681	0.1329985646926265	0.9692011507009096	-0.2267001179599817	0.01730263158255042	0.9150410014769244	1.1371483226295267	-0.7181901473633729	0.003917680195978534	0.7944024095217306	0.37076429527872284	0.029289258558501848	-0.5071772909838596	1.403476441890747	-0.07868984239863727	1.6395342980009038	0.8578824619854624	0.02975683369302053	-0.2235575655820706	0.9801329986782096	0.6374100091729172
0.49114814920666644	1.5742757117961412	1.1567015819301905	-0.10789596401729688	-0.2879816008142847	-0.30935868080085355	-0.7555234569092714	1.1227566850975457	0.3517102669313062	0.4667787660695717	2.6265348610879684	-1.3721428022182691	0.4184216901313104	2.2264093064421124	0.11871810727839216	1.1213358846558372	0.7966655802162139	-0.2760133360469501	1.0797224356334205	0.8866591181027219	-0.19783033818767	-1.2219130127560813	0.6648479183817526	-0.0864077433334045	1.0374150289856328	0.35575493437253264	-0.7608755138384612	-0.34690793505013723	1.8176440661960558	-0.5857847614866905	1.0167447609277398	0.2568953807993298	-0.3488777122550062	-0.1450225105112472	0.21241828424886053	1.4649412037899199	-0.521623496433886	0.7364826879595024	0.8611861023979132	0.6689136058677431	0.11004119171500315	-0.8252910315409302	1.4622185063375888	1.216078317996153	0.9648360215597505	1.2754500579460104	0.5412301081491698	1.6204313345922956	1.4919548685013353	1.2019535756073025
0.5684522158305585	1.4527839826501088	1.1960214498859332	-0.4417872690229653	-0.6029361739260563	0.08666206411958037	-0.9644763149766186	0.8980650832701024	-0.009686008642507304	0.6781003465703137	2.401809175342579	-0.6208135475420528	0.10613844573923131	1.3210149631273291	-0.3449218373268539	1.1310766203466274	-0.12567136552043545	-0.43933486797149834	0.6845498727422213	1.27834304236279	0.260006228330059	-1.2472522447847632	1.2023569518973227	0.1311198554599805	0.7334760220032278	0.21825752994326186	-0.9327863039782429	-0.30837170866507796	1.1572785246348005	-0.4370643606636615	0.5794560215948901	-0.30620709032764387	-0.7796198271727608	-0.4192901177747717	-0.27281068603195674	0.8380104429924389	-0.12982528828240428	0.6139747649692399	0.7880837488356622	0.8563741567666521	-0.1587605871897622	-0.710179413729966	1.1372894640344975	2.155525065093259	-0.18858907559071839	0.5670921212539832	0.19845605491346513	2.352180258014098	1.493997006583949	1.0518405418446841
0.2820076305602445	0.542831041615414	0.24845099966475573	-0.45321875579722004	0.19067652574734062	0.16482537467167976	-0.6167336598730997	0.6507297404320783	-0.1816587567941135	0.6373323375725863	1.274598258874908	0.25613363467608957	-0.08750352797879728	-0.5899094334453646	-0.46497197047531885	0.9670588427197476	-0.680166263600554	-0.5772161715610317	0.029481511421163325	0.9946249585691694	0.3802883434881633	-0.7007470702304146	1.0236761832961587	0.22115135033459488	0.20580555243768375	0.22413944082642495	-0.11492660029140689	0.5333480627114637	0.19983717813273155	-0.026528159545238524	-0.3445399726128247	-0.3978763186450079	-0.9458617056828779	-0.5653800136405167	-0.2724458287128721	0.08664019181781095	0.46078667665044404	0.0689483112796134	0.699179303466388	0.6843497141791572	-0.2803237402283907	-0.2389906876452899	0.7104358639632221	2.0542401694653583	-0.7198084399764133	-0.1703288202405865	-0.2929078611112681	1.4354786607102128	1.1574600946518363	0.37265928030994766
-0.12443369438793236	-0.3008237585627464	-0.763732315488571	-0.4396316894963318	1.1045222237370322	-0.08320003605965894	0.05169255730618188	0.5939154775157999	0.006725828571829833	0.5303339792208891	0.2868267686914419	0.5192202447550055	0.04297698327182523	-1.489030890974895	-0.20832486397787076	0.896483158965808	-0.4975185674672477	-0.3194227360920993	-0.6020437276245899	0.4775007034634592	0.1731869536585865	0.01513629323460061	0.40619279459135077	0.1617261982394946	0.06128348315167873	0.41310426751445	1.0416152044080578	1.6108907631986964	-0.5796027780034612	0.028307653500543685	-0.3643133536964063	-0.18364166261567713	-0.6061188265914906	-0.4982780838903439	-0.09757580717800816	0.10541562304150341	0.8889799462681911	-0.25950781839654674	0.5374386197753747	-0.08817683130418319	0.3167645204315457	0.18636548902555522	0.29509655453790734	0.8209703267406986	-0.28306387925642285	0.183828575523906	-0.31491044162733023	-0.24376454001654005	0.7134333523939825	-0.39328217649427666
-0.4088857389104547	-0.6369456326942092	-0.8727724338879916	-0.6119784318483292	0.942556265759313	-0.44245398504170774	0.5776038225236102	0.4490257226368646	0.3065459354094741	0.27672752923308497	-0.12592840286101822	-0.022609020887866753	0.29063880795630226	-0.5878766185221314	-0.09179333115445835	0.8508182377527042	0.12217763338350937	0.26234958308954076	-1.0116629443268714	0.16379670898428703	-0.29182069608305994	0.4412389470987527	-0.193020980396523	-0.027856808140359103	0.21244955170618823	0.43950749609174855	1.517187111318136	1.8826671844895249	-0.8894449371437111	-0.46406576263623883	0.6898944386159644	-0.10847168213384013	-0.14378382231700956	-0.3271771193408713	-0.29293315912390033	0.8289373031958847	0.7077323854585544	-0.20415928374441636	0.15518173994822612	-1.1316320096055132	1.4872459380917877	0.13508820685334033	-0.14305318909347003	-0.708830227162707	0.39027241229800963	1.3020373476570704	-0.011014800093461573	-1.208893429026398	0.18833770750020878	-0.8088540534664586
-0.43331487627617676	-0.6647481521869348	-0.017260768279475317	-0.8243910293630166	-0.31230007503465135	-0.6146705876822045	0.641829690540253	-0.038877984324711214	0.37644845004032534	-0.25146606968898344	-0.12653967609961078	-0.8074244098689353	0.2789633271486041	0.9105015359508326	-0.44394549206730394	0.7407568945257119	0.6077449206706553	0.643669049133056	-1.163463513942019	0.08801601309726605	-0.8082084233418844	0.4206432830180243	-0.5189278484463841	-0.22638619610844493	0.15512822842009732	0.07079627213468023	0.9216996574325438	1.03048614796461	-0.7512795750309698	-0.9686503771178282	1.5333545487435911	-0.29004797591961873	-0.071844104885341	-0.19408746532471638	-0.9217641475796841	1.278288126871834	-0.15515863019754403	-0.0683407681779699	-0.44877259385528145	-1.6368627170845202	2.3267747612612544	-0.4755524948227025	-0.5671979612397594	-1.3699788519864313	0.38519226966338865	1.7782193354109423	0.08958589858238604	-0.7884932192844545	-0.48500409271105016	-0.6752258646540069
-0.17585582583157391	-0.6333168532760381	0.970234950700756	-0.7533228932079357	-1.5091808426775855	-0.5053101237964727	0.2845808937527222	-0.6489994826075289	0.15502182664716005	-0.8379315347215435	0.15994519188268214	-1.1072256130296998	-0.14307158017254462	1.3395989469023413	-0.9722757356335221	0.7102418068122331	0.720266950587051	0.4101843776613092	-1.1884413366008733	-0.0014437395463802317	-1.0739929436160165	0.10788470690582552	-0.6387896321917467	-0.26353704811794226	-0.2947630209639237	-0.46863643768751273	-0.1097211490294921	-0.16935732667371536	-0.46951731823251197	-0.8319903766866314	1.016452444297811	-0.331722414521332	-0.4191139028130194	-0.1411849841375002	-1.417506345859817	0.6386914203715558	-1.215498371543607	-0.1028834881746179	-1.0759655293319468	-1.1769672798933053	2.017685303988207	-1.2790842574109345	-0.8350445918179745	-0.7603598736760913	-0.3588353503470174	0.8465841113522508	-0.14022447342941907	0.3765930196206838	-1.2148778052356406	-0.12294859600064782
0.23816779400032498	-0.4191375641077147	1.2452612580802325	-0.26826299496333283	-1.641159979033395	-0.316903132379165	-0.15566344540531452	-0.934109502480863	-0.11385323287757615	-0.993354129163351	0.818455571520824	-0.7825647001742765	-0.7463254966659286	0.4553605912187584	-1.1337529947504508	0.9395996333508264	0.6695860178114577	-0.29885619486328624	-1.2820559307898858	-0.1945921827950899	-0.9607528229188967	-0.21783297069595273	-0.7361477387985158	-0.0819083610736047	-0.7802719317277823	-0.7387050840836051	-0.5834902663673254	-0.7420025993746968	-0.4114257767980533	-0.08709834030511784	-0.44067850540425335	0.1328272847677369	-0.7469317300939775	-0.11583820227275658	-1.2576584250766445	-0.8343050795403635	-1.7262876571841144	-0.17908560507053028	-1.4889069041119498	-0.312981078290607	0.6707444395619311	-1.749078132633642	-0.8830487574588224	0.3380370568076611	-1.0319491712993665	-0.7210277941016122	-0.2621195086914537	1.1468490982689703	-1.7305546003618397	0.5017346228122725
0.5563438162467221	0.16974430642602578	0.7095693627596612	0.445558661656363	-0.8586788964112034	-0.2689343802887563	-0.2875981967279947	-0.79456986003566	-0.1687884301911267	-0.5007759088744222	1.6545048378024496	-0.3447234387306788	-1.092782646413567	-0.5231681500051373	-0.7548261451089577	1.3217561028985103	0.7070323962453547	-0.9598031596376293	-1.5274781331531178	-0.22470276580765355	-0.6802203439528891	-0.28797239802193364	-0.8320498267316355	0.1916147041325172	-0.8757293900930193	-0.5662534044237048	-0.16647627698076675	-0.5493300984944055	-0.7102194632478661	0.5529253818604727	-1.3190411105962436	0.8512285551907884	-0.6880928956209033	-0.03066617084568137	-0.6243544276305234	-2.0693558187194743	-1.2234160720342375	-0.018757529253146953	-1.5502476176444948	-0.05455164412240506	-0.7458332001599287	-1.6264973764876511	-0.8126189606054058	0.7708786778210519	-0.8829808802305357	-1.5954562247768198	0.13126258186168377	1.0421109785828269	-1.8177136877456368	0.8817023130466387
0.5719776014432021	0.9076274657680387	-0.0740939293953837	1.0866355199008717	-0.07816715693305805	-0.2648033045603075	0.06798754584748408	-0.5513551018436339	0.0071840285619091445	0.24415391604759792	1.9613816602139573	-0.27276228944450903	-0.8452834167871776	-0.5533121194113292	-0.1256017612947746	1.520179992288572	0.7740384374896858	-1.1637958403740676	-1.799708844626937	0.18721535208897355	-0.5347821623775205	0.07039973740718589	-0.7380407717649149	0.388971188556503	-0.5411848088084694	-0.1599647326131391	0.5395079146956491	-0.22396226229030344	-1.1429890340676874	0.5243943221823331	-0.7624411714676115	1.14197903359121	-0.28747277138326194	0.192837677429542	-0.18897204870852732	-2.2641384026121516	0.10157353878807909	0.38273245294897235	-1.2377159563110192	-0.6926177472053808	-1.3010417862227759	-1.0964226649422755	-0.7300953552334442	0.22657759834525681	0.011954956894949464	-1.417857741358567	0.8756139268361177	0.5301653834808564	-1.508834502319156	0.9099907334202962
0.31759875835263573	1.2438336467327071	-0.5312421305239353	1.4485673389002574	0.17079690365715378	0.024319951227734112	0.7463473220931172	-0.42660454756640137	0.19245046278016906	0.5888602045250955	1.165574406668366	-0.4295631977931376	-0.0067160683157728995	0.043279229940572025	0.4304619290237453	1.3459095415013775	0.6281793911305626	-0.8493406183408271	-1.8648247543162013	0.8539637816787738	-0.4973684913643371	0.8031939748835483	-0.28505667003038726	0.49754661099274006	-0.016775140555044477	0.21713050322366514	0.7220682642019518	-0.20709895581647006	-1.3234356812358667	0.04591214069877016	0.51479232855145	0.6944859453236103	0.19790903520584158	0.5630819366585187	-0.2849577832420718	-1.5804099082421703	1.4975000810148194	0.6990307685164951	-0.6665375136890765	-1.4129211357158145	-0.8786962266742576	-0.560048017170115	-0.596280896973845	-0.49604435182304546	0.9194716460060951	-0.9680314882464496	1.408442426512266	0.30629635751707857	-1.026062983437519	0.668871764712589
0.0255942141323377	0.8741954454516652	-0.5032446281946549	1.4272814667619715	0.20775168136268377	0.6985320091224193	1.3446043204442486	-0.20884476104017594	0.14726645475775643	0.31195291415661053	-0.3524931782741009	-0.28597041324516137	1.0371223455464358	0.20141189980739624	0.8614494355298024	0.9253242148189267	0.21649390371444194	-0.144892888375349	-1.5742245745879644	1.1626353419373048	-0.19887419912959972	1.5673198635401546	0.4272312887479172	0.644956765107712	0.5419821226590821	0.5260826853831984	0.2398734675702968	-0.2055299194049857	-1.0363346627477337	-0.20238366920460754	1.183605622360871	-0.027130244003570152	0.6373730712939145	0.9488617033420134	-0.5359887741957656	-0.7582055471102731	2.1764293897167826	0.6436782165981619	-0.1562640518645998	-1.226783262386705	-0.11058651934444072	-0.23790009889327987	-0.34305987564882273	-0.4542220291898536	1.2181594001683953	-0.9340474374263265	1.3804572683273477	0.5048809621083457	-0.5886105892462618	0.27832479666774523
-0.13453735626055305	0.040244350238806265	-0.13159341172048528	0.9760360197839659	0.5368181055856236	1.3821269208473543	1.5295304380709411	0.3676010649232091	-0.16520056168380712	-0.15117227860499158	-1.4343986848044803	0.3545235774709919	1.7333387746636886	-0.43397933877288125	1.2162478436126303	0.4495528656416646	-0.22034132800594347	0.787325181246269	-0.9433675850489509	0.7082458842860375	0.5619823638562608	1.9484598691568686	1.0425970259992607	0.8667385116384815	1.1070433554009715	0.8348152935269767	-0.29568278027871475	0.254502712319195	-0.38898834604396937	0.09821794658730948	0.8478749470833802	-0.32652654816542886	1.0257971018359742	1.1310908167390106	-0.40467324246386477	-0.22399504377455903	1.8893015206780612	0.3094126756859055	-0.1190371254134695	-0.1308226405205507	0.3254717323174973	-0.0060673637478580395	-0.08674567265757359	0.3787227029082022	0.891337373920553	-1.0234301223725142	0.9484585258507013	0.6992260775967235	-0.2965770844825035	-0.1894444415858753
-0.21039503301811108	-0.7706284374803387	0.41857709264822357	0.21630947104934714	1.051817792974316	1.5857513491345963	1.3088954840843265	1.0504445614487836	-0.5213981546969318	-0.19965364673362465	-1.3161326458912619	1.0610029859298378	1.7606858435171318	-1.1013880888646415	1.3682996753364964	-0.07721753137796902	-0.43139683615828656	1.6680506178775205	-0.07016251149797458	-0.17615801224366576	1.4058509205974425	1.8470952327866783	1.230879291373248	0.9614945718616226	1.5207008603668497	1.0540939015271371	-0.2590590773860294	0.9955912940414162	0.3318420997697422	0.61552710959066	0.3178735413196619	-0.1047136064853981	1.2662362693351636	1.0185861445713138	0.08735027109848327	0.22528925409064487	1.0882016437674114	0.07808682275866949	-0.6587416641211518	0.9080116624636216	0.2602903025768212	0.37172577948776103	-0.059414748000513884	1.1672471466231313	0.36870795442011667	-0.5553737936821594	0.4830227802355329	0.538497887839725	-0.1350705414272258	-0.6498458175256436
-0.29788582953589293	-1.2487749251592088	0.9692752199968907	-0.44015998436612724	1.161867262895763	1.2891331313180066	0.9914686118949224	1.1944253901862831	-0.5810522291646161	0.303132934101802	-0.45140167547279325	1.2806280314012926	1.3115182155228908	-0.9523407044303852	1.1106307360317216	-0.6777078919501479	-0.43218985905215307	2.0525416920664266	0.9325809283002493	-0.6820209013632623	1.6671702339620063	1.5853597493220464	0.96689591687451	0.6689494402375936	1.4760506805202929	0.9726185598525642	0.29585030242661065	1.2667288515920423	0.8900026564753727	0.886994788705396	0.43434843492130937	0.07166099491855238	1.1929926514270726	0.8019222687593107	0.4218157546467405	0.8730556718960149	0.5022904992524304	0.21687034632421365	-1.2610401918622525	1.1052208722604322	-0.01745963111218904	0.8771729236471122	-0.26400300436887086	1.223546822813687	0.07707320222610474	0.39177059077248594	0.14754771765996444	0.17730740580333074	-0.014558078386000687	-0.9336344947927553
-0.2942693960917995	-1.3014986681466287	1.1968151536151483	-0.49643361965625343	0.6188666375667616	0.9957933920314461	0.8413754359866891	0.5592324549998631	-0.15332735531990122	0.9522521351187523	0.05247509953650566	0.9915558584083124	0.9324922107633886	-0.09476888464311402	0.4980717853019646	-1.0780817658854902	-0.4174484306130707	1.6309281114587215	1.870740317840773	-0.3823228537944223	1.1422654634244152	1.5191566476942815	0.5354954024553553	0.002093354331447259	0.9058622583084733	0.5787708724769537	0.7267946509278447	0.6858949237671844	1.1785460313245106	0.87997507890598	1.0187060554391245	-0.2547237528320662	0.8686963005240372	0.7803027431052422	0.3103034258911894	1.4665767318014045	0.47618062737403793	0.6149158651472725	-1.1074908874139988	0.7174438811275075	-0.1750268165347142	1.1664656333847008	-0.32958444819803145	0.7121242096837908	0.17738994987204104	0.9301535218077803	-0.1465094318913312	0.014904769489461078	0.1725554963169531	-0.8646055198252602
0.02495330691466823	-0.8766614217640621	0.7699757802006766	0.1361671569418453	-0.07504706775537992	1.1252198923227155	0.7862548636236981	-0.2482706283503619	0.596699501908997	1.279687459106033	-0.25734310353615963	0.6768410918365851	0.9842230220938044	0.6320927222458315	-0.09159855121953182	-0.8179700903421246	-0.4513584122742022	0.6363228374857374	2.415585783605788	0.2722827206703137	0.3888689271146128	1.5718738284777132	0.27017345963809497	-0.6698198503970767	0.24296618318260815	0.2022780215231334	0.5146899198662404	-0.18672134844994417	1.1647893896178656	0.8692544374486112	1.2075893252919887	-0.8154723998665736	0.6689844248266331	0.979145099273335	0.0714128962248051	1.395075363220463	0.6954312419569082	0.9240610054260932	0.08772757823741743	0.585189024097509	-0.10848612494489776	0.9252866001692928	0.1217470541290636	0.2754971865624098	0.5680616586288061	0.5170735093946662	-0.4677265059365865	0.14072592095399158	0.4430377426290619	-0.44426361654943775
0.6367696555084735	-0.03608915784002211	-0.2329292307963245	0.9074523036156364	-0.23132421756641516	1.4688168471280187	0.521822295730012	-0.38522825751806716	1.2037266917307086	1.186090676316396	-0.7131107231274741	0.679342764983555	1.2455118121657884	0.7223570008758753	-0.32951924389422665	0.1653336056237991	-0.3661597549279214	-0.22228274352485838	2.2791873232881077	0.4373320919861285	0.14440299947415253	1.2978306364254595	0.28389595094844766	-0.9298876959852498	0.057580389608500156	0.20562138975410427	-0.20463482137291872	-0.4488369781242455	0.8805617600934418	0.9104990771903801	0.6129543401496689	-0.9537809489074723	0.885067103236474	1.0331405586410791	0.13936861966319739	0.4998437192697218	0.5879047663170277	0.9147073855751437	1.5932482317367593	1.007859968400754	0.09978659417416696	0.28702456586610364	0.9649956369936014	0.1897880282033546	0.9797755312788271	-0.26623902186132853	-0.7081263379212837	0.2065221162723373	0.6390301464990816	0.07770934252605911
1.1094916474407803	0.7921190247775992	-1.1611963995187664	1.0777508805864262	0.18340030280330957	1.411366884181929	-0.09197500909141779	0.21312646457786258	1.2443815592246266	0.8859709974791017	-0.4570667066301415	0.7840558878130972	1.1289773213004715	0.4973612237986803	-0.27815370643788995	1.1987051990465385	-0.018182553815335727	-0.40996486073472926	1.5296911626463554	-0.1653415704018343	0.5071158401408539	0.46175685076965106	0.425274996218464	-0.6987013508759965	0.40771555544022126	0.5521095192366398	-0.820859028374537	0.06929615374712546	0.48571298075120467	0.7244002135366416	-0.21305284582614858	-0.48105082321537984	1.2865284958204706	0.5749191460390833	0.392512559371211	-0.5076757487574337	-0.010064041530092925	0.656187375558377	2.229287495708563	1.3925590546380282	0.32678627621851924	-0.18926262339113026	1.5818370276210587	0.15350136621042637	1.097695141652982	-0.4291637291901186	-0.7304486395856233	-0.119980227250957	0.5355031358756871	0.37648264465259285
0.9630305647755255	0.9477770169605393	-1.2748754505275577	0.4741410297391891	0.4624729875415896	0.6751602134583544	-0.8172821345349249	0.6848971729763866	0.695291783204279	0.5530393391700715	0.4089250914159057	0.5486658023933044	0.3257606782780415	0.5099777003469398	-0.26225653020288897	1.3624512855716204	0.4199818461872423	-0.13437883162395617	0.6621609097012342	-0.913380269126231	0.8530023754378534	-0.5785244485322255	0.45291465451204693	-0.28842621974286564	0.7223951400349216	0.7787458490743926	-0.8941975827893313	0.5856648785614	0.23138207526920768	0.15819375102625324	-0.5301072032255885	0.042120432981596935	1.268972619874228	-0.28127667810101253	0.2600414053488677	-0.6644466449864037	-0.6541193034090845	0.3617668219830207	1.5386050284428259	1.0659439614346367	0.45019691277594037	-0.04886092081242162	1.4766200367536406	-0.1343202007530413	0.7544369207781099	0.11121400315566253	-0.573646846498655	-0.6889871853956075	0.11909693859050141	0.3252866760041934
0.1880669329194632	0.18889462185230835	-0.4954859402626029	-0.31267970927600935	-0.060677731065846924	-0.3323992640693793	-1.2828368022986998	0.22353181197472893	-0.05287620823420708	0.14448654772966305	0.8886350660771699	-0.08192114709196743	-0.8234221076515457	0.7676908908598487	-0.4533040331954352	0.39089829504090734	0.5141435482665054	-0.13472337873162357	0.22258032830718558	-0.9900046086829644	0.5844288540950561	-1.2152373270350192	0.23737028394229792	-0.0992257499095173	0.43498466279074816	0.43719211740907565	-0.5817253484078444	0.28254633211539437	0.24810902425593562	-0.48392574237502733	-0.3408990978974953	-0.04839872190671338	0.5105263711377678	-0.9933777331307804	-0.48811207972968756	0.1763430583603082	-0.8010298909717969	0.11163139631900372	0.2913910560016946	0.15243605046515638	0.3343390369913317	0.5472507268579256	0.8096915259668038	-0.5043134824045045	0.096743804162543	0.364243391113948	-0.4343517140371268	-0.9739287162376709	-0.2724439856810942	0.09281492364214411
-0.7127119215019738	-0.8702340439210868	0.41335404337103876	-0.6050413132479668	-1.263878528080675	-0.9988120272658075	-1.3960764639476384	-0.9569412383130373	-0.5753707256420042	-0.42956376747880914	0.2796144661762509	-0.6852010801927743	-1.6510947931285147	0.7822917520562105	-0.7136692772488306	-1.0347975534987377	-0.05217261916726219	-0.8581044747792096	0.31307347835399213	-0.3351277739540153	-0.19675831338670774	-1.2707370606976207	-0.1656386329669846	-0.3062260058392801	-0.3681772219871186	-0.4709529907420873	-0.44618570724679407	-0.7492351202301742	0.38171235046276664	-0.7821998974710316	-0.31719429341828476	-0.759566378448987	-0.6322353473427971	-1.1961109130495664	-1.323369310029136	1.058340314705096	-0.4533695882217337	-0.22123595155185857	-0.3105930822006539	-0.5889683236836019	-0.09855429889676237	0.9275827274583308	0.20002125607596585	-0.6137133583529664	-0.4878418939497476	-0.46227662642026407	-0.4717981991008037	-0.6467298776393101	-0.20924367323593618	-0.03991163691310415
-1.243626142393261	-1.245311359291911	0.5544300281550939	-0.4463364371386757	-2.3238165851558192	-1.1938372203441396	-1.4061104386682757	-1.837222495115434	-0.8041723814146412	-1.06049243483638	-0.9821013681742709	-0.88102450467538	-1.8009119646075225	0.26614226503248894	-0.8580162490721551	-1.978006535236431	-1.1613805043043932	-1.9370275174787157	0.5278431187550726	0.2579363615799296	-0.8698398617540773	-1.152232827167746	-0.5743184650665992	-0.8140584796236747	-1.0595768815035047	-1.4966595515981318	-0.8719871593535039	-1.636512649331293	0.3433938480410067	-0.7657813928944767	-0.8709049891474483	-1.4745498993845336	-1.4843392067128511	-1.1220292221056336	-1.5198596740618395	0.8704644284758082	-0.17111331364478813	-0.7635600289732121	0.11196837229551684	-0.679681406878427	-0.7448835131199925	0.6035451514991754	0.02235029880813437	-0.5292417357087306	-0.689108367607411	-1.8588540452643374	-0.6829478242363096	0.03776738598420051	0.3718894679578069	0.04209473463985617
-1.3729077324884162	-0.6090491407062161	-0.17983866889022754	-0.5434151833725624	-2.47843336023235	-1.2893135318485762	-1.5334428135449507	-1.7186120543665737	-1.001575184080413	-1.428608071058074	-1.8160139885249322	-0.7504137931924122	-1.4577513887967026	-0.49891616281626194	-0.915085455635178	-2.1431658580084565	-2.31140044630851	-2.565420726255589	0.42706319325277936	0.020838264964875806	-1.0314854821726656	-1.2670575567422537	-0.7907658732427361	-1.3956117222592936	-1.1726215040033512	-2.110619824186655	-1.6540888872870423	-1.692796353104618	0.07500366765720792	-0.8656922565912906	-1.5754343051847883	-1.662249474598059	-1.7302095019146577	-1.2517692609715005	-1.0149208725803984	-0.412599175804574	-0.39914318791572095	-1.3972320734748436	0.8140598762133204	-0.3702137356355522	-1.3223079866561982	-0.16667625049214346	0.049101861944536286	-0.6862993760775943	-0.5260775766350491	-2.5164637043128177	-0.9413425286895698	0.4950211120753824	1.028196499894759	0.19503598947125597
-1.384450428077538	0.33310859297298234	-0.9615144090926074	-1.3303453601666224	-1.6429059805006283	-1.52236668935873	-1.6431991755928401	-0.9047685461368078	-1.3465167491278338	-1.2332499604244471	-1.6698726318102575	-0.6246831784358355	-0.9878774494733867	-1.0272791304658644	-1.0141955182870952	-1.9702266104473087	-2.9513208801627706	-2.336828696907721	0.027294338287330865	-0.9304662196915675	-0.8496956316880855	-1.4564660011349178	-0.7036249484125896	-1.7836770293564317	-0.823301426109978	-2.042460604657406	-2.1311787884843283	-1.0563176503405598	-0.10588052307249468	-1.2533841348587889	-1.6445898182018612	-1.358587379499531	-1.591754705163398	-1.5854143215874	-0.46709426410858057	-1.5760405026003597	-0.8911290888793221	-1.7732659358412777	0.8900129626577454	-0.119640302217957	-1.5581405098693428	-0.602653873018417	-0.14562106710428377	-1.2078491806257847	-0.26191640277441236	-1.8354418074740224	-1.082681587025658	0.4248053466635316	1.211620342787811	0.19754882587631625
-1.3710313724740497	0.6477457504744337	-0.8580052256974899	-2.2509472327775977	-0.35561138036053436	-1.5859791956023843	-1.396569597092768	-0.19675493335861316	-1.622254658728309	-0.44809767679815554	-0.9644501503932821	-0.5914989178407258	-0.5327971524438049	-1.136189177498284	-1.0925453128174178	-1.9144066506682131	-2.7943771529801786	-1.5945417036054472	-0.2539624672173863	-1.7028655873848253	-0.6744358417803173	-1.2123384648702606	-0.35652033982512504	-1.6959693818753798	-0.41557190053064846	-1.3676496923392247	-1.7430429504540939	-0.35927217355520286	0.16960352519469002	-1.4832707548977377	-0.852647976400007	-0.9229913267469747	-1.364237096541611	-1.5077133424981466	-0.42543757592661907	-1.3674204232868095	-0.9479767660406482	-1.6027229453601053	0.3302221914211037	0.07325634856281296	-1.3900407426159436	-0.23318100309720124	-0.5622648037578891	-1.5454330581190818	-0.10907802280521336	-0.5683460276876259	-0.9523470223165086	0.10816019241927725	0.8003226728457914	0.018504778994643905
-1.0816389438387988	0.2488394655809248	0.21611692987420944	-2.2042976110278203	0.7275394221789583	-1.0346534264832714	-0.702348560504717	0.056406033232415505	-1.3961693589835948	0.5847272643477973	-0.4102048423639178	-0.42251791557275925	-0.07366902783492887	-0.9447833547875549	-0.8919135041228338	-1.8661982869042641	-1.91067934621329	-0.9509662479172835	-0.12547982332512916	-1.5366426269852989	-0.5244787551914586	-0.42356669187646667	0.05687398288165396	-0.9605972567946522	-0.13475178075038471	-0.4228920402053287	-0.5318726078200866	0.0033638080813436846	0.8389581883660521	-1.0237123379626167	0.20598803655799913	-0.5295768142388797	-0.9962983509078572	-0.5474925971663853	-0.6564135360962449	0.1675828541386712	-0.2464009856932402	-0.9360616260030438	-0.074627792052665	0.5295517139639396	-0.9726154322680506	0.5670388168354564	-0.7424636442097527	-1.0652986664094175	-0.08799621433535268	0.1591401815735834	-0.4742429192690613	0.06816943803932636	0.17269222286198582	-0.10490423233327362
-0.3452632052018596	-0.061881380955285156	1.4159502023881714	-0.7599221950936961	1.2495304590093017	0.0016351705589343767	0.10481330270166053	0.15248442238609367	-0.5144233085116263	1.2781054150980862	-0.1759616089104024	0.0008125701711768263	0.23005152873665483	-0.5427368724781988	-0.29525022914129495	-1.4084707409703603	-0.6321130949345727	-0.6019996217650744	0.21141721614175393	-0.5073928706794518	-0.1592456714021631	0.3258526031438466	0.2970076600901066	0.25962754956383893	0.08561078322964058	0.33327891574000323	0.8452704747403504	0.1009258276294807	1.3356971691005155	-0.03645943526235699	0.7625207595047832	-0.08147007730334918	-0.2847387096038823	0.8483591242118006	-0.4629250842572225	1.6559348926775157	0.6984031900785105	-0.14386842598126212	0.20139483871594663	1.1765238411054337	-0.5038371146547482	0.9671524610612954	-0.37063760018745784	0.07804329421611689	-0.15770010048252914	0.16117138175880566	0.23729236275583732	0.472579038360327	-0.23162217800067889	0.12081544061890394
0.5136476025674551	0.34343782080686824	1.8012726898389388	1.2153028085604172	1.2211815266856632	0.759296851883861	0.5888440458394354	0.36442802387141776	0.6427794980610099	1.1118498971408948	0.08475179510224623	0.4027129963733641	0.0324547334411002	0.06226665097155269	0.45702176928928545	-0.5015750244104369	0.613813751521569	-0.23450065408506268	0.2892700692155365	0.6528348787582198	0.4186323525089934	0.3401453486324328	0.22427678774658777	1.4300135129009195	0.19555003671208648	0.5311383547537415	1.6144814157740714	0.09512013212960276	1.0817434391978495	0.6731035344878412	0.6156198992980532	0.45374147502867695	0.6268973968762163	1.5684406016026748	0.42363247026121104	1.7487660078867142	1.0162407129191913	0.3752472562596516	0.7358507014905458	1.3565705100991166	-0.08399301219723931	0.5909670244257357	0.2629943092457598	0.9424592041821451	-0.35922353043080363	0.20191563299762652	0.870427487120841	0.9248240619439599	-0.3256708678005095	0.7231542204439194
0.8907101859431927	1.0614770260948414	1.1831003924950931	2.282142224267786	0.8724835576675313	0.6009770163743201	0.6327570397519277	0.43708539940907293	1.441892590248054	0.005202689036402845	0.5606322472778652	0.4079323114135985	-0.7472752485391445	0.6622001023824242	0.9972869504084879	0.33474107284226745	1.4775533224441788	0.44313446389993943	-0.08779296498344343	1.2799817508630307	0.7922787602921905	-0.4180826051294211	-0.13018461377620424	1.9902837072233688	-0.07774111447702707	0.14548706498462471	1.4737490544381486	-0.06055446823619758	0.06360436710019589	0.5676742298394457	0.16040005116402842	0.8644508812041437	1.1971586380251538	0.970389766944501	1.4747884032585528	0.4439204857490406	0.4086301472149203	0.46101016925324373	0.6879871067878689	0.5763591878854135	0.24809722212089405	-0.08849535349636944	0.539561143288875	0.7999962243701948	-0.7330127367354348	0.8018104014094143	1.1334331201095607	0.8662856279511317	-0.3165854381399984	1.3451959954716524
0.5588191597901233	1.0843232805077925	0.14880148702033313	1.7681694464627997	0.49206981112041787	-0.2861470772644419	0.4552892889100512	-0.009261192528361805	1.5260018385658765	-1.5096530871314415	0.9669644787955334	0.024524231414785557	-1.602507441287127	0.8117691818129956	1.2258311807001616	0.5843027567152411	1.8295027751452133	1.2489487430625907	-0.6299452001782979	1.2482870661671341	0.5857894128934219	-1.303784772375013	-0.6123771001535085	1.819406887842543	-0.8194718232340064	-0.4239991796658867	0.771129042791483	-0.4290501805056465	-1.1051337774540895	0.002753803948417475	-0.1819363023594876	0.9458555725167207	1.0343999049268946	-0.37840558770603383	1.9149133302061214	-0.9938511027627766	-0.5147691331926538	0.20683867257792157	-0.14592965696979227	-0.7137190969838307	0.4008444602216348	-0.3424184672297626	0.19939988280677234	-0.027272314408912115	-1.1440114441862896	1.4711987332897094	1.0296023599565778	0.1741394401915017	-0.3538237902061945	1.4931480739169118
-0.02820483103998228	0.01732087512831852	-0.6165280585781807	0.3146748125822061	0.31585641868913084	-1.077122193709623	0.2786833757196193	-0.731536440671117	1.0686948861138286	-2.5422363108027994	0.9865444121841777	-0.35728922832825444	-1.7806631954270535	0.309429892134012	1.3530327582020003	0.32200460179044554	1.7944381418133108	1.6973762140355337	-0.8905053046221751	0.8621955814517297	-0.04132806819161668	-1.6890903002898896	-1.024081644378199	1.3124936831992586	-1.562843402755176	-0.6319709906302509	0.14941933116592787	-0.7735859147453509	-1.6926166326710306	-0.2651714832853735	-0.3673618047509174	0.7921444147421126	0.36844017023989434	-1.2418085653080313	1.4834543980931634	-1.3640616124852445	-0.8709508358711948	-0.19267457382799824	-1.059131504947182	-1.396217343160647	0.24808985329405575	-0.07222010989931327	-0.3897020569524769	-0.5261550254116099	-1.3171630211219674	1.3767362473002556	0.8615154682305433	-0.6544898603028734	-0.38467837077522304	0.9714088926906124
-0.17869442834097274	-1.3749021572548465	-0.8898692790453616	-0.8624746761477432	0.4450480276312892	-1.1337791646362394	0.13809042788291298	-0.8819563011980804	0.5564200824426832	-2.431598071923199	0.7801365130516414	-0.4464262048406714	-1.0009747466597325	-0.3894737717120289	1.543850548576715	0.10265779455179924	1.6279601696421921	1.5542080741742152	-0.7157840259410224	0.5060394120552386	-0.5291262605062518	-1.4881281043307832	-1.1447746232550597	0.9465643202373571	-1.585083625121215	-0.23924813836908693	0.024872209684405077	-0.6738358594997726	-1.4149209460731456	-0.042474579280864164	-0.5370933169862759	0.6900501350908703	-0.1657059629638328	-0.9394173000189152	0.5776294603165449	-0.6449526194066999	-0.40732139760090924	-0.533126782192245	-1.2424887322772162	-0.8260757103403595	-0.1804516192649485	0.09368457569362357	-0.6727842156925857	-0.12884721988800002	-1.0935943747373607	0.5360642905945033	0.90393171132656	-0.9278041500045328	-0.3386469859657501	0.10070741973872471
0.35179687853726027	-1.9404592715831737	-0.8242935150398254	-1.104671157986469	0.8072687158498485	-0.5078207595212887	0.04893323279093076	0.061689534325579574	0.3714750150717186	-1.2158720167607924	0.7993471551023317	-0.3339654499641846	0.2637256139283837	-0.5231618561082122	1.6533142235128913	0.32565592682488115	1.51526457809624	1.10465440418713	-0.3107569122798519	0.43957335228462685	-0.5245211601390811	-0.9495627782620847	-0.7605268733963454	0.8134698546068414	-0.6402817850392062	0.5085685628655503	0.3746513706864859	0.000640147588658647	-0.558512668363616	0.16304752749273027	-0.601275737581762	0.7678674443569664	-0.17761117950378352	0.11558425597948803	-0.20788321966352805	0.23706456071106588	0.2993319499918585	-0.5886732352134887	-0.655951310987802	0.47396182883206245	-0.5564404817542827	-0.35171796728028076	-0.4833638380419785	0.725551751978823	-0.5859438355482958	-0.059363110473244954	1.0986432023553911	-0.4026552574390187	-0.26892355220056835	-0.5335869683558743
1.1899540247058078	-1.3125656911650423	-0.5269639125899822	-0.6657821257296086	1.1875982771657698	0.3333445791869199	0.17667999168957263	1.5429775737702893	0.5530481329132061	0.4217439198501518	1.129731220178169	-0.2036431133254344	1.2646022968427781	0.1245651621024275	1.4041452187892813	0.8583301883868629	1.4621953271727357	0.8396902680924803	0.06562547405894162	0.7280266153507701	-0.19821139010600475	-0.18984708583248172	0.17400650447275812	0.6488645823392964	0.7119372580348353	1.1579634866935116	0.9271587580254822	0.8683768961256764	0.341736582909088	0.007187197787270442	-0.2228152636637884	0.8958256213355222	0.16738292054499107	1.0517389080665578	-0.507235830837366	0.5588215801338222	0.5074155221139528	-0.1783613553948858	0.05187856138071546	1.3755987770983453	-0.4061803573304808	-1.0301434152525573	-0.08507754344914031	1.2122924588911796	-0.03286436503835613	0.3969592438130912	1.1331253006843065	0.45472074997442186	-0.19632114477653492	-0.6040342939512716
1.780038088918143	-0.16185207456399597	0.05979774402127275	-0.13988704168333047	1.3159918056747852	1.0360894458950476	0.6345179339520047	2.337552804599863	0.8577377594024436	1.6614855060700604	1.2819004530475904	0.041023585147165746	1.6451143557007306	0.9150311378816933	0.7502088366132647	1.2946307093387488	1.3602421789669217	0.9404635297138979	0.33787832875160423	1.1529410516454206	0.0715662146502606	0.7880320117258495	1.3147659410859476	0.27276105660279426	1.5869366990871345	1.446693240080017	1.4260367604367687	1.3745514574468756	0.8873826851297344	-0.0674811578772501	0.7219239298177881	0.9347702895893962	0.4641127690049874	1.440500524100916	-0.2383101792692387	0.4888763032995561	0.06671278164022709	0.6177747139349197	0.3634759437696758	1.2897085581173329	0.4785318976404486	-1.009919470984606	0.2615477276545112	1.0837925965975612	0.4369474074232843	1.5295894623659523	0.806397284534767	0.8544734330751382	0.05891207042041318	-0.3215816470793423
1.84092182176637	0.6345438734492989	0.8576878369615988	0.19163475832046387	0.9879544820244098	1.46115245658791	1.1413768906411312	1.7575231555086102	0.9894727612037197	2.045399013073719	0.7839160413979724	0.5925218517445244	1.574247633280154	1.075389625489123	-0.06351953697275319	1.4242475665489023	1.1271572946234618	1.1267969682851038	0.5272300353856575	1.2269893228272968	0.15236209671039438	1.684757897457456	1.9641197765023446	-0.15519078803477576	1.5398952333483955	1.3880310919118422	1.6666063271616074	1.2964345995553619	0.9679252084710533	0.5682774055080004	1.7716765142837967	0.9120928233089411	0.5105403139674767	1.4037624416783965	0.46889839020781676	0.6174840025148173	-0.5184031616727228	1.3491553934318061	0.3882694925307856	0.5920335848559352	1.7380603409449256	0.05752954330882434	0.577617195500305	0.8087124376328246	0.8178842524138433	2.1921478285771414	0.23453249572407436	0.4016663179810745	0.6618243271206432	-0.16846047321222352
1.4024985468780085	0.8481917277195393	1.4497914084765016	0.3914118263663833	0.20800616272716016	1.4319488185684435	1.1299336438110152	0.3300402998803302	0.8241236826028511	1.6153829606411163	-0.15230647201055644	1.2128015756189277	1.3503043457318435	0.6307856037419122	-0.7883760842627607	1.3347350654278551	0.7680602071271528	0.9933531933511842	0.5619835616812786	0.54932935100517	0.1479529646591099	1.899780692618842	1.5476301187656794	-0.3944056737773034	0.8350974839413172	1.055610734464052	1.4105377770403713	0.8553206293869554	0.6969473846514765	1.6391503199274284	2.1297537545705927	0.8558809160733737	0.33490937475696864	1.0501526648662234	1.2420486163331101	1.0615263735709384	-0.6795228566913485	1.483896766156398	0.5059719855002893	-0.015941878921401968	2.6122963764097022	1.3499800226358998	0.9547595195957731	0.8477126947206209	1.0606638333741114	1.7742728148329212	-0.32925725006628875	-0.49386770459919005	1.3492764744394936	-0.357205596171971
0.6128093281575882	0.8615920984235986	1.3896007343595167	0.48638215402885426	-0.7164030950110638	0.7393170367684476	0.37757396484952466	-0.7720003449416843	0.5022622432255146	0.7606950977572249	-0.7786916104336928	1.2301463354673967	1.0910269005160027	0.37046089615833133	-1.3757314006983126	1.1521395872127254	0.3281491738619745	0.44297121850260823	0.31946876556379306	-0.6836854124448463	0.05384941546223944	1.196215893724285	0.20277176342218098	-0.5097158086967518	0.0866946224907312	0.4714576109808122	0.4974888043641327	0.40482196618840227	0.29043026471135786	1.9698101221683653	1.3867302293049353	0.6046117909491631	-0.06032764851867661	0.2334708162309357	1.5469535925066542	1.3092098677192345	-0.3263214928174955	0.9350476493612957	0.7464527745174894	-0.29527028089716495	2.527791439601504	1.6517281621149458	1.222515273198824	1.0822395461716852	1.0470231718028713	0.8155491654724897	-0.7796893746148301	-0.9368263910464936	1.4620319646832582	-0.6172249349700477
-0.2979276024052317	0.9817371665136906	0.7198556667202404	0.3358564895303714	-1.2849769000533608	-0.4545219723330082	-0.5628891771414484	-0.8764863257984629	0.3024865572229056	0.018079997149292846	-0.6571693758245071	0.31088716698136076	0.8382953503590606	0.8293723990392694	-1.8308528303080676	0.8738516797096723	-0.15679438508062168	-0.2207517372532495	-0.14349869950388397	-1.627115069894664	-0.3061073941723203	0.21069291539318435	-1.1647115152150505	-0.7977414956852968	-0.22650858863208825	-0.2264370423826203	-0.8406978382124674	0.13521075553540243	-0.04295767621044271	0.8475674275235383	-0.003160866246441593	0.00135067744738762	-0.7206795632906386	-0.9739153150963676	1.0945450480339327	0.9426065247285851	0.17792046134850387	0.23629526346301336	0.7405388133673715	-0.48400523822702274	1.6017330398829133	0.6993272130897366	1.018581946156843	1.0806505679699203	0.7875005759645008	0.24845969722901914	-1.1605132031305831	-0.37763054556209436	0.6120447280201151	-0.5644944181547714
-0.9482309556315435	1.0339774114111375	0.021570489756025744	-0.08579132656569316	-1.161928218784952	-1.4340897447363719	-0.8030167316108799	-0.31372938084886226	0.33511139855491556	-0.13571506147321727	-0.18555162058781371	-0.9151117072790782	0.7239914087834188	1.5344605832004412	-1.9942636222678518	0.49548053787341784	-0.6339028839888278	-0.5923822296694468	-0.5328512483004333	-1.487125242074469	-0.9065309996121091	-0.06068100789027825	-1.58995329705999	-1.2921211403722521	0.02711067617120474	-0.670198042526032	-1.8952529389472155	0.0687440181477051	-0.20442010275626138	-0.8942339972060003	-1.037144001382305	-0.7334843566658824	-1.4541543765506182	-1.8823297939243133	0.22325107286412404	0.23511599993604598	0.44472938627454855	0.03702094234145436	0.23751000167035033	-0.7286449997232157	0.5535463126013211	-0.47717256582977235	0.21624777865318914	0.7263660539137897	0.5128801126784223	0.27785833795628384	-1.423084462708407	0.7921926659363366	-0.7327067279143893	-0.2278964332207845
-0.9844437922314822	0.6599746748534837	-0.17604758166602444	-0.4751391499675098	-0.5117134059316809	-1.4676212390428005	-0.0815468772523272	0.12756240346203246	0.3305497388393606	0.4111025568858247	-0.1338001081287375	-1.3500939588001677	0.7977300754008272	1.4986521157942523	-1.6420305021800594	0.14539943353458892	-0.9869504360239705	-0.5301149813203239	-0.5916663493612043	-0.3664990139378745	-1.288834807583653	0.6075650586880711	-0.9175964757505407	-1.527609992450798	0.6273844095911211	-0.5423704516404022	-1.9527532851246834	0.17222427932816056	-0.25613715066725823	-1.6049103957533812	-1.0370682182118371	-1.0667915092759437	-1.7469113256162645	-1.6897297859488758	-0.3335028371679094	-0.18686566787154046	0.38086757984038977	0.38323073497973165	-0.546557964970902	-0.8292705025458279	0.04978964578191836	-0.6980175893441284	-0.8425085474088615	0.3261262150382271	0.41438471932866117	0.265508187932126	-1.347093713622735	1.5122661655017833	-1.5681497807221996	-0.08138470590039229
-0.4809250915164132	-0.15234803280386575	0.015568966570750815	-0.4476781529004869	0.08815421276241281	-0.5870438778249119	0.8581544127431869	0.06529683595030981	-0.1544713833808994	1.1668817734876522	-0.7090235531544137	-0.6432651692196327	0.7645898304024215	0.41240659050125394	-0.8026521075893893	-0.04271315989013314	-1.0720929584478438	-0.24076075275743664	-0.4011867807719247	0.7199838081030875	-0.9464705226193537	1.3056585265917926	0.08327969104324594	-0.9917657204938828	1.0663258011230234	0.002341479214627457	-0.9887094162885656	0.351353561439432	-0.3519536280413876	-0.6808090135652349	-0.24746786505962565	-0.7439547324155195	-1.196782596084346	-0.45327492720295165	-0.2167257264095189	-0.1719098215794503	0.15844110263138184	0.6356528469183822	-1.178040569874953	-0.6286481220385502	0.0963037586949483	0.01860308128189157	-1.626548084927485	0.12373923543738087	0.3341890988397729	-0.32638943427871564	-0.7984705598688214	1.0416030890172803	-1.3627467702746618	-0.48641934835274014
-0.020391317459509624	-0.9583177178090974	-0.02366145367244563	0.021224162184926107	0.18834466925458537	0.36673001237160974	1.022521001924208	-0.1980403390415031	-1.1806580441717769	1.2719269391796642	-1.248290430566237	0.36065785438104353	0.19708276076826434	-0.9148929254972036	0.1836412659961159	-0.13045043004040022	-0.8311299684791816	-0.03201385573825473	-0.30748454333571745	0.8346469866563649	0.06853068597982737	1.0016330338689907	0.5421718045740045	0.2057072511513099	0.8112754675833632	0.38720786893478637	0.1851936885479325	0.4182535403372923	-0.5872049234334841	0.6809229183805645	0.4491167411528556	-0.16731913955426586	-0.01964670617828131	0.7597382670159416	0.13171439447912792	-0.23514012603392953	0.011976407307893962	0.22974062882302332	-1.451732087216906	-0.40451802523053504	0.09869747268066537	0.5054386758661296	-1.8777735905377413	-0.02544074077510106	-0.08277424025054098	-1.1628887373748855	0.015944143548959733	-0.2597678448213995	-0.5923887507168982	-1.1751718795119648
-0.14717530470683526	-1.2321820372447179	-0.6708796125051776	0.5327086627884717	-0.07143171637865511	0.6220986940763755	0.2672367074649989	-0.12549987124443202	-2.1036890343207446	0.26729382975222143	-0.9218478882344331	0.6260680588767313	-0.8405468455278454	-1.4273902780908652	1.0008144349139685	-0.29289355095622405	-0.3665844491103595	0.002391222699989771	-0.5114576510971186	0.10866227240937759	1.1271558320436703	-0.1767949954260096	0.37923649993880126	1.2962130843679955	-0.18537255062231164	0.2374669352567706	0.6284086946005618	0.2389873833122001	-0.9106751473587904	0.8729057361175752	0.4265296988674237	0.06144293797986758	1.0584520213888522	0.9538355458744239	0.005196355633921563	-0.8010972914239356	0.10064943066982998	-0.557407456594145	-1.439430721084544	-0.6005475540519151	-0.44807685894983473	-0.1140163971631308	-1.7195422686942914	-0.3525820120625838	-0.8346937554333992	-1.3808454614174084	0.6946163364131229	-1.2016125093748242	-0.10290376345621238	-1.42312172919134
-0.723396304235679	-0.7871576513254561	-1.5507231818999425	0.6795731437892383	-0.1506144850275958	0.2917720078221767	-0.5329064057220526	0.4568788326304872	-2.015121255159609	-1.2769439409073913	0.32197925315322	0.2115281279626492	-1.5798872173099414	-0.9823372663972554	1.630488949388028	-0.5163638210531287	0.10590694896008378	0.03840969348822717	-0.7960285525154461	-0.3963489039825292	1.687173503551339	-0.9834134082901486	0.25951398841483037	1.5839668176431463	-1.2062782727054842	-0.1391961695936122	0.18452219736987055	-0.05828548904290865	-1.1720098910373766	-0.1952180741614018	-0.10333951457444537	-0.04376566708115535	1.4920265300442759	0.32095631214115516	-0.6420144740416678	-1.4746648651810632	0.44799233437631975	-0.8154252860003737	-1.1868024509848114	-1.1752785956238994	-1.3563041321128042	-1.2871502569559294	-1.3557442048809205	-0.7259505028020006	-1.330454193178414	-0.608818472334188	1.0505277867394252	-0.927371459095197	-0.049475564929276024	-0.7892870207304868
-1.023729944622236	0.1121946768244089	-1.887176631410696	0.4387322840019804	0.19229770844864727	0.12424215576196153	-0.48146290717756435	1.1784429712772093	-0.6839627470624909	-2.098074867715093	1.5988878696465063	0.15382254099225878	-1.2691544893771949	-0.4293005775084764	2.1443881362916835	-0.5294926078964868	0.3853409149343432	0.25222315057364736	-0.7388801102299354	0.11521215784715225	1.80120006155542	-0.48694868923124296	0.6550952383575827	1.1185660972374276	-1.2964215605223068	-0.11084912589360404	-0.3884205836290182	-0.17125981718587988	-1.2229300482472816	-1.0012013430827738	-0.4348777409486611	0.19832540652342506	1.3843251833494703	-0.024277872513576968	-1.0635084205148544	-1.385813914443482	0.8776508081150148	-0.07992604410287522	-0.6112913298339738	-1.4633930880866288	-1.8867552324146675	-1.6067183747262614	-0.8146455869991694	-0.7718686900179871	-0.9608636364087585	0.5430418915377371	1.2388674894350356	0.16931314800555516	0.22588244371866936	0.3770547305868127
-0.5914120169267156	0.9289684199583764	-1.3420672699672949	0.09590547583448833	0.5054853259236338	0.475771597341825	0.3075496782479765	1.4191872337725024	0.9793202634606184	-1.4473145931893792	1.877006206574689	0.9772106306264102	-0.1465435441614018	-0.551036147069646	2.3009654666699775	-0.15487055142864561	0.3870074420416798	0.5177750856338115	-0.20003650017852082	1.2095838691162946	1.800289628311083	0.7670152063805843	1.1383521759081645	0.5141975687789849	-0.32212749964283727	0.4057873766700869	-0.2695051545970131	-0.028657037670479137	-0.9741524609586141	-0.3219361401447582	-0.2460241183282432	1.1719783441173002	1.1705446514830746	0.5344755282016017	-0.6548309932011973	-0.31573577918681667	1.0166764604915268	0.941186871137876	0.19994776556518826	-0.8659071465452406	-1.509557562125393	-0.5006595671565169	-0.06897347409403443	-0.46240852570199376	0.0740259988727335	1.051083988631498	1.396118510500214	0.7732651288288221	1.1512533883320966	1.235253368998289
0.13114499138627517	1.1571844163752667	-0.3937016077185629	-0.13245096620398158	0.11475952425013018	0.7903493494077617	0.8273085634711373	0.7779356777122554	1.5931327203694996	0.027930584253289134	0.8953645747616764	1.7253622479005053	0.5729862065947852	-1.1508261206224153	1.618616917267639	0.34855019843684687	0.16354074133337476	0.4504027018107975	0.45872008724900837	1.5866996439855945	1.6148053797267194	1.2860883929064286	0.8142315538216817	0.16611987380431306	0.619765105536775	0.6571856629194245	0.4937933140027839	-0.009778213844808054	-0.4344261637487087	1.1658937932165925	0.0028013034255484014	2.149476735436889	0.9579907361277251	1.2640950091074268	0.17281981195100568	0.7832862159108931	0.5146357960718605	0.959596443375767	0.7777058268130311	0.3767425397146971	-0.48088824471608027	0.9476862900291467	0.6911608675246458	-0.33707676167018175	0.7494603346140761	0.44380377329999265	1.2745279059803876	-0.03572485678600123	2.039805283562175	1.238071771970736
0.2358891556913423	0.6324361231916089	0.15875328296077043	-0.273150971457278	-1.0092262610924805	0.28089917647523016	0.2917222589232274	-0.6080355879478622	0.5734363793630757	0.8049814029276103	-0.6575394781872855	0.9420997629757178	-0.08206439662825149	-1.3446419415141053	0.014534925031856665	0.4689745226344908	-0.13997508001859083	-0.17171088684937214	0.6823444665433432	0.4235563626992356	0.7570224651377138	0.27604134467001074	-0.5478350756351947	-0.13855692299661018	0.20035884821635144	-0.13662480892447598	1.0149441536425123	-0.5676626519057423	0.21473878309830263	1.5874320815711325	-0.3614598256891914	1.8416486646313712	0.4140469549694279	0.9189669759737736	0.3559157634289024	0.6604905416569521	-0.6024348453434301	-0.5006789432892109	0.617027807162655	1.2682458003615331	0.37940790960952714	1.0980579151891472	1.0829756395755248	-0.9423681233587288	0.24867699093290338	-0.8244296205419238	0.4512708444420392	-1.8176552330321432	1.6373140713216527	0.5664360199363475
-0.5791820318464724	-0.2998242470993911	-0.01589331799913739	-0.40319171334504766	-2.0340427874632643	-1.000291178199174	-1.0292888643861158	-2.0790149249562857	-1.2857078553120462	0.03043866615359474	-1.773799719217319	-1.4143048611264983	-1.6983834296862668	-0.6637897389002037	-1.7657274607493734	0.014819141953248266	-0.3723791850970834	-1.0467254016494036	0.24987598700208727	-1.7163553418339061	-0.8801743978926204	-1.49902203357189	-2.029813327001406	-0.7458816200991539	-1.5954969092226845	-1.7328411908056716	0.5507629876375825	-1.5925117936450366	0.6089332155725306	0.07107280491097909	-1.3334728945774892	-0.10219206799016049	-0.6419203363827534	-0.6879881804984945	-0.5487495604778548	-0.8512003991603839	-1.7956832111132877	-2.4403870408675252	-0.2133614020145235	0.9890544456986989	0.4615391382789152	-0.4104237520720172	0.9022665043615675	-2.1192971834728183	-1.0371134789922785	-1.8496071729721175	-1.0346830673880913	-3.177902074967965	-0.3694480355115973	-0.1784327850884118
-1.5702490747363789	-0.9675528221421212	-0.5613060458344046	-0.4399108311124887	-2.060079286714377	-2.043565381292462	-2.125957299826287	-2.8305998593314627	-2.553459937300649	-1.5270282670151802	-1.8989353425498514	-3.515555350577662	-2.7855690284010093	0.3378240299484243	-2.6298514499346304	-0.6172247824096091	-0.4792469400150148	-1.5248853532255138	-0.5106871929246637	-3.3409982084252463	-2.4662082395517633	-2.5785567275661783	-2.397594054678642	-1.4674366162384107	-3.1537995111815893	-2.883530264677724	-0.6416088047857746	-2.313328971115524	0.42110047673222556	-2.1762828039535305	-2.099245943085149	-2.413951539013299	-1.755301978982148	-2.3001687478008273	-1.7247053760302693	-2.5355651100766403	-2.3326378802688903	-3.263392410023761	-0.9778230145279846	-0.29131418343207865	-0.1292533853068252	-2.1779515208441884	0.39728165374926383	-3.040057682771138	-1.767158745633134	-2.0337244470012497	-2.415245715477591	-3.1138636622730993	-2.6805501669565177	-0.5802763653772496
-1.7126214225461578	-0.8945361714774025	-0.9279531278530186	-0.2416819139815563	-1.0694273954058457	-1.9145417035893344	-2.239505326852709	-2.4490903797305554	-2.4546322009056856	-2.21711213689021	-1.1968189053451737	-3.458465614285936	-2.291012132374478	0.6412109710347995	-2.1530170225806637	-0.8505709066871898	-0.5496331510579253	-1.242688450512799	-1.0168749953338097	-3.3450501133689228	-2.836894799952533	-2.2989713501512643	-1.379890983586693	-1.6597253555435136	-2.7533425404067975	-2.548104064273409	-1.519498966125067	-1.9959420230654403	-0.27789928439490763	-3.169362042890541	-1.889557447094287	-3.335651639665202	-2.1745236339219733	-2.532967970229284	-1.9491850457756477	-2.9815009352182376	-1.8339139569709264	-2.3056310127195387	-0.942936270123481	-1.5593969740430056	-0.809070233850029	-2.4961633845784768	0.06990459873240584	-2.9980081980857087	-1.0210245341235515	-1.4517604637806811	-2.7611197037552615	-1.8757056559968923	-3.5034939917789725	-0.6300246380788215
-0.8018041738900354	-0.23128290232237275	-0.9227868742941486	0.1431844348338955	0.08097641062168147	-0.7287659497298004	-1.4061975827054165	-1.2053508097219776	-1.3876583746647086	-1.2108847061633448	-0.2376721858523405	-1.3378579966997424	-0.6489519997791113	-0.17338608338198602	-0.9860157850216802	-0.5464465629535397	-0.7181963010523992	-0.5520744286200215	-0.9320701916125574	-1.8669747841439441	-1.7146153364596572	-1.2175763896329774	0.05622754936627358	-1.0050161228951615	-0.40120064975320374	-0.9743767174565225	-1.2999948600844113	-0.7210088819789027	-0.9246387733475891	-2.2325114631652894	-0.843481549358188	-2.3991360055160653	-1.649883337765017	-1.336964201605852	-0.9770048154463779	-1.9526095340497809	-0.5395318708612052	-0.3956091310553959	-0.11817885673378974	-1.8772205435199323	-1.1351944121400663	-1.114918410632822	0.18366756357671934	-2.0441121906154778	0.6976933524431753	-0.6599083929884476	-1.8540231601095936	-0.49709951525672064	-2.31866044983829	-0.4580030024818127
0.38482989789184474	0.39037517821589574	-0.7153130178434054	0.4788601000784199	0.6238546434830918	0.5599271838736702	-0.14855493379923235	0.17001512347074035	-0.27361634314491945	0.6601135630139083	0.47809410994717455	0.8590221738241763	0.7899674579837579	-1.493230792942604	-0.13686263121508985	-0.09549493222179121	-0.9600283572867546	-0.19876282139191567	-0.4072447890910954	0.023313769839580462	-0.07826018573862546	-0.20292186336869245	0.7624864448185593	0.017445032050962924	2.080189875264368	0.5962517308718535	-0.20505362833677596	0.6541768365884526	-0.9011165830085535	-0.4706824044701815	0.16199583259937242	-0.8136328447166941	-0.692946180367605	0.10369541812242876	0.20078581133573037	-0.4407650998081016	0.9328604275257952	1.0788921667015556	0.7663050713042238	-1.150550408183466	-1.1072600147337595	0.6208410900019486	0.5135003254000158	-0.7962532581014331	1.958033943598223	-0.22400941548510947	-0.39749133982610213	0.3525255031457889	-0.3199462358921034	-0.06744912583108122
1.0016803521533735	0.4970527609325143	-0.4518952785805152	0.6313502294390995	0.6512005282985874	1.2364322011851476	1.0687198686209538	1.0493141864043072	0.3722115420928572	1.8139714664853805	0.7576802306212079	1.4578920524162817	1.2207544426951449	-2.24193012076277	0.06587066049244164	0.08680436946279431	-0.9972153893726478	-0.5171326068189006	0.12020699418109497	1.3093368891145332	0.8523536901651484	0.5000760387604629	0.5957557351792506	0.6308586331503362	2.8882081988598816	1.2488592092760462	0.8368601492690947	1.3310423827418472	-0.16423096923751088	0.7043667191634727	0.5337096935642619	-0.009302352945907495	0.03900535319963073	0.8120517254401299	0.5326337756422028	0.5381720583135505	2.0330833406557933	1.490451515184459	1.0135348502333215	-0.07756340896875749	-0.9296935354730673	1.314082841634235	0.604940300334442	0.229457291355778	1.8556368423542908	-0.3311614581114003	0.6791638040808834	0.8609696123436232	0.9294005420876017	0.5531415191579913
0.9940569232571319	0.22685272512614377	-0.07270613735211925	0.7329874538756956	0.7866162064206773	1.4476702199148266	1.952970705015631	1.2900024509531727	0.6288174497243025	1.53286942734803	0.6510930253832744	0.8150629010028747	1.038420684630323	-1.8088205878448638	0.12965670589773384	-0.0012331482039691288	-0.5127854507342589	-1.0267415805757996	0.35003982427877706	1.686709369631601	0.8486167912276281	1.1378897323126433	0.39927720850785375	0.6347899748546552	1.9820592047365713	1.203059246383778	1.1178553032848126	1.2658708128909366	0.645205114876396	1.0428525691450483	0.5876691860428876	-0.08110372960640702	0.44940615864792255	0.9780071388071829	0.0867667869391033	0.9280995235909935	2.4771895567269686	1.275762790925945	0.5977861675458676	0.5519241189785916	-0.6659757138044679	0.9180198504185767	0.25437684816927486	0.9423576906592391	0.8310541962010971	-0.7110138744950089	1.0371525580614804	1.4679473396466214	1.042526651133302	1.160357347480809
0.9320462473656576	0.07564895190359036	0.4582411823637328	0.9447056339250021	1.2386896237105718	1.7122618272420282	2.2046872185027127	1.1285983138872484	0.6653640199732092	0.5267642443143371	0.2862579540890669	0.5766837822272923	1.063130883082745	-0.49163958803790925	0.5550261102964124	-0.08556595982020895	0.4514383036451311	-0.9443655917007328	0.3751007739755815	1.4510239847952036	0.6602211423365739	1.6924816254229091	0.8728281285624739	0.5348003177496079	0.8433489121962935	1.2475850296544548	0.6982140360653409	0.9987273230440149	0.8576117973030596	1.25054642885666	0.9909811134037043	0.03536471270283477	0.9119325382057983	1.338762705825985	-0.16805498110473177	1.314637761040553	2.1503041038699626	1.1060548496707994	0.04816888442267039	0.5138595551191598	-0.23998481906684405	0.48060424656511797	-0.2861496939576665	1.429362699922543	0.0465493757521747	-0.9032288899149312	0.9915204339674274	2.063216643397897	0.8473607674683078	1.3017366140120412
1.161722244345097	0.2432730518749775	0.9220983173033632	1.1162744801785776	1.4914476577129894	2.0729170759725926	1.6085095599002657	0.8201898600771925	0.41600256873131186	-0.0328576428839559	-0.2039595150793489	1.50348453443718	1.446046093380659	0.8084243263711269	1.0964453233157445	-0.045286969083763624	1.340687067423845	-0.09112701444933637	0.5482633620573842	0.9906136164295402	0.8567581546792561	1.7071296322070817	1.7086316141515439	0.7571203904337221	0.6815349029115543	1.6250544175638353	0.12285925085578418	0.9378717074651526	0.5338540285957066	1.691178103071398	1.7288267883116177	0.9802627063839188	1.5552028186529983	1.9387980884564187	0.354010480822011	1.8801032778407178	1.059712595235221	1.0665082057354427	-0.15539829947777886	0.2419754195679472	0.3071259983486652	0.7244200046842415	-0.5529907095374069	1.6649944942013133	0.14844378830901417	-0.6755886997893708	0.8945721109289687	2.0567197725320083	1.0868338030089282	0.7279592292141145
1.3954442651378496	0.3838915355279119	1.0238424980012386	0.8638679651226764	1.0461959089967878	2.018682840273689	0.42361177322565163	0.47246074026864565	-0.12551622977280935	0.22238812715186548	-0.6544644917341439	2.55886399198384	1.6138696947571975	1.282987301804433	1.0650825673237936	0.0006309423831567188	1.4691849255443732	0.838468748174288	1.0824082661504013	0.4824381185479584	1.0657620836910942	0.9645311783008207	1.9926691252873772	0.9981129992384523	1.2330669954181606	1.7857528024983167	-0.20359023392706038	0.9919333051166144	0.42401572697368395	1.842581270159033	1.9724900883604848	2.0245403167172573	1.9264246216918464	1.9732378143147946	1.118023141255642	2.0539882621688825	-0.47366528807879804	0.7761349452349685	0.053881233551142646	0.3669310881461935	0.7443476021927439	1.236282158563544	-0.28997793609092015	1.6111544261231736	0.7933355227315493	-0.22598288425675148	0.6969330993085335	1.2185284189384455	1.4898043210386165	-0.29356182269885384
1.1888856387811086	0.075065391375325	0.7851743903694738	0.07036053154392458	0.2205339603138215	1.2282034337254717	-0.555451396460049	0.16562925971408812	-0.5446585310960337	0.6989373180652825	-0.860122897049738	2.28911537368581	1.1788017131320445	0.788703814743357	0.2712214131738671	0.025294897904434253	0.6746596839151237	1.0040464620424876	1.7517484346286136	-0.023682334296773102	0.5944744578065054	0.022470881690961723	1.3293280959748117	0.6228249301542844	1.4149681232548288	1.2374772468861766	-0.266032912955531	0.8792387677860617	1.0776788153467978	1.14476669315353	1.132683634153826	1.9555682834395949	1.5339532789458736	0.9335859027376875	1.1471386485649508	1.3138440895861196	-1.7034004734854542	0.11347437355027991	0.47760233154647774	1.1220275244645581	0.9054317104978955	1.1472277418914647	0.3449930885321712	1.4462896791828372	1.269552828284445	0.06052999251857322	0.2070705693560737	0.17218702215712506	1.2920614577687621	-1.1526980273890726
0.5894870818681199	-0.578308444258713	0.5997150520057709	-0.8067485561285767	-0.12604020332914273	0.10781939497354617	-0.6301446210327308	0.03761712241798248	-0.2747099432772497	0.765021983027524	-0.661756006941551	0.6724150411233365	0.5305805417890784	-0.0454381762863947	-0.6141164984283489	0.27062889389776734	-0.4181205663402319	0.3600166473066303	2.003953941376122	-0.40011110646877773	-0.43218524026235255	-0.24809385986240282	0.3149736715151248	-0.364541310475227	0.8017782382784475	0.3058038530091394	-0.20546772385993392	0.5673402150651798	2.096056393904946	-0.034330871228862414	-0.18488743079892392	0.651538439864398	0.5769010068127745	-0.4845322491822621	0.22711467637006466	0.07177803915235445	-1.850285905671962	-0.4802242448911303	0.9264941150574251	2.094906909998743	0.9163795228797467	0.32519388367809865	0.9239775402033927	1.4473645632276144	1.2966608514371267	0.07756385094769833	-0.40294891614598793	-0.15652152902847533	0.3948330675551005	-1.3870241182397207
0.09506236942128324	-0.969348731091245	0.8104044845224662	-1.104222748089291	0.31534839924699987	-0.6032133905918904	0.058038416082747936	0.12722453134801476	0.7232934566590301	0.5083008988547879	-0.06133614741275866	-0.8592747670010402	0.34226235049692255	-0.2600414838577725	-0.7706437154574106	0.8996681609991459	-0.899020773279007	-0.25620094537249893	1.4372777496092708	-0.4295531334258398	-1.0118948395781362	0.36132524126359916	-0.1731169913570174	-1.1054077921518193	0.04824661276529496	-0.21328447329419725	-0.07316665410534869	0.25142983301774324	2.4527724632448087	-0.6843026726553091	-0.6390559611876532	-0.6634852503185631	-0.13851627860367893	-0.9979113942243426	-0.8368036758938051	-0.5702358507715364	-0.8361084494845153	-0.4971521501324627	1.2345225347997948	2.540562089581847	1.0474622373623157	-0.43635291327123776	1.0782865184864152	1.6180167511366284	1.0984580632539955	0.15945611515196215	-0.6260290842085864	0.4821814301159915	-0.3998079873516211	-0.9908663712433179
0.026149940556441407	-0.6380245292387765	1.3147299353121011	-0.6687513967195475	0.8025742817886318	-0.6567507447622891	0.5898656731333735	0.2242676217005768	1.7754340260906962	0.4594466658062786	0.7564855879988545	-1.1403304098349591	0.6881750088398443	0.6746650477229147	-0.16393175015196826	1.5627651242930272	-0.4299209108796065	-0.014237429859498026	0.2268273929755798	-0.019308550251345997	-0.47847503273668696	1.1232581077112769	0.028793459232263494	-0.8634616013098012	-0.11169495289720326	-0.04520856164233356	0.10290907848175934	0.02006337621616457	1.6039884049584467	-0.33371216373957013	0.34103720903721835	-0.8227207197355049	-0.08268536052260435	-0.21186881465617893	-1.1500203562036306	-0.009614185011348485	0.42440888988355335	0.017858117877530687	1.1525156862793962	2.0266509259286405	1.3494934824504938	-0.4103577252132049	0.743706374658616	1.6305001208910737	0.8915798714951724	0.6955070236209532	-0.22778236179466735	1.4244999022812144	-0.3795868337424925	-0.3159358114068976
0.1589873570241642	0.2154013901780967	1.7012917135879584	-0.08643543523635074	0.40394639557857653	-0.5023582447891556	0.2059056389094398	0.06367419940209128	2.1547233543318516	0.7744003725613293	1.523935755937412	-0.5180890832042847	0.9490505811674084	2.3275996806268986	0.42165337084790594	1.5759920283268385	0.4035239222355218	1.009641545726232	-0.9316590745017796	0.5926168416002559	0.5488459561636558	1.1700436425328158	0.2768093093512907	-0.04031069966485075	0.1500344931322114	0.2348317373755529	0.1635687124917669	-0.2173721694545097	0.14429816015914987	0.4108464488752692	1.7626449707042293	-0.044880974020350406	0.3760566052840942	0.8588742444785753	-0.6626355216355728	1.1209089042068667	0.7150111265800931	0.5116532153105667	0.48192428695877054	0.8528729701247548	1.5454656696463795	0.1853282327801461	0.15830874997552027	1.2597774410913463	0.5843600942812288	1.593162792577808	0.34920562891854307	1.8601271390862626	0.14758087168214407	0.2160853427213634
0.05524914393610749	0.9248102939815536	1.7400458904412464	-0.09101160692160075	-0.7492520580330063	-0.6490991674872993	-0.8742759936955141	-0.28813062788516647	1.8220554717469015	0.9752021782726136	2.00768774108709	-0.1700706793413914	0.6052787311297804	3.5307209293407937	0.2797833819435633	0.6610092430884277	0.6605896460117275	1.8903586588391625	-1.3676314219598757	0.9025835828454181	0.7871026923266194	0.4098278772992862	-0.036491451980663926	0.14811284086158275	0.05823021141902379	-0.033550605282483895	-0.05834573566507386	-0.4391459907935803	-0.7687939215727972	0.6294241842708304	2.044478635312617	0.42314510966756935	0.4000356228573216	0.9099925052134901	-0.048939697283762185	1.5863224478167721	-0.3064621170604094	0.5376382897086034	-0.6008700436947333	-0.18167021174049186	1.3276102938915284	0.5073982818152444	-0.35528240583979964	0.7438870598224184	0.019332191956358914	2.229759935249438	0.38815143741644836	1.6563233369849915	0.1858633421877616	0.31106469896293215
-0.39909309129441095	0.9902421364851355	1.5840598544077211	-0.7755163071311951	-1.4311445009391037	-1.0335244976633073	-1.6757502269764324	-0.39941806780609357	1.325702214567481	0.5472720100718896	2.0474234346475217	-0.5508601535133445	-0.13421937098169384	3.3037025465222216	-0.4496229248836448	-0.6216859463711597	0.00209942797491623	1.7697195435519069	-0.9871477970359277	0.5203894629326068	-0.18921933412273215	-0.4862584951828435	-0.7755321946602256	-0.8665307898750246	-0.6729113254250728	-0.7395193770622243	-0.4271580687255444	-0.3867637308335691	-0.5977470323967871	0.13059306526686265	0.744652031463867	-0.14911157722238258	-0.32991129098239047	-0.20536362004592587	0.15644677944973306	0.8689786448616733	-1.6504411643635566	0.1674052116070841	-1.4963206604223427	-0.4918872174663898	0.6856363937075634	0.1474668655624612	-0.6306692020729312	0.5110201562421619	-0.69871152488037	2.015378868348467	-0.2809608543599524	1.2857262928464421	-0.7388289798853135	-0.09224360893706632
-0.9258092748178312	0.44223027321130975	1.4320315899078973	-1.4953270039888502	-0.7234525597930289	-1.186673698474971	-1.4831893120334667	0.02005868306056822	1.014091242905713	-0.4022564920181701	1.5549968087992767	-1.006055651714379	-0.6542793718745534	1.707224362925328	-0.9816635152493554	-1.3587842362693299	-0.940607081422544	0.6394162494647109	-0.302528506209271	-0.4141978785565888	-1.4031641026226944	-0.8970369996677456	-1.3112947760563984	-2.11203519514025	-1.4423784484435993	-1.1630046380913208	-0.4844759929051184	0.05649272226876828	0.10118972462421175	-0.5178730481977454	-0.9349111700667999	-1.1604569048393623	-1.2437718193700193	-1.3956763846783649	0.03698930290096999	-0.3051856802273669	-1.8742963543618099	-0.23332509291701037	-1.6327582276842387	-0.2107328009162523	-0.12634247722652014	-0.41983122943272916	-0.7114667160569154	0.5686692520473544	-1.2862205418000716	0.9797882315581196	-0.9964912360637893	1.0694015801695318	-1.9492602787973778	-0.7133620681125505
-1.236674404098827	-0.33821216332943427	1.147871899173033	-1.5673088799059915	0.7538533623472291	-0.918995237549605	-0.5168945751352609	0.6328953575471419	0.6250689799295372	-1.2379908177034895	0.5798643614399216	-0.8907734314077023	-0.7266731610355608	-0.19953718283911676	-0.7412172365657435	-1.195878665948751	-1.1818251198720535	-0.7541752052900628	0.08902278071589141	-1.2019447372998995	-1.6197196375425629	-0.8288474983320105	-1.3225014798457322	-1.955925834220278	-1.5386489233689626	-0.924975017405169	0.0873113516412578	0.45966448976591395	0.39611601385016915	-0.8468755955997856	-1.471450812521224	-1.515662483758384	-1.5507379630846536	-1.6353316291549687	-0.07583953653833726	-0.7893900926463657	-0.5151622976645807	-0.47250612871430353	-0.9939542485029476	0.038147558922917706	-0.8761325956992436	-0.518302814014434	-0.6814363062989309	0.4014268752354834	-1.620408434838963	-0.2495553441642819	-0.8912895919242336	0.7734688585449647	-2.301256028975054	-0.9502836008428847
-1.2855742337256448	-0.9829926921338928	0.4229326111842353	-0.9609654988183846	1.3464513672072558	-0.5822068530227685	0.40776523376918805	0.6966677038776183	-0.1902724372526797	-1.476286196107284	-0.5848949737053906	-0.5253993157340446	-0.7218702612193035	-1.2921814833182625	0.10727560022130375	-0.61393456009643	-0.3643688863005857	-1.639593700284137	0.05764571866918193	-1.1085223645300633	-0.7910274030608372	-0.668550283874991	-1.1120538541719787	0.08414191062630863	-1.0102504709444433	-0.47171377803559505	0.9836396731596214	0.12310882569418581	0.01431743854120573	-0.98615307129897	-0.6594858984067846	-0.9756656479993375	-1.1230308545730003	-1.0481457200916813	-0.14783212342694785	-0.2252757224643066	1.395617498758723	-0.6311115436489582	-0.11808407066180167	-0.14579975595456016	-1.4697827830463972	-0.15199359186844022	-0.4747173767006575	-0.3734979373584698	-1.81909820677287	-1.023443768851782	0.22729767327082467	0.05605785211694611	-1.3682318792250816	-0.25644753686818766
-1.12017766103907	-1.2750910991238886	-0.6731777331683142	-0.2242904725334885	0.1741613046788144	-0.5673439616597589	0.7345427132338196	-0.12251614804923419	-1.139625051920357	-1.2069601180780276	-1.4443334546821847	-0.6604149967802587	-1.013881697602833	-1.2978368300012753	0.923684084692058	-0.25578903470634295	0.8854506448406463	-1.77159022660215	-0.019080269582772647	-0.060728742296012855	-0.031416270102295286	-0.606783778576126	-1.0955876962187783	2.6233130787513526	-0.5078670523673114	-0.465490763357894	1.409090418050872	-1.0798924223350688	-0.47017132263472095	-1.190926567284234	0.28995858028180355	-0.3418171912354549	-0.5589355691033216	-0.5483495108516487	-0.37866402656799736	0.6771352505445712	2.3175647377890343	-0.7656466593991691	0.45512496152639675	-0.5248621193884726	-1.7835267432106319	0.05251538727015321	0.08005452043684275	-1.3826552127119225	-1.9579173872426126	-1.1538020208674002	1.667009329460904	-0.8964178244051854	0.18224495708334082	1.2812585957292877
-0.6966488010917218	-1.1007282562610246	-1.5164083321155875	0.18888611155606425	-1.795792481194386	-0.7378524517661744	0.5557739785644351	-1.2618669413867003	-1.4269644200629712	-0.8282553441603905	-1.5957300017982774	-1.2495015366015279	-1.4225352226052757	-0.8188239419351936	1.2114649165325464	-0.15219658287172036	1.5664601542061571	-1.370991678050732	0.26161733831479383	1.1727571445333824	-0.1834960660623691	-0.5149542331472434	-1.1914308867576726	3.6625610688041683	-0.40141757239281817	-0.895391799497675	0.8154913524997066	-2.3035889033702484	-0.4102278329718723	-1.208874458865852	0.21839052849506138	-0.34873014152974763	-0.4162858567486917	-0.6264573803402628	-0.694007534881583	0.9818631881500391	1.683185712413265	-0.7201392695614994	0.6669121056443216	-0.557220683388895	-1.5730174141378284	-0.2680631459933597	0.9796410012254424	-1.77076442158657	-1.8677848493930196	-0.8545376112148174	2.4740860455401603	-1.4523507986500177	1.3100399733800359	2.766381834177409
-0.021385509111820408	-0.4792891557343561	-1.502935912122065	0.35230483955239367	-2.697593929081796	-0.5931186414523604	0.2567600588911933	-1.7421008964411673	-0.6955664356730298	-0.5427782961905457	-1.066758164291783	-1.3220679079533904	-1.439069177180253	-0.5501501317640444	0.9312384441918966	0.1877469012611572	1.2313877343955133	-0.7413833536576523	0.8392838020457055	1.611549176267845	-0.7765033606925417	-0.3075915711019405	-0.9293849083974827	2.5040937767380007	-0.3958582563465109	-1.0832710547173927	-0.4927701666830836	-2.436028029514231	0.14673584233202655	-0.5271651901839307	-0.7064239537236736	-0.735841354598838	-0.5779554773675412	-0.8239521902785413	-0.6141685935501533	0.46917758961387107	0.3453686043652505	-0.3403785461236751	0.8284916781195156	-0.07508406715741144	-0.740588333555694	-0.6875713281860637	1.8396677239823847	-1.1484705620302587	-1.3414946298682413	-0.37236989647348984	2.2051871138070114	-1.274178827879945	1.526963835197184	3.112839439259016
0.6159289327078427	0.33135393989804357	-0.7760217603990054	0.5922010292705502	-1.721232103857584	0.019181802508101916	0.022782056629709082	-1.1456216115336932	0.4192593104411344	-0.2630116073434043	-0.3293386874660757	-0.2551785686424039	-0.9066105460392806	-0.6003066139369189	0.3678056369120652	0.9543824691717249	0.3211801637769928	-0.05809526667229713	1.1941750449897952	0.9747631098866645	-0.6533733497212942	-0.15894536596738676	-0.13413630584778186	0.31499013398299314	-0.09581516211279592	-0.5752535839701161	-1.5605271145373623	-1.258159538503283	0.5428923592196998	0.7488998699792992	-1.3351502476842572	-0.6416489130405787	-0.4782061758914947	-0.45708517402978815	0.19372318264558416	-0.3034333413347979	-0.40226797714610796	0.22315162958860094	1.1115225285488035	0.48353988509000123	0.33727317147961056	-0.5323056549823273	2.064546549375096	-0.09132617022827108	-0.47872504037032476	0.17519996780630706	1.14668544982187	-0.7517563925876481	1.112907786448977	2.015948977038988
0.8016373645937455	0.9095876891856969	-0.18602812660245643	0.9373869381572454	0.10479967552643371	0.5898190090277613	-0.1917766808356726	-0.00782878003064482	0.9145276354278538	0.06268569968947796	0.10178597241440648	1.2181775897086156	-0.23875438249579914	-0.5980603223222917	-0.13179132946812308	1.5557384129929648	-0.3451534424567469	0.5620122864619899	0.8337375720586134	-0.040857896057616416	0.5474374859720283	-0.2438599211879611	0.7184683713929458	-1.1435093661745144	0.3574419778867236	0.2567862512637002	-1.6204646218414003	0.27243863047965955	0.24782337726829862	1.6472137390815607	-0.9570634572037325	0.2432148617518579	0.14835966758713928	0.42388472522905585	1.345408958098911	-0.7119815171593389	-0.09358462769646328	0.5824061884392089	1.2847701923540231	0.5450745299400316	0.9654452296072076	0.20431647193914934	1.3188937995716379	0.4476725047226794	0.3229105469895863	0.6496324520520925	-0.045414204519454535	-0.5342268834442475	0.6433371846811314	0.30285989530118795
0.48185615901929574	0.9722042905365137	-0.4016491381536715	1.0316748576023624	1.1295548953235748	0.5127651166952308	-0.371125490248214	0.7954924389743314	0.5134733299044338	0.2517863753067573	0.11206080108571222	1.6972653045428374	0.09462983072958292	-0.3144587792830578	-0.31624468372026504	1.1507271697395653	-0.3379154574161626	0.9653772625294859	-0.2089845502938456	-0.44462948776736294	1.892238015357979	-0.41766121127399086	0.9726864828068156	-1.1579133632227336	0.49967512792610375	0.6935285676992442	-0.7244313894480947	1.016092052684883	-0.6135203281537306	1.2579558838043998	-0.06436257407039442	1.2234169882232244	0.9125152218701325	1.055891629271095	1.9423997042876822	-0.6484025849208548	0.6896197151662373	0.5104619466965938	1.000471483710954	0.019848050396815496	0.7655159292854721	0.7791321143990051	-0.12738918488481676	0.14652789170647684	0.7483740529872924	0.8034037314578107	-0.8139653305963386	-0.7296409465266775	0.4879063371618177	-0.7768052658384006
0.12166077986165993	0.5852486124099929	-1.1350933625891952	0.6074604588605267	0.8497232083419857	-0.12749171781334007	-0.3649285265249183	0.926406900661295	-0.11687244457702035	0.12281830992054377	0.006532085639615081	0.7500493744822389	0.11565139864433578	0.010776169747503651	-0.12622856500073512	-0.3732090810756266	0.09541619139376178	1.0183621495047466	-1.323094953642204	0.07924195260047694	2.2059621286560187	-0.35110916299126843	0.552132467849493	-0.4193969641557494	0.27989091636351976	0.587999136581401	0.41937195602219646	0.8257596593915489	-1.4241784631340568	-0.17954048557806931	0.34691090582526707	1.3670190952513046	1.1924050338849126	0.8804917852534916	1.4310184020543275	-0.4064456691098608	1.1845427698116855	0.183686172751865	0.2611214466939347	-0.6162131281537783	0.09420470532634605	0.5986923826870316	-1.5285798156113877	-0.4203436053705724	0.8289025264695782	0.5036776715536819	-0.9359475431469622	-0.7912243419109684	0.6872173873297356	-0.6525158408330767
0.200317020449955	0.028907903206278666	-1.4061796201034917	-0.1145888172867614	0.24154827196679884	-0.5522627312190905	-0.15326798958436302	0.7476405316615411	-0.27489568038989615	-0.18318027437284118	0.09278835983528703	-0.5350184223197916	0.21561767657563888	-0.005495989013765194	0.24107340240129746	-2.1127408598160717	0.37852622588667467	0.7130952648066725	-1.7611336052069084	0.9075206444340336	1.3558688670217687	0.024861724107458242	0.08790014794294879	-0.008583769630710765	0.21515631317912956	0.5005616876792486	1.1275526441576877	0.5579044715181435	-1.6205972321381368	-1.398193456617538	-0.031068798498253673	0.5345182896508892	0.7971183638604238	0.18414052908521086	0.1906104269387582	-0.1958243217535557	1.2308709579488681	-0.027441880089037928	-0.4935565037535601	-0.8198477612091029	-0.3195436255050636	-0.02612975241120349	-2.1735606799223945	-0.5129126098114998	0.7688556688847175	-0.013415682509579826	-0.5500865623145911	-0.2521784739370151	1.0604222889072838	0.1693726558846697
0.5988079776962736	-0.4892612778448444	-0.6186191625997534	-0.6268012371490154	0.4113291931192927	-0.1552310955873905	0.0036005235488093686	0.7101286492745972	-0.07721789913495458	-0.2915910153468319	0.30845771953536344	-0.7982214213928216	0.5679564992569914	-0.3799439727342965	0.43832135098795166	-2.9059366374653326	0.14612791606163558	0.16889025820007375	-1.2141525929148982	1.147782835103168	0.2634439458467307	0.37531195403090817	0.23362098776124257	-0.3081987310688646	0.6597434769319052	0.8601386381850326	1.1988626702744032	0.9375216002502	-1.0653032129772122	-1.3882248874961018	-0.5678929728632931	-0.500030050529422	0.12816941927146247	-0.28235037833444265	-0.7988787764946714	0.04417080401753704	1.0907877298035145	0.04525050079207289	-0.7780041739866264	-0.4833269229886359	-0.1641373286789696	-0.24924897297426907	-1.849152915246242	-0.04673400292514854	0.6189088139633602	-0.29096949359444296	-0.07877269402124136	0.6016363889058878	1.2994539653177013	0.7393708027453415
0.6961893154649256	-0.8958733856075893	0.7245264315897889	-0.6743393811837552	1.2511669030848245	0.756179692059394	-0.14108566913045023	0.8059328700883224	-0.17446555714203768	-0.03467406224655448	0.31244761455736686	0.06776536300445345	0.8721216893909933	-0.7195744046357203	0.2800012229306316	-2.3295192907825895	-0.5047487474836461	-0.44208793341154745	-0.06702271248396237	0.4909677052095551	-0.22350867518439044	0.340883734855474	0.93507963859808	-0.892502342443123	1.170343183379081	1.2746267402229	0.8071189169248147	1.6446730541936538	-0.06749208139735875	-0.3807422094775265	-0.5549899996188827	-0.8546232629267699	-0.2636150278517681	-0.16090758946027645	-0.8494206958520532	0.36871735126058514	0.7598147457884362	0.24408821717141746	-0.5060287820079759	0.04256370236362962	0.16704856620699388	0.2543706120209866	-0.9177393017251799	0.4064456841039396	0.27437708459921845	-0.13624545078499706	0.0035897596500824983	0.9621537657762541	1.0866355633668021	0.5757399957404881
0.1480077323090505	-1.0817932332650317	1.4689002694978832	-0.43660999335947104	1.6600936292969664	1.2466350752913506	-0.41515196556555667	0.7186484202762209	-0.7608776577575768	0.32094493985934325	-0.0939168008484138	0.9505913372283306	0.7468411595602151	-0.680240616607832	-0.03362175744273674	-0.9385751813044181	-1.1348609380637416	-0.9317025341527145	0.8770461304764445	-0.6052055049669977	-0.15100270123309048	-0.03553150665545908	1.4659892184043777	-1.167174564795899	0.9261227638418624	0.9652302984905929	0.1778256180962418	1.7008985703365913	0.7960179472994874	0.5720126905301153	-0.02566040031355466	-0.3015822700989839	-0.17414363252726897	0.2278496378120685	-0.09886606323988652	0.5556706556945409	-0.13493715483152746	0.32210499963590733	-0.04979217670724734	0.3170489588800439	0.14711275092609785	0.8761573593647518	-0.020486303574546998	0.31193966954007324	-0.2056115701806762	0.12762360630373126	-0.45040001974356564	0.36916904524560934	0.3361897619581503	-0.0708040733660143
-0.5954710861351714	-0.868157819714973	0.9516340169163613	-0.14429285139969872	0.9650183222390657	0.7803019400938724	-0.30048710729625355	0.34975792940298756	-1.234815213675708	0.38974884354601946	-0.7216297831101952	0.9584846519870607	0.23931217520764125	-0.35162529985279556	-0.10095547905562867	0.36028758193159344	-1.2472815192103994	-1.1090322225801155	1.0154252736299936	-1.4386806306108597	-0.08816704001532247	-0.36652278351018136	1.1749142482518762	-0.8714359990188918	-0.21391459289102724	-0.15971499056700464	-0.48622817649814976	0.670339987372596	0.9653440340318293	0.8313056963856288	0.4143668527817425	0.7245602862501684	0.20226098528904193	0.41109990499643734	0.7686249284179247	0.27290373014966335	-1.6237418039445022	0.21092913163699237	0.10968460210669696	0.14982341761860496	-0.16646397390891854	0.848777979931986	0.34325978712227245	-0.29674471418236426	-0.4499839016537764	0.00854652821177296	-1.0358986801025598	-0.7905087344091252	-0.6192837082904427	-0.6821423166520912
-0.7275197457577486	-0.25532806750481873	-0.3638589921565879	0.2998681126449452	-0.2117059708238237	-0.1714915542706457	0.4856464794885219	-0.031635909970742955	-0.9759624775186662	0.16462532244878056	-1.1821241774205777	0.4186542697319911	-0.19057555519144637	-0.11903384043460684	0.22413159016939255	1.0534008661787215	-0.5745790062151332	-0.8679057889654795	0.42677507523826425	-1.6201374956186845	-0.23857043913462123	-0.35710461439599317	0.13940741382831365	-0.07274901324393732	-1.3548639005329635	-1.1745528974827355	-0.8766970811691875	-0.7569386795191853	0.2791048758305929	0.7231618710176455	0.39335612145013044	1.63699134863011	0.5885862958556944	0.34940479776450506	1.2056291757875839	-0.47941237643067813	-2.8760132043719113	0.035770023628211446	-0.1968939190499509	-0.3213313662699662	-0.18982809590507002	0.24593027894715871	0.11163633881707435	-0.936904381842581	-0.0953476877117835	-0.561786946988683	-1.0766966084524974	-1.674917598549291	-1.1960360262527858	-0.9846424955067754
-0.003451462072798683	0.4186805294786757	-1.3778037061991144	1.1118237056119875	-0.6532273596930451	-0.6321732447247526	1.5576198669297843	-0.17755334862887084	-0.18371546667074135	0.07287855099174259	-1.2426915948094155	0.27476291846034173	-0.15235058534870302	-0.2014010848612818	0.6283392958809966	1.2072553147512772	0.6844976310267857	-0.30942023301797694	-0.21346818208314214	-1.1677208037278588	-0.23278295458032353	-0.06502864429720168	-0.9097948530562768	0.985427711298053	-1.4523038649846232	-1.0742935794913855	-0.6643648718165212	-1.4633553826198438	-0.7698328789124755	0.8566883947103286	0.15715725164827227	2.078906311453442	0.8683978162786687	0.3712523671629744	1.1726095804659746	-1.2122628676228286	-2.7946891959438283	-0.05130350177229063	-0.6796295361692322	-0.7428177473471499	0.4036761528814504	-0.07610479526921052	-0.3170653014996995	-1.1313391820342698	0.7639426596268837	-1.078948637265397	-0.29144115061264547	-1.7534714730405376	-1.0296874246317183	-0.9905058841575975
0.9596862496859606	0.7753444043566473	-1.395850289799356	2.0602738442870505	0.05515078684287834	-0.16098998031733883	2.138240041700912	-0.19858609451689094	0.37952454994951246	0.4840178057673331	-0.9465494635499373	0.7985451816909813	0.3212258012685461	-0.42212905390241523	0.662636830118838	1.13995613996667	1.8162124845133865	0.28439666181730083	-0.2578673923690509	-0.3076560077769103	0.23319397005221695	0.2698376532781835	-1.2405935063770734	1.8740017481140134	-0.4427482160350944	0.07703641960566954	0.11237547077907427	-1.044571997149834	-1.291168759312082	1.205241629980684	0.1373303373066825	1.951889801986186	1.0241628692562699	0.6462928775716618	0.9444348929762274	-1.3438691050697735	-1.2304447699393761	0.015281252805182685	-0.8175356281256299	-0.7335193783378873	1.175062468331518	0.4313570633314756	-0.37687443691775163	-0.6895511701994039	1.5593785722182494	-0.9579784824821354	0.8063622637397189	-1.129343262073911	-0.2942359529393734	-0.764231599172326
1.3582319741504085	0.8595519668335502	-0.663449568070128	2.373992784178102	1.0804155543699605	0.722605934571749	1.7977269026234977	-0.3622828155459544	0.4110523952905682	1.2294109488657599	-0.4594640891015175	1.2938557497680974	0.8803862128985723	-0.4436243675206473	0.2322079473008447	1.0635310030531286	1.9488820830587992	0.6757517341678235	0.2964485502093886	0.6229291529387615	0.8651205553635039	0.5085254838146006	-0.6841124266011024	2.0415778637359874	0.7041023706558064	1.16891767692027	0.8491060368126749	-0.10954062293696973	-0.7583307666861689	1.1518270575405483	0.365403058358494	1.3374305973973084	0.9670605518926705	0.9331631886320731	0.706082752008863	-0.7751633211887197	0.6395595607211751	0.21924680674100194	-0.3006122398739045	-0.13224537224679217	1.3767881975007716	1.2383237849172812	0.19467941472254766	0.2559673716410338	1.7359487559519948	-0.12904234147118332	1.292892490534917	-0.2604037924147164	0.4689214496825556	-0.37218937461277185
1.0263674681218269	1.0951078400407335	0.03093470722754325	1.466521283099215	1.3128658203936159	1.1531241921312783	0.8574052652084501	-0.6423436655068084	0.4448462939198764	1.69824714360063	0.07076205368349653	1.0621880096213787	1.171367430396224	-0.14200946585526383	-0.31924827472722345	0.9926600972815709	0.7563539043773732	0.8618274389553076	0.8116005783990763	1.1731811586236516	1.064657595188084	0.6341965352557146	0.3330685803051849	1.232801571034256	1.0371947504522538	1.2457656727780861	0.825064019352693	0.4913380471844822	0.4101777977403507	0.39121859729776015	0.4895499787122245	0.4862850229297494	0.5630542029718707	0.8972200162772356	0.40480530294702016	-0.026115867505583062	1.3888041326979477	0.47591820605667967	0.6374826627180081	0.7877814103305825	0.8413089217051211	1.2913847686923186	1.0597282203606229	1.266503204856405	1.2236108489349222	0.8968194715320662	0.7168009068612274	0.4253424004059627	0.8115606532460514	-0.03140905710842407
0.449282565370843	1.638718867884675	0.1534377950871193	-0.2553633844789462	0.5642109942752875	0.8253007481180329	0.030180543269708645	-0.678970280970576	0.9998297449983236	1.4147442381512056	0.4913247881355279	0.27508023357319433	0.9945021617701328	0.31179212128675005	-0.6029588699741175	0.8328051049562627	-1.054649661669229	0.9849688780136664	0.6669731268228786	0.9746563128049894	0.627210594028971	0.593241230766475	1.174960501374075	-0.07449911621917699	0.527487985979047	0.4909767605684464	-0.0191965035191794	0.5305558092982274	1.1697289731064595	-0.5278927513827197	0.28477296099351374	-0.25359468456255535	-0.1449692515122399	0.5305771541772262	-0.05539216343060585	0.24562774139876178	0.7539879356412412	0.6179223911196058	1.2960438557567797	1.3841437523641085	0.17971114969007088	0.2675553440222845	1.4892904442106647	1.710683626504859	0.41124873355940084	1.5031221356625453	-0.4188157812845544	0.6551011848305307	0.6401650651707685	-0.07538818944991815
0.04817975184930442	1.939492485853984	-0.18108441828579633	-1.5487158031032462	-0.3780858198666191	0.18098626006872448	-0.29098700319097154	-0.26391109942781943	1.6157469887578337	0.4668457353152129	0.631094319485033	-0.3508806450719877	0.31455788527446543	0.692642563085499	-0.5671544362140165	0.4766214468736907	-2.113169038101138	1.0653403561667867	-0.09463246098746216	0.10860256293978043	-0.07523012454215931	0.2904694758263719	1.4017588228550528	-0.8926101707557428	-0.1422004680993767	-0.13162564261008802	-0.8801750111972366	0.41014142570852924	0.878321458871387	-0.7669770904452339	-0.07495187910133917	-0.6623568030949063	-0.831397837284469	0.11755856862358394	-0.5814889556083599	-0.1329617879322748	-0.23500353776878025	0.4524564702077845	1.0156534082233404	1.093139218496108	0.007486223584130406	-1.0089323691238241	0.9881729954051168	1.1633732559710432	-0.2803142705868077	1.4362385089351302	-1.1328499379901085	0.33337174835047556	0.09434868264416704	-0.6232990213075891
-0.31182151348634507	1.238929973695597	-0.48307101661933566	-1.5091305287515273	-0.7974960140843532	-0.24765414641706043	-0.34620286440085	0.2668541802683463	1.1775915641576777	-0.6427083345766791	0.45136526750141337	-0.5317634918212645	-0.6877673697926067	0.9355796281343872	-0.4663614538885935	-0.11532938987467693	-1.531792098701398	0.9225196103910818	-0.8356084783459764	-0.8394228862444925	-0.6088332422367656	-0.22617807406885473	0.9391652802715298	-0.6506951006328628	-0.479758180233045	-0.10028206909178862	-0.880758967584653	0.4573298244599463	-0.04827697368017021	-0.20790407050225027	-0.3228092200917757	-0.8157502608859624	-1.1286719545577388	-0.1772429394796922	-0.9316800405086759	-0.7250629790339342	-0.555012346578501	-0.08513244197108678	-0.2577430092409149	-0.07460373233415282	0.1537654588257751	-1.5350786328808521	-0.2302553713782359	-0.12070248339298797	-0.7361421348740508	0.8471799538670317	-0.9556454038928808	-0.32541158975447176	-0.6793171786356225	-1.3708452888293317
-1.0110182493405269	-0.4245404318151141	-0.4297025193080235	-0.5643103990885254	-0.8824734926392699	-0.49216927872721555	-0.6581749192711881	0.2842511840566024	-0.6947379621041769	-1.490328701362493	0.17449891114607757	-0.7023318280209244	-1.5917175315042384	1.075087850697277	-0.5693893786780552	-0.832427529773524	0.16244413522212112	0.42751728890660856	-1.0462903510399104	-1.2981251174589743	-0.9661013680375389	-0.7073068730772167	0.019773770506051263	0.09693543920072159	-0.6367362706314897	0.05449870736431069	-0.09927755063496782	0.4438484806909769	-0.6359523798479235	0.32442328099501017	-0.5150920573262755	-0.9593341387254521	-1.0288719396312198	-0.5303990957533722	-1.0027714231066418	-0.9754446933569183	-0.3521216492651517	-0.842398628951861	-1.865373869218196	-1.5104759921772233	-0.12728984396905602	-1.320446496505489	-1.4232817870794934	-1.2622282729823222	-1.102147635681587	0.0352698211257171	-0.40791189485581514	-0.7674710585265515	-1.5532006040739894	-1.872869308393392
-2.033803227323866	-1.9649278729089568	-0.12601966634097805	-0.10548354970370358	-1.3729674853331093	-1.010347657083592	-1.4452603910318846	-0.4777398793350767	-2.896387789869999	-2.0006133141794225	0.10768110134759294	-1.292127047207335	-1.9766616587226626	1.0562997900302418	-0.9941031050185049	-1.4117074520098785	1.3487320249896453	-0.2353094268843299	-0.9051318124581886	-1.2973027588528714	-1.4132323814462242	-0.9256040521496276	-0.9846867938854583	0.10502359085057514	-0.9900719382538768	-0.5431603248788798	0.375923346147397	-0.1143905817652765	-0.47973869636357513	-0.07106587951271073	-0.9506658330176636	-1.2193337226049825	-0.9801306095325243	-1.1897078708746736	-1.0277697175910243	-0.7832196613442715	-0.5661069196993558	-1.558797652834377	-2.9253317208459344	-2.535914900709809	-1.1601245648571175	-1.319984169693392	-1.9923519072132712	-1.5292359926931263	-1.5098573802307813	-0.7335355511054913	-0.4515563931083187	-0.4965568556806321	-2.3075430831034804	-2.028638440160042
-2.835680864153813	-2.2592572282455428	0.08871480132340319	-1.0079411844789468	-2.502425791985778	-1.9470012007517137	-2.3819872399270676	-1.6054960360489692	-3.7882572557250147	-2.260799797691696	0.27865941660245824	-2.0398645328923153	-1.8203947233943438	0.7318594425876068	-1.720812336753511	-1.5836863472552438	0.7794896711328962	-0.6827437966638129	-1.014555547765283	-1.3632262340050714	-1.9744155954509715	-0.8962867871539585	-1.7426420935632994	-1.2524325070509843	-1.5296542390556398	-1.9552713194378573	-0.39046504050749614	-1.2858416494990526	-0.18547181295163218	-1.3818339255145609	-1.6720301667089683	-1.507497912677289	-1.4491523718353252	-2.053805608014442	-1.3917468734220542	-0.5359473518524893	-1.5187969673932034	-2.050541585060209	-2.983260519670183	-2.9335875980891535	-2.2915967594440154	-2.1465251510879333	-1.9370413035151501	-1.0856392838350872	-1.8869730402680738	-1.2338884214942183	-1.4600056424247072	0.34634241153073336	-2.6504377922682343	-2.1202909130436622
-2.855265733925914	-1.3585049413456403	0.024311494092701367	-2.591210079581065	-3.5337094157590685	-2.721580808113366	-2.8670879656242167	-2.37149390701044	-2.8502134901415066	-2.213624869637226	0.3652282422450527	-2.271312264763326	-1.5497952102728674	0.0901515265407662	-2.53225016449033	-1.2559747414573914	-1.1635795638547324	-0.7317175650218178	-1.606465669496489	-1.747487518358493	-2.27892917067189	-0.7758457278459203	-2.0787137243469473	-3.1467931030377603	-1.8290219274967034	-3.187531346419632	-1.995481913166141	-2.4805212597115656	-0.5770586819248902	-2.646720404687097	-2.2119550140440936	-1.7003956475932578	-2.313993015350488	-2.6365890236353144	-2.171844772400245	-0.5819915306586817	-2.2783621628063755	-2.238228516597056	-2.2327965889970014	-2.911169839231916	-2.508338618702003	-3.1344297763232003	-1.6291511596294816	-0.7866359634740844	-1.9876233872662883	-1.3134972907252331	-2.7503180837284678	0.9494475882942552	-2.4144831077243696	-2.2918074029258935
-2.026771288876367	-0.4338218098367691	-0.17743244832702468	-3.2049668653422154	-3.4475011716352286	-2.5085053240646022	-2.4965397595297114	-2.347600130594939	-1.1358787638410253	-1.6684668879841398	0.11373697558371121	-1.7207180977010643	-1.5156895436726698	-0.5896161723205406	-2.878103918643986	-0.547710280610509	-2.732585074834947	-0.5806013145678373	-2.1656353026689055	-1.9396475632323458	-1.9628323172345068	-0.5879243991941512	-1.9734362481898782	-3.9233554982359373	-1.527718926809543	-3.143389705641738	-2.8918428913328427	-2.8998397031249485	-1.5984086269526456	-2.863112345857953	-1.9748579944196634	-1.7786862495482574	-2.769285651964452	-2.484261973070929	-2.875550480173099	-0.7569282093801223	-1.6729345199630725	-2.022852218749439	-1.1855639561953581	-2.6099478051893126	-1.5519301013533917	-2.971320022926208	-1.2581339773710598	-1.1378908682240825	-1.5720552422742637	-1.0356840425477016	-3.1440418946928808	0.612353613720436	-1.69155422502429	-2.1521453253100153
-0.7528154321974273	-0.42642487909262644	-0.22188639097041693	-1.8986039840432936	-1.9903293883435813	-1.1281591503788275	-1.3541016513710313	-1.6267714109409477	-0.04294418693233241	-0.6245497712127852	-0.23668934914490244	-0.7869540203831307	-1.4439226628482422	-0.9290975303809473	-2.057926938205149	0.33283468655925713	-2.4274717247416975	-0.5162794811531354	-1.954559183794584	-1.1959102116200528	-1.0846173741633072	-0.2059256419674117	-1.4756619812336778	-2.6552286780688545	-0.663903383316058	-1.7064164405023543	-1.9186952644481745	-2.193746540500672	-2.241663108308732	-1.850083925069606	-0.858249739285469	-1.6970738365851639	-2.0073136712812603	-1.5857087593567256	-2.7526075083113817	-0.5363490718648636	0.237800067638466	-1.2758626132859325	-0.2298293780953697	-1.8319185341869797	-0.24511937477599566	-1.2387445743468666	-0.6739932245568503	-1.633082870412392	-0.6138579112018255	-0.7129088459195918	-2.007185796520384	-0.41585105279385376	-0.7412074065101618	-1.1324134123903127
0.4924209816370334	-0.9676607415424099	-0.008059058579765665	0.5716790598568298	0.08044186533342501	0.6561533861062312	0.04842488338608367	-0.5478103344826789	0.10612150886736273	0.5323972074046298	-0.1470819940213547	0.03902056399939994	-0.6415523528943248	-0.848558808232745	0.11630824360291246	1.1861726249655742	-0.37969905743285687	-0.519993298777605	-0.848838304767172	0.44787021825235057	-0.04614175869935278	0.3510935927036983	-0.6440742570140002	-0.05858501998145202	0.46265965055625163	0.19255571881158115	0.4289941096033258	-0.6956357922904512	-1.6279421112440722	-0.2592301923884659	0.5952480485925893	-1.2229126802573418	-0.09390935121440808	-0.35245107395718667	-1.486664534248097	0.3279955488434855	2.0533151560893765	-0.06377914584980851	0.48713183044083574	-0.3672101001405659	0.34379116031330925	0.9505326082092518	0.20749529644972267	-1.3428451682736198	0.5954222940211107	-0.6461206875648284	0.20510478011621078	-1.0730083882765247	0.19212252910240754	0.7311999865168558
1.43051215368765	-0.873436967271411	0.2330378893272405	2.4599422129470825	1.7480645465438147	1.8160042641984524	1.1054486784209845	0.6410061233576405	0.07139961911348651	1.2800191417184545	0.5281305236689025	0.7078883157398412	1.103823812559562	-0.7146080530734487	2.773322889803502	1.8058661851900542	1.8676198605331193	-0.315695320640899	0.5012522512861325	1.9586563136174862	0.8187445236462217	0.7747593905114699	0.4035756532298486	2.1600940366692876	1.572156630931042	1.4972565981799566	2.4252941671841173	0.9025455894912406	0.008877230886695689	1.1058246933480236	1.6940170439480653	-0.12179037412275451	1.9017037525885654	0.7529621049644198	0.40501876516695545	1.42341605414956	2.484138362834696	1.1797150130827985	0.9173624100960632	1.4970758251830285	-0.0455719193661725	2.0350184619827885	1.0600772350816419	-0.10167883399525182	1.581321243292012	-0.7864272117907894	2.345966279115326	-0.5908830576794974	0.9440962663396512	2.5731317147102826
1.9723227139093245	0.3730634128081125	0.1984267563973509	2.695230738881141	2.5796060233241453	2.0071609287929544	1.5090324440272818	1.8162293299620966	0.5028985285149404	1.436033327467079	1.2078463074353303	1.3903701672596973	2.9705344932232136	-0.9815536167336921	4.3712905383608005	1.9926696295455382	2.886878070515938	0.17226236228819533	1.3730136961461243	2.3118262464669517	1.451264197740096	0.8022767491335007	1.4093129551927226	2.841454588819065	2.453408080430872	1.8996163279753397	2.83399159472649	2.057264778743839	1.5639335856320904	1.8836538891858399	2.191809525102701	1.4113047950881348	2.7978475095673954	1.5148752670260988	1.9331843505277522	2.032413181097848	1.6742682345825615	1.8900884593264324	1.0703939352834717	2.989166629789425	-0.7117856951586264	1.6198078139294878	1.434678079729319	1.1824745021144625	2.0474969413410093	-0.7446708010871741	3.478752496750678	0.6323921397469732	1.4000773740439811	3.4331046506990632
2.1704158502438085	1.9438858661672451	-0.07055221802719891	1.7518966100335471	2.792138694385646	1.77366036544191	1.4352570841124308	2.8139022153179596	1.157304223337622	1.3261749082317367	1.1615015503081931	1.9351986083615194	3.715028986463241	-1.629712200020224	3.946574903335309	1.7191727595332857	2.571407105623544	0.58138539641698	1.6923754668589557	1.6196249485707706	1.8947575113890298	0.6506446035221973	2.0205302725310297	2.2577324686126716	2.874728518187283	1.8413375747074692	2.059849786439626	2.627464737805165	2.2024409789968615	2.175098373773006	2.3524161665701797	2.6481958176216347	2.380969719875843	1.938598147124386	2.4598501978019427	1.8674536638308628	0.8732338243582203	1.8885295584131796	1.139889463987546	3.4687011173546733	-0.7793937714004824	0.7982177625070299	1.365802849167798	1.5447743049926483	2.1518319468503813	-0.21683265665036147	3.4643569248937083	1.4405884560268924	1.5340307503265689	3.1667933385989704
2.2253612252703046	2.598319432437401	-0.10794599507129807	0.9199158610546774	2.6821241820297836	1.8190481338614075	1.3620910483340738	3.3814975616565843	1.4231875637473046	1.4180426361101042	0.41517375751996993	1.915819831825999	2.923319983398193	-2.0156063142639686	2.038103748400822	1.2637421191753409	1.847434019482017	0.4993156063611145	1.924789329894378	1.002842204157062	2.0862713600259366	0.8867194605204163	1.9999461633266709	1.5651929240649767	2.664401324465774	1.8489028872295596	1.4833570913547118	2.7644094978905516	2.065510104180304	2.1882533075713417	2.481948916919629	2.8553566733469853	1.5347438752387657	2.064370466764183	2.1681471703776602	1.3458581468920232	0.9363752877816924	1.5966154889131847	1.467669788643102	2.979802950365386	0.009383915761543496	0.8438316441251067	1.4336740367325507	1.086652640885598	2.3261730284782542	0.6382285192339384	2.8127409543518263	1.1939205363627556	1.4972377884322143	2.4691069420118965
2.3526591835697443	2.065486112915207	0.5164596346751895	0.9031476669638846	2.2527759523233857	2.195507036647121	1.6292588931405758	3.3301304457266316	1.2882251917612795	1.8020207076071644	-0.14382291424983373	1.2819718902958068	1.494986193000335	-1.4037939849058647	0.22627224623937503	1.0227744942077945	1.4161486422404033	0.047116440029064385	2.3272062000701608	1.2759824857345066	1.9268275505079748	1.731451162581679	1.4317935576524197	1.5237887965162578	1.9275884573678717	2.0237326556183697	1.7858672568898326	2.6437166497208398	1.8264050922817883	1.9936316394061062	2.510073534304833	1.979366444764603	1.2452143894860526	1.9172143636779129	1.726530680875835	1.0698392066140427	1.4764771678999962	1.6122901089044603	2.170498367052263	2.1388975218550406	1.2472862346787852	1.7999297256344098	2.039852421449563	0.8054333253687929	2.7150495217031354	1.3333591646499978	2.0810876590230993	0.4494780843309786	1.541433082167725	1.9984694144993427
2.481100644610215	1.2179761219054475	1.6147910451720886	1.271519052133896	1.459102143364234	2.3203858557927033	2.1117172738471446	2.6865821599438124	1.3801557958572395	2.098154987866401	0.26631495507579805	0.6500192177383013	0.725570294679291	0.2638368268031749	-0.33775944030441907	1.0815576594258747	1.0465994357246344	-0.14059578186675303	2.5438616265680154	1.981926987681414	1.4830678727793425	2.616484845253785	0.7089366485143415	1.819236387030627	1.0514806255566016	2.134777445519523	2.207028114750067	2.305408638672991	1.7867738013291707	1.58248822200549	2.098795418590796	0.7193340964360567	1.5620072712797661	1.6207637117971727	1.5644940644910061	1.1129386135225445	1.566544242617993	2.056202575610088	2.8248042617547484	1.5320769195840374	2.366690539754002	2.5479704070462414	2.7416520853946826	1.3319940356165696	2.8512614131178347	1.5626929232528644	1.4354920115510372	0.2598551594098189	1.7405513505728367	1.6904150309284165
2.174593664303598	0.9171638417493295	2.362908311370863	1.1963244408549991	0.5928111819149007	1.743366676416066	2.3219523825590156	1.6745089867534761	2.037266945005872	1.8960485475198285	1.3420993089863638	0.6533252625969379	0.9637686342423959	2.1389626251318954	0.10852820300661356	1.0468039601049177	0.15110806943611702	0.3439569784252635	2.075069806815334	1.9465801956817537	0.9766278946994935	2.643834192422087	0.2689878622777307	1.5701529577906654	0.3890805836065913	2.001702790728774	1.5614155694459728	1.701805170891199	1.6442437471132187	1.0226555288183508	1.1264955001761585	-0.14073863733706732	1.6727562023962115	1.4216175985837047	1.5522132302083609	0.9673105247275234	0.9513124464350281	2.4239306086002776	2.741671942917817	1.299410063416297	3.0165158469348676	2.16941248634492	2.5909746381669243	2.151300913947277	2.0700267197236375	1.4719398398603947	0.7207137536067015	0.9258966017092215	1.834241379859336	1.0869090130960541
1.0811544482510682	1.0171184624099643	2.0168816669264853	0.46583494363395656	0.14274253225671069	0.713948096379383	1.85846667489201	0.575191788546197	2.6916117936272537	1.2177005501554965	1.8971014536081392	1.089980774951459	1.3415269975416095	3.088099008428757	0.4596009151471101	0.45946436812527075	-1.197640932275905	1.0628749626175642	1.015174810563603	0.7049857133189226	0.5452521196882213	1.524020372923196	0.27753067538225445	0.37179064584044874	-0.02441060343898861	1.6334129237839468	-0.22798953310694464	0.8473533278012246	1.0916878049841747	0.4572105435422819	-0.036766550867632065	-0.4220862958378672	0.9723801520515064	1.4636797690866248	1.3325000480294629	0.23063001932208563	0.22471157239329317	2.120333394452188	1.701617346127039	1.240121337566416	3.0381729744843105	0.9521398532199561	1.240171550077504	2.26165557993953	0.32601986146392054	1.356171725066487	-0.153998331611851	1.6670100684439393	1.481367190908257	0.1859872387124106
-0.48849128081471543	0.7059788875376584	0.6983307588731679	-0.374386850430781	0.2213582181353427	-0.1279775630214804	0.7719651038662323	-0.39297324562051517	2.440290433239986	0.4619897827037844	1.108549782178176	1.0379171132415321	0.8424320030736244	2.6278906508630815	0.05554749179923423	-0.604761360604853	-2.12959400848593	1.0763340624649465	0.08045812817279008	-0.9055249412654165	0.10924358757875295	-0.08158131784023177	0.5103602312141852	-1.2175152771929407	-0.37589157688393243	1.0445959002279628	-1.913121720790124	-0.11006457192186857	0.34778616250916433	-0.04400099808898928	-0.8089390077095516	-0.534733721019766	-0.16170445664151029	1.5245009990901366	0.7863784444943019	-0.7912090457536023	-0.09878233200773053	1.0630883302777054	0.3244821010163746	1.1251457390427786	2.353096631550607	-0.07209595027401372	-0.4799358746614114	1.4062179258169467	-1.531023371619408	1.183573205001699	-0.9742722976858481	1.5602955996292902	0.6982211445430997	-0.3740377999025749
-1.6350477664261467	-0.3634509244341824	-0.6130730669172199	-0.762596951954739	0.3289231758977953	-0.5273810880728681	-0.4837996059686062	-1.1262680236667142	1.1248904473641061	-0.08981670147343764	-0.5733038706674403	-0.05283951346614805	-0.5506150443975479	1.2930108948472903	-0.7129831679249157	-1.4923648475811693	-1.912643065046655	-0.001057516380808546	-0.17269240540646935	-1.6729346726038805	-0.45906908287777487	-1.2275921592203005	0.5311921311811885	-2.177922004755206	-0.7533855190173835	0.13548479162993984	-2.2773532104111545	-0.9690475284973837	-0.09694435273943024	-0.5594227242827257	-0.9477237887672906	-0.857561009423499	-0.8191551502068026	1.098626978664938	0.06916946660975366	-1.318151206022903	-0.25244405799878117	-0.2981273259365055	-0.4790925692426107	0.8057799963029257	1.0591439595181262	-0.3729477451828585	-1.318334867766485	0.3278406936038552	-2.4716027089549923	0.6039217543177136	-1.3734661908923933	0.6102518375455637	-0.07506974488528773	-0.11593693244093234
-1.7230202406457025	-1.616681915780994	-0.9607406042685936	-0.7521104616703572	-0.11367764663637434	-0.8677016037838603	-1.4182283458534561	-1.6348159352201894	-0.4166777474212581	-0.5845037463434666	-1.872276197660983	-1.5871182824767631	-1.897712519825682	0.10651227345964716	-1.0638423735757143	-1.6483257463122627	-0.8263193286127037	-1.40847399605185	0.002566838922665346	-1.3142580094297134	-1.0865832759457166	-1.5832532333553968	0.04134671117716461	-1.9605155003285228	-1.0433201740792994	-1.1041229046215826	-1.4600824718659668	-1.6026135116112952	-0.13768894637985513	-1.1813431714999643	-0.7705616016988713	-1.2743798036776	-0.6635725644288353	-0.10643688250680737	-0.6865080321920071	-0.9301167857281637	-0.721999397925201	-1.4632246797687223	-0.4577121430884036	0.1655840379397621	-0.4279902561275702	-0.3997685354588476	-0.9295339890889618	-0.19532156034100298	-2.2829812995598813	-0.4951360913667908	-1.194959374031058	-0.2821788599714402	-0.44027313628775916	0.509675215986491
-1.1072704648463678	-2.269761321196045	-0.29378455533077297	-0.8175654511123361	-1.0246757330967724	-1.5724811024032865	-1.8133328787962986	-1.980682004699859	-1.2173386563223922	-1.3159066823748855	-1.9635663344122498	-2.373982236549238	-2.35952286500319	-0.2944851536916417	-0.8090208908427972	-1.2672505315012035	0.08192172766586432	-1.8856401623448085	-0.15083692831339618	-0.6206367198116551	-1.508512641556699	-1.5553552782551798	-0.8503546691317532	-0.948164751729821	-1.153129959838786	-2.3170668798955583	-0.7090777339310373	-1.984129584072691	-0.20281800012663714	-1.8023020636070073	-0.7885484961316582	-1.3556357172183982	-0.31519858747480667	-1.7159406816808236	-1.4765689047064654	-0.04202854976755994	-1.352505135693277	-2.2295411035016097	-0.27693785301004203	-0.7864512418313298	-1.522748217000143	-0.7957016047009616	-0.23719848570010146	-0.22343272739004644	-1.7143711784859845	-1.5772492637197615	-0.6742401703338435	-0.3450435226353099	-0.49667793896711887	0.47546302259904566
-0.8027666658622407	-2.219500560998003	0.5542654865550305	-1.191141163102906	-1.6466410880681255	-2.4175377356300487	-1.7549402479936325	-2.1701112438631824	-1.1137452727660357	-2.196575581802232	-1.1747855221977788	-1.9007997725145769	-1.984683816581597	-0.044683616021033046	-0.4859409160926633	-1.1011978910378255	0.07120530748932871	-0.9700345673715954	-0.9686906343704486	-0.3907240410826714	-1.531266653049673	-1.6256693188995648	-1.6535870006073299	-0.06571540683437185	-1.1891052497499743	-2.882538230636519	-0.9019785764721975	-2.107173551087933	-0.676382568458712	-2.092387017830744	-1.1479693076932695	-0.8932124717213045	-0.5318724497824026	-2.8333547944584607	-2.1917542501057117	0.5202349889981102	-1.4060545278668992	-2.582734466201021	-0.7265606975504975	-1.7202034394467036	-1.8740093744073076	-1.442646929337054	-0.3757524176856205	-0.3497600886986088	-1.5809921186415745	-1.8283817994342941	-0.2549114581091998	0.26215687150544764	-0.680566636150739	-0.645121631556017
-1.368000504797596	-2.0132527699522096	0.7325669010673213	-1.590886086620805	-1.3787010153718413	-2.6706534338098353	-1.483733299294094	-2.114346034445209	-0.7232942158837528	-2.6886215183091307	-0.47257033202853765	-0.8362079098741992	-1.4259683459154047	0.2981327030376935	-0.6162544016575785	-1.573087919634902	-0.6247447665433857	0.42785358462123674	-1.9241867300693565	-0.5504537482060323	-1.2244224154784156	-1.812408083118408	-1.8398884906440134	0.03847184292131905	-1.2941209459562344	-2.442280047445193	-1.600922256557898	-1.9481635934267336	-1.3501940730937083	-1.7692441647048036	-1.4986196550128958	-0.16226514790388796	-1.2286932638490469	-2.7897578289816876	-2.4918086714396206	0.3394003954196792	-0.6009055733174761	-2.4777026050648683	-1.7641518998564893	-2.081927374455686	-1.618136143435837	-1.5865825202022656	-1.4189690935861186	-0.7581476527064248	-1.8730285819965757	-1.0404514269832248	-0.22477729597600657	0.7112899773214827	-1.1450868373719298	-2.0710790309098948
-2.2768691527925937	-2.064392297648028	0.15072372799508238	-1.6125868483537809	-0.5155370561405586	-1.9528357614860674	-1.2487281803792045	-1.7510117301524155	-0.666055914416863	-2.366373405412497	-0.4751349312146089	-0.21024498965402952	-1.1149175329152525	0.3283479442816796	-1.0936555469836746	-2.220119879798422	-1.2174572717913172	0.8323903374856464	-2.1953307310384984	-0.4891943874967233	-0.8292742012403763	-1.85500209755769	-1.2660836615256459	-0.5137255733237592	-1.3718695199141908	-1.3257265217015577	-1.69210066283149	-1.5539540382200263	-1.6243474333899313	-0.9280596621974612	-1.4316054441003092	0.3145076420004813	-1.5902538649678506	-1.8021993096998616	-2.130434640032921	-0.28483133710709185	0.28278449710595854	-1.9256054956508768	-2.510426937962238	-1.5949197661166257	-1.210744754024365	-0.8679685358852863	-2.3484720169323667	-0.9972216184560443	-1.9068852576747837	-0.018688541928035932	-0.5113757173204919	0.40882667626585784	-1.478844724607761	-2.570540745752435
-2.529088358814568	-2.178669726325383	-0.5818955759271331	-1.213373458868178	0.023534171215588342	-0.7680434057398283	-1.191221835889597	-1.1998400443337682	-1.0141212238284423	-1.4605255066084206	-1.0618973977376513	-0.3056398207673885	-0.9281152075815233	-0.0004892382180005969	-1.3796124084585604	-2.1585449939603616	-1.247375342864447	-0.3844852201409987	-1.5557467473615163	-0.024713779840049722	-0.5246188563022036	-1.6908378211239417	-0.3187152328281716	-1.0453344863808052	-1.1306816172966292	-0.34451454675574256	-0.7455186401188961	-1.1146904831656848	-1.2053407926112307	-0.05736261587474852	-0.9677921222194518	0.19654545021127617	-1.1361708230274083	-0.807405785513196	-1.356242669883463	-0.7713596795975327	0.20361990119909362	-1.2112153952152878	-2.1984766627560517	-0.6402347431198768	-1.0254314496495498	0.09837889371633493	-2.2298251303324053	-0.7483761401052308	-1.2687914220229277	0.08836631149508391	-0.787882125626435	-0.4902952820155213	-1.1850405013735008	-1.7463323819646472
-1.7640112758659119	-1.9052635373100841	-0.8398326863012785	-0.6818657496355506	-0.2756500881542372	0.0019730772477018314	-1.224821209825817	-0.7023700387928492	-1.4366168682271787	-0.669912496434446	-1.7346961518611288	-0.5465569971060905	-0.5852700897947903	-0.558421504238607	-1.116996825349057	-1.0650373899639107	-0.8716586734310868	-2.3743050176003826	-0.5485450560177395	0.3387285234216725	-0.3131684383062558	-1.4744286295462021	0.38950063603923074	-0.9715407806038395	-0.44869496682285664	-0.07233487264358719	0.5468852011469656	-0.8339807932617325	-0.4242014802937692	0.36258937047813883	-0.5085900928599576	-0.4235257538784501	-0.36141583738025596	-0.5415918694903524	-0.7403622840860841	-0.8181131404602995	-0.8157369261339118	-0.7433119856630571	-0.967745851644446	0.045962216168012486	-1.1048124407073345	0.39406209675816656	-1.1694676299485078	-0.4197946139936846	-0.33625418755774644	-1.0323284271802382	-0.7483990831397545	-1.364637235131385	-0.3542746316976194	-0.37006768026080167
-0.5530606598112668	-1.1200864373942487	-0.4870292217190555	-0.21783491351022585	-0.9204687066847727	0.06989843556604235	-1.0226587088283232	-0.34242705011889	-1.5983218981439657	-0.39193369513082993	-2.0550986348566247	-0.36271414045197997	-0.09992172824777473	-1.1876478506695223	-0.38761056018614215	0.44413570761383026	-0.3797245899931376	-3.5386551088700657	0.19098892362933892	0.16526851910010426	-0.09001849989404835	-1.1692448879481154	0.5321869557560861	-0.2653584502279904	0.4071689843149307	-0.33007274453275975	1.2652865747356763	-0.6773647599802445	0.19375454650815513	0.3174437176899979	-0.3095091594207515	-1.0560830300112423	-0.0998326454444207	-0.7944023146546567	-0.49036894786132657	-0.4804944219488636	-1.5548384752600104	-0.5600427787808642	0.3631468244000992	0.13250871541146259	-1.2112638116009948	-0.07612372462000248	-0.002488178952572358	-0.6182264967111599	0.2509090494400297	-2.402162985006563	-0.3133304613715729	-1.7031693711930276	0.3528562983193255	0.5662046656099874
0.3875489923740724	-0.08644310282390766	0.20737973985966826	0.2659000299894018	-0.963987252001791	-0.001735680061603697	-0.2723193513483356	0.08982612155156681	-1.2931562546564825	-0.28888495043178813	-1.724587893327081	0.13864712734426632	0.29111017984683685	-1.6159406379506343	0.5188223821657294	1.4362777391643744	0.2540761507977244	-2.8726334192963154	0.5836155720098258	-0.22236919605276217	0.23782146124195516	-0.44940515674931675	0.3123821523479982	0.6223672250724157	1.0073687182239752	-0.43660363026319915	1.272049997387754	-0.3381893461276095	0.522771368848822	0.26707637230291387	-0.15018608690173657	-1.0875568970332905	-0.41539199802192794	-0.6782131044078953	-0.12503450494513718	0.10409820793150945	-0.9723585949434547	-0.17024683683180084	1.1597970453486883	0.024478809988204436	-1.0340384169769172	-0.422106814021132	0.737340618813956	-1.1713959902769648	0.4184789597305255	-2.5929119660749502	0.3468555914698699	-1.366430919542664	0.4558398097459031	0.8844168335198103
0.9742477744592801	0.9187796078966172	0.915312598979214	0.8674094444823397	-0.08704101018172863	0.41248047409340627	0.9254938090799016	0.8064986150665416	-0.42340023605926713	0.23438116273995008	-0.5924707879126645	0.4551110929518942	0.48158328446317744	-1.4323427011007035	1.3314662466969207	1.530852719874695	1.1472378141179067	-0.7128437422784837	0.9640916719988392	-0.09919724355910668	0.6733777485996495	0.7835972796831252	0.1928750601747837	1.2127685004713438	1.1461024210089044	0.028351686221094033	1.11456059009036	0.41712095134709243	0.8437475272879339	0.6276653533515933	0.3359442131409713	-0.21915532854570047	-0.48061459161800124	0.31462173723602316	0.9117668927034698	0.8157911778135202	0.5217724075314297	0.8505825811444957	1.4127622811324518	0.3052901042922185	-0.392753286617469	0.16308483859044542	1.2256234122460004	-1.1423711657719602	0.6610525722844529	-1.0979704576737548	0.9282272626571434	-0.5030889720819418	0.21605745655018896	1.122626360518228
1.5490895539212493	1.7740338894673797	1.386176421517549	1.3731108652688393	1.039779489879148	1.150773019232249	1.9543982980000927	1.5897560519938423	0.8363529141441363	1.1862429445667246	1.0932507750842027	0.4026443483927341	0.5627780964245149	-0.4220487093649516	1.7601293118968757	1.067468470640422	2.0097761834738477	1.6393670816886758	1.431632746997159	0.6948938903318396	1.0860587760238616	1.9564961862837842	0.39484984929714756	1.3496054588630217	0.9196463204600267	0.7797614708028645	1.1100449136209618	1.360786961068575	1.3097124544109262	1.2531599602853492	1.0567912486173427	1.155291031029011	0.33732905179052974	1.6196613814432104	2.3383432901453207	1.3789249114981974	1.486526913914818	2.1182926878403503	1.3797240907790396	0.9315325313719884	0.6091034456013692	1.3675550216541772	1.7430661921546822	-0.018870275837586634	1.2272720881147334	1.1344157426034278	1.1690970022756981	0.5515519464284422	0.2767038744536776	1.5610459131637238
2.100959145082434	2.309773353729276	1.389211386114869	1.391816606556018	1.503676333196298	1.4344373537034172	2.139407078701354	1.8392975816451849	1.8682682645232238	1.844074583223878	2.530707259279446	0.2820591137791074	0.5609955351656585	1.012287310107548	1.5109694009891859	0.5552142131281961	2.2112127855292116	2.9391611802527677	1.5982658385510902	1.4537775442467118	1.2347367333839578	2.226445837346385	0.6965545893850144	1.1778143005681032	0.48807992621412705	1.185051133955826	0.9257580748894407	1.8890184131896899	1.6121116789718715	1.518241978591684	1.4016870680788218	2.055925022846813	1.543089268827973	2.104471193043305	3.0403896740386687	1.3694678485437608	1.098337961858181	2.583691332787925	1.1041847057187135	1.2054641522705598	1.5499098242404843	2.027955266890228	2.0335201293159986	1.4170131813485962	1.6296573315173402	2.5515491720927446	1.0123318941300965	1.3197676147992945	0.8053020020686987	1.7205806697685413
2.101930643536182	2.2390495053083486	0.7912723274382727	0.825843994467287	1.0933736887212817	0.8644822453020106	1.3977499199940888	1.2190245504484678	1.9414628305782158	1.5671525485702706	2.8410062364767423	0.3721185742314328	0.33439373409449197	1.9576398198159521	0.6082701692313323	0.194503959169258	1.485876917333315	2.788648709069073	1.0794349372659318	1.396052331762782	0.9362417587995429	1.4105961944110963	0.7284308067077329	0.8909705437652792	-0.06754735301668854	0.9925786405077044	0.20460215713597382	1.6035787923531128	1.3037705405510154	0.9741769361036668	0.9262924304499668	1.6812391115680438	1.9656978313353708	1.2803470410866253	2.2108960034584406	0.638360523025782	0.03652301350272187	1.6325894361915931	0.5096839113759515	0.6270780869985054	1.9058891836950582	1.4193957877931893	1.5818713580797137	1.8066703957050256	1.2231263795158693	2.3805574242732543	0.6527821711692732	1.3813331639793645	1.2218171891627647	1.0205236579531087
1.25229206419094	1.5204453168026508	-0.214098104978911	0.07348430901413736	0.3567967436924347	-0.022427933863910225	0.3690974322520477	0.18065452496154152	0.9592912973087665	0.6106881431069732	1.9262017230468782	0.5274789657481583	-0.14281099325920843	1.7449696025456483	-0.3706365537187353	-0.025017566103012534	0.38377017790301854	1.6990739270620427	0.08169259436172718	0.5588591641317612	0.2969785982152014	0.2837052978221618	0.3991560573058359	0.564164884481057	-0.6104006386171293	0.5701063315581609	-0.6974131789501224	0.7639287742498859	0.37116909418467525	-0.12469950137067042	-0.012485743370970174	0.2641739161649872	1.1032450995957241	-0.1190783934067785	0.36963701603246046	-0.34140491576124593	-0.4443908843630905	-0.0764119954840323	-0.1776517066411451	-0.40717673654522196	1.4658476585992035	0.05733218739407271	0.4417389438042577	0.7851363418177776	0.14610477244028972	1.1913312648733143	0.38006362383817527	0.7218609049369152	0.880480496141789	-0.27195780466630587
0.09007452513505962	0.6582714674373319	-1.1174131024983018	-0.3398937062184176	-0.1763569678526976	-0.3840957173391365	-0.203629420538807	-0.39667067780677434	-0.24871415490415955	-0.09882885261853429	0.7056124963324506	0.4238781071303586	-0.5322534445308704	0.6299654753239331	-0.6917425221053242	-0.016883015748749935	-0.234170164791755	0.5568186614300303	-0.7023821193390433	-0.3174842536123613	-0.278762119060925	-0.24798307662314453	-0.04465978854219221	0.19403025185446138	-0.8630324409630575	0.3834557987685402	-0.9900042795018885	0.03724865095010332	-0.6700913684614199	-1.032443520593833	-0.5452768179250581	-0.943574343373167	-0.2820426339676087	-0.8769504187995774	-1.0297973665762405	-0.8225608711514658	-0.056884439072404855	-1.1552462954202225	-0.45829790786836544	-0.9742377556927954	0.5716133087714034	-0.9131066524403701	-0.5819908720278846	-0.5429157102087746	-0.6568962561637889	0.17249860866922467	0.293034848325646	-0.1714750117220572	-0.1260166657764919	-1.1137694740684818
-0.4885882763674557	0.32925360505900786	-1.5218110284483841	-0.2910769659832638	-0.5571618672724321	-0.12312003582690316	-0.20493130247560334	-0.18095612140404926	-0.6709875909520812	-0.02035614783458334	0.23910546197597513	0.05067129605465977	-0.38952572505860916	-0.4142956950654116	-0.25007632794995743	0.3325449275006747	-0.15340306663793332	-0.01735610824780004	-0.8089353436515242	-0.7117871607541186	-0.443488301244782	-0.14478712175421288	-0.36045140541086323	-0.1978923540705498	-0.6682600054576593	0.37964005119151	-0.4812392288163766	-0.21342329089965462	-1.2765924426544843	-1.247969387948854	-0.28659583400969557	-0.8083864608857128	-1.0490413710995456	-0.5479917191366105	-1.074261749400973	-0.5998027828798865	0.2901951406876524	-0.9381382812708602	-0.15851305451081701	-0.6758126664204952	-0.1572529082984201	-0.9828913586915949	-0.7738515184185527	-0.90089818147341	-0.4788795831176862	-0.03803154469859406	0.16323455366767628	-0.7277100301463664	-1.0265992554629286	-0.8274012979517253
-0.28051384890897213	0.6227998676306025	-1.5438921781459067	-0.1244657647870163	-1.084050669262144	-0.0023128356651054807	-0.15155262613952727	0.18872816116842858	-0.2046963382007157	0.39350289676916816	0.6061745652528726	-0.2563635753345358	0.2966565483344324	-0.6749469782767726	0.2115106899778743	0.812952059029656	-0.036536674547335925	0.024328492119085797	-0.4706554280506506	-0.836860352746418	-0.2972786579477699	-0.13294906516227506	-0.5954359901888444	-0.5548838285667741	-0.2973021879975432	0.07575712595158232	0.028729613138332843	-0.254925403347547	-1.3657759684291326	-0.9515259986644234	0.153613320119758	0.46903244836684344	-0.941995434793489	0.17704263245897164	-0.26788461215281695	-0.3062468076976368	-0.19458958052178502	-0.17075272352745569	0.21311156538676015	-0.10249320589256647	-0.4169697457814967	-0.7053551394667846	-0.35063152736949904	-0.35491607753296656	0.3079472494176758	0.22351224280432525	-0.3371937923088104	-0.8470277050010613	-1.2034036219132804	0.042982005655892434
-0.011439195631698734	0.8752447263641564	-1.6266051952036704	-0.18925442031236991	-1.614623332893327	-0.6137902814667734	-0.45081582245899177	-0.12165670490989146	0.22456434652032434	0.3238082583121973	0.8742061010205574	-0.2538314088736433	0.9865575080292932	-0.40132506829688114	-0.09954862142013951	0.8999381441277832	-0.566005102373553	0.3147929581363177	-0.27991364459083307	-1.1349503147824385	-0.30390221635994996	-0.5942877676942254	-0.946963002100781	-0.8342390909750341	-0.25499957078536123	-0.7214717959132829	-0.32929245033299975	-0.5072342117449864	-1.2419199251485347	-0.6642672530700255	-0.12333285122663319	1.4383117151641154	-0.6957193526005977	0.37744320812340254	0.20223640333641338	-0.6786384893432078	-1.0564994755829613	-0.06140680113411418	-0.013339422412489086	-0.12155900901232544	-0.48062756377528265	-0.8565549399742318	-0.18418360471059708	-0.148361824227538	0.7045040417604006	0.26245567505093575	-1.2103434681747933	-0.9325460914272437	-0.7769109420116829	0.26872529876623485
-0.3677476292929151	0.45616992169843257	-1.9111878965704439	-0.4150354790115762	-1.5442931323430586	-1.4788930107808147	-0.8117928806997423	-1.006276235939328	-0.21225059575594638	-0.30133093802791694	0.2692796760598961	-0.05453741224385304	1.1285044361428065	-0.42387135499566103	-1.0438859716022175	0.32373921621425616	-1.510131869033836	0.48136451814972325	-0.47477064825256554	-1.5237042341374178	-0.7175699887211496	-0.8963733623777265	-1.3886835883250062	-0.9984245144447836	-0.6478095526210877	-1.4808041462744483	-1.3150625700990521	-0.8691470112717871	-1.1327882561461076	-0.5762206334591418	-1.1369998953233906	0.8783004237155417	-0.935250973434548	-0.02034043084247195	-0.11067258332048131	-1.5792101859035017	-1.119986650683084	-0.7835809226340703	-0.8059147559501303	-0.8352512296444313	-0.7773914807419551	-1.4308269213523597	-0.6885794086128272	-1.0340176211720193	0.308421147064128	-0.12627271351178923	-1.9838271233813862	-1.3091306278946517	-0.3083531610553135	-0.6787417473055631
-1.0507461118769357	-0.3972310892259517	-1.969931758668276	-0.4224722620034633	-0.5793959573548944	-1.4842987458460475	-0.579383997491673	-1.3804810407753847	-1.1771796106611456	-0.6301388957977619	-0.8391547575564009	0.1294153615176011	0.7417861078242054	-1.1057386271152863	-1.61251936264635	-0.47461150550389125	-1.9067975122789653	0.4300209843577404	-0.7161561120619192	-1.4710754389370024	-1.1725255913248227	-0.14732389023949938	-1.5716753271378374	-0.9669369072848824	-0.9062561647373294	-1.4324267445945362	-1.7008468696868067	-0.7653893684253018	-0.9578665735514401	-0.373186146450951	-1.8511620113312863	-0.8533763323545009	-1.3245654609786994	-0.2683245099263306	-0.5326059363933789	-2.024863160505744	-0.010889175167400149	-1.2508115912391637	-1.3584771576447785	-1.4679493475061134	-1.2613307559532951	-1.696175037696009	-1.2754228718238645	-2.187794967563997	-0.21592136132791692	-0.5072091348081956	-2.098132902043504	-1.7223768839204447	-0.110678421058903	-1.9978237459049162
-1.1324140864555692	-0.7982168724980424	-1.338704380886996	-0.007685725709809258	0.6839434160138159	-0.22745225172548098	0.3554877611431025	-0.4629189682613297	-1.5109267831501754	0.04477422386504415	-1.3733144731328453	0.3288770196588365	0.3342477956182748	-1.8382589474134028	-1.0738892447351212	-0.7067480581176442	-1.2209161927068284	0.2888299206780435	-0.5929739293298052	-0.8085277537925036	-1.0168088591383175	1.4740746355642105	-1.169130818113618	-0.6645195499832974	-0.37939757265988255	-0.4756910920507133	-0.7131948885372726	0.05817971620657041	-0.5875902753475278	0.24258928586745987	-1.3311135783726253	-2.1302008343980634	-1.0363828637305175	0.15520835469860383	-0.3149297622014664	-1.3292126085920024	1.265965846650717	-0.4819691348692101	-1.0360880747634253	-1.307474748578641	-1.3707391341486443	-1.1631863745150037	-1.117826624551053	-2.1000300737397977	-0.017919693301511355	-0.39885596930375905	-1.4852018358423051	-1.5761274027230077	-0.0517416714506168	-2.433046676508454
-0.30575004806936373	-0.2983920070683384	-0.24075599653204577	0.5891451097343107	1.2278940967246261	1.353370981235824	1.2006105287022308	1.1031572542009198	-0.6561096079468035	1.2581497321378616	-0.8958082663846656	0.7003577027230435	0.2703536596773083	-1.6861991680316997	0.13609929583520292	-0.13198166372253245	-0.07815191891991137	0.154430362653414	-0.19318082435453843	-0.12812103162860594	-0.09127571554435242	2.551777015874339	-0.2606899268135076	-0.1724504033146426	0.7946953043173028	0.5971766187129983	0.911356185665512	0.9989996695356995	-0.190191253302732	1.0249882069742005	0.09683310264969903	-1.7590866700141952	0.10724738967094809	0.8072313182940367	0.31428036188821484	-0.017823722460418884	1.458338532219093	1.0909604629062113	-0.2202417583938628	-0.5481513990314932	-0.6984654959670672	-0.20062670070258412	-0.29606465746507304	-0.3935982560871752	0.8163945555298343	0.1573151089454145	-0.6870675759978494	-0.6728637869393925	0.0397213172350598	-1.6508941667496944
0.613986890230853	0.504226250308252	0.4829182966350162	0.9295794549062492	0.696826475707139	1.9114535237242614	1.0215591943230122	1.768796549212058	0.5802706310357183	1.729706991285911	-0.18738863832779012	1.1255787009986453	0.38757019557393135	-0.46119007426107494	0.8962075685010412	0.5818103057418529	0.3912851387091851	-0.020884994356600947	-0.019423785971835195	-0.11465678136555224	0.9832252445262877	1.8619633608788384	0.7162300806155143	0.2266559823645769	1.6585472473799987	0.9192912387613977	1.6398278874691417	1.1292998769401907	-0.1498228936985468	1.3619600650497832	1.142731106144798	-0.21062759155345231	1.3078034685210116	0.7967461073089509	0.4761200531050044	0.6859813956635243	0.5326680394161606	2.007210793863577	0.06688238197332695	-0.02818209102721017	0.4250324851083122	0.46129894047474385	0.15700854843491027	1.6327338997617347	1.3196284436650438	0.688607572289945	-0.3091801203528364	0.43998707163461026	0.0649266326200144	-0.5375518123086508
0.6663075195131336	0.6557898950382305	0.3029098260684973	0.8259649956910894	-0.17017957162166444	1.1595426905576176	-0.16623001832976447	0.8001692451143897	0.9258257753354853	0.8037229040660742	-0.2893342658559735	1.1903434330884812	0.3069454668609579	0.9959279297731338	0.7019208083924247	0.5600437420915074	-0.11246711596477521	-0.27078292342435817	-0.35344884928412	-0.6149346521729915	1.4377689779281642	-0.16701585174049902	1.3887454252372653	0.267849022564517	1.440272217825681	0.49982656275502685	0.8888998376280669	0.2852545549909051	-0.5993095931027675	0.9867068270123621	1.036294952147388	0.9786607705900504	1.682490700992926	-0.0634624338160765	-0.10172101973086407	0.2893376897212653	-0.31775418317784826	1.4444794564775305	-0.5988415744039379	-0.21109387292879966	1.20213820307339	0.653061864403612	-0.5286795835141308	2.381199873077914	0.8134931193892626	0.8499026045065156	-0.37209688472233515	0.981461727422894	-0.10709196933484025	-0.12355320790901096
-0.020919845763925114	0.013957262121967002	-0.2909431952425037	0.4877107668102742	-0.32416982101045233	0.15597072425621822	-1.2681981094693793	-0.801078768866901	0.15138303964815325	-0.7157396060445462	-1.1683543278891517	0.6965377425866103	-0.02747606699804438	1.6370755678115863	0.19564819485925172	-0.2720968539331782	-0.6507778942345984	-0.4308824720624411	-0.854484504259281	-0.7103680477192934	1.1959049404991329	-1.7348117648489862	1.7306787810850017	0.004112537914286727	0.4596518267136922	0.171235705502965	-0.27700844155995374	-0.6132929711089407	-1.1306996610817805	0.3489706161804461	0.40725479889836574	0.91014992798641	1.2351483971426196	-0.913733581523134	-0.5913744957465933	-0.3593134944641356	-0.11916398105449978	0.17198646972976428	-1.4441020945643932	-0.648089657906446	1.2226472529753063	0.8945451895979587	-1.8181400461399952	1.6046792264266778	-0.26379564967303215	0.7515980017783076	-0.30803511352333796	0.7406724988370513	-0.28735636513719415	-0.4332708587136166
-0.379059774394712	-0.5791988195432339	-0.2540749870047407	0.24957066029128952	0.4546143401305055	0.06471366977968818	-1.219946757762553	-1.359766302055998	-0.6657951203361384	-1.388108345791795	-1.6731140677377188	0.03459181652437653	-0.3073737681028242	1.213208102679971	0.2811473851251916	-1.0708069901009538	-0.12971213201921433	-0.2400854235185824	-0.8954311970542941	0.16329569684933568	0.8842635955199635	-1.5058769318743481	1.8955187712110364	-0.1878935821390626	-0.20317954099184218	0.5649332043359176	-0.4001319994209618	-0.5271501522244753	-1.0882163737666248	0.14620649035109945	0.4347930200814119	0.18677474621325404	0.7254424052566558	-0.79830496621382	-0.0649974968924846	-0.10180711158079817	0.7395460065247693	-0.3662277840123375	-1.3422903600625222	-0.5324294092686044	0.8663914742189139	1.5611841874059567	-2.3115196797146353	0.4585790903588898	-0.8843773476010344	0.7193336743523288	0.3516983981024128	0.246581096658151	-0.14060018476151265	-0.5851755996381547
0.19348556225933053	-0.35940112602649044	0.8096292299969778	0.22513644722419618	1.3532106953942982	0.8455267952522779	-0.16297570698154729	-0.40092686935387317	-0.4676774577854624	-0.7159719062141969	-0.8805613377171989	-0.18997970532756425	-0.33009825613363736	0.399758356270539	0.9536664289002753	-1.0124507422735014	1.3466359159207222	0.3310356419060938	-0.2619068206008637	1.4008860777014587	0.9736293628281709	0.009738356329551986	1.8814048099360516	0.014780995213952368	0.05497153876192463	1.3311801517438784	0.6185480252697372	0.500855142362486	-0.1997681923015799	0.5291602842717699	1.2813755630817767	0.03704020150983146	0.6894444182328564	0.19591196828656907	1.237132000324801	1.059198248897419	1.0065628925218628	0.26569291554091934	-0.1486281974997126	0.3500649810694291	0.7431591647604562	2.1975265225337695	-1.240355880373587	0.07516245869340009	-0.6325049822286155	0.8532736449418009	1.3682697066023688	0.13018846627360572	0.2722501741514289	0.048965491758117714
0.9761661056848587	0.3886773496378292	2.1073155529829664	0.2436724969866872	1.4547290816016076	1.388893112618745	0.6629110862632094	0.8654350884536527	0.49552811977657457	0.3466387609076453	0.7742884161180902	0.09650402861555654	-0.2894100130820711	0.008276461208652715	1.3246552401040628	-0.20062945188942552	2.459302350224663	0.9322821095518163	0.5813053111099684	1.80921951753348	1.1357953694418867	1.0629944672102567	1.509312565020398	0.5138121777347161	0.6983189143634188	1.5490183472059715	1.3896369137176885	1.3409671357488724	1.0907886781471008	0.9148706379231311	1.7955219641839408	0.8273745672282105	0.8753072253239144	0.9895127988460873	2.01522886022616	1.8830371284782297	0.055328799404214354	1.0582063993620772	1.0714550258251656	1.37218602299419	0.8739659751797695	1.944711976877794	0.6680216042317922	0.43801356244145284	-0.1094614818684122	0.9340732048392247	1.9857439947859417	0.4432229571457597	0.3959349680000905	1.0476948340914929
0.8014682670809589	0.6683933417858141	2.4678964366990948	0.07177943885282019	0.7045614167509933	0.8730694040461751	0.2737665988160329	1.0169279516771133	0.992409015629126	0.5332752312221568	1.9198692193206202	0.2805656602288221	-0.4632756799188662	0.20898004563443628	0.7861675371991301	0.5005659757265809	2.078072279456239	1.1144462518634288	0.947430602785831	0.9885506585744842	0.6768139284952772	0.5550327708848563	0.744410148241108	0.8779779632830623	0.7705347948871722	0.8332578360757926	0.7338017706815037	1.0376226190587028	1.9440741340032979	0.6416800230693476	0.9455302668947781	1.6950880616289354	0.7110644778515538	0.7209123846260057	1.3485261243026787	1.3787885484926077	-1.4021391752042025	0.836952466709932	1.2155063100793941	1.7275891531674226	0.6756328140044296	0.630084055710146	1.9275116547909066	0.7275777202451256	-0.11754732694322145	0.7262341726235314	1.7305177998169332	0.6951392433497705	-0.1668176004911255	1.4403278874318057
-0.395785862248019	-0.01657673387229185	1.5981841140345656	-0.3505568665009724	-0.14924412889268562	-0.30163275878245005	-0.9221475296252335	0.06329003459799094	0.32509902824353326	-0.3085219907620369	1.68686900125663	-0.21281521560528457	-0.7429746201625005	0.5324528851537219	-0.1921898670299706	0.4621042917186409	0.5120620188452949	0.7629753719900407	0.5964468842922884	-0.129363270443346	-0.46824360379252083	-0.8829650977024947	-0.10630416559717527	0.8143584172221052	0.08579986370895387	-0.20947923395378285	-0.8110464708548552	-0.11529292991274091	1.814321536576591	-0.2798804196688867	-0.7596374647717214	1.6040812430753622	0.07775402499953867	-0.30022027836282106	-0.2527902349844751	0.06463448664439947	-2.1209698828118113	-0.3381796914651176	0.3418105644375882	1.1967376600071786	-0.2005179803060568	-0.8415290351005672	1.7828410821066607	0.43307941639562725	-0.6972616107825007	0.24272151578365467	0.9127373981620511	0.48731041660221674	-1.0191242221082877	0.8710551074071995
-1.364707282253635	-1.0839023248061812	0.34501504508514264	-0.8676254469047608	-0.461470932992838	-1.066229585904478	-1.5006113215365857	-0.7035565962708002	-0.8420574049472779	-1.157798811619697	0.49501184270319726	-1.1660350108435593	-0.7121441972567599	0.48174681862503793	-0.6502564949373205	-0.07351695744365562	-0.8078121071275551	0.18023313566538252	-0.08149896040681219	-0.2921180078477902	-1.4790569206331678	-1.7108559476163827	-0.65032753703945	0.467644094918025	-0.5994944239119189	-0.7239579420200764	-1.519083078137507	-0.9480674132801107	0.8868894964462881	-1.1655077644609586	-1.702660291616816	0.4828859557494546	-0.6126203171530716	-1.0029840442373592	-1.4364464999606124	-0.5886308377157896	-1.616016352794535	-1.3256301041990017	-0.486737980841271	0.2312418271115257	-1.2514167369145703	-1.3693870040628608	0.8242948304182265	-0.2026254170119179	-1.1720916773580636	-0.34040250567897234	0.26063695584605706	-0.03501584364837454	-1.2616503066652642	0.02652953571885515
-1.0279696725312772	-1.5912652510626264	-0.28328331187695044	-1.2388632424336086	-0.33538237657175046	-0.9717822149912474	-0.5662933672306585	-0.39405128728127703	-1.3081546632065142	-1.112339318753783	-0.5726661595177223	-1.7448584647269487	-0.2422233866954234	0.013962208459369636	-0.3356770544997649	-0.38999795947810073	-0.8439729752026348	-0.28473383611678327	-0.48994145814188717	0.6457288915952264	-1.5469752293781567	-1.1646287614896922	-0.8363687191932964	0.18544858334099584	-0.6133288940722424	-0.6153786068534339	-0.47508822770800824	-0.7834489155472533	-0.10086835334345963	-1.3767934626119314	-1.0299482912070317	-0.8208369578364643	-1.0037330240033473	-0.8084881677135092	-1.4927124251281372	0.09201500260777178	-0.499914029301108	-1.325720529830807	-0.4533364781415304	-0.564813506531737	-1.5773421259896125	-0.8306603900238196	0.18256227246355602	-0.7207504711358765	-1.0282372768236319	-0.9235475595435927	0.12659244593289612	-0.38414109280620545	-0.5010176385669363	-0.16670949863561144
0.15900447048640912	-1.2851058728261993	-0.13287792050207659	-1.2984754719642955	-0.3328974176712063	-0.6287604340755579	1.1936679898698128	0.39277813701848696	-0.7228352459180978	-0.42987731131623447	-0.886797694264915	-1.428671031816637	0.1978166821072057	-0.5242154828585768	0.03283323113865406	-0.14456047695140145	0.034739752552076716	-0.5982930551167975	-0.35510218550228484	1.5376738725220025	-0.8438595360691267	0.05145494403158547	-0.9893428109063692	0.060432588257421024	-0.23357745804115354	-0.5675857879716946	1.2990129355932376	-0.16541562715501545	-0.46598847433240476	-0.9381065316144453	0.30140444615898065	-1.5179748867024343	-1.1606163179531872	-0.22940690299126631	-0.9615647344763382	1.1661099395598993	0.32231684416328393	-0.7729873911052023	0.18028126358315097	-0.8958296406963522	-0.9134979935521148	-0.1598639227249423	0.33372973542630585	-1.0071141219519493	-0.47157016512609734	-1.4984523509237395	0.18752279915405387	-0.2582420828724331	0.628377849482549	0.3936992490980558
0.7320328753774302	-0.6943231835143513	0.18450641685133568	-1.034492973208572	-0.7184688043874841	-0.8180953697913256	2.128380948735004	0.41480883643866795	0.16684028851398208	-0.10180309630561908	-0.5960802482935103	-0.570248919072589	0.03572272982969409	-0.7693591204815483	-0.2433065679342026	0.3608758482953913	0.6093820277167472	-0.9426031983976658	0.14678092297676582	1.2339274114164447	-0.3102033514962827	0.6671952050464897	-1.3556109293096055	-0.13914670016219668	-0.2574221389206944	-1.0614869276286083	1.9348885537515603	-0.10420344726481191	-0.08546257946711297	-0.40675415364770773	0.645436891420805	-1.5326835426792245	-1.2622596994055217	-0.1442884298405502	-0.7554053159736825	1.2203708074846182	0.5369269810121639	-0.6420046485582744	0.5649202147825279	-0.7923922470487387	0.029767297871241223	-0.2266419093302607	0.8103371654948569	-1.1336706936990617	-0.038796880891994366	-1.930943254585425	-0.046153029832879104	0.2251367251711472	1.1358965360672275	0.9160471554824599
0.035179703259301684	-0.30092514394779707	0.2040532788056609	-0.561298806137552	-1.1608570911544096	-1.4259335375048126	1.3103021792467786	-0.5466859484256993	0.5802754009738491	-0.5583597453963502	-0.07703594666015869	0.07612719469855822	-0.6342555675505772	-0.592646874902457	-0.9005838568026965	0.6850258586773017	0.21018950019354993	-1.3066874097728325	0.6630301655685827	-0.12123643250542539	-0.47104021836221316	0.2042524514999113	-1.7047808648423453	-0.5408112551575243	-0.8458225874381168	-1.6498287681833927	0.7846947689560247	-0.7875430069533903	0.5924483316762436	-0.22476956275953733	-0.3465369264763478	-1.2055386044135143	-1.1796222813442938	-0.6699600718326078	-1.0069082951814305	0.08627578831950974	0.46933897082355364	-1.1176910258105037	0.3589094236174615	-0.3923866683190593	0.3678070456965004	-0.8374352920742764	0.9405423087862049	-0.9293378267243235	0.1211384256961078	-1.8943957410581167	-0.5587494158377299	0.7507375565288864	0.7894914151137818	0.7013279142982265
-0.9282289111803529	0.01908450874934123	0.10940834050588623	-0.024327966975611622	-1.1539509876094796	-1.5288730000166166	-0.47990192869682174	-1.3265166641187467	0.6131029077026354	-1.114704745491666	0.5286751041390138	0.2290476926583189	-0.9971750680651654	-0.11189467796081312	-1.046199005641968	0.7746565057178219	-0.6368676411739305	-1.3599265957689277	0.9599025476714682	-1.2373122896985262	-0.7648677640322562	-0.6588905237125694	-1.5208098205822245	-0.8262571953961675	-1.1884537819882446	-1.4374362100265066	-0.8957274627657171	-1.3277432266814642	0.9824327937102896	-0.3057542304333672	-1.2918444235444144	-0.6819193053632445	-0.6336846943693504	-0.9999765707299244	-1.0567691998150839	-0.9708416133214819	0.494520483731287	-1.3329275440190078	0.07484617808131457	0.16796368446287588	0.02450755454087876	-1.035192221013312	0.621501025346563	-0.11511017201018975	0.34804753603816696	-1.1778536319964072	-0.8072844788450353	1.1075991455188348	0.3353141936883623	0.005804250735875419
-0.7178585338711398	0.5755628215925488	0.26279516809294523	0.4781736838932191	-0.5701039364082751	-0.526584900893547	-1.5235501649271566	-0.7878863398426115	0.8590116071974677	-0.8056615464520952	1.1293539427868458	0.2618440306241596	-0.37564875155741106	0.3916203581345346	-0.33327653901052423	0.8611729065415966	-0.9427077913690265	-0.8650004747134836	0.9810767087672269	-1.0695538471328232	-0.2880774562200991	-0.9284230297212431	-0.6130639903627668	-0.5208727361190758	-0.49384099035767026	-0.2085444097938918	-1.378677609752356	-0.8357065204693417	0.8373412385703819	-0.2522806533161452	-0.7562491917515646	0.12483943344549686	0.2680215927920422	-0.3861981272190289	-0.461174645946816	-0.8203118570645687	0.6267382235442596	-0.4972594630737117	0.3503570885457968	0.7284747136794443	-0.2858952683969361	-0.3153003602010011	0.2926017625535671	1.0901715870470259	0.8978127893082994	-0.061764529960944205	-0.36515243065985376	1.2334612806632064	0.5515871388158256	-0.24367010147285612
0.7166955772053986	1.1481340197366006	0.5365413476872688	0.8822299887951182	0.2680772560942212	1.0416935400450578	-0.898281399442143	0.7463948652510558	1.371451601463635	0.42766910585755097	1.3714398885033812	0.5305343087688751	0.9344001923142708	0.5855953146756437	0.5393866595658919	0.9821084436676804	-0.4127920835870683	-0.150345341540724	0.7609954515052929	0.10365856056447008	0.9270198453744476	-0.31062406982515617	0.5606615212249044	0.3475658370878691	0.9188002001107816	1.1863472123214767	-0.3318717446843913	0.4808780409902484	0.3755592743752323	0.13034762394726424	0.9692294063631608	1.0486174754466944	0.9363203723538515	0.9158621184161014	0.34914354939797976	0.14998890277018442	0.6581835564758897	1.0002085817039266	1.1191963140851484	1.128481157829717	-0.011504999263733875	0.7091891994273252	0.3121365418456479	1.8363672175771664	1.504086944573257	0.7421298999452234	0.5365048627877922	1.0935054373205437	1.2834152322924093	0.44541195627195834
1.8601993378085466	1.060129033062914	0.43616479478500275	1.0872328099328838	0.9459642372596893	1.9647423417185996	0.6234447546369571	1.8046665588958746	1.4371424583639467	1.6063479845988722	0.8842485259071233	0.786655791310266	1.8498131044454929	0.2872848546666231	0.650813934372342	0.8527014148308422	0.29558293114528883	0.03229883530302917	0.3930182648192156	1.0430943815733704	1.7272971477681547	0.6174227184351735	1.263014558447414	1.0558916226984976	1.832829263749672	1.6852918050332653	0.9527691202443673	1.4928880672762013	0.012460553323072306	0.6146511313643953	2.141412764910368	1.4884680071462437	0.8961537740802022	1.8421712763964737	0.5749168789277709	0.5473979541969854	0.4951267853600004	1.890112230760549	1.6672617343477505	1.2993442416405176	0.5605910960368904	0.9829583666009672	0.5503714301796877	1.404303033423825	1.6376406226773876	0.6434583043653401	1.1931703124268733	0.670660511162049	1.6102057286655846	1.4912072365796334
1.3654986251493657	0.03145317468690923	-0.1434358254626714	0.9635894760239507	1.2534380841120925	1.5708171947911231	1.422399654721908	1.4192916194447691	0.4981054213182982	1.7482984435658198	-0.16442592154086969	0.4645321615231991	1.5682801056726696	-0.3244438098169976	-0.031374069090256106	0.27139774998786065	0.40067541971798354	-0.7386811063021569	0.05049425595289538	0.8585224796416537	1.0804884931339231	1.0871154998845654	1.1455017428420597	0.834026793713488	1.4452793603308236	1.1088262771121067	1.082639101231801	1.3625346497700803	-0.012428846302530027	0.805924443875693	1.5528771727002	0.9326210518481625	0.33766756748685595	1.613353039775073	0.023621571558726323	-0.25674447353258195	0.24896661222333008	1.3876512295283845	1.414663849415507	1.262995098931101	0.7182400284738046	0.2132752344870575	0.6046786032536275	0.041941765591427746	1.102530345451812	-0.3016273797444155	1.1096542688712716	0.08692544792402283	0.9085491365106103	1.8135216715734561
-0.3662104363943443	-1.296533750577992	-0.6238203417718694	0.5000519546890319	1.171128513181446	0.33129739385424084	0.7062125376097834	0.12401373128136116	-1.0011517651540802	0.8505482339615908	-1.053390782876658	-0.5336757611575758	0.3647569551083878	-0.7528066987503692	-0.6358531699434782	-0.5182247572932372	-0.13445915322098803	-1.980679749625007	-0.09435124653668517	-0.16982160444765393	-0.6926343332455196	0.8622043312798865	0.49076351759876113	-0.28774004769847356	0.20695376812182445	0.22284745518414112	0.01973153961442494	0.3775768937552996	0.21376831599202245	0.5317186573882237	-0.14502750453097096	-0.4033462442007665	-0.1242976254339901	0.48918564291842787	-0.6664088650172024	-1.3099582924712523	0.08087859834085076	0.02446481550069195	0.4669339163236617	1.0081453499843844	0.24335075725874006	-0.8113591907047699	0.2775351275004052	-1.200917273361938	0.23410311778514226	-1.4215499687340734	0.4228201388457086	-0.3867269475202819	-0.46475187279080954	0.9855241339353773
-1.6281272195390872	-1.9017970158978557	-0.4330617200677553	-0.07063435317573491	0.7480528908823044	-0.7305023533882056	-0.7434916570631361	-0.8065811302343183	-1.9853264956076697	-0.22993322532190671	-1.2222158630662314	-1.5799452635050917	-0.7353044153201227	-0.5891767123004268	-0.4610298400266398	-1.0334717300781773	-0.6630207035636987	-2.6202791195875172	-0.05800244108865668	-1.0267420621736543	-2.1751614355015256	0.32516397148948667	-0.18213732369112004	-1.4098285412348273	-0.7754777264146625	-0.22921633395152402	-1.0845227185997104	-0.47935725000335455	0.4142457944064652	-0.03926864839576946	-1.2967231104426986	-1.641401580819072	-0.20104624770530194	-0.5898320000441686	-0.7661362556048964	-1.2492212377722054	0.06504693917493108	-0.9787937129161813	-0.5950070992065638	0.45275960848082214	-0.3530074543269157	-1.1284936053679875	-0.24589351819592153	-1.5367389726148346	-0.47190644340046317	-1.9735314177382488	-0.3333803066571725	-0.5414964667025223	-1.5980554244020049	-0.3242218215479513
-1.3167242788992444	-1.3889969073346655	0.15728540016105844	-0.3973825756890737	0.105281834058866	-1.064826433798691	-1.4744925384573466	-0.818067071916569	-1.896869885521896	-0.7239466750050922	-0.8610417714080991	-1.928770379135207	-1.0044318522747226	0.05281578767524967	0.20373156721779523	-1.0779086724822784	-0.6657159238220387	-1.965483980932346	-0.09993892769021348	-1.042260717852325	-2.3178268855452906	-0.0241485252123074	-0.6368943435059321	-1.6197328614995572	-0.9755226254829615	-0.30796004315873204	-1.2684506434701193	-0.6172990428847736	0.3556834552645165	-0.5972899077791742	-1.142653473717535	-1.9975987349665552	-0.2194151380531744	-0.9727396414342911	-0.22104838187089243	-0.03127586363080444	0.17419407779611534	-1.0104070274809076	-1.2778678223385196	-0.378484394031842	-0.5336909240825973	-0.6435567846909961	-0.6341800380870358	-1.1727495025601666	-0.7942904523457803	-1.6712725142223384	-0.7695582146746969	-0.4398682832736832	-1.9392886930948658	-1.0851071162918455
-0.06207395630430824	-0.2992417490420058	0.21078159097793342	-0.34329326149131056	-0.5143521044158258	-0.9274931565108558	-0.884758816580824	-0.4652067294344258	-1.1868092366770941	-0.6072819199020824	-0.5948271185553097	-1.4410094227210708	-0.6289273136141634	0.56894031782231	0.48207963898941447	-0.8985408088614685	-0.30872212118777426	-0.3596440768172276	-0.46432405141074246	-0.4461114179975846	-1.4144840966294998	-0.06887584676450101	-0.9773507916811706	-0.8642514736906844	-0.8223570890115587	-0.5687238458168659	-0.6798621450778849	-0.3167372574467621	-0.01969864401334633	-0.9404236244592948	-0.47336405557331074	-1.4128845455145678	-0.5757847239672168	-0.7909400902951738	0.4009256107659092	0.9233432957523265	0.29868284866288897	-0.5488908770037212	-1.4306062499051548	-1.1747387555035333	-0.40535841359408514	-0.1173124487592495	-0.7187952647760004	-0.872720730821164	-0.8247931894585863	-0.7725156004686352	-0.8846209486531796	-0.3495668546994417	-1.6274292780081319	-0.9586259191664732
0.6472985121579969	0.5580995332419637	-0.747680068751864	-0.14999152194864437	-0.8487756807765034	-0.8035265862836163	0.26799498886513	-0.44135315831308697	-0.5932873388361627	-0.3553325985173302	-0.6504597185109123	-0.5816404022180423	-0.2987865912873284	0.4224935694240416	-0.012002726715865216	-0.7728195661106294	-0.1420115883033742	1.153351264167196	-1.015320082237903	0.05525052924922472	-0.5340248286081825	-0.08326721577516151	-1.2710933384063485	0.09694202625185781	-0.8909602110965115	-1.1475345498876415	-0.12839911110464933	-0.18655320982143475	-0.5863906723722511	-1.03068552992378	-0.3967940795092853	-0.4399670845390181	-1.0866581433104436	-0.554155454635534	0.5772057651855224	0.4012538974016943	0.2803112639506632	-0.38929063366504824	-1.100320728522449	-1.4730226064008327	-0.4644464355419202	-0.19170547915478334	-0.5620192597620053	-0.9418522632442151	-0.7120045809630654	0.21801489027680973	-0.8524028436373108	-0.45066918881909007	-1.0429346238176909	-0.505766658656241
0.19701281270884094	0.8893048614020098	-1.9923158271472927	-0.1600115822403117	-0.8176416169807187	-0.7336692237945652	0.8241070384245838	-0.6385823900784541	-0.21561693214275174	-0.26525901634125254	-0.5971538277429805	0.1905249482673097	-0.3406906395668974	-0.3031873795404952	-0.7327511974973172	-0.5890679044906912	-0.37446073899781385	1.787238902927482	-1.2192363789619014	0.07499814824482857	-0.2102147406501099	-0.3012434357604471	-1.289702740367275	0.5440081399023456	-1.0586361907332822	-1.4479919474313325	-0.03155590906355179	-0.3819056953846799	-1.0805935417735926	-0.8775607496104915	-0.8872912391385077	0.35792140473557815	-1.1119309261608883	-0.4608906105337097	0.2996188675374141	-1.1032646649525177	0.0369275242325107	-0.6306082714596966	-0.3903252173503458	-1.0626335465826109	-0.7872412213771401	-0.6418603753272364	-0.3088424799821759	-0.896940243909927	-0.4986631654133764	0.895069077218876	-0.7217153045320388	-0.6422554848773762	-0.32885277436514837	-0.39482347700307086
-0.5849816591872421	0.964443437733562	-2.230733606577157	-0.3594375649534188	-0.5637373339449899	-0.3406656205061114	0.49138403067300135	-0.41717944643030463	0.41126207120807484	-0.17632884072661456	-0.0005788464889967659	0.8090508194303967	-0.3986020386372565	-0.9410791540781714	-0.8542301011469199	-0.01188641556517699	-0.610418961282085	1.6087962109491465	-0.6351978110746549	-0.15298495174743154	0.015115322481986136	-0.5512792049418197	-0.7309750662832055	0.4635511820200899	-0.7085636964864495	-0.8364422948274173	-0.06550055424643718	-0.5054310222777766	-1.1956532546088283	-0.4505258833817392	-0.913558711580608	0.7953029844177446	-0.3212446886379875	-0.2438359857124503	-0.0489787878325076	-1.868894011903518	-0.2939763098563484	-0.6130743574465636	0.47466652458137876	-0.22973927878493441	-0.7996458444001693	-0.6978860730596065	-0.046961736746360026	-0.17900167902438466	-0.18264678966874315	1.1277482671639816	-0.4067294860547152	-0.6591854707054162	0.5238211104755703	-0.5969311112299274
-0.5370033936239518	1.077271325104565	-0.9850362617752351	-0.32769598402995026	-0.26589205226650314	0.555969977532672	0.006912645545893301	0.3980241975001647	1.41919504430421	0.19930552389860484	0.8921003327009887	1.350276275885895	0.03711027742563886	-0.8566250337388919	-0.17912412097799235	0.9426337979224	-0.3378077545964227	1.2337727141493666	0.5257634911846525	-0.18047359837107158	0.7558202449869009	-0.3979037072608867	0.33663748980154723	0.33913765879341207	0.35315463202906094	0.5156959330288671	0.20956053213279618	-0.18644863590402275	-0.7695613538187898	0.24402892912921734	0.1248469468189325	0.9566243561142198	0.8527698640189545	0.35712595730105096	-0.0971928149628221	-0.8795901761127382	-0.42398850126857085	0.19177689292652267	1.1195995825257468	0.46798564991043196	-0.013973240360289883	0.004781082892429991	0.1971444045774944	1.03120287309717	0.18522420820309635	1.0525559538629607	0.08141587118024242	-0.35818545880902936	1.3196639205045757	-0.5113132591338928
0.4717243718265124	1.1914090620729534	0.8356541953544186	0.2333936878547868	0.025313794537883762	1.5299232482612135	0.1088796978349425	1.1709660753492594	2.169585869224369	0.8373643615409998	1.3673514109925873	1.6425155707851067	0.9217897240670826	-0.04247012005724661	0.7077803806539233	1.679496712835832	0.4217025970978964	1.062989593346866	1.4281227667028265	0.08794121626283702	1.8040265223055652	0.31808093862793324	1.362482009660876	0.44013622543064335	1.491253912946394	1.6770245585850734	0.6769395830459276	0.43824723577119	0.025260317021724956	1.006809535769506	1.5213484390641712	0.9242212671248224	1.6195487758400802	1.1327605340536477	0.2622164578882435	1.0186065926325583	-0.22105720112291094	1.424066545112738	1.249076922846483	0.6828040417129221	1.1843731130735697	0.9707658324676832	0.383701347996709	1.9122786640262701	0.5074622680959038	0.9255525594175862	0.5052538854902113	0.13061379374628793	1.6656013144301731	0.1782217074114802
1.4571814254074273	1.1132904398709174	1.829319854223906	0.9825034582579596	0.3120241528796624	1.8587167988333257	0.6098184932151139	1.1952682367612515	1.9359884815337556	1.3657701223524417	1.086977536360348	1.377750527024364	1.5978643717921273	0.8706026033357179	1.0792802774226562	1.5359803345732015	1.0536624116407058	0.9224534493880208	1.342274160383471	0.29956164586951417	2.251645400838087	1.1452656408978197	1.723551842592136	0.5130397480833281	1.8661117598750616	1.8495965335618203	0.7972725121071704	0.8787566881533806	0.7177902054698223	1.4395388361510395	2.0242961020089285	0.7183594174076815	1.578296658816106	1.5197095291402185	0.8359502240750825	2.0391225518794243	0.10322492495758355	2.0917427089764304	0.9211690084900664	0.5134313842635226	1.7721574440211243	1.3679956207875454	0.426742218176518	1.874556375328174	0.6799835000666252	0.8813357565571927	0.5674976216188119	0.5165283583331467	1.377784936749156	0.9905603423889124
1.4515183169194714	0.7966817989003036	1.4683428442988529	1.1563348812999856	0.48106819637834086	1.2365318656515485	0.6859007588191275	0.5309304635928109	0.8532455527287345	1.4095146998700836	0.4465750543979199	0.6027607428067647	1.455976685236211	1.1657221163484428	0.7147647826738167	0.5227289576326514	0.959206091722524	0.4383733605486343	0.39802598196530475	0.0946289807852308	1.5424531142117914	1.3618299670480318	1.265485245547471	0.1978038548945468	1.3115848974673086	1.101805120078015	0.31399894584828675	0.8155597927819088	0.8873823728787122	1.2126035811519886	1.2593283678375304	0.4015270886085168	0.9628778136998972	1.164984973890058	1.2050831096610684	1.3685391102194748	0.2413848830162048	1.5643710417696781	0.4883034019100177	0.29481098710089676	1.1769463198009058	0.8931156925095813	0.2554490077923642	1.1574094530070829	0.6005880889123795	0.770856288545071	0.21058720610424841	0.5915114242591734	0.7150900961662203	1.136793760368011
0.48675471802998405	0.3481717134035076	0.48092324514089446	0.41942116268467	0.35352755616807485	0.1319876186142618	-5.5502284013165984e-05	-0.11691567800392709	-0.12123023535882747	0.9187790123543518	0.004583151553539611	-0.1264399140006518	0.5940162059052139	0.6369811294487961	-0.0247919623026575	-0.5596140988578708	0.18183450812756913	-0.35843543903152536	-0.4672077802310755	-0.4235676986587715	0.17796434743094822	0.7261360247923306	0.44235984550527946	-0.41424476327933696	0.44335905929820296	0.1881094586184699	-0.38113414696899933	0.3733756556180634	0.5500459052141358	0.4283555873321372	0.09825844968630765	0.08274328925737491	0.26364004527889606	0.31837478776715233	0.9490896420992068	-0.06412194520092765	0.21645237893376482	0.24659473671370744	0.2288583019130619	0.2376862408183027	-0.040026684099522154	0.04247288400465325	-0.07848054443577433	0.5060945552740473	0.2295984578245038	0.31234296532566375	-0.26425500597022133	0.3898496189266252	0.10775123646294728	0.4588268013069114
-0.5505012027781434	-0.14815668530347886	-0.031907405190082165	-0.6199526761764056	-0.04943168064454662	-0.5852158608481055	-0.7511991037800191	-0.25267708313634957	-0.24611504001347828	0.19818978629878062	-0.2046891027763249	-0.23512855237798874	-0.23421084271546533	-0.260270815724376	-0.5591102457093724	-0.8365414642265621	-0.6000025351905194	-0.9217777437173069	-0.4110218532632093	-0.7099191230002531	-0.7264002459661782	-0.18007347117632358	-0.06849861500557915	-0.7883178536889311	-0.028348982585006444	-0.23215825693115086	-0.645801413626955	-0.07238620120107453	0.1602390466790013	-0.30532837536789403	-0.37238934349773595	-0.19954588489046624	-0.1764475416594992	-0.3628485556778737	0.03034230878590364	-0.6999238085327575	0.37589306050775856	-0.7568306886844305	0.1071569152927465	0.3099648130824272	-0.7310452288482341	-0.40886299589223596	-0.3626111156127935	0.3844875499947154	-0.27079697859085816	-0.484046549955971	-0.39954268702443513	0.15781718777311254	-0.24627958932973834	-0.30816993070513393
-0.8393520263507734	-0.6342264631555483	0.3347022512002321	-0.9518995352252209	-0.3930653277309223	-0.38901667448491095	-0.5916534102905354	-0.06673301919846807	0.22837286703390916	-0.32306078767174273	-0.5277350251843135	0.2873340802884315	-0.3326546315390711	-0.782417365877431	-0.4616408194505796	-0.20088817580088558	-0.7015846907643776	-0.7097293055090232	0.45350670458104697	-0.2981887819953456	-0.49126342532097916	-0.4867333976866371	0.0911466049599616	-0.4980148459543944	0.08059998348846295	-0.09467078030031181	-0.24220193492456	-0.23928486792879136	0.15982754386095807	-0.29910001214573134	0.020703733306756525	-0.4862575182087418	-0.19201352345593012	-0.3985153380268289	-0.9859900790303707	0.018336918485803527	0.8342395873142426	-0.6388351091134903	-0.06576220444283122	0.39431333851882033	-0.32872447449204006	-0.09238875864062476	-0.3497450971882434	0.6197346634794412	-0.5260481286109917	-1.0746388186873248	0.040818097354768254	0.165053694381781	-0.4013900081787476	-0.3179698055250224
-0.29205853714482655	-0.9367975998280111	1.121270351081433	-0.27165960843119763	-0.30816027332838225	0.4791751639594733	0.5360862895339953	-0.01572182651790989	0.47933969994657294	-0.37819479011463386	-0.9562719101654179	0.9167231093952563	0.2878388460774143	-0.4775938827277878	0.3226479428520787	0.5894328680640778	-0.05950883105745542	0.233596808838457	1.1674070203676492	0.683403709316526	0.595849077906814	0.05697618403067733	0.7263460816821626	0.3305085382638625	0.48117717782695585	0.25170182874493013	0.47962904222409436	-0.07379868306388958	0.5255177269588911	0.5811947677939148	0.5672416309932494	-0.7274396089892241	0.2854655802255689	0.10486820509520334	-1.281552944540535	1.264110353777198	1.0719661478657334	0.4113649045665373	-0.3256806946699822	0.4480606036130723	0.6656669554439669	0.7550835299460306	0.0023409145883902765	0.7530113216907235	-0.24733839397879678	-0.7519967417694021	0.8220751886242686	0.4812838729111436	-0.37792845051190416	0.41214387361849175
0.5407679327027932	-0.826820008340212	1.6737942459500104	0.6100282758636548	0.2070779583581475	1.257471659047481	1.56991904800449	-0.17154266483105934	0.15760783977303275	-0.03369066475795649	-0.9119407425755516	1.1749551547463382	0.9631258145513132	0.4625555843814674	1.3837946192889006	0.6614668435811567	0.7262494461111632	1.265103045153879	0.9344918200077765	1.5240738649634151	1.6778275904195898	0.8020259694293784	1.3102074472988918	1.139792918272216	0.8542210093304065	0.5067021565785024	0.9687008564566297	0.3242351368707638	0.8196309617443985	1.6729263550587476	0.6231706450450154	-0.6925489344286189	1.0754338603619669	0.5810340319082827	-0.5451994141646155	1.9030478589613218	0.3946081578285582	1.4287287376247169	-0.5207315234238878	0.48554142713231074	1.324765138370853	1.60348321153542	0.4055908734721806	0.5731314807724436	0.39395265216365954	0.5989857585112968	1.350806135000028	0.8860115684236062	-0.08255721449915963	0.9543029463325222
1.002919324967125	-0.3259879250413968	1.7477922858892108	0.6036169445072309	0.7463622354043774	1.3082895125438052	1.4126339797869436	-0.21030727008456176	-0.2527102938783367	0.3529921918977976	0.014428807018119948	1.0352463665392746	1.0372297176690952	1.348480825884761	1.9800418000466133	-0.1314478480410029	0.9379500453974676	1.7153443261972687	-0.028652814972203008	1.501113519375284	2.071989358634611	0.8901754429631004	1.421333291744712	1.4153043763393371	1.065220221343249	0.5981488465701085	0.919608767100287	0.7792977078192465	0.6990990898669839	1.9983853052397316	0.25149103119400373	-0.19049037544095795	1.5954725756716441	0.5156315354766401	0.6321894440199096	1.6540664315217737	-1.1015271508206295	1.548796087070916	-0.5533232530136059	0.4844471473219575	1.231902304992984	2.017952395663744	0.43949146307963755	0.25187786551182395	0.8039129134421847	2.1719276359163504	1.123153407659289	1.0211136626515693	0.41672568782609026	0.4560049331174962
0.7620938289354225	0.16445653549246073	1.4751214439824654	-0.4688049991517601	0.8909633630425722	0.5792324023814809	0.08149974717029922	0.027651801731017348	-0.15715495356298606	0.38560015153710053	1.2977273338426643	0.7186368978344144	0.43387082520058917	1.5478908066858916	1.52379756931293	-1.1017044644427247	0.351712900621926	1.4522783710673615	-0.7232716257587366	0.5100531523811048	1.6364938974956817	0.15305401804146773	1.0265873221141493	1.0063510432412466	1.0288327167238027	0.52418702772254	0.3694033552791204	1.0501172228311728	0.29856273380917825	1.09822023862314	-0.08317942280175743	0.5916663959234074	1.1927344772529405	-0.13067904174335532	1.264174906307704	1.0987491036328711	-2.2605611223545736	0.709666391028438	-0.5133199790375388	0.3815308331383377	0.6814678189455619	1.8197364668939724	-0.02959224041364073	0.06421044461748024	0.5137745497822048	2.8439315149790483	0.18180239717320532	0.6959681075347945	0.728277609836767	-0.893676029336842
-0.06382605862307668	0.20352717539284992	0.9890825320331054	-1.6731233036951334	0.5887564711734103	-0.4632039311139051	-1.3585192829027026	0.23513377762830484	0.3193171957111568	-0.06887414567947354	1.8024198939439493	0.27791884503155545	-0.41206981937886217	1.0092945001591955	0.1497834366491498	-1.4230261412798153	-0.6062223087824941	0.8782742615225276	-0.44394291114209733	-0.8087067685884747	0.6489003472705993	-0.7802218555764598	0.41384996556020054	0.11270557350717281	0.6044960228703335	0.21952457545102305	-0.45059953342321957	0.8932667495285612	0.03864822732808481	-0.5547509256742342	-0.18468004219055953	1.0769537384111185	-0.16715148481250666	-0.9307905187485882	0.9161076165313805	0.7673601356496866	-1.8878339941658708	-0.419188950726793	-0.5067218053581156	0.14335668748545813	0.11409494128116139	1.0785447341669037	-0.627593630021682	0.0870298667966769	-0.32234465947087465	2.1974046170855477	-0.8405518541557124	0.06557531102808144	0.46835467747613124	-1.973289143689835
-1.0086782452975742	-0.229135797788329	0.28476747922310675	-1.9604488445959323	0.10333315308422669	-1.2700641104711758	-1.9202897469966802	0.019244226232941235	0.460073177667265	-0.7781447983321159	0.9706145153081547	-0.396440590812965	-1.0935391427681096	0.27306414923933364	-1.2418763796626098	-0.9144275692241947	-1.2321887569891434	0.4241497247350308	0.45574279611096435	-1.5537370756966495	-0.4534054868788706	-1.2197116831298263	-0.11498403321244718	-0.8593298786405814	-0.24895458046392194	-0.34553673715279287	-1.2129802854692278	0.2374603197852098	0.09100716085532073	-1.951383536384897	-0.2834006110028742	0.7545664598082147	-1.6541058669647681	-1.3643211046714705	0.07070704392743539	0.5121351068420608	-0.09797293264361	-1.1219664103274278	-0.4670593295421333	-0.2097505562828554	-0.37514814935858154	0.08208010912419376	-0.7704159750627708	0.15207628584305544	-1.0790927273174993	0.8738004468825854	-1.2181320492683532	-0.5175580605718545	-0.26218277341121865	-1.8206818716534259
-1.5243747118916038	-0.7326693556270204	-0.5936311516816554	-1.1929980869458792	-0.329055122980968	-1.5811350279069616	-1.5443020401476109	-0.5568053286534028	-0.14178483369159045	-1.3426712005541053	-0.5157195701212357	-1.1706802787524668	-1.578290913766412	-0.07583639969182725	-1.700976471568833	-0.15122196982202873	-1.0831811363259625	0.12717340015713421	0.9211373453351166	-1.2354518072964735	-1.2511548448924068	-1.0728042083687104	-0.4900490737189192	-1.4181225722442063	-1.2979084044751688	-1.015901016309529	-1.5337643655798616	-0.6863368280832647	0.1464588780656299	-2.3490761876550006	-0.6127731393043488	-0.3007718017763928	-2.238740901185035	-1.1962264442682053	-0.4659634997716748	-0.14610904106951833	1.5831238980260636	-1.2272841859639316	-0.287695761677127	-0.6389150826729206	-0.8963301661234895	-0.7501423689027554	-0.26649214900550694	0.008413549872187908	-1.3095272760741572	-0.14954346647523087	-0.778058683613279	-0.8332988509987487	-0.9270853308099617	-0.5819696232921915
-1.3443531580803751	-0.9494367569760109	-1.4132705092080031	-0.07636039348201197	-0.66717222030653	-1.4587987074982436	-0.8146534233993079	-1.0044783684658902	-1.056851189663857	-1.500782223349476	-1.4320375407634574	-1.520802071767588	-1.9910208656000792	0.01901411167250355	-1.091168630919417	0.15892608598466348	-0.2538966466399907	-0.2598440832440167	0.27501321040447013	-0.10382573545774203	-1.5015007101011721	-0.7016404313892707	-0.8379789017933762	-1.1874643370888605	-2.1364894626662023	-1.5043987497009539	-1.1618489993809706	-1.447305190249854	-0.22741861319458898	-1.7300954432780755	-1.0579013600583644	-1.3880744551596582	-1.6542186430436432	-0.5709759785447848	-0.39059396399688456	-1.2430659734606972	1.6633913866388417	-1.0698206464753037	-0.11731321084458557	-1.0850971808483372	-1.3491154816508835	-1.0935939443723524	0.400471917013776	-0.4727628386071736	-1.118046022770444	-0.5468482225026666	-0.07139788782914813	-0.9393275293144886	-1.1603518002694175	0.6310446941356008
-0.7088739191663015	-0.8822469334761928	-1.8974619611239527	0.7511776531092538	-0.9015694486372706	-1.0893739669501548	-0.12603238554286608	-0.982077837729607	-1.509782419379821	-1.251414113104913	-1.2754284913662661	-1.0155069697979857	-2.1909932270684673	0.10021950557525565	-0.19943670952181003	-0.1307070641802664	0.7521229818669091	-0.8149027876853916	-1.1245638017828385	1.058821638938401	-1.2885070263907337	-0.33418951044843276	-1.2347220811340034	-0.22856341992608498	-2.477587277648021	-1.6106217152851234	-0.28203213749879924	-1.7138166334787721	-1.054978203849614	-0.6089172843584262	-1.3050073570553313	-1.7100557267942804	-0.5919745979812691	0.16024595235478187	-0.03887812118924883	-2.1658819239894607	0.1854377008431767	-0.9791781332117424	-0.3263418426710205	-1.4239989400270527	-1.4063090845438158	-0.9620515029563244	0.48276160098972826	-1.1672924573951515	-0.8386446472678301	-0.7778390511688102	0.1556965389133707	-0.9848599587938902	-1.1694979198525346	0.7897051472293568
-0.18658798760730455	-0.6801838987530213	-1.9595117524246706	1.2636324224399353	-0.8973985321019674	-0.6351648966458611	0.555155503086675	-0.683539878506219	-1.253826999001217	-0.7427297766573702	-0.6425427824942206	0.07564636978330096	-1.7893187074107515	-0.20924637626237727	0.0647586976394139	-0.5435173718376807	1.3841211118909653	-1.236593274483697	-2.2692973725517636	1.4567158263562157	-0.9768466750681719	0.09700159008129289	-1.5431578969940007	0.8202290079789649	-2.3062978583022113	-1.3597865056337635	0.4565241124317746	-1.491983327587069	-1.8615505307810534	0.4438297386352241	-1.2135960451985592	-1.013137876957158	0.07500462624099614	0.6547209705037368	0.16850092400984001	-2.269237112353549	-1.3665737407619205	-0.9245646781288067	-1.0344012556134257	-1.5002619262671713	-0.9470639798088253	-0.697366906511926	-0.2822677398149559	-1.7286860741836207	-0.5151972240913969	-1.2834161676804725	-0.29976783436778576	-0.9721057916934317	-1.369948152507074	-0.14683802564332793
-0.16768051368190856	-0.2880924466753214	-1.7339521677669465	1.6452353891490668	-0.5510332281816704	-0.249143667290556	1.160936220609978	-0.5766627420171919	-0.7672012250556336	-0.14169696156690917	-0.3770204240100493	0.8573475526550524	-0.6870900318014667	-0.7247263278408131	-0.4549314896243123	-0.5678661094599089	1.3615612620389208	-1.1627648484461284	-2.4287750712237717	0.7568227860925797	-0.8881535488277609	0.5251526549192984	-1.5391746660136645	1.129282900200893	-1.791481881069415	-0.9372546613813594	0.42501620998481543	-1.0848705670213132	-2.114169233892564	1.061136833754753	-0.9190929180341387	0.21800673384319752	0.1172673160483153	0.6867681252756216	0.16550562680980668	-1.5870307900457934	-1.640562255282582	-0.6915787401377311	-1.751310202268881	-1.2755790094724455	-0.3289510119256012	-0.6460581129341917	-1.3545799736643385	-1.823414471785916	0.07146773529197606	-1.796214752782775	-0.9082249079400706	-0.8120026310033159	-1.7007898951500546	-1.2851988006794015
-0.49663111712160823	0.44137209026310087	-1.4139722092993552	1.6817823598559245	-0.05709794368503446	-0.10423328348398787	1.1802908246217614	-0.8378245658172354	-0.5977624642054368	0.3623642261845664	-0.5951742945727444	0.6335984980595266	0.5398492928493177	-0.9238080739490167	-1.1120036428848101	-0.2270527365212925	0.7795465704306161	-0.6422965172508919	-1.6610854057746496	-0.7066266264225343	-0.9850872008586843	0.49580010758478044	-1.1873545317236482	0.40175666452102904	-1.1456648545179537	-0.5298776921166108	-0.3576627307143367	-0.809590530942081	-1.6946752800185465	1.0649031017187427	-0.6147692192872664	1.1580796248831446	-0.07620094977710218	0.19611009076439315	0.08307502992104251	-0.8235760970285368	-0.7108973588446366	-0.29559741084598995	-1.7042787396043613	-0.9116251637472991	-0.07630379905892269	-0.8291838936639863	-1.8617819994663536	-1.4266827556174222	0.8773081174173988	-1.6502986340217292	-0.9790051988881386	-0.5880342248204324	-1.5682143302897777	-1.6498515862254028
-0.6354154601148219	1.2935441259712086	-1.1207655966923435	0.9302766860827716	0.16734218958049343	-0.2854692440864898	0.20121972829745333	-1.152380447715489	-0.7147264662045069	0.5475711867012166	-0.7135213836461837	-0.37421543311437744	1.0390113130383796	-0.615994093257337	-1.1956129952935441	0.0014609615014798847	-0.0025105697747147275	-0.16014340270900668	-0.5482461260970167	-2.078410647599812	-0.9352064865447749	-0.34043814579940024	-0.7231460299762075	-0.7734536700929916	-0.5686556019759922	-0.2283710224151515	-1.1444401671913795	-0.7257038144317286	-0.9321631386938589	0.46004314232672233	-0.35943602875061537	1.283620443513295	-0.15928075943549044	-0.6457088712219449	-0.09225955021619062	-0.6309861542989736	0.2642536490539534	-0.05054465461724199	-0.640943567457522	-0.6236124935701997	-0.32718166450071856	-0.9639450848815753	-1.3949013221600688	-0.8703434595424365	1.381468264632781	-0.695508446519654	-0.3885176015731871	-0.5807471335007015	-0.593053028011559	-0.9883030080521864
-0.20770743243341228	1.6415111787032262	-0.8990397207688765	-0.49803501570827785	-0.06879330612752493	-0.6408181098249611	-1.2942653269443367	-1.0572126869670808	-0.6391300307292631	0.3178255353099805	-0.2857708498965678	-1.2331127686534664	0.5689532415537703	-0.21097953687921922	-0.6006268684640773	-0.19066737204455173	-0.5910672330092002	-0.13448324142270557	0.3623468842114092	-2.4538866464412115	-0.5182178840127365	-1.5463669484494156	-0.41060531741516015	-1.4082191642500936	-0.1875834418832528	-0.018584115925297826	-1.1278400591337518	-0.6138329456085061	-0.2561696335904851	-0.4698036204120707	-0.11998864439071949	0.7402978874886588	-0.1896032462947219	-1.4276727381336716	-0.450805575597628	-0.9537773015456485	0.4559012347812812	-0.17223707133424335	0.7680481728714318	-0.44452814440460514	-0.7085864260450117	-0.818277855416995	-0.34149556826920563	-0.5164216757305397	1.1251911176398048	0.36261103707821246	0.31402101551499295	-0.8847896492979915	0.7549814215288434	0.1376639595113491
0.6276986662293104	1.085915753313636	-0.7340798241478143	-1.6782582702341362	-0.44085725399936665	-0.830342644251128	-2.0795272115529393	-0.39517980745834186	-0.11723398987392208	-0.10206192059997442	0.46075401074423544	-1.2388159537107395	-0.14053109153487128	-0.20778032902153867	0.21356404153011066	-0.5204921546144042	-0.772564433856897	-0.4641356211790885	0.812621561621141	-1.4785274607447896	0.08162105457921642	-2.0696605617312533	-0.2553103617609386	-1.0285510146524577	0.05383473481112052	0.17919663118601906	-0.22531972304092512	-0.2234756915244421	0.11051665905929077	-1.2159330122392675	0.10222570724605287	0.15119605358375393	-0.3165178216709966	-1.6935595364478278	-0.8268753710255264	-1.1276867170376184	0.1496216160444451	-0.43627436813675563	1.467443976151957	-0.2200103262290616	-0.7844738871464044	-0.49942927632110623	0.5232008901712455	-0.37559209102808505	0.3631900365351379	0.6691058822581606	0.5148362951403045	-1.086820140093346	1.5108116476585804	0.9258362715379445
1.3293190029634803	0.04915111931162053	-0.5384470347462966	-1.690373543953588	-0.4110295960837483	-0.6138088959226894	-1.3822654759274764	0.5646384516727918	0.5307149054836144	-0.2727220182610533	0.9601880633341	-0.5863904815193913	-0.10656282281624728	-0.5359546621854802	0.7538090650251229	-0.42262196248667727	-0.5904077837065154	-0.6786202693780277	0.7474684483417329	0.32672965329979453	0.4359408523339686	-1.322053345780918	-0.045863103567529054	-0.07826542047761847	0.37124524665466174	0.427959233910544	0.8488774816488038	0.43287084759650946	0.1797588414532236	-1.3933826155217959	0.26256132264498955	0.03416066303986803	-0.40729699377573975	-1.276606202222031	-0.8403286957437255	-0.613774155886088	0.12678274012782006	-0.3946980391229318	1.0072555635697555	0.11758132960392048	-0.5273995287279309	-0.348780369102583	0.718068597299859	-0.14065929175655245	-0.10869722591386696	0.13438237449856652	0.1688405167645728	-0.5745899848535848	1.222136056890936	0.9930770218733291
1.4549774363964594	-0.5454906718849919	-0.21352420958346924	-0.6281084294124862	0.15712685105122254	-0.09543401689405283	0.19675727684484925	1.3512909479760893	0.785995913534822	0.018691568183060035	0.9536660124063351	-0.07606929937718215	0.8092756325573766	-0.6357607163147229	0.8613167900312731	0.24531415430178524	-0.24802877082685523	-0.5160074173300115	0.24773967679280004	1.8621785015332024	0.29717621898848884	0.0575656581258973	0.29708918305597537	0.6069755777686042	0.8567574873081525	0.6694796125411142	1.316540137589923	1.023516986659802	0.07503650429275052	-1.0680648864499984	0.3421211121184085	0.33922594708789594	-0.23566363090974302	-0.46141949419393247	-0.4020482621101612	0.399382939691848	0.580132809233182	0.05471926095709145	-0.040628113856370045	0.3636826681615314	-0.26659698547642896	-0.5598903015198989	0.3598658011477143	0.3540804602415408	0.13098545433894462	-0.5365737920635826	-0.22142524544513664	0.6959912129403952	0.4270221350849391	0.5822944788626965
0.9925066476282486	-0.2681610161847103	0.18719649670847574	0.47240496090628203	0.7895420976323181	0.3683741649847776	1.2356611206132366	1.5959078331299956	0.530251451399469	0.4555763739582552	0.6396782414676246	-0.2195612467206409	1.6808204462446963	-0.24438380018331118	0.6534351001582206	0.9525538451883738	0.06521362493071399	-0.21005995792294938	-0.39017166628574546	2.2459610813705324	-0.178217971213294	0.7966781138455843	0.5092791703925096	0.6565805476328962	1.2288304754530688	0.714971242969366	1.0854356453879808	1.1641890473803023	-0.046772117672519306	-0.6311428674236874	0.35197282912684186	0.5489425092504374	0.06829873773835352	0.25400833373037734	0.04026644971609128	1.1398646135627868	0.9132995172911802	0.4715424834246314	-0.6634815191097247	0.267079683129461	-0.22256940936622333	-0.9402209621394556	-0.07916223553242954	0.8107699898196179	0.5995073531129654	-0.6886502620814685	-0.19934770645492297	1.881314047234767	0.03397062556077064	0.22803630550052603
0.28795028286531515	0.34931712005855736	0.41017789958542844	0.7739593125088811	0.8793252790437136	0.5261054656284742	0.9974276618526918	1.2398172279429718	0.14825294998239733	0.4804711045157739	0.30998065588702767	-0.7265806101592811	1.5110798433107604	0.1257371452747035	0.31625640545017836	1.0594796938018431	0.2647329446194045	-0.12386555675676969	-0.7008864833555393	1.4693951669219327	-0.5967839772143139	0.3776895733726262	0.23972587453672714	0.4144709283207437	1.052724153130074	0.4263525689110763	0.7228265679566852	0.777016240945548	-0.038115630403196925	-0.3152627300061748	0.2938000288009645	0.27236125578709436	0.07935885592844315	0.6014004728120147	0.02269726215115322	0.9975511359037796	0.542298315059318	0.3765770430954569	-0.35755666657274604	-0.05951729660125181	-0.21723465706134956	-1.0672307804052528	-0.20361922583450265	0.7558545108430526	0.5088003957177124	-0.3760394162996054	0.17588307987032858	1.9549618357991605	0.36062837813042864	0.23368757721112893
-0.27338794568089625	0.509620687500548	0.2593190241114296	0.4868837586113666	0.32838557944911123	0.4637742797695925	0.16634709248436008	0.6029854983746812	0.06168000677045993	-0.049696945704360514	0.07463153438111803	-0.882997081584902	0.3612081331406492	-0.24854960840434506	0.028517640582233078	0.5735106120645378	0.3218304607733677	-0.2161385923213092	-0.3973965241593956	0.3090391892452735	-0.6460289033967319	-0.39471907264294653	-0.4717457626160362	0.38185009381028323	0.33170477840689505	-0.04622386051089726	0.7445259761819655	0.1865336254310319	0.14578990355053903	0.039222426173622135	0.20039163592938616	-0.27180664304317725	-0.3072587616250768	0.7248605914099677	-0.24393538751493046	0.1331183863541114	-0.3852885328515795	-0.1066418243416808	0.5091136567245369	-0.11722831308615386	0.10417506357071558	-0.6675331072500659	0.0727477508398354	0.156973345652301	-0.20449468889616018	-0.0981591069755167	0.46919399797703343	0.8190152661357412	0.9453359520420815	0.43103945558739853
-0.5222758901144887	0.1655689732677617	-0.05870091643336688	0.4086887152245691	-0.35705752675024444	0.46166739085462377	-0.0484917548751761	0.238905429984318	0.2768391794703794	-0.6064006108383929	-0.03869889947847607	-0.3583380040058675	-0.6848501410229031	-1.2771572780636136	-0.055735338168792614	0.18049558331631227	0.1971380108599745	-0.0770379574269433	0.29865057069605977	-0.41703889499550584	-0.26496926157959183	-0.35141768067930934	-1.0841625491995237	0.5858388232252226	-0.258430216739981	-0.27481086212509576	1.0644814678259416	-0.16101004928491514	0.38411939958938063	0.6288489883562753	0.2141989686545998	-0.44812559935979385	-0.5714225019077679	0.9055884465258481	-0.03833247372474781	-0.6400042940837934	-1.1739352531043423	-0.29793728230480127	1.1811667125994825	0.44908879790478756	0.8244308419309078	0.15193448854812905	0.5582203828967591	-0.40566410629273814	-0.7452248542963033	-0.08303121685102981	0.3860610771337193	-0.4458969887342156	1.227206091476916	0.4230128186995521
-0.5312628319395919	0.035147865646853696	0.01404789913158694	0.7912808671863724	-0.5831554665746935	0.6640861412661478	0.6394946447503786	0.5405128286968405	0.4394518978742259	-0.5229827957852641	0.043624145410129794	0.43563047371835295	-0.7045383258651328	-1.8809469947264463	0.08302044907383299	0.4552892093731643	-0.10047701154614837	0.4628504991871772	0.8095113531020229	-0.507368570076856	0.3674409930025666	0.686913928088495	-1.0225000571660199	0.6259089465386812	0.02424537854160064	0.08510718281638306	1.2029641600481287	-0.07382701011728766	0.5160139422153988	1.207740249404827	0.5102708998498392	0.06778377553132606	-0.14357882392249718	1.168728845097394	0.8759801359394936	-0.5797579260631455	-1.2945186134752449	0.2637016440483863	1.2413587019042907	1.344202409875841	1.599168519455384	0.9973479360117106	0.9303083896513562	-0.31708803518863216	-0.4546120719210778	-0.09360426815298688	0.06453802325400074	-0.6229032742319685	1.148004883378042	0.060344275245866226
-0.4545018416365728	0.5542428627579381	0.8192314273006476	1.0149492908708506	-0.19701729256777123	0.9514595623676861	1.3249921327702774	1.3425894480193488	0.26436135402141664	0.23400084613509387	0.29271028299617025	0.7886571908173539	0.08043594955198469	-1.0712254875134486	0.25444133670809743	1.1587378753823399	-0.39020098974567363	0.9574748119006075	0.7833454081224568	-0.3332894784953128	0.9126886533681856	1.7600833392272266	-0.24273307899955773	0.27341868933003566	1.0926944130344358	0.9062169620832854	0.9240493518773102	0.29955773988206785	0.5746090319273058	1.213436579083055	1.050964530205477	0.8302781103655761	0.7937829272182059	1.2566506920566882	1.6942324715173183	0.3407145019687985	-0.7398446074050922	1.195908127761137	0.860315284735803	1.8133383570972124	1.946390455840142	1.4647363624112697	0.9153805864992618	0.3708349344480812	0.3064576175434697	0.07219065770962943	-0.11804393902361021	0.36019481269781684	0.9761056884643483	-0.34160943139605304
-0.33912096059972047	1.1320159253817947	1.9582742275186997	0.4750735349728663	0.4847047787021079	1.1234508526211064	1.085963722150716	1.9569515267919608	-0.16954941999994533	0.9685060184674591	0.42620938694607174	0.4411222722096493	0.6318437789169548	0.8521001459315294	0.23611767706436484	1.4827964025804419	-0.36642457502970094	0.7950585241300223	0.4790109838221254	-0.26624672604696237	1.015923285729848	1.9285947364577543	0.7381677493471973	-0.17645626533424952	1.949720851176363	1.6207947594959442	0.48781851701766527	0.7192822092059917	0.8098080786343375	0.4733430720847394	1.4692134719578631	1.0277613752522836	1.3876756247396456	0.9894658538827038	1.3642326786161283	1.4402318383224224	0.20027730218312723	1.5830679147682971	0.4734507695978399	1.4196588462724256	1.6508427899696634	1.3554302050691382	0.4913420871326221	0.9582262200253804	0.5429589427505725	0.18674508024100234	0.06761236012663548	1.3386779854310322	0.7609850426121744	-0.30490266529449167
-0.07902689698796998	0.7684093318791586	2.4928555169180804	-0.5164646192436761	1.0275917922745068	1.1151778811206106	0.11126478313455211	1.7508958710299283	-0.5329030536066489	0.9936452728971474	0.1606713130628714	-0.151509138948212	0.30521247170998567	2.409705407615537	0.06993699018743735	0.9964249498268828	0.0976038384043104	-0.004588987005749836	0.4798181009780642	-0.294816883538849	0.5528066059051258	1.2714205264619962	1.3695567502565638	-0.25923265868038575	1.6979143926924327	1.702075439782578	0.23212486523628365	1.0874681800467128	1.3706782415691487	-0.3976788588776967	1.3238864958658212	0.37031069292770813	1.102627292479277	0.5316752740235311	-0.08890353095529979	1.9212862804952329	1.2055611086592397	0.9330151589627768	0.3471671259298747	0.5435994355628617	0.8945637077433027	0.7270028660634428	-0.0014774396805447372	0.8522299737533285	-0.16237436639022926	-0.08410469130237744	0.5319241647010272	1.151045286113714	0.26862666325210455	0.2771212780802258
0.4141844034654255	-0.647560539881986	1.8121181258425274	-1.0415125039245394	1.153151400956698	0.9764748884440352	-0.5908210913923316	0.7584804632420163	-0.5735515375709079	0.36495400218607843	-0.34796594567660083	-0.30885593758210744	-0.47896746700109943	2.3579060457354455	0.05525881314722273	0.178790964705775	0.6789205260922603	-0.6823864893576356	1.0276872722487358	-0.22398180377612406	-0.18156271508359093	0.5654060458051139	1.5294110352165478	0.04683784974122678	0.5652614792426318	1.1138374067826746	0.07030550368867203	1.373635957030858	1.990658215262522	-0.5601723395485808	0.5273914978079567	-0.553822382412167	0.3787342424155481	0.2033772214148554	-1.401591715076174	1.476344493519098	1.8806935655952388	-0.2834376569183256	0.446262238090029	-0.005471236092643197	0.06234895116671021	-0.16466042847634565	-0.0380954612391554	0.19183962236814542	-1.124812205544588	-0.58901147967493	0.9881967829655735	-0.14444409051561896	-0.5253315183506323	0.9576754722314338
0.9652667971967805	-1.998584971057584	0.2981125632845079	-0.7162950254169619	0.7636290123041155	0.7084281043877986	-0.4651379630515922	-0.3365769025806762	-0.3074402176563226	-0.23733958467409993	-0.5435179539639191	0.14004480694622717	-0.8140620362222003	0.9014651336542963	0.3390429402838398	-0.11945140968768313	0.77273111955579	-0.5792986049184957	1.7231056338848296	-0.08471140688807433	-0.631358968455043	0.2260051113640634	1.4228956498877618	0.23795153357178978	-0.2961991818721996	0.2685415512212554	-0.39310596900797334	1.4009025953127499	2.1285694635259804	0.07408514874519036	-0.5199185556850828	-0.9194291061433895	0.05461910385557676	0.08470740759273467	-1.447890439053449	0.42522885921249626	1.7428342538528803	-1.1094305413989225	0.5846307197692001	0.14862656903117524	-0.5318343318917022	-0.9600224087001369	0.6383377112714266	-0.3609692208425803	-1.3718020846725703	-0.7263189929927616	1.1545784844577522	-1.3901519101459074	-1.1647840364016757	1.151208231465307
1.1241508910956801	-2.081481819274294	-0.9606729553484571	-0.15004297683895265	-0.06722499880427063	0.2533380647739267	-0.02547451550655025	-0.8707557812403307	0.05271852078753677	-0.2987924837928342	-0.1254088170066336	0.6523289398846703	-0.35341741389055503	-0.5964000772761818	0.6020448631104155	0.32601896173085726	0.08313126923932833	0.05358977824865421	1.912129716603029	-0.14647249591492434	-0.4709294474345067	-0.03933901706826963	1.1539134558374238	-0.1272542123745292	-0.08851291472593771	-0.40812901796258494	-1.2321323357342484	0.9077260013014639	1.5053741876058675	0.6628737561099555	-1.245985647751703	-0.5894401119546998	0.2681883989634249	-0.04063259925387394	-0.5384323292806912	-0.6070894197797674	0.6221602576898598	-1.0406529817963772	0.594184029268578	0.5876150965305951	-0.7717789851323396	-1.3172206525169907	1.6606205537179728	-0.36332302967126984	-0.7519505528289785	-0.1771020532717547	0.8802808389586684	-1.5699095736855257	-1.1626699371282523	0.7237574529992703
0.541918234449771	-0.9206166015159796	-1.1577807806424405	-0.08533469735384829	-1.0053717551231014	-0.31332438095137516	-0.07313263015621099	-0.8062841410206586	0.2923553304875754	0.03192041387825339	0.4558413370320049	0.5499578650422137	0.4142372618885921	-1.0235938686640547	0.34702196624444887	0.8344037802029224	-0.9444205829789728	0.3334173577086867	1.3032943899277314	-0.5010995811986756	0.05671263621571953	-0.49806720417523936	0.6064182571476647	-0.8578528745971965	0.7513316392066192	-0.7882376899086577	-1.882588639657218	-0.06493104481897966	0.43631616688676617	0.40339037177517567	-1.3230042433797	-0.22010951555833577	0.31431510480434266	-0.30340043959355373	0.016054650209397964	-1.1121627464696384	-0.8919558972590774	-0.3994195952953919	0.3715505492650147	0.6185261207608084	-0.7023939832001317	-1.0569696949255887	2.1961075049993313	0.023276394803534876	0.034027582720076575	0.5962345015325811	0.21926370215255256	-0.7495401591383882	-0.6283061598583966	0.10156848677555858
-0.5665063849878228	0.2948246598035002	-0.44845821959922794	-0.356892567897379	-1.4893238130773243	-0.6872074450252973	-0.5842158600961986	-0.6235503372291434	0.33234342905959235	0.281492816586719	0.41760196671058514	-0.1816068841844837	0.8529537922710153	-0.484862411730986	-0.45415368394783967	0.59850738678004	-1.4184285747208112	-0.14226251215394972	0.16693104800400557	-0.8060922334686685	0.39944889199133854	-0.7382328690306301	-0.19153421436889106	-1.2718206551876208	1.1134588091052342	-0.934333690989825	-1.65762523186925	-0.9568837936865984	-0.46528851780661357	-0.43982830556096586	-0.7843734524609456	-0.40160538149020125	-0.287113358144139	-0.45568931006694074	-0.4061059064206064	-0.9294060245330928	-1.70999490895107	0.16084459223059516	-0.12259180530137101	0.035008798705760534	-0.44169540737181856	-0.27101038385459536	1.5963727481666263	0.3711932847250552	0.4144216128382313	0.8056146711935028	-0.5357322805903254	0.21722013858213463	-0.19550372008797032	-0.23121326766023312
-1.4245424511599696	0.5359017557622824	0.3368459299093066	-0.11584000443243367	-1.0952963704069751	-0.5649517833044088	-0.7317449218938467	-0.6881203197162293	0.24177544988592617	0.3009165883034883	-0.3941368891830785	-0.7353540137143036	0.8702230409137567	0.09959116544168524	-1.1703756432620656	-0.38545182851085497	-0.8571736515956162	-0.7247574692549937	-0.9706816765052153	-0.6068495486985725	0.3312402600222333	-0.13801128516387962	-0.7721056092275391	-0.9173471812685038	0.5349023905907055	-0.8362529882244013	-0.580008194945197	-1.082361199804419	-0.8836432245187965	-0.7452724586322492	0.12078957275368332	-0.8845517869925363	-0.943072111337765	-0.13634122327209036	-0.9359851556605587	-0.25985485680820825	-1.2130295444500572	0.34419099395918196	-0.8168372394256181	-0.7305040377483575	-0.12396040849202601	0.6894401030169244	-0.00013318302893164814	0.5090907748372024	0.5865048293663808	0.2506900030282588	-0.9656183785328408	0.6755937108626172	-0.2682243835501772	-0.2557197040352774
-1.327510210050198	-0.06309781259394295	0.5565868301345509	0.8859934568410068	0.017531026519873604	0.008682409885156932	-0.01706005106258971	-0.8723729438990367	0.15498570458913877	0.3624023978266798	-1.1925261795368507	-0.2378025265068793	0.7996545659739155	0.10240935155884907	-1.1351470676329187	-1.3045322486554303	0.2624380824551534	-0.4875937302968808	-1.687128287771099	0.10621193879679522	0.2172977651370324	1.1045067404279765	-0.5490519392265536	-0.07295985423586783	-0.3169078284094317	-0.4136313863275808	0.4813825295396525	-0.3429951767502999	-0.9846806386653933	0.15201302199560568	1.0295036799327755	-0.8770049409283369	-0.6277744098214771	0.5745821196943781	-0.38857831730433157	0.4570118438415725	0.07670606361048073	0.3357385286726363	-1.4749005927522039	-1.126467678737088	0.12280904433039525	1.3691267837488281	-1.6742309894914378	0.5662254571900166	1.013107391543392	-0.4396700720197901	-0.8174815531206874	0.6544743393883403	-0.5426575860599029	-0.3338952943150208
-0.34706790825912553	-0.6000499060757887	0.2702688997519405	1.6574455400863422	1.1098511677679863	0.6064853742244397	0.9646479612996016	-0.838771355664596	0.15659845458055874	0.6369448849081959	-1.093561474479075	1.2715918211735526	0.7937277574430883	-0.2911727871430003	-0.4129802202563837	-1.409617312859115	0.9185168523488058	0.5347753070695928	-1.7532043336327676	0.8143864469182714	0.5340578297387566	1.8538973780121477	0.4947060316916976	0.5210098469906927	-0.5365160275868164	0.22173981071675777	0.6522458737290069	0.558598441708313	-1.003701250398674	1.568514013075251	1.4795452344850986	-0.08237128617325502	0.6777954322813127	1.0524547810772278	1.041700516371141	0.7786405181431783	0.9929052135917472	0.3907512216058842	-1.7453325421859172	-0.9855144737221673	0.196347296355235	1.4416934787185494	-2.375579894734829	0.6125303320730617	1.5723212360339849	-0.5507678770743761	-0.25024470799670173	0.48118902509759226	-0.4483421654529271	-0.6278048928549053
0.6722816703064394	-0.5382587288190166	-0.024657309411640734	0.9904848001499816	1.442595800199814	0.7923341168812359	1.150615804417399	-0.5492577978050621	0.217467068413142	0.830398789743519	-0.17046711075125093	2.672932591137439	0.622540538729719	-0.5452580155071306	0.24184110580405893	-0.7556595831970435	0.560601576880991	1.2169285718910468	-1.1107955487151087	1.0219926263207282	1.1881771055362793	1.2077344111576747	1.5932855398227113	0.3943677812900297	-0.09124559833429256	0.6686910577793712	-0.013388416600239376	0.772995578801457	-0.8354222342281036	2.1200785770789343	1.1082872367446417	0.8091113169295081	1.6587050828321372	0.7321487601314142	1.7945883330683574	0.5555917313705929	0.9292758001300961	0.5127442978726625	-1.3471714777177364	-0.49775053505625577	0.05905963979565094	0.9012768446409247	-1.6885579897066223	0.5100826769185466	1.6160410425107943	-0.08925990041605822	0.26403979871613853	0.26320996431965726	0.05694702697718412	-0.7753410268337717
0.9185371344214367	-0.16598228466409914	0.012496751636961135	-0.9698027613285278	0.8998464212032204	0.5025750840522945	0.2877475787074111	-0.32545465969628556	0.24654571540044196	0.5254948138937262	0.5917136646479451	2.7126639258113565	0.11097630138317643	-0.44305652365364606	0.24958557847864596	-0.012325970051392902	-0.3395252352022548	0.6126996231221885	0.014979122651329458	0.8024309047173044	1.5032804133971105	-0.3963882072547317	1.8482185961684439	-0.23294335311498615	0.2203070315704405	0.5534429372170951	-0.5886895752261412	0.17971652873052735	-0.22228945889772406	1.2260107809375977	0.0661081148999433	0.8361675805930469	1.0947101185372679	-0.22489953081045144	0.7921694576111704	0.08067284394415827	0.385821144254499	0.5657572462706045	-0.290532876285437	0.11842604648674518	-0.21038942534847102	0.09666955085952827	-0.11234071732804261	0.21282158693017683	0.8927851259965129	0.322902891480177	0.3552338990489652	-0.048812962597860075	0.39963381617497734	-0.2958672655987954
0.41097234860493304	-0.006782969976261727	0.31244888214115507	-2.5852923956937026	0.022958602493254425	0.020016030499582244	-0.7170708638879445	-0.41438127669629043	0.22187020315336334	-0.20773381804985108	0.4523234476101771	1.2087071389145794	-0.47244725427687073	-0.15698835209572307	-0.13030304211941063	0.3217101124548534	-0.8072777785305071	-0.8488281502822492	1.0286461155879203	0.6668761463430569	0.9735469687348348	-1.5505388121791424	1.1068235571020193	-0.7267867291780652	-0.16411147234949747	-0.05218510457304543	-0.3117371927804158	-0.5101972717502973	0.6951612177312005	-0.2537945659734622	-0.8550633764663041	-0.12855182485101213	-0.5978427755547605	-1.0130081069261243	-1.132346965863005	-0.12366122043763843	0.22952335611551752	0.5253301467860955	1.0334641680621937	0.735949444770335	-0.4040410504537358	-0.4494375461087231	1.3236283433047933	0.02675562991294136	0.028876325791351243	0.2632894702432272	0.07753969320111523	-0.26560853833627335	0.15362413790278207	0.7144175750817355
-0.07086616896010817	-0.12568254597850256	0.6232221451738617	-2.3707265016499854	-0.5424844338033791	-0.3782584800455073	-0.8136365095715822	-0.6602051501551336	0.25434475454793276	-0.7760373913396086	-0.20157643702704567	-0.7055440273231175	-0.6738354020419666	0.1630175650234679	-0.15918799610635073	0.35133723586079413	-0.38632339037260105	-1.737440714835038	1.2609700077378798	0.8973148214885704	-0.08976784299178985	-1.361850248869356	0.08359177404739884	-0.6514305706343236	-0.872500989618595	-0.6287348680360187	0.5520053462429979	-0.5771223069429928	1.2672323496134592	-0.9709624523482586	-0.8088943027674218	-1.2034386793241454	-1.6903350988802501	-0.9789171152153733	-2.063462909370146	0.22407438907166236	0.5891702326777717	0.4650725721932288	2.006957058680898	1.1753376033604552	-0.27824244469072434	-0.3692741552566637	1.7819159442826638	0.3307807146265428	-0.18748889865520632	-0.03976015402269926	-0.2062879687969193	0.019749608782594862	-0.3487988235093368	1.4724746300335954
0.1446580377362023	-0.19750984206744468	0.8136921169943998	-0.5897885202740742	-0.576526481094249	-0.6475270465934349	0.032887731972916036	-0.7125886308312175	0.4791766588575961	-0.7086180279452443	-0.3361617881275414	-1.6043974031469075	-0.4247320243129447	0.5936882110030614	0.42404708344496395	0.4623631864756524	0.4560166971152051	-1.1996392179249407	0.5569035421729861	1.1534474389513076	-0.8302442467434584	-0.31579200153285036	-0.43675628485395906	-0.08950231807778791	-1.1191880355717554	-0.6893770117004965	1.0187071037627253	-0.1049185033110431	0.9493441926997165	-0.5082792698698728	0.2212217382572576	-1.4581525184384192	-1.0909258705295588	-0.24765073035438412	-1.1561643195854931	0.8796047012797557	0.7427014199142085	0.35976967718674424	2.139518382998135	1.1870597423454008	0.25511845379573794	0.28311404755821246	1.1474905891429286	1.0223839667043377	0.18414637145165624	-0.137798028471482	-0.2377781410080367	0.8883078579532915	-0.4022423343212793	1.2273292823590012
0.9086891930872627	-0.04317608657519698	0.9038120925987116	1.066106570068205	-0.3046204912464613	-0.8485084678317957	0.8933643257177041	-0.4810142271388283	0.8673169523328161	-0.18449679892622192	0.45905497807111645	-1.066548800049756	-0.12905009761049518	1.1843543798224616	1.0344303430849642	0.7641760813260735	0.9339802599965815	0.11998537423377392	-0.4847421618344282	0.8522112155781327	-0.7580657218223144	0.4405723862688526	-0.41725814994963706	0.5550339539314945	-0.7065108922432636	-0.24285881374935497	0.5251312508814517	0.1585618555540599	-0.05628766847114868	0.33228174241077196	1.2581698064408748	-0.8627625300382613	0.3936728954562683	0.5005507130301741	0.47443149162521925	1.3033128069056041	0.11160703082515556	0.09006507195032602	1.3935411140900464	0.716144272029481	0.9857823452514449	1.0570694140454204	0.013388961279223018	1.4439176868252326	0.3242673903227987	-0.0026385358326370925	-0.09748055943027947	1.7739447639350943	0.14834369132407432	0.06367979966067631
1.4483331518566074	0.2124445923462625	0.9040440176979048	1.3452733510320003	-0.04913837630140747	-0.931952034253815	0.9839965530205338	-0.2369940141189013	1.1795848699356342	0.22226909274651369	1.4583333850052969	0.0436284128526063	-0.1266811428982366	1.7004522113125975	0.9334374780554408	0.9814886384302822	0.8041861489490285	0.9093567991419361	-1.038859698334774	-0.10514266635264703	-0.23264769821500575	0.417772449279223	-0.48533977688125435	0.9567393159054879	-0.21360445708267417	0.2473972482160391	-0.41403241077474273	-0.29460346321323433	-0.9686723443472761	0.5708060701265528	1.2688481428767628	-0.1525081355018452	1.0463824137892819	0.7688604076449442	1.1523564734451128	1.1879559009749163	-0.9048762381160348	-0.29940693504862026	0.20713716570109142	0.07551596417545726	1.486969235121264	1.4486769946412654	-0.8370415565701913	1.0229380650744895	-0.20701170308702213	0.02111762691581862	-0.020646110428094968	1.933555124444498	0.6525794075830856	-1.1112438185843183
1.1900738142356224	0.4873303980276713	0.7464826457612228	0.671408118890696	0.02234280897970729	-0.7865733926568828	0.4569646133759317	-0.24827167561268615	1.155596255140736	0.23185156324516587	1.6512273934227684	0.5361743394369272	-0.26391752322282847	1.7991759474226126	0.14280780027909135	0.8142376634622472	0.4980281388362157	0.7343053498921676	-0.8719388736794489	-1.1090438546783028	0.0398198958126742	0.09398711064222437	-1.0829750945130796	1.0584643793585344	-0.2037635189016115	0.33091464136413945	-0.7921603498690772	-1.1517934883650505	-1.2623924567602587	0.09580715349418577	0.268238462324249	0.10835514042262132	0.3022179671237011	0.6098618726810049	0.5523368239778931	0.7071069867673239	-1.3152451155808411	-0.4989842072696111	-0.8425588916131025	-0.3244945731625919	1.4154120436305566	1.2889348080842935	-1.0436770651775882	-0.0626821367853695	-0.799233824825289	-0.15940300625050705	-0.06495584141979455	1.2472114097827356	0.45351985664404393	-1.4093924116065064
0.2778461940640244	0.9098064283386315	0.38368232126100116	0.37849160731494746	-0.11751923922091445	-0.47808004882457605	0.009737554902301094	-0.4324875294363883	0.7570283817099714	0.08590081499506444	0.8991368114781942	0.041420025872674376	-0.17040266701934034	1.4225677819364355	-0.538896079585877	0.23566354311551324	0.467657988841499	0.3991663500575008	-0.5104846421671927	-1.4005362847650378	-0.1498824221996419	0.0059375346667637	-1.8731893547294964	0.9671960335977269	-0.544755051006725	-0.043539334972434264	-0.2577190016212582	-1.6833722402624407	-1.1490868269404628	-0.44927195120816704	-0.7041230151010307	0.06805929131816027	-0.6273007711214968	0.2929758349943267	-0.1769419524007282	0.22141731875484688	-0.6775491595164804	-0.2607931363134279	-1.4524271297659574	-0.42349073683780936	0.7793336846973272	0.8187986142906095	-0.8818436098683791	-1.00261086752773	-0.5760979839301628	-0.13071345934353915	-0.05474788600750175	0.37380587079467137	-0.2406569963391319	-0.7422549283550167
-0.6979119163530024	1.451653827467156	-0.1091969664334921	0.9796955503805175	-0.4162436972680429	-0.28444584025169095	-0.056410017757636224	-0.46099670466171855	0.19830972873174488	0.05905764602866345	0.014502231302967652	-0.8217420872298432	0.13434862049557114	0.8682960015448171	-0.43896038649763425	-0.584700230496682	0.6156406201990339	0.7259385862211492	-0.5114737777153934	-0.8149415416924893	-0.3654800983704743	-0.03759351235287836	-2.0983115378780615	0.7762156753596137	-0.6969292397066654	-0.5643026600550591	0.5072338941319228	-1.58088965713933	-1.0995443541018808	-0.60402577892436	-0.7868051846771749	0.16392293810232367	-0.3186921969002665	-0.1484414119724746	-0.04720077154611858	-0.16687199050182056	0.38934946510413515	0.1942501489339225	-1.694997975370425	-0.5318295046089656	-0.0888959353126139	0.3781727743460482	-0.8907566527978581	-1.1654877056571897	0.32251902657618514	0.4656522386506362	0.15171498573130585	0.026538770305034785	-0.538766257276647	0.22874082390641576
-1.3185713554703766	1.6249242704178426	-0.5556985027820504	1.5751135983287374	-0.6958729920044615	-0.3932043739901864	-0.11881406129519093	-0.15156004686965682	-0.2717926018543753	-0.024491694537897783	-0.2523919082567775	-1.2801444931717174	0.17133286059064948	0.4369709464669075	0.24822544891196374	-1.4863865392065123	0.49406873277293395	1.3553989450823214	-0.6956315654489079	0.06728525101392545	-0.20694853398170096	-0.568930248268526	-1.4542374817491925	0.5116405964559293	-0.48905585627423187	-0.8746841029419755	0.598768013104731	-1.1967845139978392	-1.0458229853720764	-0.5995521835798561	-0.28236390621065016	0.43066609513921045	1.0483244403645486	-0.8447659826133396	0.5592495105978944	-0.6394348345545853	0.9122343455057997	0.271504990433417	-1.7361618030679606	-0.8359094755800189	-0.8316644514434569	0.03966334268417461	-1.2628106295815469	-0.6951949099249499	0.7032521972950396	1.2815692996482655	0.4360395117402378	0.21162381751130638	0.06941137200963529	0.7958378385607883
-1.5795360426685932	0.9178589435026313	-0.7741145679623415	1.0220950829367148	-0.6784947954523696	-0.6318749830653505	-0.5974495298970404	0.3414047474447313	-0.5872098014427051	-0.5534822651432411	-0.0312872157794759	-1.2040679090800046	-0.36529356536278085	0.12025403371465497	0.7297141203203203	-2.306017649732756	-0.05056150072464291	1.149040645785883	-0.33156984399268496	0.4785334886617366	0.09363849785386401	-1.505619071418744	-0.4584836005039467	0.18804897277442117	-0.29527230688759465	-0.8197914308631372	-0.07191057815686035	-0.9646834195844052	-0.3773450939206262	-0.8880650756108599	-0.2172902320219901	0.492344941348674	1.8508740800452004	-1.652969735676891	0.5696381205249409	-1.2493584737855397	0.5993605025892156	-0.3805643895608111	-1.5295386142958003	-1.033516872250968	-1.3243941019156236	-0.40658442819760277	-1.5993218644821736	-0.25248290673146945	-0.25638434366107005	1.4769002352058564	0.5279413024407528	0.31326706460316106	1.0536403220370014	0.755633193476245
-1.6238441840361753	-0.4151733849827328	-0.6665765214432172	-0.6339102846213744	-0.2487802015278513	-0.6316965763885164	-1.307620238518182	0.7183929277212817	-0.8370971189150456	-1.4499664681316593	-0.013421232601928521	-1.0160069021181517	-1.0879048021081565	-0.28695736801775895	0.515432232185114	-2.735247697209706	-0.6512251738554342	-0.2715682107002439	0.8706974303144723	0.1382546699173689	-0.048511132426272904	-2.0094520306934904	0.09303212907210806	-0.14911826404293957	-0.4151586997655909	-0.47407919244771995	-0.7169173096696477	-0.8149072731866712	1.1467696745489333	-1.4309554437696674	-0.9880163188766351	0.1806969048477588	0.9464039881931224	-2.0662656848767305	-0.2563003343127952	-1.6551247877868958	-0.0006739467039733329	-1.4044903235135981	-0.8832799325941948	-0.6595950935522975	-1.6357829599790366	-1.0946769396337144	-1.3068721457364838	-0.26897721140331915	-1.8467801690506502	0.6660383803576725	0.30851465334305356	-0.13614779994920462	1.3988397757140865	0.34295548988052144
-1.4545841007866904	-1.3190672791533617	-0.3033989124169749	-2.1673196519999656	0.2911831155866346	-0.2762449594064019	-1.634170230587309	0.8150014533845338	-1.0543164209828249	-1.9892630414480883	-0.5095915625142816	-0.9825014292346447	-1.2492314640246218	-0.8435342661840918	-0.11801889928630703	-2.411685179598088	-0.8919706106600821	-1.8088595806079681	2.1552152325615004	-0.5742649735392124	-0.7612770147542045	-1.4371029402570574	-0.06039355378974634	-0.44083026784504586	-0.5753073261619288	-0.05140960071721722	-0.6207725156434692	-0.34298002678649375	2.704680529790311	-1.6987786117783301	-1.7736612075804803	-0.14143678994424239	-0.973614685424883	-1.7127431377400228	-1.011288907676564	-1.4345852365340255	-0.276359460034546	-1.9986284821269338	0.16217544637512524	0.2343538650794024	-1.787290495182622	-1.7735364200021821	-0.2518871422485937	-0.5846418412700372	-2.46109871331593	-0.5453836879711984	-0.06274675669205873	-0.9540209348317981	0.7172070256256183	-0.15217122966628752
-1.007449991078414	-0.9743543638646911	0.019092167765734268	-2.495390757397561	0.3974830517556482	0.12852770341059186	-1.2598425832905888	0.658256220901524	-1.1119961654870916	-1.480675046560346	-1.0949453347660054	-0.8495011011334542	-0.5896714110995738	-1.3495652898426407	-0.5570107100632016	-1.2905258663798345	-0.8332544153381786	-1.998889871051496	2.3365281329275502	-1.0136324125968281	-1.4192604894431957	-0.17343428873461844	-0.4536504555517717	-0.6424713891609605	-0.28517756366782787	0.20213452155133682	0.03285844500932601	0.5354491092126186	2.9568910515041567	-1.3289879198373875	-1.4974080962320007	-0.03870976568898347	-2.17228813356575	-0.8304510378290436	-0.8735731799388667	-0.6497955284976664	-0.22414250265158794	-1.6690066849797376	1.132462956538372	0.9362452382888536	-1.647057399684144	-1.952488786197324	1.005637423937662	-0.7870254276163394	-1.3739002171318948	-1.1489777043925862	-0.3315014334637178	-1.602593926456738	-0.3828720898339789	-0.5624629543642053
-0.3938385588741851	0.20862217407898254	-0.1147950424595888	-1.6857906510834482	-0.14537402203884459	0.21543355622032287	-0.5166917971603001	0.3481408467818351	-0.8862481816533819	-0.06378738625915918	-1.2062384973578952	-0.2596167349175516	0.33514782486083394	-1.5667934827947356	-0.560450534938571	0.12848114922710568	-0.8857478525931999	-0.6907084116353209	1.0365586287333042	-0.8137609917896595	-1.283857512242516	0.7468351641670973	-0.4614267601291834	-0.7265813491227324	0.42774053723890354	0.14367413696185471	0.4017175143994777	1.3416321300682472	1.389126026022046	-0.55278724686368	-0.19664133427598415	0.3781028501023822	-1.7740306305474378	-0.05345562893434681	-0.16946965355203894	0.06944173989670231	-0.24663923602698498	-0.665466254939928	1.4269706872643995	0.7602916315140257	-1.1171889890475057	-1.4037527264664835	1.6577670464625476	-0.7270578063794009	0.4346315522126724	-0.7980071919537839	-0.40583204814014706	-1.7947347099875854	-1.0348416859647158	-0.7553170262460899
0.09598296093178393	0.9037379172408739	-0.9022241754628626	-0.58761475284474	-0.877824192321875	0.020403390814955024	0.023739226782770326	-0.0032737266997648223	-0.49372460493948245	1.3329319456800788	-0.8524833982625749	0.6332356928717274	0.7611976905695877	-1.442627602551391	-0.4151821217602214	1.086320246274459	-1.1949166560279796	0.7192540382589079	-0.846168622748908	-0.153093775532262	-0.3434110301603908	0.7738261729073845	0.0670856003958695	-0.6843166433623027	0.9366276449522973	-0.13289465076097265	-0.02966651887886736	1.537561544726711	-1.0321531588447437	0.11946332034915821	0.8952878384543399	0.553109619617983	-0.5459243158588877	0.2823316010000491	0.14767781452461168	0.12554261614889708	-0.4857053443387852	0.321582894419501	0.871411392050243	-0.19132649279880937	-0.38382118586638353	-0.48126033384737266	1.3289088556108608	-0.5878762073020705	1.3727686827584977	-0.11402708023710752	-0.4028167992562019	-1.644333426846763	-1.0165917347629152	-0.6158786429675028
0.26501215548391693	0.2650467782604937	-2.00225843534304	0.23179554505146466	-1.0382471107240727	-0.04359532659635038	0.153687816190129	-0.24426995896350345	-0.2759872899517883	1.8514221165035682	-0.5495898846618651	1.1855375864849198	0.5219206135443891	-1.0852274690865693	-0.4713835800510192	1.156913083294359	-1.3583442649802058	0.8177716822279428	-1.9841149382067493	0.4039468481730775	0.6410977438639652	0.3353566517469692	0.7563431639181137	-0.5439992873830894	0.7565904725090147	-0.319050679046607	-0.8701163392501079	1.1286083406766578	-2.6838989855434576	0.47841121232867545	0.7097286750691447	0.2259139715226145	0.1854265370739685	0.44847705762590884	-0.1558525090404886	-0.4123321052412745	-0.6207592491514395	0.8014142832491761	-0.0802788522417106	-1.105518191831186	0.12596961520385827	0.1390368230752019	0.33209946764850284	-0.5387815001869308	0.9167006546985821	0.0779492381045425	-0.4786712577362646	-1.3194411495344849	-0.7850543838593814	-0.22764539329464215
0.199058221657293	-1.157087819817323	-2.6468305771873237	0.8735175687219981	-0.3390188223739215	0.3033766857304321	0.11421463453571178	-0.23369758952226805	-0.4719442454560052	1.4227326615001017	-0.6356701694613369	0.9514020462486394	0.10370149932360896	-0.6270514877384231	-0.7039705515918877	0.5646407731380243	-0.8857897755513601	-0.29445258464325946	-1.8491949455124599	0.3531589074072362	0.9350942168729955	0.15298806229093595	1.160474544778067	-0.3713263004487396	0.1574041095518203	-0.14554483303779214	-1.2643193083586912	0.6078336222556289	-2.733310022406309	0.7124714351264815	-0.45573514983844515	-0.16100339487525453	0.014471282370184744	0.8494106451017646	-0.2746438089962495	-0.8867441844583245	-0.3511738344498747	0.7801846760593133	-0.7321171244740919	-1.3002888806355775	0.11851003290252222	0.07942163236759889	-0.6702302629181092	-0.503108511585382	-0.06281227400856973	-0.35254477042887283	-0.65841620929088	-0.8174735831622993	-0.7428364591569713	0.05977818739690973
0.14145253682860026	-2.0175183264650784	-2.2429416056287255	1.5191557532900681	0.7054759681153794	0.8380307435034328	0.18033869055336307	0.009235089576723705	-0.9059209256355504	0.6215611716638902	-0.8639999268389905	0.22038402570823024	-0.03128875167882214	-0.20706100058213353	-0.7875851618158021	-0.06595732782842761	0.14756422683142176	-1.201918692516488	-1.0115404201423301	-0.3147058361005885	0.5488911423071698	0.3377414527146571	1.148089724573878	-0.2200880197950556	-0.16255136030400383	0.3375090205873297	-0.7919042057549155	0.3560325899512451	-1.6934285588183866	0.9872461565880415	-1.299687582020996	0.027349729479390326	-0.369922796590342	1.3824834597399922	0.487529181125694	-0.7688546916556814	0.13649862569365426	0.545378466924114	-0.7202800645470332	-0.8503080622554358	-0.23255510456735345	-0.3883422529448151	-1.1760950670110009	-0.31901479331514965	-0.517557266418884	-0.8078227749946598	-0.8163034839668505	-0.18868027229553352	-0.7270450384518043	-0.06649381069110116
0.2407419403382595	-1.5690312758071683	-0.9451779178281975	1.8626974537878453	1.2878154891862703	1.065974504888161	0.34528895927109743	0.27500567999859443	-1.068126305037858	-0.023201540462467796	-0.7365338520711903	-0.25652214633047093	0.04399187891574172	-0.007641786027959217	-0.4954138381695134	-0.2341536296664985	1.0784130410932107	-0.7865469238434236	-0.3270188493726579	-1.0290189569063293	0.0997235427141132	0.40466025284415863	0.8659671276851402	-0.07906114973683492	0.06933394757360604	0.7732076865619498	0.17671447522430306	0.2867632320143516	-0.642882159112773	1.1479697696595386	-0.9671211208014746	0.7945651155105958	-0.25510114632619657	1.488269855016415	1.6498025604869526	-0.1889777019257473	0.3478454619880842	0.33625130085543026	-0.20850530689362562	-0.32292298078827225	-0.3836235676193799	-0.6299566740728764	-1.0554884595236182	-0.009462429927781355	-0.35712057462486013	-0.6957692083014446	-0.7739263095731925	0.22445746643429915	-0.3177726065876068	-0.4868031626990952
0.47422724300466657	-0.28160238536815124	0.4194964949002122	1.4112526616939873	1.0916698462061785	0.7747826783102215	0.4453369819727242	0.37408675701087746	-0.5791101563112346	-0.41307593163433587	-0.10588828060915595	-0.060008350318850975	-0.03052395379925658	-0.1338982897985566	0.07500646579341379	0.13196683251468685	1.3202279587010162	0.6256906422662805	-0.06085699398779443	-1.0593731135931899	0.06656543940663719	0.06758684913674617	0.48042682430636824	0.10517528326042641	0.4076271095547738	0.8348824673154194	0.9489095722052546	0.13759721977977665	-0.1294052271351448	0.9441887972251505	0.12203540780635538	1.4192032366873968	0.257862363935732	0.8626527691756462	2.0244014245141777	0.2992004133372552	0.059606140444078026	0.25429054939601775	0.3951232743258983	-0.0561656898665661	0.08462479923123599	-0.27999455908826487	-0.4438289313320691	0.22716453302749345	-0.2107817690133962	-0.01166141398807278	-0.4235391983829122	0.04906809315765281	0.5054050387428235	-0.6942986697504634
0.7525376125832018	0.8401006528689193	1.0651632800151956	0.24159474936501632	0.4976458875031197	0.24353288650632005	0.43973520791209775	0.352499050686483	0.3973850184575833	-0.6574825133747069	0.6708948064059354	0.4826999686659097	-0.3225072049608872	-0.41152636863453546	0.6255023519907433	0.7526336346914403	0.9349353554118425	1.7657114243180092	0.10672739291729533	-0.17398873718066502	0.32816503700179855	-0.3196604160832305	0.06682222336354206	0.3343797155353378	0.3033726418020525	0.5355845449131548	1.169104258578899	-0.07110472282965133	0.06677900966856924	0.4277186533358448	0.9146744045801263	1.2418821741108588	0.5670105668030471	-0.07274393235986666	1.1558165950052994	0.37500358056056726	-0.44117697516020027	0.329907064152981	0.7999577736405517	0.10315432712462341	1.036107160671403	0.42426762638113286	0.3907112736411748	0.26853564759885334	-0.38472346102495986	0.7856970277704058	0.1696788843158981	-0.5900079481649668	1.2170266280734399	-0.3385488450796847
0.9830091442063411	1.261627760213385	0.8939850917027509	-0.8524814922668221	0.06696289948415453	-0.10730699348939676	0.4295609528684585	0.4032493674398425	1.2284010746711407	-0.7334762891469632	1.1191939924400731	0.7087046265359234	-0.5004789774890247	-0.45155349674821355	0.9010000993905378	1.248029568899127	0.4662789092619902	1.8045704012864934	0.4163289587528169	1.0581040546513933	0.4371854205643938	-0.2500897991684209	-0.29593749088142696	0.5067764262077918	-0.19454255830772305	0.17177278568249513	0.9740923443104491	-0.06604324249373154	0.3051552989070953	-0.04068707086264061	0.9132283229015216	0.39485622453540753	0.4065561298375369	-0.5684781827946935	-0.10967331867354005	0.22680478032545598	-0.712669225658561	0.5090375491286032	0.9177290146011143	0.37914223543924713	1.842673473544527	0.9166028575079282	1.081867009899754	0.201079543077338	-0.4897032787681451	1.2598730710726664	0.7394365206022309	-1.0281861268940033	1.2788086028638572	0.3354978059472433
1.031435386201349	1.1319543547967708	0.4357765921181508	-1.1032360459696076	-0.02482766219723519	-0.15849220789927013	0.4493996559823063	0.5583327253842499	1.3449346140059861	-0.5295655324079803	1.0641582807060386	0.3577593269952488	-0.30314969151734616	-0.058730158256805984	0.8157860424960207	1.3423479424946354	0.2974869153992456	1.0188561898045052	0.658143675433247	1.6998848255908126	0.1976744788918504	0.22760717201416206	-0.466880632104611	0.4955743349105698	-0.5338216132170263	-0.010360611043989425	0.6549803234670729	0.2297351240904367	0.5494264866997286	-0.18190933500906445	0.5046554877690289	-0.37718535180683826	0.08554138488259856	-0.3522887405280485	-0.6309153829665641	0.19050940508344533	-0.6146814154173552	0.5999054269665623	0.7462994963527133	0.641649287250928	1.9091107157512104	0.8608076936149744	1.2678353793916892	0.17198803115117223	-0.1259513589646664	1.2474179686505729	0.9511786890749073	-0.7230022528241609	0.6974559727289193	0.7120195306333255
[truncated: 72 more columns]
