# Supplementary material for: Diagnosis of autism spectrum disorder based on functional brain networks and machine learning
Source: Sci Rep. 2023 May 18;13:8072. doi: 10.1038/s41598-023-34650-6 (PMC10195805; doi:10.1038/s41598-023-34650-6)
Supplement: Supplementary file 1 — Supplementary Information. [file 41598_2023_34650_MOESM1_ESM.zip › matrices-bold-time-series/ASD/ASD125.csv]

0.2353931587251116	0.3650530528374943	-0.009628000212146565	0.5915065691905496	0.5773170649367636	0.7898938971520321	0.38817627604361177	0.4902688373834513	0.3288734433905732	-0.1442340293880347	0.29695916879180473	0.5936726333139453	0.759222726452517	-0.4364238798158721	0.8490669749091561	0.467369844114266	0.5051220313612873	0.5534857747274662	0.4624609284180462	0.30671229085109614	0.3864303957039179	0.6273895029325907	1.039110055269685	0.2995070389776665	0.6253350984457798	0.6680867400308499	0.47005858452772253	0.398074168777808	0.791578329327875	-0.05249194523264455	0.044338665993616716	0.7267039309531198	0.7060709207262817	0.5183383673508672	0.6683284074562791	0.44199388686051305	0.631757838912835	0.5392736991230932	0.23354525237101745	0.5771042477920767	0.27914285967554225	0.3048295772154239	0.7540078759314613	0.23681913673945335	0.6472706682124552	-0.39315001183446185	0.5128308615292182	0.625877270781577	0.7270665039343319	0.5754875878173933
-0.1309954631604792	0.20096438913585302	-0.13652117765160168	1.0447012778829434	0.4546005769396584	0.6794295323315178	0.3120073116413764	0.3651835392096846	0.32819689279846026	-0.021086684515941406	0.28481596040323454	0.8416515344815786	0.6271488527284099	-0.1638779172491524	0.6718359989362047	0.17331486809873997	0.8273350236826462	1.1661608758719821	-0.19375191230421668	0.4801889130576665	0.19131761557502247	0.8841294077179572	0.7204538121173404	0.6492147758140708	0.4263299450602317	0.9562975348868079	0.6737339078028388	-0.09987975748538047	0.33669116281491523	0.061179634443562295	0.12505562453872018	1.241885394910032	0.8981846812855465	0.27665298350678336	0.9292093691624357	0.5487795121810178	0.7976163887261999	0.16747597640704032	0.033121390864247716	0.3153671239928766	0.24741540386439337	1.2953541632001744	0.24425255765722395	0.268420547222528	0.24077424334402808	0.05244694726376603	0.7029170224534704	0.832713047515097	0.6952509820730158	-0.18258443666365018
-0.539009042301238	-0.0654342823312085	-0.17206017104658	0.47280393751151073	0.17048901156622992	-0.08642313795312084	-0.37044156964669994	-0.28402242207935946	-0.028218427193022366	0.16772565886170385	0.027962889865051056	0.4848132830608245	0.018520232014083888	0.2731300636546983	-0.12369313717286519	-0.7968143013449339	0.5947079371331095	1.1661048147842636	-0.8505340475308082	0.151034196282653	-0.3080714320500353	0.334432850874627	-0.18975481548913048	0.4264167656602589	0.13729653577822284	0.6511387737966332	0.19827844695150515	-0.6648885334356766	-0.8535145533150574	-0.2518684032645253	0.16016013098549528	1.066450655468041	0.3114007702875249	-0.3142433508261631	0.4030262202113191	0.47654881502142105	0.4163594752358848	-0.7706502167545792	-0.38118912113070574	-0.4761837322940422	-0.2238140313332334	1.4692205594810002	-1.047288402300442	0.22489707344610485	-0.5850443278846583	0.18285113248112017	0.18861887610063208	0.5626145447635049	0.004386185925765303	-1.4102358401051311
-0.5212239066418046	-0.1731544239746037	-0.03975309599337531	-0.8101567968679756	0.07775172743519854	-0.7684785597896341	-1.1410061960662263	-0.8606926149302361	-0.33344616151370526	0.21389397636828944	-0.21431703920664003	-0.41135319205791016	-0.4584819982148352	0.3711839015653845	-0.7882938538761631	-1.7648110538472124	-0.08331036924419506	0.44359289186884904	-0.8184396238492447	-0.49142585820821605	-0.8089279215793618	-0.4636151084844771	-0.7051249503861805	-0.16918698218906322	0.11889251410579488	-0.09015618799706057	-0.5958329963599845	-0.5642694201003572	-1.6995652169855393	-0.7657531703912501	0.12387917631718369	0.15242973890456268	-0.5811977883767142	-0.6687522216281468	-0.6409782687318791	0.22092304020958028	-0.17312820920984062	-1.3345821412102001	-0.7236536815867575	-1.162248093110437	-0.7068056650557119	0.3532437893029971	-2.0462942469696137	0.1089219381676782	-0.9191593061204177	-0.34092730250659814	-0.6746572219056474	0.04465783567428919	-0.7811432742607528	-1.9554953963520294
-0.025947486563651194	-0.10776748499689932	0.1403082631434753	-1.6207725110790798	0.20468613201763394	-0.77057704907281	-1.2108256621725728	-0.8065403541374615	-0.17605905919291143	0.152450568604398	-0.1555574429334065	-1.2135133628120958	-0.3733858760706314	0.136083825738954	-0.651812240749927	-1.8459970211131058	-0.6328903317130329	-0.460473328762017	-0.10270329283971379	-0.9085948219987525	-0.876324749173149	-0.6795372408287152	-0.3476402567479998	-0.5146785063277481	0.3448364581230015	-0.7132504678463137	-1.0262532704040241	0.20164468035366362	-1.31233627092352	-0.8750199241665203	0.02569424166037212	-0.8851826327590154	-0.946028460609267	-0.39169997170937176	-1.3060168035565227	-0.09672455322324094	-0.4830642252955758	-0.8547858493233272	-0.7282987278641456	-1.1429715232056448	-0.6803809319874894	-1.2210856402880368	-1.7091108098154135	-0.01597259669443156	-0.2963198533328783	-0.9178887304864338	-1.065783471079076	-0.3164381924869268	-1.0203924158054285	-1.1468418187796208
0.5163209033627287	-0.07464457274159733	0.19186982167699343	-1.0976748714077786	0.19977887056323967	-0.19266365383323386	-0.28756749656750363	-0.18613386089487288	0.4031066113528388	0.22752998629000257	0.24987912327709175	-1.1492016206224196	0.11916900144456845	0.12966718030741692	0.21206126254048455	-0.655218853854521	-0.6026811995364157	-0.8311082679053727	0.7066816161985539	-0.6840815438385909	-0.28666615839406157	-0.16561866968075104	0.3245387903746173	-0.27880832592425125	0.45795867232034787	-0.7516464244802396	-0.7516028919621757	0.8063277243086135	0.15877565019193587	-0.2291407034878076	-0.005733730230482551	-1.301379334189038	-0.42708656979652004	0.3013526900979417	-0.9142778323415726	-0.2323735947718046	-0.3723460795699739	0.37400247050689256	-0.2575675098124344	-0.33961638886613416	-0.03931767357036887	-1.8663399444793882	-0.0005682761664379394	0.020592311588870926	0.7390097749532409	-0.5250848184963489	-0.5164645521037141	-0.30730760258928913	-0.5050485825910566	0.5551895079640817
0.6749018037800117	-0.2269268044073368	0.1001484562091446	0.35177279825687924	-0.21536852867404682	0.4223389506692196	1.0487585586706465	0.4180185284594286	0.97846404776686	0.5275034345887119	0.7507311118975805	-0.07549954949376139	0.4997629965122706	0.7032557724484508	1.0927023225434433	1.3284114882837215	-0.14126820030164433	-0.437910271903364	1.154601613161973	0.07775603733330975	0.6815655361618146	0.3986371570899941	0.4369433599272941	0.21744516000258857	0.19426291045768124	-0.2731933322134386	-0.0333846747454455	0.5513297033771557	1.7269224882198904	0.8285729736069334	0.19416276620160167	-0.8957090303303231	0.48366941063324354	0.7863125183468505	0.22812912600785956	-0.06287818300538311	-0.1251369353891014	1.4171210396237863	0.6192123247043928	0.8369144007716582	0.8251055520936853	-1.11552849008095	2.0281136310644423	0.3758290612960115	1.1806705174634822	1.014502693038838	0.5842437743090009	-0.00869597901268592	0.4623987206972771	2.0601906036694135
0.4701418628103782	-0.48665265337555086	0.056201868736505525	1.4191466948262612	-0.8416877388892634	0.6826116166655941	1.7887030417771288	0.540808667921773	1.2085093318272575	0.7574101865347912	0.9876434741265155	1.174741341761763	0.40516355460066694	1.3882802935339957	1.3395445679792755	3.007698185420657	0.19802473613891053	0.27012043086884774	1.2983597603895243	0.8112752519628181	1.3572895937263032	0.3204973783772635	-0.15110939636898504	0.41143415488742746	-0.3471336736717686	0.16070987692666427	0.5989607980728208	-0.262302278037673	2.4767197585307748	1.512435766327007	0.5752863841247564	-0.1340204218388856	0.9449107854798869	0.6344055917514808	1.0228876018484534	0.17940628999700683	-0.09138683089505233	1.5982052638850213	1.551208359568375	1.8508184216174637	1.397240098500022	0.04130056118675053	3.1097237481013473	0.9466816735661127	0.6035438705086769	2.5305872683263484	1.362431767422723	0.35382568878888043	1.3312605746184243	2.6591234944954962
0.2666003978327639	-0.6223860885209532	0.2496440641806784	1.1991940340354705	-1.1677363083973178	0.5670909933431327	1.3847484589954877	0.2686993252704739	1.1372710225090732	0.5044769775143774	0.7744460201164742	1.4195238663951333	-0.0978045583321532	1.3258284938584892	0.9067455445030191	3.380417236695542	0.09701753108757394	0.6213127405547523	1.3419736276549465	0.9929803618778883	1.217657353560332	-0.3176643668438265	-0.7290583732119558	0.14229651399971374	-0.8435755450548672	0.03142821837673518	0.8268566500100786	-0.6434280634708258	2.1871587160708947	1.2766567344261897	0.7752660240398498	0.3596232403922094	0.5999406145483072	0.012533260995513985	0.6508358288513041	0.07371808296648341	-0.3324779288695832	1.00242031879528	1.9947522431859792	2.321160309214365	1.4382915216740402	0.24273137516263157	2.751443559225318	1.3086786326119157	-0.4470285355282421	2.583106500611829	1.2991318710621191	0.546972511103043	1.6344836552181432	2.4461808038754445
0.27963807561059895	-0.4480917304206613	0.6051570594454296	0.02298425880533265	-0.9263738136563898	0.21469365012536312	0.25143922887473513	0.03853035552761369	1.0292146600087841	-0.25296153400862953	0.2564924535919578	0.29052241868798984	-0.6456552074973654	0.31358365727228854	0.27234504066571985	2.255914187519847	-0.20578855048483422	0.3659696577247267	1.1632463943633735	0.6354301419639812	0.3976457065455338	-0.8050607266287707	-0.617599324928806	-0.25836602002158143	-1.0423937060053137	-0.6002930169259316	0.6819166861291406	-0.06371134793865532	1.210777182941435	0.2454943239883321	0.4211438513323895	0.3545268825291636	-0.13673352118332335	-0.48542005247301445	-0.5549241265024741	-0.4860586848722786	-0.6235628420654322	0.2118481634194753	1.5787739075103342	2.0938990798815875	1.0640386868739287	-0.73145842223177	1.4914718985195683	1.0480980065201762	-1.0800286864795277	1.0457883003322903	0.6250969147520745	0.36625700194359845	1.2445203235665834	1.8824718792814394
0.326131401000493	0.0428603025306778	0.7687025011148833	-1.0204441063680478	-0.37619198167018036	-0.23909494723631627	-0.619415432119644	0.11305723843934466	1.0176319504672113	-1.004227621002853	-0.19322233471916309	-1.255639826366524	-0.8703392596087031	-0.8242750481398137	-0.0720709216753902	0.43317210973734466	-0.27360613346257057	-0.1317288115478345	0.4839802172480431	0.263956657385645	-0.3826481343063478	-0.6563683947217056	0.07033313984050057	-0.4649537028750263	-0.8663519002502873	-1.1037398019381877	0.35590721015469	0.9328781301519695	0.03566848056541368	-0.9517650523096827	-0.41290468611310427	0.06566799081372823	-0.5977598278079217	-0.38948963049085894	-1.408056807698285	-1.0425504685510762	-0.7228637588354092	-0.2654556651923191	0.4953435902948542	1.267569282288627	0.5438721511795169	-1.7524637420970104	0.3039902784021433	0.2214129922309833	-0.9405546814823691	-0.6524762738605465	-0.08637475632869487	-0.2672555827884623	0.46605997252016695	1.2118375548910343
0.10329807533461166	0.6522997919678362	0.44019773779386845	-1.240045257307602	0.018471892810835073	-0.5792338860404271	-0.5751535514517455	0.34572005581906773	0.9985328415352559	-1.1713202759669366	-0.2825967141925166	-1.769371758394718	-0.6045647143599673	-1.0881430975592599	-0.031060507939792384	-0.8897713402194186	-0.027479219181403728	-0.3205668736740419	-0.5282631872279182	0.34159514158402826	-0.4811030211352569	-0.14005330698912957	0.6568513988733186	-0.5373981936051407	-0.3468424239648545	-0.8724401210074936	0.014049913339667833	1.3751164105505707	-0.9187498198748988	-1.6679029812801502	-1.1366016245849704	-0.21287953711764032	-0.5585686585973907	0.22350260602437153	-1.0928795405594385	-0.9857816315274127	-0.5814828277955139	-0.2953748434058171	-0.5500172748021039	0.21460925412267495	0.08862525047393077	-1.6608193553084643	-0.23424889924141892	-0.5922652312460274	-0.4179994899369715	-1.0223260252478479	-0.5563834778781793	-1.108932414139254	-0.16427804383456718	0.40527690043548786
-0.3993172870538886	1.0465965640643626	-0.24163027538846327	-0.874492098510837	0.09428283513914837	-0.5097970572758133	0.1266842068619954	0.4248960799435628	0.8112301864159323	-0.710138698401515	-0.0522958235810477	-0.7555869356337335	0.031732258257291625	-0.41305228444873765	0.10203137847184407	-1.075355912905472	0.20121901220977112	-0.04517284485759085	-1.1514994286377096	0.7117813076470242	0.053484072923826634	0.10449194506754117	0.7183820226313692	-0.6978104422343595	0.3766050582539474	0.053139276786999895	-0.2305503885201943	0.9314803364725585	-1.3044080018522546	-1.586976310623543	-1.1498857123376272	-0.39439493119611957	-0.34177722954751805	0.8013621778081883	-0.01633686278894312	-0.23709048123198298	-0.3293428381347855	-0.05844184225635372	-0.9288130464584251	-0.5802974651987731	-0.2237410937462119	-0.5483333854831809	-0.29573282055342265	-0.8104988590835321	-0.09357241429583978	-0.08410705055693296	-0.9113212863519954	-1.5756473326943552	-0.3315204024197149	-0.5056088599404371
-0.8807549570862507	0.9510554828555942	-0.7209330515361515	-0.5389073267447002	0.06435084891643172	0.0433030847737191	0.6400025409411058	0.23220765168035226	0.396539940732734	-0.17243274403348974	0.1875760144245781	0.7891645057410358	0.6548267341437235	0.29249711027019054	-0.020444068289387392	-0.5394644688109337	0.14768211887238294	0.31332335071005896	-0.8418400171856293	0.7062506651479059	0.5626286291850254	-0.14532428420943982	0.45720716648260634	-0.8750377214016223	0.9796988175995496	0.9618362488198876	-0.31012144853875045	0.11710884761705341	-0.9916114396079975	-0.7798121064806148	-0.43841448975057884	-0.5316704494363821	-0.29731366872073184	0.815555726933656	0.6654641860964825	0.5983294779097336	-0.13354978183383323	0.13445374811936606	-0.6811464423430047	-0.8879907517562242	-0.4249306212645911	0.4730930411165463	-0.4515997537476695	-0.4381099368104365	-0.1333630980583667	0.7890175982484035	-1.2474746305518878	-1.1556414781029911	-0.2486057569061132	-1.2900014019498618
-1.078594274239469	0.4188762104242754	-0.5533628023778865	-0.397564790689018	0.12490004195610557	0.6933697103906475	0.4133578388472094	-0.08916540564316253	-0.23825485934773047	-0.12295881518304845	0.2003465077372547	1.4044768793145064	0.8299251781834763	0.23321245848866587	-0.4509562483649724	-0.2658675117964881	-0.03872682065930965	0.2589073592173594	0.0239214801345637	-0.09341092101090309	0.48126328755607745	-0.4362547501896932	0.2739353977095289	-0.7056927712970279	1.0675107923300833	1.1084581739539625	-0.25343018215925067	-0.47137096748669693	-0.30823562112720493	0.40117685841332057	0.4000678823253979	-0.6039531403218334	-0.3493100977808728	0.25719042356270455	0.35135911273349485	0.8451263402382031	-0.0788581901128808	0.036744432755457156	-0.44445087350325524	-0.9459324979849582	-0.5937230182667412	0.6514992070808203	-1.0108338316293732	-0.06407544186946398	-0.23475639825700342	0.5302857302664082	-1.3200723226518452	0.03899715485858224	-0.39851554543552953	-1.7390769160194988
-0.9956567136900845	-0.08124499440586909	0.0685442618201957	-0.0766582869059849	0.16022464224932487	0.892958187602797	-0.25596910869494355	-0.3409607072562661	-1.067506650129822	-0.518353675873547	0.08331393105515486	0.7005994271791697	0.4435689195843622	-0.36512550199675975	-0.8629180706742497	-0.7736348830523766	-0.036711361289487564	-0.29195014519313256	0.42102849314200447	-1.2265990477266722	-0.08155489699463139	-0.172785295915007	0.2103649498734611	-0.03465354433001886	0.5592167312762655	0.4141472648339489	-0.17226061937345025	-0.7917911458184085	0.08996632812906313	1.4839370699984713	0.757114483078532	-0.48595840075423874	-0.16287267221547816	-0.3186851996693219	-0.32514293453047133	0.45373814066350265	-0.11834822032038096	-0.3207519584614662	-0.7302238664069448	-1.1652178370998778	-0.7540089040204184	0.41345761167061384	-1.6722371536474145	-0.21615815319928386	-0.03347938744126958	-0.45114184073795344	-0.8094129087051048	1.2132252829658026	-0.8910487414611707	-1.8497487707545093
-0.7408304193046258	0.005776645421778133	0.4471696566033455	0.673643238821323	-0.04327256533478751	0.5564683297752291	-0.5532260887403637	-0.44057990389868423	-1.9256801268987438	-0.7094931255793582	0.12809031062104909	-0.2823979996647977	-0.08569854100861021	-0.5957420401770831	-0.8191743059014268	-1.5863893094120167	0.1621243413857518	-0.9160647900762889	-0.19475416299654452	-1.632883155393018	-0.499293952605345	0.6983432118716422	-0.014314408316397126	0.7666397574604413	-0.056544925329280044	-0.4486684236704227	-0.10573176174084196	-1.0784722956375878	-0.17133034855962168	2.1013237675688625	0.5960748937107145	-0.11517420675846532	0.3186930641197583	-0.2810277414869104	-0.23361828170509713	-0.02345077385357203	-0.09604955718842981	-0.5531470250157264	-1.323838724720714	-1.5683041257828725	-0.786959741326034	0.6756234269393103	-1.8052624543528164	-0.7643098745966896	0.5422062960060214	-0.9336801095142986	0.1877188231023936	1.5425006365567098	-1.1928913152241742	-1.6844886218417054
-0.29412435844729656	0.7608245117803489	0.15376290637717557	1.4816906908297764	-0.37235167190320007	0.21794692331925544	-0.013592125027922725	-0.3912930096494537	-2.39586986059448	-0.07825510311996424	0.41239323258412586	-0.3006488477378204	-0.099068524403063	-0.007592588436161258	-0.20419039901984987	-1.7728042079564377	0.20961542311154374	-1.0949857485358352	-1.1989814897605626	-0.6881570521232553	-0.3362881145856154	1.6005841694684362	-0.5091311325907381	1.14771105040361	-0.05239189197411149	-0.6747027226991922	0.07462987954428273	-1.2057309135597996	-0.721868597172711	2.1919197478578702	0.3901976670595879	0.39060937167687976	0.6866437642667832	0.466558018373443	0.9049679834476738	-0.1120506818570374	0.13748945636532692	-0.21569585153592774	-1.5035190126187061	-1.6422535353717869	-0.4961122659762849	1.582800113510902	-1.093412226024152	-1.0530593259174144	1.2626902665862378	-0.46859699667645294	1.1184273169155812	0.9321194824753196	-0.691204713988753	-1.1757108173248836
0.3996469299104253	1.5779475069759017	-0.4025839188785396	1.680611784767268	-0.3756803536116462	0.40215616461476755	0.9731624336654716	-0.18956789894496182	-2.036972135787419	1.3200430716516305	0.6165547399920938	0.6619377857433302	0.6515488394495268	0.8404588287109538	0.5710990070360508	-0.9721187804291628	-0.11087474464393907	-0.6973976405909843	-1.438993411718464	1.049869429724713	0.1690875122532678	1.8729010980943246	-0.967822972474087	0.993589090851323	0.7911276906460941	-0.0576942637123402	0.47274487167671475	-0.7400469502304133	-0.7881607845590326	1.9652072979899344	0.5247434674743272	0.8105301887665056	0.5107752249295584	1.3324391739125498	2.0965310787508	0.09333448478937122	0.5571170074548154	0.6731853798628522	-0.8618599543485307	-0.9055707380116078	0.14995277129247925	2.26691620225393	0.0827729470190148	-0.6412163706726812	1.8008733332969953	0.10181866504114749	1.4880665871429322	0.05623447582380119	0.4665631415293911	-0.26422608969380434
1.1287678031636228	1.6545606928248435	-0.3828347292870965	1.0683129530121716	0.22033011868710795	0.9165458828220507	1.5355547381183123	0.15404047858770015	-0.8746621944111408	2.71667873401154	0.3458471279952455	1.3850094247081581	1.6399711000116226	1.032350069108878	0.8631411333131838	0.2261380608230963	-0.5144089043772592	-0.062164724656672485	-0.5294856913635617	2.2422597167354072	0.3674543512549163	1.3360283567925115	-0.9813724964656454	0.7180703117527686	1.8107795452260513	0.8475382410243315	0.8690090913112314	0.3107178389442479	-0.07773864841631839	1.5978963834263393	0.8626013555851262	0.9791717160090393	-0.10844140600789008	1.5355954917699872	2.101490734498444	0.1910969808502413	0.9066728711640841	1.4643831203479658	0.19693223134702664	0.4008690873310941	0.8390461346955974	1.9017294000993394	0.9252055201318858	0.17162536152482333	1.9086676344376463	-0.2086868545385103	1.3122562406479392	-0.38065291525513795	1.3140951829897098	0.77000892799133
1.4140818733149725	0.7846324773739421	0.4386247560349275	0.17485068236163123	1.0707813921211637	0.9952222425625118	1.168179578305202	0.5251483807408933	0.4029560305473875	3.2081686972422423	-0.36962913192785146	0.8364215190344322	1.9662469990066396	0.33299725307896716	0.38809609237798554	0.9438516949969842	-0.5012256838019576	0.35633382161919064	0.6963473952189188	1.9871442074471075	-0.07550684678230841	0.35569527633749154	-0.47013792935038423	0.6977522898776164	1.9948185703039787	1.252656838119273	0.786889699450618	1.156925532360785	0.8191560969862155	0.9933012110536728	0.944945085720709	0.8606023284499821	-0.5730526250521882	0.8129728201174584	0.7936811285566806	0.07860420884648628	0.8848695238714347	1.423009589190205	0.8601309595651478	1.3681689582553325	1.088050367732496	0.726578339512612	0.923765320082445	0.6350546659764323	1.5078418498447559	-1.2013289228891628	0.96538022857735	-0.32075846630363863	1.0314721459826341	1.3288586342017759
0.9673540891798107	-0.3849542642110617	1.2407669363967937	-0.29264565965946204	1.4435210517379085	0.21636184342736617	0.17620307566745036	0.7204473228796415	0.9392696335623028	2.433244883760475	-1.0053540109113306	-0.5982281642732064	1.1990403469038107	-0.5933032560591762	-0.47701337589927817	0.9247786621393753	0.010433999542266922	0.3916721807019155	1.1138583557290063	0.6228125193671585	-0.7595320796322232	-0.5343679908847345	0.28366999604825716	0.7683066270779856	0.9759676015261175	0.8299241576942381	0.02644976084641575	0.9730343034648972	1.0614482000908247	-0.04250657323383319	0.5480973229745858	0.5284323430416196	-0.41287174899048124	-0.3518388452489387	-0.6630922143100322	0.07782101187627229	0.446365187503174	0.5076376021973303	0.7562062764317466	1.283626937233691	0.6914535399890412	-0.19836362146200404	0.30631689837046944	0.34807491709177485	0.7382855920442479	-1.6568871892346284	0.6535166031101278	-0.2176668655234948	-0.1043592977592228	1.023785403625725
0.09438890909211463	-0.9789006186035335	1.0175096446673748	-0.18514377969170293	0.9493831847595207	-0.9065973944167807	-0.6976016752009835	0.5996275009480448	0.5091202301118575	0.8075209620664722	-1.0543401955284495	-1.4813206674353752	-0.20502856829123042	-0.9540244566458109	-1.059111457818275	0.6570599953267193	0.505356624106512	0.22874667099118037	0.5255988134129478	-0.6988172719332078	-0.8888723085686603	-1.011183136224426	0.9358411245159058	0.44418901256190335	-0.5694170342849679	-0.055897847227544414	-0.9208329110007667	-0.08572753036730904	0.52415879808552	-1.3514348014958166	-0.06618909475033684	0.13055097769350518	0.20488404182940384	-1.204369245790224	-1.0183412171108368	0.42074275181667037	-0.10480793967291825	-0.5195003710786141	0.29347644539215384	0.3745264963403214	-0.02395944521698466	-0.16022044041572878	-0.21571880920621572	-0.3139260366355953	-0.08164015338509725	-0.7978982676384969	0.20574267505554328	-0.3400796470561843	-0.9511518349539128	0.1413478062810941
-0.5259233307546215	-0.7757034035047674	-0.15792060690966986	0.00592239855515342	-0.020893168104611535	-1.436115928308298	-1.004240162521643	0.21188329543412823	-0.23895712312372827	-0.813922708108399	-0.5699327372740698	-0.8670637574308068	-1.359050218701244	-0.641614130536405	-1.0765413724424744	0.6482844353621824	0.4183315109359083	0.12123680311609734	-0.23051948177452006	-1.1702559276496984	-0.05834078952074863	-1.0545365572751941	1.266457989310005	-0.3982966970719908	-1.589724371136161	-0.7277258332819718	-1.2135497883314001	-0.9451020759193668	-0.06744139845523128	-2.286912232200052	-0.4684678591436888	-0.1577873761330597	0.6650079536630692	-1.4068755181429693	-0.18637130294812596	0.8045766758128494	-0.3814324669699255	-0.8776467914541534	0.14028065085327007	-0.4374943424409122	-0.4869062343341955	0.5231073695575646	-0.14598157234256803	-0.6176143538855707	-0.6528463913751861	0.7256186687717188	-0.5562932919974513	-0.4405859071064038	-0.7387294248626577	-0.5720902093403288
-0.5231350764366269	-0.39416833922744643	-1.0454685221979982	-0.22166429757538897	-0.6585995748706736	-1.0571844641833426	-0.9004740790080393	-0.2433541627257125	-0.4497059870523041	-1.7379486386221394	-0.10232855321243516	0.6966685558141597	-1.7790585853413277	-0.2203957310081642	-0.8809025682677168	0.7911526653453292	-0.21760721526724222	0.10343405412457432	-0.33329891305412823	-0.9777622322778998	1.269748907022322	-0.8212484748389947	1.1163087872828905	-1.2384161234392161	-1.686811683484705	-0.784261810202482	-0.5455646916142917	-0.8225921462411971	-0.026177943044101232	-2.2101827030576797	-0.5348883558551779	-0.23127020055229802	0.5658408349947246	-1.2471211433454714	0.7923862346252525	0.6639353773691691	-0.2873833488986925	-0.596152252352222	0.4854251637466985	-0.5158981597679378	-0.4577574569354472	1.011482058676656	0.3596022550937701	-0.26961637218412854	-0.93449294989715	1.4914915333888596	-1.3781301102626247	-0.1987083875559098	0.10919231962710599	-0.6352407043250629
-0.1982099095530241	-0.5731048055809299	-0.6346631469978962	-0.7820913632564639	-0.5293678258480574	-0.40760988684715854	-0.8067923267850494	-0.5700603574293023	0.03210864200815096	-1.8388613233488584	-0.08305666085510531	1.762793726505828	-1.6942020915642455	-0.2340129581927664	-0.9485322066920878	0.5742627925481883	-0.7861097812909887	0.002832170719909925	0.11023161033784144	-0.8453161346807931	2.0745553448812295	-0.5062095809039227	0.38445383677970446	-1.4078206670754367	-1.3799870714898204	-0.37336423456652224	0.4180872655122714	-0.14192402780226912	0.45551858513284926	-1.1692210092864204	-0.5141646528592777	-0.1368359939297712	0.10104598570564531	-1.218632431761645	0.9370432629201185	-0.12010723479998991	-0.09229395231192411	-0.4111689981725839	0.9139874196897538	-0.11208701170146657	-0.2532055514140367	0.8893215673083655	0.7220413524554925	0.2838863827114099	-1.1547571231152485	0.8122590112420938	-1.6825095124700853	0.20087822786242118	0.5439671190206363	-0.24997526289323688
-0.12168627332345586	-1.3333107266038693	0.5489589814270462	-1.101819751023595	0.035030373610250264	-0.30367761416364214	-0.9057533346310209	-0.6914277587039532	0.5169414958345732	-1.496326836724639	-0.3756101153562919	1.4418863779517754	-1.569744823737395	-0.6606534149168563	-1.2183334654070561	-0.19132365405734644	-0.7435094150203105	-0.2880207319623358	0.3275102138509355	-1.1239265997869046	1.6285816118373826	-0.2705749477467717	-0.7370114113995592	-0.7921795133952787	-1.3547736848289098	0.022105020191349516	0.6740035105169292	0.027319469842700436	0.5380957151571593	0.024811885129862224	-0.6435400958216548	-0.013939354182281555	-0.22795581920748248	-1.4828206654251344	0.278848750157433	-0.9597394296243915	-0.11716827955911992	-0.8416905590258007	0.9549636820656907	0.05510932129630436	-0.34352269808988806	0.41424810756492064	0.5336948011778438	0.36784125483366176	-1.5069302418951473	-0.6117041470988426	-1.1653761058759569	0.19822875933879824	0.15105509670052422	0.04585799911646043
-0.43906374514551366	-1.9328327323383971	0.9169776730339414	-0.7765330025814688	0.3275766886810115	-0.8126757007483502	-1.0509312847840606	-0.6609690568581622	0.2646544502239459	-1.1708288304945758	-0.5231676397058688	0.14103524120074112	-1.4879315623156675	-1.0252174479464213	-1.11737282462168	-1.0661288024028501	-0.15950521983021929	-0.6069301901712025	-0.11939592458762385	-1.4860497692825496	0.1435160424201536	-0.19635467905027948	-1.6378834346760074	0.0678373355650294	-1.6150660881273837	0.02927734734071963	-0.03674835387338745	-0.6405942037514765	-0.24667814912304323	0.502213757544607	-0.812631387169265	0.07545271754770361	-0.18042744924736248	-1.7672219202738444	-0.4086294493550699	-1.1296706125564593	-0.38002859205018863	-1.5548958377650774	0.5865358496903319	-0.3262312452820008	-0.7859727807023693	-0.0428068817883465	-0.11066629133964591	-0.1847271897270679	-1.8297730391814941	-1.512501166428568	-0.19166240369864318	-0.4023889687964771	-0.44446222300745303	0.01940341518332826
-0.7148336273437753	-1.6451018466783913	-0.29393507354089954	-0.037511718724516245	-0.003529987476675543	-1.2640608417832755	-1.0688462848015685	-0.609993227341676	-0.6753876878492053	-1.0151459051261864	-0.38020581388930713	-1.0521770536522552	-1.1343298678411702	-0.9226549364433222	-0.3078771780593858	-1.445680581794883	0.4268052305257421	-0.6386353276411971	-0.8550082028896123	-1.4583209108051	-1.3808609637087033	-0.2534311139686355	-1.680261385753327	0.5451975405089525	-1.5426327164843412	-0.33097758064351007	-0.9326445752797775	-1.24322699037173	-1.4283037106757959	0.1077672425666166	-0.7022314458449087	0.20516744179941243	0.02908046904894617	-1.7008028759605915	-0.6248611617707285	-0.5415811085051012	-0.5884761019338888	-1.7771508792347934	0.13375405476348504	-0.8803482217605357	-1.170998812289185	-0.48554088783417043	-0.8034554452149647	-0.8787690608931593	-1.678008295142943	-1.326058876341887	0.4901696970747606	-1.0513173465982812	-0.4894162382752106	-0.10912711032316381
-0.48357087478932187	-0.5155122757584278	-1.9331964728361344	0.4770791913104662	-0.633590290537306	-1.0974830861498999	-0.9677796314281037	-0.6661790050423848	-1.5251238826022557	-0.8715901366646046	-0.33339771425704606	-1.4778743156647207	-0.3441614890960433	-0.3909450670713006	0.7484174925528166	-1.1734922693096324	0.5924561904526807	-0.25454300485138287	-1.2250939093136335	-1.0280379275855898	-1.99356449178264	-0.32409835388333835	-0.8567890584145081	0.482663012547058	-0.7632360716408381	-0.715105260800145	-1.0610733895557172	-0.7235458512320554	-2.1273316996376255	-0.5714796031772998	-0.23701647959525193	0.417737869227974	0.0631866603925174	-1.1431437753715177	-0.6423791352505219	0.1684283447817178	-0.46371045684961965	-1.218292087025756	-0.2006034101636892	-1.0972142986771296	-1.139330285299998	-1.099497953416436	-1.2155728010638653	-1.1210855550410337	-0.7994071108749607	-0.5781605562936261	0.4293541929523168	-1.0137310834983426	-0.12493332087720632	-0.11094640958984299
0.1807844497606722	0.6699871480430905	-2.1032928279326017	0.38097961923994916	-0.9245131848141244	-0.4631575429683506	-0.7901891066530158	-0.8441250566376365	-1.638591032335527	-0.609599256849603	-0.805382556108147	-1.3006825930972508	0.5296815770875891	0.14536940147809058	1.1812346126735633	-0.5738715784160041	0.3824626861067785	0.285595212409392	-1.0579420338523902	-0.5764878249907182	-1.5667303569303364	-0.2889298175006122	0.06416266094215113	0.17462157537980844	0.2593554104718123	-0.7746636415774845	-0.33704572756449835	0.7855347487878754	-1.9788024501200123	-0.8989386102909896	0.21128300122965896	0.5528731429601835	-0.13378933376744354	-0.21334800813188962	-0.9795228507040662	0.33607121516023664	-0.024060751372833235	-0.368903222407964	-0.515592392784177	-0.9342524038087298	-0.818066030103061	-1.7823509631237073	-1.2590141114453706	-0.8418336737564405	0.4596648760546363	-0.1741183078825692	-0.1512538578301224	-0.2497357485888452	-0.17964047471539038	-0.11656184628997493
0.7524302912058095	1.1103129457151113	-0.3649943748052408	-0.08233561421495703	-0.5592339624315177	0.08198505595176375	-0.4073984723487466	-0.9702577871491838	-1.1463393119450431	-0.3840666849440163	-1.621411399102701	-1.0015488163756856	0.9181104498585856	0.2367444443710994	0.6877295366222713	0.015883617866140388	0.13380791222494004	0.5187587616950368	-0.6995166556187715	-0.31063968241157486	-0.7931214501524344	-0.09739545582766536	0.2542773889785483	-0.05597126279971715	0.6594724255554664	-0.4452981097595348	0.4512033692350531	1.996071094942257	-1.345610447936281	-0.7951365533521217	0.16673063320419249	0.37368032659883255	-0.31972744836204825	0.8432975618143879	-1.613447832955995	-0.0504320037563905	0.45547302794605277	0.14283028701647993	-0.9065840754748737	-0.7211839566731613	-0.6221908202816167	-2.1358896332252013	-0.97856547137606	-0.48740152948777077	1.3088964599052713	-0.47773342636955635	-0.6196761637628126	0.4804396170569868	-0.9916902248040491	-0.3925265584482728
0.8412673050589571	0.6534341525784831	1.6213197177622463	-0.3315376505573462	0.1762830568403439	0.25722255149960915	0.3375245183239751	-0.7690804489336803	-0.666927633600342	-0.4747711974409154	-2.0296411497295552	-0.774940088274631	0.6501668331066324	-0.215565576669764	-0.06271309584552467	0.5318043243307634	0.09210505767404839	0.20576728375122785	-0.4151232391481426	0.011470716429336203	-0.42689610100082603	0.23423646404253526	-0.2782163082214446	-0.1291905720775839	0.1553049943265794	0.019669585595366742	0.6195977471697158	1.856862739737278	-0.7033890390805196	-0.6379027595370896	-0.4093427966684418	-0.0929547610348523	-0.27270139057875564	1.7109720053318982	-1.950509033906511	-0.42962110042438756	0.7138942329811143	0.2672215735386017	-1.1606580428438087	-0.5995775227996898	-0.6783847111678607	-1.9405685036264835	-0.44951604238497633	-0.44077392038130403	1.163543906197516	-1.0433495543011482	-0.516971272602261	0.46047206772199606	-1.8080331062231303	-0.8548323954841354
0.5468324949156164	-0.18560297434469225	1.8800845378037183	-0.08412274998902998	0.6932069314651774	0.222985167898465	1.2533411584894623	-0.11954345992610592	-0.5036013718079503	-0.8743828728696806	-1.4279272344860947	-0.5119613782272342	0.1375051833751411	-0.8329279466120544	-0.14576399547992785	0.9772339981144844	0.25006587017156356	-0.4172845741334156	-0.05824553289342539	0.690892616118017	-0.5435044088217414	0.6521705955221011	-0.6493976765118472	-0.11376425903429817	-0.5737437729065408	0.2900059940053585	0.3229987688716887	0.6580365743284948	-0.1052258155029056	-0.6998327507968765	-1.0033607349206313	-0.46474309989502893	-0.02794248394810979	2.0311507250293905	-1.563964607936249	-0.35489679709701155	0.7050153190812741	0.42963789084705706	-0.93319896147826	-0.31899310078900533	-0.6294100344252853	-1.4351103206378029	0.17690823542665668	-0.5696826470565257	0.17801724004195682	-1.0838225755860686	0.09416632142952983	-0.19211950787951287	-1.6067688443473376	-1.0317352185693696
0.21438677391148014	-0.7532918575342332	0.3044436585841367	0.34233115505531414	0.6571392697432515	0.15692583783274872	1.746003486816768	0.7465973347736085	-0.332500240624327	-1.1545897949783894	-0.02482978819546712	-0.16994615626812926	-0.08277857009840861	-1.0175156522074726	0.5682101916728631	1.1648916390410122	0.4544206558453627	-0.8305013184817426	0.556577401064503	1.5475083397855036	-0.580227989103714	1.0461874708386052	-0.06984699612337437	-0.04749580056501872	-0.5868757486852226	0.2645403075968856	0.184960686783775	-0.38830739422709476	0.6113680522695011	-0.8330044046651852	-1.045360862705294	-0.39945314513288155	0.20373345736091078	1.6033220801156287	-0.7469453447752792	0.022817626614355498	0.5717183331695453	0.8285510052707089	-0.21561019161473918	0.33541452390257537	-0.10597603843651714	-1.0097287274324385	0.650796779092252	-0.4198865937822997	-0.876818194773396	-0.1780612125007791	0.7434639168593404	-0.7239976134598762	-0.35780570633937936	-0.5968794657732269
-0.0005251066709717286	-0.7827065178631184	-1.3046842613163148	0.38863633881514376	0.2695068009819446	-0.024364531740909676	1.3336946017625544	1.3653733471272522	0.2650895735780444	-0.8653497712348551	1.2889148507634884	0.09348116149590172	0.10455546915612886	-0.46072043990259937	1.2672589897016646	0.8936656757760395	0.5454001576795527	-0.6901538365408666	1.1721705168532355	1.9558327398379842	-0.08616613944614147	1.2114716268485346	1.2023039230079162	0.050834745692035756	0.3110888849625765	0.15701493871162317	0.3856672411964453	-0.4834048591081509	1.3056769798134737	-0.6919748949629715	-0.5038536574695954	-0.05861011871693812	0.2710406723939247	0.6668023257214252	-0.18617279034960532	0.1932857183127093	0.48160662083582967	1.1196334518667648	0.5288266756717579	1.1087990314813467	0.7178256100469851	-0.7453211110887465	0.7868100517237842	0.20119920926490129	-1.289080180681308	1.3127249026760457	0.9429810037505897	-0.632395401031572	0.8723097989759477	0.18594760571261515
-0.18952649913853567	-0.4886020280864654	-1.3395156213578712	-0.10005184828242066	0.022152168243992798	-0.37829756576520257	0.22796572325743095	1.42700005347839	1.1391224563704525	-0.06404398819087512	1.729856606262976	0.17063795782298524	0.37043273335925525	0.5307602244107477	1.141070987437043	0.3351883695268965	0.4080249656073255	-0.10882052304382525	1.2619234801603292	1.4736845677276413	0.6757464631499025	0.9117110725336106	2.0165177030254964	0.0804961057151316	1.3664900551327432	0.2558851458847328	0.43466441907912146	0.08651031427147074	1.5464275623857264	-0.12264585257727398	0.08882246221682476	0.0019080110735183028	0.18995226034676857	-0.13898524496627382	-0.16750675960495243	-0.08441616153226617	0.48277039659301507	0.901514238722404	0.7916707818323252	1.4806568038807983	1.2209570363748572	-0.4237038165851231	0.6579737621776627	0.9548168372146059	-0.9783547950215614	2.419122093390131	0.5363740170069556	-0.12548697465730174	1.1369011257610115	0.6943267323974849
-0.38801288178313076	-0.24525806432711694	-0.09840721073698738	-0.6374573536798395	0.17618966526794028	-0.5861961134526757	-0.7486072937118746	1.0416438730157627	1.645303615818344	0.6724168294683209	1.2651902826996577	0.1883387744240152	0.39444696225791637	1.2711075123892146	0.3001362029162308	-0.010482850060195312	0.018739197326956145	0.4987229703882897	0.700664793755918	0.3489664516013062	0.9753935590261785	0.0796171773132313	1.4869853202878007	-0.08433244853837572	1.6673547436172742	0.5764507992642199	-0.08325962539121501	0.5437381053714347	1.1899986629350354	0.7268322878739372	0.23669830697284344	-0.4903799903532196	0.06918079908314026	-0.2937005904391612	-0.28828553071097707	-0.5006341923035699	0.46098786783662465	0.31659385562433784	0.5214668413745488	1.272254885820366	1.019807128828038	0.050184710313756056	0.5310669510892618	1.3301410676689573	-0.4275463361230259	2.2948882733795526	-0.19806614906889836	0.3279710295494097	0.6471655765696462	0.6069406300581895
-0.4180561337677068	-0.1905780633608186	0.8319667076397139	-0.5654776100615196	0.4908301041005213	-0.20586008512725473	-0.9398272881087519	0.5897060897253766	1.394757453921563	0.8474428276921047	0.5180471313472599	0.29432720060360057	0.20591104195396184	1.3334946769474991	-0.40622915977936025	0.11819551167774044	-0.48064067088910295	0.8037014213800024	0.03149859033896701	-0.6740002914120519	0.4398976807678189	-1.0070955922713973	-0.07046706855846643	-0.4091078819431526	1.0342505472921983	0.7808629491828939	-0.8098840031127033	0.5416437066442485	0.686311741079887	1.5503339291174403	0.034374555176316976	-1.0740398114455647	0.0009002987690345189	0.07324811052157268	-0.00641763524399026	-0.5605631338690993	0.22042441674696645	-0.0721166285811406	0.10520672954824017	0.8511525727871866	0.4181011396346801	0.4491046229004101	0.5617801343396406	1.1972724412356504	-0.09963740444552774	1.0097883847824372	-0.7426848835406946	0.6404019221339582	0.3609260880971984	0.21879833925945782
-0.1271987300389388	-0.11899638432826572	0.5675065698365164	0.22029184286122372	0.4980943211561327	0.6857657293798923	-0.5102276347648662	0.3295237009567657	0.7597198328121335	0.601179477834152	0.13235836206060372	0.34125640400111323	0.04568429156629287	0.9294750283409297	-0.40930815978936763	0.3627540792505464	-0.8160158465173715	0.7733836392414288	-0.10316478955281805	-1.0237330366525466	-0.49918213924072286	-1.8015700811497322	-1.4105464327835626	-0.6583064449747991	0.09138415884811098	0.5078511125903559	-0.94920417831565	0.3031677339865601	0.5906644449632514	1.99765552339153	0.014702429598904256	-0.9864509734938998	0.015785231230825557	0.28833326520751046	0.6640285556644192	-0.1621381776306668	-0.3262586213334037	0.016417081050465472	-0.11891936756920506	0.6521781549398775	0.05875686160639888	0.5412703972359441	0.6188574043301172	0.9034240608501053	0.02161270398078454	-0.3684890107382074	-0.727470785613585	1.0455297423609886	0.6917160549456286	0.07381048871095465
0.3287058772985087	0.23683073557113693	-0.22613228138830194	1.0626857702620918	0.055038476235961566	1.3616530631123347	-0.21769891006267447	0.21816468644714307	0.49506112952118825	0.5489906945132669	0.2676459014304906	-0.011854743761154475	0.012622202853407396	0.5906534906237962	-0.017431190701374687	0.14105847601570498	-0.7886755262113561	0.5470677334443282	0.2946847898896917	-0.7280808013556019	-1.0615340950578254	-1.8424240801403184	-1.5281174186307682	-0.6034393219882868	-0.4367117041602961	-0.19408283916330096	-0.27133093341045056	0.057985082602678824	0.8669416671098991	1.7282989645068756	0.4376621776201358	-0.08441283503897049	0.07162527334149656	-0.12943301769676366	1.1473725123111282	0.2657656137351824	-0.9811395589389461	0.2302958230715	-0.1948858543674104	0.6518102727453886	0.19175459095566225	0.4576796721291197	0.4796068899409999	0.8253117439962125	0.2969746972494632	-0.7005411856110214	-0.23235267722450575	1.4975208440969017	1.0080718905185189	0.3825417363463853
0.5974061338836314	0.8067104295078215	-0.4929204993912376	1.1390903146873468	-0.4366766627994255	1.1759060865748407	-0.528416576435057	0.12136698596328627	0.9012112546943803	1.0421589313720647	0.6289716067235623	-0.7981316264571177	-0.017836884486237055	0.5256887939438963	0.10182799878806222	-0.587336241994874	-0.4658108994552665	0.22178633386978178	0.5916002547648633	-0.22597906779812676	-0.9384659097109028	-1.1195175725235897	-0.5113246908843948	-0.24426926707998176	-0.36711929241601526	-0.8144482589617051	0.5011192478708617	-0.2776493973396265	0.9316669301862731	0.6239341529891577	0.875025036204189	0.8436848595503392	0.05790658655419042	-0.888497058702623	0.9702478667795136	0.2261981386904228	-1.313349651950279	0.055509791375311764	-0.34325018525026507	0.4921650414849914	0.44567241474467767	0.5501514798116194	0.1497310142804083	0.9384622849582503	0.895580044442175	0.0698882359876095	0.28463983718066627	1.4964289760909513	0.5486766004743648	0.8691288053427781
0.5281090917687159	1.1184616555664637	-0.20754121567337275	0.3004950073425648	-0.44350914826299437	0.35299023044441696	-1.0709662264384452	0.08459630577928365	1.501794221091231	1.7015770505389647	0.8522820508179018	-1.4649598891461888	-0.13449062955912766	0.45020003904547495	-0.16039197119764337	-1.1744664451678895	-0.11232892306156	-0.1559534524723139	0.2898947007148422	0.11598621323089288	-0.5143993725052153	-0.11042729187874509	0.7022519772584649	0.212635573135511	-0.024229361545878774	-0.832834720713533	0.48328159172951535	-0.767739925362824	0.4397545293051587	-0.8887428289848351	0.6704514310415118	0.8489657910974	-0.12437863716658193	-1.1949822881686616	0.2950069173158167	-0.2685969507011503	-1.0054367856885524	-0.5029518113481068	-0.5522235007896108	0.05947717305931087	0.35916328796646707	0.9031892212832395	-0.13225595759764597	0.9118280436847467	1.4923516115628097	0.8103434135094056	0.42150553328458856	0.7201503148566635	-0.46107533008958584	1.1121817039253705
0.3312334149748679	0.7512134872387916	-0.1508951960080905	-0.7207753828177527	0.07102074680608138	-0.17719508292993896	-1.0507417645636261	0.2683823172877276	1.5899124010295242	1.8008260550401	0.8088491707002265	-1.28137642575028	-0.18900248724774996	0.104790062246922	-0.22647272522793657	-1.0319721696199262	0.07750124185273073	-0.4374598345977325	-0.39535390273456356	0.24478278386316968	-0.26912793780864736	0.5870214824003636	1.2674777928009664	0.5589075015011098	0.2541937808395631	-0.23341400996569428	-0.32227931781771413	-1.0916419638656223	-0.21305212725792763	-1.8740004144496647	-0.18306282944238034	-0.14214645312327523	-0.41985687327647886	-0.6054159854130937	-0.2638578186699529	-0.6279556618165413	-0.20405982023302066	-0.9038516109895859	-0.5522157357376697	-0.3079411681398025	-0.013595922159822006	1.184209096132389	-0.23161063081120828	0.5682095766406345	1.5724595393431802	0.4469054356361665	0.22086161519736872	-0.36153528769462334	-0.9734575574430405	0.9165170832848469
0.2769712114871432	-0.09249270011987294	-0.5151256565897137	-0.9954290731213359	0.5391714536540884	0.20808666662654415	-0.14192789410724613	0.62822641985979	0.9859205331799407	1.094374555601895	0.6136257734977516	-0.08832698593944424	0.04364799453623323	-0.24150584163899833	0.35071868117460575	-0.3783112069771575	0.12863807972284586	-0.3698444268792902	-0.8358798762498321	0.284049771149234	-0.14815605097722123	0.725909600855929	1.0680049457064444	0.7172238771136211	0.4295206139791572	0.48175100788463676	-0.9901856723816786	-0.8169049773266853	-0.3795182604332277	-1.5562603950465923	-0.8147626216652338	-1.2273478247059766	-0.5862989051012418	0.5036306369343049	-0.2592139455589927	-0.23977490593408107	0.5436983488865449	-0.7104113139594785	-0.21533072850034451	-0.29653593557480695	-0.17790053155485155	1.0806378110774415	-0.32509499195080993	0.10972236840980773	1.0242871456547302	-0.7314099156061704	0.09275301699809464	-0.8418669138270788	-0.39715490345614385	0.3773658933806867
0.32501367403534626	-0.5803141408974694	-0.45998378606272616	-0.29803650687073346	0.39890498809710206	1.1371907310251554	1.1547880412626326	0.8130489843044229	0.15765450939675918	0.14912062127885187	0.45175285904820583	1.4290236794809275	0.5400649851824295	-0.04070104135649778	1.193687980747515	-0.0033814748426737244	0.1540536101430715	0.1375638632763793	-0.7445238999689837	0.3169582473954075	0.2930267441966022	0.5651816095648856	0.5451326155112809	0.7110332868795916	0.6211630136075154	0.8153564601035861	-0.7051481638231197	-0.018470228483098306	-0.03723771903254996	-0.1067443916960162	-0.32351198844328355	-1.4940334814240555	-0.40312108416472797	1.3685185228668593	0.25339667890204537	0.8718606572980828	0.7942391564550831	-0.05290457172867606	0.1867181504109677	-0.11662860524878307	0.1664446094860521	0.753540634526189	-0.6376158672206764	-0.16138589437883297	0.3412062973319192	-1.288286364791298	0.3400740066145116	-0.40819203500931517	0.6265870946033552	-0.25183384312287965
0.1754542491633377	-0.0075267814547427545	0.6099457125032551	0.700026458038635	-0.25138317802982263	1.6884434274408815	2.0441974199135062	0.5070117478617241	-0.34719842478719914	-0.2126510761362351	0.428289562994489	2.303549322913159	0.9705639548953678	0.7805741948661163	1.4529074815978518	-0.2832210821664054	0.16263780418861085	0.7856555174222792	-0.43357379646478283	0.3535858566049272	1.1673914207757203	0.563963278980244	0.11014711654824011	0.607894922927664	0.8202483475844208	0.7524614538630432	0.35588096590440377	0.6295336069332059	0.12865682201057155	1.3558156316081924	1.1403160270574495	-0.9286687752931312	0.04970673858823013	1.6226397323368882	0.9371391078820797	1.9584922885121863	0.6314014367201187	0.6230405951939048	0.27353008827870273	-0.2699099070502962	0.7455490600619679	0.6713274925806043	-1.0159832385985759	-0.2305746379114279	0.15075097636246226	-0.29209166782511636	0.8176192363917387	0.24178375237547248	0.9608022622791823	-0.6619053434520464
-0.3194638008689873	1.3704167256600943	1.8075585104587146	1.1294500743067162	-0.7617447503511905	1.406147817964988	2.1888680024954077	-0.16478504659650453	-0.43076161731780216	0.24594070804420343	0.5245914129681999	2.135148442937602	1.0095900281555603	1.561625700890492	0.8036961726531405	-0.6798325032379998	0.08968674240539765	1.0692030570041768	-0.3166075147633188	0.41524141215974564	1.91601334836518	0.9026385034064518	-0.17598515449599356	0.5184079318136661	0.852743477898321	0.6495293188689447	1.2832183637047418	0.526255121713416	-0.37749088507673345	1.7394530649736988	2.3203717383301887	-0.24844660888348347	0.39488195947236326	1.503068418936905	1.5463424178512715	2.1718702110064765	0.5014166174796874	1.0921391013534303	0.06081920828892195	-0.8136801732660314	1.048386428877316	1.0008644863447533	-0.9610917192113742	-0.33620202008188554	0.5428795195241779	1.4653715931991436	1.107878696185187	0.22249752091536906	0.337807170040066	-0.5862312587850056
-0.9072473807449837	2.390162912383817	1.5148641311788122	0.7611514650078687	-0.7307593607734104	0.6792950633139423	1.8469016428261669	-0.6998059954054782	-0.3624554003734372	0.9517419153709928	0.6335131235679627	1.3641064200157258	0.6581787162211975	1.585645912812775	-0.14468748685230737	-0.4100219514538703	-0.015324881372090154	0.7756459504037221	-0.3587405544077564	0.5328395668503016	1.8495749625174946	1.2952203357674077	-0.4395415640830443	0.5439750009892338	0.5941784583822712	0.6919174234529253	1.443843040414528	-0.19189875480827615	-1.1175720028216334	0.990786543514789	2.0436121943625825	0.04053837963377039	0.3275777190523548	1.3276941637794475	1.986009499833379	1.3330809389469453	0.6294350115507626	1.4326510684319522	0.002990517474547993	-1.1113930080089018	0.9226691947197523	1.3429349123721608	-0.2123248113354632	-0.5559984480189978	0.9406307978167939	2.2080326505635517	0.9807875514411049	-0.4366845856975302	-0.32116120417512867	-0.005024876438252421
-1.1566269479330042	2.0383154877742684	-0.5329701308843106	0.12509435112225623	-0.524301254366895	0.13016212613687902	1.384961351211687	-0.7293825104579147	-0.3113227412439529	1.111685606377525	0.6349324489415121	0.7311618073775291	0.21686974606465348	0.9071696958558167	-0.5437762497443577	0.5141308954975006	0.03448265652011853	0.2483850544488358	-0.17767937715725196	0.6527197311671503	0.954119493509518	1.2851451731498122	-0.6894406989972508	0.6260669913679378	0.13783290962304692	0.6201865810957393	1.0401687362475487	-0.7976641935548067	-1.1501542349233544	0.052580405935524904	0.44968057655459226	0.15786420861276498	-0.03088193144824363	1.0176794600983399	2.125658211272163	0.09732668628414949	0.741572794465679	1.6425138377908943	0.45143284324993826	-0.5185261527470633	0.6764164195313287	1.1722506713202865	0.7881928968831744	-0.5927585151286842	0.7010060883783564	1.1301977367827278	0.5813876758033244	-0.8079095607775184	-0.013560771001778034	0.7099981518917463
-0.8736634989171443	0.4916844711231974	-2.4999951627108903	-0.13216662367421408	-0.7958849327299727	-0.11648871018325731	0.8870925658840835	-0.3809601533618902	-0.14402978458398302	0.46436518748758177	0.4825590365453011	0.538222241858372	-0.02772075466075206	0.2584945953863297	-0.25923537631214216	1.2011028668496522	0.3292873370819438	0.048734171242256874	0.39809209506632964	0.6302894744025318	-0.024172728380062857	0.7319554985523978	-0.7578230102904152	0.5075751114808899	-0.26488160384362563	0.10984706824616185	0.6858003544663342	-0.7449761754469655	-0.18019683586155424	-0.18778195442658188	-1.0911002734831818	0.5596684257833858	-0.237539888650064	0.3236988434443967	1.77608886348043	-0.6560836620158326	0.4729234794937817	1.463766278499096	1.1746594106985613	0.765949405662345	0.6079743246842492	0.4359796227130306	1.2109544000907975	-0.10909342057220797	-0.17306628701450796	-0.6869389590441005	0.16957803058889817	-0.23014042271257487	1.1588999893781209	1.0208501920837711
-0.2522102513495206	-0.9937930454935566	-2.2870707153342145	0.1025348491061083	-1.5270385942583533	-0.3778445113548665	0.3185714785346381	-0.06345809949415626	0.283287327421426	-0.5388170513058742	0.2490604937479699	0.4743437890831391	-0.03564348489368386	0.10705067220276329	0.06538749366836083	0.9216628369354344	0.6804707932206993	0.34075010789947174	1.0763294623815465	0.38227861927815904	-0.3417959694066456	-0.019979968332757184	-0.49725160827831505	-0.0015980282950503765	-0.39381786409133707	-0.6578195687370383	0.6529560901218106	-0.16468765592142431	0.9959798650452395	0.22448044093913416	-1.3337699532346838	1.1724448651320734	-0.021315155414150192	-0.5841266552015338	0.9401893640123425	-0.6010754764246495	-0.05963505903798448	0.7604698789787157	1.561505311754307	1.764143833742456	0.6215842407402705	-0.4214056097643487	0.6985016172650722	0.7654896077951375	-0.9878120840403938	-1.4847410268790198	-0.1863404400304508	0.8266647197963812	2.1134041795265506	0.7408159766407603
0.32250303154819243	-1.291660769083788	0.05305824136527021	0.4082547585069837	-1.827458091649613	-0.7796697881929664	-0.13059383714087847	0.026151565381583915	0.7739496091147132	-1.1967622153525201	0.07744312109887061	0.1115638683205283	0.039303772450669676	0.07293061458189146	-0.1346826968441817	0.016311851976429644	0.7768564007262604	0.6986969540984945	1.4473905547186052	0.023780539002537182	0.019703663297719606	-0.49082905840411495	0.035522672436920956	-0.6894286482962735	-0.2082185515722209	-1.0235138193562832	0.684917204420789	0.39815766598779107	1.3473124292326273	0.5535651610201414	-0.35321876955273895	1.3878843176373596	0.39600518965443254	-1.0563464626065362	-0.028964155159181784	-0.14496561033116231	-0.33358825039866224	-0.08459876903818665	1.2945024632843225	1.7086307350673287	0.4244674908663558	-0.9792908047425669	-0.19123777928536156	1.4161060472048241	-1.0571291106100247	-0.7430500591698947	-0.55557779670181	1.3047510500202284	1.9856019279816755	0.2753151118090101
0.5290328059069924	-0.4526158346327549	2.260038624368567	0.34697976713166495	-0.9163291014189369	-0.9976004747767387	-0.15047581087365897	0.03597888071260525	0.8762856965103575	-1.1471381932446723	0.0589840898011952	-0.5321141691764969	0.036327154527771834	-0.4955162196188939	-0.6614447277213318	-0.4728367231820075	0.5095868420136886	0.5851354157896318	1.4186020165627242	-0.2055608161421032	0.4739852193992932	-0.5748811719889878	0.5976779642782483	-1.0313088445675596	0.10339903516323516	-0.5775429941733751	0.43173796157449484	0.5658971624933001	0.7463268428090324	0.33910556791061264	0.6688074232331094	0.8234331856796334	0.5427506520508617	-0.6641996162822416	-0.6803485898000583	0.10303944039626399	-0.14272276841803605	-0.436429802984136	0.6795990228219486	0.8207224962442045	-0.005053635717243787	-1.2087156757696575	-0.5271069531610261	1.309512348337762	-0.41096751023318007	0.416845509255261	-0.8778300995380307	0.8325342329026958	0.9533198051820521	0.19125949014051719
0.22851905109317208	0.4885208738667791	2.3474406624205733	-0.14445795379104548	0.792003997480144	-0.7398648507061383	0.19126468093646454	0.09928992233090166	0.33543826931082915	-0.5838723660142363	0.13704406403768932	-0.9766825325435182	-0.1253390887354989	-1.5104050561372515	-0.8728895329583335	-0.025675282204266934	0.0476507141538073	-0.03956987726282817	1.1762833532572199	-0.17191405357410083	0.5543064500752942	-0.6361557910403388	0.9217396819881013	-0.7622351090328955	0.1827916541690438	0.24472818949862932	-0.1478861382207313	0.3516174604105803	0.012410612641236853	-0.11765228404472654	0.7447179790469957	-0.1494982746242167	0.22588889550789643	0.1681992914174771	-0.895525507230767	-0.05755243707944747	-0.010976851419829337	-0.1415618142613347	0.2338033796314621	-0.02151401067889682	-0.34714369725335276	-1.2789366727511933	0.01738706279916865	0.517477984627627	0.2394340829013065	0.6872142143579093	-0.9491236803519032	0.11306228106857757	-0.16361761786222273	0.5211730939911989
-0.4673735280212017	0.6439642352524442	0.7070405967266324	-0.8332506443633779	1.8901841864212572	-0.26728714054474123	0.29439962428175515	0.03493046421161223	-0.6098174281686587	-0.03246064473514298	0.12739252313178218	-0.797332100714017	-0.46359371138487154	-2.071962932519407	-0.5510745641917149	0.759243811754451	-0.4129402989748044	-0.6845581280755434	0.8235436346238622	0.020111200456177827	0.3354219181924571	-1.0348646630372902	0.8590223857265884	-0.28372059977227926	-0.2771084471962569	0.5169496001478399	-0.8357856291091605	-0.04814558993477663	-0.1497738916120961	-0.26645931718854726	0.004984323233875183	-0.7929512709663005	-0.2791157031385822	0.47805170181144685	-0.9616617857465395	-0.3705987949948171	-0.5883415338602087	0.20092962096093098	0.060560041807680605	-0.28692242000376594	-0.37542265822318127	-1.1928013484566415	0.8289517775563531	-0.39791426680195147	0.23206655789425262	0.03059743008169922	-0.7355354066140829	-0.04833191600904039	-0.8532010293436475	0.647552160533316
-1.1280083130678438	0.05700371855667058	-0.6129170591085382	-1.4743362470329635	1.4311046547658917	-0.16473663008227418	-0.3792948556130625	-0.4143269776344808	-1.412029305119924	0.06743007226358225	-0.1481913436247061	-0.10402801497462778	-0.9095856310632349	-1.5459751072733212	-0.19182144116308997	0.9061178604272263	-0.8427749364796799	-0.8978834447191409	0.2762116492654059	0.13935435798106394	0.14038136963349562	-1.590921931161938	0.4309200402532273	-0.2836560445519739	-1.2020551603468506	-0.1420914130725867	-1.4002153295585147	-0.45283146748202435	0.033765042667534835	-0.06969255937036467	-0.6743121128722966	-0.8085278845429761	-0.5783086956587458	-0.21370733178777396	-1.1584718507410907	-0.570923040944565	-1.640437932728778	-0.11851822246985595	-0.19535057448288173	-0.2599933231862231	-0.2954244427775056	-0.8244407924992542	1.0245481750057461	-0.9684671415807327	-0.4036831205227045	-0.5502327668203669	-0.5410814597161668	0.20924306200722953	-1.2282107787360983	0.002014942015203929
-1.143324412678483	-0.6179704706245338	-0.43628071989086364	-1.9046477482021906	0.035090506863631805	-0.6023063645489829	-1.571747597522526	-1.1011905245965277	-1.6654862793883265	-0.32163412162250654	-0.7095488372010472	0.5136666544576518	-1.2483189775162318	-0.4559928616805499	-0.35227181150328246	0.21202525525358246	-1.235496505291056	-0.7489821537746055	-0.43742517650757773	0.052658208783539086	0.05314692052489269	-1.6512537817573905	-0.18826858149056525	-0.8911441844640144	-2.0020667220174966	-1.0308978745350093	-1.6596390285823417	-0.6710350097583047	-0.17269221688498546	-0.016784045429915833	-0.7455424281038362	-0.5643563978499266	-0.5907038517324467	-1.3383120470064065	-1.3675912736286528	-0.7016066487701533	-1.9940962300964593	-1.075638560699287	-0.7741794822354487	-0.49961592695960877	-0.4967583378280138	-0.2790761992642549	0.35934234908212787	-1.1752926865245215	-1.0491582124684415	-0.4241307066650894	-0.68528956124928	0.05362087607084702	-1.516760670907343	-1.2012470914890034
-0.2076415201287963	-0.9710135509723645	0.35021676002206187	-1.9662055994622427	-0.6941922495511689	-1.0650171314583257	-2.333650745041331	-1.4690279110214253	-1.3740267308363745	-0.8233066546825292	-1.3627546531859396	0.5064773224276423	-1.2083303421191318	0.02550162030741775	-0.9029790983264963	-0.5881492915272993	-1.3938534479182045	-0.6675685266745889	-0.9762674130366147	-0.18112312305046266	-0.09462138810905094	-0.8095963373793121	-0.7362380526308434	-1.4173047596565571	-1.945636658329439	-1.0633200858089769	-1.4450252335957676	-0.49727299331404295	-0.9555703826627288	-0.4264461002409405	-0.4822999578665094	-0.527445077308801	-0.5443374937316409	-1.8793554640883183	-1.233758757060079	-0.9301343105750909	-0.8139858775512697	-1.9066054913728736	-1.3816424015988673	-1.0689912082104516	-1.0236391508272493	0.031147513467574862	-0.6155444043491664	-1.233483601174743	-1.179016830647265	-0.047355195617747176	-1.0534185264180242	-0.8359575384637732	-1.5959645331151042	-2.10853932148577
1.2202873388122397	-1.1560065771886177	0.2572780511088135	-1.5541031572715378	0.11669958434332892	-0.9610776363246322	-2.0318892288088373	-1.164973111780289	-0.8568918276881454	-0.9828794679538974	-1.80229495938253	-0.16791850628165694	-0.7398257703374611	-0.5418436610897085	-1.1542305844505565	-0.777232810494454	-1.078692968485903	-0.8878376829176612	-0.9865855522875947	-0.4212519117066835	-0.343495391854599	0.46641842096767	-0.982967405769338	-1.14934511189874	-0.8714996364884102	-0.020690764708422526	-0.7524639165368434	0.07503341160306305	-1.6368784109332195	-0.999086016464789	-0.45051781721668344	-0.6810640465946347	-0.6128989781106934	-1.4847918415965047	-0.7145738165830233	-1.1925769816009417	1.146388008518022	-1.980912133679663	-1.5112387951734525	-1.5090766089176115	-1.4735749604824362	-0.17962270558873655	-1.2254317666196328	-1.2067462908679658	-0.8689277340371386	-0.1939032354057921	-1.1712478980076708	-1.731016205385068	-1.223465696652389	-2.136587271734736
2.1003827914137054	-1.431018565507851	-0.7527669831315467	-0.8153999403649977	1.6747482961453397	-0.36362724600514873	-1.1392140044467938	-0.5342418379461522	-0.4725645005174592	-0.7165971692198975	-1.8219828303219492	-1.052753369108465	-0.18611635874177715	-1.3146664983886849	-0.7158734721540202	-0.4942247199315348	-0.4072844471635432	-1.2057862861219018	-0.5640195895144688	-0.6046640262751574	-0.4721351847680136	1.0947615315708967	-0.8685498205425957	-0.3073157131551524	0.46644275995383794	1.0754922938053595	0.03209500421387667	0.6983717111905324	-1.4949971436716138	-1.2092991256237862	-0.7514581487897845	-0.6373866644917294	-0.711883042113845	-0.8114582120880602	-0.29852552147244055	-1.2113765629800406	1.973142677338366	-1.4944927505890029	-1.1237169301218237	-1.4894319095196893	-1.4827778048646758	-0.670798121735512	-1.331204172025661	-0.9990553571162705	-0.6239991449937529	-0.8753651887898378	-0.8069844708196221	-1.7388471372842296	-0.5583427806158947	-1.5831525040352608
1.692309150339072	-1.678336250614903	-1.2884916354168385	-0.1499541941109262	2.408477502200116	0.07207197686978119	-0.7667706429529298	-0.28143070845535745	-0.40001894003570887	-0.43395869474245197	-1.475935023870156	-1.6096034347835906	-0.035484074679114776	-1.1806702115702608	-0.010205335786996768	-0.43313540421310937	0.1177748298424821	-1.3029831564203294	-0.21861410550180538	-0.7727031304446398	-0.34734758830683765	0.4279353086081088	-0.5489510890853192	0.11627610369279588	0.9548150083953515	1.0013760169763546	0.30360153766212183	0.923554361198498	-0.6586558697767377	-0.9891708748079109	-0.9686022807537091	-0.19939799239388595	-0.689644050480594	-0.7071184772593886	-0.5076308093465562	-0.8857832913800372	0.5558827731985546	-1.1393809161862298	-0.7829223439987927	-1.2085704374504431	-1.1676611118967075	-0.8967502594513974	-1.2592761387779081	-0.6636196752954211	-0.7774784269816624	-1.3800056715887516	-0.3196917202641651	-0.9727246429635659	-0.14711724286680714	-1.2003493500009863
0.3169749480514575	-1.566622644871455	-0.4874144748029198	0.165341574495098	1.6405198971898836	-0.06716042569222448	-1.3375573557892706	-0.6069933181929174	-0.5585577804015907	-0.6090842821344484	-1.0280811476892293	-1.6189449334468835	-0.4039152153272453	-0.12334750221974289	0.22861397150053223	-0.8491146783344207	0.1819875711182546	-1.1413721336296165	-0.29995879309658324	-0.9562569436921902	-0.23178682239435514	-0.9492481217576157	-0.2743919651264641	-0.3860368979184551	0.1888534665954279	-0.3056730235283561	-0.1426340928511052	0.6661369090534276	0.05188889849781425	-0.7734338655624929	-0.7669846373837939	0.408919806397789	-0.5656458654479993	-1.193186364209366	-1.1981389984911257	-0.4952542525674696	-1.9985438161015283	-1.1873244772584524	-0.9905205455047121	-1.0292131010734071	-0.9301636554877007	-0.6348022284358653	-1.2211521276439288	-0.4817310762528755	-1.1254066973351116	-1.2351670592584274	-0.19836484364517595	-0.4435876712645584	-0.30807309303220914	-1.2488550421993183
-0.8797129266334673	-1.0615956785468097	0.7454770834861959	0.3307581136989493	0.16072692359988924	-0.4306693836678109	-1.944362943282863	-0.884258449853663	-0.6638562743847636	-1.18243486395625	-0.703322760767785	-1.2305950114635484	-0.82289557612015	0.7502372863756219	-0.12465298369554681	-1.1639020770542319	0.16392713587318117	-0.8874866808789365	-0.5911047952452261	-1.0707066984942808	-0.5124429128568302	-1.6158159787035618	-0.1811731069405718	-1.0050350741174903	-1.0389530891542187	-1.5968235293868898	-0.7272545311758268	0.2964464008845213	0.104992032534327	-0.8522656415636145	-0.3128428369345931	0.8857234159459475	-0.4249201452068071	-1.435946742963391	-1.5357536098074716	-0.374504211138499	-3.2560630724253214	-1.1562841045006094	-1.4962587088153927	-0.904946124889887	-0.881133511237974	-0.22906050084193033	-1.0092184818333172	-0.6005102590733183	-1.1511232007908292	-0.7038516511452634	-0.32181421795623216	-0.7578792874339128	-0.7060982058391853	-1.1889406941724434
-1.017910781452061	-0.5166875874107192	0.8622376415201736	0.811293663594576	-0.8177648670967571	-0.35806379560559054	-1.2988848015508854	-0.37670212227888394	-0.4342638190016447	-1.5031806045275349	-0.4812066647072164	-0.7205473480916978	-0.6776420548172032	0.5581687572233529	-0.3871865916124335	-0.6639683637786722	0.7618869489735983	-0.5312307875140915	-0.6114770902585853	-0.954971610524064	-1.126924674173216	-0.6617523887210521	-0.19349619496234946	-0.4272501984525706	-1.4598358032158	-1.6010577821610175	-0.577608510062211	0.17946894164614127	-0.18122879226803348	-0.9272257456474383	-0.02568529783047667	1.211906891167927	-0.14431884861336672	-0.7333814210672321	-0.8216209309440404	-0.4562802672689139	-1.9110815411319129	-0.48389664288627	-1.4744544118071143	-0.4292756855687473	-0.673610851705267	-0.12912908854707916	-0.3222806988389954	-0.7235037956756006	-0.565429220845173	-0.22962958901865452	0.011457889082281571	-1.29946502410784	-0.7048369646756627	-0.3823409102723522
-0.29756802650330116	-0.19930381014849133	-0.3254216624347423	1.667056821589815	-0.9584893015356328	0.2574749359985648	0.6709023939425933	0.7998039394928992	0.12559364676680332	-1.012040948893336	-0.17884582905219906	-0.2637591369610326	0.09965022647974442	-0.3006646103854135	0.11636727760910259	0.588898180269231	1.9915839222560825	0.16107543357354864	-0.24799649586788472	-0.5322743046361121	-1.4826214970439158	1.3312546776474723	-0.14539604828959304	1.4804148856544241	-0.5985251068315663	-0.3564285278564883	0.4810650212179483	0.23726689640166101	-0.1458394929771379	-0.5097614525008223	-0.06810678469467121	1.516082979238651	0.5330917458913375	0.6253209446742912	0.6688468199490759	-0.3253493333592806	0.808601084095077	0.646561643999892	-0.44905780977763543	0.5312837843044415	-0.017449003460724144	-0.321532025560283	0.7417983723024485	-0.3940366814080767	0.38903897823618794	0.2143955903661859	1.1374557622279462	-1.0002787864984761	-0.09557015876991354	1.055010786066281
0.33207603944397873	0.06952130988404433	-1.3842514825722212	2.237852321014398	-0.8580789083091646	0.790141374476951	2.4400936756859526	1.6707172284976926	0.6188299198750112	0.051049032792424495	0.24187259127871996	0.08371858208277613	0.8706691452031204	-0.6743210836626298	1.1627644292172516	1.7420827573328173	2.8055908457188963	1.1816110281310737	0.11230151361859528	0.0644452561959993	-1.098449993805047	2.738363998749668	0.0012120753341948536	3.165822410346176	0.7556936750799513	0.8765384506156653	1.575717494890512	0.12946723929904702	0.3525216071086297	0.3373300297911086	-0.23115184030321698	1.6943894107785114	1.5227972108779604	1.6040916888310863	1.7984292515701217	0.21905694681444124	2.3912738135593528	1.3865954131112628	1.0791351920320047	1.4827712356694056	0.7864105286750925	-0.3860855309264924	1.6683294277002227	0.36978904973317916	1.1386456615722171	0.8587750729209541	2.314155056455248	0.24234350861604484	0.6690536069978892	2.2741672641203436
0.23301079034663746	0.6203417958385706	-1.065072927758616	1.7366559882971868	-1.0091537365132894	0.622546428214671	2.354032412549497	1.459400176468595	0.5466624686858177	0.8143610299141557	0.5226427314582882	0.28992154813818677	0.934095666630433	-0.08125355574185036	1.7411306786530758	2.01538396999969	2.0623042002085623	1.9429470999815341	0.11278943231757589	0.5466782670182152	-0.22746748554069682	2.4017950882263888	0.09519706863714848	2.9107466345904167	1.413825693709999	0.9889119014480281	1.624358864832535	-0.1794312085840571	0.8080550905536551	0.9255086524738108	-0.25877471370354665	1.408813054132729	2.1647312157372616	1.4826315189665218	1.6085183334207664	0.8179699697075444	1.6464399474591844	1.1525555570797401	2.053977310719705	1.755914836412858	1.059390525023112	-0.07039485674955372	2.0073436336840955	0.919634512737869	1.2693252110716433	1.4075171616687605	2.3221688269733796	1.3202739278463897	0.981818748048002	2.5403449946735046
-0.33890138349249416	1.3628396047453024	0.1725375688013716	0.22164772897138568	-1.1281477965739266	-0.10973688901272084	0.45167811430165355	0.49238383021160137	-0.17703655012157374	0.7496798719644205	0.3765686712200906	0.3352468494854566	0.31163435531143485	0.7422840592775581	1.1130212864880848	1.4126529205235019	-0.0871590293693436	1.7135211348687254	-0.11443336779901453	0.6895680018513736	0.3550631769214513	0.7054116021140217	-0.010920508688494786	0.7770172446901014	1.0438162347305415	0.1346159413155886	0.5125025749255937	-0.2793159278034222	0.7547309971059959	0.7163362423849206	-0.09694030936633918	0.5428447106194934	1.759206162199785	0.5641007526665375	0.2377927398630201	0.9426281755930077	-0.15652819243612565	0.30617290006931047	1.892141081754991	1.2387908966793877	0.544527343705767	0.40403575791693425	1.777512044162539	0.644975541536574	0.8618615769794236	1.1142580903084693	0.8812465843581693	1.2006475942944705	0.6915156949167122	1.9029695273691616
-0.7043717383559243	1.7471447541812541	0.8492556424886405	-1.202292446057793	-0.6868784115804474	-0.6845171507819968	-1.4132017126719316	-0.15496149038957927	-1.011637559820781	0.3274385135941636	-0.07713084984230778	0.29455519565142974	-0.22796655798833185	0.8077370722018427	-0.32486629089739444	0.5476347441317367	-2.077793718752275	0.5039437605114756	-0.19998766386788508	0.527157905372255	0.20755671534338146	-0.8683790826597649	-0.22127710265645498	-1.3156063231760167	0.42369684334809343	-0.6071116149691893	-0.7431434360691194	0.11453422449258396	0.32708966707314435	0.012077069763412364	0.21533922575946196	-0.49386871218470024	0.43566782734992215	-0.19921336902368106	-1.2304175373828015	0.5837157114489779	-0.8121562676197074	-0.2165098709630814	0.9955234546252258	0.4830340565755977	-0.17903583656928523	0.6927472522004307	1.3476886677096658	-0.24837230867544394	0.39306485165777844	-0.1868524342859216	-0.8015011492623517	0.16008808504248498	0.14269541522371398	0.9857003446180781
-0.6007155262133267	1.390687768537933	0.4029584790479317	-1.3573443148648414	0.1585645345414146	-0.6487680570544494	-1.4294117240861977	0.1037882095531542	-1.200553653686981	0.4643264444019897	-0.2791713582574118	0.3347078623749485	0.0003629553396904212	0.11269238443891565	-1.3354858974882835	-0.051142304664122784	-2.4384064090400424	-0.6712765797734042	-0.13903066637592518	0.31964672053091703	-0.29878755486184355	-1.2131425759749062	-0.2221678924441717	-1.6003104472671303	0.4455051723372496	-0.5244136962070907	-1.0748078851885452	0.6059785284122874	0.013821314568942344	-0.3286845682924589	0.7041179669122514	-1.0731256878972988	-0.7093452598137654	-0.19292873574569627	-1.8067311946653697	0.33635404752444653	0.38753681630890147	0.10726434833027165	0.2411308031150068	0.06555439748603147	-0.253691394117995	0.807060730093585	0.990421549454093	-0.829980554622098	0.29735138670759487	-1.48304024646792	-1.1905877731946808	-0.5538641893285758	-0.2735483064399534	0.27971664671894425
-0.36143010901223516	0.5953601586244757	-0.16517976838336548	-0.18329821882960498	0.5668514429698722	-0.3048536421867233	0.2810727970021159	0.7068423732840106	-0.47369929798823973	1.3176593717740392	0.2143533668186253	0.5400911424811324	0.8140773612415199	-0.3653918813864907	-1.0156658456787453	-0.3036322626267172	-1.3176862625277657	-0.6778613178384003	-0.3504252357774421	0.29343732783521365	-0.4624870548213575	-0.5638325583220424	0.18526675128174355	-0.3129112548407731	1.060519664625291	0.0034646041015039377	-0.46508190965093954	0.42018974135479026	0.019924277994963793	0.14610710700337817	1.3151926784121528	-0.9351104782798142	-0.5958097284770039	0.32541194719827055	-1.421985841950322	0.6853358379054616	1.9975595692688386	0.8960164351261053	0.08929057033031722	0.010373535056272991	0.505068926344529	1.027160602254652	0.6463348403302547	-0.4118106561734075	0.5704132147148261	-1.4791904520358818	-0.09001894198300059	-0.1795730968758096	-0.4488470411030355	-0.18738636251388996
-0.32619503723893956	0.06959563827087405	0.2767067626988139	1.1733975858983694	0.02299058323354666	-0.2529892174158557	1.8148255537924396	0.6614205964252711	0.6740619073949907	1.9102286995262072	1.1383791802335959	0.7496299213886863	1.333407598046728	0.14143064708834155	0.34460441137477554	-0.35511600468572074	-0.24406557675780213	0.5402212890133263	-1.022799302269006	0.4062873326713383	-0.09824046799291357	-0.008303643082853349	0.7879863020070739	0.7325513987704116	1.3919582895982625	0.11600946265932309	0.1721172499618808	-0.6528239415674152	0.10325498979885454	0.9782483454522306	1.6773963422240856	-0.36343696270782994	0.6780955171711062	0.6341815023217584	-0.7433151756648251	1.3412045842374538	2.153837208035628	1.355908079216865	0.28579030425372937	-0.05358164589081878	1.3635546296611463	1.3772601589511129	0.12422819274024569	0.6831676156567261	0.7818062786089488	-0.08877969356201665	1.1237372227298161	0.788827931880572	-0.4600510491578979	-0.5538068053222447
-0.33665929899943875	0.16775107935127467	1.412451240491799	1.5186291467385515	-0.9141592719994557	-0.5873296829395832	1.5529591377546388	-0.21041293315103368	1.4394844300976983	1.2001859673979378	1.6346473391662593	0.6594403940451922	0.9585648599480193	1.2840178955944026	1.5543839618375515	-0.26622584733582677	-0.34903577704218375	1.8010367619397674	-1.629863228983124	0.4011380231211861	0.2871268333797525	-0.18344072745764978	1.0808628608305824	0.30042913164919793	0.8384870476594398	-0.40115901797284614	0.11739596501868306	-1.8075818848883944	0.026520817757754736	1.3369376098431807	1.2822374064649535	0.19245399687533313	1.8179992056906498	0.3680013516513928	-0.3128027453625618	1.4996917154560945	0.6518250493962049	1.1306282750168384	0.34892723778169715	-0.29357119441710106	1.439729071843332	1.4494102739954782	-0.5646598458456262	1.4471891373955423	0.5209162879715391	1.3605185255602639	1.0468288589203334	1.3642087800619835	-0.34003370834842617	-0.7581797829122763
0.01979568576099437	0.5654659047792057	1.8292382481090785	0.7691580955288179	-1.1278343373643045	-0.7484830656862648	-0.10570053935909353	-0.988418509539124	1.4298888745539116	-0.5611396111712738	1.0980132065163977	0.1574167627054339	0.07038391952096835	1.9903301383155008	1.6233711420513293	-0.05454013150267018	-1.1238025846996202	1.8449941997484942	-1.4049937251885638	0.1107336921010926	0.1684069873312449	-0.6247989900056446	0.756059876041569	-0.9228186724330387	-0.1714185872151025	-0.8291363112580091	-0.3915031401580787	-1.9284983079143787	-0.0779170923485572	0.9348953807743338	0.07411397620626965	0.5052342102293126	1.5989651294304494	-0.1336608937283015	-0.020191794499602473	0.7838935409872759	-0.9226989064818589	0.5780050901022246	0.1468673551121423	-0.45496049783108616	0.6253361198495365	0.910013832813824	-1.1489621495127644	1.2386482240360994	-0.1250554196022994	1.5955894295451782	-0.19341905372656973	1.2551086714075155	-0.0863970345035954	-0.6324795017954092
0.7787490906416726	0.7201031645344821	0.8256627890189262	-0.12107540621184652	-0.1656606739362187	-0.21000480463562599	-1.2368017138490877	-0.6836423434006589	0.9112608916269825	-1.8461069353595831	-0.11795953068039718	-0.4670617394914835	-0.3513601355029852	1.5939910861388236	0.585857189763818	0.10934716598008071	-1.1583637705914838	0.6005449021189361	-0.3194831277619125	-0.3309579543791116	-0.3427292848281817	-0.4314763666489458	0.06210880389396655	-1.2960361930509963	-0.6608393617568226	-0.3735990740776198	-0.5998891385165854	-0.744759085300927	0.0493939277154994	0.2633015448314291	-1.2360909854051993	0.5322611933970375	0.10059968921080925	-0.24681730394586565	0.5611560812664446	-0.2523880850843126	-1.0088417129454097	0.2762717420598564	-0.08709893796256106	-0.2760960945778029	-0.35652897137126643	0.047619283393799706	-1.3575199346701734	0.36742504988685826	-0.5633139237022562	0.7844630953734439	-1.171356225297721	0.9668234998124583	0.17606852531718092	-0.25643588833577574
1.4363279714163981	0.48481383798599065	-0.6723241787611267	-0.2855376019824274	1.2580444329214755	0.8386290049791193	-0.5386199539085054	0.618933964798504	0.4140159691100241	-1.3784298971687572	-0.9670882849438579	-0.7195474741654141	0.20861066717301363	0.39875004172000844	-0.6651846833562549	-0.0179322733367025	0.07476876813415374	-0.812505348224303	0.6886746009905741	-0.6367313273715552	-0.6521624284356035	0.5887033558335111	-0.3905027033974942	-0.21959268334386828	-0.2183818862381699	0.8664002514153372	-0.2163742217408202	0.8577225706271451	0.32900701724223286	-0.03395439670086064	-1.6681120678142396	0.19680753827163608	-1.411385224024336	0.262459189405912	1.4665037809125085	-0.6922837052488373	0.2904938987599199	0.39690217393387217	-0.166449821645166	0.07711723531924806	-0.757271528266699	-0.4227594682998632	-1.1788352915416769	-0.36411561058181674	-0.2432879613891201	0.1296746886415534	-0.8627925936663277	0.8704509400349447	0.22193995389347246	-0.003988118295946898
1.4795539668294635	0.130733654769886	-1.2393292391350605	0.20338911491385672	2.0317778800798747	1.6342772143336652	1.2558720241429966	1.8162864498923856	0.22177082814686216	0.5055776850809732	-0.7335775068630045	-0.34079560860387625	1.225037006513549	-0.772605829612084	-1.2489593436364348	-0.4342315054787849	1.5689102118725058	-1.296146741505391	0.6832364402204234	-0.7094694002330019	-0.39045294350305987	1.6244604372086848	-0.21069169258425846	1.2483377958254256	0.5766767424674393	1.9317862649414426	0.31898588616439744	1.7121386889880283	0.37724635913473115	0.17633763687077106	-0.8771643362228007	-0.5329720126797898	-1.7872893433551118	1.0174056080795404	2.135644464349872	-0.23930346820903461	1.4857697840097643	0.6128196559148338	-0.17165738998992774	0.1798254069573933	-0.5183431310738804	-0.13806730837656525	-0.8437833401476607	-0.5019812568729202	0.7475106224761556	0.24006768303667397	0.23698104265830178	0.6665998935159201	-0.022646740083278633	-0.16100512794062025
0.9448280844609879	-0.12549864884847015	-0.6398291389111328	0.642148362642522	1.7519836556359132	1.6438504990618807	2.2427661573179587	1.9396847704951414	0.28078879085684283	2.217062403007578	0.28020309666686327	0.465308265673348	1.6683480465905904	-1.3309752287538432	-0.9948303438168171	-0.8071086486116186	2.0078163494216033	-0.8203457092657177	-0.16536593579436962	-0.7399114346795955	0.23009684575206518	1.7265462116191959	0.4202644184252917	1.7590079827726144	0.8620144620795961	1.9732600251475265	0.5317425005255271	1.4427154667901663	0.057055869141174	0.5514430279857722	0.5044083598809146	-1.3412281712893388	-1.038020099546403	1.4356482217857858	1.9578066421838722	0.5286051197719968	1.390057433567387	0.546292442589099	-0.2277155022016174	-0.0863145967990497	-0.1478813724171907	0.503913161266968	-0.5851961872566162	-0.17652445654023038	1.6764095481353891	0.4207696136921278	0.8509887357020166	0.012289636230321633	-0.3525949619064408	-0.596812676899434
0.33637463672259654	-0.36744183459636237	0.04925339722676166	0.6357732942844575	0.9386596681493594	1.104653017071223	1.4748399058417347	1.0788548085487846	0.46247750385917646	2.5675967823368797	1.1364173771757669	1.239752266175186	1.0490250477598886	-1.1852281304877936	-0.39060923062446434	-0.8221407397325372	1.3024405510706238	-0.20685573115415948	-0.6932679781181429	-0.890868168701279	0.7733435221922947	0.8178955911694176	0.9925354209774728	1.2215842402743464	0.4282932482371959	1.0735690536846063	0.5761368358017122	0.6098401247986819	-0.21783717290251547	0.7948536232343892	1.478889459810458	-1.6086593733130534	-0.07948805531614914	1.2877778171976828	0.9469100122321692	0.8726776688512946	0.2599510248804034	0.2075884062373305	-0.23088905764122394	-0.326037772932966	-0.035026111554219794	0.8140063128184882	-0.44583084677256696	0.34741736096928655	1.8169838407808703	-0.2154675580490014	0.5042481585917606	-0.6541534064064439	-0.4997803757823502	-0.9044202429460517
0.05653329804844404	-0.6905769395718989	-0.0756479187157696	0.47899179584339124	0.2834473812415825	0.7046562559696514	-0.037160296590965286	0.12039931409910408	0.7131765245379434	1.8146744517780615	1.2396233571927238	1.6441407817235265	-0.15404053193793477	-0.5451650482202486	0.019673480919498137	-0.5531151021748982	0.5605275102130308	-0.0667822400396373	-0.02961225852477425	-0.9496146545249505	1.080565455086889	-0.28190655647541496	1.1896214481603113	0.6707544145668467	-0.20281281060847953	0.08487192981924625	0.9582638779206472	-0.052544251971995866	0.06816940183839183	0.9148119465702291	1.5695316732203073	-0.9941187229096357	0.3449468796595087	0.8359647531351881	-0.1952178435306404	0.6627136232998468	-0.7287344233176207	-0.03606037745358652	0.03373469750100657	-0.08591731424011817	-0.06266413104307987	0.555417434869477	-0.31410711681885684	1.0171171306096214	1.1176943676135145	-1.3506236413257986	-0.019030487204770043	-0.4350656848747775	-0.42670606331394706	-0.8166530696126737
0.05202754114844824	-0.8905370378428555	-0.639888500614349	0.5984348850665991	-0.06322697578602239	0.7911395349399986	-0.5274665938110172	-0.2554098902133068	0.9168318150156348	1.0106089097163944	0.8009089118482341	1.5910360311462846	-1.0690013450126887	0.24787772124595006	0.12491394645809112	-0.3696363466342511	0.6231129567872301	-0.21334115069060303	1.4132321929873517	-0.4588163367765554	1.2534021355014684	-0.7760730022149839	1.0669340020327907	0.7945861128976375	-0.5236620756429332	-0.2503673261758346	1.6880531706399187	-0.3245998644595854	0.8271188760773747	0.957205091194909	1.0471501702291095	0.072694707841155	0.2677602772398603	0.46614624771563495	-0.6824009776374982	0.31975407562501584	-0.8425199928009467	0.10315048977125613	0.5136933114990675	0.5718730709785594	0.09617595766406448	0.05047227871162826	-0.11706582237478237	1.7456660181893886	0.19421853361252608	-1.7151325376053523	0.17704207179022607	0.7859493934225457	-0.29764841835859984	-0.3973211831937991
0.017554574911715585	-0.6787674531257394	-0.6420627269723094	0.8667327480665303	-0.39573827570715325	0.998936566284585	0.5180438995437594	-0.14520843446698595	0.8008835093739642	0.6251272462430125	0.3660923857850871	1.08815371000696	-1.2973019742657261	0.7467289334881623	0.18405671265684834	-0.4959222734762707	1.061907574138239	-0.15204769851147248	2.3921310591175184	0.7103516210431414	1.2590672955043833	-0.6564222155140953	0.7375903224750457	1.0748340086517252	-0.602952045498856	0.056324693096799425	2.01841709540982	-0.4319524632696498	1.3218993764366918	0.7183056439697395	0.40291353615279835	0.6928970923980927	0.08696247055940377	0.26033904510742967	-0.2881704427777522	0.146894598809468	-0.3951442338202683	0.45547909436516165	0.7798589035447342	1.0733876446080333	0.46372545095536594	-0.37189388319808486	0.04495949415500766	2.0616819583523824	-0.33065788254440825	-0.7288403853984743	0.8829410596736117	1.8365035006511092	-0.16880917041541965	0.1341422965871128
-0.20924706941575003	-0.17053162177720452	0.09887749118185965	0.6955105209452892	-0.8627531827129952	0.689791230598405	1.8025402737915899	-0.07056792968329187	0.18206308871269014	0.17267304325351168	0.117650312941785	0.13969255348432033	-1.1376643831990616	0.5794291333440801	0.38016812331435595	-0.7890179058523622	0.8508198253915388	0.11483787048939542	2.172359001188816	1.9926744343396297	0.8392506659185083	-0.48758743602686755	0.07812506220504944	0.5672394007381433	-0.8108130252033094	0.3992085170308922	1.215521728124344	-0.5492143474563106	0.926544427947249	-0.05772344233461122	-0.17563014753548076	0.3845081551231756	-0.12432246202375374	-0.018695472434990434	0.5594888604508238	-0.01768467184423107	-0.1014327307205317	0.4754396223923519	0.406744743991329	0.9036069424870695	0.680112285731277	-0.750943157141179	-0.03144278671827254	1.3866268145703673	-0.4142588327366329	0.6321278074887612	1.0459694443758996	1.383163656820661	0.14494945323730254	0.6170869864758745
-0.5559231288738614	0.1055656992673694	0.6369137576632534	-0.22106474616858968	-1.2149963906131758	-0.29785530833878887	1.6820031196248846	-0.3164202483776258	-0.695465561562152	-0.8294264175678245	-0.16633450838789143	-1.0843560866966795	-1.0555423678793383	-0.182534853667672	0.5312480837254904	-0.9856895288855987	-0.2388452129388957	0.05129452599451867	1.1925698709300003	2.501495347872545	-0.06536454451708096	-0.589485795817958	-1.0539057044962505	-0.7832741273568261	-1.1817394694055634	0.242786891002596	-0.5105329412721807	-0.6014366890690079	-0.17364081569752396	-1.2174820993649482	-0.7391956196131012	-0.43461445093944295	-0.6431055508438396	-0.5462334560312747	1.2175515740031408	-0.4273864765004274	-0.16097231287204447	-0.2448197752713586	-0.5548065888936221	0.0885049722662964	0.4203213807994605	-1.1919952927345538	-0.42886177324391045	-0.2154684091203592	-0.497920813999904	0.9483253672988826	0.13678794751215784	-0.5006368617551079	0.7874585344522753	0.9384649028568604
-0.9181414817156505	-0.1614279565091248	0.10517302731540913	-1.4559001734067136	-1.1525985188242671	-1.3977526606701698	-0.02424079707075231	-0.750173800531049	-1.2421632506061353	-1.957227454873277	-0.5601475770846551	-2.076026881925259	-1.119742044700469	-0.93702527684801	0.2905263600524688	-1.020817953101797	-1.3241931179447717	-0.6464856886928289	0.383614992589088	1.8529735838826673	-0.971781245854528	-0.6711742310184576	-2.3287286706028416	-1.9943573349614372	-1.3160210486321078	-0.40677954707952985	-2.04733893459549	-0.5150521998485201	-1.168119085828427	-2.130864308735085	-1.1988751608238981	-0.9318392273937611	-1.503112663620008	-1.1321755266356175	1.3230842108090655	-0.9369964496219505	-0.1828741111484925	-1.4886107838946943	-1.544956604931609	-0.8848593736272976	-0.21727473798202315	-1.4223275351468112	-0.9404926629534739	-1.786773725666993	-0.906139782837222	0.0715418280803143	-1.1342573134646772	-2.2545870598946935	1.5199095279126618	0.9561008620206911
-1.2793432125214614	-0.5658458844370723	-1.1567506296678405	-2.242537098009204	-0.7483272795264875	-1.8189829724557718	-1.8622204064794103	-1.1335934537241572	-1.0676689479955876	-2.2641822339460878	-0.7076979258034125	-2.2164805697298395	-1.0366591500168185	-1.0472097355677767	-0.38251096871100115	-0.9561145143645748	-1.5104210005899583	-1.4894181056044922	0.09676920173451146	0.5748098580545518	-1.1813932972761843	-0.3318169387879195	-2.9177137236197623	-2.1902078753439906	-0.9425603849725928	-1.0836350619638861	-2.4078373894820713	-0.4326675614810856	-1.4607448360765243	-2.2184106814708713	-1.2815881043993655	-0.7295023945596395	-2.170120905087982	-1.3794431008871577	0.9549500223320505	-1.1179539736198219	0.11494203193941684	-2.4599790887545856	-1.933332947389386	-1.502490552851096	-0.7755515258149293	-0.9886633011817327	-1.1466055485708446	-2.242444200218943	-1.4561244052160165	-0.7434168930940184	-1.634122151779004	-2.462266502227775	1.835755988975612	0.6223217977129392
-1.591467553329304	-0.3617299573604099	-1.978567952582665	-2.2249741319960985	-0.40616195904931024	-1.2774440970626988	-2.312475768340461	-1.3478819098071557	-0.39240462282614624	-1.4491119608051173	-0.27207158749965993	-1.3282240888260761	-0.6209963427030493	-0.47064068336547654	-1.0233014158818943	-0.6705285917898801	-0.928156566855464	-1.600252621963787	-0.051643776006620394	-0.37334240078679415	-0.4966245023880562	0.2735647372359661	-2.1980038403871998	-1.5453299694094187	-0.3571600594100328	-1.2999946803930449	-1.6219212252146638	-0.5409589430185469	-1.1745959248151114	-1.5141476948908694	-0.9005088304286942	-0.1558328434674731	-2.0018043043658573	-1.135956004058417	0.4629406585637914	-0.8266902068620687	0.43805655704559415	-2.4189841606515574	-1.4627639299095643	-1.5096185885418425	-0.8365726143136547	0.05215072525739404	-0.7193587328328956	-1.4216864202219106	-1.6813226939453019	-0.43068023633155716	-1.1018224898446998	-1.3275912571857194	1.491565755674094	0.19138029527077663
-1.6603787277864541	0.6198560499110927	-1.7020449233197934	-1.7001741321591608	-0.44118757034351647	-0.22872600909529445	-1.3149741639236234	-1.2686241486693897	0.19169341712608148	-0.2785374960496407	0.4735947812883477	0.03786878392922667	-0.06038461881326056	0.22016079462044535	-1.0220954817555172	0.1281207750916341	-0.41391105859746835	-0.6583666093043623	-0.3832718162950142	-0.47535972514605224	0.5288726012267113	0.5098786759739712	-0.49920279350490554	-0.9081943105723412	-0.11171733254035139	-0.9189957134955086	-0.5582058538136909	-0.7646153959450813	-0.8013222250758537	-0.6237332930145227	-0.37209936796868087	0.2958996487016994	-0.962967010813015	-0.6942915847066414	0.18911963115763175	-0.4295472178162596	0.2913835184171172	-1.365750772128644	-0.31938323632839866	-0.8987467176068941	-0.331307624339411	0.9187346119388519	0.2895268050948348	-0.23369647079470063	-1.344679273860356	0.6320720296968035	-0.3308850029497678	-0.2878997733411306	0.8316956243409329	0.12296583224869684
-1.2603311420950944	1.6184107849205134	-0.8022230393197706	-1.1675639774037323	-0.7689254464794628	0.5872319628599899	-0.1477625703544535	-0.6665876766816237	0.3512648107983073	0.27702904095488395	0.7854313311947065	0.9990465958333554	0.31562861116490537	0.48006208419509033	-0.230193423952017	1.4403239314412037	-0.36975139352237746	0.692846191432018	-0.582397918336088	-0.019417171787278913	1.1421832142893986	0.029665780537430277	1.0249288274287758	-0.7201385155849395	-0.3307941147719917	-0.20962146753515018	0.029058990033443387	-0.7714829391713371	-0.536631505996711	-0.1349244783415338	-0.10227664308559849	0.5016894387453639	0.2854932313778557	-0.46560389136097524	0.25209846363729277	-0.3524282603642424	-0.3193366936427206	-0.08956537922610529	1.0751398490985922	0.1526210174378443	0.4620494622352258	0.8264658787809762	1.4420559972051434	0.2920115033424971	-0.6533095771079714	1.2498201671764742	-0.11542261771189716	-0.2952897960732237	0.4576128632911637	0.6225149080314535
-0.3499524528687144	1.6697695124504135	-0.14383484614526582	-0.8089562155439772	-0.9739847199077073	0.7925795017729528	0.040559630296145725	0.5065287427955951	0.2730733219485741	0.07447866518390281	0.27142855433081425	1.08435216484555	0.40119365154910275	0.32774646271809527	0.8147144766564755	2.652060872313644	-0.35847019035873334	1.42839307744057	-0.14403626931488148	0.3531854208860278	1.105341633229792	-0.7322036058123533	1.4045238104869255	-0.642690627606164	-0.5438584713347498	0.39100532427671286	0.1356428731759684	-0.3038057896055216	-0.16071645002610999	-0.13767112845291554	-0.12370042631656963	0.5839877452320648	1.0391846141941474	-0.49473114235635884	0.4632983602061907	-0.5513350033581363	-0.8029302550434304	0.5276965332157217	2.233082110070992	1.244500369775837	1.1212777317925406	-0.14488501205267984	2.204217202967683	-0.020187980589017905	-0.020568840903716037	0.9685428167657802	-0.3592564583641629	-0.8496915820080241	0.5643920700579721	1.3049630910066392
0.8632667879000192	0.6316123585779325	0.03599090892974814	-0.48268628931484014	-0.6254310759788276	0.5719398422550158	-0.6565807303675886	1.7491313285069263	0.2623223020648107	-0.2742562808152543	-0.5919108954761905	0.5526763717047009	0.3423068148896225	0.15671070512599436	1.3283140511338725	2.920669696583133	0.09197692743720062	1.0734600609189449	0.7619339327267962	0.3113752506052568	0.7567749757498733	-1.0123332143723076	0.7126245894079541	-0.24344869169200936	-0.26822394621893686	0.6024332437038648	0.2226151911924392	0.5556858946977035	0.4526494383946774	-0.3114125354749097	-0.11530451494159608	0.473121744647723	1.1733068801696136	-0.42023066213935345	0.43155057757409493	-0.6177032110318783	-0.673776356777647	0.2894303418489296	2.664587484480154	1.8117126328126	1.296041886771075	-1.1254320377048441	2.2733126562912624	-0.5373918790953842	0.2697899043156298	0.4813608299197323	-0.4186768119352966	-0.8430814242428106	0.7018634376442021	1.4548103156647956
2.013201341417525	-0.6633175654135988	0.15693589058598173	-0.09539235709096053	0.3980190413860691	0.3025723062367614	-1.2616216924103907	2.1836061612303155	0.2487097174464337	-0.3529460782818705	-0.9405211404152407	-0.022966011455429036	0.2583017734780635	0.15036325725910352	0.9846844565708083	1.981698089805896	0.6626980047247146	0.04946897765715404	1.2198369290926876	-0.01329934859729574	0.4453305531039628	-0.6257118952771108	-0.13818122441486586	0.3050657505486326	0.38941597372384684	0.4680350575412352	0.4969221921994721	1.4399160608959591	0.947294224910928	-0.3569559067095808	0.10429113381554235	-0.0776438282827984	1.056817336526738	0.02725256102058009	-0.1420529082417466	-0.3726814134939688	-0.17881249386104822	-0.24186716687031726	2.037216585626656	1.4585318713721862	0.8661183474343749	-1.4155448242391795	1.6791539728240101	-0.6762771031900161	0.16587316692310092	0.4668949905260521	-0.10111811108298252	-0.025023964500020215	0.2641801978327076	0.6970701835123453
2.651846204497315	-1.2875089686758892	0.5131445437263795	0.21031471132809565	1.715221365198942	0.09086616666615326	-1.1286277141388896	1.3138637004982099	-0.10053234711248815	-0.42457823644779147	-0.4762653980727361	-0.373472005278982	0.09039598358111384	0.11081310061164897	0.18484989289523143	0.4720985054672318	0.5868023345323644	-0.7881011358677865	0.522212265917275	-0.3906222579757762	0.11824368874896996	-0.21832293905963365	-0.3883104337570553	0.4595887471737597	0.86915662068316	0.23575824367913337	0.6484296433668468	1.9406977666807985	0.7973114668057212	-0.24202626315789078	0.2811235989120537	-0.9814237814233296	0.9734774394304226	0.5816600594726914	-1.165258503017854	-0.13326792078043836	-0.052137693680028886	-0.4152127813450231	0.480243487332893	0.34108120736669895	0.01738126518427917	-1.1488200871225127	0.6629325072276716	-0.47128707657593705	-0.22732825773445353	0.586105032869643	0.054069187957864924	0.7549722140728425	-0.8103920219688252	-0.6159776177818057
2.3365356920638676	-1.1102589929276456	0.8704867781922542	0.26720902216310854	2.52770515935549	-0.2589857968987596	-0.5622757419846578	-0.4022227742153418	-0.7852806198510052	-0.8323087928268837	0.23302905893072842	-0.6356322300726843	-0.21297617205042882	-0.11638849098359086	-0.3781716089636824	-0.6517844589617222	-0.2742576921384258	-0.852190175008039	-0.9368045872525487	-0.7763163594385671	-0.4408782498908255	-0.49944382981394875	-0.08373943706899183	0.08453724504205931	0.8422057337124609	0.06990652376185132	0.29614968345130194	1.8049551000496402	-0.022860929711559945	-0.08065379890053806	0.05665990491668929	-1.6015853032859027	0.8146870433561898	0.6493434495410234	-2.1514581626109783	-0.2702576115847018	-0.6347847000903355	-0.13766125307293714	-1.283496030960274	-0.8494743164276677	-0.8379607230511877	-0.8743272534700255	-0.45554381006156824	-0.2698989964043068	-0.6907444989956487	0.06709970865111915	-0.4359663638859583	0.7149740232881673	-1.8850628309441546	-1.7046311195348667
0.9185647217418379	-0.738076767968166	0.9394753367610099	0.14451545330085733	2.108066508322576	-0.8550372460484327	-0.2600946686187889	-1.8746454326778412	-1.2339186036215157	-1.2519426371675533	0.43994594723681363	-0.9157204861872137	-0.4767421063320323	-0.29168463665034233	-0.39570328899936563	-0.9731237874410728	-1.0967963858094267	-0.15063741216215779	-1.9240545636766992	-1.1664431639501858	-1.1272671638256824	-1.3262308987707676	0.2493646010942306	-0.3281612313895184	0.5645975708417161	-0.10380673764817823	-0.4442716952650129	1.0463284489349876	-0.853300906400256	0.07134953804600998	-0.49805778033086945	-1.320788944544175	0.37424319387392985	0.002238564271312341	-2.593360058778866	-0.6467164273404149	-1.4022922248728864	0.19803568461822246	-2.2981869674221254	-1.3896135307020578	-1.3105166551872325	-0.7050323070278309	-1.3122080059919932	-0.13507788475089208	-0.920978975278374	-0.9744558177469208	-1.2230865804752318	0.1306564826403288	-2.176934728777104	-2.0056658970880545
-1.0769754163017125	-0.700158961462945	0.9130577906157504	0.08193729066840712	0.4731015442238194	-1.4231185464835576	-0.4047560918747408	-2.3346365619404383	-0.872156073453819	-0.9662997807627631	0.0319999000333297	-0.9806327580232863	-0.42625493033724593	-0.060462114951527965	-0.1630060445134826	-0.8089608765391926	-1.026381113793205	0.8606681185725172	-1.5689333966344452	-1.348952722254475	-1.494051077688407	-1.7483235751050548	0.3492841114090014	-0.2888568208564069	0.47107457603489794	-0.4363844167474619	-0.9556134507510913	0.0002966444880407785	-0.9426244893302629	0.22943717208545775	-0.8772511269672241	-0.2894830969853353	-0.2215446904917408	-0.8494490051815098	-2.384780756369835	-0.7195855203002752	-1.5097497922559178	0.317826893100025	-2.0542323519850405	-1.0608573633032308	-1.2765371852727696	-0.2330233666070951	-1.5594604365097025	0.18472266016232394	-0.7120695521836145	-1.4244305014054224	-1.4298440184907157	-0.10283677355204694	-1.4500615740895186	-1.5185840759946945
-2.514814175456139	-0.8890835733669167	1.1911165837714852	0.19524849523880228	-1.400371447276706	-1.509140343248369	-0.5173069924995218	-1.9193358960666185	0.11950964251606186	0.09898114133791776	-0.4783283642594104	-0.5354519041254757	-0.05695421124647107	0.5056899655595303	-0.15911550265888166	-0.6233711117482251	-0.21649803466015152	1.6188594301563266	-0.2227201246395576	-1.0347650393019092	-1.2465422036578737	-1.0273098464185277	0.4158176010385032	0.0782650555486192	0.5712101517347274	-0.861161112174564	-0.7005723369467531	-0.796155577237385	-0.1991751108896396	0.38001800908327393	-0.7166144819196006	0.631833274068493	-0.5558618485088953	-1.1084406061805878	-1.8485610582281395	-0.22367490076147356	-0.7625519700608835	0.3978668187032138	-0.8823160775048018	-0.2255785515737842	-0.8875001277451497	0.6782776431112466	-1.07510995175718	0.7400806887289529	-0.20508396013742147	-0.5723156811710207	-0.6891262187736596	0.31408195055540217	-0.19594438270960948	-0.6471508877660781
-2.448698914313901	-0.8300701538269741	1.6434456640068484	0.3486696851756744	-2.262451525381635	-0.9680888229599535	-0.15164408028126278	-1.3055437807684775	0.8474487970557969	1.0054986665457455	-0.6629203053464399	0.28269366129608053	0.2533484976361167	0.8968698766637169	-0.4929477938393434	-0.46560359786889777	0.3587606777265156	1.7551932775136923	0.9125718738384402	-0.2759705234571068	-0.595818801861257	0.5026905333284518	0.6245177227736824	0.24548606896030759	0.45502105095864936	-1.0528519172008577	0.21757617019504477	-0.9778481275049922	0.7142037377611112	0.4911802837803744	-0.22255596173315217	0.7676895038402674	-0.4002484757574953	-0.5158259643723632	-1.3368478137610544	0.43179124971067184	0.1292418329077557	0.7247718981446746	0.3378319360527192	0.5545665150476604	-0.35794232800057596	1.3897896238412375	-0.1625811392608765	1.1270696348772642	0.14961686691388473	0.8224165529859451	0.3669919497895033	0.7141694461030066	0.7985212919873967	0.1339356223320586
-1.0425382521510351	-0.3293954286049648	1.5356228196326538	0.3408694856026898	-1.7006710707034909	-0.1524902603463436	0.49633906767698754	-0.9007330859187709	0.6295475609063761	0.7799611538991228	-0.6246057325461508	0.9110887237900951	0.12570762965777316	0.7681881722243062	-0.8203486432426481	-0.10780270128645218	0.08534953554231511	1.2737865931682364	0.9476702914977252	0.41416839676884165	-0.008969229645748773	1.711918199194453	0.7488213997205166	-0.01515966825825081	-0.09504716380343357	-0.7554166336203811	1.0878301840464826	-0.6870440327886869	1.0309716001314841	0.6193486887547507	0.10538583886500505	0.3049395759073244	-0.02036694714784063	0.37645015026317946	-0.8724875413238444	0.5901608970986835	0.3536338405080364	1.1872105458409605	0.8850602239429346	0.9251317452632652	0.19671555234439456	1.1220481380624443	0.5661690235466152	0.9273534644712015	0.03652884808967584	1.3233801203039945	0.7764149423373131	0.39839257296464564	1.0474195157999158	0.46411371113147454
0.4533345165709867	0.2944038015842083	0.4242365147554881	0.14614800961209165	-0.5304350662132858	0.4494784405970117	0.8064400820050533	-0.5494785706261583	-0.2311877916839993	-0.35456528911676277	-0.667511557827241	0.9532792528562156	-0.34548339324507416	0.36777418624664077	-0.7657021935984266	0.41265200130658464	-0.6027066202791732	0.5278144160664051	0.06603717075692088	0.5138642457431934	0.29848763741452733	1.7871640927812038	0.47427774076536094	-0.38752239920820136	-0.6975305606312456	-0.11930846890562909	1.2007293761124949	-0.41732905944214127	0.5862821920928964	0.8800324150719628	0.10408004548938546	-0.057829505087959934	0.09516182760085017	0.8064211990475757	-0.2652319110629387	0.09837880505326749	-0.06049771659656187	1.3258216177833166	0.6589881536774161	0.8472140800321708	0.6865625396581645	0.016136565717653855	0.6507278015157734	0.2798972790787685	-0.31651998853066105	0.5377891202594945	0.2807019761993411	-0.37657973161235936	0.6333549116756729	0.18383422160548016
0.8829894262604158	0.5830453308132122	-1.0385809819897662	-0.07034245690016648	0.07869704818413661	0.7077252899264334	0.4786831348370123	-0.0038711008062559853	-0.7657359484981853	-1.0696895994068738	-0.7499624090185761	0.6335418197587601	-0.6180326867442704	0.19266742374336926	-0.32340617551918194	0.6636297829124447	-0.8416955447475721	-0.060536284990224495	-0.7890470456885176	0.04384755781061264	0.4626212715335694	0.9658099566402186	-0.04009145572343228	-0.48703214319898613	-0.7402059719431239	0.3898564350521496	0.4791811004508366	-0.40990359058982206	-0.10890257245126309	1.2262868117818504	0.11486762872130143	0.005202683700889448	-0.21516324692368843	0.5956280002912339	0.4561982489097802	-0.5221810776220827	-0.2943486903649696	0.9174272194199554	0.04643122048039588	0.4828523701336987	0.9070737604167356	-0.8194998009333211	0.17221790278378055	-0.21166426119025608	-0.31502166157268946	-0.4647449454719388	-0.45011085536435846	-0.6654314773515769	0.016043814717385453	-0.5273999551134346
0.35283502034164005	0.4097771224127684	-1.526746075535177	-0.12251980313570679	-0.13018647498220243	0.8832503345510477	-0.09744400526506238	0.5544244853187341	-0.4197745075751857	-0.3769724673966932	-0.5274381410505239	0.49648499007421765	-0.2685189915014118	0.3199872583352023	0.19906172096872216	0.32632570729621335	-0.40217321171304765	-0.35503623678142654	-0.8717066376489502	-0.4501879285008129	0.5861285217405767	0.16280340942569613	-0.2183263603044139	-0.3304917047034371	-0.10567646377722284	0.46246584872343244	-0.4390403589933693	-0.30991633865650864	-0.41746558488589935	1.3229443994349297	0.4810440168555775	0.17873055918362438	-0.5878201448195896	0.24724229954693952	0.8933277345637981	-0.6622798704105359	0.2317471455088568	0.3286532764877586	-0.5308596709084705	0.07917882304176802	0.6371032487091267	-0.5189669664568783	-0.35426098704427467	-0.16898812457455964	0.3374670129497249	-0.5943312050261533	-0.5670375662091931	-0.030015796246055076	-0.385676451802054	-1.1093966844220786
0.033489000121020046	0.058659205432977854	-0.4025169699138489	0.06937070957368868	-0.2852479103927362	1.1757120870233744	-0.25875226798585743	0.6726372404398016	0.36049557105729046	1.2247611128818694	0.08009583719267359	0.6852249194802499	0.5191649532419755	0.32443911572879686	0.556141906244239	-0.33152229851132786	0.15333569383487078	-0.5689806419797899	-0.28372251688509387	-0.48867147946861333	0.4694564112033981	0.01294162891313983	0.20790346120482786	-0.159284015788913	0.637073711860527	0.26036290970189024	-0.7526924333867443	0.36465127474001824	-0.1544002954046235	0.7959043889820308	1.0379438328577122	0.1377040399483019	-0.51189620612417	0.2898840658869442	0.6915152068240192	-0.24012041246331534	1.069419392029244	0.13700986732166803	-0.8794062506668014	-0.1154029820638719	-0.04836345506251011	0.4905454111076777	-0.4925502648302946	0.1459074826072496	1.2430045215771472	-0.13952879504380641	0.14146090494519756	0.8581015981422939	-0.4941289392135642	-0.9510615332968179
0.7318647444276869	-0.06505027407569679	1.462712306729782	0.4697985769508722	0.4735160609977197	1.3815339681954082	0.23488441281843503	0.2794174475207133	0.714475147773497	2.2514928386089865	0.6332461914538622	0.7216300312435082	1.1152059122164921	-0.09780421787023166	0.7663605970020145	-0.686363365803738	0.31235253590410017	-0.917080660757143	0.21962810318994846	-0.13245130493030424	-0.10679226225172371	0.3979948235985736	0.7386043160398642	0.0428204359438613	0.8274189009308629	0.1924776041657807	-0.2071457175110959	1.408384535807446	0.33237626938646586	-0.30893084562876244	1.2596052598286136	0.13317995523613008	0.1332866366197238	0.6722951376197147	0.059166257431488706	0.3386755531694369	1.202130783950513	0.4631445602241179	-0.9523191735439894	0.007051601049329481	-0.662192181443093	0.9481553493435948	-0.2511563705858003	0.221379783708726	1.7024581982548301	-0.2627940722903388	1.181377855121079	0.9853531738300518	-0.5388990189196818	0.04005991566927771
1.8736396622823588	0.23785016623131336	2.3866796014034755	0.9325067670820683	1.8224002147923855	1.1315720423607478	0.9844133307786376	-0.039543760900820846	0.39757115617149047	1.7981269806163587	0.6602789351151332	0.1274228030084385	1.0943289051061504	-0.6646411397699732	0.928866048066708	-0.4521553644051027	0.2626881358399107	-1.2451992544806132	0.0075894510173914	0.19234333866441886	-0.9076112994112927	0.8275851752260703	0.6144223161349489	0.5474926346807003	0.39856797994692506	0.4189819132528066	0.6717246865966621	1.865234858107109	0.5682875882752206	-1.3731272295042873	0.8728852883240227	0.6603475026492353	0.9436189094109834	0.8931109863596842	-0.30368177703942334	0.7053811708752865	0.29623761258913334	0.8471626582005416	-0.6985923654028949	0.28451575222151043	-0.6728151301735991	0.25488283310095783	0.0663070206758179	-0.02459783118991091	1.472694773816047	-1.2751474601840662	1.9050420948560456	0.20393497611647313	-0.7355170529502736	1.2186257783755154
2.145966770216254	0.8103672790682388	1.4371733447696646	1.197450551084153	2.499979484304583	0.4252535504424823	1.3773369657346837	0.40678788049754583	0.009512532316505671	0.37948341632193	0.2704225652911199	-0.8546984596072894	0.6526936736403116	-0.8732166845142127	0.9600713473334573	0.02435752335316554	0.513791725315551	-1.141388489882688	-0.7903183145432849	0.2457059744204384	-1.2791972197942616	1.0445810424230377	-0.24098535996365492	1.3434537584489763	-0.1285667257353136	0.6958942928363859	1.0477331509333374	1.0363918640447323	0.40696167989002335	-1.6401870917492334	0.1685236299605695	1.629796711983245	1.3683363477002752	0.6396329736190896	0.08874506634771474	0.8407401663565216	-0.735368480631296	0.8105256565516811	-0.11148859893022224	0.37961918997069793	-0.05835379598635777	-0.7880310481200427	0.2704145829338244	-0.1660529182030171	0.9786512643803085	-2.040274306394599	1.9930276078409452	-0.5815296384270967	-0.9812035304413145	1.7045268230122785
1.081369744706434	1.2001602720113445	-0.7036049035023539	1.0170753665747785	1.7546088895255916	-0.2487743795560521	1.1400705339010928	1.6053918471611268	0.1744406307245282	-0.7860037198422978	0.035844207191245626	-1.38139796679248	0.34085270512782634	-0.7116169188059968	0.648534172916198	0.232336687404107	1.0823996704064796	-0.4750593513903878	-1.3623083944306331	0.20213915467087265	-0.7864331361279987	1.1236982416300356	-1.034224809598428	1.8792593729147284	-0.27848323032794203	0.7423016457711795	0.5299832550946255	-0.5389540407452806	0.1190920691816238	-0.890808971733566	-0.3403714257585126	2.2228691983328868	1.1951644937526054	0.13821232210328238	0.9359058185369492	0.8890015426616334	-0.6304121410809235	0.375658884240789	0.6156794202939952	0.10369402062599443	0.5838114982864457	-0.9082001745079753	0.42064343885600053	0.11315709391361095	0.7268799604576068	-1.3910074082563744	1.5092737715343725	-0.4597175000693321	-0.9074307554188843	1.186921221673558
-0.3247698401741395	0.9417043052853196	-2.3739245717292214	0.42692356724689373	0.28302340335001264	-0.428235372085953	0.4851313721888147	2.7128253238521722	0.7122357380571659	-1.0524822353204868	0.23440773908572118	-0.9140972576999905	0.44245416605183047	-0.702060686888473	-0.013957972218505426	0.12237758869299799	1.3951628538012013	0.2918931817200355	-0.969910811593416	0.3248831613065532	0.2563601217176767	1.1142096665343164	-0.9868464023150476	1.6129056510329305	-0.10256981603160717	0.6333042262687798	-0.48897664177173294	-1.4463874925142137	0.07041252193008775	0.3082032302155694	-0.43716576711391236	1.7621338328922105	0.6837334525006153	-0.16207124846311918	1.428358967772967	0.8734619408320489	0.7920819355459677	-0.08893651998214151	1.1144756508453675	-0.3648183212396005	0.5896110049606628	0.1523870028367207	0.5710769177033022	0.5257381280412616	0.677978412585037	0.25813072523629504	0.7363886794514848	0.448948859100067	-0.3075378736328266	0.18828760534603417
-0.7454647507128621	-0.01600902453098381	-2.3870065826150357	-0.1288897919622275	-0.5025150318572692	-0.22439030071674518	-0.15949133059174023	2.8117631865071955	0.8359091090623473	-0.716997920988704	0.4461875017603543	0.14044349797620473	0.7031423908165985	-1.1377426824767982	-0.6650062930353964	0.09262607183701023	1.0477493673392873	0.5050881276758299	0.2786576981456682	0.5724654827447501	1.0219376912373426	0.8563963665043658	-0.2469024057831272	0.7570503160237768	0.010339534538688128	0.6768254570938954	-1.2211157085748439	-0.9049280232187392	0.31548988706331726	1.0696594782092514	-0.27427937036227545	0.5569111485391116	0.27789484799705694	-0.1253294955843504	1.137369725898147	0.7421489903561128	2.3042424009630667	-0.4123602416456873	1.1120016440932698	-0.6612460885832783	-0.09001142307525345	1.3607977401231373	0.5630915651967774	0.4759914807987348	0.39202392415960996	1.2646376441009284	0.052545109898565256	1.1350346519611862	0.490572075999347	-0.5001702075186777
-0.05549392460754671	-1.078066208930272	-0.9604368719995008	-0.10054893691207036	-0.04793251210599403	-0.1934400592920235	-0.47232143567379653	1.7650115793645658	0.1372952567949585	-0.313354803855393	0.10227650052190333	0.8380554573365075	0.6745301832618378	-1.520836403320756	-0.8426172329616467	0.37591415317334714	0.388921800614091	0.05814945001549265	1.4116775600336982	0.6613085262778114	0.9629618485074377	0.26020514098015884	0.3095837696776854	0.19248733631066953	-0.12616679087870716	0.9127862947480105	-1.193681133630532	0.28637939571568355	0.5116263456436456	0.9489615935951415	-0.02769494299653778	-0.3707568684935647	0.2178552467678545	-0.02904383229760421	0.519519676653788	0.5965768676345481	2.4918912923182766	-0.7715842748477889	0.6752934237769123	-0.6379182188810417	-0.8123916821101292	1.596817107826648	0.22447509808217625	-0.20607008873328364	-0.25329597920652974	0.7209004635654785	-0.19307156321812166	0.8054902771560022	0.7999362123930239	-0.5765344856623992
0.5837470079793968	-1.362644761669506	0.5960903080695412	0.6234008942325938	0.7768152936740437	-0.6387346004154654	-0.3558951561383617	0.28908396222308447	-0.8457601525674816	0.06272685465846951	-0.6642530105824532	0.6960307173121503	0.2339784343141485	-1.0422632190142227	-0.4342460680166899	0.6445406888574108	0.13664464987054858	-0.40299808933833176	1.4694496911060173	0.46435028762073627	0.310107530650849	-0.3907366617531945	0.15854824902038084	0.5071672192238182	-0.2922047607333366	0.910642515401309	-0.5841086391483667	0.5877851457909545	0.26667771834305176	0.2873518606399005	0.3163474818026567	-0.3870386707766207	0.4040445435198812	-0.16777419371660948	0.4190659361146653	0.6601065438318648	1.210204632596267	-1.2600056344565682	0.14926643372566553	-0.5027492074747361	-0.8734192993561406	0.8545546550239511	-0.2821518630813598	-1.0009948703589546	-0.7543665979265916	-0.44120823231911205	0.1006826646147318	-0.29400528003876486	0.2546234422863158	-0.3596270674471302
0.16153819661984503	-0.5223608126328108	1.0346932436592768	1.5100829215572231	0.7512883354575447	-1.18961080485157	0.09626228976711157	-0.7615040285153113	-1.1807456445072255	0.5810683545953089	-0.9969700051127665	0.12029674981663734	-0.31095615094656853	0.39653087727635183	0.19679689581853094	0.367664021691086	0.5182752727981731	-0.14170286924881867	0.4771558388486381	0.18488403408280574	-0.23054947062197045	-0.6364929396700093	-0.2611204634156456	1.2844371265420418	-0.18980932344878276	0.20847687865711845	0.08176486053295802	-0.5252206848204536	-0.40300646011745683	-0.1710125553038249	0.7753883410466467	0.15449471176378768	0.5717285618239213	-0.4952282673794318	1.0897740818169872	0.9533009603658006	-0.32484091571347945	-1.5459449644809449	-0.15625364066739184	-0.5155447015636232	-0.1846104922877136	0.07727771106321046	-0.5146827981814667	-1.2293706377269031	-0.5583232464840823	-0.6075777025482427	0.6537477257431521	-1.1628810295604703	-0.6881264449945041	-0.24851440056873314
-1.005821077568016	0.7620588447806828	0.16322411391113367	1.8195262903960125	-0.3073837328389972	-1.2089033799952527	0.6428223711020773	-1.1000387994355392	-0.5705507226924258	1.1107416742788856	-0.27323602692027155	-0.19942253597753323	-0.600024582934189	1.8885708065157019	0.5513071038720809	-0.510118571674122	1.0274242689303856	0.8306743958226944	-0.5314686838526415	0.07560337214802863	-0.20366291475281573	-0.3819417769249487	-0.17994581846080598	1.5479187919873563	0.16145163036748858	-1.0818455948364285	0.4531482009195624	-1.9424842786780332	-0.9995799674831288	0.0030710429371203197	1.1391571385071209	0.48084233754968303	0.5419594055852803	-0.7214920440718969	1.839056146088167	1.1447089624211138	-0.8581621777569831	-1.207963371192436	-0.20396317321353505	-0.6379011982621792	0.6883845115755655	-0.020723386205356763	-0.2615913142411361	-0.7435448910847658	0.1804323083844214	0.5595685045875722	1.002236440896154	-1.0389400429869196	-1.0665850573571438	-0.2356215330744399
-1.7641497752576178	1.2965458228332587	-1.0867229123964801	1.2713518618017428	-1.4640190587887607	-0.5702876812269533	0.9532316446970232	-1.0309433807320163	0.3266348198587697	1.1946486642278569	1.0684026223512428	-0.1391298410047596	-0.601013464989834	2.3708479978458006	0.4239787838024732	-1.4127931820052597	1.0553399833722292	1.688950605427632	-0.5870609062133635	0.09561472748515863	0.21355504417987772	-0.08631565069358721	0.43338181558155503	0.863832469784813	0.44695265523610744	-2.241345876730785	0.5307256410310242	-2.2007418910407925	-1.008621715472392	0.5585040766462889	1.1053435363620259	0.32382047803154657	0.29751564980134343	-0.6846664183903698	1.7201515940428067	0.8748771809863609	-0.312960839024775	-0.37467881879964493	-0.16959120289813126	-0.6080645757432196	1.0981022665471891	0.3337348760492182	0.12038803748239928	-0.014350025485447058	0.6745603185508396	1.7895749747489818	0.8949775043018733	-0.07462896738172144	-0.3631639173061601	-0.03883350362259826
-1.5726680882047248	0.5473332547174607	-1.5254354053112418	0.2320585329845109	-1.8482857875757273	0.13555056340381044	0.7598116752541355	-0.9311042082796256	0.6192922313515489	0.6402796101276093	1.8686598426475847	-0.18789107470138647	-0.5656262798110095	1.634917566019647	-0.014775554124785874	-1.696519444625578	0.5521388675337734	1.6000445309798266	0.136875415805338	-0.029733792886964906	0.4811337148187444	-0.2751833069966143	0.7532449276180488	-0.221117352602301	0.4233055361999106	-2.565097473199691	0.4253483850000407	-1.1518820185211691	-0.4676063469430865	0.8675778109777618	0.6332818766187351	0.03479381972981597	-0.12494766303422902	-0.5215496684649753	0.5291531372181615	0.20179919132066026	0.38369000438152173	0.22875392560373892	-0.19760448560038302	-0.34876670257671494	0.8572119206849659	0.45495410208609843	0.06359184023245765	0.3905583509734107	0.3943313434844012	1.8069836207120675	0.44912485979892824	0.8672201447397996	0.8799132142933973	0.40768530143340725
-1.0603252937560776	-0.7374003742606429	-0.7686496606286679	-0.7391473083595652	-1.5593167973070248	0.2373491996600358	0.05231365218587985	-0.8541643583188088	0.09130987155402817	-0.12023491041711437	1.4293575239468261	-0.6791035191473784	-0.6600360590457786	0.3605054536206112	-0.4843091245038647	-1.265253305060962	-0.059590484940424404	0.5286585687482924	0.48061044619488047	-0.430163072252219	0.24234496308240824	-0.9040993037514905	0.12500066738293017	-0.8981913804300716	0.16242340217343706	-1.9553010722445536	0.12844087270813984	-0.03800310418732364	-0.0029363772023770452	0.5620887561721242	0.014357347810383843	-0.10372809481125979	-0.7156894876949939	-0.47353796374391005	-0.960508005074951	-0.4116736910581554	0.47781683946132386	0.027825032326344576	-0.2551508476619959	-0.14445296898144874	0.2513508108350856	0.0998933633706408	-0.5022467667398032	0.29084833416357264	-0.30602097258806155	0.7762803043559373	-0.10380049606911962	0.9936845660592587	1.5105574888652944	0.7844922216788898
-1.0600851699779454	-1.223677687935554	0.4397452024167254	-1.403205938777401	-1.2572524902747855	-0.2811427947093205	-0.8614533137066737	-0.6363483324472187	-0.6844198994359704	-0.4578899587887187	0.20813660917587326	-1.2225111400128132	-0.7316477386869227	-0.7170969601780772	-0.8327746162247225	-0.5585389231777578	-0.46091086576949064	-0.7854651712043695	-0.37568845477618806	-0.8891575934396027	-0.39241354062187367	-1.3525398177754975	-1.036473912346994	-1.0287223768424083	-0.07768080236294497	-0.8777052219898769	-0.38459463191103793	0.05178283554113558	-0.2069036139334674	-0.13385829159001061	-0.4613866857446538	-0.29741011381335586	-1.3981810746495722	-0.6071590545438383	-1.7346303654010793	-0.5960625762367858	0.1026760964890165	-0.7251014546954562	-0.21400969873561804	-0.30213844866643963	-0.3412199168421637	-0.3362704431443935	-0.9727919178442758	-0.10827149679198146	-0.6172302389616301	-0.13948828240860772	-0.7076385265210899	0.2231013669491066	0.9078877527754209	0.748562374867738
-1.4694710834522493	-0.3512613029816618	0.979200061178772	-1.823963001111888	-1.156932616175852	-0.8036364931121645	-1.5194453771762515	-0.24218883395979962	-1.031485269722786	-0.2494373320096966	-0.727103679859867	-1.1017664042233966	-0.48326583659943406	-1.4008595391452716	-1.0074518047701038	-0.020388948964240303	-0.6913472850116242	-1.5540230762770657	-1.8680408412256306	-1.0592202114265012	-0.9870746451090127	-1.1054782957568408	-1.6345748880610529	-1.1337761386639271	-0.14090112616577	0.14349065750984488	-0.9196809489335418	-0.5881080198780567	-0.9695141391445137	-0.6781395702057443	-0.7881398295936567	-0.7955319350322757	-1.896067633297018	-0.7602298552996648	-1.4300097857842684	-0.4609230563630799	-0.18798119918230094	-1.2154674969214956	-0.028410221764348077	-0.708802718941239	-0.7363282211144744	-0.4046130113499485	-0.7327530099762106	-0.5172576386104139	-0.23979168876582052	-0.32875953984996786	-1.390171112339068	-0.7962972110010165	-0.3594624064308995	0.3405421258741439
-1.4454753877412678	1.0913064454102295	0.48159448636079105	-1.9718567556934559	-0.8324488431075467	-0.800389108579937	-1.5791102685061178	0.125085915065912	-0.8075249392702658	0.037424971010390995	-0.8062796187671827	-0.1838955992043931	0.15041015030966645	-1.7838864128007528	-0.9213579530470708	0.27966841624679034	-0.8652891587578202	-1.546403097206679	-2.5316978285050684	-0.7951843073905972	-1.1274231548642897	-0.345151378013109	-1.1352291890493278	-1.538688991722982	-0.08161697909455065	0.8450255361587587	-1.1125709173335816	-0.822067856337494	-1.5149335149428933	-0.773158547285434	-1.088244404289029	-1.2980368061472671	-1.8350317401802505	-0.7082046529525458	-0.5077596956890756	-0.40141046112112927	-0.26801882465624893	-0.9970947260032815	0.1990828783546512	-0.8874235744053696	-0.907815581916706	-0.10074612082380038	0.08470435256990064	-0.7542108477995186	0.2991443135210897	-0.3074884439841621	-1.94683811464661	-1.258032184264525	-1.0805100554409683	-0.07142829404319893
-0.6250680738833561	1.7998453631634537	-0.32616276505794595	-1.607951343388994	-0.0389273581465003	-0.37068472855370077	-1.0061118071699793	0.24603619488777545	-0.3609366942609149	-0.03638717230133609	-0.3854133641925624	0.7878567214045844	0.8465538762125366	-1.7591548492185292	-0.4995397103999726	0.5103884232717476	-0.9191738497478742	-1.056180901329659	-1.549304769091067	-0.21721482887437124	-0.6994197144932153	0.24355756721090585	-0.1651538851231972	-1.8521418945653514	-0.04140702913938023	1.1107751968393642	-0.7849654588278582	-0.188620622882705	-1.173577989825698	-0.6158625173712017	-1.266385177571025	-1.2026509435828365	-1.104017123868476	-0.34017622308654333	0.3082344143349827	-0.5860378228473941	-0.509626198674121	-0.45875583227202776	0.3185940201799764	-0.5366134031328366	-0.8338091477484652	0.27792968127620277	0.6865411488938833	-0.7454227119545254	0.33106193333312195	-0.7186440899547231	-1.9520518707411076	-0.8931285452052193	-0.6056697397066384	-0.20687278973830364
0.31010326996325044	1.273955810965598	-0.4803191851801262	-0.6883330921824077	0.6776400211095306	-0.006780255970730841	-0.08485962104598545	0.11634052981982343	-0.039053651651112374	-0.36147740415847845	-0.14743487154681867	0.938404618522712	1.1363051210582964	-1.116079253966813	0.12649860641336638	0.7402423021239836	-0.8039096509138361	-0.49511590528249017	0.36122797136144935	0.46716791707097816	0.041645700364178216	0.23283282572111944	0.2547432708383334	-1.483564824333435	-0.10011815019721639	0.825830032045934	-0.1703873737354217	0.5791090003091443	-0.09503077849145264	-0.5890588444927675	-1.0276305977479787	-0.48050580678365457	-0.10481918771940239	0.27518912380019267	0.6285884360640801	-0.7678262210125019	-1.0743180996463593	-0.2575513449259201	0.27665367351979697	0.10508276998926942	-0.4929779424720909	0.5382205543483508	0.5070378403507728	-0.5213186214618684	-0.16089421249536823	-1.2878554180885549	-1.2405883903425907	-0.19847419884494827	0.5471845939734836	-0.12439602235239094
0.5194022462315309	0.20880263757092854	0.07785784043609925	0.27671829324921055	0.5451112618850691	0.05384981042770721	0.7221572861827801	-0.09276165850404032	0.10300013016999084	-0.48299763756988323	-0.3067858248632696	0.22185479686628876	0.8135178718344446	-0.06313955283869135	0.5958502230960234	0.8645907191549475	-0.7440048618305983	-0.14653244849148056	1.7229133663992977	1.0662040620503452	0.6404246807352525	-0.10249551399317257	-0.09981870638530194	-0.5151153924075205	-0.24550683103742382	0.06780348646948176	0.31625863702246604	0.6305670147099062	0.8749957545754138	-0.7701453460727937	-0.3126958327056694	0.05102135947164434	0.49346994765533203	0.9127944940101743	0.49601894149773057	-0.6265034241539287	-1.4983511130452443	-0.44432274790868886	0.15526342008969873	0.5396040782381618	0.015874914314594046	0.6590931814900741	-0.1524765120218014	-0.2425525691177267	-0.6099762535126606	-1.2029250183777445	-0.27551558037613094	0.06043601849285381	1.2892830358460865	-0.05863667169354157
0.1644600756291137	-0.36026601353697135	0.41002281232517884	0.5495505258929031	-0.355311800394323	0.07004844737361754	1.0094688857265202	-0.2444999693811237	0.16326279286192824	-0.2000895076253427	-0.5198119129766964	-0.5060919946838452	0.12152173357232748	0.7162431011362748	0.6116415731707701	0.8034749354274995	-1.0050625329160325	-0.17333035179928447	1.8319346256924873	1.3494919890449586	0.7729148450549314	-0.15356252846292043	-0.4658542565368248	0.2428090641825738	-0.4095464395202287	-0.6461572239242787	0.5193361562472215	0.1917544494643824	1.0373820545322339	-0.8394416940940082	0.4356732189391449	-0.37739969138042256	0.36071878193892254	1.2937604519357673	0.11634514572095594	-0.18934386426277874	-1.2199353381294662	-0.39052614861245966	0.07976656931597337	0.5928798533050258	0.4534899139275761	0.5709445888428104	-0.5097303962210802	-0.08836209112303395	-0.6200767900530445	-0.339067584570255	0.18949230791782404	-0.3391489522299906	1.078058325611191	-0.12048079186930655
0.24447601721858828	-0.1208507493031297	-0.2704893039556764	-0.040013564601685314	-0.9634687623051497	0.3874966962736773	0.680311418253273	-0.32393162790079	0.17332440222798817	0.21050745289097766	-0.4377218614252414	-0.40269843544198547	-0.454924627224347	0.7472401304559407	0.2562599646788298	0.6117420768397719	-1.3829688079198597	-0.5883392182390099	1.3015605906487393	1.0922400395323313	0.5095884864072808	0.2872947032809247	-0.07808622668806639	0.14589351800135666	-0.4929981349668131	-0.6195441012164443	0.6592082239097614	0.28330241978917425	0.5051831138432703	-0.5031531592150482	0.623780983955834	-1.4448156485796237	-0.15809004286285877	1.2776855121783148	-0.3365176684305405	0.17248252790936516	-0.3689756648357123	0.3919405096684625	0.09424925338035599	0.5719193756594574	0.5974350716606438	0.14476923988002993	-0.24463214106777278	-0.020296754619680977	-0.3921685407921618	0.42318295335840883	-0.10875471772337703	-0.7841738105777365	0.3648275241508797	-0.2295106602518896
1.2326026518195172	0.3678331864800103	-1.5164173842344542	-0.7737607056671707	-0.39787345973356303	0.9495393578346983	0.05677342464314952	-0.3246292626127343	0.13682854890701698	0.3529856356688291	-0.12168336137584898	0.47362198966491764	-0.605324482282396	0.3397959940596634	-0.07278867151585001	0.35866451878525496	-1.221587463876186	-1.103610558749789	1.1044686944683046	0.33952278743599573	0.24868833871420232	0.769796881795815	0.8977488960681431	-0.526809165464854	-0.4120447596221382	0.31195379857245714	0.9826113412515438	1.3269446600499462	0.010145279343037545	0.08254878801740483	0.12858024023780723	-1.9429746320661718	-0.41009882553455373	1.017870988598262	-0.7009447198425548	0.12077762449566953	0.28149456617706264	1.5706928722132858	0.12616114622014837	0.816389651242896	0.4151219061174716	-0.5233742131656101	0.15626111985565483	0.2537056355572519	-0.33273119430984205	0.280171446888176	-0.6329304486484156	-0.4650596470241748	-0.02372382638376543	-0.27418594586908046
2.282451301095841	0.42336582369873876	-1.9783324971319285	-0.7173525313373553	0.9451350709141609	1.3425222002139796	-0.3146642557233861	-0.15296295606139904	0.19017354128472289	0.1269055581904073	0.12849836244783117	1.2595523886884878	-0.4459053054372721	0.22109575188780978	-0.08181053835799963	0.03389725029991809	-0.1823400996336091	-1.1745825594746364	1.3785994161563249	-0.4387202184649723	0.3284871122334587	0.6737836524427996	1.5731725645477868	-0.8878553186027351	-0.19877467480665442	1.430268027001719	1.3872298193428678	2.4625326557850924	0.12031606732102469	0.43733770304005537	-0.5612391407662758	-1.1398649445236866	-0.14968195092720735	0.8517097548867482	-0.8109391904931865	-0.3561274141512882	0.2205828680832207	2.300208114206521	0.07806759648097822	1.2443766854557565	0.08180462728941608	-1.0294438689164391	0.06484399153314381	0.9307580071012631	-0.4680681632287108	-0.44531369523578324	-0.6451926997630228	0.6535860977455183	0.19847642117162245	-0.22962868638030592
2.1387285494614607	-0.06291057882759034	-0.8832106435496944	0.26200050910841777	1.7334569184341206	1.279461287159981	-0.10243975159251842	0.2618507204220483	0.5344512379061643	-0.27710468976319436	0.18263772547167403	1.2149559862139223	-0.37921680703315264	0.6216520565544918	0.11872754000366346	-0.3150114288149727	1.1123012920189537	-0.43415708616453086	1.4273437592624445	-0.6750033805403616	0.6903846702033342	-0.12799644364185853	1.3609710195883744	-0.45102808467300787	-0.04387706098805098	1.738959288318365	1.4909925255652032	2.4856940138955896	0.7346828899822533	0.32886721778551037	-0.8736417777246079	0.29535206272347575	0.22183313443478697	0.9259739211691964	-0.6205063992283671	-0.990273935955091	-0.184395035824914	2.133670873370327	-0.03649841635829332	1.481085707128399	-0.1407576563429559	-1.0646234000531265	-0.45945191829865945	1.7394159740622654	-0.4826204823196731	-0.6928845921501999	-0.05595892945010522	1.6393987535357906	0.5774288858776068	-0.12221274416013667
0.7163559476797936	-0.6670496755803349	1.0219656109503037	1.2798031783579475	1.158273160341106	0.9045548862955878	0.4843935317318107	0.7736454693320738	1.1325122004872865	-0.6469025035233763	0.16509547329686236	0.4521697231710445	-0.6818135230721638	1.0057562081689653	0.1873542148327249	-0.43687563362511245	1.5123152282301169	0.8563327559252168	0.7744860482126122	-0.30387379632509637	0.9606708231142956	-1.1436259054483306	0.5733748771753121	0.3609631386543019	-0.15009590909401851	1.0024678991093041	1.0605110013010006	1.251520589668589	1.3219355069257537	0.09492892992064024	-0.717948952399041	0.972287528432538	0.2043819757530924	0.9474108118525872	-0.2958445948687189	-1.4533310330231943	-0.18093503634589786	1.4432506484482583	-0.0574782740653948	1.3749517696291162	-0.04791884927151681	-0.8292496112173212	-0.7190794229743303	2.083661265901785	-0.2682492962147357	0.010257115762645305	0.484696234286414	1.5278108734500202	0.5671498460575874	0.013798193570779244
-0.6239355905337831	-0.9730070904154325	2.2011631963782063	1.3199612809771735	-0.16896278633359177	0.5832689536178043	0.8375319279767057	1.0289820923504287	1.571016238508714	-0.8653375077666178	0.184720147105701	-0.2708933860622042	-1.2052139962180104	0.8309205803912588	-0.02041720609838924	-0.06697072598154595	0.5462860638486836	1.9126554030619785	-0.15115683210153896	0.06237149897635186	0.8607668917752773	-1.745516180394887	-0.02738237538125914	0.7552312850208973	-0.4935205614514982	0.04572939990021043	0.2821870812432907	-0.16881831455228533	1.5122617447339928	0.2527169258418008	-0.4385288297309017	0.3077585765302878	-0.11958506438635014	0.4450756976203045	-0.08166157639975188	-1.506159492225443	0.3808142180591902	0.9053028611151003	0.18198737795589323	1.188176473571656	0.3902931500040477	-0.8244314707419853	-0.24462451048542438	1.662204963812348	-0.14626540968840274	0.9955490068067625	0.36245966816791897	0.4181331146256648	0.19599728955684492	0.09502816743786689
-0.5339096762638771	-0.9455780463778813	1.9321175816417775	0.27640089383901273	-0.8959203979608283	0.4902894412896196	0.4872487646592686	0.7507625364337832	1.363693778437897	-0.839780486274775	0.1456434347673396	-0.38470743055284656	-1.4958989488338683	0.3294197169145189	-0.3011014228778656	0.6652999263752221	-0.9659817245441897	2.0915031196098073	-0.5493324843670292	-0.2833077272237145	0.46584730739333313	-1.7041168345957054	-0.0818401199479875	0.44880286722545965	-0.783703290615868	-0.11909197295782134	-0.4214889458092271	-0.6955795120116575	1.3469125908479922	0.7964395832139741	-0.3080838420159592	-0.882727510584152	-0.15245651372431662	-0.6383368696459313	-0.0666933242979674	-1.079467027974022	0.846243005646185	0.7383647041243939	0.6372757146281478	1.191083926003417	0.9428324794194591	-1.192097590045422	0.5978960098558517	0.8422980826375451	-0.4128141853148851	1.3159748815658574	-0.2971309000594923	-0.5602269697422426	-0.037786058637340934	-0.004742752164948986
0.8236877526080069	-0.8551992241822359	0.9473576190936965	-0.9727576048444863	-0.3551430110880269	0.49078314749243407	-0.46546432550815203	0.02209229029160057	0.4372215552448379	-0.5442776154181743	-0.1089008521091106	-0.045762239224398475	-1.2443605120845203	0.22484140062894442	-0.4008807484322848	1.1616549496713637	-1.692263455549997	1.4302997558371187	-0.24219579756783863	-1.3567528813559313	0.024918758030857167	-1.2567240694051491	0.1105493804492821	-0.12805548675594014	-0.741444200680398	0.5956509233863515	-0.777356100705638	-0.28939872556705204	1.013840583367953	1.0525516376904194	-0.2584268549388594	-1.3703432409938239	0.4192742991831026	-1.7086608842268054	-0.1465156379782026	-0.36572422886058487	0.6143341054939431	0.5863062341873658	0.9747191250027701	1.2105432452185678	1.1573508173436344	-1.4720472043384558	0.998802607001226	0.26083955374306106	-0.8566882330630251	0.8357342304555903	-0.8235454332695422	-0.4774018492319379	0.11638191115068149	-0.2986316405863096
1.9937090194887594	-0.986513834874959	0.4270334118423688	-1.4881476045501387	0.874602049467783	0.3819397886534411	-1.4477999267101986	-0.7424196373162576	-0.730275455085988	-0.20242282272725148	-0.5538439941005172	0.13437022929705106	-0.6201409693551564	0.7163280169918613	-0.3494390966318064	0.8720979807566038	-1.1425583755446833	0.4885022219676658	0.1686364948437847	-2.369396138160768	-0.38011222497169267	-0.7564719241135697	0.091311477612547	-0.4230117766532703	-0.41442951019606916	1.2777595501481565	-0.8143657532071529	0.31868734388966313	0.5289695268179871	0.38308684004517785	-0.14473000487086574	-0.8426716620413643	1.0861314320829616	-2.021018817963277	-0.22050091105746558	0.19874917450589497	-0.058744020865873846	0.07183980960127943	0.772523873639249	0.7818339160052147	0.6426283734138216	-1.1796648949260362	0.6011609418075523	0.08097664567502726	-0.978456001686897	0.18864559727441982	-0.8027138869911977	0.34057211176958196	0.23131483451305446	-0.5663141011538084
1.8616984559613505	-1.4109574244041103	0.6063228260066372	-1.1442818838048228	1.7525187708182146	0.1425091305200918	-1.921212766313801	-1.1229733237123918	-1.495884597006926	-0.2266900781195491	-0.9721108866043149	-0.20307153763658972	-0.12524951254926836	1.108214165742712	-0.37219983449516725	-0.09599339395480516	-0.08859267747556893	-0.26725690691655984	0.1212593595820747	-2.441000998307042	-0.8562828688676505	-0.3427740745935239	-0.2130717150520511	-0.3507829942371175	-0.1388640589622932	1.075581589949965	-0.701414184511578	0.6372612633210696	-0.20180793786210507	-0.9984291895138125	-0.07940618496781479	-0.05208217881964118	1.0074585588043667	-1.4295708193215801	-0.3224567704717215	0.23240645034910828	-0.3689104263432307	-0.7220288481594953	-0.11888129430852733	-0.23048359054111126	-0.5276072804278304	-0.4948818403652647	-0.17093041090025612	-0.15742145038613975	-0.6538274683944725	-0.15502496655131895	-0.4807990819932867	0.6879141824948601	-0.3548666524947385	-0.5232326576525792
0.767880054549841	-1.8906281479174722	0.6526025689377449	-0.5686511312925765	1.8387688275442835	-0.0752905971842164	-1.763024217017175	-0.9929447520929192	-1.5722333695865602	-0.7509695315214613	-1.1503207248915215	-0.7844295878000858	-0.08327086750115796	0.6696902651823333	-0.4969158077274691	-1.0167888808302088	0.3712964671693232	-0.7880518645810911	-0.23794758502023297	-1.3673165132235838	-1.3750955806553689	0.0630621812911173	-0.501731123220563	-0.2278846643613209	-0.14463271027732752	0.16530455842109026	-0.5512889426473861	0.7914173339623106	-1.0717376444898943	-2.0747228389640058	-0.30455925814872714	0.20800536143550152	0.0396047413558988	-0.5116748828224177	-0.47810051824188465	-0.19203636006460698	0.00545724504068505	-1.359006142804511	-1.3688839963434063	-1.3299681583026715	-1.6902167279778106	-0.10521070749211674	-0.6696410504097465	-0.8500833022583355	-0.30770221131120407	-0.3568843523810809	-0.32988810692083775	-0.09963197113314441	-1.6596626664215814	-0.1654134195532247
-0.09549128548240719	-1.946500430858448	-0.1352608876285078	-0.36138697335331205	1.4530773090230171	-0.11234063699499865	-1.193991750747731	-0.5259895860354995	-1.1647084188126857	-1.2694986547596403	-1.0005347448248445	-0.9975996772106397	-0.2888288470828472	-0.3449901510752674	-0.4165480929035848	-1.2696645276794238	-0.022542092155013016	-1.1743490713007751	-0.3823237075383903	0.3299241286109745	-1.5924622955673804	0.5368672962683957	-0.49694229479291224	-0.27389023724566763	-0.2542507825751006	-0.48822140458178426	-0.3980129054011632	0.9520706126966743	-1.6882421506158642	-1.986688692332671	-0.7665069903938629	-0.05897924862109701	-0.9594177598390398	0.11385489868414769	-0.5090673110308355	-0.5281746083515921	0.49497855759089354	-1.4902190182307014	-2.3301456319002503	-1.8390853454275096	-2.0252044620850054	-0.3151288671245973	-0.7065801159937948	-1.6589681489608925	-0.2982013451436031	-0.6715827111366884	-0.4049516458238564	-1.3303248948872899	-2.7559360419523804	0.1559709773028734
-0.12192769724776807	-1.1823332401834803	-1.3487758039078996	-0.5287323112112983	1.0031101161287828	0.09188352273268331	-0.4661880133019051	0.016337616826748176	-0.6480177317960688	-1.0067161520892471	-0.512171464053874	-0.5071535216409376	-0.20531551576868035	-0.8949739386562657	0.13437304510967607	-0.9411549708650916	-0.5702727718219259	-1.2987960738996187	-0.19568778544455837	1.9592956810843882	-1.1598489742284843	1.0001301561178886	-0.18753765683547097	-0.3546405263861063	-0.05845745123446455	-0.26505899285139417	-0.24939915970703652	0.831889853914061	-1.6891192716286378	-0.8922754263553213	-1.0230974666770816	-0.30681574017775826	-1.0250127621805005	0.45516269356865025	-0.14626502295835786	-0.2842967520052679	0.386119708421543	-1.0886655592042789	-2.470255777685774	-1.6007082349137836	-1.2639004589183631	-0.5692639127954345	-0.5533614164750819	-1.7800421588184403	-0.33636578021756164	-0.8413757744636162	-0.3247153959170888	-1.7211697181346806	-2.5153987953887724	0.12092058811120115
0.16977510667123116	0.26186885956754047	-1.9089287994414592	-0.6542983376078547	0.4931333899395238	0.4796978297192532	0.26693097034869956	0.44786141612843894	-0.18400816942047188	0.20061284570143706	0.2794143377815277	0.4223681731943398	0.4751429132406047	-0.4152763886867196	0.9372312519447952	-0.6002906133136298	-0.5013918960706479	-0.8939473429604097	-0.10259864531819855	3.0865361050680966	-0.20466487149241172	1.2829159177256317	0.2593323130447919	-0.21689019896190256	0.6016669263495933	0.41662612995570875	-0.06531872869170069	0.05141941444420282	-1.1098224774911993	0.22999289397251088	-0.6876920873824369	-0.22590302346979135	-0.18624127411041308	0.9585138944981181	0.5940787099038665	0.418234916887156	-0.2621824057735457	-0.3581829958001978	-1.7246834583406967	-1.0951859327363234	0.014914248116851802	-0.10359385469015284	-0.40240185829964004	-0.9099735015931709	0.18939225485495434	-0.404616020674678	0.15550494635719392	-0.8514762950465692	-0.7333281618379801	-0.13622470719951857
-0.034939362419476254	1.5999239681933253	-1.3354640637169672	-0.440141038624796	-0.23624800933841267	0.8435739465693968	0.829425333498659	0.6497614153448831	0.3181261952959894	1.5266433799761006	1.1919180774237443	1.1588003476671391	1.4878327684757116	0.4337137080003752	1.4023598554957315	-0.5364248153797417	0.25100896379494425	0.018947191951223262	-0.3845378556380627	3.473171951163781	0.6517870848048302	1.295594198771709	0.6461235278455844	0.16827538337119183	1.3952872404475445	0.6061684158210059	0.25464717342423276	-1.169381869425399	-0.3713874057551918	0.6095453690926176	0.12478217828238461	0.035159066625971486	0.5560111828441866	1.695255225477693	1.2565841853049735	0.9361186631622329	-0.7411438787833794	0.4004846717219881	-0.5004104673749351	-0.8445804049855961	0.874648753644064	1.0107224402747839	-0.09386513774790002	0.2736127021449264	1.312032492314294	0.5072892898030182	0.7725369106636962	0.3977121886457774	1.5198818459164907	-0.13953046609366251
-0.8251947654042237	1.9617429708404213	-0.2798858456059368	0.0403022629608052	-1.0456742791992	0.827446934381271	0.9792461909026446	0.5233639652672393	0.9210691709327714	1.8839635885436254	1.8469017853263752	1.2200073803731104	2.2133846517800126	0.5267972977271091	1.2000077571083454	-0.4208043193471717	1.1560519856376483	0.9920904393920793	-0.6923152799378366	2.9256616480423863	0.8512668134359255	1.1185465920915874	0.7539757909477582	0.5776545985718982	1.7866840758109954	-0.13614278609910715	0.7156041514906905	-2.070565592820804	0.09819458220179487	0.3897156335309032	0.911553204825845	0.32344477979419295	0.39008165339780027	2.0133222165324103	1.315253905416352	0.8091259918729006	-0.6773603142460854	0.8284264121647804	0.6291389799400913	-0.8394320061671542	0.8632120991223484	1.768329156296116	0.5369580617039991	0.7786247931510258	2.1989218590592814	1.1084491299867139	1.0677771484345175	0.8955139447436556	2.7535420735293408	0.3341342734278677
-1.5625002436576447	1.215926579371051	0.2713633730569111	0.5338217867087391	-1.5378717836922013	0.11844656683582247	0.6461798443441009	0.05339782024343877	1.4253733071304016	1.047955441018545	1.8822678666193244	0.6002105423707322	2.2076156683606647	-0.3561435799020313	0.6699213277157604	0.1706614439792517	1.6995044371918784	1.548023451629121	-0.5034114857927825	1.4977301075611391	0.4171777962099678	0.9287325629489657	0.3662442795673634	0.7796862795227282	1.5294186818265338	-1.359082353080627	1.028391482901768	-2.1941326720083425	0.19189822385346988	0.2640634911379445	1.2920132300747822	0.7627124461498112	-0.3835629637014099	1.2216923937355333	0.707976863426102	0.2676547830427253	-0.5347134725650686	0.6300260700653492	1.2629282808652713	-0.6697428866405858	0.3594612762808227	1.3066872811555694	1.2303787973362876	0.3625571409948727	1.9732892240864703	0.8634118410545141	0.950359066407037	0.5090846883991788	2.3268805311986442	0.892499510616554
-1.7119745915650046	0.15816233529292273	0.09031379886569486	0.8757027826834167	-1.5316019291246883	-1.2222588530179344	0.16987353156784052	-0.5877802316021711	1.468396055610778	-0.11104958246131938	1.281194996341552	-0.32455128250490134	1.508543986219663	-1.2449911181129691	0.459106789550182	1.038659683560488	1.7137607961841947	1.6091095447394046	0.06899624653109565	-0.215743650391783	-0.16285357282497231	0.8425889647131966	-0.5277757669935206	0.7148723102632408	0.8453334298192383	-2.306808741396913	0.7170486281118934	-1.891634704034626	0.08649148516933053	0.5535166069554927	1.2702002100095025	1.3907000372081821	-0.7751426378875705	-0.4575391301717674	-0.10056126143490114	-0.07671781357346923	-0.910324982571141	-0.15420653656700914	1.3120042958204932	-0.156696077162303	0.07837224076171981	-0.08332181924589142	1.4483514207531651	-0.2785945605930969	0.7137384966846443	0.17749405314091127	0.7795350858901973	0.07999906148345198	0.9006203989924914	0.9027267712082604
-1.3823556606767267	-0.2600924966244302	-0.20058613508386974	1.0358113947728562	-1.2724742027852696	-2.636451119201707	0.11054440534177504	-1.0888167053323305	0.8704577365557269	-0.5858834695987303	0.43150921142765974	-1.1375679457709384	0.49945758023907766	-1.1334414644496618	0.7652620954664227	1.405398761991856	1.257836883970664	1.4037214959519668	0.2743465738314416	-1.3212663607136572	-0.5132196987196308	0.8275605157932692	-1.5418166318555184	0.47071641831323785	0.16201332591599377	-2.6426075982102044	-0.4016617493783898	-1.772032950116992	-0.0379124550088276	0.8472018456659627	1.013968349283877	1.7734126068798202	-0.3327735238353198	-1.8958510163403555	-0.6317261404305008	0.02749183448291206	-1.537026292897838	-1.0391221677979345	0.9266949261228803	0.3243145228616133	0.29369486338731743	-1.222572523735152	0.9627766675360366	-0.4070672984607029	-0.5864476478569822	-0.11592437022268905	0.8971022745685975	0.255638369139199	-0.3311264064824459	0.21081944984746506
-1.0258992588007	0.1308193451713759	-0.021445438296984056	1.040620357440016	-1.076626268739372	-3.402204745432599	0.6916135588781146	-1.2209314408600607	-0.11814980643368192	-0.25790033233670107	-0.20081927890550208	-1.6214112705581207	-0.40609803625905544	-0.1551257295825569	1.095079365834949	0.7576633262023774	0.49351716432521364	1.0292440237925666	-0.35564565723863206	-1.3975578137810685	-0.6767705410535606	0.7695684240218663	-2.051687494688698	0.19739262676543326	-0.23581376933400794	-2.4908059776776303	-1.8395556935797077	-1.8101442738195772	-0.1674005928009074	0.5948853081665356	0.6009332361621191	1.3730871397101565	0.35572878599044816	-2.1551618977789433	-0.8635629282742053	0.2425168360704029	-1.3894680181507588	-1.4422937711036425	0.35228650018198465	0.23837978611342128	0.6239442009797372	-1.265218403973414	0.1374408947971135	-0.10153989619633691	-1.0481678941675672	0.1563983963193554	1.2391922023668092	0.6743048818304769	-0.7816809763652486	-0.6520580845064898
-0.8708026041394867	0.6863401528865949	0.4743499604106804	0.9728670922570464	-0.9154865358797463	-3.1795261437589857	1.4764536784177984	-1.0000211849734904	-0.9275975638949048	0.20031576887514013	-0.4313161335469791	-1.729242895390753	-0.9148111327463853	0.6132465680111526	0.8637016611940344	-0.49579080245935286	-0.2292207114586314	0.34950573728169665	-1.3353736654416262	-0.9382933190428997	-0.8119143817848317	0.6276189778602502	-1.6675173925674658	0.07995387198985864	-0.29199048134241523	-1.9706722568747554	-2.686061554383653	-1.352866311261548	-0.3573293565023557	-0.1222282120394449	0.14913573469555375	0.3585817902790735	0.4900916566024415	-1.442834781236789	-1.0762195873154494	0.21671902850171257	0.08517280505184939	-1.2172731678471616	-0.1686085406871568	-0.4644604575132438	0.5674179540292762	-0.4401781173451303	-0.4602835007826234	-0.02841766513826092	-0.6728989956572272	0.30757081980407	1.4870018594613204	0.495477256474828	-0.8040472813945662	-1.030116388079798
-0.8307902221170381	0.8379908421268615	0.7181807436941466	0.993547194301059	-0.5330273965394691	-2.2277931200547254	1.7309396824613672	-0.5892462001585553	-1.0681433522412034	0.3241066095426298	-0.3613988242681495	-1.4309751167337372	-0.8410088307268997	0.39774693571205944	0.12762070578079132	-1.3658483566699076	-0.417193290478272	-0.5796025164428327	-1.727380661047394	-0.8047313409531973	-0.764951618965938	0.49712122319328367	-0.5565797048595252	0.27950351958410286	-0.054695631735577586	-1.0066770949378825	-2.3619225951105487	-0.08200835265231611	-0.545666209122042	-0.6015401822351218	0.053916075313330876	-0.2679128954706814	0.12850725573693889	-0.7835842340833358	-1.2941873572243558	0.1897899008248248	2.098646711468733	-0.7494601220770661	-0.43684841212618014	-1.2057441982120327	0.1280148775264384	0.4597036182921474	-0.6208804064840384	-0.46478515249825203	-0.01630852977022564	-0.21033991469021332	1.4776520060333258	-0.4290141721823857	-0.9691912909885236	-0.7872213842597078
-0.8201340934098031	0.7751228962366499	0.5358437010829161	1.2099900732881774	0.06799633114122693	-1.0818469401144994	1.1595204151376712	-0.06316302279017488	-0.4888524621600602	0.42446134853353373	-0.10808489995399324	-0.6857451364245031	-0.16586398687614912	-0.5039653681835311	-0.45545052756150795	-1.2575766497224623	0.15215755328960157	-1.1983809227901845	-1.2251352301413116	-1.2091432098277795	-0.17294772302526285	0.4813951456610946	0.7220643814850941	0.777386392987105	0.3801897762878131	0.3210833926886514	-1.124537731010205	1.3359931451788638	-0.5262429261538267	-0.2964538829032349	0.7545192920005228	0.36158859054219455	0.10696606794813023	-0.7812698195016285	-1.1044889888548424	0.765389485317707	3.1697932217707216	-0.44754483458632704	-0.3277011304331482	-1.2881198584595464	-0.18869921013839305	1.0642046826592262	-0.5399832182307984	-0.8474186566772156	0.6168995446451568	-0.9365731445264056	1.3109980452046535	-1.2193914618877446	-1.2154011501803776	-0.28007198132132255
-0.8652594072298774	1.0456828782675625	0.37271759808544214	1.4740193572963225	0.475272134508977	-0.07095838777646205	0.22227960565281268	0.6438334811321389	0.40651686354026506	1.003026858345765	0.3153982778379006	0.4064364347832341	0.8035173047007128	-1.2140525650355594	-0.413673366568489	-0.4661353395219591	1.0706148576088454	-0.8666077897623433	-0.43488786418873543	-1.4465606943740161	0.9723156078598062	0.5026319553859947	1.662131466274258	1.291785138462697	0.7946385942359557	1.482345344468056	0.2193982550172241	1.8519621809473468	-0.11722504360617482	0.5716179081448723	2.102787215374723	1.9433611977528202	0.892607362198162	-0.9513426227773475	-0.17337364475870562	2.05349418635876	2.621279582854496	-0.23632820781114147	0.16420311568910162	-0.4968774112048389	0.02786444693981955	1.640369686760449	-0.3769481342521432	-0.43331281228880747	1.3154961922634028	-0.884942911390248	1.0870308597152218	-0.8960939976512607	-0.8939538467428585	0.20926993869573937
-0.8569935226359255	1.625711467589705	0.6801103024338317	1.4280621353965495	0.32444857255351606	0.7975189170627142	-0.33181383154871263	1.5037518842698174	1.0927197549232655	1.8402320177946834	0.8024237574979499	1.4873340883850594	1.4632982698783736	-1.2319246013763006	-0.03353874862448818	0.31552139744856567	1.5800319799196914	0.3372001617083507	-0.009251347037645926	-0.7807550172788377	2.0456410539796663	0.31248694079026446	2.0570237641029077	1.4690267235485772	0.8632921138570276	1.8414726334066567	1.0679680772982176	1.2112434837710793	0.6519608101257267	1.2710456841805395	3.1535697441516266	3.1757444581847136	1.8513083485492856	-0.42214604857782106	1.1564659516005995	3.2602230346086913	1.2093700325707657	0.2884429781124248	0.8877613347907021	0.7866306967104558	0.6132229691089222	2.400970249100689	0.0069955860229807395	0.755616723041038	1.9606321765682915	0.17120175815249508	0.7341285690138816	0.520222441908094	0.34161406879713696	0.7711993238014672
-0.45779345911706765	1.7636246208676385	1.2793401489908234	0.8760381094586119	-0.2001022673648007	1.553930872453366	-0.20789212606414734	2.1814177517152964	1.3034206482382662	2.045608824388974	0.9864912719421981	2.080432614810881	1.3123734244311425	-0.6954081898208064	0.0003677290023680462	0.7952426723511947	1.3257053198121564	1.4645593195957392	0.19274080816265832	0.5411580418938021	2.260954295237194	-0.22834652344568307	1.9043818508839554	1.2246191206985637	0.3872401931802153	1.3377396250715663	1.4199480102942073	0.24041035550807946	1.5079728582318996	1.3469475157406245	2.8908883031075177	3.0458677290461638	1.921808287309375	0.8603683319561147	2.0130897628810565	3.333003121100409	0.20644735292718996	1.2097433356785725	1.5510085001481	1.9561702964279388	1.0006175093938607	2.9508528399004357	0.7488718597935645	1.873799265232391	1.9376909436910879	1.2724913807737066	0.2001815707314494	1.9853768480746403	1.8750322447073942	1.5075141021089615
0.49203185346247696	0.9228172812051134	1.508015613527468	0.08252665376688874	-0.5020091172077272	2.0291496916052227	0.21555278804232292	2.203391688308357	1.1250257495994955	1.109031276436942	0.4844237244582161	1.9285890668757095	0.4183175215872608	0.09410981322369485	-0.5376459562468833	1.2020661871647655	0.7008922001995562	1.561769994015	0.7744384609977099	1.4176489275540456	1.4419136807881183	-0.8891328872095602	1.2642334289904769	0.8385024338478732	-0.4711989769465557	0.6369299103101324	1.5671430900807735	-0.12787363475872257	2.0735726548398183	1.017428623916151	1.2529029307072317	1.7895524568448793	0.9080915193519539	1.9055448795879035	1.8412511178429094	1.9987100086392564	0.07362882085711224	1.985432214176382	1.8252508258480085	2.5891582989604576	0.8189845711721819	2.6558325453208704	1.5547640292881582	2.1298393467999666	0.8030171116326789	1.312715447566813	-0.31514396026118635	2.443599508499026	2.544393901523244	2.0732403623377014
1.5314402534007963	-0.37132240158556673	0.9646275004285298	-0.42442497932571993	-0.23809193266744436	1.991453136441013	0.3664650167676951	1.431655299286991	0.7649233922577083	-0.36331781220242926	-0.6250618896299349	1.21277652393859	-0.581299542960048	0.9884092606647457	-1.1278832390106308	1.6760922141034582	0.30791856627191405	0.6449013949628976	1.7457000016593132	1.0868988618283353	0.23026223616643537	-1.1944139140464047	0.3147663919001309	0.634407133755675	-1.262232016257167	0.4601198367287681	1.5869637046843246	0.1153969544029336	2.0752996356577462	0.7898465237179046	-0.714951402329564	0.4718052870550078	-0.21767861981830525	1.7307835147427746	0.9960001446048694	0.04142710228959639	0.22896464757798618	1.941831253476121	1.522496674375061	2.5688006219767363	0.24015537124167344	1.452398236392798	1.8044904896778113	1.527096552109184	-0.8962275479366335	0.2873712321769514	-0.5165500121970377	1.721822420480888	1.7575479384925772	1.8679366724279702
1.8138829237996041	-0.9931931388151849	-0.029656227503813543	-0.40076966001465925	0.283692837070234	1.457922884180435	0.05494180263310798	0.32433124453164797	0.2903671472355692	-1.2222110075698205	-1.6797659713613786	0.4167800329487227	-1.0412375534159315	1.7412320597127102	-1.1532274205564808	1.833211515935231	0.18703681788934506	-0.37464044238700406	2.233557842655986	-0.01824185184972263	-0.5096001244231947	-0.9069646421859009	-0.5646796197643541	0.5860455514025211	-1.5998495359738762	0.8189184826336663	1.2985890693276527	0.2137986777926262	1.4930073719895174	0.8332736179526844	-1.8426856007186605	-0.22494505493136874	-0.41102272898136294	0.46716460340337884	0.3544528863685999	-1.4447703112273114	-0.01618637268061276	1.0117384166736998	0.7448818476179472	1.9847951256669858	-0.26229093169704404	0.03806004458877799	1.1690792435196922	0.6544044952337593	-1.8934027390817034	-0.7620566162462238	-0.41970084848668093	0.45943680370457424	0.10267002595121125	0.7542907937181722
0.9506429561151064	-0.5523857077577274	-0.7528729761091136	-0.1561630951254554	0.466854889787624	0.7551571784818528	-0.4746086628749574	-0.3945979048401232	-0.35649526056188774	-1.0222702347365336	-1.9365638680330968	-0.048017446659950204	-0.8838700840129454	1.8210751057981387	-0.6706763449070607	1.1662167174228717	-0.17723146860729191	-0.7604076889023806	1.4936939204254824	-0.7849526031805542	-0.4462794103608699	-0.363572506720102	-0.9761597585692167	0.33453798745626206	-1.42129473605798	1.0569270417653762	0.6615558315047196	-0.286296395086932	0.566961139614628	0.8484931775488617	-1.8910935614072588	-0.5608009418576637	0.26336509721274765	-0.7536465564117638	0.3570717627101279	-1.9507170656764128	-0.6368587606746619	-0.1679427454449807	-0.13878549539437404	1.029187187687914	-0.4143880529914001	-0.8054343704758856	0.014607817645716009	-0.06539564868989109	-1.4879746083031342	-0.971200905309688	-0.43227167372574277	-0.6136296671250437	-1.2148136414477109	-0.6009680013392172
-0.46185547280033024	0.07003445001111731	-0.7884383125979332	-0.19532667580796514	0.12413374564026086	0.24729730542352987	-0.9381113599942505	-0.3942544270052965	-1.11121698080266	-0.4426412218766409	-1.2378818282849082	-0.11303358606158226	-0.5732329879392127	0.8950127427906485	-0.3325099770804054	-0.1892660086446068	-1.0483850103968992	-0.733420309544322	-0.012612666235479894	-0.6796041539941631	0.052291840528887995	-0.21375404815585128	-0.8545885118391491	-0.36788938218223266	-0.9100336205153104	0.6576879784783136	-0.0016227829866121242	-0.9361134234974412	-0.34807633594530907	0.5049676379501014	-1.5276122688230045	-1.125088722287473	0.7712286143526016	-0.966431906126783	0.5756403145539013	-1.7012050152814489	-1.118404212561383	-0.9038072362025752	-0.7350522689828757	-0.046005711918048364	-0.3518077912656396	-0.9271364514197331	-0.9237447320784129	-0.6795907705980863	-0.3475578856523722	-0.5096409116163941	-0.899384914326926	-1.1791092622821946	-1.4963204141965998	-1.2893112887289522
-1.3130836843920495	-0.223383178007839	-0.36264521515908965	-0.6357897393002738	-0.31122798675682756	0.06744780519343244	-1.2743851135433002	-0.04154904899143723	-1.6631377370811797	-0.3954055626428322	-0.1463350718526283	-0.00877728123198291	-0.5381594947529579	-0.5204053827802398	-0.5567127408457381	-1.3566755590979591	-1.9034449547526593	-1.017761527978477	-0.944421022512396	-0.2340220417109122	0.379765593502635	-0.7493773354555865	-0.549625103326078	-1.3015407102685925	-0.2649140359398705	-0.13260102112881586	-0.3068598862032551	-0.9511532479513947	-0.9925772114448516	-0.1447751371421174	-1.3729131658435356	-1.9761388173739087	0.3485365925488592	-0.265901481293599	0.28727998613222977	-1.1608308151438973	-1.2166263167894484	-1.0506123421170561	-0.9221493930218085	-0.9807257132909675	-0.38341073581659896	-0.7673545642692187	-1.2403449296167108	-1.2957529366944138	0.23387359485888565	-0.1358596813170107	-1.6350068254836851	-1.2698024249114457	-1.053642349170799	-1.0425771545500717
-1.0033991689013533	-1.3242153671416956	-0.043055596490579176	-1.094682744844584	-0.2900617730326703	0.13192966675220943	-1.4844198631013965	0.00010252885865004538	-1.6884101072363475	-0.9461210783172984	0.5819928325908442	-0.01919242197417132	-0.7207369623164696	-1.286548639542087	-1.0049832212470489	-1.5502805604341912	-1.9637193213353024	-1.7498143566405218	-0.5592251816554469	-0.22446014823522165	0.2049457858732799	-1.5398241344039854	-0.4573109678312121	-1.942566620863472	0.35319098067138793	-0.5914230719449517	-0.2380291905593358	-0.14945554290481938	-1.3228375217173687	-0.7437877612946646	-1.3447641071353973	-2.6164311552346686	-0.6762601869915917	0.47610350472081636	-0.6448945770498952	-0.6561751672037462	-1.1599765805175528	-0.9109746638568484	-0.9257985238995994	-1.589613236282367	-0.6404230179444818	-0.7597539451400451	-1.1430648029242763	-1.6684263206071397	-0.19861286901251482	-0.20049783438619143	-2.0574572572695566	-1.026290328935885	-0.6617572119163939	-0.4267359655260397
0.06658585957282079	-1.938788047843383	-0.18856058604604956	-1.1643281471483538	0.2368078753759667	0.31782405530716035	-1.3896897507780812	-0.5281898350522546	-1.2215738295897836	-1.3496953196952781	0.6187669373355609	-0.2852053941903989	-0.7529598796706487	-0.7909444519852177	-1.0395854107516815	-0.921294409469754	-1.1937398390914546	-2.1801973925440583	0.42343834714883244	-0.6303564538555564	-0.400451336303798	-1.8289688424893291	-0.598926979367832	-1.9683880224856627	0.6977375457132576	-0.3584753755402128	-0.11497735186264368	0.9019074116107828	-1.4531679157420188	-1.0290214521176666	-1.0388302513114058	-2.6893278300940446	-1.3881221166692181	0.6003604202529125	-1.603636241655579	-0.4380285290683337	-1.1225133264447933	-0.6999158774547414	-1.067086220279596	-1.8101146979336658	-0.98548103227948	-0.9635087647691764	-1.0693391351565436	-1.4289276429906992	-0.8347832458069313	-0.3954331846021259	-1.8149734552960721	-0.6513587249323856	-0.6855010400591537	-0.15579089296158682
1.0089764756046373	-1.1440390964340084	-0.6892854305060313	-0.8733063373310392	0.7830405363651336	0.5228706593663728	-0.7655289629273969	-1.220769389685698	-0.7101446599369814	-1.0671658657672471	0.18804906721403183	-0.763796013848529	-0.4955443411823085	0.2741518111805267	-0.5718329904330829	-0.396836803366541	-0.4715716215946039	-1.6112570838705549	0.665657474396858	-0.6911854114306566	-1.1291200619494781	-1.3168356235035477	-0.6587360263664587	-1.5360886175604433	0.4658487427621165	0.15809212724119762	-0.13694762852172873	1.580882393085466	-1.4964417922289377	-1.0449430787591945	-0.5054201730399657	-2.3841217351603667	-1.3737073023266608	0.2226470472888768	-1.8953662155876316	-0.7546553864025696	-0.8545836209529998	-0.33720187740900215	-1.4068199703432163	-1.6890400423792131	-1.2029269232051432	-1.2342018509449253	-1.171211271120872	-0.6579695315459495	-0.7088908645323917	-0.3864601702901281	-1.155754603103759	-0.43827167218336144	-0.8460299880093028	-0.3662402085665887
1.3148233836047079	0.38189794172916275	-1.160101160519488	-0.5795652018003327	0.8642473087310693	0.5932869927248108	0.24990976980282834	-1.4494403546725467	-0.614144884681036	-0.4307669011206596	-0.2954160274012036	-1.2701477572770221	-0.24827233190715714	0.5801204435741463	-0.19417531737005353	-0.6426893644002944	-0.6141978405358098	-0.41012730404171654	-0.22696945916701	0.04007144477714166	-1.6161967667514205	-0.4810276260761629	-0.4321531442217053	-1.0598225572748725	-0.37735477322909966	0.2516643647399347	-0.13241424706691202	1.7625652469811146	-1.4747399459780888	-0.9867363526592713	-0.309279366038433	-2.057060157528989	-1.044447322754116	-0.09673078305934096	-1.4346259844707854	-1.566176178884247	-0.08954255259552331	0.22010641149116963	-1.6541638761591002	-1.357431982919	-1.2075052227923249	-1.4944242883495271	-1.2685708373563676	0.013272128649710816	0.06872151246225634	-0.302376958059256	-0.6064701082793	-0.5951279475824993	-0.7439129197875961	-0.6591012676310438
1.1423113893788388	1.0182806263339186	-1.330149913866941	-0.4927426079887993	0.48104276394230044	0.3548311814080971	1.042249976230794	-1.0116219970159106	-0.9531187402021953	-0.15507405012436842	-0.5985430089980651	-1.5430621776273146	-0.3746261805339581	-0.35174280462553353	-0.39911691541209243	-1.3244592326201698	-1.4121672056155659	0.2438450488129052	-1.298128660286156	1.0059140683137793	-1.5796596783527694	-0.07059104303614	-0.10851640786724505	-0.8025682169622321	-1.3394984234149798	-0.30589539548210104	0.11949538733654566	1.6130771967224464	-1.371555022809122	-0.9573620989804618	-0.7787488026368231	-1.6999965065969385	-0.9485236326229353	-0.018773144246031444	-0.6922557935208584	-2.274995230243697	0.8342448537438748	0.6772830616006694	-1.4593485066213001	-1.0082653967703792	-1.069597767915493	-1.6895604872009016	-1.204920588100211	-0.009610721188333523	0.49224696365687026	-0.4242957823128108	-0.3901305069693868	-0.9890327686526841	-0.3978496172180656	-0.7220406280848233
0.8814441062021985	0.04272316778366955	-1.2570164081791377	-0.48430873400315705	0.05411891962878924	-0.18661055590489664	0.996078088157151	-0.3002495757763048	-1.3092512406079975	-0.39862432196151343	-0.7262064914177445	-1.3751243296895461	-0.8225046138499245	-1.5719447710494883	-0.8875930166235754	-1.5124292771641241	-1.8847100034097508	-0.31671763995754404	-1.432885713157505	1.2012632734144029	-1.011722659914263	-0.31515143320468403	-0.025429849686602574	-0.7502102973286988	-1.6669218935280814	-1.0431166423051508	0.42578288285437066	1.1300779831204029	-1.213726586541296	-0.9447170000893965	-1.4770745812095958	-1.0563264570218687	-1.0972088836360063	0.31664219754756834	-0.11108593133452194	-2.091588112604527	1.1114444627044608	0.6415137404763368	-0.8013308078756646	-0.8133770439991719	-0.8954157794155694	-1.639510446717842	-1.0601011340846114	-0.681895286174696	-0.031094336042246925	-0.6534847016344081	-0.313224817814452	-1.2093530318662946	-0.1684749092176013	-0.6874572482509358
0.6597373210140768	-1.51818751620574	-1.189709872933975	-0.40949920269973644	-0.04591300446238952	-0.7462136087348339	0.12398407086785418	0.13096393674213475	-1.2905481431534718	-0.6083330251176753	-0.7703836154727114	-0.8003142743256103	-1.1458682852910524	-1.7621090571714653	-0.901311221344229	-0.752983755568578	-1.470018211202071	-1.4157704326337723	-0.6525821569127425	0.30010699796361584	-0.2944096583725354	-0.6992074054688103	-0.22519229010048367	-0.8132236395766542	-1.0294058631457925	-1.300501427596293	0.25527549551370704	0.21158928674615016	-1.0418413660495192	-0.9582675063948008	-1.6560749600000237	-0.20953685424702725	-1.1487195562525492	0.5457749656157619	0.23998736227550896	-0.878310884723232	0.36581989474803633	0.11420620259276475	-0.06069295069332542	-0.7777937923894028	-0.7175972644566568	-1.1959160362297765	-0.9648472407595808	-1.3914861464361157	-0.9419860655312411	-0.6241599748129748	-0.20019133090845384	-0.99357520259131	-0.25832088724395924	-0.8406308449693811
0.35368838779800016	-2.034906149567197	-1.224363337882091	-0.42936208804215165	0.1537367757312625	-0.9926306610566472	-0.8569744746103014	0.09322776288660657	-0.9200669528316463	-0.3057696128318289	-0.8025941113324262	-0.16092984067342056	-1.0024764711456025	-0.7102282291475328	-0.2135783144068184	0.4213227479824937	-0.6856373189319068	-1.734229044616103	0.026361306711111147	-0.9993743550207211	0.029795864449088563	-0.517208975858123	-0.4053706591134116	-0.991762486960247	0.0774873360579552	-0.8621087664079919	-0.6405860758082322	-0.8621073445779152	-0.8035212590676094	-1.0564638276768548	-1.1462189868716512	0.26201838502093583	-1.037194898077377	0.42504087777630645	0.45638291573956813	0.4957372102957443	-0.7801030823423319	-0.44922852409894	0.3101962524350089	-0.6884372102836408	-0.4810437203485482	-0.5666116632611881	-0.8519133727589351	-1.5646897811976228	-1.2676418858775125	-0.3048413055378092	-0.2224891346883699	-0.5278010312359381	-0.45423863828979383	-1.1669276658262286
-0.060093609932020536	-1.0504136892525573	-1.1145303611149544	-0.8037145459869054	0.31595697699249575	-0.9009189528656046	-1.1482323459333412	-0.15488271147245752	-0.5080979606248048	0.2519196206366746	-0.8526719086966837	0.1178175555659731	-0.5217315622316739	0.5195500416293024	0.48181254085543385	1.0856012506896637	-0.44229825101265346	-0.7636334720711657	-0.12261498791874119	-1.7554340819948255	-0.2367928412297256	0.4047248440128728	-0.3307384845162796	-1.263832971607491	0.7352686132696099	-0.07417286107783912	-1.8022949795466918	-1.3796753799559656	-0.3533815501519924	-1.2088513159318257	-0.5399133710667774	-0.08238534692335009	-1.0665028594408945	-0.043237006790055724	0.4875649040909181	0.8852947548519531	-1.2527493859253793	-0.6344800420934541	0.18749866644885965	-0.3002299434992773	-0.10749323236115342	-0.246006979636929	-0.5422159008542053	-1.0964454314639978	-0.8273094182987172	-0.13971307001227407	-0.6335301696377647	-0.21697255338866145	-0.39492572783355345	-1.3574130809836242
-0.35954080849042014	0.3637997144297762	-0.5017414121378141	-1.3887759550094314	0.1579930984718356	-0.7804242269619505	-0.5791574768909675	-0.259581594518703	-0.1992403423914967	0.40196303459063487	-0.8779493340453983	-0.08590273368606971	-0.11832881991279795	0.8591414177138901	0.3520992779497857	0.8886402479288672	-0.872797872400834	0.6625095209120131	-0.7493968527086253	-1.6848375975649874	-0.6970909105649504	1.5417716613210588	-0.1546634738366938	-1.4026880424066135	0.47329621947227285	0.5479678182654308	-2.4007866165534932	-0.8946492925588607	0.36170151100494546	-1.2288643741093674	-0.4352986671938426	-0.8891195744791982	-1.3387344396691183	-0.649255396705704	0.2302262471383198	0.016120075815329645	-0.628792615736847	-0.49170236491324926	-0.14508988928483454	0.3684631107630443	0.4059924135773544	-0.4520901181284583	-0.048813097537255115	-0.25074384086482665	-0.34940936907392717	-0.4204466121393653	-1.2605908706344964	-0.1896185157902988	0.01624637349617159	-1.2003780685105614
-0.31889462145911124	0.9465716203895393	0.5916043852533311	-1.584970945006007	-0.2840795690757449	-0.894683549803959	0.29822801857215364	-0.11362856074917074	0.20683679729696	-0.05051848164052711	-0.7512330467864391	-0.44249701583888107	-0.012634401643493729	0.3780113301219582	-0.5211617165576387	0.2991853533647922	-1.1369780076471914	1.328252701611128	-1.014168249293108	-1.1711541293260854	-0.7567561066204196	2.138611666330426	-0.21107061660832144	-1.0718528598263943	-0.29488616152050423	0.7403855943667834	-1.999326491741897	0.12962295660382553	1.1164844099428952	-0.9491238450725273	-0.7215576752602381	-1.2500066018182765	-1.4111581365984407	-1.0648365153338402	-0.14336978400469558	-1.2188774513384513	0.47030421577366815	-0.35974909756691953	-0.281669160260373	0.967793476036024	0.9067450114994232	-0.756738891301594	0.3623170617930211	0.6381157074914224	-0.42847728040149097	-0.759630825552384	-1.4927249325289025	-0.17698910903903478	0.5405602327757557	-0.7857531779002971
0.010251583826552758	0.5795159809717427	1.5448564092786181	-0.9701464617048765	-0.6980148008615648	-1.1226494042200137	0.7704469575391963	0.1377913676279613	0.907096105848049	-0.5554311672147754	-0.3874172608981756	-0.4835067482759874	-0.039026194867824826	-0.025977560176230423	-1.1210702124044405	-0.04550502847693627	-0.4416144668871195	0.9141071763329791	-0.6499386918920029	-0.5812390276204253	-0.30885660478387994	1.7988378480731066	-0.5390399254784396	-0.18084593053256126	-0.7329498114601832	0.584313348177369	-0.8921710067370022	0.6469553596326083	1.4875757315488123	-0.4626816152141662	-0.8018958719674911	-0.6733154018093295	-0.8008707292235726	-1.019165514406465	-0.19887485422548143	-1.6710621036744868	1.1041101161989273	-0.3719799866666733	-0.032579765574780026	1.1203449911104695	1.1074058140815823	-0.5207297501544799	0.49192303238860263	1.254890608312733	-0.7549718971971331	-0.5156659930593155	-0.8948281007263963	0.06307688742744703	0.8787705189394613	-0.2943916242061474
0.34225634504429514	0.11305376629245988	1.5758865425985924	0.09618857040851786	-0.7540750368748803	-1.0901152256875377	0.5776004179798776	0.3240102084589355	1.661031323626495	-0.4817235121807222	0.06866336337906041	-0.08254367103584175	0.08560805211154257	0.12374730093993776	-0.5975418909165359	-0.02967038269254091	0.982904959810979	0.14949224144042095	-0.1218676296777215	0.10600545105584044	0.11189449092230987	0.7217326797350743	-0.7620562082359226	0.9093837168470333	-0.42242032923246875	0.3419941483161643	0.2990122784468908	0.10771505091405173	1.211697978176472	-0.09822437547961478	-0.3969838536137995	0.346035959796168	0.2741509921413376	-0.5353850990100596	0.2826439544115367	-1.0336542200914598	0.9630453623233505	-0.3251821919832546	0.48699773883834857	0.8068151778612083	0.7668638918420433	0.2781686965701606	0.49612169093962605	1.2832997051447739	-0.6075116461734922	0.29451158675544253	0.2580929002668518	0.34415183245017467	0.9115276501726445	0.23653156518225496
0.45814798925214767	0.14371881050462906	0.5241487439920877	0.7352232871972579	-0.3386096942294924	-0.6081232994961049	0.02603052748490476	0.4083004645059882	1.888603878866614	0.14221811021971004	0.28771291981074876	0.4364059301204743	0.4327617715785584	0.3053158813139879	0.7852738408573147	0.010934775954638118	2.1242344555526524	-0.17203674769334046	0.18148632889148864	0.945423820521624	-0.01654864944130331	-0.45458721987546374	-0.4862306877343268	1.6349876265775065	0.33075150128633224	0.27757533350850155	1.215464958455519	-0.9105849683199851	0.4977771434611188	-0.07805822921234971	0.1712444351238782	0.8755848281963843	0.9960434945812395	0.028273570682622078	0.9472778506563438	0.06631121925226205	0.4909319614176618	-0.04569961492097606	1.0236274997455113	0.40278910540836943	-0.05456904621879976	0.8900516903416169	0.7282705979809088	0.6119299032789896	0.134148422240102	0.8637097658358299	1.2043733619412882	0.25592363828566217	0.6897556676682813	0.8052199840170474
0.41006922909501237	0.3822139140854461	-0.8288863388756877	0.5177322659934203	0.40898272128411556	0.14026940331666785	-0.37902564963094565	0.463603612623024	1.3050486019834213	0.7378306571864581	0.1318825280854304	0.7136157640771232	0.8788508478185342	-0.2216531774462088	1.9697099390705404	-0.08311357159842928	2.317560874930099	-0.012147042411905961	0.5140835292253291	1.6096868917773997	-0.45982080253326973	-1.0020122170471653	0.28443607251596176	1.7275285405864034	0.9882276648769853	0.5525949859639021	1.8599534050894146	-1.2664951434125957	-0.05128737422541681	-0.20744487917904011	0.5649025936453655	0.6068586976399714	0.9239244788003055	0.3117313953251479	1.1711821732341332	0.9428062368463833	0.2207127552296406	0.3237332860263964	1.391736846148399	0.3144337986646311	-0.8964787537818611	0.6535716861876296	1.2945288612839287	-0.33380082722344095	0.862815870970117	0.5786880909869904	1.4653049143887737	-0.21952550849460684	0.3365686594450717	1.2264379856174972
0.42988698466800973	0.2888841572599966	-1.3497403860678518	0.03409368779364616	1.2358634111244462	0.8803595727287254	-0.3386753609738404	0.5808940466254314	0.39716306840220766	0.9423802135011474	-0.026789994441949294	0.8130352249015698	1.360059723120652	-1.3070130309589936	2.295391027555412	0.01424842905407885	1.9006007507277474	0.18498536459267828	1.310622308684787	1.6434939460678133	-0.33080363660192197	-0.5041785295174309	1.2145315577705356	1.4519639774625188	1.4133404379761687	1.1430291900803002	2.2450976742247386	-0.3992675182250497	0.10697849216965227	0.025881402614252418	1.0142606759235886	0.20051713929563003	0.6419292892065124	0.36920695469333875	0.7492716401713955	1.5537709822983823	0.24694783609306634	0.556146517541408	1.5541610574039662	0.6197858135128015	-1.1243642898377708	-0.1028851300561669	1.8796766508917526	-0.6721241776866586	1.1414124216815762	-0.07978154871675563	1.2952124650570298	-0.4701984890917622	0.0540695594992649	1.2664008115942238
0.6644828808635302	-0.042770743703112464	-0.5481117308530511	0.30368139529210997	1.918781759756524	1.5732972291461296	0.12218795173346393	0.8140382470605895	0.11723593453021768	1.0142175785866077	0.45907777450290255	1.1488984811778988	1.938450903162966	-1.871322628717862	2.1435307188278663	0.6785643484573215	1.6877060594818063	0.3195246650864957	2.3760508721835065	1.1128763442689873	0.9580980217035254	0.8114006354035681	2.034873099738982	1.3323348375054032	1.8787074991791746	1.7904119285090583	2.203356442417664	1.1657633653947135	1.0095243325453265	0.9687708879736173	2.003087605515098	0.5182733093067068	1.1391377507479623	0.6297757308053169	0.14930789542990822	2.2407588047355955	0.3825312244497375	0.7389464742527343	1.5811240289165938	1.0875093871827002	-0.3681261360586618	-0.29605472276606265	2.0756887487424214	0.23616422158521727	1.3186061521260897	0.02845296737681623	1.3243335678662254	0.20013298919717176	0.13197499575040975	1.0456153306755982
0.985275336413411	0.008718369469503502	1.0124605924564551	1.5963514570196908	2.264425465854844	2.3100451412075906	0.7770598623750342	1.127695435088758	0.9946618919561779	1.3681217199645523	1.8085491954884292	1.9156545076742244	2.5491272705687518	-1.0068901019515775	2.3141433296507783	1.7001080272611746	1.9878280669319752	0.8267455563641125	2.8989229648960166	0.7095776920499761	2.9182357672436665	2.0808056593954234	2.7064849427852735	1.6398328156575703	2.4836860674040464	2.0926352211654797	1.6537091056505862	2.3685312923190236	2.13560248803411	2.37524864122061	3.393949534536136	1.622798407082666	2.544601903776113	1.332288154094313	-0.013102110116774576	2.982456046771853	0.5635108932550567	1.1849555451806693	1.5584479216558804	1.465488220560754	1.17028574080297	0.6861346893230128	1.8113516567218253	2.0736665015999716	1.9360786116551565	1.3272140078016257	1.8338414012589983	1.7748939900174743	0.7510269963100124	1.0789313935238845
1.0232814782724375	0.6791181036511895	2.27798131580431	2.994243291673722	2.028089246501365	2.914252983864866	1.3465410037859467	1.3297486495898407	2.5364476045743336	1.8750767275397282	3.376419900371953	2.6861082254838027	2.7978687458028637	1.0407079049014716	2.9443143178639497	2.2829800044824795	2.328298064365593	1.9673729240877622	2.343712193906978	1.012651553568342	4.275528347820391	2.3556835741745243	3.1569160624236434	2.1384879150050127	2.7615807604810203	1.744501010065086	0.8971462190326904	2.49788041511024	2.772445118815373	3.4600287438771207	4.192731209930241	2.657801449305394	3.748362483216072	2.0759557796371486	0.3237554072494041	3.2042767949974884	0.8354019112458104	1.8782029108875633	1.4858405955314138	1.6372537734475483	2.802849750470399	2.1828739421195174	1.3611251147941996	3.6584764090513713	2.712694590583144	2.8694694544597317	2.4660056150887324	3.3595591834295524	1.686709351485073	1.685034285851324
0.4339690292942539	1.3732178007505464	2.6013476302816456	3.2447779814374287	0.9771671464446516	2.8645398704688683	1.586354327644626	1.1121662341842868	3.549752658169176	1.866064340382531	4.076984750649614	2.708566003721026	2.192482866272963	3.054436266678535	3.2775967594623596	1.7712188925530767	2.0851260831403367	3.192508123277672	1.0821966854691598	1.751418718199334	4.054442673648276	1.3959171166410898	3.0338240436682766	2.3017610193173366	2.050106562699079	0.7527583117571872	0.4104561926240423	1.5396021430421003	2.4817200998547344	3.4368674263632184	3.4443033418495608	2.7038586612470943	3.472337486108375	2.11768498793713	0.6222213936669355	2.405645197251739	0.9994874966477646	2.2208720289146098	1.2189688610504852	1.510610064845061	3.7661673168765075	2.8839451192336543	0.9577041257944103	3.877218280172844	2.5924143264579893	3.2705269346151935	2.6131953352549933	3.8702466225795473	2.308258384739452	2.4144747291039783
-0.7506045918234157	1.3224456756913336	2.0687699602170317	2.008980143764862	-0.8094099529345903	1.7827408166805785	1.3638019097677052	0.2984928510572118	3.1177420733122405	0.8873135180116448	3.343789641338299	1.6453316003105811	0.663102919107111	3.8964072821701627	2.5220096922146653	0.32961463045401046	1.1702594354205607	3.504491752716229	-0.04375465734732457	2.025746299345467	2.3458333897389583	-0.05321713767895074	1.9433965623334923	1.7685390961230323	0.2836160163592216	-0.5602218915282777	0.29847399587987744	-0.07339029541002941	1.3298454187600985	2.122200719360417	1.3211166129858625	1.664203439713996	1.6348319690256483	1.175731449711291	0.39544673173856787	0.8126365687329351	0.5869786434812306	1.5688711950550207	0.5537321388459684	0.9333161526906896	3.635933347657725	2.2033835216312543	0.529469700352837	2.576396780804057	0.9966911423361471	2.174777933973927	1.9931941096814951	2.906202260329347	2.0383987867302196	2.340900061218998
-1.9721889948713165	0.5127248629173214	1.1138283115095593	0.17221723616051882	-2.6846084220445574	-0.03259298720781787	0.7319868567425474	-0.878833114596854	1.3413998168860426	-0.6871104513882971	1.6483308642830117	-0.036458835271935004	-1.1906987705350889	3.314308477006684	0.7528998298271012	-1.164880177590078	0.027556738878996154	2.4781857490765695	-0.6415026089775097	1.2991830836893623	0.07998266497125922	-0.9231561727795226	-0.012852578134499578	0.6379970443454106	-1.6899355128937739	-1.750593139385661	0.11676040226603912	-1.7775162399395574	-0.20848446429611964	0.12573537319382366	-0.8726958083431594	0.2963510703779042	-0.5230784189256753	-0.1938104409676882	-0.24403609198459952	-0.7399936497868709	-0.6060257231963297	0.014120900745407049	-0.5343256510159182	-0.10818175638296972	2.48107558742552	0.8282766395056224	-0.10813698338413084	0.5758275333581319	-1.2483174684344738	0.5592757539282918	0.8408365107207284	1.0110026565313148	0.884475170066753	1.076262506873251
-2.4612537493593005	-0.301877429240668	0.07220956286898926	-1.0532601329685272	-3.652187346312238	-1.7064469747165503	-0.07928133649270425	-1.8240945513874791	-0.7781671225402307	-1.9175245277576367	0.031019184117875978	-1.4504742648359952	-2.4616251636342903	1.8743591338571286	-1.1485185582257533	-1.9015762402450884	-0.8777612685546209	0.7543897536477269	-0.9964691297494616	0.006266543823392814	-1.7795724271660458	-0.8578286069407447	-2.064750121425567	-0.6023409802058309	-2.7111012560578813	-2.4686135259508633	-0.6085598466689622	-2.9875372860699496	-1.533135334390959	-1.5264684485053122	-1.8510901358117609	-0.5331852237208342	-1.6572005366033138	-1.14515823050535	-0.7787642108929168	-1.5364832225782163	-2.054699717299902	-1.5529717908849003	-1.7011888769267958	-1.2339003378449407	0.7468927951057486	-0.14130721575245045	-0.8905322452550258	-1.0901348153504693	-2.5850213627335688	-0.40084015211078783	-0.3366779686769774	-0.7980156597131721	-0.5252374193029348	-0.6401971371655647
-1.8982393824561044	-0.5067643180078165	-0.8140695570467893	-1.2058113412022362	-3.0946370124462597	-2.490604692077366	-0.7924023206452634	-2.036977813752572	-2.136905457900934	-2.150422981377907	-0.8383713548871444	-2.0417366845568035	-2.613864355835988	0.3622394267217028	-2.3413017439969326	-1.7723762463681534	-1.388551609048466	-0.5751339390726892	-1.4123976422567843	-0.9448732550260792	-2.757538919470324	-0.5180483548906485	-3.274477736293153	-1.4138457486366276	-2.3033318918868275	-2.5702807248227675	-1.7288414814993385	-3.2268263778727606	-2.2026385177935164	-2.06482972345191	-1.4315843865532971	-0.5572326679939735	-1.5043319901965102	-1.4001447979861121	-0.9315165900718155	-1.4952739667016721	-2.8090043497529242	-2.253859198532367	-2.3737021718806277	-1.8150167644720256	-0.9768145909996642	-0.3818580999933292	-1.477232103136143	-1.8837394680825403	-2.3172595810843895	-0.5031796898926201	-1.0977459973735988	-1.7166469740349883	-1.4722754316422535	-1.587894325565107
-0.8285627136066848	-0.3171489143914865	-1.2097976517919808	-0.7412513730298039	-1.4065199986726793	-2.3305370875327176	-1.2338379678944131	-1.5802131953750291	-2.2882842660636626	-1.5441096007582518	-1.0865612583889648	-1.9354386023508126	-1.8644257647839348	-0.6915744191852772	-2.648255049247303	-1.2768733184301202	-1.5472131246035692	-0.9848524330572017	-1.6552019217355838	-1.1681102949776943	-2.8155511383648233	-0.7606058279517443	-3.2537203072090093	-1.5486604257274346	-1.0950112590078422	-2.1408107609243756	-2.503989043286115	-2.4385934310636412	-2.1110590779959146	-1.463081597047414	-0.48746965334537334	-0.15331855768842478	-0.8327565557467054	-1.4008550965148694	-0.9365598806403949	-1.0254851783821857	-2.3533810692339903	-2.000353915126685	-2.20555524661309	-1.5310825108422896	-2.179249231600423	-0.4800024250246244	-1.6150484147814088	-1.869715505174902	-1.25824848090016	-0.4370784041263431	-1.255445572660264	-1.5519466986791788	-1.7052114868431596	-1.3179717605111831
-0.2814902674082952	-0.43385354938016213	-0.857169157317328	-0.32304900521413293	0.18518523952862914	-1.733346589538221	-1.3824696651425703	-1.0306708412232446	-1.6061122274948239	-0.7846457927918288	-1.2160630882963974	-1.6165635268142966	-0.9544869056202542	-1.1325594104549124	-2.397787939266499	-0.9152082415588425	-1.402615088158453	-0.8311557880479631	-1.2964813188462974	-1.1134927927806548	-2.140924943785235	-1.5891282560609707	-2.3877574589329873	-1.1780000874328835	-0.2522941299374521	-1.4656414640984967	-2.3555590474458743	-1.160534919243432	-1.5118951597345527	-0.39906718661064156	0.0037241606641760803	0.15694422430334642	-0.4560536308460619	-1.61268353566942	-1.1279025548912833	-0.5685878012922734	-1.0830598320531453	-1.388990639810883	-1.4321124786102601	-0.7512731893812056	-2.610018503822366	-0.9867500169945619	-1.422051864648214	-1.4076039181819409	-0.692171109812603	-0.7774969747148341	-0.9385584240041842	-0.7291003694600724	-1.4828388654965752	-0.5866315079473285
-0.7954556569483305	-1.1425308461755055	-0.021180519175524666	-0.1780232342494835	0.6125252331588462	-1.1928857046864842	-1.3063152125036026	-0.8912292067026779	-0.854754361071562	-0.3948747080417645	-1.4583797946356438	-1.3956611892116082	-0.5571656121343771	-1.120437227659482	-1.9187707711503104	-0.7544711175284634	-1.0465858450820702	-0.7541781612604584	-0.4650389838458752	-1.3821955020293761	-1.1293214205029007	-2.1130908428345325	-1.4038892284763735	-0.7416980503376134	-0.45602634577294654	-0.9076565468703585	-1.4958385161032275	-0.18878488604989138	-0.8719808788397566	0.2672961583475253	-0.2633763226911662	0.1727275297723179	-0.538468136482545	-1.8948395425253912	-1.4159970043306582	-0.35939926326121646	0.13270607388291955	-0.9492612876588389	-0.6988207437601275	-0.22681620930923835	-2.3776682537099125	-1.6564872170538252	-1.2169136895215342	-0.8977840145791324	-0.9361177716875279	-1.387135749815775	-0.5551199670987311	-0.02659419109599846	-1.163475487724526	-0.445039037507704
-1.7984708705761336	-1.947542074777027	0.48072990734184584	-0.1566915744779842	-0.11573863335818724	-0.8535928941960533	-1.0835882976404974	-1.0581007047096418	-0.5954254405899864	-0.3596595223423469	-1.6499521111434556	-1.2361861004124468	-0.8181605125487315	-1.0026406477515406	-1.3730079469170042	-0.5438058776668289	-0.7083407603835916	-0.9715531874058053	0.09390686394601135	-1.925190576950643	-0.3638608899858081	-1.6095597820325642	-0.7832078971530912	-0.6225697671653325	-1.3593645910542864	-0.6797133895600002	-0.6920010670319868	0.06402468777803232	-0.6004757208777166	0.1083771985900882	-0.9428959952855103	0.04233530310659609	-0.797358963442201	-1.7422008323406524	-1.3507708861633358	-0.4625628731284519	0.7765091428283892	-0.7029157886002619	-0.4614524516148852	-0.35676513123329523	-1.8740765559151873	-1.7872139735457733	-1.1083486373833396	-0.6847916878676367	-1.188444237968463	-1.8125194037168395	-0.5649604059964176	-0.12174815284398925	-0.8656480533668334	-1.0416243664529574
-2.0841676325617677	-2.100679127570223	-0.019128911956300662	-0.17115977076504604	-0.990037613045461	-0.6567986897142271	-0.7712106034446659	-0.9364440946165974	-0.865174285156724	-0.32346842928648967	-1.6255506506571595	-0.9944464464613629	-1.325954898455207	-1.0804891067568905	-0.9465914758554473	-0.1226161191968483	-0.6081978514380282	-1.2264637796399136	-0.16233951485823278	-2.0878399989205274	-0.27531023254314235	-0.4409786997549471	-0.5505631948596127	-0.8649028413247987	-1.9732984879432733	-0.670164748899048	-0.4254662014737015	-0.1391776551946819	-0.7965021840986216	-0.6101978898957623	-1.5134755716892443	-0.0442062862333499	-1.0326562429829276	-1.0444177525226417	-0.7032095819034034	-0.7930089743088232	0.9794029833891187	-0.4564251202551686	-0.5689101929309067	-0.835142321459204	-1.5013894167623327	-1.1399456041122549	-0.8782473017983102	-0.9159544489367822	-0.691035072423066	-1.926798934966614	-1.0884870003911484	-1.0887283471792433	-0.5295698806798225	-1.5305148443236185
-1.0011064922140167	-1.3437695549614992	-1.2715195436160294	-0.31821929786799896	-1.0147179943537066	-0.576314217656001	-0.3981353517792195	-0.11188246290133633	-1.2798213372987768	-0.022151611672329954	-1.4988638802052916	-0.6610454855279895	-1.4551659765281222	-1.3497064605305122	-0.8803674506951268	0.37055226341890507	-0.6909370225324856	-1.25751494310876	-0.9030198303583671	-1.3975306510184184	-0.701891062703927	0.30861479111852574	-0.47178430324157977	-1.1474775071218677	-1.570286066816917	-0.5369144405964478	-0.4133003325792899	-0.2263008741873064	-1.1910675184170005	-1.190758886194853	-1.6052318127496623	-0.1041386835377466	-1.2107894993391697	-0.314625628533559	0.17299333568094055	-1.0565636189337313	1.0765928643978808	-0.24724079071606886	-0.49776707338439063	-1.0731076515106652	-1.368480393920206	-0.24196857583419465	-0.3219886214382172	-1.3641632915619932	0.33104418566152605	-1.9200243172713172	-1.692730049667705	-2.218998156928577	-0.1711072810542623	-1.1489899305225806
0.864319711485991	-0.0830085728740122	-2.2207094279754145	-0.5864721602615074	-0.13134485139087232	-0.565234061987725	0.03821780003061483	1.136459261491072	-1.4018424560386702	0.4911275588455734	-1.4585986507880235	-0.3178540335172739	-0.817833502725347	-1.4879951001959808	-1.151362174599517	0.6629708732942214	-0.650669577502821	-1.1008368942935474	-1.2898718047412483	-0.1339411636041691	-0.9421862632420579	0.09651847555695298	-0.31665277000945014	-1.0546685903683664	-0.27938684942400144	-0.05122806039370004	-0.030341663892990346	0.09851954546200598	-1.3443618973564169	-1.0651899588585954	-1.0773715375812374	-0.2918836411990816	-1.1738509592811797	-0.04360844497264381	0.67220413829452	-0.8670296364266368	1.0867828404135615	-0.2549405167741282	0.009170784751540333	-0.8718182128359481	-1.2238051683834157	0.25316660677529845	0.3835194545516201	-1.5236954046054707	1.046048462626752	-1.7965877527619571	-1.6992193367588568	-2.4941205952641456	0.06059299920946788	-0.1457456378519098
2.251988088276862	1.0272057255005536	-2.0014198539414063	-0.6902186628166654	0.8670835129871026	-0.3935632622186196	0.5355291913147222	2.041397345772475	-1.0680008400986767	0.9426236609649348	-1.4237850605449331	0.02950379550466868	0.4601862119478932	-1.1894824328463296	-1.283067636163534	0.6405823892930003	-0.31451792355312375	-0.9171622935117446	-0.9356481893784587	0.9386112668155066	-0.43380726429747657	-0.42579709410323235	0.03570238178038345	-0.4519226265304343	1.1042358695517909	0.6389332745111158	0.877539307410084	0.6859678387081378	-0.9650956633516383	-0.23070177598027158	-0.09206466978535371	-0.6217992473169678	-0.6301448187140717	-0.0319394171946064	0.5797752340482091	-0.11181412271533112	0.7621610481736851	-0.35740127017715645	0.6303096793629078	-0.5351934228733246	-0.7244856140723539	0.27347834849619046	0.7767752964666793	-1.0695311438312967	1.0705945006274302	-1.2386237763111874	-0.8451768487938762	-1.4761682847370343	0.06677508712643858	0.5262319169200957
2.4372090964388646	1.5563812782314097	-0.7708102014515846	-0.3807886337409771	1.2531806469106415	0.20778709773586065	0.9994907011618555	2.0617442406111013	-0.4495868309309489	1.082955262806548	-1.0948769007698165	0.4419450604395242	1.8115294488235647	-0.5224917941740048	-0.7359815736091456	0.4511999175912618	0.08636221321686444	-0.7151652789394817	-0.24642417344684475	1.2892900568162013	0.6180837938446958	-0.19764656798252161	0.5848655313750745	0.3463618116604971	1.840526696134659	1.1372326737396832	1.736031305792463	1.2496306038910496	-0.11421861138576712	0.7495892289954588	0.8359901555706593	-0.8376420635013518	0.40240216568441967	0.35635881136276587	0.2729477370997408	0.8189132964844781	0.06645997358811308	-0.09206403546867549	0.8499457485178175	-0.335776929749604	0.1789055556302269	0.2322949810666294	0.6085736805529808	-0.2340773687195186	0.8169386891353181	-0.09978237801807319	0.3640993973663977	0.19328559741433024	-0.0755322974752712	0.32737829391460493
1.7950347986100503	1.478262535742834	0.5228180857929147	0.145071651235952	1.0758014900852142	1.142145752879808	1.2087480123813967	1.366104357766203	0.1455261260404832	0.871057901490979	-0.37496484896399745	0.8668701247334077	2.608268385435535	0.10744169491962731	0.44199288240518503	0.35572293501029123	0.16563889048438268	-0.4015574364080707	0.23497850255214034	0.9801735629022754	1.4102373644449386	0.9276792833908352	1.1919297184414424	0.7927381078434335	1.8054897553533906	1.2183411126604913	1.8307407496737647	1.6573824643676753	0.8540322478733864	1.1668864794200984	1.1105487547040616	-0.6451416610451041	1.3291678979455175	1.2724901064424803	0.2679500475965694	1.3158012373005237	-0.5817366749910869	0.773906675201058	0.5893194752559974	-0.07893275034544035	1.1108147136464008	0.36512683087559544	0.1707921232688772	0.39916665434401843	0.8139773842311313	1.176821805161202	1.0643014465951457	1.2868800971143393	-0.22797055750775244	-0.2899586471124791
1.1952719682034894	1.1218836336724365	1.1141174367739441	0.34954829552931715	0.9395398774104355	1.8257831915716838	0.948998524289366	0.6230284486291737	0.5112637294542269	0.4882783727757948	0.40100313053577885	1.079689337268322	2.5693679292439464	0.3652220845618749	1.5030011272709365	0.5041430149255121	-0.11082459941008684	-0.043502617641228154	0.5463745828106684	0.4124852796880446	1.3739607716540336	1.909034851467828	1.6153792006833791	0.5634067800932759	1.4200850297688927	1.0781229835894552	1.069745456078041	1.8775362265462712	1.5465900086637099	0.6992148997574492	0.600166101336582	-0.10712766690204505	1.4248760400849312	1.9937790782792038	0.6638767506293487	1.1230673468335337	-0.6255733093707533	1.78845861658479	0.32033966642719525	0.6166956037467183	1.5496412885585544	0.44280704820818356	0.04743704392210831	0.5258487971305239	1.0181759588042008	1.873156737462221	0.8486441629425826	1.102408204751257	-0.3577077284068707	-0.4673293604912812
1.0159572989126036	0.9872380334652339	1.0212609592560653	-0.05496108939278675	1.202882182415755	1.656843014256933	0.24867463834677378	0.36506856770992613	0.6127424703527994	0.17748639649022668	0.7717732482309223	0.8893468399633608	1.8615626191000347	0.2911053171936007	1.674170567499561	0.8223256121250556	-0.3201086117655081	0.10065358601345169	1.0952969085584165	-0.08803676197869932	0.7371197337687865	1.6589310522094598	1.6622607442097175	-0.13108313366834934	1.103426982204333	1.1017401210676747	0.07754387683877395	1.8116733095592081	1.764282274211049	-0.33326072398662293	-0.13331090776440838	0.2682712522736432	0.5910378427858279	1.6723782996476777	1.0988414934069195	0.5529547034869576	0.1076717103804212	2.164945005301112	0.49803312640937203	1.6520520609454268	1.2800251554866318	0.21495347356327146	0.5153929744191255	0.43703845703439503	0.9917146783964818	1.7056768348430993	0.13578506287229908	0.09254969940004588	-0.49903258386147387	0.07865496694964284
0.8914986056165537	1.3750464025203553	0.7211863904109236	-0.7331265528674518	1.5422206074622515	0.6351733973293798	-0.5392065625475442	0.5713088198360127	0.4909916577825538	0.020614997221099163	0.6411104103043689	0.37441394859439375	0.837838699233411	0.15964200067408743	0.9129703163398258	1.0596276464659475	-0.08104974002843433	-0.11460551908241484	1.8265651309653936	-0.39038555761418164	0.18284467272029076	0.28260497342686347	1.3296042460152773	-0.6920098078856167	0.8411396796150495	1.3772520069483434	-0.45549456936257726	1.370626088548509	1.542149998886771	-1.1964051243062686	-0.35453176545002757	-0.031065893725068173	-0.49215005361708936	0.3782557258111276	1.1874937213937595	0.07823096411027301	1.2189333193403766	1.5980718505939482	0.9690414684894878	2.287706030287311	0.5911193166000355	-0.09603255421434169	1.2125228374730033	0.6049165211615661	0.5605860394787688	1.0447303112104132	-0.3209656646040199	-0.6527005433941586	-0.5809969811362264	0.8128104536143839
0.3475379706849123	1.973802139137649	0.4850359588668606	-1.0721329297531754	1.3349453415651913	-0.5781958789606747	-0.9717119706212619	0.7988442352370948	0.18272821437030867	-0.1355569438641492	0.34972575732779115	-0.1593471813157831	-0.2683444749192369	0.10177577148674596	-0.1096791038267633	0.9414049236433437	0.42750786255672535	-0.4886549626238719	1.983290596794216	-0.4529001549934005	0.04443742226544138	-1.023145410270254	0.7608372456604167	-0.6574137883898626	0.29886850935723597	1.5110834923413456	-0.4355609853277272	0.6971284438783663	1.021379640625849	-1.305764039330002	0.03445577652627022	-0.9262526570907762	-1.0622344862048283	-0.8617003204719013	0.8837704809344937	-0.1988199723847841	2.013861299510514	0.5505589734064653	1.0732033811911255	1.8146266669778377	0.014968033117342853	-0.004165891870750861	1.4199387437716102	1.0253420531140482	-0.01954615711829438	0.40800424156044846	-0.24879139242511647	-0.527115579937351	-0.4308555575405423	1.0303557034592312
-0.5483957834540735	1.8995517124084305	0.22653967284500137	-0.8610314795024301	0.38146091950565014	-1.2546105273257304	-0.8880109255537144	0.6268253817643479	-0.2358145032643845	-0.4837429782554035	0.24141611922348014	-0.46485460598959777	-1.343530439819214	-0.030730216852844917	-0.7506260732445801	0.3423850063256117	0.6073850641424484	-0.6636181524081086	0.9432140160211367	-0.3125228359701485	0.011787870691816164	-1.2666790739257368	0.07645922185563565	-0.14168696270856274	-0.669458450413039	1.0123369723244309	-0.3360190998099398	0.13061694803142607	0.3281998908081266	-0.6836335708478366	0.3497661201179494	-1.6668235440900465	-1.0137521884407288	-1.1419458642903615	0.40625959658887956	-0.5462141645139484	1.9528502024966894	-0.33446311568493	0.3645103924181825	0.3493582297033013	-0.1601044287509312	0.551529415070339	0.697286526847218	1.151230612503258	-0.5350690001308385	-0.06996430208194865	-0.09121163499212923	0.062207970309512084	-0.02891864766876382	0.5471956978877472
-1.2707815829748246	0.4663366036197104	-0.11014311774995181	-0.47666762505518023	-0.8244122002670424	-1.1807904214720732	-0.5348741242460584	-0.02747292278895529	-0.58566826348489	-0.9595232059677482	0.2692701289979249	-0.5370425938976081	-2.1463462742576556	-0.4134025775285715	-0.964075746956663	-0.602929941167633	0.14279786514426182	-0.5253600759292977	-0.8470099738887382	-0.17675304266000672	-0.33216319065902367	-0.6334483407952554	-0.6659696888046062	0.2642943552545855	-1.6817438901857602	-0.11117385219891517	-0.5543017773231471	-0.1452260788258425	-0.4103899455282858	0.09649062321545462	-0.07799952977899054	-1.4749089655640115	-0.8122361279123846	-0.6064790062736025	-0.05887854231958553	-1.0962372896792747	0.9661683753157329	-0.90914269927614	-0.839977776604803	-1.1656994566933205	-0.12866998220213005	0.9744175761726395	-0.7017308241546284	0.5468206115551363	-1.103542103628889	-0.5362882966695223	-0.40830665078238065	0.2848135054444607	0.32302389133986026	-0.2801006517312229
-1.423640677108039	-1.8968873734199154	-0.3169351834128652	-0.34442491936332315	-1.5110025302596857	-0.6311289122205763	-0.2844338607010098	-0.9055495216256735	-0.6610265265341451	-1.198052208047531	0.13249106389724405	-0.4879491475614929	-2.238737634012057	-0.9448434687155962	-1.0640632363273006	-1.521707164031129	-0.5491185007928839	-0.30012644470527555	-2.081712230423827	-0.3238813135541817	-0.8564561208226773	-0.06635904488856517	-1.3081632190335617	0.1011248835574432	-2.0473539357801576	-1.183489812935767	-0.8917268573059177	-0.31274963574623393	-0.9779054582220207	0.4583907479903605	-1.0429418241535797	-0.31893906628148305	-0.7502841399540782	-0.12436850626537914	-0.45700547624028237	-1.5110737580224876	-0.481419308448789	-1.4060957138338464	-1.6879765446773498	-1.7899548302066186	-0.3045076252892534	0.6401655660044966	-1.9704896178369564	-0.5105019906061408	-1.771147086722411	-0.9474838597513363	-1.125109338511311	-0.11760468454648676	0.24775407521620485	-1.0027346240523396
-1.0550015185952186	-3.6549095384032797	-0.20445204133355618	-0.355387722065218	-1.264749561076117	0.08908619489547626	-0.2278950861923729	-1.5913080458981737	-0.4029194105241805	-0.8738943694810208	-0.2342552954080923	-0.31825569054181196	-1.3445812356854687	-1.2550482476876634	-1.0799770466341316	-1.9662051155717695	-0.689882447306923	-0.2132269918404556	-1.846884386570795	-0.7549817556782538	-0.9542934272933052	-0.06248980068843004	-1.5017434640265137	-0.421636946995096	-1.3628120358704463	-1.3692923000862307	-0.7418509508470426	-0.6380387839677594	-1.0918062868689888	0.36003504811526194	-1.5850139312925187	1.0092550712314543	-0.5339525500298794	-0.145842838391462	-0.7098325271730923	-1.2816215924349446	-1.6045764190762912	-1.7585307895926663	-1.5503768807391014	-1.3531487173954644	-0.7935133108789573	-0.3217798075879742	-2.3038771792087114	-1.2181463272547715	-2.0425950831417348	-0.9783205739013932	-1.4878641360864273	-0.5543679165235731	-0.22965824772386995	-1.3535768138382096
-0.41888734882856166	-3.403259149811624	0.06333775502690701	0.002269648479882918	-0.31104794199724234	0.8738097719966501	-0.08928416059886332	-1.7130536830766792	0.0482345390760656	-0.0950310197953841	-0.4457785664546704	0.07562627615022635	0.19937152948247647	-0.999562382874351	-0.6084523658548723	-1.6449545834587307	0.03290212840293642	-0.15878632722457886	-0.518152291618421	-1.011823361064035	-0.2792276593472007	-0.15651128979051968	-0.962589860768326	-0.5593989286152202	0.08276578593190465	-0.4374167527892865	0.19583812675642467	-1.0205839077207246	-0.6109591810685021	0.2747911844836846	-1.0178622479836479	1.6341312675024493	0.25675680619137425	-0.17538501048680738	-0.6339213562336913	-0.3190768645852306	-1.7683612243576197	-1.403868941726313	-0.5353045554279091	-0.40909838647223834	-1.1467199994813064	-1.0727379995421258	-1.4409282285621496	-1.0252901347127226	-1.2354061859699	-0.4681259954003488	-0.8137765720330051	-0.29446074003509304	-0.5450395413251756	-1.17242515691036
0.3363273239505959	-1.2403555282356922	0.14723112899935784	0.9256778342632557	0.699819130326406	1.5862319209742088	0.4321139574385372	-1.1206187066588813	0.5110653882211285	0.616440314756709	-0.03757426152219173	0.6497929749578925	1.4960591940047134	-0.1307422542186957	0.5953362518461398	-0.6049486214853146	1.0828162683793263	0.16227735638421936	0.6960645032481174	-0.5419234593302462	0.7413140496162757	0.3567975976193184	0.12250098148147269	0.19930655996066998	1.4700849272262606	0.9319438630692845	1.4351119637668872	-1.015263970608623	0.247933364598343	0.6135554687884835	0.30019086316397114	1.375053122963415	1.4328078394904582	0.48421937413652816	-0.14066265317601842	0.864453535826738	-0.978445768834707	-0.0009237399368464731	0.6797498819343375	0.41716500859174027	-0.7183929487592032	-0.9512979842952007	0.158889869274211	-0.12640083011180173	0.56497703751494	0.24905538184816348	0.7401591462137971	0.6792173357416639	-0.08439925843325745	-0.37176240065279254
1.089959941408704	1.1925272034453884	0.01653738437379322	1.8802211930814705	1.1349151994707136	1.8364285980724324	1.2540904409472928	-0.0190884499735166	0.9251790834230089	0.7970898974255801	0.9565419430145237	1.0728661718362733	1.7581452365129997	1.0523622258506193	2.031870772686478	0.7294253998104536	1.556418664354823	0.7812004005712283	0.9829879381714984	0.6485802224218234	1.2490748916803989	1.4120829786008078	1.0584558071605534	1.4788735856145825	2.021604155262537	1.6235373775884407	2.007162676828751	-0.40144156557661353	0.952585777162782	1.1977722736364724	1.3272444418244587	0.7488552741223429	2.1698291805374876	1.6612029298277413	0.517104805065794	1.5838773499798955	0.0490360814705137	1.8109893014424354	1.4126375674392473	0.8812384512710988	0.6356028564755463	-0.19754706464356497	1.5899765801414691	0.8078054100247538	2.191787199171991	0.6521714094416166	2.1905578917662947	1.6141921458594226	1.1251323733346545	0.8326551080395577
1.5050691197765151	2.172292195808519	0.016350881220458247	2.0466224818871064	0.740102366743341	1.2407068942670192	1.8838657473803986	1.051258010059649	1.272505624191805	0.4753503735175386	1.8625768007972054	0.9599719570313746	0.9798103462349901	2.0342393299104815	2.6910345953897834	1.707709977928577	1.0227150117816148	1.2701085366248859	0.5238404428551622	1.7896770579103003	0.7924868450786805	2.108443693519542	1.171505990118122	2.2178349590534836	1.495089357071867	0.9783511298032317	1.3185211681386442	0.39273677129564205	1.0081348960389034	1.387138821127405	1.384419798833843	0.28005165096169343	1.8083295013159848	2.2932991899695603	0.8348089753466409	1.5191056747769425	0.44287665196928655	2.7214636080524586	1.3761183168746935	0.9858785563683643	2.1940585183237373	0.31817755649447776	2.046493947146934	1.2439576707256457	2.3761105337326875	0.6067572584099448	2.5293017907354645	1.7342894920583	2.26189038663102	1.7870096331920542
1.1648144889467875	1.4021839275415353	0.3386673843549417	1.1656488673599483	-0.2315632544339013	-0.06574588709618422	1.8185655782362675	1.4834009923090414	1.3596217959300068	0.08981674435670678	1.862383126582187	0.2767790231064308	-0.09733327038787032	2.3041576600325526	1.9654735541180557	1.7805982610588544	-0.1265812166006177	1.1192100083579875	-0.0506399117143032	1.950278394917896	-0.2506911524187912	1.646528950930679	0.42761844442880187	1.6309068603287729	0.261288291859389	-0.6470247095029401	-0.2505378315637251	0.625828634006112	0.34443139128928496	0.7677915306031133	0.6977510809085535	-0.02493373741538165	0.5679473810703101	1.5620156618706995	0.4893524982649486	0.8313341955349851	-0.06264925315584245	1.9840801068910041	0.6975056777729517	0.6765777920762727	2.7956270039701714	0.04378599308734596	1.3141078113240452	1.057738769956458	1.0570944978829482	0.43598046712194666	1.555066126693824	0.9376952203231128	2.3404299923750176	1.7845970360440402
0.09170260143456864	0.04230328923111725	0.6089369167905213	-0.17344815819060666	-1.168308950303654	-1.3397464821981522	0.9852124524596207	1.002188584209093	0.8469886188961171	0.0016049599557816077	0.6932459389726764	-0.5485451258028545	-0.7039078592451532	1.637921840997494	0.27695167713869134	0.8714471907814403	-1.1046690533625534	0.2906672495002745	-0.4730724657129005	0.9192928815679667	-1.0772788945777148	0.17505490235392152	-0.528976599427403	0.0012098651781662815	-0.9870847100238577	-2.134276899708228	-1.6093351247113528	0.03855070397752679	-0.6174258880224476	-0.34292893917463413	-0.06144222695152556	-0.4618361337515106	-0.6565933144964559	-0.1254836562575261	-0.3200704080070072	-0.1067697913350678	-0.9075078930032766	0.22029744963920853	-0.2448166061583411	-0.09442575985313847	1.7848668205561462	-0.6992524642355744	-0.09976842055290332	0.363321404191771	-0.5097130074216761	0.39722888866934647	-0.011471119962993841	-0.23595934586960693	1.074215093904919	0.7353770760110606
-1.0135684952807582	-0.6465119566628367	0.2549770877903495	-1.1126646032745728	-1.4817526835184256	-1.7954227374106015	-0.18921017949189728	-0.1126367259907422	-0.33601131432463677	0.16491072520318983	-1.069034997919861	-0.9723469950004079	-0.6919224609224522	0.3249735957944379	-1.2663574369404107	-0.4728555159916473	-1.4370619602095391	-0.6811865574869945	-0.8953658262900497	-0.542346542370905	-1.1995018336783996	-1.3539321016763826	-0.9847121513161938	-1.5252456490246111	-1.6329681323543932	-2.4724548032685596	-1.8627074241260189	-0.812216820271664	-1.2862578223897378	-1.1549778491599316	-0.5364637164470968	-1.0518075185540727	-1.1770171084798875	-1.4648093633833688	-1.0099102041193537	-0.9538361406965546	-1.2824951778437763	-1.1689519826193817	-0.9720883064719062	-1.0387012141041778	-0.3475013407012401	-1.123524866838111	-1.30012951261686	-0.6468617769381018	-1.0525284165098727	0.299383449053801	-1.1705812953002468	-1.179663825219719	-0.8343219756613506	-0.6288753869664699
-1.2829056849961182	-0.49383555700956633	-0.706349630011102	-1.2980464165369763	-1.0090974929901915	-1.2611295945381682	-1.1106840774140452	-1.1900252604392096	-1.6244225712459626	0.2937713125576283	-2.3823269585915514	-0.7921362771146727	-0.4720662504575595	-0.9104489519298896	-1.8179187183869532	-1.3766114807320413	-1.2532532404010934	-1.166565909526845	-1.3030147332752615	-1.3651140211356185	-0.7557682793892702	-2.0594567679048055	-0.7669170867319816	-1.9600652587566874	-1.4313369338410626	-1.5241144782932137	-1.0140327609451567	-1.1096339510136242	-1.3143057999666283	-1.165688438225683	-0.8256099971969688	-1.4073757148589705	-1.0772582348616753	-1.539211642640432	-1.110581482488333	-1.427516866490159	-0.9073526499581386	-1.3592887386798314	-1.0792953195097907	-1.52215590631379	-2.2623537843275874	-0.8148767251926116	-1.5950166172632914	-1.6088627289777306	-0.5346414344378416	-0.18245987238409836	-1.4158379767539995	-1.6319844247069013	-2.2323296400327957	-1.3565180387777138
-0.5042694288210717	-0.23587747415713975	-1.4908450378806466	-1.0127791903436023	-0.1129062270432157	-0.23839714196576264	-1.4298478821833251	-1.6097630523536426	-2.0793696213132145	0.25134319360873736	-2.465391207954798	-0.24034585932882455	-0.4194174452389622	-1.389244451454139	-1.3840762585326911	-1.2668035615237534	-0.9659470547996998	-0.976156761295066	-1.2553848481297554	-1.0862506430706218	-0.18634302963414628	-1.7674863541854948	-0.2390163254980669	-1.2756876662410064	-0.6130711702712865	-0.05590857283382567	0.17201078793672417	-0.6168958614421087	-0.7562003514871818	-0.5942533819040198	-1.0058847187363351	-1.2134026965343674	-0.9008155306705865	-0.6418738907534186	-0.6286497347031289	-1.3122578938473208	-0.19685512725738313	-0.7422563442952671	-0.4768612767884453	-1.0922876391184004	-2.8054698438972427	-0.06526558092039528	-0.9300656124092005	-1.962624453420345	0.040868857838343445	-0.9076077794647706	-0.9727006385130753	-1.5886719339639424	-2.3766765248472717	-1.112424088180882
0.6502956454058156	-0.39851011155341387	-1.3262310303577285	-0.64544823970205	0.6447396416192614	0.6325224414452687	-1.199215250622527	-1.1913101640964594	-1.2248248505054447	0.16126456413526302	-1.3290879636306434	0.3387094629429575	-0.4789834460832436	-1.0149090555358387	-0.5645264226887543	-0.34097307256015535	-0.7509684048889669	-0.4132931950287452	-0.3958537318959671	-0.1280301870400955	0.25543333138980556	-0.8872161932456906	0.20573664963009455	-0.21844047808043626	0.25585876681085773	0.9619477846618554	0.9417266599745903	0.12367373395926333	0.08084950651037139	-0.044116201118457245	-0.8356420626425505	-0.6554158168128111	-0.9224752938515857	0.1973040808660896	0.054487946390316094	-0.6072226245083633	0.28342547434840903	-0.24909520973235852	0.48742786972765834	-0.0029626781998076898	-1.8778050036908374	0.5652396954370331	0.14819979779038522	-1.329330869629421	-0.058217037444194125	-1.2416797147619225	-0.3950424609725339	-1.042289999977194	-1.3816495383854774	-0.3735891897428531
1.2776120305580307	-0.6706353395036536	-0.3163150356477854	-0.22296125712193143	0.9648713069468512	1.0636252125471017	-0.717954401693711	-0.2720821404502199	0.36118435061883375	0.156538128003564	0.26944365819289573	0.8187481689929245	-0.36630665699191406	-0.330208393435894	0.13434319633004463	0.6083294456892693	-0.3759754686266295	0.12375063855979035	0.9444449600014589	0.7349223653443931	0.625494827244618	0.10675734819336524	0.5034645613385743	0.5545471066989044	0.6445951351344011	1.140684451451001	1.1484858005873384	0.3969675000662669	0.8643866639779586	0.16641296090779137	-0.09465631239560711	-0.19105887306345534	-0.8619728468804526	0.3449608428684068	0.5766828500947224	0.3619215150707275	0.37195488566216617	-0.2716535936276053	1.2501154783533226	0.9308580004781831	-0.38523373832385066	0.8491144067358647	0.9522224722884819	0.003104144696436176	-0.4776375288129722	-0.7377257958159719	0.006848168539282469	-0.0059157559100070705	0.02776327545703076	0.17654869253240654
1.0675106471197837	-0.436092324268635	0.6589985531216638	0.446220593167437	0.9575032816035435	1.1080620766478617	-0.26286695347390737	0.5306176356981968	1.4412765518402357	0.16530031244278245	1.3995899042598698	1.2531770231950814	-0.009277066990407276	0.020587485316009024	0.652755039842078	0.9180453617196871	0.4669603568279196	0.4887256894866216	1.910964519245791	1.0726663131826024	1.0161391688241428	0.9562151288590092	0.7650561111347329	1.014390100987432	0.4507004535708093	0.8419633232530803	1.1242070997088578	0.007209346281820601	1.3377254337121085	0.22319872215594297	0.9210212761554532	0.050955557980581295	-0.29286992269322715	0.08448838925626133	0.8480530617179705	1.1092542397364422	0.26655184765463225	-0.4208168233955502	1.4708216930346028	1.0801440545585035	0.6250165339499648	0.9769824984252121	1.1501121862170824	1.143226595156746	-0.367846477447567	0.287873497424378	0.3476077019217141	1.2233743043071112	1.1221273544085975	0.3288813304385262
0.4288133289250038	0.3203691628923052	0.8995941731787039	1.290334585349856	0.8586197127257801	0.8571820454324057	0.06053077272940259	0.6999923049295859	1.2323796387079602	0.04551911697608477	1.6089903775603562	1.5716767297408663	0.35295462646239556	-0.10946750219593014	1.140052838713147	0.6311109403846588	1.6763029415809452	0.7428598696139657	1.9338989928952968	0.9738303285640179	1.2912852641427959	1.5183715079883644	0.9275616063604748	1.449997850461936	0.07832319987416925	0.6408229587598084	1.1003912558094557	-0.6448576153839671	1.3300661379619052	0.39799118204994244	1.4967879178441277	0.4255253305594299	0.79172051301213	0.06664092086965934	0.9522818085928104	1.3289144853627732	0.09351082236285699	-0.2338641012879145	1.2447038524647673	0.5593901963724869	0.7954415421476981	1.1480645729737216	0.9006148069884815	1.3316722570620059	0.4484776983774259	1.0212509570530124	0.8426467695646561	2.0233643249132496	1.5886587391747948	0.36737336153860495
-0.10458544967218013	0.8994455704960193	0.5485595827520373	1.8330495222834977	0.6947011144402945	0.3272039732192369	0.266030927254296	0.14145204351989002	0.12136081598570109	-0.13862041445969506	1.1362928240072843	1.4566763186818648	0.48854387096562807	-0.3328194481231125	1.5387887099895552	0.3168352464421021	2.617764622815879	0.8956679047631777	1.2232851842548937	0.689688437787888	1.1610236233426519	1.617623694154023	0.7403018870152793	1.8198929527510377	0.06049286117544713	0.6853240503035801	0.9094473713913918	-1.026829216247836	0.8150386980129497	0.5885588396326387	1.1844418220534239	1.2170101489227514	1.876620389017333	0.44571844544075234	0.8938841241732711	1.0529115319502715	-0.22944563186673703	0.16564012098377695	0.8532123877049113	-0.004630552601074192	0.5245120297842865	1.2472000360597568	0.5631069540844182	0.6316256878876779	1.1945215606233195	0.967160378894859	1.3859234958894733	1.861952676241823	1.514225203681184	0.5214326959692244
-0.41479809362879877	0.6882787908806258	0.2190041320515616	1.6073523418106734	0.3105192408004826	-0.3762430440468834	0.33839474952934534	-0.7186842112536885	-0.7849120227689187	-0.13395138640677812	0.5357433577386059	0.6351845421257234	0.4447115612843635	-0.24587062337345006	1.5141993531073326	0.33358133849205707	2.5575702767205684	0.8266087771982006	0.4059753036364303	0.2993065535788945	0.5132452240764797	1.1180144353082704	0.1216962980751973	1.6404192902603854	0.5294358590716669	0.6235546516696435	0.2914882359103384	-0.8892504034945817	0.0017226496887108261	0.421609758950711	0.29264878739487	2.0663381857694287	2.3256441074997984	0.6967272246764995	0.5250305766479871	0.49991896990517437	-0.6482841930616949	0.24324570357087966	0.3731796012254645	-0.1931795001231139	0.3483611584237759	0.9946053647232734	0.30284868522284697	-0.1910185347395531	1.0421933250042632	0.3640254649021929	1.5251220536486623	0.8084758947724991	1.1071620196474254	0.5939664341916717
-0.7078302459369644	-0.11635818283630947	0.15654577236263462	0.6414605847961706	-0.3027295013880211	-0.959472849558299	0.1732803053244172	-1.1595905177488137	-0.7948359347450573	0.15055330942439923	0.10675295722516305	-0.7017601524157904	0.4227051399663247	0.11564052499036251	0.7994189696600323	0.39265627600426994	1.3152973996902444	0.4813859394058062	-0.15789473310068528	-0.219180621636709	-0.365714470247677	0.11292634655871465	-0.5965890393730036	0.5750680364971689	1.0573050188856181	0.12850973826899106	-0.6268811718302768	-0.2992314298863133	-0.7149003620268551	-0.22304919122043393	-0.40347199307552595	2.1713054617497	1.8444227664644604	0.24845366219060963	-0.25642564086281483	-0.1219147475062516	-0.7179263012044061	-0.2515121157652861	-0.34135705227411356	-0.16879900074345647	0.3681958147827266	0.3370843516545471	-0.013160628623984314	-0.46790160184027313	0.06710776451037441	-0.2211836860933338	0.8980271575398594	-0.43014749642424244	0.49998370959331456	0.22429020249439843
-1.052768519742613	-0.7204865279564545	0.03808926764510905	-0.5308155735092939	-0.842019408669617	-1.1303648417809327	-0.2972600696791591	-0.6565543913484322	-0.22559367568511396	0.4171531129452573	-0.2844647599467509	-1.8619486245148857	0.46545053896079736	0.37117952403978083	-0.4274431844104182	-0.029808590535453046	-0.4645932424632793	0.049476986870540834	-0.5200511954697596	-0.7165438645279423	-0.9439636379479173	-1.017407350928541	-0.9001151417204954	-0.9981369640886786	1.0587957180452117	-0.6109311562442271	-1.3152989945948317	0.5130559873496844	-1.0036746740208016	-0.9511990254887566	-0.415414992153455	1.125833794853137	0.6404956214510429	-0.8230681256150975	-1.2631032856087432	-0.6141022337986419	0.03443729683284295	-0.9564026973623057	-1.2696334485914864	-0.31748865584233915	0.29412509178538976	-0.4149404215901609	-0.5447730935240789	-0.20984545191235446	-0.8528764220305503	-0.5323511678859948	-0.31644142260862557	-1.0579796442251403	-0.21255103800402828	-0.5622312333427857
-1.2162710645812465	-0.6103628583053694	-0.40043175514083934	-1.3015267998622482	-0.952183190930475	-0.855769132858478	-0.9027590432334794	0.6717470834414874	0.13929128749959332	0.2437737605620851	-0.8234188928313593	-2.1435516402812462	0.4039221703899565	0.2532571245976821	-1.5341198946219474	-0.9018822406370686	-1.7298611987456867	-0.14714437844370362	-0.7074585719685152	-0.8608385510412673	-0.8681250486342453	-1.7582291709022082	-0.5742467148377435	-2.159040664570925	0.36393313943232874	-1.0125254851493897	-1.3368180501615283	1.231245427093453	-0.8358366869682219	-1.2050710784313925	0.05711706464637944	-0.5463006403448112	-0.7215529429170535	-1.7821986445573859	-2.0121842043141642	-0.7286472153805029	1.4512140116502006	-1.2665919112066104	-1.9695936177172175	-0.6518171090770878	-0.053085246043401375	-0.8531926142704196	-1.147147363565657	0.12662639876670356	-0.9920345628365876	-0.7140275239914625	-1.4285668337215878	-0.8139685816513352	-0.8430281630581781	-1.2107870232418323
-0.9741338091112193	-0.08210646119440465	-0.8290935653477436	-1.3747744972216838	-0.6138466892410134	-0.358698061409236	-1.2105764794463987	2.0571840908328274	0.029100417235477856	-0.41146018941869283	-1.2823411302198275	-1.429302775070992	0.12784790785487543	-0.12290002840541744	-1.838730144227665	-1.4664376973994224	-1.8049787250028286	0.051405434407916645	-0.4661839301000074	-0.47910872718455283	-0.2781874066265908	-1.7211864163036883	0.08902002607841608	-2.2173567918708694	-0.6195519677093445	-0.7039294574373646	-0.7799480870364605	1.5152588287047604	-0.4486143954901114	-0.8143609118312912	0.43483769616391826	-1.789622097347842	-1.6012697961617153	-1.882807520899903	-2.0128066692560056	-0.3235829329396352	2.647214381756541	-0.8977079661131295	-1.8976056057874	-0.7210536143627105	-0.4181146088548486	-0.816918121404049	-1.3792934849572216	0.29799577502687674	-0.45280055465476926	-0.8578649594424586	-1.7656368145608488	-0.08518529019972995	-1.125864655539731	-1.1078407203903629
-0.43039442299446223	0.140041113394421	-0.6581204885071947	-0.8096551986045132	-0.16874436806685994	0.11332972176705866	-0.8245329556476775	2.6254858042352476	-0.050912157889186946	-1.0800575858472137	-1.091899152930469	-0.30353919611940744	-0.21083941909305284	-0.40247134896412906	-1.1160011282538804	-1.0193745270583843	-0.8605550644268443	0.5022841058733181	0.3547687030630689	0.15720239160568134	0.2977418724540787	-0.8925545729907891	0.5666370630393677	-1.2803034422059008	-1.2962612560055733	0.08005796397775022	-0.13631381160758518	1.2137622919557804	-0.06424389869278178	-0.11627380622499497	0.35410111226170654	-1.9226355700357038	-1.5975639706402958	-1.0264520002366389	-1.1320774761936478	0.3686196903886188	2.756296503540183	-0.041358488809854044	-1.015906325454863	-0.13878688927980615	-0.34171224274777945	-0.46017484639140693	-0.9087137871579196	0.5193935780116293	0.09431008591279237	-0.711061824229966	-1.205588485416608	0.5375151335968777	-0.9189242022051913	-0.1750953711846955
0.09009006621954732	-0.27025405980009853	0.1675177611823166	0.109891683673919	0.06487081732589668	0.4319419159694426	0.18976891789336006	2.0867037420164793	0.4675731602090154	-1.246519341103479	0.022823863718368215	0.4358251804353487	-0.3656083437907313	-0.2787497074596695	0.19270619836233005	0.20366466872469358	0.31814838903642706	0.91410106888136	1.3021667053366224	0.5071506317535132	0.3981643215106171	0.25264375872380196	0.5494595655215738	-0.08669584381428026	-1.3936097384310169	0.7432853315558656	0.1894318764724355	0.576988937251186	0.3034539139386836	0.42530026921508257	-0.07638671765515195	-1.1162197271277106	-0.8137331651917391	0.15552418110012844	0.24800094489318528	0.7902852943486526	1.7664348821458957	0.893902306323511	0.04303890811674157	0.8981717971795148	0.323962512668334	-0.05505304521128121	0.07559599521510504	1.0528718938736585	0.14636766954925118	0.0198644554541756	-0.2293658170614832	0.7614482423921565	-0.37598610161630364	1.021311207864417
0.4002273987193418	-0.8774169429744345	0.964258861533682	0.9272274358268027	0.10926703921790547	0.5149454375535244	1.1876140651270901	0.9472507013780886	1.4216433856242963	-0.9111239596992924	1.521421007892552	0.40669535592833794	-0.3301317420070277	0.36097281174101203	1.247437330473181	1.1163675826499124	0.9821907295558429	1.082482903337885	1.5121803319872884	0.27015849814499654	0.007705540968741512	0.9335699599350324	0.12550359353236024	0.6209688480286495	-1.0942706905631943	0.9029732884920905	0.14884220726866737	0.11901871949295409	0.7158396850532401	0.5916825958708207	-0.5045293212308274	-0.0794948427310591	0.11787922945202539	0.8148609685271283	1.413976717696596	0.5461492971983622	0.4951149516876419	1.5471681441577678	0.5285331927568827	1.7028890227382452	1.1848609175187912	0.1835114394078946	0.9001187060885544	1.7243922799360178	-0.2673884410077766	1.1594415160148424	0.5009931074539804	0.6739728453853848	0.13835859867891567	1.7247589431634907
0.5617384172307658	-0.9417886550093224	1.0076170992312674	1.07778698230344	0.18014410945952106	0.2585725182825058	1.3763590096535454	0.00836684332178572	1.9938913564676881	-0.5950033306449464	2.3075481147885095	-0.16173250280842516	-0.3917463333489836	1.3842368165212022	1.380706790754474	0.8589942370597503	0.8719518009582102	0.9371845068452174	0.5527694806356692	-0.31885857140497115	-0.5134167280745805	0.5838322425815273	-0.3944449071457029	0.5487430705451906	-0.7569679302422654	0.6310888910915387	-0.13541454850718232	0.1258164759244476	1.027296846763177	0.39303816885641196	-0.7018903138880349	0.55626917620641	0.4079774705758403	0.5312889128321873	1.73565869774706	-0.17953786042892583	-0.28202336560615404	1.6686217007732194	0.2637205241845323	1.6999398358986098	1.5967879035306813	0.10344820998660881	0.9318010473552394	1.9914578826096485	-0.8169442463748595	2.0258466351098012	0.602392979171971	0.4370038905423014	0.34319517669423855	1.5433770571844505
0.6347863865892837	-0.20020864785466536	0.3008580476908261	0.2123665232676411	0.28504026448332753	-0.3305657607752988	0.5022167062678902	-0.38572198571901106	1.5589835066566236	-0.7450853478857993	1.6398064363519458	-0.7698541882671814	-0.7969335220819115	2.336129542979567	0.5525691813630725	-0.30340780276708623	0.178652080065005	0.42746638113006363	-1.03640690449408	-0.7517024829040568	-0.8595603546801175	-0.616617975270573	-0.7626468725770669	-0.1376491205593043	-0.5974035173473796	0.1648129628720504	-0.6306021186673688	0.3214202184736819	0.8664405114279897	-0.12793431513671302	-0.7103907876078484	0.5417161867659793	-0.28745713407417234	-0.41038425780808935	1.0508387551657836	-0.827370332659458	-0.557147969443454	1.1453849828824882	-0.28530162637842926	0.8958159524234323	1.1779054227966366	-0.39725888738518095	0.12621013736221248	1.4653302690200505	-1.2370514050080395	1.9716133589169487	0.10758434714369007	0.03068346255553905	0.2446598967912357	0.6393728019069991
0.48486954614124106	0.8205442037681477	-0.48411432398589027	-1.3504897094836943	0.1329752497801346	-0.9737492258227192	-0.8405437438885658	-0.5946429510427164	0.3264716287061059	-1.186142407743744	-0.15846527479239145	-1.0932677832455207	-1.405318513918194	2.5122078170181656	-0.6522295726607209	-1.2813009729389906	-0.7298089316278084	-0.48623876671561195	-2.189634598983345	-0.780361290449431	-1.0683347235875547	-1.7434378831951973	-0.927296589769726	-1.008341512842855	-0.6066528899057109	-0.43381689398539963	-1.3029397794528466	0.147530307988954	0.015599761039985048	-0.8661059214964287	-0.7178224699218747	-0.042116017982331014	-1.5170152747588588	-1.2718655698520225	-0.22059778800181168	-1.088189845432731	-0.8707258209190701	0.12889526027470544	-0.5882732541352153	-0.20763562318105297	0.08032955563939496	-1.232397733986589	-0.9176226898317936	0.2789104762059243	-1.4079797996884547	0.9397918192221855	-0.6758637089936984	-0.6416204657090894	0.042557688731086465	-0.4883476608274533
-0.009367279846530829	1.264622173724258	-0.749750729201515	-2.592511007597504	-0.4612964591610703	-1.2339223508106114	-1.6321068603497806	-1.1528413713412313	-0.8876159415083275	-1.2352963933209045	-1.8890666455002914	-1.080935053646852	-1.728055419200476	1.4306613776122055	-1.4596401059769026	-1.3133491040870877	-1.4503040530912639	-1.6231276614289898	-2.2756584676026987	-0.6124435101666161	-1.313681090182821	-1.834869971768582	-0.9550826920336185	-1.525971528217589	-0.626538205003577	-1.1707119448335483	-1.8178757010476734	-0.5754526585344197	-1.182440474761817	-1.445269527809164	-0.824745187443505	-0.8589241645983635	-2.303188253653224	-1.3998148310682987	-1.3081884515041267	-1.1501957357516954	-1.4771799224034716	-0.9002840425112951	-0.5464758183159666	-1.053370541665337	-1.1366883609487797	-1.970213815943971	-1.4391785497418679	-1.0356148778404097	-1.2359896771112278	-0.49904698934164893	-1.3261070568368332	-1.4408841278601376	-0.11232004654221968	-1.3273811381006455
-0.6030505429895691	0.7535867210805529	-0.4813213867004187	-2.492995945524847	-1.1663794174400126	-0.8692660258026351	-1.2483989071016404	-2.0132983445599355	-1.4068127066974478	-0.38138025793801605	-2.398787385859708	-0.732653232575674	-1.3133913232307564	-0.5528584147679415	-1.4077612069663958	-0.6487403514383586	-1.5656703093612097	-2.4215311974681364	-1.5134255797379714	-0.5466004838702564	-1.4619348314652356	-0.7327640905573845	-0.8604704090038455	-1.2300749562330373	-0.40509609000029134	-1.7407763169821753	-1.578073146488244	-1.3457626998427028	-1.8994361727917017	-1.2951177656611317	-0.8831621958739858	-1.3468679637739513	-1.8735779122058547	-0.6363369857142237	-1.5369710063393798	-1.2202613182769784	-1.9321326631918068	-1.3499407021409155	-0.34964580172574866	-1.3361789911418092	-1.8398007489735269	-1.9804053384335902	-1.0761094800526183	-1.911411408218976	-0.6332389004107586	-1.579380951620119	-1.4080325896630896	-1.8953529744594775	-0.19470510925361773	-1.5308334340806955
-0.7434051964095736	-0.2147899368953733	-0.03295624563120914	-0.9581765046074429	-1.3069845927852972	-0.03975894637396482	0.05193196074401673	-2.409935653434472	-1.1263745124124407	1.1620014235882676	-1.406585459134315	0.026027540992342207	-0.10854619798995503	-2.2235435922141713	-0.5555972568888216	-0.033767599619155216	-0.827405728534415	-2.1855186335064505	-0.49437435146505243	-0.5038169334690137	-1.019944672647807	0.7790229377124047	-0.5118554644219194	-0.05715720217604285	0.3161408547444655	-1.5313713069007862	-0.2792913551758391	-1.4314218803378895	-1.4453376717904365	-0.17987193469205173	-0.5505687546176826	-0.9743098212345365	-0.26963364301705883	0.6561297772882057	-0.7295111472559437	-0.9942723694580478	-1.5974496220638086	-0.9201433748864964	-0.010200865031423634	-1.0000632047945335	-1.6259708661191923	-0.9448881992809397	-0.03282226327051803	-1.9829206604751046	0.35369271713686873	-1.8003838248244879	-0.6568108042077438	-1.5231507584636699	-0.1587282414447968	-0.9713304427706138
-0.13162586115928152	-0.6784769274143	0.34461793475473107	0.9537139229522159	-0.5514701467904066	0.860942287228449	1.389369373203825	-1.5871688158710202	-0.3366299428979494	2.570721812405455	0.3980439323354905	1.1288105306609455	1.4678258327533762	-2.416075501377919	0.6416991293704072	0.2688903184007409	0.495324139625406	-0.6938838264403224	0.45946723722208255	-0.07605846823706151	0.30169733698484	1.7127453938510868	0.25591569206665765	1.4303867455159236	1.539059685871385	-0.24624545304350737	1.5630535073266771	-0.6283846403593868	0.07636957588762615	1.349045815573394	0.3893664166773354	0.250884884922934	1.6502571701276547	1.8823175414291136	0.6741406788887846	0.04876827101456941	-0.45943175312961393	0.1566226325710286	0.6860210364665381	-0.15934244004014614	-0.523641601398536	0.6968784372006294	1.1668859756729042	-1.1745213981493436	1.4633627592798626	-1.1168687764389331	0.7358129171647079	-0.31519804370610294	0.1326947658666464	0.19172785096710332
0.8116041297107697	-0.10330739674871714	0.58306569959758	1.8667722965423268	0.6210192399730592	1.507563739311822	1.980288681454597	0.286085807060712	0.6143319903835233	3.054502033733458	1.9152175155502706	2.1015012158380104	2.713055734910638	-1.1214932370186552	1.5801565746290356	0.6723226094231913	1.5466210490985492	1.3737154816761359	1.3050278073145938	0.8858510095009668	1.9912652090788925	1.7296116276660003	1.3526742201012427	2.29262698242921	2.732424673795145	1.4862668949814226	2.8097542327050995	0.4816747155365529	1.7090892207893504	2.2308169491222953	1.6405031354452118	1.54098796128856	2.788425188989674	2.536772302121743	1.8609822368905928	1.7221792419713502	0.7002089124792434	1.2458561526102159	1.678525734740049	0.8531226416835078	0.9348179921293656	1.9087993384622766	2.0057246753274964	0.19178621399216067	2.2986678491137233	0.10691935491392049	2.0304468400833637	1.1016198634727898	0.6793590837440011	1.4456352151858718
1.201206569870523	1.063860130602853	0.5480151826583531	1.2581843155928318	1.2627917401471491	1.7233158366516903	1.649161404428333	1.9970024917573503	1.37041400593528	2.423374105530009	2.32599895739839	2.2318095956257915	2.9568387435369496	0.40319125433898173	1.7314363236107753	1.46446508221386	1.4431962144169637	2.733109660655213	1.8275110383591935	1.8327392970187137	2.909517419241475	1.2350940726987	2.243175316464537	1.9133785282644036	2.9901934500975518	2.371521451338236	2.592642981744058	1.0462541326581036	2.3087765636890922	1.803068489384795	2.3791651535305927	1.8509367368000516	2.518768730399346	2.371496323294363	2.127307961241742	2.8075197773737353	0.9908037691260301	1.6866754433452629	2.3002023414594035	1.4686869544443169	1.8901750422734251	1.8445456770732285	2.1323535166021834	1.3672843044040723	2.4852081027907436	1.2661038549641996	2.3426519447326526	1.847430544207276	1.0775637326756187	2.0556981064358015
0.5246162884624149	1.7535608531496958	0.04238854315482822	-0.14632419796123877	0.8436684304249149	1.3794288350442276	0.7784563988726517	2.2285715959171823	1.4897560650273842	1.1280448132164058	1.4913927484524414	1.2024410384565507	1.9358103977845473	0.7962485737215729	0.8828626400847148	2.1218520671091823	0.10466986173661583	2.427671836731727	1.565785402352662	1.8656787390006708	2.270169522519833	0.7353072441672541	2.196358230371174	0.557346927138003	1.763746913759401	1.5602710171341467	1.0876604365165186	0.6977431623187621	1.4228415731281177	0.44920768565419883	1.8513635027559465	0.8483319589411008	1.0612671001382428	1.439732489611489	1.3178297358430109	2.0734341783889274	0.23218374156093938	1.1592017040991707	1.7618816021681378	1.1707242781064429	1.6556307841946634	0.6017097447029996	1.4301483048199262	1.5274125350871637	1.831177803225936	1.7848088623716438	1.3557062835217601	1.4504975263474957	0.7154329823333194	1.5001660208121521
-0.7787244312157379	1.2683073929871718	-0.8014512549690116	-1.0954169109416918	-0.20904632996407949	0.4532885055194539	-0.09596019015214863	0.7544948000114792	0.6656293668093463	-0.14797126269204539	-0.03998279611298672	-0.42640326891179203	0.0872185909892584	-0.11083779240143156	-0.6215303647253206	1.7467941465715582	-1.4961272404777006	0.6390541110292408	0.3932418587078877	0.6544673604171884	0.4842480501472295	0.3069518452288174	0.9418200259783988	-0.8013689551346682	-0.4274476543959257	-0.4383127621930241	-0.6035745708525528	-0.17607389401445625	-0.3344703110993258	-0.7286596975409408	0.1704997135733911	-0.6504645409990825	-0.6719342859973106	0.10750721240380555	-0.06296410993185012	-0.27395370124705865	-0.9056794796664215	-0.11183033293749645	0.07774770444632377	-0.016468614813608846	0.28456403913514405	-0.7955146119199136	0.13420962032196332	0.4423046351580158	0.4947098989103344	1.4295052564941189	-0.2988998650341579	0.23924302176964543	-0.5507355103767796	-0.041431063771016616
-1.6422067720929308	-0.033202078877822325	-1.336637547176421	-0.896997388393643	-0.8916421149205987	-0.7152492529226162	-0.6164295263117812	-1.2600671494663678	-0.8242015920865268	-0.9309170165459463	-1.352213012465739	-1.5142231656506677	-1.5428358457509617	-1.224868007458267	-1.8983651778821087	0.2049818911545479	-2.0717559301190738	-1.3839856747579062	-0.9991879642715733	-1.0357162738059615	-1.088981246534319	-0.21033275001122478	-0.8566319823099072	-1.2703701971348607	-2.157839765498258	-2.064435070065132	-1.3632187821967683	-0.8314436342450489	-1.7301413201835225	-0.9073090383055452	-1.527900536965948	-1.3491972051673404	-1.6408703615189275	-1.021577459342436	-1.1698966425126873	-2.4255436692596457	-1.5119482049807438	-1.405434442258174	-1.6598413317453944	-1.354451300151489	-1.3149917508557107	-1.2347837405042612	-1.1270313660195088	-1.158950729916986	-0.9313140037049816	0.45826046889215605	-1.4575176069113078	-0.8872816499726452	-1.9476248122599262	-1.6339033026509806
-1.3307566345858144	-1.0666721164527688	-0.9104027292639849	0.14887877802323166	-0.5664778761042887	-1.4127576141405378	-0.6808940532356105	-2.2133778378817666	-2.0584623567230547	-1.1209066822651903	-1.6989075456321745	-1.2859828764224035	-1.9441666900288284	-1.3963508879912505	-2.0398119172225977	-1.444002750119778	-1.1380023428233779	-2.2892491193972138	-1.5364618743867773	-1.8915760589750372	-1.3421638433318979	-0.684908081355876	-1.9516561052018346	-0.716137285144298	-2.2234458048156065	-2.0595807119472367	-0.908531137942476	-0.7985243543350174	-1.8453189288567329	-0.20321154155776802	-1.9465326606973776	-0.6588193860087014	-1.3276521135795298	-1.3921923459827816	-1.379597876679453	-2.556346890929487	-1.1670449855885827	-1.8844679273599607	-2.1584711387337934	-1.8839575452293467	-1.9941575702230219	-0.4294071935452872	-1.623152332581768	-2.0768628768833	-1.6472544711952772	-0.5648266223766913	-1.354773453150586	-1.1502057424357397	-2.266971418034318	-2.1971528487621668
-0.10321642219850106	-1.0628447435660333	0.3705803493098382	1.2125194147367795	0.4600915461906757	-1.0890827633327833	-0.38819062251333447	-1.4396638500075305	-2.145309899001863	-0.8833802857634316	-0.9994246379636579	-0.04306694706914284	-0.957981470572029	-0.5576361182065658	-0.8728169457379029	-1.884806870631347	0.5652168943099745	-1.6673947640678954	-0.8166149529253357	-1.2442185458257953	-0.3884311453279248	-0.6618329364837559	-1.5678393632315206	0.2610717445103313	-0.7401193509431118	-0.5744236681933781	0.13394043281380752	-0.19453436949494288	-0.759025523412716	0.6034647022475743	-0.8041997193647	0.7824679064574971	-0.07276986785767607	-0.8991583508719773	-0.705815736984933	-0.6173353687926162	-0.1815453105416096	-1.1981610098770614	-1.1456721098128086	-1.244000597217622	-1.2953817998107713	0.9145149499040901	-1.0791362637186124	-1.6713435125228817	-1.2166572679838967	-1.1650576680357696	-0.2371760841063357	-0.4846921153254674	-1.0139054000495398	-1.3783626494746897
1.0542741205156567	-0.2636354820712963	1.5607154619026864	1.6709741262621678	1.2688480140394212	0.005936947115241628	0.0186380688642687	0.26857421173847684	-1.0714134837946983	-0.4656586721042433	0.09080979678199085	1.1038803893267926	0.5084409057549528	0.38980866013367943	0.7529269480289161	-0.8834974967422691	1.7606681394788994	-0.2789268879785743	0.4038473318105774	0.27856256719846445	0.6709787224732272	0.035454225726522785	-0.17290882180527092	0.921295102831931	0.9294420985239907	1.0472179736593623	0.8695339050064931	0.4582960491491922	0.569079289566175	0.8735941584604703	0.8571161368449401	1.758776738050453	1.1676979166311627	-0.03605933688669199	0.24995940264112254	1.6034602842988785	0.7421803918805646	0.14622052899078533	0.3685043967768815	-0.02131072573994726	0.13890114681689	1.7727474541607702	0.012687525077061968	-0.4293950257463242	-0.0266125346593111	-1.2224826491929066	0.9043062763283145	0.45581167749679496	0.9464167413429654	0.10637411792034683
1.331577306835623	0.4246979768787459	1.7262159411490434	1.4320584524952293	1.2041394483992374	0.8992688954929062	0.24893476384860289	1.4578170735409604	0.21460451278579223	-0.08590269461483152	0.6973282472683164	1.2539326279046241	1.226480421700251	0.6535252453044426	1.5976009533173439	0.48357460689479653	1.7360464874751897	0.6944685004815191	0.9532061613425444	1.3397645297971532	0.8838341043624313	0.8707467945516465	0.9195594547297005	0.9324017486165617	1.4318918055711805	1.5543702771185623	0.8421321847336846	0.6846782194150345	1.1235561740549398	0.5822309269947196	1.630388538656911	1.5900311796126758	1.5284285209716701	0.4700475815263657	0.783169437314643	2.2571357924081656	1.060076052054476	1.1106846079839006	1.0974929516876792	0.7792746415539916	1.128030004106775	1.6405506288553204	0.7565060490442849	0.5440250936824202	0.9331749985365084	-0.9190262744093279	1.2113023133547143	0.8826908988406899	2.070498342953451	1.0706121709602747
[truncated: 72 more columns]
