# Supplementary material for: Diagnosis of autism spectrum disorder based on functional brain networks and machine learning
Source: Sci Rep. 2023 May 18;13:8072. doi: 10.1038/s41598-023-34650-6 (PMC10195805; doi:10.1038/s41598-023-34650-6)
Supplement: Supplementary file 1 — Supplementary Information. [file 41598_2023_34650_MOESM1_ESM.zip › matrices-bold-time-series/ASD/ASD126.csv]

0.4577791810229273	1.6149558423339028	0.17927259486304398	0.9565860771409321	1.2525691924836002	1.5462413624573172	1.207473359685366	-0.383767644637986	1.2927694336293065	0.40707479064543967	0.23620240484191923	1.0854196643884293	1.1393333097256608	-0.4752334486067101	-0.38827773815583244	1.2792466691532687	0.3075901431375258	0.07236987032737809	0.5539136089878884	1.0964753211616884	1.9229911361159728	1.387792536032021	0.6854330260381929	1.1738335579777095	0.2004151725983228	1.9570668396193918	0.7969799812748314	1.4294764147936607	0.7647067993503089	1.4285298692729305	0.09999189250812478	1.4076194474928807	1.1239216056221197	1.2837603720692272	0.5003431086933945	0.9280172098257911	0.5631102265046384	2.3579465605805767	0.5299875989540626	0.8033209977012203	1.6156570880661811	-1.2365620979151273	0.418245025062874	0.7891201082227244	0.6454239548859141	0.04546974932513462	1.9912558133455038	1.119918302849992	0.5704730693628133	0.5673102144543307
0.9775684551370737	1.9599703100289527	0.0010533514624362515	1.3520752085899785	0.7923283494385948	1.091282432752564	0.3968779491593796	-0.06320860859533886	1.5081428389880143	-0.23970041329248593	0.348104255597667	1.0492785507017128	1.4692893416064137	0.005871354911208686	-0.01515165078133136	2.1009082820392995	0.6062562424289848	0.04765875401013144	1.3907903242302477	1.2732531885612224	2.4152154041797633	0.7438599289262519	0.7516825731193916	0.9438935617768925	0.4104138397575618	1.3213261710693136	0.6164254301016002	0.9985216131325136	0.8595189378356126	1.3761015659953981	-0.34648765231086104	1.0483597230136554	1.3368634850447374	0.7194784581461998	0.9349036986337929	0.5674572232843118	0.32917198033248546	2.089654019726959	0.6852962275229522	1.4390926361996603	2.353235299770091	-1.473709220759295	0.7589221291132041	0.8955061338523008	0.057858592411856084	0.3361657263629423	2.001327423393856	0.7885541521554083	0.8582656686968198	1.1373061277992933
0.9467937958085089	0.8256318066354678	0.03953156703313504	1.08651426597671	-0.13633945656383936	-0.12987124634216682	-0.9908782994132141	0.4097593201596289	0.7077281639295027	-0.8585611345646054	-0.0796936438712501	0.10045563325120097	0.6270340762672308	0.5022734989768364	0.6978030772944592	1.791975728322525	0.540719277722548	-0.25420170983600593	1.4917884114831963	0.35810238146718304	1.544800863344437	-0.28761864988265484	0.2454572154090353	0.19536590405508195	-0.2576481177898108	-0.35739393456876883	-0.4352041019725323	-0.01492300761832905	0.34814258361568046	0.40973660566751824	-1.0160896969096076	0.09457567051984984	0.4293968189767984	-0.43742088220438247	0.8978414274507232	-0.25362952136855677	-0.035893330457367756	0.5424901728486011	0.2869376038197713	1.396345648959609	1.8700716331547427	-0.7710188181207801	0.7633372840822477	0.3525565812619729	-1.0181006505060008	0.36980032228318105	0.6378933572246043	0.0233143123399259	0.697196051236227	1.0074806350592085
0.47030270097774085	-0.9244631144584958	-0.009657363211003911	0.3337456154427232	-0.5498945073842977	-1.1213061996341829	-1.6499213851812216	0.5869054978134819	-0.5121366076475847	-0.9861797863072584	-0.9935577883052645	-1.1807111417407188	-0.9391989161375246	0.4889624180906726	1.1132230652182427	0.3800084178712429	-0.01889552876106126	-0.7260127510970136	0.5519404609462372	-1.0862563630919808	-0.23546073856944644	-0.7466717602582315	-0.4649850025798967	-0.5152735595394436	-1.4545458497610637	-1.5260324872046054	-1.4404335483936195	-0.48955451654925614	-0.465916918509485	-0.8275500044752517	-1.6281841525488068	-0.5642687504333097	-0.8749704192827935	-1.1932025224324858	0.33980162935856184	-1.1420142897191803	-0.4386561935339471	-0.9339721118849856	-0.4545360152883365	0.4891929885832463	0.4896146899994608	0.23526856415513334	0.3128190860958961	-0.6247716841438221	-1.8551919278051174	0.01719047527850833	-1.1005032542159845	-0.5904101242150429	0.226942264227226	0.1264553346915172
0.07843487707228007	-1.763620800905286	-0.4438427952766653	-0.3193083212716368	-0.10129665878453858	-1.184992815217622	-0.9067385332557159	0.3661163112735283	-0.9769870110829036	-0.5308332351331907	-1.5381518968102628	-1.8890796108247265	-2.0039317656829967	0.1632888835414659	0.7180011968526738	-0.9770557804798476	-0.7583371935959333	-0.9095953564269117	-0.6964142479844495	-1.9289793417806838	-1.7397302051752235	-0.3209918355259155	-0.8925657116345838	-0.788848374574703	-2.027726061541114	-1.1440729006157142	-1.4402900057669576	-0.03536710595378406	-0.9361954555012828	-1.5400692188250054	-1.7369079965708591	-0.4217981470011378	-1.4012302047702827	-0.9139571033492461	-0.25071644164156054	-1.538723836504405	-0.6991432722681682	-1.2073657573597245	-0.8529257900955304	-0.5795921236015756	-0.5752218579724507	0.726393192269508	-0.20434949598264926	-1.3273349959912653	-1.8792398018977718	-0.32296347572389966	-1.8780232092395166	-0.6348496974391438	-0.13447537355275285	-0.7832100875627157
0.1231321582330014	-1.084292372909495	-1.0280364977049008	-0.4743970813527806	0.5296270644026639	-0.61791510533201	0.5192941049054659	0.01812183893827559	-0.16781665083641664	0.16833145906795408	-0.9462166148577219	-1.6402340056179356	-1.7743092285001327	0.1932866188161709	-0.33567263552235094	-1.116783858516803	-1.1526060150526247	-0.48375619341366893	-1.1224512472305093	-1.5060816917710815	-2.0934178373565318	0.25885651235482876	-0.9319735746313783	-0.7229608727313013	-1.3088809396981596	0.1279403342259157	-0.575600689250042	0.5052360192154006	-0.6898812407497089	-1.5170580401887772	-1.1332239509335869	0.18528002395587015	-0.7943379081247304	-0.0016741539278460843	-0.28092175213672105	-1.1381241342222064	-0.6339801462704013	-0.525770493793381	-0.47031593557564333	-0.8762652034854163	-0.40060025787811965	0.6065346035775772	-0.3003869107267117	-1.1779467419644734	-1.2063515698125804	-0.15193222588832248	-1.3591159427769899	-0.18057880204730617	-0.1434845545970372	-0.9583277100949236
0.40912715423106905	0.19046582924218192	-1.1179796583186308	-0.307971549520871	0.5266844702160306	-0.296889186937028	1.2257483294598375	-0.15958835632900553	1.1615147675511757	0.6211253977264567	0.48002285758740215	-0.8795365552615066	-0.6447424921189214	0.8013269953833115	-1.3210994732665327	-0.05533136401750313	-0.9541570046917571	0.26903878339886483	-0.3142565625826174	-0.24036768426790325	-1.4125043557831314	0.08630447294429751	-0.8649379032794347	-0.6901538181398909	0.08351134558807552	0.7313681705213712	0.03989831366800465	0.15964621153977793	0.06289681594185526	-1.170849854065084	-0.15312023947268982	0.5751748118417764	0.15529904677421028	0.5004192001467581	0.2780439969884084	-0.1558335938326823	-0.23732638063949157	-0.06456970715945606	0.3705109187970614	-0.19164890915076843	0.7368838752292632	0.48957905150407866	0.054196498194384365	-0.27628839420599205	-0.46737379156762054	0.4976846073121724	-0.4350881823545641	0.418148521987602	0.0835070317254474	-0.39092937350704193
0.4627698195753974	0.6620426741152157	-0.3939084561120846	-0.32178554556315564	-0.02851049577665391	-0.6596479487725047	0.5523335590950678	-0.08772387919924216	1.7204608750509724	0.5588242693614737	1.5358218003277448	-0.39561936644382134	0.27881657340286864	1.419693765815245	-1.5868904479153039	1.071717710465676	-0.43597627544294704	0.6319387911812596	1.0041415971038263	0.7661581049105767	-0.5427859953667913	-0.788923414287285	-0.907963337506653	-0.878749348977067	0.8952788310977166	0.04618332584989197	-0.36782260505161923	-0.8311428902592702	0.7812851581386334	-0.9828551352506548	0.5047097617899743	0.43848356863245397	0.46477073130714125	-0.03658828384633334	0.770994017218258	0.8159158432120537	0.24749518523280242	-0.4849036006244024	0.8958839542143497	0.7473370874964559	1.6827484795761343	0.8357050651768578	0.3755882171961675	0.6727431679831818	-0.15308964097570463	1.0235274790188795	-0.14635599864900192	0.8535783486954316	0.30470427041259257	0.2110292225661148
0.05664388500894566	-0.019032153771631616	0.6562477970661195	-0.754257366421224	-0.3200400333425524	-1.2409166609608515	-0.7964681475194366	0.1529320173045798	0.9778724710796841	0.11466569321311984	1.324647550116252	-0.5737933522427197	0.2867828955650342	1.3928338421870927	-1.1144041427317513	1.195934267719839	-0.12359332195497788	0.1733401974617406	1.685154436406752	0.7419804571422045	-0.24197753356012713	-1.3566399359735166	-0.9015203264839122	-1.1174108680602979	0.5679860530529476	-0.9702228269941306	-1.2968845140832799	-1.2033087338970823	1.044651948415829	-1.0557964869982703	0.3672922087885872	-0.05611828666666391	0.014755860102992974	-1.201469301993331	0.5253698771678572	1.2368069867030531	0.5006316351591575	-1.247411883772224	0.6689143350797317	1.0260271629146747	1.5624799279635153	1.3432366914112146	0.1911627564900259	0.9588004049494439	-0.20986095866370877	0.900722135664046	-0.5863988964207115	0.9295837086810788	0.40313613725822156	0.22705019998693565
-0.6212460155299604	-0.8610536190583519	1.1415768818427563	-1.2983819036343442	0.05705717348685358	-1.2253079541033765	-1.5144132682880933	0.452542625665638	-0.3924521436789946	-0.3202764111100093	0.13533343888609303	-1.0822375559423074	-0.37403782730857016	0.7658654371861356	-0.44485673554427907	0.31357501837230844	-0.2813557896037301	-0.760060868003825	1.238327744612927	-0.1110099552477639	-0.597613992484378	-0.8178841622225042	-0.5204796501724064	-1.093912056096733	-0.2739929814363375	-1.0577629325692661	-1.5518447319176858	-0.25984115008202163	0.7655735248309136	-1.1562933953165104	-0.3749523592679128	-0.6474135108921579	-0.47865573158736596	-1.9350179048180998	-0.37434560578597104	0.954125030335922	0.39639666548271923	-1.3871766945913158	-0.01749145450995105	0.43720191989004786	0.5254770464395838	1.325921588802226	-0.4298927620835786	0.4294642643294932	-0.24722005028386124	0.24934169162849892	-0.9791036264010372	0.5052518128482052	0.33058590396762644	-0.22827118105810468
-1.2276735526364113	-0.7303638647215079	0.6598336631638447	-1.4037278359474048	0.4938734278350193	-0.32919794005804964	-0.9451378033791575	0.668332973623932	-1.3167794340006855	-0.4478959892240819	-0.9775320206290898	-1.1983689826888608	-0.9247204889863638	0.08450123751601245	-0.0952851463257778	-0.6728256375214543	-0.6664476306302348	-1.3624802470516686	0.19810769549978988	-0.8767938427495122	-1.086381986244738	0.4713924321448329	0.2929528686515992	-0.6484053348050486	-0.6205730582328847	-0.17932668907397714	-0.643642137850069	1.126732324250054	0.13977833198234818	-1.0072710071034956	-1.0327740460394799	-1.1671807485601304	-0.3871258203997287	-1.487168955560237	-1.087564905242619	0.21621139347410315	0.08837042922701673	-0.6682269243548546	-0.5121068579827684	-0.38036998767757724	-0.5916890583720437	0.5531513454816822	-0.9013021998912981	-0.44685978519334235	-0.0014338705975468562	-0.3519425374585003	-0.6726057502292396	-0.36405848173730265	-0.024672334339698107	-0.4926799122247171
-1.5226169768955031	0.36806970459753174	-0.31150793090828555	-0.825133186143826	0.1477356307537421	0.9434873498059478	0.44049055912129603	0.6121192125626523	-1.3790012010850388	-0.3050835622777099	-1.3120423903582255	-0.44606381040077103	-0.8504152099141199	-0.46381604334249116	-0.07990586294910727	-0.9134285698168496	-0.7763532702755309	-1.1770472076021046	-0.4911527525819438	-0.7623744368985567	-1.083244058322454	1.4123750253053227	1.217642136297208	0.13930216699586673	-0.12330323409493063	0.5842348003885537	0.6787286308566506	1.44220566743611	-0.45111500816055156	-0.47612693443908205	-1.0276471881080722	-1.3712250331440667	0.17872257267965225	-0.029428363374633407	-0.8635367789031149	-0.5457028470175203	-0.17447875723827136	0.26963094728427	-0.45082114187033745	-0.6128891025572102	-1.1355251353721565	-0.4889549650838794	-0.662361803596863	-1.0047292477434109	0.48447681589196195	-0.5441017254461215	0.18882865059216705	-1.2270115151002914	-0.6755267922049001	-0.0941404656075602
-1.3672737402405284	1.3272506830306599	-0.9389972059502142	0.12202465686221597	-0.8781160626445176	1.8276275310446326	1.6273496133005274	0.20902115001767954	-0.9865925674070184	-0.1474995471700848	-1.0096003933740767	0.9564462395101123	-0.26231867197018416	-1.2672821120318478	-0.0008920700235626613	-0.3093807448916979	-0.32477961347300466	-0.5057243531149707	-0.36458991162736337	0.250950884467218	-0.37524970850764394	1.3889837725812244	1.8497611417068087	1.0296473453155826	0.7342043391531513	0.4986753731851692	1.3579146391449908	0.3218856854388645	-0.5589691741603855	0.35941203543321976	-0.34815006641786583	-0.9536023537005345	0.6337643800762106	1.5299491691308649	0.14120238165299	-0.9548643347339787	-0.28164245003802535	0.7635032512295029	0.007740880183688102	-0.01710850519595921	-1.0749902773479416	-1.154147207982363	0.29383335365058944	-0.8992169778293987	1.026601025822112	-0.5106459616367333	0.9774128666022186	-1.443436153858327	-1.246897700026862	0.7830244750361463
-0.681824701726626	1.137942024482839	-0.8593125043356007	0.8082795566067934	-1.5174568386062126	1.938478065827854	1.930636178509522	-0.32218797995790455	-0.6619507010697484	-0.09126426021908476	-0.5314369751260826	2.172806710444399	0.34690310787744094	-2.461839934813678	0.43256377341400964	0.5845829746559041	0.5043278971484612	0.00251572537636608	0.24972960678938871	1.442709263507429	0.6655247998284683	0.8101598779431399	1.9995682803929042	1.7107062642184998	1.2895198522733122	0.036017608827462765	1.2256124195100573	-0.9953222016930219	0.05011719609429023	1.1577236382408882	0.5389402526496881	0.014250595725706734	0.585945936874804	2.246071000447491	0.9531641260792503	-0.8492329409758352	-0.29388503631248264	0.7857799841137718	0.4625093610790477	0.9385046378803658	-0.7413083791932104	-1.242282146292431	1.3687276736453724	-0.30894735271213725	1.4518600246313507	-0.59748717322346	1.3044396982167412	-0.807404967492572	-1.1271452963114197	1.5164794085270497
0.40059476929998283	-0.12399111889643284	-0.421123139033199	0.7905413478237897	-0.9836964479566221	1.4129842278558338	1.3572493228769877	-0.5844900514273776	-0.4527520148678789	0.05412151852691683	-0.013609711730349614	2.3455122001119237	0.5571551396788985	-3.2493042693157035	1.0261010507187285	1.103074635360198	1.221366637600512	0.0679973203522212	0.6593450435049327	1.9735181562981785	1.3637776587697488	0.4114830127595448	1.6926828219650416	1.8843492351827005	1.278277985867415	0.08103284289654229	1.0196705183451893	-1.1257727963025557	1.0701940437303064	1.397571315717422	1.1369827126667744	0.8366905096236552	0.10029379351409555	1.7659290981846343	0.7107902352958136	-0.35990475650374004	-0.29135291754172343	0.6807579265937533	0.6324431125306357	1.539295434367436	-0.3991887911389531	-0.9612711849910396	1.7932306244220766	0.2963412194756584	1.5519466670203979	-0.7912577210655455	1.250228859401226	0.1072901569937966	-0.14235024446854083	1.610053661623166
1.3999017016453874	-1.4868572397139155	-0.17786499519733254	0.14647986508695526	0.2644233730729039	0.6100102293903644	0.378342425660272	-0.390876131360014	-0.12028709632813246	0.5005356798734244	0.6463323106266056	1.3137252830875807	0.2988074803436265	-2.561494073060769	1.2665447454757828	0.8873129013792107	1.4280273461407496	-0.017683187404401786	0.45312060203035176	1.5548370988207567	1.2991767044428761	0.33012363658997756	1.0444747834321604	1.4238121055155992	0.8265730636144396	0.6578938993628413	1.3088005980452029	-0.13006811587624523	1.7158503998804562	0.7728347687018107	1.2565514676488518	0.7617354608594151	-0.5278892781403575	0.4987381794012817	-0.5030992866258075	0.14871985098216156	-0.26958274185729925	0.5533446170038485	0.4581587827023074	1.3831986311081181	-0.15421986146354277	-0.485325748707785	1.1904262106171979	0.5869844829554257	1.083381483785055	-0.7530689826693536	1.0102104659668667	0.4445395235937803	1.0049828124727425	1.0271309010790333
1.7508738538039663	-2.0517672164319736	-0.27231024669078524	-0.6055250475456818	1.0483716744324323	-0.16923565145094238	-0.4610246287502093	0.016638871420486732	0.3128083132907522	1.0586841499926924	1.2756141902460074	-0.16156704742578568	-0.13799941313543368	-0.4726312382672066	0.8612198232098531	0.0036703085119758772	1.1058312742489367	0.13927838985000374	-0.22168628154705164	0.6284214534896649	0.6886791365766484	0.1385295105873231	0.2750016451590123	0.5226504308580435	0.18382299399300517	0.9190319583792953	1.7526848790734164	0.6781679471532611	1.3447827867079867	-0.3626808839559394	1.0209776174663796	-0.11348308172106976	-1.002291806877587	-0.7057631026790997	-1.7342633037249997	0.33284350311719535	-0.21051167986538788	0.2228384849649028	0.0218266949416154	0.5852688837315942	-0.09828087005362433	0.17964330465957454	-0.14127924096813668	0.6040977472572757	0.03627982689245293	-0.32759294982108617	0.6031600512798159	-0.02686906890803528	1.2578349485217417	0.09947850073238423
1.3363793983020211	-1.659135744544955	-0.3584739088728947	-0.921511138265989	0.8271528497674001	-0.7151573227381339	-0.799304466697958	0.22600896202774748	0.47831354864109593	1.1784461648485407	1.3929003517324254	-0.9763093063480759	-0.30914552687982944	1.4859765601923005	0.07979343850477166	-1.1183607674909657	0.594936175250952	0.5253492091418764	-0.8824846479094581	-0.0804503728037989	0.18539341820151273	-0.3481318331756173	-0.2432493682054755	-0.36292433960561005	-0.36571522577507426	0.36900534762642934	1.6063691981247434	0.3828146358927581	0.1207564785069007	-1.090060127776173	0.6975372580770147	-0.7850947608715624	-1.0458423023888226	-1.138816915198221	-2.017460245724322	0.17309853942359796	-0.18839291016349125	-0.29311147111668634	-0.5024375311530289	-0.4134494616231297	-0.31677815901039563	0.8949594187383075	-1.4220215144888602	0.587151492146189	-1.0946551686510084	0.18487709322191803	0.02921050462502611	-0.6485146458335979	0.30409093620339805	-0.7552324536399859
0.6672022471038058	-0.7514081303147475	-0.04454241956887935	-0.6444814466182145	0.21239953133491413	-0.869778440829259	-0.5855654348046081	0.11375763292220543	0.15625022144656825	0.5564905659941245	0.803271581838926	-0.6319917415792148	0.04989341627586922	1.79579855956879	-0.4802717077654422	-1.8918620724177129	0.31235260530453557	0.773481730374954	-1.1358655358537633	-0.2294714918267334	0.21582410848992054	-0.7034271884258644	-0.20350239385038293	-0.8034294678805672	-0.5054334344635731	-0.38254600765293617	0.7456586773751747	-0.4980271055127639	-1.0484743081011059	-0.7036168252466044	0.5577621570468573	-0.4279164361738874	-0.49058144542969034	-0.6940350717396363	-1.1754795458322496	0.01348179353387072	-0.31354475940945575	-0.5909884921507162	-0.8762987364993343	-1.181399952451788	-0.7195606669825035	1.2511130886461124	-1.938893480723546	0.6175634749644491	-1.5248766900830424	0.3649485631584025	-0.47271116415818076	-0.6187133452555807	-0.9871786444014075	-1.2398812345150925
0.38263051166118844	0.15024079053335165	0.6661887171424056	-0.06846489330599913	0.08617395223850621	-0.600406320580171	-0.09258799039918551	-0.05199312420982804	-0.3546834006659526	-0.36866817558956677	-0.024170976257564817	0.3545303319139757	0.7703663028842856	0.6122349373860143	-0.47911498057621327	-1.9344547503360123	0.4305240227619587	0.6460796573173955	-0.9396406553061994	-0.10769665272961917	0.5379620687054004	-0.4953256521115256	0.25095975334729703	-0.671014294895369	-0.09233201593195445	-0.3882926923110511	-0.13751338216223002	-0.7829694149025271	-1.3619551891305377	0.5441590597025966	0.7625041181067865	0.599728659838545	0.44403335341845745	0.12802954427542404	0.13740072227723543	0.21046514650558484	-0.5539135493009942	-0.3465666376488172	-0.930889688070249	-1.5230109824338938	-1.0142116618023587	0.9756997477916041	-1.5561732212086272	0.5134112830710734	-0.8662998323157849	0.16551611026363297	-0.5534675405244648	0.11048551488391187	-1.4163909241193906	-1.25857288561818
0.5813296384363409	0.7507916402482062	1.3438681159946269	0.3960015497231688	0.5246888191227137	-0.09696939760566554	0.2663190979871529	0.014439405222119863	-0.540118894282589	-0.7504186261358722	-0.42397128135403206	1.0301160836695737	1.3454763143213733	-0.41857914499925003	-0.15280732600862051	-1.3736330992916714	0.7526838547853786	0.3156892045844314	-0.561867144792478	-0.21161323708985227	0.5594817878910919	0.007452845462979996	0.5114659516053237	-0.1637570284485369	0.5886727907729467	0.36970841636787544	-0.3950495674495304	-0.11265338443550975	-0.904838755476884	1.604066843615553	1.2150711097045468	1.1397575052820643	1.099036464702246	0.6818987731137184	1.0711283700256073	0.710302409088074	-0.682720720681189	0.20758460965245878	-0.7387152914221875	-1.505744453136704	-0.9695552082620182	0.39407952188745926	-0.7794353842658758	0.11889917969988903	0.400230002110157	-0.08783461459225654	-0.15731712478542204	0.8474510193401465	-0.7140381547743775	-0.9341090579515487
0.7724951253781362	0.9647222375123806	1.4717928885605334	0.6172334426367253	0.865026290053629	0.302870786681866	0.2596102490461111	0.24469287953942537	-0.302124666096798	-0.26513244298521305	-0.31344560733704446	0.9728112911118022	1.370762865671846	-0.06681498613234915	-0.01229225909714049	-0.7562779780094998	0.881888956273894	0.1319651045728771	-0.34423880774815485	-0.612682822264785	0.09343749363496053	0.0827669615492561	0.09096232563998614	0.3716072758971615	0.9716511315638111	0.918817421187488	-0.19856450719815286	0.7187981177473134	-0.4980308977437319	1.634312674380668	1.5183379250670077	0.6328988019362837	0.8948747182555613	0.6960333119141888	1.2445395035073086	1.0343972980128266	-0.47742213525921395	0.5001219066954782	-0.585519410671345	-1.3455127023717393	-0.6810534749186117	0.19769569327838063	-0.3063862864983676	-0.3833536381470263	1.2718652519272058	-0.15523994150745396	0.3400098073369334	1.0107380751942339	0.2214988745085405	-0.5613540902797692
0.5099194804972496	0.8427193007572881	0.8494194583529505	0.7796862550070642	0.6832620402542858	0.34697981800765026	0.0038696957634315474	0.3111686485581886	-0.11338772687183361	0.4390776036166476	-0.2597857412329464	0.5870555625360857	0.9097125573989742	1.1097409555610551	-0.2483702107173587	-0.5626451112595885	0.5552865267238072	0.22222160161458981	-0.4721669267524001	-0.8614696614717047	-0.3681421537114849	-0.5025813023515969	-0.7698514684319709	0.6066152068762513	0.7489359534280811	0.5384796534878535	-0.24119396352392386	0.8613783265435085	-0.7797000416964254	0.79070651033873	1.2344916030862514	-0.19860582167875898	-0.012368685197530519	0.37201805608016153	0.8913931574448585	0.7464524091584542	0.026774170303797844	0.28380264909335295	-0.6922382817727321	-1.259523704920313	-0.49013191895518043	0.6301180804912316	-0.4538361165124906	-0.5963658960906678	1.1232090956543206	-0.1589784538289913	0.46603948603090345	0.7129588921221729	0.38175321111579247	-0.45434414834243186
-0.07693391538322171	0.5568424562697675	-0.2167168409884508	1.0306438042836619	0.3080604772367898	0.041079638531477385	-0.22363281012556172	0.044879550639088606	-0.45469227741573853	0.43144216315254	-0.7154431455774793	0.4358096074297864	0.37104784651697625	1.5693379216992733	-0.516718953233753	-0.7969065220065621	-0.1345120713278974	0.4208987875938171	-0.8859025969960993	-0.5861196914916078	-0.26345515594546925	-1.12042822822306	-1.280416247315058	0.32795942030933284	0.1813436329725926	-0.327970835486552	-0.7852887946050643	0.4198721921886185	-1.5382404562252097	-0.05197502857602262	0.3303477175812549	-0.2846108955065988	-0.7729966588231197	0.031136507214576167	0.48890618114692175	-0.07882726185314776	0.5307846850516197	-0.1268273050946788	-0.968556450272672	-1.3580882448399116	-0.6257449234949088	1.077880679315175	-0.9661986430379186	-0.3875471614032331	0.23573603714135685	-0.3200282075272285	0.06858154301215964	0.3996652735168802	-0.2411469172703692	-0.7335929960763283
-0.5004573610573748	0.3178991856661302	-1.0595207946199727	1.1750257024967659	0.2368299127507657	-0.3866107414533662	-0.3074998316508197	-0.36599721961594633	-1.1869767344321047	-0.3797598202223354	-1.4059119767769948	0.475943455464801	0.03691543992207971	0.7283267837025907	-0.36274062016464287	-1.079276330991674	-0.8235038848559886	0.5376101443181386	-1.3386226171485966	-0.06953802650413304	0.2688008136186684	-1.0315476963055985	-0.9908156119717392	-0.43381799959046546	-0.24410567033186228	-0.6789217628102594	-1.2965106981728591	0.13409693604334352	-1.9933236223183177	-0.28088840225341744	-0.656021470534286	0.4100665776584714	-0.6966141614126682	-0.23478345502389958	0.2952021542055628	-0.8957555183183816	0.742230107059435	-0.32294338123905814	-1.0840981690180203	-1.5878372350653838	-0.9729903934814987	0.6964652655869941	-1.3265247391113235	-0.11489756454687397	-0.5741018210824658	-0.5628942135658376	-0.6262774715391993	0.15539258309175782	-0.7587653664097774	-1.2032834658539437
-0.5597761069439916	0.2052258197145378	-1.0908666378540561	0.836153152527843	0.3544204034251825	-0.6584594361895243	-0.3518815328748347	-0.624847086740743	-1.6223888343317598	-1.047716282317146	-1.6639029797459635	0.17955942757239907	-0.17696360398184086	-0.3773723262907201	0.20285323064875094	-1.087811909559795	-1.1784258081123398	0.5489344052507413	-1.535503275352301	-0.01143849429965591	0.4799588328500891	-0.3093737524290322	-0.3515393734152448	-1.284341810806935	-0.38269002848745715	-0.2605325795941588	-1.1175754530534177	0.29861061575045333	-1.631734152610132	-0.08805543777890007	-1.0253661004816037	0.8425305673300018	0.012832493577822323	-0.5111717137978076	0.1978775013513394	-1.1859326714403227	0.6240227251599498	-0.3000509840130829	-0.7857054421966079	-1.7349778231455706	-1.2057161193682897	-0.5713089664284005	-1.208556339689953	-0.23144482023662258	-0.7575979113696107	-0.5798474332055239	-1.2709860103892543	-0.30496029606465386	-0.49500221834278846	-1.4464328356692067
-0.5612134310488504	0.12366326166081673	-0.2740324492197163	-0.056967984709944804	0.07930515376631306	-0.6098254346875369	-0.4310688428893525	-0.6687342283532038	-1.2559855594220468	-0.6572507350073344	-1.2639836424729272	-0.6120186188491267	-0.44489536876424773	-0.47969757662389323	0.6761371042762844	-0.8193013002336491	-1.126877363070135	0.4820110896549695	-1.2987572650391912	-0.6417144873884718	-0.055473866279254165	0.2667639651166338	-0.17374019379505956	-1.61281905516806	-0.47785643486164636	0.1324626322726624	-0.30736998936208826	0.404134586693767	-0.6598320673697252	-0.03675741380971713	-0.5762282633294298	0.2621522514594485	0.5252292420971786	-0.7591752892135661	-0.06985258237106325	-0.8762074279228694	0.35095463035011537	-0.33273789873578075	-0.12848555093697864	-1.5349984620140908	-1.1001664795112724	-1.8133013825142688	-0.6543595652531317	-0.7030161213463911	-0.3855332964925238	-0.28923796392630435	-1.6179755779460263	-0.9750316216335458	0.2614333704009032	-1.1228714312369854
-0.8590401768195116	-0.0010283079775954913	0.7673456927690846	-1.0388172378009322	-0.7731771059386996	-0.2734932825593293	-0.42393047231711334	-0.6690043476482492	-0.35059113878521925	0.5451055574550152	-0.6765365135408536	-1.2456188483402193	-0.6562299043734069	0.2941846405074092	0.648484926687363	-0.44110298818969157	-0.8246719420482708	0.23999567056540994	-0.7113421725079934	-1.2579916687638577	-0.8227190112571392	0.18954433155907635	-0.5808102791976278	-1.0847419060194698	-0.6639217827924625	-0.2920437624674394	0.4013335910432161	-0.0965047458969142	0.30132880936239403	-0.30050182944573656	0.17644364282932948	-0.7876731536459902	0.3508427753969386	-0.7457097836100669	-0.6026214752091902	-0.2915802318310303	0.06313457904777728	-0.49250422540977024	0.5705967162843655	-0.8941523206031571	-0.7015952013259276	-2.0933787275223996	0.06206098983829657	-1.00548186997909	0.19243564231243512	-0.03603730178076943	-1.5678620749780923	-1.2719892490549682	0.6831335758874465	-0.28561904516819786
-1.3687612448093545	-0.03760742064977815	1.1984849251694958	-1.4608526842157892	-1.6366907853927466	0.12809201994235325	-0.20255593148367684	-0.7387229296312032	0.2863848158351373	1.3392700392364911	-0.45382079984798257	-0.9085765380912603	-0.5142740492490835	0.609337198730915	0.3194821885929252	-0.04539626509282152	-0.46015984918807373	-0.29604351625224673	-0.13604975716889753	-0.9005858887276933	-0.9316364078911626	-0.23380647474610688	-0.7969358071009525	-0.05316624371341479	-0.6979613557221808	-1.3235176675263276	0.43931732816703295	-1.0008619129986676	0.7881559953942047	-0.5189863682900447	0.4938008687700117	-1.1510968242419166	-0.14788629001392967	-0.3471833951003074	-1.184592159600722	0.18753781283022045	-0.25355651632131204	-0.5524556818386931	0.9494945379516395	-0.06510697020144667	-0.2429066800627878	-1.4460442087016232	0.6299240697262198	-0.7794457777134275	0.7859102652408073	-0.19726575605319516	-1.1845672245783767	-0.7060881640687455	0.37882219201004275	0.556044725675375
-1.6995268214310764	0.21845847229070242	0.6672335101702707	-1.0705991934265893	-1.8662200329508316	0.3135945293435962	0.09429345253123121	-0.7644693896501419	0.1178975409532473	0.8763378517525984	-0.5864183422424608	0.34468939212955235	-0.01706020802447222	-0.35723743012403053	0.2847460244503993	0.34875240753610537	-0.13541190575933842	-0.9850705842097581	0.00551669931127184	0.4820693782519916	-0.2376639128178293	-0.4518225879329761	-0.1575679803015945	0.664856367715336	-0.3765746479991895	-2.0485293604133585	-0.0060469359157621985	-1.5886706988265307	0.7240989907998181	-0.3390469263148907	0.11088110523884753	-0.5230247282427349	-0.25889936729707247	0.18955800477441176	-1.4346039851390244	0.3489678010370271	-0.614552304852435	-0.38718783539897816	0.808588526947548	0.4685823584506617	0.04595652280533315	-0.75176947358007	0.8111070051743329	-0.3221545355048879	1.3302390030136124	-0.6709954920128571	-0.7144130205106415	0.3168367968871483	-0.2576403478239984	0.7853160081469566
-1.6670315710553254	0.7163142996087009	-0.3912278807370086	-0.1878005144025469	-1.514115664641914	0.16375640181355688	0.15233810489897112	-0.5664474157084256	-0.5644393189849631	-0.38775615620678877	-0.6289843631953616	1.4839706391828977	0.3749917010013431	-1.8512652458678682	0.8054278155564933	0.6550849860967728	0.0966118987390397	-1.390882757295148	-0.3774192808990129	1.7633117023455211	0.4131115769478589	-0.48451166916976957	0.8797235362725982	0.5686755582325501	-0.03696066291792284	-1.9492636036687658	-0.30369828418513484	-1.4928474760622397	0.2815626032428219	0.13617661009689566	-0.5857279247590503	0.23921135743947722	0.2572771986252598	0.44304629189745853	-1.0925592579360952	0.13708484826652703	-0.8447583484650236	-0.20353871648406072	0.2488495000587855	0.4185707397848713	0.09272167271569545	-0.665635413873142	0.5511123035457748	-0.21863243845054503	1.5881202464646398	-0.9346447330541157	-0.4352045324877988	0.7578076886715767	-0.5960049526258889	0.24835568532871635
-1.4304567311611873	1.0878063104948605	-1.159485635032716	0.6559623300313885	-1.1302498170977506	-0.15385595739988495	-0.11430951544316109	-0.13978211783499975	-0.9153810764055393	-1.2469528212743295	-0.31818485971521765	1.5446264495133804	0.2296564952040357	-2.4164252484988022	1.4278976386160744	0.7676515502675987	0.18241278752252665	-1.1539394482887266	-0.8385052735012793	1.7292872273287134	0.2146024460070441	-0.7918383214243262	1.116725398070553	-0.002602411438494444	-0.2733538902242529	-1.3422566814817878	-0.13140315884094458	-1.0275939533372642	-0.26101630645143137	0.5277825895124079	-1.0165253483032783	0.33413783505893624	1.0081961468011125	0.27855685937264274	-0.2239072563680409	-0.37316784967361344	-0.6614383754058419	-0.20681268467728858	-0.30727192054841196	0.0423447198045819	0.04189718255380194	-0.9024720481210292	0.10773283703999308	-0.5285612956585086	1.2101725846602058	-0.6404314710830543	-0.3440764850863784	0.1463206636841388	-0.4227682299123913	-0.4802391981891414
-1.0806190889595928	1.0236995027825981	-1.1655931508730097	1.1269906963772633	-0.8795616423528986	-0.33784311288904745	-0.4057559951762711	0.335270123855755	-0.3659753114869475	-1.0638794310891313	0.19407399875455253	0.6329724328020446	-0.28048349153546265	-1.5475718334274307	1.4495360171712965	0.7638700704303442	0.12486590053361697	-0.38416972638654645	-0.7088980524696269	0.3880793267467123	-0.5503591064525953	-1.3751370084548085	0.1037157737339189	-0.25754446913586754	-1.0595907335323258	-0.7293176069239755	0.24184646424036718	-0.6210103989271853	-0.5530240011635167	0.6449448668459755	-0.9259722750758973	0.07045636654337818	1.490936488551094	-0.014408853344217024	0.785257117610996	-0.9072491011157564	0.0009231887543924396	-0.22992764478255276	-0.3456038386318161	-0.04030953661544952	0.16417353778797514	-0.7084920517084643	-0.033508409911645075	-0.6229316662358974	0.23252234715122413	-0.006703724056984113	-0.07947669563122443	-0.7541320013375333	0.01914561508122194	-0.5418860562747226
-0.3648916516807054	0.6476586331246552	-0.610817612404187	1.116573860077954	-0.275245302415316	-0.27475091195538437	-0.4180182036358368	0.6729689536296803	0.8201942094503641	-0.26923325854007696	0.7160366936197623	-0.28011636714666655	-0.5189430551366042	-0.10344386890551227	0.7178755645487492	0.8823829010196048	0.04600403671306114	0.4063821453013304	0.2246592816592285	-1.0002858610940482	-0.8226732944651273	-1.4680851317074626	-1.074739460461358	0.13189457187558698	-1.4757790569823865	-0.12253971978590852	0.3744697608686883	-0.22951168599114508	-0.3165589588749955	0.5863557202834571	-0.4329109734660485	0.29304107625912074	1.4870860081834592	-0.1063564848532255	1.4252778361153968	-1.0441445831926541	0.8065035695065713	0.0065943098905651785	0.2768721462216863	0.5016152772161839	0.602541839763389	0.12232841443209842	0.41133684195401654	0.005118857362420727	-0.6729263242570651	0.48590982756876244	0.6446720768582846	-0.7788382227610512	0.42219779756667764	0.33094477437925535
0.9003907556561598	0.366224520240851	-0.020158826090329183	0.5646867941710173	0.990114498676999	-0.15844059329859744	-0.289446805777315	0.7817605098386894	1.807167763512873	0.40550992651125806	1.319735656538462	-0.4956076782209331	-0.16612114729664712	0.8476827189119599	-0.17944447361375196	1.182436177241669	0.08938726010912885	0.7877344288198026	1.363124187823243	-1.2424357437194293	-0.12248696394637815	-0.4481199885399534	-0.8748560378712571	0.6598739950709279	-0.6630428897720243	0.6992052295733185	0.17016874692877465	0.44399511757418236	0.36553435954872177	0.44501724771537726	0.24744459345575884	0.9877148613154558	0.92972115446838	-0.033590986681175244	1.3533223408011543	-0.5561043809251975	1.2495753316798186	0.3115350471847006	1.0475765094911942	1.2792175256948353	1.1458571425484205	0.9643232592362274	1.120390927286572	0.9608840957618413	-0.7361193284228156	0.6866557524689094	1.5107367558781235	0.22180679641959575	0.6309438109079236	1.4035584426263372
2.213385086012901	0.33203934402692603	0.3277438088888894	-0.4676354331335184	2.227985200753788	-0.21519564123703763	-0.4407902992461725	0.6118201534820827	1.9922483009722418	0.7956614406591515	2.0549613829136097	-0.27545178935999143	0.33212945994500837	1.1519707338211598	-0.5736504953441369	1.3575919603052768	0.22489016664841782	0.7685016474089618	1.785260457554634	-0.3924825692349461	0.769380834191921	1.140931655686911	0.848407963173465	0.6327523800217831	0.9912529980048126	1.498477102289071	-0.09358513805316207	1.2929161607928361	0.9952839972871805	0.15703796804281325	0.9098744709021974	1.0951944352622287	-0.24796196809852325	-0.0730337267751643	0.6463392285729022	0.2588739692780927	1.1002938645076057	0.09801629023174847	1.1691968808649222	1.5543209355764966	1.3476912607883553	1.1266849292929129	1.3694348332647697	1.3076008441842972	0.04450771208493656	0.8809948281711177	1.7412611249797971	1.1375921973267975	0.559915302268093	1.593706946151605
2.547101275170942	0.2253430223454855	0.553636461048629	-1.5091031431094268	2.2297111484623913	-0.34205082916205914	-0.9094483071120166	0.14642234444886976	1.5493828657214974	1.12577620257341	2.5320540802463096	-0.32447595510018357	0.28544486616749026	1.3405753888455263	-0.454175885798861	1.1052886117021061	0.2278861363419768	0.6391117805830655	1.2177280119492682	0.5003148091668357	0.743297222182117	1.927652376565796	2.40196781079715	0.05336762720065415	1.982974787689802	1.6267693081088674	-0.14016219923419035	1.705814391758976	1.0910143262568128	-0.25175624908875965	1.1937324063010077	-0.03478443459984431	-1.7977292132357723	-0.24784185543572315	-0.14830351580685053	0.7356629005373064	0.5843139583819587	-0.7158262625669003	0.4194711653181684	1.0974330968347048	1.011869073245827	0.6748215678250163	0.8247126329544849	0.7414265499599766	0.7485927629592571	1.2873887582483199	0.9721001765110302	0.8926636195710752	0.18740403622474883	0.6544163404338652
1.3863301942643658	-0.28924906317757915	0.8285595862670326	-1.740024095834257	0.6722008330912868	-0.15015361627825236	-1.0599037950193224	-0.47104279349331313	1.1698652994968977	1.2119244741610733	2.154361195580044	-0.817468013083282	-0.3484219620603973	1.625383936898252	-0.4278414303183204	0.6659913974417244	-0.06136570658912508	0.5420338795176942	0.4358051133836966	0.6652840618265584	-0.2231743127826582	1.2156487872190869	1.9317022133932642	-0.3704667237950809	1.2219115588875622	0.8984407133749581	0.022977225662556115	1.2344004474124752	0.7066772843135066	-0.4556763815558826	0.5934944947186713	-1.4760730161555295	-2.8451864704180903	-0.16584145312846946	-0.3037426090236913	0.47148364838411444	0.09435865180092304	-1.163139568436046	-0.41007051322466853	0.5348944836807045	0.542469514336006	0.28399870151182577	0.06746175846393655	0.08240757986668112	0.4282433059906958	1.6348163764739747	-0.13115580806493385	-0.282672867116867	-0.26061619490976834	-0.42173440430054016
-0.49772102744047564	-0.9810892743403908	1.0323896461306479	-0.6720337465474377	-1.2651441529163112	0.5581981740864275	-0.2138053617285932	-0.8964974261367246	1.2792380805463963	0.4038674216776535	0.8839770401961401	-1.2162762966715306	-0.8427768238904013	1.6112440364063907	-0.9718764178795265	0.7168644908264018	-0.48278189839082075	0.32141221800826997	0.5136722935101965	0.352266605137396	-1.0002273837054094	-0.1467468066712258	-0.5563574746241406	-0.1317465818966596	-0.7270288044947016	0.06755911853936317	0.156536389704957	0.1611852527038768	0.37340655396475814	-0.12022074659983814	-1.0632827162864684	-1.6224472676907853	-2.4048973214803784	0.5098083434702351	0.5257061912253654	-0.2403871113611727	-0.23425420876817082	-0.10109306740299645	-0.19081710546363356	0.6663351341873444	0.6163613492195275	0.34859536672562813	0.07398597404461543	0.31558024263704343	-0.866103902443435	1.4179704866538176	-0.4305781609985573	-1.1593741654283622	-0.3419415468008775	-0.3972060567554539
-1.5972510658081038	-1.1727152875718467	0.8616833398866917	1.1780886769342163	-1.9936922881864008	1.4387431209493804	1.43121283725083	-0.8378485172083937	1.5639458409018807	-1.4200502643372785	-0.46768028606643947	-1.0349906283713353	-0.5674813989000616	1.037316029236632	-1.873511983802026	1.5260292925230599	-0.6696663527287566	-0.17642700509891016	1.6275853371212121	0.2651976017142155	-0.7544328673872246	-0.6843389527903834	-3.0979308875244445	0.39481557673482687	-2.185312658797836	0.07301105246283073	0.009284497736542488	-0.7900021824326222	0.44377130241653856	0.5786674607986866	-3.117368211933468	-0.23966240859758411	-0.4935538962184819	1.5209591980922748	1.871978080251551	-0.7230837602367738	-0.5921464046406318	2.241604201736561	1.2791629188515776	1.465581270652333	1.3679718530547875	0.49208748492335525	1.054110911201964	1.2856543078962455	-2.098237437238033	0.545406988618369	0.40675075490787727	-0.9807085505167313	0.13051928798143267	0.7932673411398349
-1.1138496229706418	-0.5533732024296205	0.23097391357244249	2.5155773880446963	-1.1619988771108851	1.8627873426089803	2.745816549210801	-0.38651714396529907	1.3337714872854247	-3.1403022897071753	-0.9714868935603151	-0.5026351773784078	0.21348019803119994	0.35377394201957113	-2.4756151761256158	2.3601318485684604	-0.46427612076672603	-0.7627051191966171	2.7540411062117265	0.5589378968192705	-0.08367613452789219	0.03656763433476094	-3.7279014330065294	0.3958830426451404	-2.106009674217018	0.884438552309623	-0.5081316188869888	-1.2207122462399693	0.631141867953503	0.9417199681989536	-4.302527890865111	0.976497390865328	1.513505319107162	2.1384480294989867	2.632062275406165	-0.6507713016138628	-1.135041874464649	4.0025356300085395	2.8194027268790194	1.9824631186224426	2.0137980431151243	0.08630289030192696	1.9937547581784634	1.7448971249272502	-2.3198413242149925	-0.42986241432286615	1.4159021867987938	-0.2512341031302551	0.7002793981963904	1.8426670612951692
0.26704728604555467	0.2789767342728491	-0.5514414766625646	2.378438009665853	0.05921036921624415	1.5324667999245596	2.7034850944990803	0.024781747051500876	0.3475820240253955	-3.2117106232494623	-0.5505115315790021	-0.27618727574167246	0.6276501802380025	0.2056205000277567	-2.368836378575026	2.069224236160053	-0.13490497616398264	-0.9934687220587395	2.7000386521070463	0.7086728460941315	-0.3013126583868645	0.9948430079165972	-2.340805102581776	-0.3268924841014125	-1.0144673192716314	1.4579004092333665	-1.2246966214349173	-1.3186472656396293	0.3777797602031139	0.41969338794531547	-3.727101357047368	0.30404839923878707	2.0584338041838497	1.8746082560233228	1.906078379873315	-0.3187613874754439	-1.6362732357889318	3.4181102688648157	2.8992378051153835	1.3817950442436526	1.549611103684497	-0.885462289545326	1.6266770922457525	0.8416429541583764	-1.604212121224305	-0.8071108938720764	1.3679450370267263	0.06942115519632272	0.6363040247344303	1.4671552388947222
1.1612920040853552	0.32459938178798553	-1.0548143365652685	1.0194187169094586	0.38648687807396903	0.7276877409434446	1.4091941711021079	0.1017692935312548	-0.8133161044681112	-1.3269294151429942	0.013019344793194323	-0.6212628011162918	0.23344044417759816	0.5065531429077336	-1.7077824867452533	0.3805382409444631	-0.0669214463206892	-0.6239911060541881	1.373713571023438	0.3199879304291277	-1.6588816905884625	1.0275733135809908	-0.5112374985545947	-1.0155991505321729	-0.13903142637113217	0.9704157523798351	-1.7039025361730455	-1.351257826364529	-0.366716917141717	-0.7566239739416806	-1.6897159080701962	-1.8252667462826002	1.0014501301780243	0.9474113908289132	-0.144063902130254	-0.11103896271120597	-1.600004758623207	0.7833423343478825	1.1646759639224058	-0.03833486121124969	-0.06756495750875895	-1.6947383553475672	-0.11484498662324638	-0.7422479836896527	-0.8137559237395544	-0.3976547054953815	0.2253424398135012	-0.17315267593490732	-0.17746159851876486	-0.11133233035321256
0.9507742648312627	-0.7168813773409809	-1.1162422404031873	-0.4159363007546425	-0.1482784384186302	-0.09840864120172124	-0.040193388743670976	0.07030886393779423	-1.2852396630944565	1.0549027886318032	0.07083991337382853	-1.119646860639201	-0.46339178272809767	0.4528595483525004	-0.8887010765320501	-1.6064697875127192	-0.25527712961386273	0.08597093906831303	-0.1370406491142669	-0.28906616874102875	-2.748579898025781	0.22146325252985027	0.3082311369156491	-0.7963039433119483	0.08544317789982725	-0.16139266277893247	-1.4627756406335586	-1.1604196539972926	-0.9709322676806817	-1.756438179178348	0.5685520364742229	-3.1179281952522304	-0.24796180406726603	-0.04620212944441466	-2.2659292024453443	0.127044847495255	-0.7585418731234315	-1.701555675725714	-1.196210515006558	-1.0828098516807758	-1.593053167070296	-1.617955265257794	-1.8558813474873288	-1.4816959784381272	-0.5504499188920936	0.37025934328030313	-0.7373029742456605	-0.2577374171863404	-0.9212231097421479	-1.3434380281829557
0.2903374437651168	-2.005681363836323	-0.904902247500304	-1.0559821799312348	-0.4027574639445788	-0.8246799734718759	-0.6915053152390914	0.4336197548656752	-0.8214465677615121	2.1193268034301735	-0.14546808753297513	-1.2107950159894756	-0.6302503006630062	-0.4178796609167414	-0.11672268695322863	-2.4479655728380267	-0.24811433622045168	0.5754039176103247	-0.7598901505914241	-0.5314297106254684	-1.9809851469156845	-0.29918471158785714	0.10448887751470601	0.29727835102705785	0.3082454536990314	-0.7567319754482237	-0.40184315675595356	-0.37422076362168055	-0.8378365395115618	-1.9530673247196588	1.9606208892871977	-1.9901730907156017	-0.3621710626247353	-0.8002717446727794	-3.097876423879073	0.9190274751930487	0.5757580819312117	-2.200172491187516	-2.642423029201571	-0.932267550131244	-1.5806183650408432	-0.6696355075394953	-2.1527365115272477	-0.7548274483843244	-0.5607429089129446	0.9239159874816116	-0.38727583543611127	0.2975219848720369	-0.6658173090526432	-1.0672599259434246
0.16903181756573188	-2.3562470712614965	-0.6382119977308172	-1.006328438628753	0.3786475731671628	-1.59485584053606	-0.5721696169717786	1.304765086430065	-0.05266935692845174	1.5088788449810897	0.035257426602080214	-0.8081627247674166	-0.06730527859927342	-1.491289189306095	0.593369961320292	-1.8154738441836655	0.3071815504389049	0.4923462173561232	-0.5080753049917857	-0.38971714755747794	0.5271573224931804	0.17674312131696138	-0.13806620803823563	1.345253693748674	1.1425112198734788	-0.25471242773103514	0.9356552382454967	0.9614059737679352	-0.12416923392487232	-1.4294475939246944	2.352344385698249	0.6182330741821351	0.3977854288854413	-1.4680009481393557	-2.3268321687013556	2.314680937852388	1.697795904241383	-1.0798577944360295	-2.662611421194491	0.023577019783618192	0.1490912077214884	0.49228401777822756	-0.9898917381895697	0.4891318805044701	-0.24554336048191927	1.0007031628979979	0.9249758215679778	1.0078390618920812	0.5120307442592243	0.21220363274643572
0.6995521090300042	-1.428000181400725	-0.3366205745014406	-0.8948507203723464	1.613908863167177	-2.303060728959681	-0.3770139128893108	2.09904396470668	0.20347572897886257	0.4463880800538133	0.7063149729819326	-0.24842218065861787	0.649131865400081	-1.698124134868002	1.1218904062173387	-0.7018893425797296	1.1353348774910854	-0.0016008478044787428	-0.21635177626542507	-0.4672256451525471	2.9143144351142944	1.1158989306955016	0.21405040582191434	1.5462788845592665	2.196478624416329	0.6923826195638346	1.6861653996237993	2.2029301750947803	0.4797160198420895	-0.6832687685072915	2.294994450035641	2.3591866772986623	0.6342862627435168	-2.1900651639247823	-0.9068907116126214	3.4675179345812426	2.064425559672962	-0.21985413070912724	-1.8679294715614263	0.7503876579684681	2.2328027926558613	1.2699353363885724	0.3162697757905499	0.950250124571667	0.44117440116526596	0.6695929768301234	1.7504775509718653	1.0700586812889945	1.5077255038861195	0.993189038437994
1.0304846645134647	-0.010636717343338379	0.09134713254360034	-0.9728377892691239	2.0575087709586133	-2.42558873347952	-0.550416554096222	2.0324426498923347	-0.18073451436734556	0.11293953691303561	1.160082927117651	0.20828732424050572	0.9019491709753423	-0.7790642963404871	1.1976693977870096	-0.1666011686013004	1.5073227933304822	-0.4004036414520248	-0.38115305437417635	-1.1311351423603617	3.4832877174573977	1.4903009768379063	0.8681780732994542	0.9770685005339877	2.5054447268712816	1.0705046045782305	1.405597432871245	2.6478018801075085	0.6373815602683144	-0.030223812704038223	2.1670303360263414	2.1327982673783312	-0.3373842736193535	-2.69994144197232	-0.09955999538181246	3.3337552064649585	1.681074791568901	-0.695614397023036	-0.9521379210710441	0.7917826917292173	3.016613544610949	1.5724772986532554	0.6772703626333232	0.5175625458930483	0.8582661071764371	0.11072910619767902	1.1980375134284083	0.4709241287690497	1.4037364219560053	0.5918477190985382
0.39461733243672353	0.850690729548238	0.5823489144174422	-0.9238316939347653	1.2072886892007375	-1.5739938593051483	-0.9038081428285469	0.9432811740139105	-0.5641215435539041	0.3330270975083239	0.7810145604797271	0.5804972787399895	0.6468292641153599	0.38017273073406277	0.7377843347912161	-0.18218127435204726	0.9994533158117239	-0.2932692737796369	-0.6063333229130654	-1.8823317175890062	2.3672506801748634	1.0458022515688445	1.2483052811969593	0.283709874221068	1.7399240187700622	0.6503929590070173	0.49146897989124216	2.141355985337202	0.740006309849299	0.5301183438951873	1.8101181395752535	1.0784927359084457	-1.5750946811008257	-2.579064228256496	-0.29113341821835004	1.8102389516585737	0.9951966830088218	-1.6473312803244002	0.011249177415858097	0.64091068486815	2.0201881213043404	1.6030282241371698	0.391327419019197	0.18533021461179794	0.47442897353806507	-0.4707533210496309	-0.1200041069526375	0.012703593340833768	0.5097194700155957	-0.09645011059396198
-0.9692914271701314	0.8500431820611828	0.8456860570234588	-0.49585497468944006	-0.2123254844637229	-0.1192366566121085	-1.062664379486605	-0.4655092733789613	-0.31765593858194546	0.13689378917585648	-0.1166739622802037	0.8893376502051995	0.2198561421737994	0.7481306597829898	0.100257626248936	0.03445436822318466	-0.010818304952048724	0.32456458501809354	-0.30718574123788184	-1.8430388451600306	1.1163529969824653	0.4854898650345166	1.2802904062475182	-0.13908260881544876	0.6073599372713099	0.035835890184254274	-0.213437654685793	1.086974930990995	1.2408291212903155	0.9712130540199505	1.010143191429186	0.8528825580865738	-1.690556657660815	-1.8049714561105847	-0.7678527197693521	-0.03409698082823455	0.4759874455635636	-1.5805008906993894	1.1245425620588634	0.8800744524325776	0.14156429994007313	1.4417183496166954	0.5469504492061755	0.5437061219242596	-0.39517391084331754	-0.8023987590202636	-0.9240908462074171	0.20957992713582385	-0.04490264304853104	0.19529223136782145
-2.024768725873186	0.4771951350323246	0.6166953018353329	0.02527932219297447	-1.1218571601085914	1.007451696689898	-0.9733165728120824	-1.2531480537767887	0.4579540351890975	-0.6797067256579414	-0.6333317257606542	0.9708827582944356	-0.19815898271605653	0.22691973850484784	-0.16759164750418767	0.7467861109178097	-0.7009640201540175	1.079723443359277	0.3364621106924324	-0.804538365400576	0.8593565098673741	0.4673698270622199	1.3075351758189175	-0.38658422217892907	-0.012395911559431004	-0.26679835459093326	-0.24274705295948473	-0.003532645687234319	1.84099683017104	1.0746847577494112	0.062194186245840444	1.507651020407952	-0.5972371692685738	-0.8115538340980047	-0.603441372740228	-0.9990435593780145	0.3013999855566261	-0.3164224276504736	1.9427190057591808	1.2882774890353754	-1.4017561570619668	1.0199823812117808	1.477475091002015	0.9136147701725555	-0.8252801043053724	-0.656961653773841	-0.7673143574442612	0.5800334975709427	0.3224379016777751	1.4379669418467977
-1.956135849818991	0.26550763565124713	-0.03300296312489951	0.1905753046021368	-1.1720362322181077	1.2435017429029231	-0.8005112534051687	-1.0836314942104257	1.082335458028299	-1.1390680373628572	-0.39328381965216597	0.753084428553296	-0.6359715567050401	-0.4530762396681878	0.15589425530527523	1.2202644813392018	-0.6266804724690765	1.5025987679537502	0.5075519347119876	0.4790185289427096	1.2475711427856833	0.7950502016294306	1.438707321065159	-0.5422765833279743	-0.02760184851030124	-0.4371480271597477	0.1334275045586654	-0.8109342682749391	1.696564058281553	0.7554093463407142	-0.41757549518504616	1.6235711548814264	0.4357156468283341	0.03695150619936238	0.3498805941001826	-0.928031691294714	0.3615632328894505	0.8711556356094209	1.7314718751947775	1.1142405802324378	-2.0936672298521866	0.42373594432441003	2.224275618123298	0.31879565031501816	-0.23330257475968702	-0.12437685507729412	-0.36291990883628916	0.33907156476204225	0.9977993974629504	2.256659427773527
-0.8845088236650374	0.24479911283687078	-0.6839748189355256	0.05342690336232435	-0.843941979413631	0.9549492321191179	-0.5304898882146167	-0.4315448584091263	1.0617348344949848	-0.39647871555437525	0.013078104456126902	0.5496757620709117	-0.9374327339765811	-0.7202850565047606	0.7896556526493377	0.6963356336782716	-0.10541710869375544	1.3425007738661126	-0.16274069447661416	1.1250896727997817	1.2287403377210562	0.7741154692634827	1.340318992757664	-0.34217006303504727	-0.011100041395265154	-0.8886548785360864	0.34489159830203336	-1.1616916650110851	0.4954084858616919	0.35875100612078287	-0.23805987812223756	0.3706048175784286	0.467779638858873	0.8103567167100425	1.3984301575582132	-0.6930783095152123	0.44564517813086396	0.9571511483340261	0.5070607017388619	0.13794302574998302	-2.128656907482261	-0.02403534352100241	1.6825146081839568	-1.0145779073989025	1.0251765081271027	0.3475424297635697	-0.4909556126859657	-0.44392779142482197	0.9976943816840443	1.5657627201581092
0.34385254636737034	0.1732212755642169	-0.9003053507622745	0.11174798604303261	-0.6694102051865286	0.8858414495050626	-0.0022502683138932653	-0.016371171089418896	0.5337459935407814	0.9636927937627939	-0.16802024423491538	0.7580822534742376	-0.7119133816653139	-0.6886320670795791	1.2848360450233232	-0.486975533880725	0.20457633124212507	0.727001033974968	-1.0016957953371675	1.0396341575263779	0.4469395482398901	0.13121525622206523	0.7489738570044046	0.3753337661714322	-0.31047043804952235	-1.5363021681944031	0.15997251409962185	-0.98308104152175	-0.9746970127867483	0.3429197436616114	0.05048578325796338	-1.2640485222636677	0.05796406109729754	1.671911430117314	1.81143956092676	-1.0622701031916988	0.3895182708978063	0.38628275715595817	-0.6415939577980021	-0.9306151028469173	-1.7905783998884854	-0.10701918985384799	-0.00651771805347537	-1.7381121621549989	2.028814022632092	0.3641068251179011	-1.0162052535944777	-0.8590766606750567	0.17155620261484972	-0.13562191878063598
0.927430368487445	0.050858735854581866	-0.5912249148430379	0.5202368333291365	-0.625340263352016	1.1459213621038096	0.6437494777495024	-0.10961731492634447	-0.05254062434559778	1.4559870296702198	-0.8394331652230589	1.2132996962552192	0.08513218947241717	-0.6647083078548415	1.420348030928654	-1.1832044651253406	-0.020106683692013502	0.07384930410455394	-1.0654448462031565	0.807602726685784	-0.4739253482337699	-0.7123231787537244	-0.06657543249330443	1.0560196462532183	-0.645778819126486	-1.8349918659328044	-0.21152696027869802	-0.4571170095133886	-1.6001582729598052	0.6357292348531283	-0.23128094208484115	-1.6636592626039919	0.345802438633584	2.320330121957574	1.5120528395991724	-1.8148820125267067	0.1253820251354997	0.25813095331826685	-0.6741958129860789	-1.3038856275993052	-1.1822475933701988	-0.02692602564189961	-1.5504020268749388	-1.0907846419813634	2.146678177242539	0.05126685470262752	-1.250102729364924	-0.4136153110085871	-0.735494286643075	-1.3896570622782345
0.6832070046324696	0.13316731238811108	-0.058728760655471474	0.6799426958225262	-0.3260634699836105	1.0463822686081945	0.8708514647231897	-0.3809998760990561	-0.48213180101201153	0.5043560761248903	-1.1296587650884955	1.1413457786855896	0.7453412587819617	-0.5078599927305044	1.2233827294826727	-0.8519168350771323	-0.571479511818174	-0.20336851120501664	-0.3532033403564238	0.7980056898753287	-0.8784895875916111	-1.2096005487860997	-0.5697922319292835	0.711435535569965	-0.6414216520210417	-1.4765641071765143	-0.5149132511884595	-0.03704371044185593	-1.1821499015996275	0.5656143303297118	-1.0269893222259137	-0.61714158763367	1.2833123051092032	2.1205847045353994	0.9462180371036459	-2.0996772682731186	-0.29566676907047224	0.6896532049205701	0.0885942937206847	-1.1224113055750218	-0.5113959313785664	-0.1895759023731145	-1.9583204592628243	-0.02641986237154691	1.4750920546124262	-0.0297482818467435	-1.0152142244272182	0.16374585847246168	-1.1336388799265742	-1.5022818046292703
0.059592837035842276	0.45827817084889083	0.3051618060597789	-0.06808267198633636	0.40091747028340574	0.07198083917113846	0.36541905181928813	-0.3227908204540797	-0.8185110558038556	-0.7369564002222928	-0.46242368542724	0.03431724955575627	0.39741025608055464	0.16440617765726626	0.7599396769095396	-0.27733576801736903	-1.0520195112845714	-0.0020153539786902943	0.12047638858714975	0.7081271047896691	-0.844487829881801	-1.2142892298090975	-0.5899382989183798	-0.9491193012642196	-0.41118784481218856	-0.7272578382757899	-0.6934248813286775	-0.03780389355649304	-0.6023859045690819	-0.35326996874084843	-1.4828436684693242	0.4221422530331577	1.4892964494504053	0.9398214535638055	0.45652296166975015	-1.5006403103757906	-0.6924610303003732	0.6467642353683197	0.22842424030045103	-1.248499538028729	-0.22600632294077114	-0.6587400732047652	-1.5575993014545326	-0.1377360262716994	0.5634768616507666	0.4691382256585338	-0.8662415630736737	-0.20907064008013182	-1.2803332198296629	-1.2061381465588126
-0.2674800783325217	0.6342649425770643	0.37352563248902887	-1.4130725966765407	1.291549664170446	-1.2201054917688563	-0.37204992000705883	0.23678849130148277	-1.0157827323019715	-0.6712223193359401	0.717374047183529	-1.5163201600818044	-0.8844173507041834	1.2159065408376704	0.12195465211264876	-0.5860831767307015	-1.2163267728852865	0.39710964538806404	-0.4227304318653553	0.12365155641029484	-0.8188261181944271	-0.8649705974375357	-0.4605712271994599	-2.8542575723464663	-0.32117905228257043	0.01884746361741827	-0.6818455738617613	-0.20447065041430723	-0.6847429311703978	-1.6578344125120918	-0.8304890315257635	0.16602181484310763	0.10088061291757465	-0.37931444654965096	-0.0026035332415779893	-0.4854608891591392	-0.8263980051209172	-0.4905513525893513	-1.0300384946337557	-2.05010150690531	-0.5577083963630637	-0.9707722408989741	-1.3826557772414034	-1.583453173252356	-0.09908345852390729	1.1917454987256124	-1.165334875192853	-1.4280019329780818	-1.6962637413784665	-1.506664212264843
0.09937311287272209	0.28856590012723005	0.35166717331883357	-2.1073708806754268	1.9164238721267781	-1.6165319169286205	-0.4056303334844212	0.9835189123586173	-0.81006399737841	0.8429910910334386	1.4159493900447562	-2.190299099813027	-1.8627493106666788	1.8271997428640308	-0.3842600154972168	-1.7425239581199932	-0.9726030389619666	0.5721786108294011	-1.49000840336679	-0.7155400804583655	-0.819465526588005	-0.2688584564049386	-0.4981905056523946	-3.3839510214962876	-0.3210225240823624	0.7286757628908529	-0.2222726836511278	0.057332288983068025	-1.1784390817419947	-2.218303631253763	0.750080534719688	-0.9199044423228422	-1.7612241422649426	-0.7161333201727377	-0.5397286291002853	0.22215887141667337	-0.5669541000755315	-1.7747334335248772	-2.680573487088244	-2.7568001992976514	-1.0549677381390405	-0.6157535509599473	-1.7944747368209095	-2.66042531533167	-0.3212417683118387	1.3670925769803621	-1.3682514171224056	-2.0379382930750394	-2.1797044406518165	-2.2671236906663452
0.9531150736110957	-0.36841469570510765	0.5021386689075682	-1.2487173547313493	2.012076403205924	-0.618783653182635	0.5280364515142926	1.383932169158153	-0.1697969905332196	2.2670154054767266	1.1182762483281081	-1.2976669509345178	-1.3452635011954241	1.3119402943851628	-0.3061890070956451	-2.439768802752232	-0.28715750425515024	0.31359312127131733	-1.8394698653095929	-1.035967261109513	-0.428646140075687	0.39783540633551606	-0.5644232919920592	-1.9761557319013607	0.08063504136959261	1.4973212568019594	0.8125537182762446	0.8725416289753208	-1.1465785065243919	-1.3909445305216166	2.2298379743871406	-1.233353649873485	-2.021118906112542	0.10507290099529662	-0.9548212146686198	0.45693584264151565	-0.016376014641356896	-1.6409014888226334	-2.9296556255326727	-2.312932588149048	-0.9246607835198857	0.3362860701939738	-2.0798870482148133	-1.7310787086419543	-0.1588604650976621	0.6132601012472083	-0.6546975263299311	-0.8577481564090906	-1.888094630961761	-2.3692650984562458
1.5751785195173773	-0.660290098272961	0.8177108249439509	0.621471260973225	1.5495602897723606	0.8714057668161562	1.5203294066369202	1.1049484443503585	0.3389399613786173	2.089305143153895	0.15664465889713022	0.40873492693157415	0.4322481365894318	-0.05282304480895756	0.45598774717584045	-1.6014428507918672	0.6882292605494954	-0.23022941169918365	-0.9652187415573615	-0.4439103205615277	0.41186604263125265	0.6378754858447737	-0.3156456333568333	0.2152028175378173	1.0282380438357992	1.9853556728958233	1.9320749131022308	1.5026043092049663	-0.25340511689040396	0.24570423912545447	2.652457009213696	-0.030710469486213945	-0.12914879685209746	1.0364624852039304	-0.8983016062142886	0.5942506005632253	0.5411878867929832	0.12178640486470128	-1.2669460684207405	-0.7366304879568645	0.025783669510851797	1.2089987431736855	-1.4546351687896528	0.7450445666501211	0.16681141378723427	-0.6332242901538857	0.8227822656549498	1.4999751948359512	-0.5075466789759733	-1.2199011462393499
1.2894919535818452	-0.1945913382028442	0.9946967700417505	1.9672100388793783	0.6571338464134546	1.4730720424066064	1.3847873168133156	0.26940301401840283	-0.013998055286678223	0.4353461575732861	-0.8322493641717935	1.4987337335081004	1.9217787421663897	-1.246526069532692	1.2812295554567303	0.3047575075342634	1.4590866030991763	-0.7287602049315989	0.2781393844951249	0.5399583352057703	1.0025969945857647	-0.048438171664756176	0.23021482857984105	1.4087728822002796	1.8033978014920922	1.5382587927718872	2.196761607472758	1.0516899584133772	0.7067667867068386	1.4512740349241118	1.8974720769990532	1.6675580091992392	2.071069732569912	0.9446191683702638	-0.3649706209812443	0.8419720437014176	0.8243526626851904	1.9120336245493434	0.8648427187637165	0.7253118802455297	0.9989218679367442	1.353543407108591	-0.12025802415693154	2.5661390340653365	0.3419043507751286	-1.5367452972286373	1.7899440016790502	3.112270061445325	1.042288102921533	0.3611350326219489
0.09620387696951824	0.6530186927175194	0.7541439682830355	1.8235875748665094	-0.39600449238605795	0.8413698193557798	0.03431064754489003	-0.633894913900284	-1.2116752463449543	-1.214795523406727	-1.5128134295583382	1.3810675142506734	1.8857224431545847	-1.5360319876146449	1.2498116193064308	1.7258422142879954	1.4535688044331028	-0.9652487525253746	0.6807549407752848	1.0427387610817243	0.595277285542303	-1.4010800926803535	0.6274916157499311	0.9132950784290829	1.4581069976661916	0.0746908084775429	1.1466048323316327	-0.41347925153476317	0.7271689947600115	1.5648946593373079	0.6076523035606258	2.271773791672477	2.3303856090243995	-0.08632027261961349	0.17240046987634444	0.8690492897788479	0.6979008088819005	2.0705817241569435	1.6517052355233015	0.9120597187450392	1.0009539357894484	0.7403859151058713	0.9505685327215379	2.166984837297119	0.1672132477254344	-1.6474958534713147	1.2176998210517904	2.733774124365337	1.455178068106808	1.0312054098646033
-1.2334378612351593	1.1389429552790264	0.17745951246978814	0.7080298924194629	-1.2195367486295605	-0.010398072951147024	-1.2969609870924466	-1.1322197277715276	-2.2422192596092603	-1.675789918783602	-1.8344407383192718	0.8036785327210124	0.7095788810642139	-1.0920032499946504	0.11547413386170434	1.6841590468956953	0.6403694192503929	-0.9643494058666765	0.06671047619028371	0.820647514956475	-0.6191084651097847	-2.288482003931343	0.554605678534121	-0.3205710220737225	-0.03399730650503944	-1.4196533869501158	-0.5063174171056388	-1.72613516238604	-0.19764972184797272	1.0340384578768855	-0.4527849464318677	1.3667072664475932	0.5536814197793878	-0.84142122847524	0.23513954935261572	0.2825710531998933	0.18193074413602914	0.7431488451875737	0.8660081692016468	-0.010000652398957697	-0.018041129219013373	-0.11350450452745804	1.1423571110969661	0.23948580719201523	-0.19298232136598273	-1.2091865012615448	-0.3736659486394986	0.981727939391489	0.5247217421565558	0.47953997011315114
-1.8043548006068266	0.9618565945303115	-0.32213205170811393	-0.11017943260765864	-1.4915483321494063	0.025597270922558084	-1.3467292636007204	-1.146644830034441	-2.0392229517456246	-1.0801746504015755	-1.7132573950178849	0.7811234653248313	-0.11951797951922222	-0.5535711545005162	-1.2587591429638796	0.6804880670186794	-0.22613694611808424	-0.8784421797514014	-0.6141587292995389	0.45266478861172343	-1.5651474677643287	-1.7860262717168927	0.22467721478438415	-0.8010140236186963	-1.5556978098624283	-1.690985440643104	-1.3818489233971347	-1.808724763749998	-1.0672008251202656	0.7122228273510479	-0.8972180465598494	-0.029387460080185508	-1.1444436185464706	-0.40232198774606603	-0.1439551343576197	-0.7107573833756989	-0.5941775007431171	-0.4154908464121706	-0.10770846866863677	-0.8237862416309242	-1.0493960929861255	-0.7144250837191711	0.7723800881575654	-1.2085988217439665	-0.28528259781988513	-0.759147076912583	-1.331896656673991	-0.560200223190143	-0.5796954451175734	-0.2894264070379304
-1.4027390003737186	0.497601487349961	-0.3936834311774849	-0.028738003399864463	-1.2212047855383603	0.8117404811764636	-0.18263798793591757	-1.0190769228211063	-0.6758767812045354	-0.3159142442156623	-1.0741318854786794	1.2993345323881595	0.2479494968748624	-0.22936179845864516	-1.6690682873153906	-0.08886270008480564	-0.23123319272404716	-0.8068530941383372	-0.5183902256858861	0.5429959697232846	-1.434180344016624	-0.3490879712804706	0.06746249460749439	0.0135440808290381	-1.9520671957804265	-0.5750485668155607	-0.7578510447904747	-0.8749409915513608	-1.0416055078630568	0.8413210989014435	-0.7606362491459743	-0.7633090971239948	-0.9541783952149744	0.7522621833897878	-0.505489022766076	-1.3859498178215626	-1.3996869697243364	-0.27400866026574333	-0.08546405403652572	-0.6514972432902724	-1.1275856531103663	-0.9735652809966245	0.4816058891172639	-1.0833528156016796	0.13865651502720464	-0.5740084665628397	-0.6331212145665017	-1.0797603254739798	-0.6680655696789658	-0.24507488608396927
-0.6243381713793834	0.21325050292375292	-0.10001401186515226	0.4447704519759141	-0.7815173868154912	1.1439972533055933	0.9351864463236179	-1.1354129505921564	0.6034661886970156	0.10197647489114843	-0.18792870553624616	1.384987346291856	1.105213339238126	0.05290354513703697	-0.8336354583915385	-0.09265437571446093	0.7330227275245135	-0.7348842944143296	0.11761144602650503	0.9573210616687041	-0.5760948372777771	0.4987841339464024	0.10151397929133518	1.3508576389757434	-1.2192349464508336	0.7124051863950266	0.7062369394663094	-0.17969380863390216	-0.31502322879933714	0.9017885581179687	-0.323328742542435	-0.6988372122020716	0.5825445926250491	1.2805418981968397	-0.534697589529949	-1.2721554512078832	-1.928793137963519	0.5380106354297627	0.5687878484053904	0.209311258475517	-0.3605219912481499	-1.055375268354634	0.3787036156772519	-0.0957955623652535	0.7147156983477523	-0.5535635990271816	1.03420818534616	-1.0378489256663008	0.10471152210800576	0.46177723492628076
-0.19391098921781644	0.06132754397652366	0.15359522946589296	0.5718849643953018	-0.6193359339043814	0.21029942945640745	0.9838608575640283	-1.5128190963432215	0.6786983288279526	0.29851891281278425	0.3700791809086488	0.40245036357448316	1.1184386190908222	0.42655394234760347	0.26047602143583415	0.20532316032285913	1.7513038689955016	-0.6021160018366827	0.406240324806405	1.0209137215089963	-0.05684491596583484	-0.12275707367732008	-0.12224809281352497	2.0610200257287605	-0.39473041052815927	0.8263521667750435	1.660369573462148	-0.5501370640006622	0.29150980754173306	0.3847732828213364	0.028238267367948357	-0.5012447957483434	1.391950948537459	0.5142967065212788	-0.3843282779982797	-0.6514419475627952	-1.9559410914255002	0.613783075517572	0.645704019907858	0.8487068975448244	0.3126352045779809	-1.0369008377532638	0.09235195994608837	0.4501730648098273	0.735028671812167	-0.5116159254021738	2.081120151212028	-1.1126819510191313	0.5318783518113538	0.8331286523454572
-0.24618902122946004	-0.343566155249018	0.03416784551781817	0.32137630556310326	-0.9167011387064817	-1.4249607819516272	0.20174855842748882	-1.7908040845043234	-0.23964467484377042	0.42044191277651394	0.3128546779956502	-1.0738277406325596	-0.062060324586935514	0.6556819461099024	0.3889568173294764	0.18875043326154253	1.7653778185518427	-0.38678257181386844	-0.035866459272585804	0.37123210131027934	-0.43090463585919686	-1.3155392928116418	-0.871816768001939	1.7121016172726886	-0.3321064031637909	-0.2987360817232209	1.3739415559222339	-1.440041296655541	0.34985477455325453	-0.5317825012047871	-0.04718566276382357	-0.6408227655222778	0.42318981070950484	-0.8129976744560635	-0.35729955223315263	-0.16834237650810654	-1.5482004557500926	-0.4117799489172398	-0.21247083893874366	0.8214662104103031	0.27791946190082917	-0.8695713100323789	-0.44752756286219125	0.2036956829285118	-0.066795362422502	-0.40893559584373185	1.711437117080669	-1.2148453074049321	-0.07050347875644768	0.36164431255298507
-0.3517596581859939	-1.0151659282912422	-0.4124609601976702	0.20310344251909435	-1.5050456703243609	-2.441099756814489	-0.41501048861348316	-1.629500175444222	-0.8817814542821463	0.2524840943272767	0.03966297453538597	-1.8852388762737542	-1.4045574056875618	0.4721622314047955	-0.6106701647453693	-0.15270994288730055	0.6292878955308638	-0.13472471204670755	-0.7045946130010791	-0.6127121407485454	-1.1922383735506847	-1.3668860814740855	-1.723807579522703	0.7814592071561227	-0.8392484305797446	-1.4857934621697035	0.22300859512053622	-1.6463344492812086	0.13741143476968404	-1.1805186688676619	-0.6004916183489563	-0.9465481036872535	-1.209303258338411	-1.4618810961547333	-0.41376524431208705	-0.07131257016485523	-1.0766218391161744	-1.509532826357352	-1.0430344132332088	0.41866839874124007	-0.11702387933829311	-0.6184531316611612	-0.6982103415257878	-0.19244596860923252	-1.1055162412104809	-0.2927129819565427	0.5556066587275441	-0.858942847454214	-0.9652904603858236	-0.3678994341178968
-0.15996749422080186	-1.3430111112963656	-0.8673821195326691	0.37837846666012315	-2.0151958754323727	-2.180733815514038	-0.3875560132794091	-1.0487200335568965	-0.36957936504663436	-0.37436227140950495	0.17545877237205676	-1.592834072136713	-1.6847736367540334	0.046438802580279465	-1.7133272923830682	-0.4276287343183563	-0.8199367831863598	0.05450462921280507	-0.960947210451739	-1.2701319414530508	-1.466651655956127	0.18505528396464024	-1.913892656062678	-0.005380562961135587	-1.1066236484298537	-1.6726153018200187	-1.0044995005157407	-0.7933172474447727	0.013868961264213314	-1.138465665944023	-1.2650791933252048	-1.04354965376265	-1.7439408964886722	-1.0862339642721497	-0.1998669747484151	-0.043339293616460293	-0.9034780997498382	-1.6534408935720484	-0.8412925257191389	0.04496358720046954	-0.15178404768757228	-0.5289911766943494	-0.18462054233461653	-0.24177568632105395	-1.4912338559968998	-0.16145601646700944	-0.2930300566441715	-0.17839586674541297	-0.8773106589201103	-0.49871932345834497
0.18027205212111547	-0.7332427358710406	-1.0803771507357853	0.3446442574640275	-2.0489646076104293	-1.192351170241993	-0.19860211970361152	-0.32673790903590066	0.817360093191773	-1.0973173481684124	0.7210362908269794	-0.8404892291230472	-0.7896675193048368	-0.13719699644280134	-1.8525569917721834	-0.4829282532166338	-1.6934977265609636	0.06964245640021051	-0.7993980783695586	-1.3565411152444884	-0.9972548243030342	1.8826953638477417	-1.1700756049837875	-0.34153491741020764	-0.7420217050934613	-0.9423700160958104	-1.9427225832700186	0.25168513411597604	-0.11487482252807012	-0.5978023280565696	-1.5216113134270197	-0.8621515025657558	-0.9052156002364207	-0.4823250648193499	0.4189319499882521	0.2271772476439632	-1.0065213519334266	-1.0346458766872817	0.15682738946466732	-0.26712381992156103	0.29947941248332516	-0.7316438466286642	0.7333601484631918	-0.18885114212509124	-0.9860920301543354	-0.007477271436596964	-0.5023265602193454	0.013059801978932677	0.43180386291024003	0.007915910190960962
0.30088921167786664	0.5885313782297571	-1.0447024871595967	-0.35965863869079334	-1.310478007661836	-0.39214272216205665	-0.4575928165713361	0.3608638412611903	1.4401942323760033	-1.2965869638377308	0.9421423827277423	-0.41661387964098684	0.318485161198361	0.12599376000443352	-1.0059732842383264	-0.49367464648863596	-1.8580024828262658	-0.13081874912961472	-0.6324805268425081	-1.1374290843453716	-0.24632925459803048	2.0020486103027078	-0.010757940368811584	-0.4045445124719059	-0.11428991685319478	-0.12548148839447007	-2.6174218737104713	0.5196787611850072	-0.48862252182038546	-0.042493282692414876	-1.197749023703568	-0.576679723833465	-0.0285874311404965	-0.4852376240443769	1.054049644242102	0.5478792123515739	-0.9659835581658721	-0.574889325354022	0.832594335144409	-0.5960174729452195	0.6637052833223951	-0.9741482265399314	1.1242511950974674	-0.3880964289133854	-0.24588658492645804	0.0677682723413656	-0.568853938921978	-0.6820089168159297	1.798516033589526	0.4101689364625347
0.14796559251215088	1.6303823258555357	-0.8763092440455238	-1.3975504514565384	0.19821365272521188	-0.011707533320339815	-0.9611933528786779	1.060993709624935	0.9185963652651995	-0.8327866648925947	0.27638400737202196	-0.2985109285821109	0.7526568899863537	0.4993573579605924	-0.046255702492425166	-0.48426856259992657	-1.747891577035467	-0.43500249562154275	-0.5333529606297559	-0.901253160023931	0.3387173706636186	0.5978033668105674	0.8390420154371121	-0.46579092222358487	0.26070848445880784	0.3070630931456088	-2.8605958499854207	0.16657444732480375	-0.8909761328159779	0.25753949635694867	-0.6541635625518445	-0.2865311232717351	-0.22026074171434576	-0.9259960894302539	1.19051231663495	0.47279066818360127	-0.3986969199443786	-0.5614630485114824	0.6196331490141276	-0.7079464484734572	0.4791322039614898	-0.835464500303922	0.5612642528112585	-0.5742929688192667	-0.021863466305572576	-0.06903689843167753	-0.905147839648812	-1.4985851292743355	1.9048261044281913	0.204789040523484
0.037425884314718605	1.566830243342288	-0.6467628850077235	-1.880316162345016	1.975941596175867	0.38695769238143884	-0.8893329539502032	1.7747980163429866	-0.07062097115457429	-0.23350625758679958	-0.8227585029140861	0.10496210828720662	0.531981821542964	0.5286192710826764	0.3254509650907302	-0.14459354109418276	-1.601608896733059	-0.597445287363029	-0.10740534709587149	-0.6260376268227891	0.8243969249398929	-0.5605492048919645	1.154692566042756	-0.5661461344974255	0.3482866990605093	0.5915418827212721	-2.2373937087800044	0.20924208946582687	-0.7620359612889283	0.35155981056234864	-0.3828568911012072	-0.011065598280935418	-0.997429497028509	-0.9061444606600723	0.8153992499421745	-0.047150965361639756	0.5904681750227255	-0.3313404572990278	0.10358940574810785	-0.26720944372707467	0.003316873471330433	-0.26118394581815935	-0.3300871327661655	-0.19926548604014616	-0.27948266700674435	-0.3443096548861759	-1.256973990676789	-1.2746633497079898	0.6526888836130109	-0.25637913301068505
0.19425731163187215	0.5184456816602108	-0.39918963646271644	-1.3561702908601152	3.1293209100666046	1.0091775363597222	0.11132910931801097	2.220241740673955	-0.4184549651211398	-0.04956536916616657	-1.2388589911841663	0.92148453424538	0.25974295953707166	0.1836668024322156	0.2500304335391894	0.6738436287130993	-1.1974001053654424	-0.4076461321842919	0.7967989050014165	-0.20256874234038744	1.4318557083374792	-0.125820330594856	1.1916246788782545	-0.5460262621541819	0.4446133222148074	0.9698014000789682	-0.7304464445906076	1.0929469827166345	0.013056458139109165	0.35472051853078657	-0.45350816002383926	0.10446668722748328	-1.047703811840788	0.0037693601522833793	0.4365040852591012	-0.5083511576752825	1.4407103033734683	0.5900666288170693	0.09243560275492568	0.5575092081268915	-0.15376217243946522	0.25013218071187393	-0.5902553437684441	0.6543096948703065	-0.3365097705518212	-0.42422629253821	-1.1246402267421436	0.11142999027345356	-0.8418999067818824	-0.30973266705302893
0.4378392508592542	-0.6675331444137754	-0.23423624273840657	-0.3088543060926657	2.938757790851899	1.3374742144028986	1.329624917847973	2.0374167080555234	0.20591106915034924	-0.2376964159284455	-0.42976602684519366	1.437859962027933	0.26787796598820535	-0.170801090022574	0.2941346980978351	1.496801625356406	-0.38085205233626457	0.1203770586940313	1.5985684859171112	0.2045801041830069	1.9192123876876042	1.2068250258684152	1.1009009807572843	-0.2969280008228892	0.6053328580059033	1.0855329483924503	0.8113073750850376	1.9318160475253192	0.7465719938170795	0.28344068446467635	-0.48281042283941766	-0.10499047261368036	0.02296945285371916	1.1332240446340214	0.402305582923462	-0.4400327588067973	1.642811674880339	1.522979922208893	0.5183906408784027	1.052216244167677	0.17363311156677524	0.15072860384401576	-0.05670405430863392	1.185539274241148	0.14291146874019056	-0.02582966181035568	-0.49073763257010883	1.4631450589348345	-1.4535619662693655	0.11189887016238706
0.4462816382031926	-1.3000039920794224	-0.22432569605664401	0.43368123935119635	1.4875907463011784	0.7510423420864003	1.646490039778174	1.2376459714225791	1.11244625994673	-0.3611856830375162	0.9109183071728374	0.9384008573802998	0.3235919133016595	-0.2639217921088311	0.6152692236449679	1.593539132692955	0.45540573786601907	0.73338867837283	1.5507545260707387	0.2470004264386182	1.659819664080432	1.5703154214186916	0.6828180086718847	0.0708956032713987	0.5367099842463313	0.42115438821763324	1.32206469462985	1.4791297893908628	0.6596892267500397	0.15197181991934539	-0.18121326722678627	-0.43053856032162396	1.219781634397524	1.4100319568806878	0.38711829721947155	0.008096477400553111	1.1908504379761862	1.2793312326306203	0.6615065132708758	0.7357183937863516	0.5474748280039924	-0.473992504117438	0.47883881582548554	0.8746007701973066	0.59239616188804	0.712632480781936	0.1366220359852502	1.5886102157996878	-1.0170642564412042	0.4138673713216754
0.2160824548173426	-1.3475426598999514	-0.21819514870595594	0.6068006240893535	-0.29345752351754667	-0.5334233703113336	0.6998184781969754	0.3018793908379215	1.4326539758274552	-0.2447101419484846	1.581557601181723	-0.3018429537475488	0.10073460443434595	-0.17811183199025657	0.7846765055168058	0.8322988849511918	0.7199815513839951	1.1302166067083694	0.7258486401778207	-0.144402072296921	0.4226396118877088	0.21372425607401596	-0.15310454879356353	0.316160913740144	0.09135931791819446	-0.7878193004148912	0.6803268335570675	-0.26610707570115305	-0.145249449993545	0.06536609720009695	0.2147016787574703	-0.28169925264535256	1.4488866712752744	0.5537070077377724	-0.21470956740756192	0.24606278107100824	0.5222455205241446	-0.2926258118703439	0.2976516133392959	0.008503561912422823	0.5610300177558026	-0.8759719788770463	0.26343866854513764	0.23935482328987598	0.22658811817468122	1.2647544943092128	0.3489447102836529	0.648755411524629	-0.16346205691139035	0.1486030712076132
0.06660337076915122	-1.11198825714737	0.11947010309025341	0.6234683161462314	-1.3207431582546736	-1.4511773653688849	-0.7542474949223529	-0.26462463246332946	0.974865612091506	-0.12218039193407162	1.141446483435256	-1.1791279510624826	-0.33556680151897744	-0.10243397168050855	0.4141884875741429	-0.08264751288125062	0.4016762052059399	1.1712551475873125	0.09111405745114509	-0.557333101318481	-1.1203224162530718	-1.5722409093357976	-0.9226152665798887	0.32361743210152805	-0.383589967556209	-1.4750269687433126	-0.05926762536476981	-1.7803485013783085	-0.7175428862004124	0.09440751724363149	0.21217899817356864	0.646268631339304	0.8153988719858452	-0.6158400564719869	-1.383424385600644	-0.007745260534344275	0.0706788376929252	-1.850792604155104	0.09368630320223703	-0.24722167075687285	0.3644493228572164	-0.40343431130902785	-0.5079920543587619	0.24971564872960775	-0.8304826650999007	1.1893722178801105	0.26216026690464134	-0.09511015105687737	0.4860467528882243	-0.3999121674408687
0.18528928759803281	-0.6850890935222472	0.9265928423342099	0.8584709284852758	-1.1789253149540526	-1.1357987249606165	-1.6220461384232334	-0.4050847737996186	0.21917947604974447	-0.11430698980747146	0.2677659361686439	-0.946665784075548	-0.6364727600556621	-0.03838395327123226	-0.2720336422808619	-0.3733981269968725	0.19424517017345305	0.9206925279575353	0.44051692585268803	-0.4847317382909492	-1.8748396460598913	-1.9659834668621217	-0.9055659585182886	0.2625871062111547	-0.39269866439825607	-0.7915647871436947	0.1966585489312264	-1.5246622007631052	-0.3334181599506284	0.12276453109380882	-0.2603378708429211	1.7758972746556607	0.3248401610100822	-1.0657390430066032	-2.207775922753925	-0.33884929184029966	-0.05106193166268536	-1.8885545359588418	0.6455607988809846	0.3002528341489409	0.3823207297009664	0.761234955219799	-0.9501577160905781	1.0971044534840209	-1.4570891267280957	0.5664994420282689	0.24434149563985746	0.21692551900878443	0.7773590854746382	-0.5849580686625345
0.362755292730969	0.0344952690089046	1.8388621852886566	1.1029733470315723	-0.3091855443316694	0.15125775539351768	-1.4785188957886795	-0.4325686944953404	-0.29974284225093395	0.1000715461355957	-0.09802556128016683	-0.007266918053464009	-0.6145423115662654	0.1010266529670724	-0.6368890284318065	-0.028412736114080617	0.6771760214868798	0.5498965327158384	1.453957854657222	0.12146899363330504	-1.3384985881895126	-0.6877925674708015	-0.02188025085392963	0.4306972712566668	0.10399043312595704	0.9036058692894223	1.335286116715786	0.3973662445480747	0.6896893646551541	-0.03835160576130228	-0.6268775422018137	2.0441275627719624	0.5232589597837316	-0.596829662634746	-1.7435700673294627	-0.10617945074944242	0.04352713297538293	-0.341841878521152	1.4924704577789885	1.0590781366867372	0.6630974756431327	1.7406910448398178	-0.5322995845312203	1.9291394217099127	-0.7719653057471649	-0.062453239499224183	0.4046097095637908	1.129064167513427	0.8590448724977272	-0.17681258245991865
0.3053094428973378	0.8682037553991592	2.238329937395485	0.8801044460186634	0.5290241348469805	1.2755254862328798	-0.7773710196567961	-0.5297020998695195	-0.39811051192325264	0.8126579475110296	0.28827908524828705	0.6152975814754609	-0.40265568889624753	0.2425489292810324	-0.3247915490114531	0.3203617573213474	1.5396172211656025	0.2586374865862113	2.0646850145795814	0.7680815558054498	-0.05761642453958282	0.8062538031971775	0.8742544602933491	0.8771480190479138	0.6412982487374796	2.311900419642706	2.1720454056599463	2.2879058330652966	1.424180350589137	-0.35815613817930886	-0.24390885443074437	1.0502843141681277	0.8809514259806329	0.07906160708220587	-0.11310598281568278	0.7799023335882288	0.2816846856171399	1.3858980864528745	1.5575576448066961	1.2750123767148573	0.7928676082364293	1.8610001639250056	0.37311915737571005	1.905000835072876	0.7131618015322808	-0.18119159663598058	0.5280107640038754	1.5509329839823962	0.8758036401865396	0.44667614954154716
0.08640466687893422	1.2324330448346525	1.8931273363681818	0.1453167824647449	0.9036042299725536	1.3855162352980515	-0.22807340730880862	-0.5092155760239748	-0.13430631684017116	1.631566939485113	0.9442724661380654	0.4427177023516591	-0.19956558896336046	0.25474994013215424	0.37764388400139903	0.26761227468376264	1.8753018697903834	0.24748720474536398	1.6971733626163423	0.8926717466220938	0.93272780337368	1.0780851872079675	0.8152725022825742	1.2113737632937813	0.8177998134563248	2.454720792559862	1.8222198693371467	2.5631224591533615	1.4183342458849484	-0.5271728167132539	0.8419117064425714	-0.37377391938505433	0.6078316027523226	0.21158117255965336	1.4467413443149921	1.6859219836524928	0.6856807922467418	1.9480046353167562	0.543407009233723	0.9320632770098428	0.4938334914462915	1.3123672036275116	1.0087786420457932	1.176175076536389	1.4943829084744724	0.27609131248083313	0.44870199004140265	1.0541763013950263	0.8901659604914931	0.835437866843455
0.06739711102112317	0.7161750625443462	1.2427712569053726	-0.5778911098691099	0.8669050705620082	0.7052571763800137	-0.12465417746127995	-0.15725705403725482	0.39322526067817115	1.687381383381598	1.3385508956554366	-0.047571939409217924	-0.03511051622841716	0.2897986984446888	0.8628266391419622	0.07934431924854186	1.2432809990336757	0.6199646422259275	0.8623116546155621	0.37257836978394	1.0517477736796774	0.21085880616406086	-0.1948609129356053	0.9130394234104838	0.719503237182674	1.528594839504852	0.6744676646071409	1.266735348200574	1.0729813765974159	-0.2910950840671227	1.8400572880201767	-0.9774047723889268	-0.2821304550635654	-0.1919253180178511	1.7498377784699262	1.8803508658704708	1.193773319292762	1.3411007334951333	-0.567886511153396	0.635497219455591	0.05062490694344863	0.8406998138045755	1.071027450365582	0.5214527376132981	0.708325581190236	0.9250472808908895	0.2830244599728236	0.18853511304682324	0.8960288940201463	0.9402167298005113
0.3463585459542447	-0.3019736927285112	0.8992048822385852	-0.7967108715670819	0.652590114503311	0.1714506185113548	-0.24783481886309477	0.3304500514460367	0.977327776217216	0.6459132162677089	1.3105386550952711	-0.1530246356120734	0.14069155874935987	0.7160323221302815	0.7623952018094243	0.16377627853020937	0.1849945701811583	1.1978582257382673	0.436228646291686	-0.40291071671601114	0.5585467200291406	-0.5945521321039231	-1.1168945634989293	-0.07663636513012763	0.6605950593171048	0.5008455067027665	-0.15940046403044517	-0.1705662392021484	0.9451586112902934	0.1964948643423344	1.9529440972873882	-0.44489090378629276	-1.027945400504776	-0.47226593318770943	0.810681742577105	1.245285252439133	1.572882926181344	0.6117185786418596	-0.6719884494039935	0.6975223951626208	-0.07058246379995663	0.857825924675304	0.863654709924629	0.20181504494154612	-0.8468840260563385	1.2752992785841717	0.2346172129719618	-0.38468569067552494	0.753325457154184	0.9602216544311609
0.5036669539642922	-0.8691360213252837	0.8939828796690175	-0.5996709891518645	0.37451265063397754	0.40668911416612974	-0.23567268490750362	0.4720382921511281	1.203674016275279	-0.7155244416711467	0.8865016446750253	0.18364576899212867	0.2689879723884223	1.49116804742485	0.16553574313916222	0.3700435553922772	-0.4470735325349748	1.4879458968873438	0.5949447464499719	-0.8611424031412154	0.1348354919660665	-0.5539210266190757	-0.9769127061157661	-1.129773573258136	0.6567430434858289	0.0464819413335264	-0.1707660268294625	-0.5289222770215695	1.0108676347458083	0.47228145913467956	1.1091937961982028	0.28883673292429857	-1.1043648693008241	-0.10888073268309717	-0.26330509677001207	0.3348768981659497	1.6090504534005228	0.5536753314092059	0.06968636560523117	0.7133095042238624	0.09074568391277668	1.017951140294486	0.7486474804033251	-0.3441938607738852	-1.5135704968427148	1.078879849755393	0.3196917637029175	-0.6688921493393903	0.2370857376426227	0.9364784375961044
0.08730503425741484	-0.41139515639050256	0.6161181426723196	-0.4757917668919424	0.013569167813721156	1.1422996137863501	0.07024778051204893	0.09301626828090825	0.7277446397469295	-1.2066588325448384	0.06584512155306325	0.4136384196312514	0.2418794167420761	1.7979309058186168	-0.5709135415836937	0.14873109164718412	-0.4820470273690189	1.018347046164503	0.7219185933721687	-0.6239120824337764	0.21603194778570847	0.006392650065625752	0.09410541097039311	-1.4406666440773148	0.40688103112977636	0.03710832933887867	0.08539437726047622	0.028206260898212893	0.8595751271542196	0.2564132898472956	-0.03935300446911079	0.15262611506156562	-0.7830404790945631	0.7074293732492158	-0.4818729072532273	-0.18547725962868872	1.34971007597765	0.9685056478798059	0.4252407240972176	0.22088408834820067	-0.01771390995541418	0.7304149937648897	0.7242530742201224	-1.517066302060985	-0.5185100063086906	0.4536710567784277	0.4177766640037213	-1.0496863650530295	-0.6210859238779701	0.7497811214344897
-0.7189224679606555	0.6308043794126339	-0.3878109088853307	-0.6698294589455774	-0.4338194756680249	1.5923606888332948	0.5770097193821784	-0.3720086417856227	-0.23933972152467126	-0.4538670130781541	-0.9610325173159125	0.15004351150610376	0.1294714217245974	0.7290146056222186	-1.087665792172751	-0.6038214205515103	-0.48108324487287596	-0.15631654927420124	0.28852156981569044	0.29509049884479	0.7005153903437056	0.42761530017279625	1.0364417640347399	-0.8278091486948516	-0.1703217997468717	-0.020411949142312313	-0.12470850091069267	0.3706269719020001	0.43656024765859863	-0.22495331795795454	-0.7421801286753406	-0.8271336550155314	-0.6168975755679961	1.2918441229673467	0.06338714121809245	-0.07644482852539053	1.0674123044527752	1.1443724465811227	-0.31710117783219866	-0.48579204636788137	-0.6863346928941766	-0.04230492795934059	0.6259429246781548	-2.658345960251356	1.286477982222625	-0.21759912981689372	0.518257443496698	-1.497950308631019	-1.25114490658613	0.4815160490975015
-1.1474335480018214	1.249716706108396	-1.6840134181796984	-0.8881006165146761	-0.8802585086782485	1.2575831388091379	1.0893643191952604	-0.31345639055081576	-0.890299199882252	0.7806710281913135	-1.5787990073419615	-0.3903829621919633	0.17981141335053008	-1.502081814185026	-1.1584552695867476	-1.2018245240096352	-0.8348628368797693	-1.3239236076455985	-0.4957673079273357	1.485131557323818	1.1515111441516723	0.6847895741784452	0.99166818321703	0.032384523336776494	-0.6177472367845369	-0.300038069421101	-0.7027931881065249	-0.2136773398346388	0.19629951426448192	-0.4903225232024714	-0.6990520203595401	-1.6099481598141527	-0.6520041357269856	1.1750177154300192	0.47278873010536715	0.4246105541874446	0.9688401505969158	0.7436290900593798	-1.3791948528994236	-0.5894848845427921	-1.3940355542273921	-0.6784496646069998	0.5193444869002476	-2.5908484423689178	2.4179901212121893	-0.5121027098961354	0.7369219632360284	-1.449760059405413	-0.8810877427204681	0.4899354708782104
-0.6778994106661639	0.9157332575436279	-2.257781521740018	-0.6741846473821869	-1.182053407064757	0.3190294608428644	1.4470193706803725	0.36549431501368157	-0.49823910055406273	1.4972180232084578	-1.1409704248059018	-0.7879321360296916	0.4908747022511103	-3.320260482130917	-0.7650754744783845	-0.908256453704725	-1.1623074148062018	-1.6347139135197095	-1.0399228739266302	2.3122064932679023	1.1789188299702158	1.2241957737630442	0.0829456313813893	0.24893477564685831	-0.38104191724644465	-0.5410409647315365	-0.8886798157590046	-1.2438450295715706	0.4068694755487854	-0.3579268122059658	-0.10673488450715471	-1.3781953248652867	-0.4361730883666875	0.5408101603853195	0.12443556694645211	0.9101175730373992	1.003814121973457	0.04366926760429943	-1.4195920308864909	0.1749610116542635	-1.3057281278761024	-0.6113052691528119	0.635783273495394	-1.0546181817363038	2.23074118366671	-0.21493446247653436	1.0481336025336117	-0.5557347380789701	0.6185764102589599	0.9547702842754068
0.3053820324166464	0.04296041532084095	-1.618233115744082	0.04862118865148351	-1.198209859421203	-0.6518269936081394	1.5619197797496867	1.1236813286887515	0.7966203372370723	1.398102879259901	0.24748147651020697	-1.0300039436474087	0.760961169446713	-3.1472500371712924	-0.14706686051409637	0.11699051615622827	-0.8567494365986912	-0.8492955809990016	-1.1410616462375225	2.2679244704695942	0.6948341001387982	2.030903747557152	-0.9253529698524516	-0.4168203922011523	0.46028893157793144	-0.4997404932499223	-0.3470069104531965	-1.6625946751226397	0.609480198381428	-0.1562179195635681	0.6098949048486537	-0.4167482359412693	0.2632365705240712	-0.02321955431336096	-0.67760587716637	1.0728348485491195	0.9858595079832686	-0.5349592418644001	-0.23188285639963335	1.0138916222637833	-0.30654860063361733	0.00031379174656966785	0.9273569635001473	0.773054502453479	1.227669690146311	0.531289627616039	1.1480357991753654	0.7179561471126525	2.299611441625992	1.4816140559789595
0.8542896668215193	-0.5935291966701091	-0.4368783343577962	0.8934700683860219	-0.8636105593366821	-1.2385293551181613	1.382809078149602	1.3464150710265934	1.9671482978805468	0.8022453785690762	1.5637364628185135	-1.4588990531847257	0.5168875805757898	-1.064111905549391	0.31792225624016224	0.8963284494034336	-0.055090744109369004	0.4381587992435676	-1.1160147623147798	1.3231598769224038	-0.04995966732154752	2.3348336018110456	-1.506927279784417	-1.3628911815876767	1.1075527609220364	-0.32298927738417155	0.2794296833925017	-1.0667149089609127	0.09888192580428312	-0.31794270633983146	1.0309431240347755	0.35416403371370175	1.0541580867151952	-0.14946184739764573	-1.116251915786382	0.7830445364154724	0.8204402046172504	-0.8766507552351084	0.9104893875220502	0.8987166389834345	0.7180762887773013	0.4530388537481463	0.9267510693671334	1.4172702589365715	0.13680305897641865	1.2962841059725838	0.725056062841118	1.4600714736216687	2.7975858761828722	1.3997855767724328
0.45586744162493026	-0.7217760522275933	0.09009842273762088	1.3966843436072842	-0.2914161849170718	-1.4259832900523424	0.8619686318071386	0.9162145029337775	1.9690661416653572	-0.05825795866505286	1.7528498818871912	-2.122121354435188	-0.3527928583719573	1.132746699909505	0.4325628121057566	0.7207771693610571	0.34123547339918237	1.3475107579545844	-1.215513317119686	-0.029561140863116255	-0.6203402062620877	1.4616492758518222	-1.711011501532197	-1.7704029916635697	0.8152222444848535	-0.400851879544043	0.10448782008505188	-0.15597712622045873	-1.11005166276781	-0.7995552495660428	0.8914090578428967	0.5157243168293936	1.357026558714938	-0.01693275302629432	-0.7410854044100789	0.09376514083635502	0.5249366821797857	-1.1162576363317294	0.7151494904690312	-0.22954449225500267	0.8090130561473796	0.3110770319866502	0.2280907164629408	0.5971501112921442	-0.8654678439316	1.6373689944428882	-0.15320969339998033	1.210861377991334	1.5692988745795904	0.4969225456618711
-0.43741613411985547	-0.6972240482447346	-0.5043161932765057	1.3866173028164555	0.21520249271216396	-1.4159804660812836	0.011151525770186594	0.19096627029948374	0.6730080514286447	-1.189083386859259	0.7816840552808837	-2.435827666864598	-1.3554733437688968	1.7106680366315912	0.38943106458285615	-0.05563055284976714	-0.23723838268894876	1.4578367301748614	-1.2270418347528707	-1.1484439510080569	-0.675205661692297	-0.2240176088207171	-1.723019391767133	-1.3128659612915676	-0.3013720442505953	-0.9043103881879366	-0.8755761300761343	0.08036304057761641	-2.1163013313511927	-1.0055041414463892	0.2557983707131986	0.5416670909701362	1.0670993272539775	-0.05289048610544597	0.1692017420731844	-0.7411685130995714	0.06453837939425519	-1.3268174506292443	-0.6344578735171768	-1.36012678458114	0.03963935396538814	-0.12413732409826651	-0.9474393489192032	-0.6458111199795417	-1.8444258675769671	1.3760202096288598	-1.024698192548463	0.31145156386274664	-0.5789975608529976	-0.6964946214379305
-0.9275218829229933	-0.8536778031896632	-1.4885112339637372	1.0042729629938756	0.38083721930346437	-1.3119947669223473	-0.9477236839814699	-0.42941154054745934	-1.0404139988745764	-2.2537885696790885	-0.36417424275363836	-1.7140479978554548	-1.7631179122007121	0.7162978098901244	0.5548448933837542	-0.4655731019385771	-1.176492160780045	0.9968508461503898	-0.835426814060623	-1.696188369354696	-0.21958758451750016	-1.5003231563383246	-1.4107511690010341	-0.2716648670714299	-1.3221093087011047	-1.5284443172551065	-1.6713707301922582	-0.4855735406531585	-2.078257037606862	-0.3761312475775433	-0.4128190670607553	1.0420036861525304	0.5849003224386465	-0.3569533847986288	1.0095233239559318	-1.3301352542894667	-0.6743302256696369	-1.3969379199571519	-1.7247614690150779	-1.5397188806401185	-0.5139775977403492	-0.23601425039825402	-1.82821780444149	-1.1969736137834017	-2.389063216026215	0.6569942740947331	-1.4271777558692318	-0.596683314834184	-2.255340809643688	-1.4420251632313916
-0.6214461841074208	-0.999211345838273	-1.7545018834566264	0.5017669499857359	0.2591759078144349	-1.0173393589019464	-1.517494698951569	-0.7618733087010889	-2.065685072661573	-2.3650082860790924	-0.767592183489119	-0.007924553483107043	-1.2496952241466475	-0.2698412364461807	1.000887200542526	-0.05172153647050563	-1.2568035194198892	0.3921777718771583	-0.19460454305622674	-1.7350354277754927	0.3750787334489761	-1.4410140389049302	-0.5127138371064991	0.8423476417349167	-1.3851151674436435	-1.7068516582903912	-1.3690651444671993	-0.9351185445785958	-1.1349808175339657	0.934875552985436	-0.554975166667751	1.8765569381486829	0.25670056803752206	-0.5067697625737788	1.415217831577107	-1.3595421759428132	-1.6469693608602742	-1.1609374128907144	-1.5279379362384569	-0.8488748880748774	0.040167032825356365	0.12284334529889199	-1.799387465760408	-0.9250920684617077	-1.754328651624443	-0.214491799759562	-1.2578300080962126	-1.1747926652996779	-2.7149137966929984	-1.5073804724215871
0.03484014293799219	-0.7122481101914853	-0.9740609761556376	0.08508761930924494	0.22827485172756884	-0.41099847957163693	-1.1824118889432276	-0.7572304800647222	-1.9573159066948684	-0.9652440287468612	-0.4905453252072757	1.7541871163335763	-0.17226664219936402	-0.01079858166761821	1.3501859837467094	0.6756055192218431	-0.07976160955364	-0.19268144743932294	0.14131158273645658	-1.4528775338894206	0.6450867001715586	-0.2612508570595724	0.828105499934785	1.601107945122773	-0.455347634928775	-1.1080548457131774	-0.12950149367102665	-0.3308824965167346	-0.1784560498210705	2.030976639033098	-0.06668009774891712	2.2459830208437395	0.01732922061113917	-0.00821122037247594	1.3931757784132266	-0.8250803802782748	-2.4634683431393123	-0.5529079823713516	-0.44028908924875626	-0.12315539279744828	1.3858649040561772	0.4412655562655723	-0.9883985714406238	-0.44294281190760126	0.10672795517928602	-0.9631198098821917	-0.7593561017221462	-1.392840030178123	-2.2907927037353577	-1.2401057659936296
0.31526322531468265	-0.0069341218960573825	0.17623684615486684	-0.14295891209826977	0.555525406326266	0.4136594843698734	0.08226989385057094	-0.4269506090263329	-1.1558604774658212	1.1538502402778452	-0.29534874026514946	2.557643415901559	0.7461031812779916	1.0500531376772386	1.1830823767932415	0.8951011326605397	1.3709158830584984	-0.8146874157117351	-0.13110888610205249	-0.9469806226261608	0.3907786958719598	0.9835238115302013	1.9687381686761243	1.699694585412484	0.718775459902645	0.013642658532779205	1.0038875684346202	1.1535008226464996	0.1792382329058956	2.0180154881273737	0.4968622877034363	1.6226200334040928	-0.3426418472692867	1.06403178025654	1.074529824999761	-0.06077762192716521	-2.6098630701094936	0.32342371688380295	0.3569011447994927	0.0695216986934129	2.268601190148549	0.18152401939689897	-0.12675861982495606	-0.18285536088335658	1.9949396789954035	-1.4135073145246886	-0.2716154143595269	-1.180107452829599	-1.746234031186466	-1.0349169234411135
-0.03562384241431284	0.5522178727690683	0.8407822803375731	-0.21791596369531935	0.9896541905936265	1.1029621204445033	1.5436802686397515	0.022336961789693157	-0.4923053226241104	2.2407768280278795	-0.6279683024658513	2.1887607854588245	0.991862943296146	1.4550850467157017	0.5456556972501141	0.356575056934246	1.7628432947276496	-1.3958032119608843	-0.7143681400156326	-0.3369207957166435	-0.19992917288913706	1.3839316875113443	2.30509405016385	1.0201605572908417	1.2992670996452944	0.9343479962620267	1.1903989785246165	2.2809854336756716	0.11787837981640786	0.8506817725390663	0.4463616825287274	0.38502474873879056	-0.7505340812797914	1.957206011619899	0.5408182160613311	0.47071732284529766	-1.9440099382401348	1.1558910714199353	0.2649694045973954	-0.13521958338340556	1.7421856063838301	-0.5389553493751253	0.11300614098080122	-0.06553435305370055	2.3895427513551906	-1.4851390969491935	-0.06345526436908018	-0.41519711723664904	-1.447909752736126	-0.9508195329814229
-0.6410470886710875	0.4811790661683356	0.818859232132732	-0.29924863735485474	0.9519575185610231	1.2546811534408358	2.1396163025829007	0.16141293696172673	-0.4986058870107074	1.3349619653280476	-1.1436441069302659	1.2928391506782044	0.5812233746991675	0.498985938178554	-0.0818220584645303	-0.5198679812440556	0.8434062026458189	-1.6376809875849312	-1.1227054089981667	0.06669963259941136	-0.754352375337887	0.8123404130234154	1.8089214987051732	-0.1340152357998563	0.9881521062880386	1.0063864084849028	0.5255420842893063	1.9910287061660712	0.056193548967881035	-0.5693513320747453	-0.2619627823290901	-0.5771835937038563	-0.8970262405564374	1.8608666001193133	-0.09735516894997867	0.44884955857176656	-0.9184690426736931	1.470527906884388	-0.2750512390540857	-0.4239167237798191	0.06176135602532289	-1.0497498024250542	-0.3772962567541135	0.025916108800614755	1.0083352918525283	-1.215617201782016	-0.28451351908969985	0.679345648367661	-1.245571154755203	-0.8970201437210489
-0.9522090646300734	-0.03667125401339757	0.5261402753295249	-0.5228593421506089	0.2242770089097626	0.7178159095899526	1.3724802412583943	-0.2950372467382827	-1.0678980563221887	-0.5654372924154835	-1.2614430331615554	0.6277246909440196	-0.07143382272222148	-0.9925121512297336	-0.33580533718163696	-1.2453069735934648	-0.4033479110168834	-1.3635086165466572	-1.2603658953528296	-0.04850221458290998	-1.0229435631396158	-0.21867381865144836	0.9472615102729333	-1.0152576398055912	0.11339768696820085	0.20759923900016805	-0.26312491420784895	0.5039464734357303	-0.0632768139328888	-1.2035304276329586	-0.9151008029684862	-0.8005127851127254	-0.6684200019606038	0.6649115325565141	-0.6175667712162839	-0.15462240011054323	-0.22645996665634252	0.9138630653787184	-0.5567812714547166	-0.8497612417379903	-1.619342988970535	-0.9044605416900823	-1.1820587421844204	-0.10394168435814173	-0.7998070178871095	-0.784195257586079	-0.8733645773860752	1.4133372092024596	-0.9419531127216847	-0.9585693096483128
-0.7518456121006873	-0.36286959322051127	0.3372797830548239	-0.8189710737311136	-0.6729943585674366	-0.2653543753049719	-0.18705164624973453	-1.0789308735081997	-1.6277449210735646	-1.4694490616093294	-0.9227055531016507	0.3863341364706751	-0.5273840949777756	-1.6617417982146643	-0.339701064149754	-1.6888986203547984	-0.9674799182338543	-0.811416867658116	-1.3682739277740863	-0.5731538963410626	-1.0073412152948	-1.0801736849255317	0.1640331758659381	-0.9689004641317978	-0.7337136539938365	-0.8161445366778237	-0.6224021716000865	-0.9312456005224324	-0.6064047124280345	-0.8302025567370512	-0.839845328379602	-0.6619066520968592	-0.3313592837011563	-0.9185854309420203	-0.8161716775162492	-1.0822147564461748	-0.21725876422534166	-0.3408115972108718	-0.45699399603278246	-1.5722883919328505	-2.3041770208596226	-0.41081468347734745	-1.7525078594159424	-0.6094221891185798	-1.4057052813117141	-0.42905099327802243	-1.4615968646051491	1.182930866957491	-0.6036100764262537	-1.285341464798034
-0.24682193409901793	-0.1627321649113254	0.20571795144414368	-0.9364052716153032	-0.9687390055651631	-1.1850616266849037	-1.3803062383601912	-1.54329110860805	-1.6222878936321552	-0.5629886147108006	-0.5808693437381219	0.26683776263655234	-0.6025784000613482	-1.099209472656531	-0.414633059328103	-1.8940597098404592	-0.8562601506641737	-0.43082898607182785	-1.476984171258116	-0.9259801923894427	-0.8506653852974194	-1.4171095990698725	-0.40622174445466214	-0.12023916288606029	-1.125904007403617	-1.3091586896201246	-0.550194113309499	-1.3597223901290159	-1.471603757272329	-0.1730402130501493	-0.22889531611091976	-0.8533871881681011	-0.20043559173494152	-1.9832882614012544	-0.6964926799572031	-1.9103043139067593	-0.683311541954866	-1.5145481858432848	-0.3528647127413095	-2.2591562855328715	-1.8824560896517557	-0.2771117090872599	-1.7480831175169462	-1.152388057279266	-0.5440300038920967	-0.2839919696174446	-1.537987956226642	0.15130845574333254	-0.3838665399138687	-1.6951759394052601
0.19248890361132884	0.2291341454225451	-0.07464402652210199	-0.7093737980419162	-0.505438998115648	-1.5581270911706986	-1.5070128072099378	-1.3705835710868444	-0.9424403013482833	0.906783103701761	-0.5426376166017344	0.05443451313266856	-0.3812835953110838	-0.11637384895919038	-0.5327918356387278	-1.750160723200928	-0.7578506949453306	-0.3919960911362852	-1.23148538775515	-0.6296817775097947	-0.6650681102423067	-1.2733911498423693	-0.7417940860268073	0.6461288995349962	-1.0107174112960222	-1.0502623129967954	-0.3204893201559342	-1.0141655202156068	-1.9051313879400382	-0.05353722628941908	0.028715603306280583	-1.542919225030554	-0.2466420858721326	-2.1440393522143917	-0.4364377200749766	-2.2508689987697594	-1.167861522152126	-1.7472405458899085	-0.431670605165048	-2.186980668222442	-0.9891912233199529	-0.7765696905566174	-1.15223749229296	-1.1705323802812504	0.5664812888013702	-0.31160429021151975	-0.8930073000236489	-0.8100825310084625	-0.25247343291439556	-1.6592221387165997
0.32897018843466563	0.26983030732345215	-0.4649089900478763	-0.2649317026195266	0.06228209144451187	-1.19463280986878	-0.88143472582899	-0.9536917035535745	0.0011788738178760065	1.0982453795244698	-0.5975077126648547	-0.05303069360377879	-0.03892372323902927	0.30566551156591654	-0.2937897743740911	-1.0854238409790742	-0.9108554851155775	-0.4250626904125549	-0.4105376260226747	0.09355589024343665	-0.471507942885498	-1.025148763325948	-0.6940240990537151	0.5843199111890248	-0.6385663100433367	-0.4358389308584699	-0.093484683265872	-0.797131834248872	-1.3184254165473457	-0.4712396981752025	-0.6034958996130164	-2.1371561625105815	-0.1764207657408948	-1.6570727723606824	-0.17060899023269047	-1.9667967106025819	-1.3661118097004121	-0.8403037681762275	-0.3998938405888285	-1.0840990408772475	-0.3379324825723207	-1.3963348707965326	-0.21313828945084656	-0.5986700015700662	0.682893899774684	-0.41599672719566744	0.10208020294919361	-0.9519637117663114	-0.049669534292739966	-0.8533349040028312
0.19467689965468696	-0.11139895791857357	-0.700500109297241	0.10319049638780897	0.033523085038264816	-0.3010009387958414	-0.367239210757867	-0.8672713915112462	0.6227820017695277	-0.31826984863377805	-0.3863816970333168	0.26185565773892844	0.3224319804944433	0.025114470149865092	0.47499908230968385	-0.021660962911373042	-0.724221073274781	-0.20111190127850234	0.5994913874162803	0.5134330107569804	-0.2583065940280921	-1.1206453851491618	-0.14407524408578828	-0.08820643939388516	-0.2986071420328946	0.04807698873652789	0.13215865116112957	-1.0555499364689174	-0.07682021899350644	-0.6435256934216589	-1.6001595095910974	-1.8834812273529586	0.1419492126332538	-0.9782774808897843	0.10196142893624512	-1.2408815878912556	-1.207533470120115	0.5287989703153131	0.09216502157622435	0.39978769592726887	-0.19250091762120672	-1.3793214043514526	0.719070968907302	-0.005954902719580109	-0.14535515652154746	-0.5727149795549752	0.7924632633517357	-0.3366847985592048	0.2835046621193105	0.3802798842899452
0.04457667975089468	-0.465707110636845	-0.6236801435494931	0.2435692846067303	-0.5099014124583076	0.6162213941186994	-0.47141950620537393	-1.0400177695606312	0.6486627034223905	-1.8642045851040574	0.06795319131547593	0.9390450895392243	0.6802688302074907	-0.3634143638240781	1.276392763277442	0.9948568911966053	0.35957628078003556	0.22617233245425727	1.1505142413491078	0.27583541618831336	-0.0498961715702438	-1.6885790619684833	0.6596030073506746	-0.4512625584169672	-0.07020349042869078	0.31976471281881097	0.358597970884216	-1.1867016974056497	0.8489597089337607	0.00820505763672385	-1.8862883653059637	-0.6835916113722704	0.48385607417377247	-0.36470843019783095	0.35931471337021	-0.3945445354234864	-0.7129426523865305	1.3854336465025787	0.9523996700427692	1.337620578322798	-0.30688407569692516	-0.5507473236389291	1.3951179825243518	0.14329864717755314	-0.8328914099218507	-0.7802887527618698	0.8705229802654543	0.3637526954828966	0.6852033285714492	1.3074938553702344
0.16030143393348312	-0.4247618487703913	-0.312274969026684	0.23409626513311022	-0.8365699880547883	1.021763932850654	-0.9768573924728616	-0.7708940452921319	0.31834603968980857	-2.011121973587049	0.40470083392965467	1.4768537565992788	0.9788817621641778	-0.3611583558279289	1.332845252089459	1.5932720321556055	1.9150770106133486	0.4740544083076873	1.1362266279073843	-0.0732691683610214	0.09220962764354872	-2.3344636494920343	1.1534859944052576	0.01991319950797586	0.18141069900147516	0.5905423971407303	0.5645986488424596	-0.5505861711615747	0.9985631912093974	1.0551623123286893	-1.009842151504134	0.7062924412219849	0.5409224002632065	0.09593272120085136	0.4144891746916164	0.38752878358145765	0.02307222497746515	1.2674721576535497	1.6964316956073149	1.533946538408439	-0.23454477407723265	0.48323176152473074	1.7701059207719123	0.12740301992576225	-0.608939003133392	-0.9116034244109955	0.6294394778681438	0.6470273290958777	1.1421794221811483	1.536071777735021
0.5973139718867797	-0.14240195254355748	0.12880741886291452	0.15024570202272897	-0.49890862193475666	0.6979825700888845	-1.362506506985731	0.28744940061774255	0.11589312536935946	-0.8247211498770183	0.4318715720552072	1.3989965303148881	1.0764398883435322	-0.022364643675363723	0.440311219953384	1.7703546542634725	2.779824965283927	0.2984818300162897	1.1468074850172283	0.31368139053549265	0.12465648868679619	-2.419808025313013	0.982069552657364	0.8298148532883781	0.54169801532351	0.8781676141864045	0.8071450950060496	0.5171537929057032	0.8701786641161513	1.4354480106777645	0.38664747016537576	1.309566803007672	0.26791171489233345	0.27832917890015607	0.07005134575860351	1.1082148762577515	0.7023232143170706	0.4937880020603137	1.889133449677567	1.585192486601614	0.25976611937738486	0.9558290897938451	1.8937015053170005	0.5681730481826712	0.19293751939143744	-0.743004761137566	0.5365355569112731	0.5981986503686773	1.6785631265113257	1.3187085196311628
1.0835959423287274	-0.01833231700467683	0.7117661834898611	-0.11137530179719558	0.11676898242182894	-0.05922748932030508	-1.3639678037335878	1.4267942363150454	0.30886623696684035	0.369506199649116	0.35809340285621105	0.727861952403366	0.8598850766152412	0.3532112294917863	-0.7353684126751158	1.6901351443256096	2.2586782195585586	-0.11552138903165662	1.6532893734599061	1.4603175304678524	0.07313395405413754	-1.6270872134277967	0.3838262751859801	1.073652997846366	0.8081932192012309	0.8802605516987506	1.1654488047895173	0.9699925199421816	1.1093290936516238	0.6548756965085425	1.3103922304557558	0.8112405064111298	-0.13530538969559786	0.06463197273834832	-0.581378728572116	1.7035599235192112	0.8971435744906722	-0.256697160633432	1.4313472691214189	1.9016284288694716	0.9533280211616385	0.6770775492414665	1.7149807160280561	1.4707905956576337	0.6987173973194859	-0.22074946371164264	0.6603634243710473	0.5531780428417324	2.106261746902836	1.087024429235239
1.2295641631359409	-0.10760491784950874	1.3716683321021026	-0.634362906721858	0.3258719432451543	-0.6296231202409748	-1.0466011179168249	1.5422140320763678	0.7582804730829248	0.6629766510349923	0.44742882677149026	-0.05563943305692083	0.40703212571820463	0.671450485875113	-1.32225646256327	1.3381879122498512	0.852852093719813	-0.3705882788834483	2.2550284658782123	2.2946288001132227	0.02341420717633988	-0.23203914058677352	-0.08377915566826287	0.5083216663828625	0.6125366074710957	0.43940374781290015	1.5066956333642205	0.3459284316627673	1.5338627204729538	-0.5712961336035743	1.4397372814221143	-0.15980708006471347	-0.4993201290135447	-0.40334868899165627	-1.1391434907515756	1.8351053538882578	0.4625143279630724	-0.5259675410533631	0.5255630514341987	2.025797366324244	1.2924714556483836	0.11619732625359956	1.1004190890338768	2.038971635005441	0.5373807882333769	0.36572980793249577	0.6683322301715928	0.5654592612424602	1.986758203968418	0.8823815993561286
0.9012422628014578	-0.02739059988524994	1.7544762387238855	-1.1526054892068858	0.06295157563667107	-0.5909356856222043	-0.5247315624422856	0.5162026369734979	1.1435327217555995	0.43973756646718154	0.6245554962477086	-0.5007314319634008	-0.030317879014625314	1.0089335224715694	-1.1093522546749401	0.6010460495407943	-0.31054590180567615	-0.2630291213616187	2.0763225890103465	1.7275218268825727	0.04100779163401812	1.1853561454269448	-0.18512695979491403	-0.2520841246353864	-0.15202461897584668	-0.05175924961701022	1.4416615941579989	-0.5498026024406673	1.3505788852953937	-1.0514284273774201	1.2246673485626058	-0.6440535870506032	-0.7770355795016537	-0.7144254506597492	-1.2700306665777108	1.1276015589092783	-0.15367160155328674	-0.2972469249650879	-0.4310900698566962	1.2419225218356984	0.8768554231592336	-0.17674052281736455	0.12679660767936057	1.6343632948256648	0.08843187693844194	0.6181773630655141	0.3655108666223445	0.38594785682930616	1.086181810670407	0.4542982307240668
0.3680074518212437	0.5030430549419004	1.4517064635712091	-1.12505181703353	-0.03529692984604039	-0.12117270505494329	0.13602616253926833	-0.4184243223531748	1.2892504624711485	0.5473253838805322	0.6024235097524392	-0.5838675903315727	-0.2501174780299212	1.2720750411676593	-0.6185863851049223	-0.3139729361651697	-0.6033231875934552	0.11218088448598074	0.926386206880898	-0.044573818066463884	0.08348678462245455	2.196611198150599	-0.22194968693574713	-0.5870707171226389	-1.0713090433310037	0.014489677162347394	0.6990310477240326	-0.5404614222888604	0.32803614299936623	-0.4354864994635007	1.0909837272838347	-0.2711656565957094	-0.8501765641494884	-0.5796061621299139	-1.0495418107743926	-0.28349996452936366	-0.2168213379757493	0.15480284827609594	-0.9306970580934827	-0.27584688439415594	-0.0836835004018411	-0.11721359942376536	-0.7258493522407267	0.6725358305044948	-0.16787964961652319	0.475710176113779	0.03322295143431571	-0.08049456125666124	-0.14624930675346465	-0.15133794627211614
0.03480503069319728	1.213836805792711	0.5364106911089688	-0.2832713013800629	0.48442945712324265	0.1857535772158188	0.7373900328851999	0.009949966832628951	1.2296242187108914	1.0634847341293072	0.3332782079608741	-0.61888867416478	-0.2738900306123848	1.1567970519268975	-0.37294371143222893	-0.8072217128272176	-0.28725373322641107	0.5778319888695096	-0.2746325290925845	-1.5448185337664404	0.01882909827897414	2.623672838161767	-0.549978022882355	-0.5808895151437856	-1.4855526737159555	0.6852517428798112	-0.43301924206106157	0.4764599920081515	-0.667681262520478	0.41742157036846	0.8849586178936272	0.4481563387424196	-0.44111405536715914	-0.17368405214964677	-0.8232609360559613	-1.5534395063042643	0.5505313340571582	0.491853616683658	-0.6160233513299398	-1.366592755713482	-0.844353561658386	-0.028605362064984916	-0.8764179183425237	0.21789443491290603	-0.2033654862534782	0.3152895032240356	0.09497689443952428	-0.5008564059869209	-0.8065808053016804	-0.4097853773891683
0.04023570138714239	1.5550624577199346	-0.29507989920267647	0.9530575908014811	1.1965357457656147	-0.016259528307570617	0.9272926988732755	1.5734773969739544	1.0287175899367416	1.2870828032216126	0.11321183412618334	-0.8366056109472929	-0.24174363317829636	0.532007466170083	-0.32047831243250197	-0.4672663030589594	0.07178112458680526	1.0258883295407686	-0.4866407846136048	-1.4539066190041863	-0.2120353688586388	2.3411856377275435	-1.0245212769591727	-0.6732042560939918	-1.0774374724270115	1.2419818216481	-1.1910927650995615	1.347290566949664	-0.6210095520478941	0.47669710030059514	0.2782444758405912	0.7669259040728044	0.5804009787087707	0.062238178338307235	-0.7378597974070977	-1.7076780621827523	1.6031217887349802	0.47117749387942065	0.306242120197159	-1.1445327330536823	-0.7912097740419507	-0.1350873473547188	-0.2584266096018927	0.7038018705658	-0.23760926621937575	0.501204094119382	0.5368105669254091	-0.41818576891227827	-0.41677386436265934	0.08171007919200926
0.16280868571472976	1.3708707063997727	-0.3201764093347472	1.7519499125434956	1.2479289146268921	-0.3967084459769826	0.5561084515431353	2.6696485813461948	0.6697327188433708	0.8031594242446182	0.1676013166789318	-1.1143828398863567	-0.16515542545249035	-0.27293038090866983	-0.10587246285013634	0.3336742590586063	0.24115932257034048	1.3267282496931831	0.18030432477212036	0.03441172158481585	-0.43161218996366124	1.2833289034403013	-1.1145144438338208	-0.8472724094827453	-0.16164406497043463	0.9632666037721984	-1.014285429602728	1.0413022166282973	0.32078407989711644	-0.23425764999088253	-0.5038111957161855	0.57170509031894	1.8056111256700214	-0.03300043724159244	-0.5455567967293707	-0.5549284154565426	2.0766104918268846	0.07014518957388122	1.0105853954260366	-0.1136701320688183	-0.08806225164075225	-0.24051064332041855	0.4491423962950888	1.3955901481139181	-0.2473014124213474	0.890366288119632	0.8444742639828746	0.20988198282835718	0.515219995314677	0.942466891974486
0.1010107844129018	1.1025269278044127	0.44470468888898657	1.6031542523703903	0.4350135272903474	-0.31100318726706117	-0.03670685781226355	2.0684094526142514	0.1591334980726064	0.07429245737807685	0.2991254176886322	-1.114103572569804	0.09825584206896311	-0.7069894179110012	0.24844173102004455	0.664652372966461	0.26085957583314506	1.2716530820591692	0.5363347536751957	1.4134290494968424	-0.28590206938906537	-0.23004970947771658	-0.5671286340474067	-0.6137867109706038	0.6317086661625736	-0.004595499787575579	-0.14921052612337524	-0.08480372704075227	0.8994840263742958	-0.6825191415788961	-0.7390486219275803	0.4761110082663413	2.3891604117891703	-0.14270561916051117	0.03610646990872424	1.0349378793559934	1.6467764540251666	-0.473770271345328	0.7150325593049649	0.32469958699930535	0.4132824527607228	0.03853892591011356	0.38577262192835515	1.3082613326942991	0.014452279937850091	0.942264529003762	0.5544399155846517	0.8627326993974712	0.9986565983604145	1.215458307548479
-0.23856013326616857	1.2192429921805243	1.1971516441516012	0.7221959391395615	-0.4648736723362417	0.3981440179238507	-0.3105171305365843	0.25734553481435096	-0.36138930789912027	-0.21195532695973307	0.11985412081404491	-0.6311619359538388	0.5641497267369777	-0.5240399525036871	0.21471123155641209	-0.021353747904118016	0.04106168932201821	0.7919455352253073	-0.25205958857017774	1.3959835490606407	0.43641014967549446	-1.4002942895779857	0.22842189722429643	0.12310254764067667	0.9315349630318009	-0.7692548552314604	0.519723215673607	-0.7190432169428093	0.23992064018519837	-0.08007486333685812	-0.09140302563208871	1.0016180001708013	1.724367873699745	0.09272451984044765	0.8565831669977427	1.8964924173943858	0.7798321229758961	-0.8352065275894979	-0.45757722924690347	-0.5186880984355587	1.798484375875637e-06	0.7750593379728719	-0.6145820505120795	0.4229842123776193	0.5379238970933216	0.36996132120613034	-0.25331223245317475	0.8743140720178069	0.6205382531707487	0.34488499502768977
-0.7406780603146117	1.5681302078649404	1.1429882137780445	-0.2615694218625778	-0.5722724510388255	1.133249806933171	-0.1270245712949438	-1.1743972030250303	-0.7161688653135339	-0.055558293456439534	-0.4115720235869177	0.2100850681345856	0.9213518293727126	-0.006295043054278192	-0.5920917649656979	-1.2648895087624308	-0.5922850216229582	0.19552902260179364	-1.5692581339975735	0.13739860906099624	1.5029863624188835	-1.5150344697068874	0.66762847804495	0.6284197177264075	0.8685560819737936	-0.7036899931465245	0.32637336249128646	-0.19606631685384812	-1.0059165773691667	1.1558268820477036	0.8353874289170514	1.8099862054766929	0.06736886921276154	0.571904532107348	1.3879359413213623	1.656060134850097	0.1303811096488029	-0.8884038315892032	-1.4324691259853701	-1.8015006854351656	-1.156879047869078	1.5549020901974304	-1.7730269616327585	-0.3381628206101993	0.9003331511629328	-0.4488059694628968	-1.0680925069014426	0.013060442948033223	-0.06817833820288648	-1.158820845770155
-1.238054722731149	1.4755289310588733	0.28954764849272013	-0.8790622119837889	0.06670473634149342	1.228046262956983	0.12527488693636535	-1.3016975180127033	-0.886724091923246	-0.030115304296364147	-0.8597053472594681	1.0402828419474823	0.7830868126936168	0.3312343173480748	-1.8014078747499127	-2.0384834100578315	-1.414084369209259	-0.026500781795234133	-1.9748712883694408	-1.0765273560654711	2.2963282039809583	-0.6783191500467389	0.6175962599717079	0.19460483083906763	0.8118218718288431	-0.10604773745020347	-0.4902413573220033	0.7294191980235651	-1.3296389054307873	1.8551465800216211	1.1082272872200993	1.961672727388105	-1.556669844481711	0.855951313033383	1.2853701986736366	1.0022509018337529	-0.13578825145970058	-0.771274695919127	-1.2038936207958162	-2.0992178883778734	-2.1279788467893637	1.8373811163600724	-2.070562383072753	-0.30641670640590923	0.7643973675774067	-0.8447086518026963	-1.4338484785215204	-1.280738321069495	-0.2849989810238824	-2.1420589569632162
-1.5478744697854159	0.5234507582624678	-0.6094145492125287	-1.0073233564632296	0.5623669139115844	0.801815539080455	0.11605140443488106	-0.6508384557582778	-0.9915544579441832	-0.3511596713702562	-0.7737431159666488	1.4497980714315186	0.16855498457710116	0.1987279501099234	-2.516005502580636	-1.7682303815662992	-1.711753995319643	0.25872010808183366	-0.8616523202868118	-1.216499898113322	2.245801870028277	0.23595011993574483	0.4771661743962049	-0.7051286935349842	0.9549461321876067	0.2879699944159945	-1.0039581530740282	0.8793316148280292	-0.12454712051355432	1.3679197425595457	0.5663644857162518	0.9765716809828096	-2.134120652079039	0.7797297391742002	0.7649283340751823	0.850978724479455	-0.2922948543221616	-0.6096957783856404	0.0972916784247494	-0.9806685453415431	-2.100700144014495	1.469687432249107	-1.2060688837573195	0.13784977112931113	0.3623580506085101	-0.5928030324533742	-1.21641471006632	-2.166352307409758	0.053090877005020555	-1.8690431527882243
-1.4323807502525492	-0.9047328986958638	-0.8521449747006911	-0.6541816039654295	0.25311882595937774	0.6483029947315628	0.09394750034398161	-0.22924188235885545	-1.0479194992477814	-0.5029196031176525	-0.16664880906946014	1.1537218842136485	-0.41986218414788673	-0.29388149756472454	-2.166306274056345	-0.8112243577060626	-1.0037941821857672	0.5979486181252618	0.7962120651184494	-0.4646584656488494	1.2592511545793383	0.5157747320520123	0.5298031387824563	-0.6896501057026708	1.1618489079480647	0.2468961491714248	-0.5498368794828004	0.11421731256181845	1.5443143429353046	0.14963835352624244	0.006597676998505827	-0.5428337976118707	-1.4337954238198523	0.7006269442456733	0.31392360171974465	1.3254258819690747	-0.4696385053112545	-0.2880477420102269	1.3005423290073796	0.6160848879460196	-1.0980368623962813	0.801576776913349	0.16273483525953603	0.16091911829315556	0.2128865746221025	-0.1125759431590966	-0.5183308826028852	-1.9835146930885572	0.33092863141716705	-0.6135348336309189
-0.7581489388162694	-1.9447419570360192	-0.4500297764342669	0.1390006406255494	-0.5514473879956894	1.156317373533347	0.553395590064678	-0.2318680811085353	-0.8744254979193341	-0.007605205793965434	0.5385732288108593	0.12551985595599977	-0.5381887225402098	-0.811433528443643	-1.0306903109155792	0.046491976781289406	0.20741998757161617	0.4346944641841879	1.4676911344046057	0.15090015598668213	-0.22505180198562177	0.36344476218665067	0.46089130857261673	0.8112520625656644	1.1236240020404178	0.18437343143537108	0.5324381081688968	-0.5970165960478327	2.0626455652644666	-0.9023349174598397	0.13665120531938707	-1.511783692653842	-0.1207584504656979	0.9751542720419016	0.10295339330137229	1.6693314581681291	-0.42509535308210433	0.32434590718108997	1.3873608788398588	1.5054704742227407	0.1514297535752858	0.28166741820685737	1.0708115090302082	-0.3933291119319124	0.36434449371511246	0.10228147635865152	0.4043448728675909	-0.7690386835251738	0.08360462615192085	0.7069788249217449
0.19004205423032147	-2.0606534773473726	-0.01919264854231282	1.0764947803504197	-1.00967540980753	1.5935177457165715	1.4119374083297247	-0.09156931508873294	-0.35366548484822435	0.7323645631794963	0.9353978932570863	-1.2844778916030017	-0.3495168086635394	-1.0670467698319055	0.10797124088247585	0.3789608881169286	0.7221397128209517	-0.2073214654049974	0.6502402590200436	-0.0990914911575329	-1.5627847805129136	0.5010249965023438	-0.2542508903052325	2.4720600974814935	0.6126205161993582	0.37964405116413513	1.1291243085636793	-0.5167059839903687	0.9537415895964506	-1.4009403449738234	0.5861209832388007	-1.5168470573051114	0.8087360770236957	1.3421514569153994	-0.13348168857627177	1.1601217569810536	-0.004314290348347444	0.9412136979942938	0.44526772007526066	1.422535322427311	0.9509694899331919	-0.019878505069628415	1.0524154355142425	-0.8586140973357218	0.21474335937018843	0.07608918177479379	1.0819864890225577	0.6680213212482021	-0.4568366524417862	1.313469532089491
0.7244001360347253	-1.4537256708311335	-0.13617682729625427	1.530030782633207	-0.7527725855591915	0.843596970698709	1.8712101924640747	0.39592626509696643	0.2582113478564993	0.7876296106535163	0.8831246136502809	-2.4039989343016765	-0.43667030336336915	-0.9809163032833393	0.699334713444743	0.3179462954107709	-0.12523117327911626	-0.7139197127072444	-0.7587950850705176	-0.9410140054410698	-2.278031009181264	1.0885839682117002	-1.5227673131571222	2.2850515036722734	-0.3332615363459534	0.4529076605243703	0.3925304324771654	-0.08020510469169545	-0.7726357753146207	-1.570667768357649	0.2956158403963603	-1.162572499817318	0.7573074320949466	1.1413260326748706	-0.5923706102207339	-0.022742131166096434	0.4118637189048697	0.9419178382310628	-0.633704661521224	0.9458144942135754	1.1625206828872072	-0.4351515243855628	0.34869232557148566	-0.7386416150057838	-0.7101195887001277	0.20204936755597994	0.9735935249463022	1.2805827971627048	-0.7963800547279503	0.9939867602367554
0.3566195622768643	-0.7257495362147642	-0.8470710247840995	1.0141667714614746	-0.23140530134207712	-1.0860320787887678	1.349527686775463	0.5923138713445143	0.47068840286202385	-0.08568411551367683	0.42534149677235733	-2.6241942045409066	-1.0152608013901987	-0.6892447077947913	0.755920294526922	0.14097958186616072	-1.63838225269303	-0.6302159881695955	-1.5606612157026942	-1.4482896542497368	-2.229152362081787	1.3798759377605565	-2.4642356155378633	-0.049211339231310214	-1.350232905591739	-0.08407370244006399	-1.3748042392043438	-0.20577210935291423	-1.8343997926289166	-1.6061257132685793	-1.0938749397495817	-1.2215990470336866	-0.11800233321959243	0.22920466526312516	-0.9679144478242447	-0.942137659388243	0.2544807117448151	0.12441883860987338	-1.213928909377065	0.558683605710684	1.076151126182552	-1.236319204796857	-0.47609167136727953	-0.4455031003791976	-1.9519114374570683	0.5870563658883416	-0.007071339347206089	0.6293466469451071	-0.9201034647670202	0.028953438247744514
-0.5591095846687819	-0.29609761166641657	-1.6944033105816239	-0.18693586526025016	-0.09550117422257337	-2.6581746138863216	0.367793391135155	-0.06851622746016875	0.11217139699897724	-0.9729041612740471	-0.2832869280884365	-1.910131174014617	-1.523400223320778	-0.435724481792283	0.6017784614058056	-0.056441363286933374	-2.3751726793102708	-0.24659529021880697	-1.4269586501315379	-0.9861435013512758	-1.5830495274762746	0.6713808232112164	-2.262932004690774	-2.4242162793132342	-1.8832857019880958	-0.9482389650259743	-2.860466104447311	-0.9352568001344348	-1.904858040763864	-1.3241079713009172	-2.567793564374597	-1.6606474106956577	-1.1051996036268192	-0.5990458773792915	-0.7327616231074758	-0.8843714295310522	-0.4119657159663985	-0.7576776490979227	-1.4094881450853995	0.1901294631045147	0.95625015876911	-2.1996895787525035	-0.9504620647637518	-0.7427755136625729	-2.409869637887538	0.8215416251978522	-1.1274965215610588	-0.6686207993199832	-1.2512013941207225	-1.0290101590055145
-1.001027231675454	-0.19794563898295925	-2.084025473162572	-1.0856386303566254	-0.46128888001427404	-2.2898165549769076	0.0964214155730364	-1.052179546707858	-0.3579699709644402	-0.8151072821890357	-0.87471433834742	-0.9060177631264469	-1.205238221184807	-0.38782646334219356	0.5272480081753369	-0.21268246847364813	-1.614369102495702	-0.22626011297959248	-0.8934130520630236	0.17802292993699437	-0.7127092912521006	-0.6119416410528302	-1.1105680210321942	-2.44397160538994	-1.5516106135670724	-1.2128431731757876	-2.846316018317311	-1.2708126318366224	-1.5342125493278453	-0.5691478278254852	-2.726889130732739	-1.7427029143258383	-1.4793019984096223	-0.41427347717195523	0.16095885249971315	-0.09762976593507855	-0.724362394905866	-0.5962457349271322	-1.531959035988965	-0.2944310451013295	0.8514480904561557	-2.703334092024608	-0.8072510930509295	-1.6140445197442845	-1.5271154470457529	0.537155383127091	-1.3263608929039714	-1.4078024089431485	-1.8457981624556064	-1.5271015911112829
-0.29944999741176914	-0.284257573514543	-1.6623741364492617	-0.8899397850393764	-0.8951128031835285	-0.20715767410746533	0.9077350913081482	-1.1411256145165485	-0.2694199448464553	0.2739582705466948	-0.827998038250395	-0.37306285648448734	-0.06912532401265213	-0.49678924968491595	0.7242357317917479	-0.060650967917495656	-0.057516058848066584	-0.701209451257532	-0.46757480792619055	1.1209513753844047	-0.02229407441161481	-1.1739090752702355	-0.07774569202415715	-0.09126484352880675	-0.5246217873715364	-0.4511240059813918	-1.293606870228473	-0.47423634487166155	-1.1750111434805097	0.3273682421231601	-1.3626375223054261	-1.0333072528312477	-0.9784127802455914	0.6557514655931662	1.0759854914954272	0.48003923515615016	0.053938372042433146	0.7593743037498976	-1.396008800056737	-0.5486090802863184	0.779915564585756	-2.2928005782929413	0.029077788169966475	-2.0947842647694213	0.021720069778283384	0.006339310205732635	-0.28713020948398976	-0.8606234576182306	-1.9846758979889092	-0.9838682684292296
1.0759938401759255	-0.43093908700397476	-0.5449407669977911	0.19596592473571747	-0.9543733933793077	1.5696606659284487	1.7264944963688054	0.06801524420306637	0.49130307483231356	1.055030367251368	0.053085710892046445	-0.44141564222995655	0.9630460888709426	-0.5500202375615326	1.3166326608374714	0.6806161285081235	0.9968921374805768	-1.0240782304988576	-0.08048943386362148	1.1109990116198305	0.30301212248379944	-0.3003410936321135	0.029162318367329094	2.179668650307727	0.5002593159624542	0.6005725924370965	0.6103722430323818	0.8842392744273734	-0.6907929333068044	0.8073643399648996	0.24509878240845331	-0.006775734835256136	0.11270430234589932	1.380306556904358	1.3284118132310374	0.16381676499601616	1.5348780735456773	2.0543261615126815	-0.5116760554899098	-0.05268796476110937	0.8875938189774771	-1.1250426594479732	1.3383448136034726	-1.384859078836938	1.0147381835712979	-0.0982533723917236	1.1165707212338694	0.5587436702313945	-0.9093679037911575	0.5264814697786735
1.94584076583401	-0.5380594298630199	0.6736591122170119	1.2121484811515622	-0.5537756921806795	1.3430077021070435	1.1958478657853462	1.5121314528443788	1.2701976702325262	0.5765063899958291	1.204802267780734	-0.510785851577582	0.9794063715496839	-0.3879381264639801	2.188643595602978	1.8298499822276073	1.0307019456764823	-0.5800683417800685	0.5592970179723603	0.2988020555306441	0.43278129792786224	1.2186648091828105	-0.4688878292441563	2.1335311600001896	0.8361695605051827	0.8778250487093449	1.5162145662316082	1.5516345822065005	0.1394286622255421	0.7486077611458332	0.7013075602048214	0.5089915731397546	1.2736788029128283	0.7931970117342879	0.9353039437877526	-0.860416904002755	2.4475986995976906	1.8632515376207581	1.058799596574543	1.0884674013014077	1.2752079001572851	0.18027700797286683	2.529105038393911	0.10633792663896507	0.9493431307676778	0.43805169741948924	1.7015575483636016	1.7096089470782379	1.0746279098317286	2.259549803487204
1.6656464718054573	-0.5287709701150725	1.2224878938347095	1.4657232053801892	0.12390479547382609	-0.3567337090149376	-0.593317741643135	1.8075512117951624	1.3236266668722587	-0.7533831611169608	1.6406902677736295	-0.0015203726603961636	0.021802540109630886	-0.03904809511553711	2.799820023567762	2.6492864344399147	0.6842022327280449	0.3457617461983969	1.3584006069330696	-0.39053307321204384	0.6802489832352105	1.886593377937047	-0.5576788402817208	0.14498105654686383	0.39260416528585157	0.33887866346971124	1.0870821544017262	1.1116801314658824	0.9931488607009553	0.5653019502363635	-0.04271503985013973	0.3133400253975148	2.117395440509382	-0.5653941814419026	0.5417842168941308	-1.8044707803116706	2.0042153152298243	0.2747403812540218	2.3653191360559487	1.98237352089825	1.717964974498023	1.1021174582134967	2.9009103300073025	1.0874357865689481	0.39427047379685565	1.0261818666121654	1.2757970399152	1.7890438020170556	2.5595493165200085	3.2620567608085853
0.7506294932196388	-0.47766290460411504	0.7033717179753446	1.1308459662454977	0.8160651282679462	-1.3478154887394311	-1.9793737882756661	0.8328845655763957	0.6576839277481114	-1.7067258220790045	0.9590232149626339	0.8678780536626673	-1.0387557000705845	0.39205118650051773	2.4597884164833412	2.42002920752296	0.8091130812814157	0.8268882306242166	1.8199328884009336	-0.1335485032317895	1.0732205243113286	1.1320247301173354	0.24058558066048005	-1.4418270370936033	-0.31067423434736374	0.007692323925053882	0.15923037338038162	0.4186521630855687	1.2099644021062193	0.5647153889029193	-0.802578206261936	-0.007847388485233192	2.4691925269165695	-1.1247821555083302	0.606205357445259	-2.0456516525901116	0.8078433541004846	-1.0277275899548617	2.3500407316947007	1.7712988312681035	1.7328529310282876	1.5663118484705503	2.1709066765768945	0.722977253240296	0.10076739226462832	0.9900651693941073	0.7759070433977899	0.9480044780864731	2.3260272972711444	3.0845014408090456
0.1472905842067518	-0.6250818756184846	-0.5167642327646225	0.7666452217007625	1.2004636858771374	-0.3178281835451647	-1.571149168422434	-0.22977967797366822	0.04993655378106511	-1.6459378229582402	-0.09305056060440842	1.2573605663953078	-1.462304023162583	0.9020592535490339	1.040208895165668	1.1502490776494048	1.3955394416558324	0.447113078829257	1.5790064492245575	0.9241242949848897	1.2192897079348735	-0.1403747113658806	1.292047226255087	-1.1110808074790521	-0.7142947397228471	0.5239069474282168	-0.22266191296933094	0.3886706342379016	0.5925008034433287	0.4978530452237097	-0.6149947798470892	0.11401722634373666	2.194123481157776	-0.09690451969310668	0.8712159533714315	-1.5891570968617572	0.14225177592395583	-0.6145282637401567	0.9401577258585724	0.5224805258155091	1.0520767389097008	1.7429325913184195	0.7609222540807418	-0.5486376680612383	0.09976862451480341	0.4807972600671462	0.9925472680978182	-0.07689948823334233	0.605957812935216	2.0428578503573815
0.08510575581726731	-1.0592157944631926	-1.5107412718012447	0.4711806979912648	0.9753895344642498	1.5971269083628175	0.05646687105410771	-0.4267877832814553	0.19472955241474837	-1.0478831160996722	-0.3380356532468029	0.7362934289097599	-1.2244014339682106	1.5217901924032329	-0.6184830489340991	-0.35034213770990136	1.621801731272578	-0.12282729897456489	0.7816385431485972	1.706600412826258	0.7559318408558846	-0.6701589962490678	1.599452450999213	0.23325388420147858	-0.7052571896479916	1.0968938083917108	0.14219281695398486	0.7671676499638973	-0.2552448142729571	0.027496863946074916	0.2455847358978095	0.5585956700618504	1.156491516202272	1.4535207337333709	0.7880740618374037	-0.8692311418516039	0.4238083213659927	0.9763222282246514	-0.791024792637054	-0.837885930759842	0.011469441241406152	1.6409791861903134	-0.5071473811786669	-1.5406474178966225	-0.0626860780844736	0.34325121783118234	1.4605386731295806	-0.737477913346818	-1.1050457911814373	0.7891242837279011
-0.037507004849938706	-1.3878328843595695	-1.519504488511397	-0.1766176077999987	0.1916755411472151	2.066618596708784	0.9247647642895179	-0.1637893123588682	0.9352176119222902	-0.6215486217997429	0.4910458439360844	-0.051047770192379875	-0.6392725061336642	2.0520363886566284	-1.2584792650700614	-1.1412646285528814	0.892832154515756	0.0388978802208919	-0.08840215060225631	1.2447457595903861	-0.06830885314159603	-0.21764618936550156	0.9624777989959823	0.6433926470316081	-0.4880269927692131	0.41773026704376914	0.562936560005315	0.5231113850880239	-0.5179967808277092	-0.5256759457149028	0.8133704825105482	0.8197694410211835	-0.4900624130892146	1.6431688084223233	0.31457926669451747	-0.24614531761095657	0.6922833230324444	1.7696720478838097	-1.5933183557622375	-1.4271122829452136	-0.647670702123569	1.0864430824575837	-1.047643309773013	-1.456265655905817	-0.39271181735877647	0.9826190955438918	1.0124395698363535	-0.9554313299005985	-1.4976166499157693	-0.27185849865151357
-0.6368788902360509	-0.9807787109234136	-0.558286752390326	-1.3241432711374963	-0.5522435027636315	0.25415204848638634	-0.07391133953262909	-0.5108312013064604	1.4461935440007982	-0.3201571693040153	1.3664887265760892	-0.013309405065109005	0.21936800234005768	2.0429244185231905	-0.36350808627415776	-0.914424706304641	-0.3925670798561962	0.8454118564793657	-0.6200480457739732	-0.27451418820339957	-0.47529957844096754	0.40510677350856467	0.1676356380395624	-0.39761768152885796	-0.13766166873298094	-1.475501715565927	0.3772850671274562	-0.6551120445728349	0.005712156946337462	-0.3668853844029905	0.7073528064888347	0.7737670546970534	-2.046797567557794	-0.15130686003972912	-0.003965988067069822	0.23216249335893224	-0.18008188011642393	0.6319567216574433	-1.1035726686297336	-1.1174290125292807	-0.46187633620323315	0.13323407243480426	-0.8780167207198483	-0.4251095434148436	-0.24100901262010763	1.662407815216039	-0.5916127791015986	-0.8053934167565963	-0.5995314056893208	-1.081720527375564
-1.217294251336041	0.2539717296100826	0.6645556039285089	-2.3270798211736197	-0.5586987906149595	-2.174992900764895	-1.8671132822466332	-1.6418625834394671	1.1357174310806666	0.4109988476096849	1.1254003056497068	1.074605172406318	1.3525163344489084	1.2447794007825075	1.231059104453312	-0.15695919464145208	-1.2124820079976262	1.1851406414910788	-0.6665481896981078	-1.5989820666020884	-0.001608795956012885	0.48264122031982004	0.02397368249179276	-1.4596145645823424	0.4585015767608895	-2.857296037253252	-0.2624617224787143	-1.7817543969333343	0.7781080692837317	0.6722308232777556	0.4951946302255947	0.8022238938819789	-2.588786995126143	-2.511610454318272	0.18440911567164528	0.6409328753714013	-1.9882114895697502	-1.376018346997333	0.026659748718757387	-0.408518242812771	0.25596912726297893	-0.6922251665866791	-0.4361274090938435	0.8489501065071251	0.7493362775388793	1.2738706821627197	-2.053671707313797	-0.2812443263219574	0.49658429369527024	-1.5982425052979403
-0.9968504506809774	1.4517958642724753	1.3800767966661605	-2.3253261096749327	0.1696868901895054	-2.8985094049411706	-2.455200229686122	-2.475400714794718	0.24679322479050528	1.5465127215587071	-0.11014612542334026	2.1485236317201637	2.226898028337326	0.07775208731898726	2.010693098255591	0.3512257375668227	-0.963851439429443	0.32851975702521696	-0.2984554695765085	-1.6584415249866085	0.8291921923299699	0.16354164923926123	0.45350319444715426	-1.0918405071843122	1.17881672873272	-2.2208302748730757	-0.6246140582703659	-1.7353564291429187	1.14999732080114	1.5886808959742316	0.7791440794951394	1.115266329827423	-1.779503061244482	-3.4095669726438254	0.4528633971599978	0.8938896934768286	-3.2480708194218684	-2.2266416843136314	0.8821543560894258	0.16805048221192834	0.6579390592224021	-0.7908231432158911	-0.130204217008832	1.6753330361509118	1.8048855009408555	-0.2226151953392368	-1.9083766612700421	0.4506250928016431	0.8381645967576353	-1.6318403891934157
-0.09971852565759481	1.4770114893772093	1.297408611236848	-1.2824586797465887	0.7757111481012093	-1.482738568201187	-1.255185115630123	-1.990207538677536	-0.4524344503440186	2.1359730646195496	-0.9745223709154193	1.9784599450589269	1.908220795320821	-0.5700040873155982	1.1688061840641193	0.19888799400547175	-0.013774399354496956	-0.9504650510679914	0.24548714026184762	-0.6663031841758681	0.9541591627781968	-0.017976276951987457	0.731718640149401	0.32781777482219643	1.4844283349530119	-0.20915682799875596	-0.3017944293963932	-0.6601258749885697	0.9736610066823379	1.2308886006475326	1.300374412108651	1.2934858580091468	-0.3433371362718585	-2.273178139234952	0.09163197612598334	0.7543806941447637	-2.8051440224093165	-1.284277400589661	1.0388071213246646	0.3950089745666891	0.16954435894038963	-0.17413791842210866	-0.06647477742670706	1.6708895792647271	1.6363281818627389	-1.4871935377999086	-0.31944071385439166	0.8093565299018622	0.3955807420125062	-1.11892022688449
0.37264305712924145	0.19245720684085835	0.647011029440733	-0.1573453086502168	0.46132269666592973	0.28878846775740724	0.2530036141338298	-0.5104939656144917	-0.4624548463636328	1.3367938151935894	-0.40917074662989533	0.6320173254412392	0.1998513950813353	-0.2006802779828819	-0.6410677404134578	-0.37186169763974425	0.7625409563559343	-1.076735653852471	0.6025450701635469	0.1690621834934461	0.014620141345984512	-0.01864454916917417	0.5171423017545093	1.0910738939722642	0.9778288341369089	0.945224349150514	0.3489590662939092	0.2441230500458544	0.6053389793195276	-0.16772651850495907	1.2819063361904806	0.8035494785985515	0.49113625604701716	-0.4406450026070347	-0.860305419115549	0.1547365509600948	-1.117898711280758	0.045062865683753804	0.6966497442199238	0.3032658402673223	-0.9135322414691693	0.4397961803098505	-0.0964040936511115	0.8668178518920457	0.016147023369605308	-1.1926114135682597	0.957363193523066	0.23076488536753276	-0.20974897091259384	-0.39863735856543525
-0.30070987324528636	-1.1412901394867199	-0.08532493786100488	0.10380904368961762	-0.48263674009196006	0.5657311423152903	0.30870228872231786	0.6732385313164896	0.03625836543331881	-0.40611109549695235	1.0618135295464246	-0.4793757285721236	-1.5934726392773544	0.6866395697549067	-1.9321174195438409	-0.7231864760821174	0.8611142673132912	0.4562665108052461	0.5047481830294459	0.03021060481851606	-1.0431769388295484	-0.2964367869001182	0.3263903329119925	0.2717250771237261	0.1010856878597093	0.005293185464101354	0.7376497457608381	0.2769260949282454	0.46613903198100254	-0.9814784898371378	0.557155085443701	-0.14680888429754252	0.15924885894307575	0.3686347634192055	-1.441913973428952	-0.546463177656535	0.2744698595083086	0.12048326533884268	0.32164382444884554	0.042778227543016814	-1.6607402108436418	0.39678936533220194	-0.02069837199682296	-0.20016687258354793	-1.6212444122587129	0.3992424211492929	0.5446491450515203	-1.0183894414587409	-0.44626144881043933	0.0043033474805706465
-1.3466611920142626	-1.040443970084801	-0.39223702872397354	-0.4161450407835563	-0.8636984848921564	-0.5396635017422695	-1.0960094450230635	0.8123621943143077	0.46674012770589807	-1.6028920484764155	1.8452841233421635	-0.14933200937646718	-1.6463080820984732	1.0342304756892744	-1.7731173332269148	-0.3963395169928143	0.5091021243863306	2.270015625958806	0.07180482614150789	-0.6224091358611931	-0.895930727082104	-1.0160553392755154	0.822336349598924	-1.197525987013119	-0.09932060648723044	-1.7465618596862316	0.8081331902412744	0.07940115530708086	0.6880927581825633	-0.05172338779178581	-0.05166492841813964	-0.6485289033239559	-0.6923821517262412	-0.2316412501207003	-0.87909103613914	-0.7270476422775877	0.4179868819306866	-0.938497348911582	0.25036361766551435	-0.13751355276794203	-1.3889697662590552	-0.08245891286139323	0.22231711305902435	-0.6744535714376825	-1.5527899862836338	1.5656794529726916	-0.9751710250580299	-1.738992811485156	-0.22812285839673033	-0.10189091929420459
-1.2249097320793745	0.565685830611978	0.06214032031105169	-0.7992616504752108	0.03605772381168198	-1.3413888081000696	-2.321745084651091	0.40643962711183806	0.39100946724732233	-1.2557935404187515	0.9996727833636376	1.2211048197834609	0.3639687832509774	0.3338081585154049	-0.6073356487154559	0.4327134706025487	0.2456938494575597	2.4496059461451427	-0.23666002798362212	-0.7135945657262063	0.6011063037966794	-1.6616296045722612	1.801045090474857	-1.703392414794858	0.8318044752515581	-1.9806082284465605	1.0162473908005534	0.637789741542378	1.0707107624288483	1.7115368955507955	0.2887194771732455	-0.14938132500282394	-0.9368362237903326	-1.1967303282967006	0.2947855650452815	-0.035787035413588936	-0.22640851061419529	-1.5209077386603653	0.4841984013901062	-0.009164726503476604	-0.3441441927324614	-0.09987930097862376	0.45304439480018377	-0.055052582164122	0.2772431094223868	0.9256646259213809	-1.7962409877578767	-0.8889155607283138	0.2445733961579797	-0.4228649308449912
0.4704288039979165	2.0988261351636566	1.1548763960858548	-0.439483781056333	1.4758338862559626	-0.725442630409458	-2.0564867897205286	0.32138126147975155	-0.238058447262399	0.07013588595931927	-0.814375518131884	2.025087402873598	2.5368806739383376	-0.8283780289966919	0.2312720323514739	1.014766948411563	0.29226530030382025	0.6102245123045559	-0.12836118966052504	0.03765227507946781	2.0423327468217227	-1.6561100548354344	2.1949391267644125	-0.814978866609178	1.9660128120493074	-0.08443654022670895	1.549604604348615	1.771695602559593	1.2187590611606467	2.1094551770959047	1.2627434216268234	0.7623077678008983	-0.20082582591972206	-1.4037676205176295	0.6083374448083486	1.1686551032773687	-0.633858117722043	-0.6461167435615603	0.68052337963849	0.3486562237479338	0.5014132406960179	0.7853001988924306	0.312645156677477	1.1746668521042252	2.015357730816183	-1.0842028668824422	-1.0578054596364976	1.1587284271229537	0.7073718016568936	-0.6081113502416833
2.251186815258968	1.9389815095643563	2.1466673120713624	0.2641148747367434	1.94475076247315	0.5926546150597684	-0.6954921460970911	0.61123385592483	-1.1648267446742198	0.9150760199336421	-2.1609808093150003	1.2287743821705788	2.5280363911751818	-1.4351900866202836	-0.20734493727031053	0.6498865695999351	0.38962460386645753	-1.6822551814076754	0.10074259900831221	0.7152932878394126	1.8700721912606313	-1.1187768516182222	1.1993207497746394	0.4011301571202455	1.7829804726477119	2.101329976277585	1.869533165633142	2.156174629675482	0.756997768421768	0.15308213374263507	1.5865740632041552	0.9349706808680411	0.7821475794111181	-0.7670615438927715	-0.7064095826599875	1.9548557574253134	-0.5289102557201439	0.7736557667047158	0.37886925616525047	0.47215737147944353	0.35672382220166243	1.791323988736942	-0.4373953404267284	1.8227287442349496	1.8146855227775784	-2.7097550308222598	0.1938006407464283	2.704794193270905	0.874788951231961	-0.690683418047232
2.2340291844386773	0.19832889849179192	2.107577347903103	0.4711648596057821	0.8300639054909413	1.0815340052284983	0.4270553690624433	0.5974633895397685	-1.9946864835943647	0.5598796914201141	-2.347636496699982	-0.5181209184293967	0.10113502801821238	-1.143612012487811	-1.6196306269857224	-0.6137511859572086	0.19136532151185023	-2.6059821753891805	-0.14819066627093158	0.36494388108505366	0.06910517026569947	-0.6661529726438215	-0.7528864278091508	0.7825284762544215	-0.109858098183345	2.4351396003595362	1.3001170956867307	0.9391812973986353	-0.37061951410196203	-2.6205966784629666	0.45759531457677494	-0.003015250661917692	1.0694456238787975	0.006528994385983875	-2.673333795304907	1.5393297779521105	-0.5118860609050233	1.1009987428947696	-0.5613091998457597	-0.05048878273388109	-0.6605183359818102	1.5898331579182554	-1.5488529449735555	1.1503055391395995	-0.17049538085619254	-2.7370594814655065	0.3785864410120841	2.3164614398903574	0.5204222582450918	-0.9331300007243895
0.2693713593411463	-1.3396825677935764	0.8266081003308676	-0.03571687362468243	-0.8815709037609302	0.2793166618532696	0.7815156063876093	-0.029919246216292925	-2.3225949652578164	-0.2658834496479388	-1.8801021916869025	-1.677115542812808	-2.453403824125391	-0.5454339380963678	-2.7447851400790517	-1.90089428988736	-0.2780827911561313	-1.913793158056968	-0.9909414195417886	-0.6886802603890122	-1.7575063352856992	-0.5209670187757595	-2.311803404900197	0.33436708782085395	-2.301965549042119	0.8786050493321379	0.007329139704638153	-1.093318847262952	-1.681577719138502	-3.686489939671624	-1.4015479228733099	-1.154694105846306	0.5631726072898795	0.4294217983230404	-3.469410542433232	0.02156438569795738	-0.9855034844505643	0.05051179128205546	-1.6543766680678909	-1.0158905854851754	-1.6821853404317477	-0.14916253775847607	-2.27877022125197	-0.28506003370314525	-1.9609410013416166	-1.5989944464640646	-0.6636604284409793	0.3140579733630968	-0.2723063947666471	-1.2981188441189162
-1.8243730269365706	-1.11955443049448	-0.72445769647462	-0.5998556476959442	-1.7101322625337714	-0.7418287081872624	1.1034426222698446	-0.6820256738956415	-1.9273167599320764	-0.36904295914047214	-1.5414772502598568	-1.503351982658251	-2.679863737627903	-0.3451413206052401	-2.5193199903995933	-2.248075087398318	-0.6023239414626432	-0.8555712679101829	-1.7282340197500405	-1.062281016849724	-2.0486247461862472	-0.22359684749779585	-2.485554887159112	-0.0632114405524421	-2.9078891474654522	-0.6798967585520026	-0.9289083001437873	-2.314346314956873	-2.363906775700127	-2.219912433889442	-2.3935501938727626	-1.3446149135486234	-0.014841813989596758	0.6852152828922708	-2.35463408848075	-1.560451022183888	-1.411299468526985	-0.956864097503007	-2.064580680825853	-1.66381351713041	-1.9416275079730692	-2.103517937071747	-1.955417753282026	-1.1673972842555023	-1.8935675228870146	-0.6172958235972897	-1.5491703423807102	-1.4947209465106848	-1.002704252342718	-1.3261513725468248
-2.2597300146996755	0.5381913759757436	-1.1651676775847764	-0.4934846945994823	-1.268341146474389	-0.7340014473921468	2.109782466107267	-0.6359604163908128	-0.9965728825576522	0.45215774737559067	-1.4252510238924672	-0.6383628366907572	-0.5349424184046114	-0.5358842137548142	-1.0389154958415694	-1.5041755296278216	-0.4058858389919855	-0.4865093472256666	-1.5130782512142196	0.06471344870767042	-0.8372519177355034	0.5714188087973799	-1.4743004448436245	0.13170342925703202	-1.530064392505973	-0.7639949276056187	-0.6223194102462706	-2.0364769143657298	-1.9471937754007218	0.16697477586476922	-1.720599073289645	-0.4128672422367532	-0.10717736335056383	1.1250438918902645	-0.4421073379251021	-2.013045190833378	-0.9263642314626843	-0.5696354358721734	-1.3886163604817072	-1.4588709169541163	-1.4428844570014827	-2.4821943316389716	-0.6857456620064675	-0.8461164336239537	-0.3070572466303558	-0.4549909384104376	-1.122863864020179	-1.6088621749264242	-1.1162307437162158	-0.6893312525953114
-1.1786693609865997	1.8698926627453467	-0.17118371687534403	0.2658830277890144	-0.46099452205960034	0.3152007109248297	3.27161785204086	0.003029777215334527	-0.10303517415896049	1.1930620941549026	-1.0908457313798965	-0.08370817862105402	1.6984132909728695	-0.5862361037565236	0.5327657914767211	-0.4631910197809611	0.20879378351677197	-0.5109595749528113	-0.3444620270108363	1.8371915205590867	0.4660602207829129	1.3237178093482351	-0.25727642931400474	0.5927111413205555	0.35258341102714935	0.1604974144348309	0.5603360016122954	-1.0912851991713026	-0.8415675736070707	1.3936994969044416	-0.20608490905996277	0.7008405278928014	0.02060294749586393	1.6416241426042884	0.5891905523843861	-0.9936133112656673	0.472112083816547	0.8549197770082491	-0.1756451828902265	-0.7388499848453903	-0.811186469342059	-0.9195328352619354	0.5754398155459721	-0.02025245366008059	1.04425352976635	-0.6097942681615556	0.14299773582101563	-0.2531788661313103	-0.5724317292762856	0.2635803857442794
-0.23911203694823166	1.6545641214106566	0.9815440713056264	1.0377127866540625	-0.18881831868542368	1.3365282917370325	3.30039310774627	0.49440554013039784	0.2087158062928165	0.8634185745619161	-0.4323441173385614	-0.004137662361296006	1.9867278084551847	-0.2994696928564635	1.024989245821816	-0.052215159724296335	0.6855088693259458	0.020305683944192358	0.8022167730574903	2.5233923368066455	0.6564897154653241	1.0872852877188712	0.43352969995807583	0.7579050020118155	1.0026588086053794	0.6774688461097413	1.2946153907271878	-0.6173934463738681	-0.06405696312012667	1.1224216131274078	0.6367076738288051	1.0799812896672707	-0.23900428889340097	1.7644349363160772	0.3379839038719638	0.6533871163410706	1.7326151738505773	1.7582769458731817	0.4946137113885185	-0.3922801701784994	-0.5712588766513257	1.0086713665621285	0.8299240399614252	0.13897639512252735	1.019372501721954	-0.3464701596129085	0.8212774542841771	1.037653382261861	0.05377569185252012	0.7507307631376539
-0.46963960582072334	0.48777037823432073	0.655404569788352	1.3473202050775375	-0.27206233881830216	1.4818599711429183	1.7463347656428425	0.5296737996275767	-0.10561715432301967	-0.32350754643917584	0.02796206421852096	0.15028149963286852	0.6125311494723376	-0.1344723462883209	0.31798598050977495	-0.42716031060623605	0.5193849279783858	1.2111386620377742	0.95172924747942	1.377991514541134	-0.17037432765908767	-0.20605032004292667	0.571932034584338	0.5954759944073235	0.17161680993911244	0.3806350620962367	0.7039880679498757	-0.7203469115372604	-0.27808074172684216	0.6315284412817307	0.20346179523151692	0.7361929511780342	-0.8876742143167439	1.283149516724019	-0.054369162553606035	1.5775657462643202	1.8490261817615596	1.2874515323877729	0.061350574533879154	-0.8534928438963766	-0.6566595061798034	1.3400265858716198	-0.023733395154544337	-0.6093032252277376	0.18498208339820005	0.26439449324467024	0.3203391045202193	1.0972810875456303	0.15690214453130877	0.39667753219451596
-1.0271708241287754	-0.04163116963454469	-1.2840879966182204	1.3188447256908036	0.08874331215464235	0.9018037692343367	-0.3228200180494644	0.6531292723821313	-0.5677319151975787	-1.1594539590137867	-0.1695959242467655	0.553118836659211	-0.5228041307012442	-0.5274755185944178	-0.6003016964337532	-0.9407353879034619	-0.23518225013331356	2.003048468550404	0.13001661088066135	-0.5701495950400579	-1.0712407224899092	-1.3658698792243371	0.42738927110165764	0.5060004234708906	-0.9522361351494865	0.2021521962825025	-0.7112086814351444	-0.6615539198030461	-1.1265570506686409	0.803003155051848	-0.7019447037274169	0.29605947189357024	-1.1828904321541946	0.5452295136265235	0.5489025356272514	1.048930064752879	0.9252063963654346	0.16991951783632359	-0.9496271810824537	-1.5798912202573552	-0.613883025939004	-0.24943759282505623	-1.112934425835363	-1.319309165068148	-0.13728986007344932	0.4849729208773243	-0.4856965007776412	0.20467780626101623	-0.24716850396893594	-0.33337541328628617
-0.3307350443204529	0.7685927099926925	-3.087622601757793	1.3132746319852193	1.03695417928008	0.2488810192686846	-1.4249536215993652	1.3965058738923724	-0.6695010562169812	-0.7705898684487646	-0.7108367053845006	0.5633493676949555	-0.2893346463735528	-1.141645723126725	-0.645623404833877	-0.9559931241889194	-0.9865038554400497	1.4436888357204967	-0.7509361774008103	-1.6927251660475806	-1.4195273151940555	-1.1820871343712227	0.06193686608386895	0.648066512780652	-1.3009827106302285	0.8600238747188659	-1.6836207304262303	-0.10487740973533474	-1.6275007938159847	0.9634294704566233	-0.9036223607028427	0.0715585853779568	-0.5394181417083864	0.0610598751957846	1.8323608531821651	-0.4642558613665118	-0.05484800912237723	-0.4125540421518516	-1.4981114663661603	-1.65221222348597	-0.17686052994968132	-2.134754200747717	-1.4918310171236284	-1.0244001353713472	0.44641491068462613	-0.074096054461204	-0.47835812480498024	-0.476773092412047	-0.5701052292424796	-0.6628099076495327
1.8545561884572275	1.974633037360825	-2.854688619308565	1.3666553793696197	1.712246386442514	-0.17478906471187866	-1.2041110543000577	2.299749272925676	-0.36269649565747347	0.4453455547381928	-0.7829167090894805	-0.38141266246527694	0.5169026674558893	-1.1413242535359618	0.27374681031573567	-0.5292894888015167	-1.1816289759435614	-0.07742529552538789	-0.9414723134980709	-1.491179974948151	-1.318648275237632	0.11031627109100743	-0.5631254461040963	0.6790829463702828	-0.982705928340313	1.6813444162082303	-1.5928960907984868	0.3956524106104259	-1.226870431769859	0.02257580588935143	-0.15119361541719925	-0.21457687737878278	0.6550506685911032	-0.05239712713810457	2.4091079063102425	-1.7593044344149011	-0.3796719441325847	-0.3306202161311038	-1.120886961602699	-0.803859110168303	0.44664908488567123	-2.4764481865928976	-1.0510822938968183	0.10298064625282366	1.0107435902691895	-0.9108671749639393	0.2913753332523167	-0.28294234542531144	-0.36327623843982243	-0.37338971672304183
3.9065515206439057	2.1286752467323864	-0.5974975545457508	1.172874151806795	1.2989823863373893	-0.4779631144267348	-0.5992465708531381	2.240474584210977	-0.026310534225082425	1.2746890205622472	-0.04277526242399482	-1.7402053799941386	0.45940486014852444	-0.25323050477243847	1.1934541507397685	-0.20423229442610089	-0.8551548872675123	-1.1818069872244619	-0.5712665226665534	-0.8913872295196388	-1.0259612594832452	1.0059566909681497	-1.1600831045205087	0.22088616746494366	-0.6880831367716324	1.445556738698953	-1.0359602845570952	0.30204298998087703	-0.32845320647152537	-1.7317571115000998	0.7398954905961203	-0.8041368035304668	1.3716661374047248	-0.10639645360765099	1.5187445101295105	-1.941437852658579	-0.23331060077294294	-0.4233260663875174	-0.31949097064561904	0.31790342556796125	0.8169565040588872	-1.100317297544216	-0.4594193318451866	0.9575595467283193	0.5438166841861773	-1.20625834778321	0.7791856400303071	0.31443770071617544	0.1481443924536483	0.032837220888407015
3.99334376081596	0.9081915108934328	1.6648410981438084	0.5566868839439442	0.08716198136773648	-0.6008049122104961	-0.5797569866712073	0.78725890583739	0.008140940151494858	0.9719119146950609	0.9329751270867138	-2.2089691412335206	-0.6171781407802676	0.7427295391758167	1.122030963506914	-0.2549751447046342	-0.5385517227517876	-1.0127416709702641	-0.2569825428096745	-0.8961963145893272	-0.4498775755299819	0.46667900715669125	-1.1601202139675209	-0.617641004883416	-0.497117104766059	0.09931656953677444	-0.9581165471841019	0.02193214868180128	0.27475460447061584	-2.667519711044973	0.8969942187819142	-1.372056410801216	1.0709373304528773	-0.3691050160966336	-0.024476344935168606	-1.0848607571171787	-0.13242258645354477	-1.077887044279809	0.14800769784000936	0.9127634841960716	0.6848972550603097	0.4761749941704627	-0.27432110405926025	0.7568560875768676	-0.7779216152791577	-0.7346479273026425	0.3738342416813569	0.37260894024935276	0.3516518686843261	0.04575964207218947
1.945701870149147	-0.6196519519835101	1.9561343258629331	-0.23186958100808766	-0.842071340402785	-0.16036428893753027	-1.068892005960605	-1.1163328525313259	-0.1836411807334707	-0.03067823819783629	1.2919285519684274	-1.1849548776181658	-1.425493711378862	0.8338926285388966	0.07604027677316724	-0.34201530312655765	-0.5947758211281811	-0.08753287766406727	-0.22648171974148576	-1.32409190801487	0.5260500658471171	-0.8377822351846751	-0.3514216487854709	-1.3068474863812811	0.19846883878482877	-1.0065790865633595	-1.4641847051998773	0.4373233315583311	0.34485319256160074	-1.7202722210844796	0.301750029912174	-1.3751889341720906	0.29292131823727646	-0.7083529478605196	-0.735762299537754	0.024943460951362836	-0.07947153745219362	-1.5135456592095926	0.1801067277480026	0.862124816284711	0.16411556636490363	0.772581613139891	-0.29560491112747495	-0.14922978772711434	-1.7609839308949682	-0.0010893293184412714	-0.3191678581855874	-0.4439347566365789	0.017207202855790138	-0.18057547110673003
-0.6926188664146438	-1.2617115895120525	0.31787568846182673	-0.7584603292469958	-0.8918353483065319	0.9210666533936999	-1.2663980939565094	-2.0518206106038375	-0.23832400194838388	-0.6740589141362634	0.8692362710191402	0.42198970416026604	-0.8855814421935294	-0.007998492496073114	-0.9760718199962276	0.031000349302557857	-0.7356046084462117	0.44742323225105607	-0.12006907211545487	-1.1384700258564893	1.4748507504963033	-1.317739457622016	0.6915079149423223	-1.387062961318216	1.5831479947913751	-0.7490370282818812	-1.7397926127933199	1.5830650416749161	0.376064193880358	0.2533570392745576	-0.34532510912336245	-0.7908789173784286	0.016207664067056392	-0.7637487661783443	-0.0919873253197218	0.7094555308538528	0.38200033240455505	-0.8135586652439266	0.3629101878326949	0.692194390898184	-0.3968566226768432	-0.14838291022733835	0.10234532020240819	-0.7455074243357461	-1.5064677753111335	0.44917665611251	-0.29407821871612644	-1.537053110965973	-0.3698093330821019	-0.035667990010690945
-2.275341702829682	-0.9359698420136255	-1.397124491010554	-0.8331456534699253	-0.5487577352554636	1.9156291967969858	-0.7751359237466018	-1.5602764721831182	0.09926769594580515	-0.4025381423212749	0.332606155407926	1.1110073339521245	0.562389743286876	-0.7213863405093011	-1.1615796122424096	0.8704026537854503	-0.3466536464139491	0.15393346716123102	0.3405506307468024	0.1338782885645454	1.6270729658199636	-0.35081747262247426	1.0669139546986484	-0.7985907502775256	2.736178692852414	0.360294758753508	-1.1108593896520946	2.3155308653873656	0.8344275975583771	1.422409700493283	-0.4715482372284532	-0.20119078767520243	0.5554712304967536	-0.3926856154468835	1.0091325631375703	0.9358911068782345	1.321327876152524	0.6581996867950698	1.1324556372844103	0.8343531367463036	-0.6212599970353032	-0.967311318885769	1.1050164493004904	-0.4106278885948521	-0.3028282288309625	0.6069120393272239	0.5607742921473429	-2.006761839850647	-0.12731344478444334	0.7311522323624505
-2.4143731925633376	-0.5338295124912049	-1.547342418129776	-0.6237012010736669	-0.5945264439678555	1.8279625452789006	-0.061586086291531256	-0.4480821890801935	0.7514808707278895	0.3391414996667385	0.38811922871436777	0.41492946490624516	1.5327043388122121	-0.37203645195276963	-0.553174967618305	1.6461859968333674	0.6788289410290558	-0.36489335023923475	0.796819856355102	1.686780818415934	0.7657036675993945	1.0039232389213022	0.48285053575809367	0.1544727652434906	2.476631091879302	0.8172997155382558	0.0898633519271781	1.5961680736256123	1.4537358061053938	1.0429307364318534	-0.15438440087977148	-0.08659913745010166	1.2604756595701747	0.15483370040192176	1.3649255430876965	1.108479788653502	2.0134715136318198	1.4248544192608057	2.1199782109174943	1.1405541609399321	-0.2753790219355177	-0.6726357256560181	2.1118720720652098	0.6105085187275443	0.8075086632196166	0.7998034467653263	1.3416861291004236	-1.4838935366149486	0.8240129027065227	1.6037568164735043
-1.8088162988531096	-0.7569679995281758	-0.24232632547280522	-0.42374450543483183	-1.0247475538546613	0.5217784288610137	0.21177433988749364	0.24212496412405346	1.4159616469957321	0.6823983593314371	1.0163764639169333	-0.6730644519338206	1.2942747535653454	0.729048433084662	0.09957316809259294	1.8534814399170096	1.5843767490010843	-0.3742276250358513	0.635012649353437	2.282317379044021	-0.34652482059907236	1.2913222992975044	-0.4097459137462257	0.9770894996458912	0.7830206187477022	0.0003932799639005485	0.8799096099668811	-0.14892425303790413	1.500171217417768	0.09653226361395388	0.1537412721017759	-0.28137717587142586	1.2829337027054568	0.5053718018253333	0.7316321860181559	1.4447033106416816	1.6515166100063814	0.596994591956555	2.476795170589822	1.1694323861616749	0.5578532484486911	0.428776503938497	2.317539618532759	1.6055014920531914	1.1258250077529093	1.1165719147050215	1.2595790827829028	-0.3854985654446452	1.7769561702082373	1.804616540417935
-1.16739861254258	-1.3708335478594436	1.1312402819041065	-0.4165246471069918	-1.0915052220516843	-0.9393975764127986	0.007759657949315958	0.2349216501213352	1.803670821446822	0.2773840984247528	1.5821955354157067	-0.9129356235946716	0.4164742021111422	1.3614092996201672	0.3527272413479716	1.4894235501532098	1.4190574995035337	0.09348703094686919	-0.14298906642982864	1.613781386054801	-0.6963874205819547	0.35086258828408556	-0.7146386209201988	1.1731308858215466	-1.0190064164096677	-1.0954187395210637	0.7330193979195212	-1.3588205507544981	0.701604297171271	-0.13172754855243413	0.2011813266912336	-0.3112388806648736	0.4702246253185186	0.5338900220259473	-0.16420701088253536	1.664828222323263	0.3611167381843182	-0.9737744049501721	1.795828781532677	0.7754652281669097	1.3947145438769875	1.2531263126317984	1.551180704149254	2.005022574593104	0.8074064016703861	1.2722090461345856	0.5531488758490971	0.5023663090779263	1.8928961310266907	1.123168261642613
-0.6324599291672465	-1.6369220219613305	1.5454674582247938	-0.617244674057917	-0.3681236316425174	-1.2987522011611854	-0.13939676060238615	-0.0810523447289132	1.7839186971287087	-0.4159824098270318	1.5870704623026703	-0.16620211220603714	-0.13275409217807746	0.8121168621495928	0.541584684024909	0.9601849536229465	0.09407771750562927	0.4169650584917296	-0.7272116431879163	0.5793105524300867	-0.11659493106471781	-0.5920864492893132	-0.2325877370035235	0.5642675862136404	-1.619908436655471	-1.144606291919417	0.1075062059416207	-1.0441089044020633	-0.3087170591189339	0.4181056725435554	0.10571265618886481	-0.11495282692489009	-0.5700124341145163	0.4318329014460027	-0.6200294642347229	1.327545748162461	-0.7859575446099666	-1.5720273021761524	0.574426802181696	0.2638078639534202	1.604686081978836	1.2040719818948358	0.4561162235098496	1.6343626147941157	0.41466367889325706	1.0510391039573976	0.10947690485871371	0.6504432553105995	1.0254248354201703	0.13601940764822998
-0.11491556363583644	-1.2414912654393495	1.1574669768934875	-0.8809458011516006	0.5838709765611553	-0.40673642403627	0.13595501181780495	-0.39970158477817685	1.4153512780916866	-0.7318227747156849	1.1532247116290548	0.6617801247800139	-0.12376784336852914	-0.2935376580224587	1.1880685739439494	0.6505043890035271	-1.3712366207060143	0.2566859161222184	-0.35707400016451785	0.2210950329572284	0.5718227940537702	-0.4277776897152406	0.4131217834008516	-0.39674549986597585	-1.0391059433566079	-0.13268348347238906	-0.169640747589365	0.1670218369022418	-0.6230567701824317	0.841179995000552	0.04469074510621748	-0.12843637329726218	-1.1538417255466857	0.44211501641493184	-0.6059485860047292	0.4046985757644058	-0.8742238290962062	-0.5293268615313347	-0.2719243684605553	0.018473357099461983	0.9829799225052949	0.6649188840733418	-0.13214213787905632	0.6833083299230392	0.2372842101189478	0.6708281075789151	0.3742095102424935	0.12745431197085577	-0.12139564724265475	-0.37505985937360753
0.251381715648844	-0.5888130817995385	0.6356948810299369	-0.9122800203643819	0.8002289723027164	0.6482001398046834	0.6132158677930618	-0.7614110613922651	0.9104589334063886	-0.567867362594239	0.7577540822752682	0.8204669084120592	-0.0811340660697973	-0.7112550396544578	2.1256280803914245	0.665145050812169	-1.7931840075794307	-0.0635171645200092	0.734716055364326	0.6207768253184687	0.5376611484341175	0.6184238762149479	0.5384510543271291	-0.8162891132817346	-0.3819585254169312	0.6601337799161981	0.13074533016364312	0.8468147890011372	-0.06804440823276699	0.7329373579214782	-0.026874542342053862	-0.5999382618730074	-1.1106974186741703	0.5784023345388505	-0.4178029702968178	-0.5870166793749728	-0.10193192973836608	1.0780990991514223	-0.28262268870398516	0.12716911101450146	0.10020988970358895	0.3207577848860349	0.07997678716833616	-0.36373419297990695	0.1476999484189483	0.5491850701182468	0.8979804795122143	-0.5330155421965997	-0.6531470756946742	-0.13729433510565395
0.22988533771793238	-0.24395008991629244	0.16851621219333138	-0.4226376541334089	-0.010644775326357242	0.7166391521621679	0.8550101489493535	-1.156639554783513	0.5040044367012173	-0.45270087807143583	0.6306311337510688	0.4821105266389418	-0.4191457144377009	0.022709679196190546	2.498178410248998	0.8744766881239907	-0.9867685422983513	-0.0768258938739204	1.4524797158033054	0.9632073916648222	-0.16124285816130995	1.4153429100636483	0.10070443120860545	-0.1893636978062413	-0.46660770623132597	0.2009223022990852	0.45237976977946925	0.36987684980111046	0.5759170439741819	0.7402108525157136	-0.26953049613058017	-1.0886088027073868	-0.7387121200929898	0.6209896719709455	-0.0722331995182214	-1.079193444027348	0.510995107605533	1.6981849773166384	0.1901790695318369	0.38779259217652967	-0.12321684538237473	0.30003020706444206	0.6889382463199724	-0.9388734865729955	-0.04955252374273728	0.7772551324208755	0.9378307174341796	-0.7973960748554798	-0.3196737609631632	0.4680781559653385
-0.1063550734844867	-0.3230535947298394	-0.5187900745136743	0.5425153592949824	-1.2052618679270017	-0.25497526234415346	0.7826553824327465	-1.3102963989921503	0.24763307629620154	-0.8492843223004164	0.5316399319187104	0.2562192907340938	-0.9472486805335801	1.1365590870142455	1.7201905266132778	1.0306518190056841	0.12996940072999896	0.18702737474073303	0.9827648772644815	0.5510701909858811	-0.7891427440176124	1.3021494891809495	-0.4240993882597909	0.9170280889009449	-1.0223744939456456	-1.1632258487281657	0.19623576992525443	-0.608058145468907	0.4257234660533674	1.4643899003804628	-0.6579172675225531	-0.8904239753210565	-0.38188389524930777	0.3766796173574013	0.6107949389480543	-1.0210705938668092	0.2884766561423958	0.973650805264928	0.41614506796740486	0.551287314722453	0.6278555081182723	0.17685849557186567	1.0433760254707873	-0.852764533137748	-0.3437778965087653	0.9961096557530362	0.2778516363706999	-0.559342764409912	0.27295033443611827	0.8525126579013881
-0.3487124526712663	-0.5380911862074516	-1.3543255798972276	1.454642717628794	-1.934306050350777	-1.304334184938148	0.7056561099541737	-1.0886110003894638	-0.05377465050959673	-1.496538267959885	0.1056906212801548	0.29506801293156176	-1.2581687060888216	1.5647082449952339	0.2705930718900148	0.8454448432206524	0.6025999906225114	0.29271084204340914	-0.29262530332679415	-0.44664107645939966	-0.8558542290076222	0.7078100671413224	-0.685805805757947	1.2972650547084517	-1.2622432372622014	-2.2085284231593376	-0.5093994201795508	-1.148646213254869	-0.5024168286531857	2.3194382679161665	-0.9014992827196904	0.09903508124242813	-0.1711028465681578	-0.070744882365674	1.4163419514035842	-0.8534907975477299	-0.4197642596547424	-0.07515239422558558	0.005089811949985805	0.49079368422634084	1.5992119616610974	-0.2948382314831698	0.8014335415669437	-0.5945920621840668	-0.5993183470832429	0.8402635851495299	-0.6219168434149083	-0.15645738313357122	0.27796643967540896	0.7430394331529149
-0.17745820256470093	-0.6883090622792709	-1.6234239993375983	1.6676149366505446	-1.8536191338928705	-1.533061870920764	0.8497215290897548	-0.8451158429762101	-0.5779469715459639	-1.5713122415593128	-0.6266323526218288	0.22269265570214622	-1.271014069003761	1.1084021603835783	-0.6726474923352063	0.17088091885524953	0.4581981058559313	0.03754796730265125	-1.1251008536178553	-1.2492888748514137	-0.5457098005748937	0.44218969703922134	-0.7560342873001594	0.44115182622454463	-0.882754506243409	-2.140552192478977	-0.8713967846616305	-1.062669442940665	-1.2250993688230245	2.050783317401631	-0.6898357408016557	1.1854313816657134	-0.08083879277544691	-0.3861294781303606	1.6284346037209119	-0.8922606144644961	-0.7421072241639759	-0.3551070405120137	-0.7606585982453299	0.2521986258751788	1.673318196428632	-0.7193835804026926	0.1540354969736154	-0.9053977879047318	-0.7437785151537941	0.3876354338297664	-1.1074285595457145	0.059563249355455025	-0.5244395508468874	0.34268367785591025
0.3265976634650739	-0.8792375105894215	-0.7465793246416879	1.0444515343130705	-1.07227963343343	-0.9266983872603207	1.0506652422369749	-0.9713421147747539	-1.1078063271891676	-0.5613914225827584	-1.1809858391123884	-0.14107363676036602	-1.166378083302839	0.48348477718826904	-0.4078275034827775	-0.7355923829270783	0.5179574158999024	-0.24913365204588592	-0.6200139580498816	-1.279138330680943	-0.23603659018344317	0.7166590930580681	-0.7923828475138516	-0.7298136396805386	-0.21837565940341663	-1.1406815013536984	-0.23391633722789326	-0.7560109057882677	-0.7436925046136265	0.3599392064491362	0.01566356531882356	1.613383468519118	-0.05545813350180369	-0.2933523832987417	0.763622296953355	-0.8610053138361149	-0.2777640149304007	0.17146119631678933	-1.203017720158758	0.08134854845724339	0.6181866536088771	-0.45881250515003497	-0.3657988705262726	-1.8599554821202888	-0.7763495619624	0.06708585398185538	-0.8197582869595589	0.1555910797618355	-1.4495521419645079	0.09426716597792213
0.8287211865963854	-1.213356455966007	0.8242125127605523	0.14084005313348488	0.24733729648281408	-0.15033793789678385	0.9721354547240239	-1.1450301799842597	-1.0551055492751007	1.0645990058375339	-1.0213940344106376	-0.39079208744885463	-0.9686526902460034	0.3277907836158464	0.6015946932749928	-1.2306366480859217	1.259090759719066	-0.12754541505499278	0.9216935850257569	-0.6284849770992833	0.08062245763472452	1.0576321203374757	-0.667118058432861	-0.7944532142506174	0.40196153786114835	0.15715669070115948	1.2129311289416447	-0.39831585080592025	0.9403289330522583	-1.4942195729562961	0.921580180229332	1.341921774242498	-0.028441661773548184	0.11481543777366279	-0.7227589989224382	-0.21231877526245707	0.5653076931850938	0.7266865838670037	-0.8456506923724473	0.33719871987995054	-0.5297879582103732	0.5976921612483431	-0.3058988408129943	-2.538076581990355	-0.6749986116836892	0.16315223295906417	0.1333191793955656	0.5222205984884373	-1.543469703310634	0.28404204636656344
1.0599193559462652	-1.4390486811838634	1.8189805723512171	-0.35195364175842336	1.8728783524357122	0.22244921933207312	0.500844857437918	-0.4695791187898888	-0.05374209153167118	2.1402251532281893	-0.09098954486410747	-0.07864139086665824	-0.5204330461226369	0.44930637250043837	1.2576775772595847	-0.8147227877267353	2.0966060939653737	0.38849422487415575	2.3380483376165158	0.14898786628864877	0.6450011052061405	0.9878282182886329	-0.14565059555587417	0.457452610297951	1.0171941483661822	1.2720199055295658	2.4863750095100436	0.2661300961719583	2.7306758474728916	-2.0039032030195085	1.5753139526299786	0.9540518105421426	0.07250516153212443	0.4051631739511749	-1.7352977665504619	1.0482362488658805	1.1243956691599228	0.7612587651313304	0.15145671148680617	1.1497782622839265	-0.5176518050445187	1.8050820284305933	0.32282623095064455	-1.9195802458892217	-0.43058690191966303	0.5234076153281907	1.211633057788388	1.285447538673042	-0.5673550641884163	0.766567255780569
0.9171975437479658	-1.0990276862751855	1.3757513766505152	-0.3141069519764379	3.175085180010497	0.13196772247907157	-0.1710967193250697	1.363642069879371	1.4493159432239828	1.8123732593845447	1.0331870741064573	0.5688439845137889	0.1081648169959517	0.20345040782130153	0.9384690152977957	0.26796167612259564	1.9647977556506853	0.8463128990182243	2.678409916554223	0.5265045641433702	1.3509588064342462	0.48906012455167563	0.6368594986714398	1.5812109978550395	1.6424521335300017	1.8837042493425045	2.560895662408564	1.2430277592136607	3.331406284712718	-1.0731063650582873	1.6044954379576284	0.9051549856547189	0.23398200330037772	0.207641626635266	-1.6043849464118716	2.0344561267328864	1.1429116836764706	0.45430429225120367	1.064518809595647	2.061613572746114	0.7185610153975486	2.326842070167533	0.986170869670205	-0.1438383633418737	-0.16922714730149108	0.7722465636122937	1.6438295264087157	1.9242003750574561	0.6551092038119471	1.0281965859760784
0.40603881636716593	-0.060254667440123436	-0.06697861526581296	-0.22723287773481562	3.2897694474836126	-0.1628413708088133	-0.7761597273632125	3.300544999878902	2.3794805079007144	0.30641992764270753	1.5501401293995798	0.8060991317018699	0.49297270274949917	-0.5375812300753947	-0.01925107455474476	1.106099682212117	0.55540428771583	0.8830986865140867	1.9309890844755384	0.3062035460196572	1.6719107069729156	-0.19613662644271512	1.1343098944894776	1.0324569861240693	1.8793458043249875	1.6934048398560997	1.1950259806893235	1.8691111223438022	2.3038301661023084	-0.017846510878755245	0.9110746344211623	1.066680051952444	0.29459873734853537	-0.3814536907634367	-0.7018729347778064	1.719851163417144	0.8156942629237787	0.25579710187279686	1.1701919904055378	2.189384367236032	1.8913578733999385	1.8657682879691113	1.0183024234637024	1.405257388172357	-0.10476736349720657	0.7148807178177847	0.9237677872491599	1.6904566804813308	0.9636335960716109	0.6138546983510094
-0.3032967753730859	1.2068032714063808	-1.2039215410262003	-0.507322642922911	1.9431305561740577	-0.4251576546579922	-1.150546001923408	3.752659077754745	1.9924273489606816	-1.271512863210338	1.1066289129574414	0.26354693259023476	0.35445089764994964	-1.072688157531967	-0.8570314087900216	0.9612888106368703	-1.2063530343676327	0.5787473059075945	0.8177546740267776	-0.340070369903826	1.2862629263361935	-0.9063564525831758	0.9574227643290516	-0.9673520871977302	1.3056028381225262	0.7270071482082405	-0.7996464781015185	1.4430745094058128	0.3764928486266426	0.01504577723006539	-0.22703850815896817	1.0220138610943112	0.06817983393182878	-0.8462382029604737	0.07595396522874118	0.0887424853978474	0.37247712775943825	0.2744639548787506	0.37446696002903956	1.0123399683812644	1.6911345294861124	0.8273269454211395	0.21802793041686272	1.4880889488361935	-0.2794913299951877	0.4577553871433223	-0.6191143307622717	0.5008908534566044	0.011563361190421766	-0.39528411769228905
-0.7972950178661937	1.972240586851365	-1.1366181466355372	-0.9873466994124576	-0.0059372987652620566	-0.5108321069882628	-1.212899155890144	2.2846097418908498	0.6426159624967868	-1.8603976491797058	0.13290815349470217	-0.5764359384396891	0.03172450789527147	-0.6541749361905417	-1.2055226208548904	0.010238920330112231	-2.0091181508075655	0.2544907189568356	0.025923905436868656	-0.9654334102559005	0.5453970683254787	-1.5134753192046666	0.3626003299473325	-2.5022731177927624	0.20187181473976676	-0.3126650040223445	-2.0815911469835324	0.17166364729934627	-1.199576678312593	-0.7700606021830989	-1.2355742048670344	0.6019689285870974	-0.43002376878817217	-0.7632114040846238	0.2747182804335043	-1.6025915901415102	-0.15712446110389316	0.28758645489748913	-0.6669256946805427	-0.9428489894334794	0.15148274741475715	-0.146961777291494	-0.9001723672095067	0.3550118268238216	-0.41653396457097275	0.19102218982472854	-1.8546878127435025	-0.737708820691296	-1.328364785954136	-1.346832383447659
-0.6713329865854288	1.8834688958754784	-0.15266531827699792	-1.1876530276222048	-1.1882955748943305	-0.3034443105248759	-0.9481211062282343	0.16432206972828337	-0.5338100654906505	-1.2282421107147516	-0.5308317431044778	-0.9548012071292484	0.1662950393501397	0.5288936172512668	-1.2766574633046608	-0.8705473263274727	-1.4129718444595787	0.0760477105260103	-0.3256936524116676	-1.0725923309979901	0.08342767758731691	-1.7261588882520738	-0.006917414751299549	-2.0327335883456903	-0.49420593802228957	-0.47772600995956893	-1.7775141850235279	-0.8767581414295917	-1.650707338406281	-1.3464427044602079	-1.567731102925589	-0.012002301477494664	-0.9121490991803453	-0.2650532609252812	0.15388483458135455	-1.9294198118295576	-0.7678233758380898	0.16911677147112653	-1.1217060711819622	-2.389263405920817	-1.4489396636797542	-0.7182076839527688	-1.5270101136275798	-0.5555838158809503	-0.16016220558405475	-0.025933767364469586	-1.7915015453404302	-0.9167975517724994	-1.7781455176452245	-1.5787440887584112
-0.03383327123514333	1.2395442132855443	0.6785733787630828	-0.9746098355120849	-1.0116577127985091	0.18733723075090974	-0.5225295451843749	-0.9820216562103793	-0.7558118682053964	-0.0028334203252099624	-0.4310301463110372	-0.7214243355479881	0.8750854845280693	1.3462297229981754	-1.4021098761822128	-1.0513946591611887	-0.19318371896275313	-0.01753229622534836	-0.5695779419979116	-0.48239348741030025	0.04899255202894228	-1.2740082608200736	0.13484115321485327	-0.1251820088566138	-0.17188471649021148	0.37917365124615093	-0.21823966133303127	-0.8891390730897674	-1.1874759329032172	-1.2030001862453001	-1.107415439867729	-0.5821356510756089	-1.0092541500639294	0.06204555577778182	0.09063521482582615	-0.7220510313681243	-1.2766847360801545	0.0372194149569805	-0.7468266874297086	-2.427348013107684	-1.9636503159225651	-0.9596744810840823	-1.3001437264939575	-0.2564418011308049	0.49717902639856915	-0.23446062953862132	-0.6173967452074465	0.10208415918248301	-0.8958482416658923	-1.071793587302539
0.3936489374488141	0.6417103142867601	0.5408344913223243	-0.7063467910292309	-0.1709017006474812	0.6636076007413336	-0.30384935971511357	-0.8555328807695295	-0.33457759607636045	0.9165335029268158	0.05723011061880728	-0.40773557740257393	1.4821027900696504	0.8068707599922098	-1.6020466986605557	-0.7325675227977367	0.5082313622368293	-0.07624438295362666	-0.9817762217964476	0.3993185436026882	-0.0008887640006816221	-0.3499907647379622	0.39678053514788314	1.1764832207516067	0.6962925048650948	1.221488579019978	1.2627888002585035	-0.16598986256091228	-0.6429856394475209	-0.7508984450396761	-0.2864499823564428	-0.988941262744353	-0.5533880060591346	-0.230290634196545	0.023862063138050487	0.7311583326391083	-1.4505994042219479	-0.03104789547571813	-0.07865742715969913	-1.3920224602890603	-1.443191380629695	-1.071848974119111	-0.6111830648587163	0.7387991517714013	1.1038290307138214	-0.4312580331154504	0.38422376413246173	1.2400052707416709	0.5260809994783957	-0.4726777574078545
-0.039546748200758534	0.40490790628041823	-0.4821362673376819	-0.6775440765679994	0.22625254836824557	0.6798925929530719	-0.5622522110293569	-0.5135645409717119	-0.21206410074939963	0.9975425083271328	0.1406347968621271	-0.45799066409240363	1.2461689870770847	-0.8840384426156065	-1.655547835506626	-0.5342505764036218	0.25407392477977764	-0.02587623163843031	-1.4532280835983782	0.786689480334967	-0.3910968070032348	0.3818320433265807	0.2220912955371947	0.6141930526383925	1.0403751919305977	0.8411340312542033	1.4383857089752001	0.30912256395459187	-0.6400236506580591	-0.5115485744049547	0.2746561094262483	-1.1237179501250223	0.2857137367362662	-0.9970646870170297	-0.34014784513586105	1.0123926777749184	-1.2827617820074828	-0.19952118064583568	0.1576261749636533	-0.4596337086528658	-0.7976385194326678	-1.1094515347013731	-0.14940299243049834	1.1597327927185002	1.1479769337291585	-0.5532075123742601	0.15411174771991137	1.258322715311733	1.2889417734138002	-0.40170715288230485
-1.083531401071486	0.32836099237939725	-1.588448928361839	-0.6496845120271217	-0.12276731918311312	0.0983355805900509	-1.0926976080260025	-0.8108426450307794	-0.8532492152946678	0.3478666649233635	-0.5183077805675794	-0.6735314839234231	0.23624428259334876	-2.4188442939105546	-1.4392649962060746	-0.6921592687155879	-0.4530204411153113	0.15373706928731282	-1.6449477256282512	0.1744981009882706	-0.7922670881399564	0.431311214014971	-0.3992889969018092	-0.992264315404622	0.39625715381540544	-0.7429251076090334	0.2898575708274578	0.009303357495083934	-1.081784153463318	-0.4108911749322411	0.3120165305801093	-0.8598495158190903	1.079991661202421	-1.6529608395762967	-0.9445953782447324	0.05576116377068448	-1.004470686551181	-0.6349950315915619	-0.22443980564777766	-0.4347986920158818	-0.6626892314277859	-1.0004437397432495	-0.19772927969424337	0.5338779826918222	0.5757408331427575	-0.5953089985888986	-0.983390401865448	0.03858882757447593	0.9301389422627664	-0.7965178939217896
-1.6774293748819138	0.02647292356678681	-1.9303994213464495	-0.1558457972340429	-0.5726762180065028	-0.6500989226069248	-1.2719005166945523	-1.2908315493286362	-1.7484393304669	-0.42659165976790214	-1.4045284528742625	-0.5665741356977129	-0.7174547040243469	-2.5728755907854963	-1.0474415660571463	-0.8784750398833122	-0.8249119835038317	0.2850195336820427	-1.4097771275211615	-1.1246926179232914	-0.6445155279022036	0.04813277538066563	-0.8981326412839388	-1.8174248203325736	-0.621951974484436	-2.1820941197041632	-0.9681286104859466	-0.6761840727385484	-1.407665784593052	-0.1293346422228777	0.10644720064661908	-0.2954392073458113	1.3708815327487018	-1.7234581487037062	-1.3012390528038913	-0.8332572164680768	-0.7999294709361975	-1.1704246134724692	-0.7939789558469285	-1.0473312669168835	-0.8660436193901588	-0.7512713479142568	-0.4592990975948069	-0.349855460129848	-0.12262564686555578	-0.6538998551399776	-1.6855567165848662	-1.2989518954178327	0.007524673765244115	-1.043680928765436
-1.0598649487204346	-0.5489397171280517	-1.1994683090363545	0.7962062541193431	-0.5037222544432125	-0.9107581795044124	-0.6450503985443523	-0.9155852187157272	-2.028316397557137	-0.6350130513939082	-1.6898464662324666	-0.06329511264394305	-0.9066704192177468	-1.3050417022857246	-0.614250514188997	-0.7688258482383656	-0.5165355100999842	0.1736126684820901	-0.992436766135832	-2.1611369908975457	0.0032706867734072923	-0.07289273399711342	-0.7982738331348505	-1.0814132674198687	-1.101833903278019	-2.2159294924883945	-1.059880614849618	-1.07527065692292	-1.273632740080828	0.19472768407695068	0.11375261728580303	0.12574896914816655	0.9564814921528053	-1.1834709851924736	-1.0489357651609528	-0.45909131109015033	-0.6131337609885618	-1.3923026804914225	-1.0799157904556358	-1.4474720716052247	-0.9368484020392406	-0.533440740679987	-0.5331701067945446	-0.5121375835410925	-0.3493593551558967	-0.8057142792317523	-1.1060583578456902	-1.559682688540262	-0.6229422841465838	-0.7254420842166641
0.31315940011547594	-0.949163419964367	0.214663603912197	1.587620853660231	-0.09295057753812509	-0.4666281684064569	0.5366944965967545	0.39296616167525544	-1.4159420125717175	0.01281013483797524	-1.1201134668356938	0.4323820529050496	-0.3642607221253617	0.29561250203263334	-0.16816624138066136	-0.49079893127039637	0.23771499602643617	-0.10782564372634443	-0.7657579151071657	-2.1511936818627317	0.42595422489785106	0.3372150531674729	-0.24810581017093775	0.29615246966486525	-0.8259408092052342	-0.9806030997169118	0.09397784328449954	-0.9941676036783927	-0.8949974224407542	0.10866014897166533	0.445991199330539	0.010387270872706297	0.09757356224718214	-0.3113074921939649	-0.3827214609126914	0.9127402564409373	-0.2955378314051787	-1.0938364329250951	-1.0472585804504217	-1.190858688028335	-0.7745563267133869	-0.5148763262155458	-0.38668686941424457	0.07727641240027508	0.09115457655468652	-0.9865809034292164	0.20066722710072915	-0.6458342864144004	-0.6131532778913255	-0.06950282091515957
1.1964387205660791	-0.6271640220535946	1.523016979087621	1.657686793889252	0.055228333485739155	0.21778856193896567	1.4591259386079016	1.469215181124434	-0.44497190969469125	1.136289292790514	-0.2563396427275323	0.6556108708454443	0.4230791059455262	1.0988446710749284	0.28268107108222224	-0.3392792158053645	0.9736812585718145	-0.2643564420984345	-0.790501045618729	-1.1358072712097722	0.12052265705494085	0.7689244181118906	0.2231114700521223	0.976726408519044	-0.28478022311662	0.29798669009784445	1.3192559406817164	-0.6691141129391931	-0.6946636091943277	-0.31062817252954056	0.781456250471176	-0.42636712725976594	-0.5807991461260972	0.6169493183644111	0.22707367554426022	1.833507776186641	0.1423321044805289	-0.5194973848047532	-0.9243810644532049	-0.558121191343402	-0.5925581130562089	-0.6254363944444278	-0.2552238483880098	0.6860869669739921	0.8847684460496874	-1.0462543740811758	1.0080090455272899	0.48478797555360076	-0.18425318728728507	0.41387809263638387
0.9261969790142648	0.4682788355234484	2.092497036793984	1.1259252244377604	-0.1906527612287205	0.4769969942137888	1.4754171506621565	1.2798400938085333	0.18511396320144632	1.9073533009010506	0.17676207568300625	0.8462623753478555	1.1241688715150144	0.9219405625138838	0.630304968920407	-0.24164833541899386	1.318175125106183	-0.13669976807583062	-0.7297547520812507	0.14614937101007103	-0.4829735987289209	0.5955009365784757	0.36376827749098245	0.6877595537890384	0.10679425824911161	0.7475286155853227	1.4047155541111216	-0.2141543449850686	-0.70842723936521	-0.26157197724967834	0.7806654962187657	-0.44193881305039434	-0.5684233295817138	1.3867037728395404	0.6087399713823778	1.2630185134802616	0.5425355034289072	-0.0911353572579309	-0.7308051120029105	-0.01398409167001709	-0.4068532442849898	-0.5677722313875901	-0.2013241921221131	0.8908896381468782	1.5232193964559382	-0.9102552151588212	0.8127078177016658	0.8997324344752068	0.3782023620066453	0.5775178585955788
0.1333190019745585	1.6963179609636863	1.8661368261623164	0.5506657320271646	-0.32172542451069636	0.1284429056980885	0.6683841069323436	0.1856271100237375	0.2838267554636352	1.702738337735652	0.052876057467536944	1.2982727180253968	1.6215180763379624	0.46925457826004235	0.756102610576515	0.16387187998386538	1.058802665304987	0.119751305701385	-0.2746170196899431	0.9922888745873356	-0.5024815157443738	-0.07162096443656742	0.41891574830189415	0.20312029699277281	0.4097635801162169	0.622419602867713	0.31148481689301405	0.4791933957084591	-0.492617608518122	0.7692911308504649	0.4919477981781706	0.3873465158130986	0.022842977984754615	1.7282674036312013	0.9453873146124951	-0.29597529043433995	0.8369703884392854	0.026339279520657753	-0.23977329346048376	0.3387755665558388	0.029679071207897145	-0.13972889723873536	-0.00823145681042735	0.9897989756450397	1.6783403801998462	-0.629907179143759	0.18894031860693947	0.5513176434985732	1.0156435028684745	0.700155187186939
-0.06986838425659471	2.179605773274884	1.2835097005237885	0.16619778177393674	0.03899441040341912	-0.39459293982078714	-0.3142977339229436	-0.5340265552392227	0.16354979168395387	0.6459109359123263	-0.14617623747263384	1.7279507124724927	1.6274184403368979	0.41805087759567633	0.7195010304001673	0.8775145956889504	0.1645433505565719	0.30240560593498345	0.39363895510984004	1.293982464361048	0.2599017032647126	-0.46665840283118376	0.6691548857861398	0.13679330199079645	0.699027005254106	0.5877705961101565	-0.8911251526093542	1.2433731809184134	0.31226465821488214	2.0299958115924066	0.25712131169117086	1.4938614862611748	0.4995709105635316	1.3987937112917992	1.275470094763529	-1.3549231287351307	1.1243118787912343	-0.006920249123066504	0.5493488278658832	0.6337882918500011	0.6927447036678837	0.45390309141277585	0.42396696774114734	1.2631636108153994	1.323704653451172	-0.26740512046913795	-0.18446126792700665	0.059147210639744444	1.6709624544482578	0.9263285695441982
0.5506401621873864	1.5405855552272847	0.7576004624730075	-0.3385929375704891	0.5191762386915149	-0.5694712605428079	-0.8995806837699121	-0.26774396797071653	0.1359693336286581	-0.5160218230853277	-0.0005545873174171085	1.4418661421391383	0.7240580330389328	0.7071995821479088	0.7293948729418599	1.2772689187783286	-1.0849402183193047	0.4779632159148654	0.7088733044819796	1.3892177599878095	0.9855398830539471	-0.15296654426854037	0.9448985182915376	0.2267646253286238	0.59571841661739	0.6484336246282832	-1.2244335778450564	1.4205727869261113	1.4171778806602076	2.061304841363443	0.24962840973793632	1.7555262432592666	0.28575198033650073	0.500894063191651	1.2448547723410577	-1.030974587034475	1.4294108877131013	-0.01557632629254198	1.1539229684841545	0.7981855330396901	1.0021068202560637	0.7109034636708583	0.7665441819189692	1.2736715547787343	0.6164696616862191	0.18654837269281727	-0.4014192331682658	-0.14315101696380747	2.0328361616602093	0.923418636913327
1.1054696492611438	0.23677116556058594	0.264236659794048	-1.1758537241251752	0.423363884603741	-0.3311882220509923	-0.9939657707069903	0.25688076935843607	0.1895045477516407	-1.1109710567782918	0.35102151455239144	0.23128478897635252	-0.9558842249863012	0.7611676467192883	0.8644552022419819	0.7777687365227383	-2.0626430825793984	0.8150392381261827	0.3610544136281991	1.4836413156603918	0.7960546993363111	0.33008161239472733	0.7893678439174362	-0.08768738292730373	-0.31655654174178016	0.219253576398268	-0.7702145182006583	0.512878268302121	2.0313402585488207	0.40436719971482993	0.23772496650282193	0.7068447890096244	-0.4103236857053202	-0.4142451198580028	0.5913086762641533	0.0830185963982691	1.489367874985858	-0.039248801441570974	1.074266500368696	0.558968943868768	0.3995569226072903	0.36073930206162	0.5616522300086518	0.36010295117607755	-0.2509808671424083	0.6979263418936107	-0.9301501725324627	-0.2277878040151032	1.7443403795061887	0.31171728765724455
0.73749415233226	-0.8350616435211182	-0.46271795270475385	-1.8643055059477485	-0.3264928328850211	-0.032365905866886584	-0.8244419390656206	0.013764660627355867	0.13053724012475737	-1.079201671832158	0.44051157455559536	-1.1431260090299928	-2.359524342391472	0.2834726236088217	0.904218245380533	-0.3567661018929899	-2.1190433078972735	1.098267999673737	-0.2692602972049237	1.355948111874081	-0.17461451491202168	0.049151456769653434	0.08121038736697346	-0.7408808729723593	-1.6568114082974232	-0.8041240749974757	-0.3818258067946385	-1.0101215858697281	1.6278383869893178	-1.588982168531035	-0.10735329661769195	-0.8365453908197024	-0.7844265070008268	-0.7715385269634998	-0.2694518982011482	0.6517159725971834	0.955971948562783	-0.20314210279358236	0.4655525927829267	-0.0726322659313661	-0.835562167514654	-0.22967349025574632	-0.18099635969274339	-1.2519686886187777	-1.0941060133064817	1.0190395076368175	-1.588627771522281	-0.5609671683731915	0.8428116303814828	-0.6830377855176987
-0.2751296204357645	-1.0916061507408592	-1.352502133337134	-1.6283710280200934	-0.9879401651213373	0.06122507117408597	-0.5568162355984247	-0.9720749806995937	-0.13767940052189961	-0.7850961958168386	0.054445837329949814	-1.6098032068423074	-2.3025077054644507	-0.35895541806463727	0.5589895311354973	-1.1762140149174767	-1.1246077163914048	0.6970214708231315	-0.4874826589285831	0.690670637927598	-0.9490851133536787	-1.1372124389094262	-0.6892807626130875	-1.0465096557764209	-2.2738324706802433	-1.5265803698765676	-0.5779940409397076	-1.9073127717422658	0.49774289233210034	-2.0277047187839257	-0.7214784318593193	-1.526630484960699	-0.3835901414496183	-0.5362237141010435	-0.5078848378092046	0.04180446290491035	-0.13881272106011824	-0.4662266781199531	0.06508946967442666	-0.5989804261957787	-1.6720191432563056	-0.3276668157333641	-0.889788686526882	-2.3282149669681758	-1.7095306148790286	0.7717121241799644	-1.471695090983997	-1.098195713008224	-0.1979153781718253	-1.3167306458010701
-0.8479051132986328	-0.6577246668943856	-1.8110521467706708	-0.41258268170577705	-0.8471812881076373	0.08947170491151628	-0.1790811716382628	-1.680776764724395	-0.5548763828232386	-0.41494891070311635	-0.5570582229062314	-0.8989213393876324	-0.771705854402193	-0.5880018895100667	-0.12196123987343482	-1.1125549769811836	0.2995687975154506	-0.6963126843096419	-0.12207507752579835	-0.3629904838681723	-0.9049936719381182	-2.226540592672025	-0.8803793394785999	-0.5716670360181326	-1.4136996043669223	-0.9439809806125702	-0.950803738563493	-1.3757830118136956	-0.5303617672850436	-0.5223133632727736	-1.0974341146631832	-0.8238137622216446	0.27380215199204255	-0.21261530328022965	0.12366878160369915	-1.0911969081344697	-1.2384077029472234	-0.6189924190352358	0.3073289626902465	-0.5479753534806779	-1.3984055141290193	0.35899640478973865	-1.0485705323599936	-1.9110914164294803	-1.8849517123730752	-0.16506743110156505	-0.12965298843927023	-1.379827462035216	-0.9385134329814834	-1.180035210995858
-0.4342818614008676	-0.08094021356828741	-1.3029883059174687	0.8135076548374448	-0.07563481810060582	0.36242874316237644	0.3128056272439011	-1.3930955295060148	-0.9996125531670164	0.21400079843138503	-1.0045532523899616	0.19636477422896018	0.8454716626669564	-0.30509127480685616	-0.6755799651937389	-0.6319344823868834	1.2032317123999532	-2.352620602087308	0.18532557639014277	-1.1003337196838336	-0.4853260341172654	-2.0623479625214713	-0.3749746048905702	0.31152585071713806	0.28765192111284543	0.7817338769658513	-0.7365957137363393	0.0572278229333664	-0.9023468993727937	1.359733363579076	-0.7962313839584759	0.5293973388124475	0.24416466056782923	-0.1951779139737665	0.8033462611157197	-1.5895415088622757	-1.7164616348170743	-0.5226278448117874	0.6975267118182555	-0.09959736447725176	-0.43855970385598664	1.1982543229295228	-0.7913738696745479	-0.5142195652587868	-1.4980794520373106	-1.343387396228293	1.5160069101108684	-1.1090027288486835	-1.366107853991852	-0.7491655263947592
0.29719529562059444	0.25138432424959023	-0.08767771537738706	1.012885376686688	0.46422687395854617	0.9019562283356575	0.7789038831290772	-0.5095003835571126	-1.3106340683103377	1.1633845407277528	-1.119974219978024	0.7102332233366939	1.1251194549837604	0.03486837098650995	-0.6475782685671885	-0.5877438078401644	1.083448994256911	-2.8946973528438042	-0.3003585462011022	-0.8521723671119857	-0.5418671230724132	-0.6016195496762322	0.31203943849521176	0.8830137609628217	1.3113655546617367	2.282812219071015	0.19250714499984498	1.044864935087581	-0.8022645434618558	1.7894110363145486	0.03419819114168227	1.3418192637531445	-0.6669664020743759	-0.2456989800349867	0.4696140195692038	-0.9918611407731888	-1.4822956633688569	-0.25434034546085943	0.3484444291130853	0.054866156244878915	0.13653870185580944	1.1505816847290253	-0.7044984092424628	0.3435420485315457	-0.654451575346643	-1.9528507486552698	1.907488939418794	-0.5697974999180817	-1.7138769221252017	-0.831717435316916
0.297365848387871	0.3643912877942642	0.8441187690828629	0.2522691311510271	0.2040989573328298	1.348062875555613	1.0571576452321212	0.07915295814944984	-1.2729462852836766	1.9002497761452728	-0.9548335155326375	0.4825171772159743	0.13876986583782996	0.016392510883007243	-0.07636289669078136	-1.0612501017912055	0.31572322983355755	-1.6889213476034959	-1.4319715981287273	0.28809595834722357	-1.1818413803485415	0.9519385454320769	0.5967037108613288	0.8979852404172619	0.8305431401639486	2.329886901940156	1.112664683889683	0.804190081758365	-0.8056361912531521	0.5969980271781608	0.7352078831624085	1.105172411922893	-1.515925439755818	0.1943704013859407	-0.8570688069389587	0.10681412445140374	-1.0458249868293914	0.019132804633926765	-0.843119260151285	-0.44394665195091393	-0.13922774070835822	-0.10240277108272589	-1.051162337845436	-0.1697020749885865	0.2683900022050559	-1.4993387460610172	0.5780865532282984	-0.3514144878553879	-1.9985360382789106	-1.5087207698809524
-0.5485366709652215	0.4447008955369724	0.7175554966680705	-0.3372229011479828	-0.5485013235003191	1.3483452924232477	1.1503276188907356	0.12000073865743757	-0.7733353087666925	1.6309658456661733	-0.5950408197702136	0.13299092751573885	-0.6389289069391346	-0.26643301943998593	0.5151195190438655	-1.2040540973214304	-0.17677531928959256	0.2340810164518805	-2.1259031984804677	1.3884084290636534	-1.5935963437685416	1.3048364435536244	0.3957417563940594	0.7506757761791247	-0.42841151395307264	1.0432923620813286	1.2431360501435784	-0.1618209911958507	-1.1594071491935136	-0.70862625783819	0.7611053534072393	0.2444028066608445	-1.2003471480844017	1.1796146558763658	-1.8826069366218265	0.7548932254860872	-0.9409395573657205	0.2444472391061968	-1.8286947386669752	-1.1049364709408065	-0.628747705793377	-1.626757880723008	-1.3902648700260776	-1.2765521045552528	0.7907687764262318	-0.34075686933167154	-1.163794896322061	-0.6761431803706113	-1.9429567157363499	-1.91428185740138
-1.2388646418075375	0.4955267457227158	-0.20930349710858978	0.17542040346456442	-1.0440412945599966	0.9537388249610529	1.1974065651947436	0.14059178549650825	-0.03679948275465416	0.21395837911104573	-0.14535043645931986	0.20498939368386926	-0.010888300026107167	-0.45400530898019986	0.6390266910905845	-0.3426923955392756	0.2637184858214198	0.9804461735421638	-1.4166191346703423	1.4579827763643487	-1.0499776529834792	0.29938667072679087	0.09383656593077	0.8865567440166159	-1.0232598073926602	-0.3479598660079181	0.5985252729108179	-0.7271522939222634	-1.486588190277774	-0.7006824659605012	0.19645240641761064	-0.5435547836983146	0.26619512338124296	1.9784889407642334	-1.3905274330285524	0.5525729673217773	-1.147895773867129	0.4996296330572551	-1.4417940395923028	-1.0860125811629142	-0.43916240426589226	-2.0240158484028834	-1.0863854801888801	-1.534246213197092	0.6684347712953113	0.5272264172588902	-1.5085585889089272	-1.094452374211435	-1.3877612081943806	-1.2200782471297698
-0.828057202480881	0.33320526446633175	-0.9133263321053164	1.4890014286110582	-0.901532132108249	0.5433112299763444	1.262003871102299	0.5531801253584168	0.4453285052181395	-1.452729236993441	0.17867618512741032	0.5747505487633692	1.5803461293684964	-0.49646806539122657	0.31952918734938074	1.0581833494863808	1.4424082388839634	-0.28690495560191565	0.49588540722063995	0.40557293024521823	0.1871909390937984	-1.004553312037594	0.03095361473425384	1.2799916143547292	-0.33753351808343174	-0.8014763069703631	-0.08253240061717872	-0.3365994741181083	-1.1960733101795653	0.493459384173173	-0.36874296019254693	-0.9432134175397723	1.700715605934728	1.8032995977683612	0.32527836207249816	-0.10977438657753452	-1.1598887604073407	0.8467482248306442	0.2729779781538437	-0.14811970814180056	0.471483687494273	-0.8362271693263938	-0.08586466223806999	-0.48675202569541925	0.12536142261575245	0.35087523117069047	0.0063424313971803484	-0.9106861519579462	-0.5839439579616597	0.33393658942625387
0.4453130213580101	-0.1341768708778395	-0.6822606079283343	2.433500126859972	-0.33999547942082614	0.3763445775940317	1.2276602802375014	1.0356626750976707	0.3961901607528387	-2.191458654048098	0.18036956523512784	0.7334987190144412	2.5458823275118023	-0.7199193693220591	0.01794712341475513	1.853173451021283	2.444772631636631	-2.3455982512662974	2.3709733295089133	-0.7901542722240688	1.1465023907263254	-1.3630743514649273	0.13313001481835396	1.5553925713021843	0.9022893065193296	-0.328059949660932	-0.20774489900839352	0.574579339186386	-0.12713988538262713	1.5267617551860946	-0.44974332779432585	-1.042935148378282	2.0192290663447228	0.7524714885262305	1.638441431047294	-0.5467855334104489	-0.5979960684551279	1.2353753066537643	1.9893557963025188	1.071320683246421	1.3006720764776394	0.9166660566503838	0.9985857094619158	0.9250419230601624	-0.30432566176224274	-0.6419477933073751	2.1135433549848215	0.08479292271722583	0.08010814986330689	1.6404603513003115
1.3808262027515592	-0.7489171565580702	0.20858311857946366	2.223018746805755	0.253331943195118	0.3166587703621127	0.9453636686905671	1.0059118344296025	0.12525837252956537	-1.7021824041534594	-0.01045855733932483	0.4299659069094793	1.8756926461128196	-1.2476738921072716	0.10060146491398064	1.5565325821226548	2.367144959340877	-3.0626861553544837	3.083521571249519	-0.9695568823686184	1.1834731575201412	-0.42682475202291326	0.05843256472588411	1.4432882692034188	1.5488754926301405	0.3335347471752849	0.03274541960692159	1.1951594179372316	1.2249753787896756	1.3491651518158005	-0.11568187656016779	-1.006367855752506	1.3403798114083347	-0.19987895001369702	1.2654002251057017	-0.4068525776243582	0.33450478276120577	1.5426513249443696	2.419042581671868	1.7544425519934994	1.4330492718994663	1.699929860216636	1.5719592651364716	1.551170728884875	-0.26677388044269595	-1.4100226361799932	3.195337012328624	1.3320325647837556	0.5378321988218131	1.936066372362029
1.0945339463173835	-1.2467096112261629	0.9194604103880387	1.1309412782662245	0.7110135820893356	0.0588729851062555	0.44209430359549057	0.45307152800879774	0.22865920763898365	-0.795960122007795	0.05717654164773919	-0.13448448014543968	0.13131538755531993	-1.5942780262579568	0.42833231016054074	0.8664028756435138	1.049242888729253	-1.5934104927908952	2.547127153561543	0.06389914872555903	0.5048736780081204	1.0673344365841082	-0.37232338337732374	0.9662000439278187	1.1856196297058792	0.5844148084693195	-0.019782373103202036	1.1272938520095683	2.084720732062259	0.15682829170577992	0.15655718270577967	-0.9352714274753033	0.6568694930346671	-0.24647845835142637	-0.4088747033532021	0.11102986020482482	1.055705130185866	1.6355370248178158	1.5489155945263389	1.6929416948141938	1.115589259461351	0.9405398690229764	1.637545455932693	1.2720102912084403	0.058027848849355426	-1.082634800254152	2.7692958673505754	1.978900478932347	1.0078814167900787	1.5573451267971021
-0.09344201176328648	-1.4576723007743222	0.9710745821137147	-0.03166128821390734	0.9946263848394973	-0.4263196821075197	-0.07956241908101895	-0.0472173635178862	0.8454324254706392	-0.418125656849381	0.6386779597804962	-0.6317158099299478	-1.2699605069670779	-1.1238276109681853	0.5016669641599081	0.7106798211870641	-0.7683889374378727	0.7302918455123749	1.50760901023895	1.3013331906303787	-0.2843838843516458	1.9928883189406048	-0.93860865492455	0.2820814534410408	0.29367654843667135	0.36045650264823986	-0.6324927291772822	0.5596849183848082	2.000313045518302	-1.0291512607188695	0.017566535557022606	-0.9402794765859216	0.5750308292568829	0.359823082997714	-1.795537633625348	0.5154514065508395	1.2100151367844532	1.3812826329049532	0.4625389503214621	1.283981251069837	0.9411028250278113	-0.5232917655039313	1.5940009548389726	0.8676019961590528	0.16566000108060652	0.1881959537923377	1.5570662724420403	1.6769638238281512	1.488493911585313	1.365412247263543
-1.0556700119020246	-1.3074493444726913	0.5874541619181357	-0.7983156314969638	0.9732417566049105	-0.7844961761205335	-0.4514804780148811	-0.10516217957151532	1.3794633698407015	-0.6119078188776943	1.3458035713834557	-0.8955990943140962	-1.4906096282345362	0.08776307135697008	0.007012658705968758	1.0614006404037823	-1.987882561743561	1.8274897179256007	0.6470659306690068	1.500461317127967	-0.8357219557831812	1.7218520036024254	-1.1839172969939908	-0.4371159859034701	-0.4344244180558788	-0.11348837817259441	-1.2908949352391692	-0.08661632845353269	1.1695123902344002	-1.4011605986963318	-0.4016680830157567	-1.0789460717339598	0.7167341498017455	0.6161130046368156	-1.752710273091609	0.46179928670014175	0.9984219577125603	0.6995259653014421	0.07972602186328104	0.9099961981240786	0.9308549087773494	-1.398826348639734	1.6075986112734708	0.9054422776328508	-0.16435359241253464	1.3825502003056873	0.42916407974435883	0.9205773401893312	1.5537647120230789	1.6279224513266253
-0.9876972901307354	-0.7390903348523243	0.21816147478176998	-1.2306379707560153	0.547307267687088	-0.6653459411335273	-0.6989788313945863	0.040604545146215434	1.1633613995867058	-0.6348195141913466	1.4745965538655135	-0.878552236002276	-0.8547767848139143	1.1283317625610116	-0.8002900402873845	1.052217707372548	-1.986150787603125	1.0778900195193697	0.09399768899480965	0.42625506828636356	-1.096373477139037	0.5349937181843006	-0.8002879836909146	-0.9612022917738089	-0.6590578816522386	-0.6298974899827043	-1.233697280488888	-0.4876055127504523	0.2626929897102646	-0.9145984446061063	-0.6486258036895862	-1.1668179448510847	0.43620769762706096	-0.06597236372326011	-0.5703541235470655	0.0350428576169895	0.9055006390918544	-0.2847084152649922	0.30354720081302566	0.5816394847164623	0.5306682507997844	-1.1595668345842107	1.4254994726724075	1.1363230558425854	-0.5469855625033848	1.6421127912160576	-0.34600224121579437	0.5674697774177575	0.8771457798085099	1.7708477020774736
-0.07159059933794122	0.1669799617953986	0.0033998327506931376	-1.4488374864534495	-0.04623813004922348	-0.15928121265551534	-0.9563562124130197	-0.005706394439512302	0.36310036757046454	-0.01764523371633998	0.8858727921358269	-0.5692785255934784	-0.2342465486706165	1.1948189800674678	-1.275781649788097	0.21842393666272142	-1.0834416029831813	-0.0947444540341099	-0.2836880447560307	-0.9189443112750959	-0.9522439954311076	-0.6466236063271217	0.08216797350773974	-1.0717745725916685	-0.3903527131098486	-1.0051515713249473	-0.30991921035581654	-0.5019465934703815	-0.0967016498431623	-0.09556142592422476	-0.4157052808509354	-0.8653111086154021	-0.2146094970931379	-1.1845394088095507	0.6278451111109886	-0.3193883645765565	1.161504486654488	-1.1559196494618869	0.4074735873198581	0.20740195911861076	-0.4465719710457356	-0.258598517897162	0.8413819857312089	1.013251900579496	-0.4041418768344438	1.1157914343195794	-0.8780332944708925	0.9723633059256264	-0.15564056664199954	1.2400361305908354
0.8467825003406827	0.9672237923996839	-0.16260195651013312	-1.3776951693030692	-0.3030906955704792	0.2497549825978294	-1.2447275564809308	-0.1649610826941051	-0.027500656892806608	0.7924626219570267	0.349190076342945	-0.13039191845060022	-0.19454778167623685	0.5501657328624894	-0.9741169195300707	-0.7891709439498464	-0.2539854116831131	0.13123844225556563	-0.45492468237100864	-1.3237046660938747	-0.23466359378836715	-0.956585724799761	0.913846340218131	-0.8475870568294394	0.17643195884921237	-1.0293076715041496	0.8034734891310505	-0.19042147781705915	0.19890401429846807	0.4245029192561124	0.16142166394838706	-0.13108865292182523	-0.591083746251356	-1.707216049931441	1.1341694952258616	-0.18266336672658284	1.5232114712025104	-1.4097575044907495	-0.011955955550368302	-0.06114893882196971	-1.2615253123979568	0.6332111575603244	0.12682003461686525	0.45334835999096373	0.29451211113432807	0.7354784460170762	-1.1462696158385013	1.5897907217481297	-0.6746765570153982	0.29771672505417646
1.059398223709633	0.9810505538432219	-0.24820479052797456	-1.0596195167956122	0.03393274262268127	0.1901467091157486	-1.3835662989598088	-0.05148943885379921	0.7417112525755305	1.0023567363556327	0.7468679977263727	0.026716649529758954	-0.7447149389755725	0.2713660608369812	-0.08360769070597071	-0.9640421670947769	-0.291317488419014	1.955831242037656	-0.3197518164757218	-0.5669534341137272	0.8417776724165458	-0.21494416866161942	1.0795535573007626	-0.7542820157826575	0.6461044091487012	-0.6322129956884432	1.2713841981479135	0.16737062788984897	0.6902568436507396	0.2784653842224694	0.6410288189071991	0.5417841965640271	-0.4421915231253646	-1.1795992062216996	1.0967486551971564	0.43126424977576505	1.5741210164456703	-0.8602426023418197	-0.6825631273283589	0.008692764552323555	-0.9762026515484006	1.2632499091234033	-0.1969453474170936	-0.17110061586893943	0.8556260141129737	1.1787803590711454	-1.035847046570239	1.4961437901098238	-0.28751877683487925	-0.27082293175222766
0.4938789637427525	-0.08207316392010831	-0.06564559940968502	-0.9028732926869121	0.6278515997556174	-0.21235248275276053	-1.1584821982237032	0.3098681821810797	2.218355752521897	0.4985625879155514	1.9647426005951913	-0.40614762735468984	-1.5564323079964035	0.9881338906218694	0.7297937536203557	-0.1919441261897089	-1.1271333822594718	3.7761195931336653	-0.0724183726604264	0.46463099659726187	1.5755364115510027	0.9593611670571253	0.3891753747008709	-1.190738983930042	0.5214024474029499	-0.0645862030882193	0.9307734210174063	0.23887278622470234	0.7826889789276378	-0.4029671155745852	0.6866884825607833	0.585043845725624	-0.3598650346981383	-0.13997626647397138	0.916248129924648	1.0446468721511095	1.1970477058233748	0.1330565221708725	-1.130311042187938	0.30517244175960206	0.34362383539583086	1.6294234542780635	0.032921907586498204	-0.6187696447977923	0.5775892976577501	2.1595249405201185	-0.7185220418965567	0.3639501830499427	0.40460179727678874	-0.1171575839712344
-0.3797327563085796	-1.5931258784378324	0.3423784596385725	-1.2687471143108109	0.8568806806038359	-0.5263196036004685	-0.5806064858047676	0.34061717143376735	3.079490367973888	-0.0053174634535103835	2.8558084009333773	-1.148244922309378	-2.1455786294224146	2.102714384092926	0.9454860279277737	0.6175420251404423	-1.9096857428107945	3.9557534338305373	-0.13276407603340462	0.7856612608753301	1.4264704875762002	1.662122815527328	-0.6887856763673819	-1.8967698775755562	-0.3162927427926891	0.25154347998687016	0.38699426079383464	-0.0303135285058099	0.2997719765646295	-0.9954259785649561	0.35425996812959054	0.10612181979600818	-0.9892633222279872	0.5138842688957868	0.6358407189733565	1.158628501709158	0.7211970222374174	0.8879247741488916	-1.2054329125428696	0.37644694516267097	1.511432067330928	1.5384653946402398	0.42556862897157505	-0.9931874393760314	-0.3870597073973848	2.805994822067114	-0.6101475238017914	-1.10436972788906	0.49581940634064386	0.29318122177060296
-0.9843590309597181	-2.343570102474037	0.5674482678187208	-1.8362131893067724	0.4490011494211739	-0.5527808075166102	0.04522830090582687	-0.31954043182707725	2.476207786428762	0.10146819607847182	2.457543734897739	-1.4399356744094947	-2.0076375168805454	2.4627496862056004	0.672401857971415	0.6424616262291656	-1.7838213806505148	2.517473589829692	-0.5974779035183764	0.2730034362797328	0.7078829999445241	1.4383125497350555	-1.3599070097556245	-2.0356589460158294	-1.2385133362713512	0.1027961688777745	0.29161845337853837	-0.31688633352114537	-0.3713492279470456	-0.8276013466010917	-0.0035895667309482687	-0.06104216311553278	-2.0175935992905996	0.3960807543511012	0.11808598411615656	0.7587739275498601	0.5916546792291577	0.8990288532685992	-1.0476850065497343	-0.03734749851258289	1.4671860212116847	0.7410714281492934	0.49533764513270456	-1.323708525110844	-1.063913643264481	2.6417732345824048	-0.827666025219503	-1.7946303851514438	-0.10016969546638974	0.3154711616218827
-1.0364315437459328	-1.6555445127703983	0.2912979520923261	-1.708436508954422	-0.30449075873938203	-0.5447790290004233	0.35365299105465037	-1.16390969140044	0.902816124629924	0.5158134476412158	1.060290930253904	-0.8569569932189939	-0.987771602264923	1.6905030397395848	0.4809588634825732	0.04078506077298329	-0.6579741491792668	0.9315745051261669	-0.9760809176482355	-0.43861875481571844	0.33596667609887504	0.600887975877687	-1.2203921659805494	-1.0671856517415144	-1.3346792489578496	-0.35583842179760106	0.6130104015761186	-0.29456541727132957	-0.715102015952437	0.1343731378839578	-0.10796056601019229	0.7302710935927725	-2.358455478418578	-0.1618261990105631	-0.42792081945536564	0.32190797428395684	0.8827804748881847	0.18098106691784188	-0.7574763492024618	-0.6425665809818984	0.44080196473753586	-0.47259828664501696	0.17163649047000798	-1.277339502341933	-0.6726620391347211	2.003380032477843	-0.9314455104191255	-1.2777126841503679	-0.5282634754624468	-0.10945421627115681
-0.6741531806857327	-0.14664771481219457	-0.2414983037690212	-0.37036580876229763	-0.9479484079706751	-0.8189400086287337	0.25831536178699754	-1.3079222921326552	-0.3797831973609241	0.3960082557119007	-0.1869861936229218	0.08155966369497161	0.34455728530556273	0.5555028550941031	0.7199600032305117	-0.45671686423609886	0.7538586045454823	0.3818564777750694	-0.7214791889323006	-0.8409574677189331	0.778426671937768	-0.1388132721973598	-0.6754364027429619	0.5314854659317142	-0.44476317080482963	-0.8195548613417845	0.7135889666273002	-0.07477378427213811	-0.654851616113081	1.0924899108079045	-0.03026030854899635	2.0493431472447754	-1.4245747472020789	-0.5868206300479548	-0.4855383194030885	0.2689949993626281	1.1415154188933478	-0.7868010150553807	-0.34436129439491303	-0.9310416873989612	-0.37003037767550756	-1.1896942475986738	-0.25182417657467965	-0.5868484940977415	0.46024403975259565	1.4329988868423946	-0.44250511759592076	-0.25466396066939856	-0.1094703265358243	-0.5190905238193431
-0.25729828632412427	0.8038706674102358	-0.4672635437197008	1.574992625958814	-1.2971592438613497	-1.2417094646363662	0.05536723105817952	-0.5993153918898984	-0.6807027436187847	-0.5113611198511047	-0.6627192847494573	0.3939548734602863	0.9805751901359762	-0.02443500618530202	1.044973660525874	-0.5658526734820721	1.622384109978991	0.544432239651239	0.01893160786437416	-1.0631620647219802	1.4595287867599775	-0.33901635015808546	-0.525487305955357	1.629173659259804	0.4936296233661017	-1.0884621413192226	0.14616408247128876	-0.08103212368804551	-0.6069225696781435	1.1391548213956562	-0.0879072836068671	2.662983919830419	0.09056440359662603	-0.5682916606792185	0.11490447328275445	0.47249599971638506	0.7614720838758218	-1.396135203749297	0.0549255031841661	-0.8003468443047556	-0.20719317899762843	-0.7250733763108863	-0.5548335509436616	0.35589908026656536	1.1674847750804895	0.8617289546296077	0.4686702259993485	0.1446862841740812	0.6967224226451205	-0.6148663440039499
0.0007167356389097749	0.4637662013086242	-0.25007295539905894	2.8523127448448133	-1.385947405950883	-1.2889622665563778	0.13438463872664577	0.13642533848457972	-0.46179497380551476	-1.4071676372818844	-0.9100479036887447	-0.19873774374400188	0.45932449743451514	-0.053552110302348556	0.7401710844655065	-0.6511995537091103	1.7149136043180766	0.20147735282401058	0.4450074339057487	-1.4401951524725674	1.4241946902122418	-0.1363684352441974	-1.039359602255544	1.574576153325694	0.450324410725056	-1.057144234634239	-0.7398504562825905	-0.41829675345794903	-0.9270789394432883	0.25182600509319636	-0.4479010136975493	1.809656735198185	0.9496698722672081	-0.16767504328489014	0.8316780762723823	0.4241716623650662	-0.40889724712710496	-1.2755755013335042	0.1782549707435857	-0.6227485843184787	0.4590337265117969	0.49980415381772786	-0.7708791056140323	0.7071335699403195	0.6729334888980557	-0.30510385644507226	1.0592758169115573	-0.503940202966063	0.7902985358861294	-0.5812924442583648
0.21806135148960942	-0.4634319168528155	-0.1290826126232013	2.7216639376268787	-1.147400269595032	-0.6994916083245569	0.5369354739326206	0.15738262786388119	-0.6005988597937272	-1.2696324132384782	-1.710870997517278	-0.819663565248643	-0.47087167884544967	-0.2551253992790727	-0.42553729405826674	-0.9244386587899736	1.4320152117865086	-1.1346531690477233	0.02739201337032999	-1.821937070607962	0.5018634654736855	0.036994559888867885	-1.5187619839682045	0.8058231354870031	-0.3920228271200231	-0.625256817824798	-1.1077643507700907	-0.5747974626810135	-1.3932362418145647	-0.606242467977452	-0.8548836763192306	0.071106796826825	0.7423171835449206	0.3152556840515172	0.9390029388558103	-0.0990903469275193	-1.795891563749864	-0.5216146482388005	-0.01813153148966384	-0.6700608202559581	0.648665016881758	1.2384980418055374	-0.9259155555772354	0.12316991512195026	-0.5436678106882628	-2.204087962223179	0.8296926755930395	-1.534580744781603	-0.14252923568818027	-0.6657225687025641
0.6085483926064803	-0.5853674101519952	-0.6225406219141372	1.600704108274839	-0.42379606672942677	0.056788011628529624	0.8289901745237415	-0.16695597723521566	-1.3008253200281792	-0.03122727841620919	-2.8038779775241696	-0.38283586842857	-0.48769019830256827	-0.9327635613285999	-1.7427114256670002	-0.9118532390583	1.210717120945937	-2.508395994752349	-0.7759574351283625	-1.628400305813186	-0.46492406604377334	-0.06411145737068362	-0.9672696232414529	0.226101784431704	-0.7133781162018509	0.15454446449460868	-0.5605398737278742	-0.0012392934792023723	-1.3908777135165167	-0.5261287152551882	-0.8248808382058849	-1.1664620566062374	0.20586487315814989	0.4745545908690793	0.3680998312137462	-0.6804712627967628	-2.4959742657263955	0.30989819719585093	-0.1865220610355017	-0.7042994571098187	0.11673107334942869	0.7243443841879733	-0.8354467348823928	-0.7181620480090466	-1.21668874295717	-3.8553250174565328	0.06186288372842904	-1.9295730670807278	-1.0885260729075474	-0.7242811458423166
1.0564458728630999	0.6669536920348995	-1.433016633687509	0.4679248761411243	0.6344016288391565	0.17351934644014977	0.5041565776443845	0.19948507951230138	-1.918076177983071	1.277673555232269	-2.9815424482223314	1.0770710339620355	0.8636676109652215	-1.4578993588749503	-2.1235068696559924	-0.08608762107250764	1.0083436133778312	-2.5233622190689466	-0.9610328312146014	-0.6461956804175816	-0.623191854958273	-0.33162644269112945	0.7380141387090848	0.13069401743228767	0.3616892737844524	0.8582388940711049	0.34886880150371513	1.0452576539871512	-0.6522179333303227	0.3179235720149495	-0.17333449089950106	-1.0711349822025344	0.17112516923369883	-0.007327368803396199	-0.19089799609135585	-0.7072261705666162	-2.0489356032756927	0.5404188424614625	0.031043652201946065	-0.33941971667632925	-0.43213682200285025	-0.4840198141350113	-0.35885765682157644	-0.8137637672701699	-0.5957944567897479	-3.835731011768258	-0.5888937073657932	-1.356458851917462	-0.8594709654710598	-0.4524579686161692
1.0626364255271608	2.4068812983066112	-1.6718728071653493	-0.14165610082560484	1.3908791194751198	-0.556085687527622	-0.42921363078404096	1.4815742670032934	-1.7909539160337353	1.5832678715434836	-1.5745326884466768	2.2974175231268177	2.5519120975939784	-1.1049488560720542	-1.2044129173880052	1.1602953113294219	0.4529736171606463	-0.9062598118829952	-0.13473703866482864	0.4765014266622667	-0.09951268724871885	-0.5236077836454861	2.468871027672349	0.003923015120816155	2.0221280894437395	0.8971909449606458	0.6452392370253118	1.5274417213300515	0.3192551165563359	0.8919843872540493	0.6684169304168148	-0.0644191563860555	0.550378656854419	-1.0199370577755555	-0.08831959983625713	-0.12574035538049375	-0.8744034702973232	-0.0794254256365384	0.49063632824746817	0.3031976783952803	-0.3421831617242071	-1.1693179427378453	0.236083534448477	-0.012368486455538783	0.8268457995572315	-1.7566413461057326	-0.8806268121180288	-0.4153505524624233	0.3989893709036052	0.029812059510781086
0.27268983548831904	3.2069673320361822	-0.9585503713382229	-0.3818712913077105	1.195478489618175	-1.3323813837168113	-1.3148115696698444	2.488702784280713	-1.0157778993497515	0.8199880979053814	0.5050991746015228	2.1262849947935596	3.0992668663569676	-0.13765276975232216	0.18105522070351485	1.6723348761162484	-0.5396515300831983	1.1034354104363546	0.9839771932340401	0.7844000170391539	0.2400448657569595	-0.5207222807735651	2.814144617864455	-0.6180821681225658	2.515563220969602	0.15535575262048096	-0.03372251858653645	0.699615256284136	0.7104737399994092	0.5371735762317971	0.961605177917897	0.7832213613391223	0.6490694438686289	-1.8574713023686078	0.5428188491923244	0.41998076263527456	0.092018733920461	-1.0469722096693397	0.646849933997229	0.6008595005615259	0.11901182849300727	-0.876367758050076	0.4276646404823681	0.7616000630072536	1.8906650906131695	1.0657790410278625	-1.1142425359509283	0.07433274706826794	1.246176771260063	0.16333741727157294
-0.9605954683888523	2.516303577753196	-0.016700530181107717	-0.512165157248808	0.07865979886888412	-1.0659184671479247	-1.409565207914779	1.8348211423829588	-0.2984508704908261	-0.13890529651041905	1.5630350079995645	0.7888150447943001	2.1621697101553425	0.3498034489536034	0.7543995083748464	0.8583515752199076	-1.4437685681705645	1.930482063819	1.3458909514561532	0.06466068689251658	-0.0842832417285123	-0.35121561638617926	1.4717045817988321	-1.3818128734157835	1.1644271735303144	-0.6822788331599381	-1.028977535750041	-0.9546021012260089	0.28161175679004014	-0.28310544637865254	0.3734862017962918	0.8410479997213615	0.28374298531935216	-1.6544348073802362	0.975647279022952	0.29380699159003304	0.2528942161750065	-1.4459344049311995	0.25737929453475616	0.20243819858114356	0.11802761960887481	-0.3672096182765429	0.06313621021552919	0.5643844660896357	1.9297187890329972	2.6325905890380255	-1.4942400449133524	-0.09569128257985977	0.6065217267508325	-0.32993954576641443
-1.7380018502788814	1.0589067723416927	0.11585448407668023	-0.4530424618066833	-1.1503916131064391	0.4519995304010255	-0.6228998050994528	-0.36003642229036636	-0.1640171587925224	-0.4675309180904328	0.9276050736517142	-0.3902667392975125	0.8225951715077422	-0.25728427343884835	0.04943881002155175	-0.44894560911755504	-1.5452434766470637	1.1256163765366611	0.7263172816574858	-0.8455935541260016	-0.5967740597084286	-0.07944698446709086	-0.40287681372293266	-1.4708782730380952	-0.730665558250356	-0.703800755120625	-1.3474268029024705	-2.0892980685739087	-0.34200818946490213	-0.626851912956111	-0.6179145764618894	0.320525761648593	0.12425369577039215	-0.23530156954757714	0.7237363966196582	-0.3892839750679105	-0.14680567480702847	-0.7792742500189206	-0.2002720159663101	-0.41486078841046525	-0.6446765103489769	-0.5541423403259292	-0.3477461035575015	-0.4681461291112761	1.257570788375599	2.043679677562829	-1.663058259571363	-0.4235942765332573	-0.8989304277792358	-0.9297294970676246
-1.4826122081165918	-0.06982794937704015	-0.5991763028779757	-0.08742262482224614	-1.585052526961526	2.1988126455752637	0.3585720402251366	-2.3603131750728648	-0.46339670823450424	-0.14304685699530997	-0.34978357806168436	-0.46220987539530023	0.27043183626305456	-1.267059151560708	-1.1437488741816553	-0.8233402303425643	-0.7022128973510128	-0.36053486221009823	-0.09226301018031584	-0.9085669046906628	-0.5467026219617962	0.2222032894815068	-1.2890445110535043	-0.6469223870959041	-1.27152068155702	0.24173268385689964	-0.6980348816419206	-1.8436194351792494	-0.3364521524615302	-0.2656970289681401	-1.1065237427761196	-0.19536966228592675	0.7504960159475018	1.497190938286923	-0.00805389559188183	-0.8766259608038034	-0.378857702781134	0.5014064628780865	-0.04188398719688531	-0.41521326650528917	-1.49009466627099	-1.2548919600619348	-0.17386958360223242	-1.2718275873847633	0.584416219372022	0.2365302634347379	-1.104327088037205	-0.2972937510744867	-1.582849877516439	-0.814934164830411
-0.578822425072902	-0.4641670387661673	-1.016533507728899	0.25167994880149475	-0.9786272599716658	2.837262329785895	0.7443752774551676	-2.5350021094899344	-0.6313342832905067	0.24249662499612432	-0.7161514763617665	0.2011507968353752	0.4841011192513159	-1.4345018966935967	-1.619855621141474	0.11006844810016496	0.39828386068273536	-1.2206584384042605	-0.2667071837190575	0.043145151942925605	0.06995436339407654	0.41816856261534957	-0.7053122073323158	0.3601349099110594	-0.07272560239927771	1.3007161200169706	0.254356372173814	-0.6618356522926824	0.43250707103881947	0.09495709629285257	-0.6093482840860124	-0.3431221390137848	1.6849964863363338	2.239022875932937	-0.7127946509973035	-0.6339394845224201	-0.06424026689577421	1.3922233074101487	0.7283186708598965	0.38988976093269817	-1.5073790538071046	-1.365439340588697	0.5304224341721319	-1.0345849763904225	0.17733778282843246	-1.037023927764607	0.09756933055311588	0.4260797430990591	-0.5915402057178957	0.11901296787610369
0.02351287446324437	-0.4998938668568426	-0.1142332447474228	-0.017605269216155	0.17045787045369143	1.9696425713582053	0.41342370421353286	-0.9727793584847618	-0.28272305851179913	0.2133120516314546	0.18913021947084682	0.5174370861505162	0.4669562752448634	-0.42172279083717906	-0.9689026962626532	1.210289611082493	0.833080001837516	-0.9780370592070331	0.19629215183744156	1.1958033711130789	0.45923008689614764	0.3467213546340324	0.4943862552533668	0.6461443574483745	1.356035729205779	1.5100509229129753	0.6554012925485566	0.30847301742348504	1.2886855242624937	-0.18107333029964165	0.46090802738189446	-0.10433471099314123	1.7678868411658113	1.4865571663999328	-1.1924423236040738	0.061137362399310696	0.4251969747853894	1.3124737163865356	1.2840982942782107	1.2450299997211307	-0.5687191109153813	-0.28084451745736555	0.97810400638285	-0.000636217486866438	-0.27221928174362503	-0.8849634392594935	1.1817439472016613	1.3838751241982374	1.1305980337746906	1.0011049290144833
-0.1337135425647668	-0.6024908140246661	1.7092227692925894	-0.9494580414581851	1.160886848209127	0.43562144123803537	-0.04707964522569944	0.7859468569763358	0.48279317875326083	-0.17081604564788697	1.2908947626590594	0.015084841675901755	-0.3579817066150082	0.8066567794471604	0.1278021692626522	1.1438654869066334	0.3174723951345581	-0.2049471199336953	0.5889950600870574	1.659212982808404	-0.0005990014922142207	-0.018563729572555046	1.118659152289035	0.16173703793472324	1.360154544947661	0.843835075671482	0.3489709815336833	0.4684870830263629	1.4890694860036773	-0.7674082853100087	1.196492074213398	0.35759354196696724	0.5153988759267182	0.01951098215298597	-1.5917264577392671	0.4731823197997587	0.42640399256494466	0.6226187118880988	0.8782094152326955	1.2831522007601082	0.560003031211668	1.204029102781624	0.523301811853815	0.9467186646749353	-1.0494240379799595	0.07935528193007169	1.4859531149415977	2.075612085501587	1.8960312114183209	0.9085252724900186
-0.5118421892017996	-0.7279179868339356	2.936730159764444	-1.75886875456039	1.6034713205196907	-0.5817484943251198	-0.052017863536781395	1.4415575335581063	1.2209162600157315	-0.5145348401943739	1.4030871521784563	-0.7162469713828407	-1.3876821242572415	1.1062147264504583	0.7445438327080814	-0.0878798987547938	-0.5347168052178575	0.2098208482636766	0.4006398632381994	1.3211178289931016	-0.989917262945359	-0.4819865032879986	0.7865350715867455	-0.2651224623926191	-0.06859574462263701	0.17768793071611452	-0.08395934154929328	0.22306989672669061	0.9655691431763638	-0.7729490950362539	1.0658465324211268	0.756953603391709	-1.2060659708837205	-0.8845201814435508	-1.9242622660954865	0.2569132529945705	-0.22412887744204857	0.12932084602206828	-0.2573113795163164	0.5052918734133491	1.04221756011849	1.6911661572077614	-0.5476640545067186	1.2741897747451347	-1.8992857343416865	0.588940305428885	1.1273188213358705	2.1952995731693585	1.076239354328147	-0.07796879881919457
-0.2410491675692514	-0.6131759206806813	2.545042946143942	-1.549575447064739	1.4894070155893553	-0.6212306458857383	0.3521001343222653	1.0523731565825045	1.455155648968557	-0.5119000418583475	0.4573966278295024	-0.8475282662346778	-1.622143661779769	0.3967687569661818	0.6779971194442405	-1.2344331043651717	-0.8340829314768496	-0.13909437296094954	-0.16909122755731076	0.7656138231029735	-1.602710514323183	-0.7638611215302469	0.08636543545775661	0.08102478737434973	-1.4734710257456076	0.22539272004261998	-0.07564144429634503	0.26363667768232657	0.28157061476263406	0.07304113670545623	0.36988168962789664	0.7053666978180101	-2.0470327668551462	-0.6733587362808474	-1.858333192663973	-0.21656823315662072	-0.9657291173150486	0.1804108472902869	-1.1154680930253518	-0.26649356652423734	0.7242725289247472	0.7701842593440503	-1.280596536086933	1.1635721472200458	-2.210676050972016	0.006745108073469849	0.76160881590911	1.7349394055731446	-0.38325505271286703	-0.9524681270432256
0.8104944905475824	-0.28925421862675443	1.0684051297789623	-0.32667741468545186	0.9984763381960408	-0.11196044924565889	0.6384806159095957	0.5001073981246075	0.935630708689053	-0.14180448257867526	-0.6826571140776314	-0.28327774701057834	-0.9284021691930032	-0.42745867454785375	0.48284894505193954	-1.3058594948465372	-0.2777038789817496	-0.9991495685625592	-0.594872682788469	0.5172755484588365	-1.3423451366638501	-0.7323722791310976	-0.2136398111600721	0.9923660740897001	-1.670445799784043	0.7457350085882648	0.3241500671226324	0.6988251524459075	-0.03200530039318235	0.9827221037456586	-0.14580668365019844	-0.01580120838389474	-1.555486773064633	0.10748673360314098	-1.1310479748188984	-0.39123640437521534	-1.1023791927742763	0.400950680097233	-1.0107627962921653	-0.36963581496410747	0.07337765177076751	-0.4966081811590619	-1.0915204092541109	0.9993126560833585	-1.6504531402354323	-1.2409425682559974	0.7671674434589234	0.9513163702885064	-1.1494620558156932	-0.9052525654657135
1.82719549954951	-0.09971921016014917	-0.08310847869118665	0.9222088918086365	0.3860172544027491	0.31802590565330685	0.485166665540639	0.2693671249742793	-0.18881143406912773	0.4017353744992752	-1.317042696388224	0.3526496933598513	-0.1804847557294215	-0.6558524000582746	0.6718451519510749	-0.6224101978523838	0.6143777466470612	-1.8270183227034857	-0.6799192812665799	0.5563785382219518	-0.5658519438269266	-0.4767659982592265	0.07259102517139134	1.6144311012858628	-0.8997707103415823	0.9423153558806775	0.6391333231787464	1.0600923590403146	0.04322558880524107	1.0009663530529909	-0.06328555485511456	-1.087710629042688	-0.47802405612497595	0.5790396601320528	-0.04004989463586639	-0.20561558033282498	-0.5328609454708465	0.30098779454030294	-0.2802004749977915	-0.001698609605649466	-0.4168226799086274	-0.7730398042253576	-0.36149592758127286	0.8121891767639209	-0.5210276633714636	-2.2623714685910405	0.8818056775933986	0.2550540427013828	-0.8778606406162127	-0.1568768788574942
1.9365841390876601	-0.23818736896968823	-0.17771240839211594	1.2300068630178342	-0.055278463360549916	0.4669382794476488	0.13577492824709525	0.09906497680628129	-1.355198346404187	0.8392614798261063	-1.47592633535546	0.5289056168631403	-0.164858531341309	-0.47059165217871124	1.1000980735066024	-0.21710036189722487	1.0710216681958504	-2.1919742439303254	-0.6466870952370934	0.5538375087206182	0.03570906597100061	-0.17494412992513708	0.5393109804154559	1.3980720774999127	-0.21429421969414075	0.47599326295663186	0.5942465649528758	0.9893150302000476	0.1671670765339127	0.12044052772694235	0.36281247175269604	-1.7510598250393383	0.22077906101020356	0.4605923138582945	0.7122050421293807	-0.0884991414626551	0.18420911648377292	-0.07808666607906573	0.19615489371464997	0.15503632654401064	-0.5990331022429859	0.09460539465507532	0.0792819484317933	0.38884699301996833	0.5038869230088677	-2.495214402589833	0.6695148666658703	-0.028403781864925887	-0.28104432352913433	0.42146548984626064
1.140335093905247	-0.48292074847187144	0.2301202973637415	0.6030833479101274	-0.14608981660562345	0.49020044794754264	0.03318559416855629	-0.30902405938136374	-1.8787060701917682	0.9206254313583934	-1.4685722677360031	0.32669494723914566	-0.6817549336883335	-0.43310429617765617	1.215641223877959	-0.49660954106491767	0.8088134102401211	-1.9316331549527197	-0.6867969166072128	0.36594144837986925	0.174262718358229	0.05273386499717717	0.7255045626280536	0.6058728863256194	-0.14111737481169515	-0.19377301007916556	0.3661649425040172	0.6311366120716181	0.0958156252343083	-0.7440029704152689	0.5753762347658775	-1.4917532191986507	0.3241148094464619	0.15708702721279807	0.7221460740401693	-0.3383142695082309	0.4569654311223411	-0.28535282285758884	0.012020779968801989	-0.18100909276224525	-0.5621638647662445	1.0350275118222647	-0.09409551096297195	-0.24214751979659843	0.931476030423545	-1.9567373715881398	0.13055117026448912	0.06810462768899045	-0.089328388389792	0.34179109648479206
0.22769652296390777	-0.4944504796075994	0.20318965673688294	-0.12615219605711597	-0.005113349650249515	0.4614744617545926	0.2436686586710963	-0.7039649846000339	-1.4678925443157684	0.57261103362898	-1.2881456704606973	0.13373509752022122	-0.9213586126036385	-0.6055894266697742	0.772523186269956	-0.8684657530731581	0.19956659715077268	-1.145642271836574	-0.6790660589320836	0.14644669036223731	0.0740120905764206	0.15708414986142108	0.5188594694297552	-0.09238033835874766	-0.30555977524955064	-0.4762506615031943	0.23294553979592086	0.3164830092240403	-0.13163219547905916	-0.8328850431458256	0.3199457260150357	-0.6107246362622469	0.2515334720532656	0.09356696314332535	0.29964364298068713	-0.7099347010735273	0.2414807629263021	-0.1155253150362467	-0.4257352734334939	-0.6199331869520899	-0.39950632755463195	1.0543467163153584	-0.4462979314011346	-0.7064375688139806	0.7509893813475212	-0.9941746054946049	-0.3234310814831663	0.1470160470070891	-0.2868194812777078	-0.07035258638710284
[truncated: 72 more columns]
