# Supplementary material for: Diagnosis of autism spectrum disorder based on functional brain networks and machine learning
Source: Sci Rep. 2023 May 18;13:8072. doi: 10.1038/s41598-023-34650-6 (PMC10195805; doi:10.1038/s41598-023-34650-6)
Supplement: Supplementary file 1 — Supplementary Information. [file 41598_2023_34650_MOESM1_ESM.zip › matrices-bold-time-series/ASD/ASD127.csv]

-0.257589573885316	0.39023092269002	-0.8611428094831671	-0.12057820069905575	0.2550467580388884	0.44599070418295544	0.6187756160683429	-0.2697510945712428	-0.4673765269568125	0.41966085785537244	-0.35522908293998456	0.7824283055475544	0.8234865558486058	-0.5719836955216568	-0.3246784142013032	0.24600395499244637	0.41344924858612725	-0.18464263252731056	0.8286066874730357	0.9633683196442241	-0.057033828758480606	-0.3110740844195906	0.05532327970680784	0.9215808325435754	-0.16317730805279	0.6963907674136686	1.0853304077575523	0.1253987229128502	0.6400069684763076	0.7368133873512089	-0.7039540571554551	-0.08335826101106261	-0.11846601582411337	-0.21622256990662833	0.5208824304589978	-0.20116217966646271	-0.2636459669435028	-0.1713584378102193	-0.11772603811995777	0.2186864462554331	-0.5996656486653905	1.4749320803586103	0.4152336246252986	-0.11914943453224504	0.6939619232942967	-1.213999299764273	0.3058074744051476	-0.5487960820862762	0.31051785823875716	0.8713456069632312
-0.2786233001110446	0.8449979907618334	0.32242554273104906	-0.33163663453669845	0.6687252333859597	0.09548135376346759	0.12307460348441679	-0.52133983536339	0.023717809459764212	0.12290150267536142	-0.38687734616373204	1.0827939538491202	0.5984471259246051	-0.7065013957546631	-0.4695678442471274	1.3574144899863472	0.666886354179532	0.28305243668232	1.8739328987564734	0.8253123509049085	-0.3218132789258339	-0.07680126196242784	0.12434851460660379	0.7685767521984592	-0.8377907981798569	0.7719497625367618	1.126161186350754	-0.6012759392488563	1.9896453280535553	-0.08038391816581703	-0.46563107673605747	-1.0332336960181698	0.3571723495825914	-0.40809653070016566	0.013293256478166881	-0.40144329216942676	-0.7512529971438764	-0.5084291996043936	0.676407871331077	1.3041476020670997	-0.32010172717982277	1.4468171962062486	1.5894526834507117	0.19791079118062377	0.7209013940333734	-1.0948254050112605	0.5111363407677869	-0.5643443668885932	0.3836286786796182	1.3542531000728468
-0.5577352157388524	0.28100638644480413	1.0465822538604057	-0.637694239745102	0.567400987023425	-0.36941083707146133	-0.6244104256178368	-0.6776817913369869	0.5893571691279329	-0.3370239203183407	-0.5053610368584952	0.5408374085261751	-0.14047451301206174	-0.4597940435309702	-0.23349557557683376	2.061738987332069	0.7024916285127524	0.4330661588517872	1.9284397349471945	0.24039703098870446	-0.36520964414715795	0.14042540967357992	-0.08711106865875763	0.25226574135403795	-1.0796195187543507	0.3902867605815696	0.3493059316664995	-1.2736171057505339	2.3598480911631943	-1.4417724524142173	0.09965484990274241	-1.840576529275874	0.6492911715134232	-0.6210841419921244	-0.5252419639921682	-0.5295688705090231	-1.1353288153045435	-0.7126380023636737	1.1825203523928733	1.629919258079276	0.0071621668040965005	0.5112702041000143	1.943326174745358	0.10646069209482718	-0.022907802853019785	-0.3819566743479496	0.5172502023119617	-0.7167786922743125	0.1499865485105846	1.1212888407722048
-0.782917345430038	-0.7791874273228625	0.46894348710661443	-0.6503351385583909	-0.06520149617701372	-0.4698595535377048	-0.7105988995911929	-0.7194870842248302	0.9810632214345514	-0.5932101273661265	-0.3571730016105954	-0.3796771973917638	-0.8230682410242279	-0.015693241622641883	0.46298084448453913	1.6484215543201726	0.7105576571577443	0.225682587479626	0.7933424327962202	-0.22099606271179534	-0.04854274342680913	0.10515477377284775	-0.34974122832733323	-0.0026095068667929084	-0.5375293789505694	-0.21508386272472796	-0.5338865936551204	-1.2071988399319449	1.2599798241302282	-2.0736363022623285	0.63361256959186	-1.340208710844885	0.5613292755279295	-0.5885276337550385	-0.4423102847570642	-0.302864731473335	-1.0715383281461923	-0.5531403237024154	1.011481155466031	0.8394033573747748	0.16613498882382893	-0.47237493097795585	0.9734690457069278	-0.2412451822545543	-0.8566355298808166	0.3591091808762668	0.5475970138749098	-0.6198915074701843	-0.13234525113566725	0.34182741842735775
-0.5360046143058549	-1.1583016709471394	-0.8985991162023917	-0.2335402028486126	-0.9087439495019446	-0.21233620080419338	0.16083238856728857	-0.7888738583145791	1.1089926656274829	-0.43444137254524656	0.2531400047975666	-0.9594293901605742	-1.0785586292365263	0.3928800634581563	1.0788615572693308	0.28790684697943825	0.6387207052259238	0.12607735168300396	-0.6493392481982243	-0.25515221008243916	0.24276544078837703	-0.10987376056287658	-0.45556948849448287	0.1381005879594644	0.3158166055247408	-0.7175139273699587	-0.8578018697827403	-0.4136819206658025	-0.48331692240734087	-1.1775237144104076	0.6371045193641102	0.43245672403730645	0.14437723133216346	-0.19727911477519738	0.16848021338856928	0.06274635382135976	-0.7514687271971514	-0.16742869886104741	0.3411841664524142	-0.36904356425877194	0.14283675283840358	-0.6047416982392517	-0.5543087987278396	-0.4945391825305243	-1.0997871515147903	0.766706277747683	0.6096861509506529	-0.049241787893319	-0.19858493970015031	-0.3977110653339241
0.1329922337351229	-0.38549594644213175	-1.7062508501370577	0.2683509721597622	-1.5042775394573877	-0.009421286663532605	1.1955792803486989	-0.988835195127128	1.0400995472518964	0.05923137599013505	1.0033626325603309	-0.9192230042802447	-1.045716965548851	0.5888290926156072	0.982712249033419	-1.068250740118866	0.20450562914362358	0.5394749232703693	-1.267642791655582	-0.10121737925671981	0.10485585486988809	-0.15581080178416465	-0.38205542271811566	0.21960531780653839	0.6385695842552498	-0.9323020582257043	-0.7167281380223198	0.41067495615196353	-1.4889928134430903	0.6882459916184425	-0.020190242620658508	1.966624424916245	-0.31181465539544373	0.324095962316869	0.48696844452633886	0.06025462135325252	-0.6019112404229756	0.1166943030150045	-0.34167314052970843	-0.9867434260952622	0.05402680589588804	0.11168953130605258	-1.2989708186033995	-0.41056525845620107	-0.742207118042986	0.9170557859863551	0.4572926882304368	0.656613843700105	0.015075636030427638	-0.6360565656602752
0.6856275649949669	0.7380535578485554	-1.1551485300768647	0.42909794361906695	-1.4628776460128885	-0.04504397579586202	1.3464918770432321	-1.152415189499339	0.9122449181420967	0.6326412375852327	1.364392138583754	-0.4806986665088865	-0.9362493842888762	0.43877979018191604	0.2643678151847639	-1.5567186691883685	-0.5869390946309959	1.2113124704504155	-0.7517636490386234	-0.061501108136727774	-0.20760654507638268	0.20351731739931866	-0.14914890444322573	-0.0748959934332254	0.20412911684491328	-0.8070326454438165	-0.6318511660416715	0.6753729784309169	-1.1509596521743362	2.1407346626944905	-0.767148496269209	1.82887620294199	-0.44490947185452717	0.6304311747383408	-0.04689295743416968	-0.35099161913643656	-0.6224970580106465	0.20471699901991525	-0.6928252181889198	-0.7080585902098673	-0.0006074022081307376	0.8900063433021502	-0.7236599759995763	0.06029771539690535	-0.20879750667572758	0.9750396887327767	0.03899943736747169	0.9480279973390914	0.4335250993581983	-0.3729940714039579
0.6914529430742201	1.06001455545938	0.2704035835734119	0.24364139931926282	-0.6929061181294022	0.021356058026862072	0.5432743819023834	-0.933820816131144	0.8408462386564515	1.0434585865790382	1.217586710934314	0.07259427126935036	-0.5490054577631813	-0.07754809137976848	-0.20373628621478945	-1.1828568743158867	-1.1781035028212117	1.390687756984456	0.16076870563522402	0.030205684517477436	0.06425302540900361	0.7828474283506967	0.3072494450689199	-0.4227662596913521	-0.24036243755616557	-0.3317579013149357	-0.7043116841018352	0.5050842470584287	-0.16301791936649873	2.3083676859076685	-0.6987859763250014	0.2958436719380691	-0.04631311363547326	0.636313278331126	-0.9995460454902577	-0.48038143698285635	-0.2881656836581417	0.3474528072441643	-0.6704763226330046	-0.10833551785302582	0.017704885682647	1.0940000984675244	0.33998911492553435	0.8301040433276017	0.31210050444427784	0.853296246364169	-0.24087421685069046	0.7473559573145931	0.9648369423360392	0.05572952025766149
0.30381601581692075	0.3823333505717115	1.4137375227757436	0.08255604493000392	0.4388582534796766	0.550674167598344	-0.1920144904412765	-0.19774173768753364	0.8402904143228511	1.1692739201952616	0.9482345658944742	0.6314252835612932	0.45974171284797594	-0.7232524566021171	0.2944327959752571	-0.7285213662663764	-0.9593787979443931	0.6637039997286771	0.4716420226627447	0.5812904426807113	1.1932601167217487	1.1316396510988458	0.9682694809205377	-0.3181756694657094	0.21991844275510702	0.3930396313452991	-0.46751539884117627	0.46813657549222215	0.2581239410287863	1.4901034406501221	0.5236038109494637	-0.9594681024179722	0.7849102247530191	0.5585637478907844	-1.432162722307814	0.32435682336772287	0.758630033927802	0.7798987559057804	-0.37504004566696436	0.10461610432092697	0.1121760505481822	0.8096160398189814	0.6037597221414432	1.66628916418157	0.9841813297615434	0.3744365219540826	0.0644036342658687	0.570314127029339	1.4649408652521823	0.3279454987314903
0.032602188492971314	-0.40437863676044505	1.5792582114168399	0.19413341721994254	1.2525335509197812	1.2729135786115564	0.03639538720564886	0.7385265995761316	0.7988274000495067	1.037351715528345	0.8745441042223657	1.0647500855755052	1.8281439711653347	-1.0538143926647383	1.3862436927648771	-0.9031231481010678	-0.015570244626811341	-0.5053617221707741	-0.1365848101276044	1.4903469624660624	2.3343912211442817	0.9922139686925625	1.508980426462628	0.13039971164667108	1.5231625507494246	1.0181610782597208	0.32483074444012605	0.8246148060065998	-0.4106992050221113	0.5486186417931246	2.133847426483985	-0.8180632245245967	1.6654440388926808	0.5747425991233511	-1.0404028990235459	1.7058644270809624	2.0668925507503055	1.3481727563900534	0.09259955532603666	-0.1789712408750697	0.22876618889784125	0.4565083392608549	-0.28165278223064927	2.1681577940863392	1.770658240976861	-0.3208311218541823	0.8106891933171237	0.8976429988293463	1.6547704095211375	0.33354368464121725
0.12654787943373505	-0.4707017082980792	0.9649037444211962	0.43501599972359317	1.248774094075961	1.4307979893922629	0.8766697755795759	1.3418375884415883	0.5674365617773779	0.8072551173357089	0.8091110519072167	1.079664674317468	2.560366755870869	-0.7637156874583554	1.8549406305334808	-1.6231003669741773	0.8275915009566357	-1.202957154797578	-1.1148284447364212	1.9348274548142403	2.2093777607288527	0.5204136899364178	1.4563075891095552	0.20783349513761	2.4837148264064743	1.050900621160544	1.0693098118368067	1.2295824483325173	-1.5785792534999008	-0.0681650249682561	2.7909690924911423	0.07648577328968582	2.141283054498544	0.5694938495708923	-0.5174731446847062	2.4081312649520674	2.6573301483213805	1.6169929662163052	0.5763439173683415	-0.5565451276193789	0.2319566771279772	0.10875385615052308	-1.4027092636752796	1.9321595081776715	2.1200635037381583	-0.7379677528219081	1.2698847396747726	1.5618493021239046	1.2441868393052962	0.11242754421747926
0.3397618211995389	-0.0368952298308746	0.1606605996662458	0.5459367315455028	0.5423688667218763	0.6622300646364473	1.0904886878628612	1.3506033231793306	0.12124770405067244	0.665446089269765	0.3977368509898525	0.5168507251828284	1.8530756689990089	-0.002965244259164094	0.9366516071135774	-2.1342190483622727	0.7996558471127033	-0.999585133623906	-1.6775809585154013	1.1740199864323746	0.5055990585127347	0.024031881378785955	0.6841192809772072	-0.49946903706555285	1.9354769517317827	0.26332842337029044	0.8187164984482318	1.182346477578708	-2.2263252195127294	-0.5223714335513616	1.7995803052509867	0.3273221342253599	1.9731484331688194	0.3246288311142305	-0.6718758882924701	1.5421046984193265	1.9972003819119082	1.343323459571999	0.8126627321991511	-0.7550338495294695	0.015139765802768965	-0.5182930131773915	-1.6611439331934001	0.8778335438556849	1.5009855478659118	-0.4946726923574169	0.884941985795919	1.887515043121485	0.23982027321125138	-0.28350729255199963
0.31670093124075804	0.00776092419471349	-0.48362030187473626	0.5212064395206351	-0.2528936816642	-0.4558155707887038	0.01863850851602842	0.9714130276695909	-0.38273440764712197	0.6443425044276229	-0.22609935758215968	-0.29403288017852774	0.10061327953719847	0.7341750659630717	-0.7535862723056994	-1.7932030939507084	-0.06275207691700131	-0.32145977248259777	-1.5282311459405145	-0.4942520106903551	-1.6084400591666927	-0.41098069070031296	-0.33598831684427566	-1.451933059242556	-0.007803050954779932	-0.9835145443477589	-0.5702808694406786	0.5930924438995988	-1.880198181556619	-0.989010249007239	-0.1854693321843552	-0.32735600887565314	1.289587559598804	-0.11260078868787665	-1.4012471862036249	-0.3813765811079054	0.5776125209734949	0.7411930031659678	0.5975886709781599	-0.9374618886751548	-0.31496217507926133	-1.4478170368451149	-0.9796534933011577	-0.5929809630610849	0.16654941138298254	0.24477875427799275	-0.09421985597716874	1.3956393585817262	-0.9110561405535532	-0.8056746013127432
0.03940387097167582	-0.6577293473121605	-0.9184099762213084	0.5301796216598438	-0.6234747579399788	-0.9529940018757591	-1.5797966718210543	0.585509859581349	-0.7587374242837877	0.5453925224168598	-0.46064761821065286	-0.7399757612285224	-1.3111800230236073	1.0721781011317915	-1.78418266597011	-0.6760814190393839	-1.034309393944351	0.11925014581855399	-0.9994189232469379	-1.8410596896219373	-2.5484696130503828	-0.9015988924757345	-0.918007741682513	-1.6747408827325676	-1.9527187617121282	-1.9198420625896808	-2.063276294986644	-0.1960038585113568	-0.9069607543138172	-1.2418992055705296	-1.732272305224224	-0.7138265839018471	0.468155971571112	-0.42366937376644787	-1.7969564054515796	-1.886888163404691	-0.5586179731701215	0.23068588301118412	0.02462233458759185	-1.3112596392694644	-0.45513854374545554	-2.113964534794017	-0.25980313459296756	-1.8252198373346582	-0.920420378474758	0.8835316133710192	-0.8714404610716183	0.25809647372187694	-1.5915266836270547	-1.3107828029748139
-0.22956271026410072	-1.2721573893570521	-1.0653360744489093	0.537357947178898	-0.5941539400883654	-0.5211102675450537	-2.3205442577558637	0.34318893979681153	-0.9969368954439173	0.13135600647059095	-0.03374864859504716	-0.5931766449492472	-1.3701320735068037	1.058691757535249	-1.4023088325995288	0.5616619596978866	-1.464332813879833	0.10414058283333287	-0.5986552793878461	-1.895923707047406	-1.8468691402924204	-1.4006406276897492	-0.8112222094907864	-0.8775294679634076	-2.529208029768823	-1.9699179747559616	-2.4026352450492463	-0.8272980320319248	-0.00010432278550926756	-0.9969258444657326	-1.9263385117260197	0.0907227713594211	-0.17690917846901566	-0.4299889243885299	-1.2218234695607848	-1.9989359570911645	-0.796599909025292	-0.003325646296030235	-0.551292419994768	-1.6300828823188689	-0.22516386466808772	-1.8683023814959718	-0.2264097007003308	-2.331167536713434	-1.0463617700011896	0.9356289102860665	-0.9580480632412184	-0.9176857730850573	-1.5046563365651517	-1.5231396719496748
-0.35631327823051223	-0.8851201775300731	-0.7300811114457514	0.2356143804688708	-0.5227613997757576	0.16535947759466305	-1.6912406981835086	0.11885553400124521	-1.2441167838679466	-0.5557572229210894	0.47752668119026015	-0.3161388911315756	-0.4800797175393782	0.9898985858416716	-0.29572042132017295	1.3295749245178237	-1.2716305378823067	-0.005076420313922685	-0.4957576888369072	-0.9088851020698205	-0.4843800819405485	-1.545435787267501	-0.38677561372007085	0.19895402294295886	-1.646488130444563	-1.2179101792700875	-1.3483078629535155	-1.1871333152958918	0.4680931962032505	-0.4520055591903829	-1.0825077505316396	1.320064624133693	-0.623597020313078	-0.3647310634437449	-0.01272279084283931	-1.1059685738818652	-0.386573531337302	-0.12503799595925322	-0.8592902874435407	-1.335811409621142	0.14470911496262365	-0.7435574598534052	-0.5963955929904583	-2.0214938101815427	-0.4615078223950787	0.42949456944775916	-0.6077078521068042	-1.6052777955308928	-0.9158541553591888	-1.1850388025711098
-0.4967695810331748	0.4078101026433754	0.07474178002790888	-0.5272582179009176	-0.5478735342007753	0.2441642854998252	-0.5217211056337441	-0.1862301940203032	-1.5491081684520605	-1.1372401920826618	0.2380134853765053	-0.5194374375247401	0.02350428072778317	1.0178832878232997	0.24037272438234078	1.5379956904012095	-0.7370638531315122	0.1367723751455393	-0.4384129128634113	0.007137261556445136	0.26452716006083776	-1.0434752722425178	-0.16522965947515864	0.6499411664873888	-0.437752226421324	-0.2910799830791547	0.17891453979574565	-1.2818812289352328	0.589776091405291	-0.16659613411894486	-0.22973041568031718	1.3195519653925623	-1.0566185769898142	-0.5779422350099701	0.9951048660809164	-0.32927393218402035	0.006537020932104491	-0.3640466006454473	-0.9721356901555852	-0.2557794055162812	0.18281681475585287	0.469020414904221	-0.5554988241445161	-1.1390536760430199	0.01368488326940581	-0.18558543467783942	-0.3730017347644794	-1.6283935457949916	-0.4106388514393239	-0.32016455796197485
-0.8032582139429363	1.4084010273444858	0.8727546666350721	-1.385598040649825	-0.41393623262255674	-0.37619565313256687	0.041149282647213355	-0.43875414766321597	-1.7116579125519606	-1.2545704148522585	-0.7753646777808453	-1.1654542291101762	-0.6412782652336777	1.0198814213867111	-0.2346545122802401	1.4439727684292785	-0.06852929669694995	0.3926978872002665	-0.10771769498248732	0.10696166174814979	0.09995209879977689	-0.16652469698930422	-0.26757326779052537	0.4273311014876828	-0.04790843110764964	0.198051247709245	1.1231247601692522	-1.0851949817775768	0.5863238767672553	-0.35093245807201606	-0.03115693024261212	-0.3167042034426249	-1.545868181920373	-1.0099847016651597	1.4156452935391475	-0.24504099397707915	0.009814826490159528	-0.7372009183748444	-1.143039641539685	0.9924707703807532	-0.2863957512438993	0.9344308376771173	0.10092824303366851	-0.10573120246928318	-0.038546917833141445	-0.46338322058805603	-0.41047006514167234	-1.1137412826381587	-0.39895750803756985	0.6369118171803424
-1.117366529904322	1.0699693953066536	0.9784623086413661	-1.707229354860572	0.09997346934208261	-1.0033369706277202	-0.22392578926831333	-0.44896920968731513	-1.499327517077451	-0.9701226942220831	-1.6279736043527209	-1.5208235653446147	-1.8788449129203937	0.8109127762542656	-0.8941435709755156	1.211652831486231	0.6522172220499041	0.351978304394416	0.4792426784937096	-0.31548987394255645	-0.28086487593731496	0.34323765667272244	-0.41912375761162224	0.28394785633179764	-0.5771049238449373	0.1012296311947356	1.2462442855036144	-0.655337852407807	0.4960203204132938	-0.5097839831289128	-0.2965244675677366	-2.007953522845442	-1.8507539561328663	-1.1527228535136405	1.5224426482903086	-0.44882081214453684	-0.244361820142421	-1.0954560079290245	-1.416348410332815	1.4628152046673488	-0.858170383735197	0.4579454526990943	0.6124873418890799	0.5775009880780532	-0.3015476373139495	-0.31340749225509784	-0.40458344524619794	-0.40088779946067615	-0.8100302089526016	1.0534259385128264
-1.0977269934400133	-0.3585139626849165	0.09196370766026904	-1.2288335259868564	0.7317009672346495	-1.0281922248546322	-0.5690503868093071	-0.2854565649128384	-1.0041991531380643	-0.6978120875468712	-1.519387283003298	-0.984061524081674	-2.4210934807646467	0.3453225758527582	-0.7128010976878637	0.7489457639957646	1.2237859534875488	-0.13847885863524537	0.923435873676717	-0.5002391893365293	-0.21064353724655832	-0.006426950358238092	-0.4129324264886256	0.7620679880568754	-1.1903420785807541	-0.2891009791459947	1.0196124315137187	-0.284885569041194	0.2216600003041652	0.0036177240725892373	-0.4581020543438119	-1.9228759425337436	-1.6273342443702932	-0.6406188748294193	1.5959213874626406	-0.3095072781413076	-0.4450103365148784	-1.355579929647887	-1.531032031263397	0.7803565858317173	-0.9385470768520593	-0.5461454157021303	0.15301020350501557	0.5030796186295272	-0.3456451973963818	-0.048310951142867375	-0.1279334061906078	0.026150863438351026	-1.2076413368427406	0.581542240581623
-0.6205973065772846	-1.5938826103416808	-1.3554150261287887	-0.32878746444049334	0.9162613993650472	-0.5836356189629047	-0.32494407256344665	-0.2806371214072424	-0.6361815455909059	-0.6818292452752858	-0.7809248545467932	0.18957882355296696	-1.6853181323195385	-0.3331388064549322	0.28260413931143874	-0.021042032934266625	1.3219785773982566	-0.8104401639567878	0.8145973439066115	-0.218398583323032	0.21624306107915225	-0.8934698604064464	-0.38452693663434	1.5003914200674406	-1.1037235861912278	-0.5931289274183951	0.8336193700293301	-0.3022812330374318	-0.2107358756294802	1.1485355140096316	-0.30858887690747794	-0.14153577567871248	-0.8742236021138339	0.23455408542163755	1.4383525877732224	0.16162079097226056	-0.4574784101136304	-1.5710693257300934	-1.2778699466369117	-0.48402765793125746	-0.42453769444306777	-1.5645385820599258	-1.0926017913121848	-0.324741768439634	-0.24951175006860718	-0.1434786742725784	0.1574382187187304	-0.21999242558297996	-1.179482231239982	-0.4737436540710296
0.0786316959452251	-1.6642766251582966	-2.459343586327721	0.3710312421432238	0.44124785181545045	-0.2535950200881589	0.31871735461882134	-0.6519972669443771	-0.6533035575134769	-0.6527266129815529	-0.45083286984495713	1.1568893934117068	-0.27043782146320405	-1.1956007814028367	1.0565417087032853	-0.842136063444348	0.8680520113674268	-1.3050820512876065	0.17980098400701797	0.03460874184593679	0.4900618709576685	-1.4712707728244203	-0.5526338167207935	1.6837417534403785	-0.32728097501441283	-0.6234753701598763	0.618346519638217	-0.666133825132251	-0.5499331311165164	2.125877110639499	-0.14692874835143635	1.4216902764820614	-0.10813492070907571	0.7815692485509536	0.7719624340276281	0.3863268926143085	-0.3568621778503435	-1.7687976190235832	-0.8503468710975799	-1.3613453924724666	0.14149764858984448	-2.2754585615679734	-1.9824091802552182	-1.3220479464346344	-0.35396445943110205	-0.8566037260575302	0.00504073937002837	-1.0521878941684757	-0.6606523135241706	-1.2980324166820238
0.6904769410397124	-0.8284262215017696	-2.493283091890518	0.5790926659841232	-0.22940459642383318	-0.2892888822017146	0.6782646029400115	-1.155321859925279	-0.7774684523568217	-0.15575559205542025	-0.8960460287153387	1.4268009072406758	0.8165689936301862	-2.1190274048913635	0.8198125181143513	-1.2078477525115159	0.2592521775183987	-1.4953147959709443	-0.44171067261933095	-0.2207456185948702	0.4813401040340687	-1.2346525553050676	-0.809708251366899	1.0423390489389257	0.52394811610747	-0.38515156693160396	0.23978391774135208	-0.91392130981284	-0.510786518546406	2.2104581675505193	-0.28243881060889414	1.275103238423895	0.041846185831760675	0.6948571474289108	-0.07779677752527374	0.02318761037299729	-0.26131031541862554	-1.8091346956721592	-0.6698650609125517	-1.3487695622449443	0.1835464124465697	-2.4264458980449035	-1.5743222826299978	-1.6781998957555144	-0.5685718034964512	-1.9336776696248548	-0.5905144039339718	-1.8284435512545552	0.05267446257273915	-1.2008332145615208
1.1392943339992387	-0.12725146462056758	-1.421564522811044	0.4584557504417833	-0.4142235470959724	-0.327845265493931	0.4921240344343724	-1.202599498089717	-0.4553669961711423	0.7785763631651682	-1.2602501070221812	1.322352224934171	1.1843512231172317	-2.7157888784418893	-0.011727559753785644	-0.8204497348597366	0.04972504091978974	-1.4185951751571786	-0.43543460514485544	-0.7904666529072639	0.5954231499515605	-0.4844961356390098	-0.7462900191704446	0.19265617048012584	0.9750695915500278	0.06882911929034118	-0.044927340846062654	-0.6490565373417093	-0.04355914677208973	1.5008312383566143	-0.5755321292410607	0.05399197170666279	-0.49880874270424164	0.4132721547295784	-0.3002123781988059	-0.5707012065084246	-0.21836138266393984	-1.479864362164052	-0.8215572712313298	-0.695938768067922	-0.23193500610973283	-1.7556767496469992	-0.08383776073523759	-1.0569728211189715	-0.33414642356145696	-2.664885953777637	-1.0469917061334932	-1.8440692669733612	0.5817265991100277	-0.21014829147990058
1.5173719889464963	-0.1919398287949352	0.11469832146656583	0.30734367650276795	0.042366284144726936	0.09280171306644729	0.1979397489658422	-0.3970133293555126	0.44914894154225254	1.46464856605627	-0.5469235325563636	1.4209295201090393	1.2072463201421397	-2.5030443658375297	-0.2880784952080291	0.05107713405471402	0.3967859441694524	-1.0438885342028497	0.30768608137280185	-1.041704048103344	1.1390633055183386	0.12078130067717796	-0.12681876951020402	-0.03807773513755403	1.1135309020950206	0.695036866712832	0.20104667713265278	-0.011739732152024515	0.6107973221017067	0.7004292079045383	-0.5532961402002358	-0.35634546386707466	-1.0408657399945598	0.568710331396014	0.44499641616217783	-0.743956670887873	-0.18357144131309613	-0.7199452812995544	-0.8117499973346372	0.07241216369065344	-0.4802486502908252	-0.2750653871833941	1.3825711478661458	0.07754162135353011	0.5676014208572127	-2.3705859700274736	-0.743809141228155	-0.98793905855624	0.7837063773693551	0.945096029119794
1.7932212923839685	-0.6658694012562814	1.317299146212528	0.2866041922276159	0.6017441608475813	0.905594890177678	0.29236945885581267	1.0102658604803545	1.3727310712694911	1.2089741485086745	0.9719162360028704	1.7114170221435887	1.3316062888758708	-1.4086918689480057	0.5283609497041424	0.7249108511351614	0.9280629026053716	-0.2989626553264411	1.2427869594290102	-0.6663340241675938	1.7839387473275243	0.3477148034077835	0.7523776670970483	0.5134241543538889	1.296647862880689	1.3844095360529052	0.9703999684661112	0.4835331735085477	1.130613924887358	0.24289166993402836	0.06879239526362588	0.8542867248037459	-0.7331177885682848	1.1614052060891555	1.4154140477267467	-0.2462761808843044	-0.02504128272198775	0.2765233080561553	-0.06571440284008889	0.7413218505435459	-0.13501157186042745	1.4455694385760025	1.9303578215178454	0.953304984641666	1.4455789515091504	-0.9912272648985945	0.32616949268723616	0.1574581260369843	0.8194079424535833	1.4762453286705812
1.749014913009048	-0.7685705793836604	1.8451854599020723	0.43364873453054625	0.6235442099368449	1.5214763617553284	0.6554934775416114	2.194594777268311	1.616312063701703	0.08577817967515482	1.8654622781927055	1.5574262148232296	1.4893896479954114	-0.03529386282420826	1.693569031954691	0.673701059403365	1.1573442888888419	0.6628296035934588	1.6563196951642563	-0.006927817593019931	1.8393595728103744	0.5495281153169368	1.2657650504385474	1.2095901501163546	1.577423271511901	1.9013853438589554	1.6360003190815315	0.570900226161384	1.368973871088156	-0.13440221740347466	1.0367853656009267	2.463334631856453	0.5303072016315763	1.4781307681489437	1.4261040643644856	0.6001749927235694	0.3907801244509468	1.1594290508046643	1.3139131555030008	1.4262434586110175	0.5282747099528283	2.539795475360257	1.5832585798957235	1.2939076729375873	1.2945323515651186	0.767699623999546	1.4793693234641834	0.9036142161339048	0.9018358928386374	1.1836148387255914
1.255807970399448	-0.22567376747090498	1.9979685120241093	0.7201801816990905	0.030539036135132893	1.4155105095839806	0.6927258081455582	2.3491506909431945	1.143205921488793	-1.0804355584652405	1.1732333048720234	0.5390001276609104	1.2617114658288502	0.7780446446127459	1.9345151964450835	-0.009729540168800654	0.9096260687621206	1.3913584108989427	1.3384250403902822	0.3822039426644405	0.9972822400804096	1.0576482675383454	1.0161031763794917	1.2484425244327255	1.5446583749753302	1.9701195515284695	1.5264032329309982	0.5202154612650413	1.4103180041253969	-0.8647115123278617	1.7070219401003277	2.6664735800459565	1.8460158265233848	0.8991583785521583	0.1406949232180007	1.303059370039899	0.9801407789838436	1.6063056244341007	2.433055668720035	2.11705202581874	0.8980818702118326	2.544752932587616	0.9744933598286061	1.475499156821762	-0.03231015073537899	1.9476065651066166	1.8820707565762687	1.055529796153307	0.9899913912157112	0.49869280483600525
0.5012079789890554	0.5001507685214224	2.2690608110911366	0.9617276658353264	-0.6692346771980293	0.6117130143247859	0.08091008789522819	1.3261216126744613	0.6255437812067896	-1.543604817141574	-0.3938737842816838	-0.8684707880285647	0.46722129798418194	0.7384876053114281	0.7645649549543694	-0.6759656874290703	0.3078723486898295	1.4726508937088527	0.7576176962326341	0.321132975060932	-0.3357441622968885	1.627908630334707	0.1725697124559254	0.35717679052875173	0.7726106015962131	1.4688565157176583	0.6012347906142141	0.7075446498945359	1.404571368901408	-1.7902478815472478	1.5238473435297968	1.0863943828100047	2.072579480990181	-0.33629102298286034	-1.4585136519036548	1.578602177677493	1.3080619116208958	1.4728855429067662	2.3973091646377127	2.4236490833630646	0.7878828230705247	1.7928688827674086	0.5895458496447961	1.8329483892517096	-1.5302090632078746	2.07276234223467	1.1911115650611623	0.8775093680923475	0.7947288790887067	-0.03587531888577631
-0.16109632618003492	0.8311121758092636	2.682511991828196	0.8227486391404584	-0.9337654848865876	-0.38840261402460446	-0.8051528738170096	-0.2018153218713577	0.6284231148861416	-1.3270873616887153	-1.1862588854371485	-1.6521798242748613	-0.5617960120967543	0.3608422593790966	-1.0486612743789616	-0.6555441500990435	-0.47170860471426834	0.9211042630344368	0.5445108210642502	0.062018847153942444	-1.4415104593740873	1.684117158348289	-0.6931732795838208	-1.0398731749955388	-0.6013555121724478	0.563018304033426	-0.5402656516431292	1.0396507908373083	1.3792396434347627	-2.1826665626364203	0.43945414431572827	-0.9763966640608054	0.9485072210424148	-1.3052052018454603	-2.005070334427642	1.3573597730274307	0.863993829482003	0.8842511853512617	1.2318559708336854	1.9271528518983139	0.6256458650597471	1.0197502670736043	0.45701298271357377	2.0277472215447205	-2.078494356226265	1.435826521678238	-0.1974301470841145	0.6196162948422363	0.14760269137935375	-0.23054389228977576
-0.5530405811662958	0.7491241649753851	2.651698412391965	0.1660332390720313	-0.6433644396981582	-1.0422997021888352	-1.2556159504807973	-1.222935525362676	0.9212749582500913	-1.0065758709059824	-0.4526326458094531	-1.2932266868146243	-1.2656753861171455	0.37706525062867385	-2.257200063100832	0.19728056927163043	-1.2308934604158939	0.17403128466230847	0.8277420511445374	-0.10244088420065935	-1.892038671279086	1.0703938944790323	-1.037836613055666	-2.1635905241219855	-1.8079693763576632	-0.3575217069766358	-1.2661911503708925	1.0238264509751929	1.2301697902078894	-1.575543806374013	-0.9914614381750265	-2.077974252915667	-0.5892704252326232	-1.3203094311881851	-1.0787300514405895	0.6795691373116562	-0.3534059222441285	0.22407102250187522	-0.06782704317192198	0.7535593850918372	0.8461488895084213	0.6147106663088798	0.44007620130574493	1.3994933743484252	-1.5928687018807304	0.7264850687256958	-1.4041876270435878	0.31613932702365627	-0.669843933197506	-0.2050887301544233
-0.7665359846815445	0.7678660144964317	1.6322424316162594	-0.5911607461298591	-0.04238672149596858	-1.1068468268101521	-0.9095279324376203	-1.1527971297367805	0.8071318854261644	-0.9322391392148599	0.8791019224001979	-0.30292657115245786	-1.315378994108396	0.9571874495956492	-2.233917191803653	1.3977970673979463	-1.6173810689478898	-0.2924705323309369	1.1299890539361412	-0.10686391218132546	-1.720307081996235	0.3507110725617934	-0.6587424937630212	-2.398712755842889	-2.0239924460366914	-0.9092513559501594	-1.4094838053315246	0.4320519424583891	0.8791850276311355	-0.39889571338894303	-1.9040707955300278	-1.9637236324674083	-1.282542579228425	-0.5637929717605116	0.47964562541453715	-0.21639727743019269	-1.5808285272599587	-0.06415072057549694	-0.45087979706659864	-0.3553668549690355	1.2867953936604384	0.3505462679680941	0.5454352027806325	-0.03655110502526189	-0.9220566557819745	0.44291120157996905	-1.6432115834265866	0.06398222477554878	-1.0825594816872464	-0.050413228965601575
-0.9266594084143231	1.296678975851982	-0.08435924183301674	-0.7387420654699153	0.5917202828933917	-0.6835969749915322	-0.022198928770548396	-0.25908430141436783	0.09403125257504058	-0.8862952524818519	1.3336584173049926	0.3313792977450519	-0.7912823939100814	1.6185033621202374	-1.321507698075714	2.214887112009769	-1.2861466560827441	-0.290618361607511	0.9146373131143264	-0.0102276198647463	-1.1635196623399897	0.2346288242166155	0.25315007312531884	-1.7079965651628446	-1.0841824314192932	-0.9382237406974037	-1.192228258075496	-0.30337623041755846	0.3975404664766032	0.39130623986302787	-1.680412596882893	-1.3289103680312027	-0.7724692186937858	0.20655153310350932	1.4856535772819535	-0.8152850735247427	-1.8457128180956246	0.1905276243731164	0.24308821564004668	-0.6653018922946244	1.3754491748801436	-0.16015263389222603	0.8250770873118068	-1.2588801379367986	-0.7000454283070683	0.6255406230754292	-0.7970009252635962	0.20486965595169718	-0.7877005794548972	0.27477838089782636
-0.9886461998047666	2.127183256946398	-1.4156952014022117	-0.09903251593650234	1.0945733794072379	-0.08234894156758887	0.8402086396211482	0.6276005408019821	-0.532347324259163	-0.537566959886459	0.5168292262972424	0.14803017043969532	-0.03643847732112074	1.8468282252770338	-0.3058752860067267	2.205915635186798	-0.39307559161199346	0.08365781764772387	0.1613518280282628	0.1771794335787802	-0.43411350367797796	0.7886993533074772	1.23577165561884	-0.7231383043405795	0.35104429354849487	-0.5606470608738691	-0.8539037919758139	-0.5165310833019536	-0.057790527334455714	0.29590683392660977	-0.4424083322909377	-0.7408084473929747	0.09926787802341373	0.4480838424470221	1.4684510636689485	-0.6341671256297611	-0.9205038123376756	0.7095616171204175	1.2484991511469354	-0.1484929863915066	0.8655332779436917	-0.8817945244520101	1.1255466442304056	-1.2065595377677103	-0.6571376948432318	0.9920121755970656	0.4103173890825422	0.943144696508372	-0.11647822062611998	0.7002397958222458
-0.8490769886166626	2.571457762973152	-1.499553098776465	0.545611595519509	1.3123283489526574	0.35708748669910073	1.238972476635897	0.8608896423846408	-0.281058317702024	0.012901252587503858	-0.6264060316878703	-0.4369657848447041	0.5829457648417289	1.61371571347219	0.2622250430294117	1.4827317574795444	0.24610846832196645	0.6197409637323441	-0.64893360674875	0.4462748112012066	0.2573161867190267	1.3666767711257513	1.778171359613827	-0.332368949369657	1.3538704757420756	-0.012154793096908083	-0.5014205026205757	-0.0593829338529739	-0.41393422950454073	-0.2608584456374907	0.9448214165805721	-0.23591896382032843	0.23515814569609525	0.2260067887053799	0.821203877520626	0.23849141253641953	0.34846311443278766	0.991446822470555	1.6925483528061003	0.5027010025577312	0.16314868327736307	-1.3318063792918688	1.1528412154437455	-0.02505936556002163	-0.22314106156823116	1.1790327040446502	0.910328171551542	1.8439086588812275	0.27989376042093234	0.8995818662848519
-0.5756207729548837	2.082325728895266	-0.6128804637594559	0.17163895946928936	1.0584671553614244	0.4367377588783632	1.0420615247186995	0.48441201488721747	0.7330835929556796	0.38052034122639833	-1.0153668124867963	-0.7310695144261613	0.8487911433480587	1.2046677174443734	0.2872214689473824	0.5447069281842999	-0.1589249058866696	1.0631257374905008	-1.0657137086687913	0.6697775558281125	0.6464786160872525	1.3284366206990237	1.6040345540807657	-0.9103113437767785	1.4970905348980998	0.5202682746432081	-0.24071694115034337	0.5439927812547812	-0.7368322619352654	-0.4998120404752082	1.5012244276884597	0.17455472707477301	-0.5307537029091478	-0.09314235010207171	0.14904919794225852	1.0400521932619045	0.8121400952500177	0.7770984845499471	1.3540080046782121	0.5888837742217962	-0.17429442936540546	-1.0971890590136024	0.8232367404538383	0.9632983815682684	0.4810273667403765	0.9075719937209684	0.20765668121111408	2.0475718353876005	0.1322468177188464	0.5947765050292815
-0.38618535062757153	0.753225315766229	0.1068368772147462	-1.2394399377473102	0.29283956170631564	0.1943590689867851	0.37717825102590263	0.02818699785629057	1.517810403957946	0.512398468699657	-0.5205123163105485	-0.5609932402776134	0.7762777325000496	0.724425656754141	-0.04672067152622155	-0.13600872421871518	-1.4095621508172314	1.1284480266968755	-1.0855371831994667	0.6942114142008355	0.5503040224716609	0.6936011895900616	0.8698215997998472	-1.8403268231335583	1.105117699898239	0.9143532934687748	-0.22643322926513573	0.709850665307388	-1.0909531126702317	-0.19937677838129908	0.9421057963177334	0.17210448033233505	-1.2816460717029154	-0.32905880625609935	-0.2929496614345348	0.9778558917863538	0.14822748165653896	0.26579635615545616	0.6469261175116587	0.08934820790261602	-0.11193194472675497	-0.2781664690422449	0.4101484113789949	0.6924449687927342	0.6764151829755581	0.14034243419580109	-1.0835042270635895	1.1839654803479809	-0.15353456215262665	-0.006695992169434643
-0.3848640012198995	-0.7272204332714551	-0.09732520460743453	-2.4219127779796374	-0.7028477093615716	-0.1786511983227454	-0.4427632466728034	-0.13497805481726313	1.3000399268805805	0.8267124628250031	0.22770938787214093	-0.37238505916975584	0.5860362924248994	0.029649480582879615	-0.4643277217952444	-0.4287211895067914	-2.267253956218323	0.6543924584613435	-1.0297994691395027	0.557944056892501	0.05326051881345203	0.006478476243423084	0.06491050515334343	-1.963719221644066	0.7773446649520981	1.0213206823742085	-0.460330112188646	0.40246763419204795	-1.389245121903658	0.10938348946033488	-0.0855372555721216	-0.4006928513300158	-1.0611809434383546	-0.5659825844045149	-0.5524689528133064	0.02854579116778677	-0.8527098122121458	-0.1630445074297324	0.03752734838411798	-0.407329834595234	-0.11651131409970307	0.5894929379086895	0.23607330189164108	-0.4353377977384826	0.0031401624591236472	-0.7772319052513896	-1.7307741876617428	-0.08742245751029526	0.00876614501256518	-0.28172254930744495
-0.43548992409580956	-1.5828404315231404	-0.8281121304540654	-2.069788474061468	-1.432567503771724	-0.5325973764651095	-1.0118134636990217	-0.13831619011580498	0.3770699695721176	1.5570816112736803	0.7551726035857921	-0.5991074211700493	0.521741570927689	-0.8380246578394631	-0.6782856256205261	-0.5357775321284652	-1.6372278472215631	-0.16673092080337923	-1.1230246006217919	0.4851807017284763	-0.5308852820882958	-0.340157399232444	-0.3784873505875457	-0.7231615896119372	0.7141038498046968	0.684829655945713	-0.6411166557193619	0.041712282723968916	-1.4619436639352836	-0.1488201059310429	-0.6311174244201313	-1.0294052476378626	0.045125429908411896	-0.8500938891303601	-0.6504323614369695	-0.9964690622900916	-1.1354617341607098	-0.37422416932363367	-0.3550462511146535	-0.42249572914917044	-0.4936102840275701	0.9814782582564329	0.2745723368194472	-1.0413976123623574	-0.7935051283799767	-1.2423007296187523	-1.0655061769386864	-0.7198433739603644	0.6526126520031124	0.15093864178949243
-0.3683764306558203	-1.4813254963949836	-1.1546865506312263	-0.3216843145275671	-1.5128264966905869	-0.8273709790293156	-1.0348373692384758	-0.30521399429031537	-0.3165847054107239	2.16608523242026	1.1072023646619966	-1.0814111712164387	0.6194649280595912	-1.4205181667813005	-0.5084468395671295	-0.7248945307687824	0.19785290521796514	-0.8213273704010194	-1.3023301560939888	0.6023448190794893	-0.9063260983234517	-0.4793242507302641	-0.42178830043718607	1.1323055804476916	0.5649838800244781	-0.0435101814596141	-0.39453322286416137	-0.05701347947672108	-1.2964490239333142	-0.8518655997245217	-0.34200997886033774	-0.9381124293146061	0.9952340311909443	-0.9870721223773947	-0.5174697212548427	-1.2345393516038656	-0.408443370176543	-0.5087652112161027	-0.6088095860121502	-0.13601262953955282	-0.9703913607101855	0.7502645908705683	0.17817482354973826	-0.4393758109236858	-0.5758141640937187	-0.8898212919320442	0.32541058532527906	-0.4604034947902275	1.1661402730588175	0.9093739074666811
-0.22693974330062128	-0.6886158850820325	-0.8417748559536834	1.268574880081916	-0.9040550792035152	-0.9734577659608261	-0.5431972557867472	-0.6099288948708429	-0.3747671250084132	1.7826559858243598	1.382103047502686	-1.2005214245429445	0.6706655791111755	-1.2797615816980417	-0.05118768782952239	-1.0667976358228202	1.7373780760774629	-0.8822559774679097	-1.4065315318404001	0.760493102381729	-0.9635092851052512	-0.7561710321089127	-0.3556723905003816	2.156780482321018	-0.06482556797562514	-0.7386845384303332	0.28636928397252925	0.04411938174684156	-1.1321390367676583	-1.2792207261106674	0.2815888753449161	-0.06140293855641791	0.9490286554319914	-0.7082447674925635	-0.2194386347885001	-0.5715737161256109	0.7207727262323113	-0.6067155691839695	-0.6641026751297576	-0.14974141017736103	-1.0673634631404023	0.16725729652821514	-0.2839955992733332	0.5176524755477225	0.8574767902120655	-0.037093020444537134	1.1920682860644007	-0.12083581648229749	0.990522464980944	1.1610382792165954
-0.18496358030479965	0.2185346957838868	-0.6047016814818466	1.364425604820876	0.11362084101577691	-0.7123485326528001	0.13022854687311805	-0.6435004224935345	-0.3496816552447528	0.3206565212524713	1.323733448439052	-0.5631252074247712	0.46455681146590216	-0.605526258201781	0.34348972833335967	-1.4004323068639046	1.7588111857767044	-0.4099171167251164	-1.3960275268664055	0.7371234942659016	-0.7255107414334192	-1.2045267096817844	-0.41379145157440184	1.6270262512183054	-1.0475846475644583	-0.8267694171940009	0.914714635497556	0.16069187351439929	-1.2153070753914725	-0.917353566424875	0.5188679881589235	0.7334512505768699	0.1974077346380326	0.01568014632428203	-0.04792993641690437	0.353620250174636	1.4821341971685986	-0.39463227844115356	-0.3304698620697819	-0.747373192858226	-0.7486212153304387	-0.2883618059629907	-0.9204445047010681	0.4703544319777328	2.448179548014823	0.5079578217305918	0.917103735072572	-0.5200229268584433	0.300382759680515	0.5128655043379777
-0.24262813051671156	0.7937175204043625	-1.0370419157425026	0.2602796066977241	1.0936053586588272	0.1475694334755318	0.6503159063007311	-0.17963763796089122	-0.910773110404323	-1.1254938113526147	0.6273952970393452	0.5302264906724212	0.056004908272210815	-0.1393362002285013	0.3951160821204738	-1.517065519237675	0.5338864774774722	0.11422510310874073	-1.2925147071404817	0.5398832297181271	-0.2528737012557857	-1.4836718668025017	-0.5172966432528376	0.2749998206852937	-1.7666943519425193	-0.1446895673974974	0.9238041981056254	0.2658910042111243	-1.4492153351581814	-0.0257205657404528	0.21420611482101468	0.6191584953975956	-0.1913818893723793	0.8709372963033523	-0.2604839928079991	0.8274900011458596	1.599582930380779	0.35814677470207573	0.3692654042144375	-1.5041854576136955	-0.4757301007930064	-0.24073831493366318	-1.323940579153039	-0.7554393852928543	2.974161925736067	0.22422929162487282	0.10136332958229792	-1.3740524367925298	-0.16350836748513634	-0.5300332316942267
-0.16365149702963322	0.9366131725880559	-1.6321273202241282	-0.5460000320540657	1.5644652625023439	1.307418950113933	0.9377759138022926	0.37531268691295905	-1.8184892345625936	-1.317400804127373	-0.5169454275941522	1.3401969249013341	-0.27461791558859383	-0.37702763539103934	0.20601094346765864	-1.355349912155633	-0.5668712034164117	0.26529510125089156	-0.9945252167481413	0.3552969659551355	0.3089676250575296	-1.3045835549329177	-0.4421356092819885	-0.4981484661431452	-1.7254684276548768	0.7260932154002304	0.2322242644089147	0.36801184379218604	-1.3884814411643387	0.6721475488777447	-0.15708323793648504	-0.17904092429931304	0.3865497273808529	1.3874835153277942	-0.7651816054430436	0.632107037136398	1.224070631145424	1.312307132147656	1.0134863010203912	-1.6998986287363493	-0.5918975654315618	0.3021116888387962	-1.3335791075125822	-1.855894723615994	2.2573172148379537	-0.5780497191151306	-0.20364659791877746	-1.5775936765081584	0.051555741543739736	-1.1081208600319614
0.1992940687728575	0.7582782953047226	-1.305651901757848	-0.09223356470296828	1.207934936747082	1.9676730498903454	1.0974633036882964	0.31061203407173776	-2.058994949362865	-0.27539574836082464	-1.4735614033089883	1.387001052856298	-0.35060680581794007	-0.9828725816356353	0.15960238147791872	-1.0177785073823487	-0.5734685390224078	0.0346176381312353	-0.3359521852125937	0.20389564722964013	0.6669497102403736	-0.7715097159293255	-0.1766672035015122	-0.07810656857202919	-1.0485672949181204	0.8598911026503477	-0.6262992187506554	0.2767046971170521	-0.686536378259601	0.7831452413818047	-0.1452480975035821	-0.6365894293655106	1.3523804909750974	1.23479764014495	-1.1551739108549377	0.02535212838507819	0.5095585366533594	1.6446664844492944	1.0767677057705451	-1.0751283706140538	-0.8591499732245034	0.8842313402699015	-1.1882866366368563	-1.5356008960687921	1.1151964284813678	-1.110920634343659	0.29251006781273836	-0.6096491832710765	0.5648752745387845	-0.948189833155249
0.6250887656753759	0.3376827895928373	0.11086191804418227	1.046309180336912	0.11381377289855449	1.5008464001282378	1.1504887748762305	-0.5586013812400498	-1.039146465740521	0.6586804320622046	-1.7690570564482018	0.8551906758125888	-0.3210053694142164	-1.164844468547956	0.4624037146950781	-0.6261255014248406	0.19301243929358566	-0.27624716467897087	0.6056116644711219	-0.14521074424160943	0.5454008967296188	-0.23334986792746584	0.00042592888062412625	0.8375807885076578	-0.3223057280461202	-0.10877486750329361	-0.9491207423416808	-0.21726870499740442	0.45359783930088377	0.6034429799559777	0.13573600355216864	-0.16809170038232416	1.579171095818184	0.44464520087029197	-1.0919738119158622	-0.6052529007533718	-0.45798147895308766	0.8665650286898774	0.4287965381785488	-0.09102862507561879	-0.7707758632024289	0.9172610790168264	-1.1985542787512529	0.0017733147826548604	0.2903623382365839	-0.9806999081177127	0.872561837472261	0.6891741132709441	0.585418859233548	-0.6022096956485975
0.7319684759039232	-0.3009103924704314	1.3544441435197183	1.5870080366044739	-1.1089393604685758	0.2027109642548406	0.9640873986793431	-1.535992502928971	0.6045042181342223	0.3299863906081679	-1.4553747295051167	0.3092786675281854	-0.47803939535168155	-0.591367371098018	0.8627949661299866	-0.20703292862813144	0.7219976927001088	-0.40056354920976256	1.3784777475046095	-0.7691995191654777	-0.00013416163037313243	0.11241891757502612	-0.16249874337285383	1.1570939777218021	0.022388394242813327	-1.478736112602986	-0.4580126089529757	-0.8852720011775699	1.367615010819687	0.667442294713398	0.22899835568643045	0.6949536717299021	0.672608326258881	-0.5349571586062246	-0.6391930992029976	-0.9491885222111905	-1.3593718855816637	-0.4996863688625647	-0.509932761781194	0.5714441670883316	-0.23228538828437884	0.22458439165906227	-1.3465035076266887	1.3245390839984736	-0.2287552598075506	-0.5370976326993339	0.7633184523396055	1.02573638810558	-0.1646852519982607	-0.7151999483340472
0.46340896990806046	-0.9812854537303244	1.0693305331968135	1.075887467559582	-1.6562465671313524	-0.8053429324254608	0.4934648917720665	-1.6797852790332906	1.5893181453610736	-0.8444322118353211	-0.8349287815930195	0.07460562466907586	-0.8642883334655292	0.24676585120568442	0.9169032639512972	0.2515649575973472	0.5215757048089009	-0.264592289062532	1.4962591810302563	-1.2402540567838047	-0.5190945517765176	0.3478141651899823	-0.564501503768619	0.6178594176078303	0.08193638383548028	-2.0227299280765614	0.48961663991470833	-1.055487823376651	1.533874400072251	1.0625185967207613	-0.019178468052277412	1.0089628084198972	-0.5527646358274033	-1.03937746344371	-0.2091952112169862	-0.8089214973742469	-1.6134536747488808	-1.2861689386764104	-1.1289945283823333	0.6813205546129392	0.28722180085859356	-0.6948697356353564	-1.2935903847270402	1.422173429294763	-0.7651728952633062	-0.2997127466412108	0.0840925681429968	0.20134618807759577	-1.082076909476292	-1.2213376303121917
0.2042441642021318	-1.2960054015187956	-0.5022393414269236	0.2593148883295615	-1.169524125307208	-0.6193152016461002	-0.012048485165823604	-0.7926994766081324	1.2951353707842312	-1.2964148717249517	-0.07923435132061046	-0.01819156084131534	-1.1457795985642023	0.6363240843074508	0.5141386480568686	0.6535320968624416	-0.002721799529381777	0.09259795059841852	0.9389256269831721	-0.9684213745170254	-0.5437790748791516	0.5809661222806649	-0.8243823473928276	-0.0761368626959234	0.23036276280999435	-1.1554720493140158	1.2106105334151516	-0.31825987266822514	1.0609478852982115	1.3296256371401607	-0.24496095924444936	0.565154130949774	-0.9462543286424875	-0.638333491964462	-0.18064184672347122	-0.217376013956845	-0.9135039340389044	-0.8426758084245753	-1.128056726361796	0.5572978230531116	0.33457301993975397	-1.0583043762733173	-0.7846191847596705	0.7195308026867357	-1.1899043993069924	-0.25143674475911054	-0.35463254478234163	-0.6266449409298367	-1.2899615864046856	-1.4449810223934978
0.3119761945398925	-0.9215437235908147	-1.6263289200687157	-0.00935471394003019	-0.09770068937584168	0.5065398005561003	-0.18854402437454465	0.3463531408667672	0.2890221277580351	-0.13552367328273868	0.6761369414383598	-0.26440338221291276	-0.9325396996348869	0.4355522936954218	0.034071280263818296	0.7726418656399693	-0.2422826334907533	0.5566900024237814	0.2178086973240019	0.012268657314969966	-0.049857588377901906	0.6998492058835107	-0.6750233238075739	-0.21775246586832647	0.6035576320747953	0.44643114589905863	1.232368366023271	0.8345753815335123	0.5162908266553248	1.0531304052402968	-0.06339922355878988	0.03752230050155356	-0.2603512990225634	0.4467512020016283	-0.5394189490327467	0.41370869071888056	0.27781578747247043	0.25698871274410706	-0.6823377989783637	0.5577579009013988	0.022907933007789788	-0.5525486470708684	0.008538071621999115	0.31188392225598116	-0.9804161376419589	0.040081050095048976	-0.09514628634621888	-0.3552116335593545	-0.5465724352585302	-0.9692418629366362
0.6364170466215048	-0.06788600314946153	-1.0299865551897438	0.1895890319135655	0.6777254722166522	1.4060287198163064	0.02997895857999058	0.8025433557246092	-0.4590261162681552	1.7211991407197074	1.0401646586780866	-0.5701653699104684	-0.20335675953853166	0.12058637473259333	-0.06708665364964281	0.44248859213735303	-0.10084925318093503	0.8560304998549035	-0.1320337964499711	0.8195612038118029	0.531330810074321	0.4794477762953621	-0.2263859294580136	0.10524780803584936	0.9383229053318912	1.468622895526633	0.6391566091045635	1.3600075242815302	0.29055179651728164	0.4232700532051666	0.3766959676388599	0.04832519765616745	0.6274703667114551	1.412616042027364	-0.8542844347886979	0.4902584469390788	1.0272521459938355	0.8112960464750091	-0.2016930262296513	0.6205643073477732	-0.1626735055925244	0.32996176124950116	0.5746827353228308	0.4996522455957421	-0.025616532978515346	0.6490333811082707	0.4145742094765481	0.6829299580705653	0.5148791713259847	-0.19669722920262744
0.6756719444317093	0.523066639378728	0.5928416523962498	0.1575012114918935	0.6602609810939006	1.2393424370157275	0.27581059005175135	0.4621082651244766	-0.6518956555987593	2.471814959758243	0.5734445397544142	-0.46587808429627664	0.6330805495735452	0.13426543094968876	0.2394275967111884	-0.2223421416411231	0.12655939350297238	0.6439830776741341	-0.07539134484877155	0.5429661861902494	0.7822075776619508	-0.09783472402937615	0.17972238129633	0.30127962382971096	0.9113466046089821	1.2273705380235982	-0.007093899683223461	0.7753596414902876	0.22969424201420055	0.08414287331580568	0.5209205767273944	0.43718118743858475	0.7209533141846092	1.5321656950201625	-0.6208101401430111	-0.1788414979659758	0.8388387209120882	0.2753087087180548	0.0034350325625917577	0.3972670486495446	-0.032071179419926044	0.7841187730358594	0.49511174024203713	0.49460770121451647	0.9750142789612625	0.9934654084021959	0.4274649550365527	1.085717054967332	1.006920137209375	0.08958754298345369
0.21002298914103504	0.21694366618531088	1.399532410224611	-0.30507302054124064	0.16817686197293719	0.36190134497658266	0.11078044037959656	0.09423802144922418	-0.7844542045945377	1.3808876445462015	-0.5686582301610948	0.2915235498990303	1.0964420459681945	0.4178492861697815	0.5368440516658035	-0.8430983369717966	0.3318127956803535	-0.12753900232359464	-0.004792480848887133	-0.7183840871664195	0.7086619796336185	-0.7297084930028006	0.32022248810259424	0.15080322304238652	0.5251225910827695	0.2740738576871891	-0.11170844874203853	-0.2604455608577762	-0.047828518553152004	0.4134169114379427	0.0881085322980292	0.6267348637795371	-0.03547712540748677	0.8353914343088064	0.28606515889609124	-1.021319785886571	0.14490293858788092	-0.6982575039996389	-0.13721453456809127	-0.2231480559260389	0.06730049973041743	0.5160030105626336	-0.18375455439072577	-0.39435133188474153	1.1566996217554208	0.5513817954929847	-0.14598034181914288	0.09237558150445492	0.5684871732554918	-0.3609992549899019
-0.39502823647868524	-0.8267876395509008	0.6123614562255711	-0.5619147130577474	-0.07950200169506706	-0.1623950253397457	-0.49113347089061593	0.45780116489326417	-1.3073934073184603	-0.4531034288028235	-1.4730367068725758	1.2229827672515432	1.0194900409724255	0.6423105719603844	0.4170436214953574	-1.0669671925618678	0.7044526292316866	-0.9646648712064352	-0.1606351801217159	-1.8506972043867196	0.6304286185097906	-1.0473860132424606	0.25128906127875206	0.08286520631324343	0.08196039470296153	-0.27356884062341547	0.4576809373690118	-0.6836386891673876	-0.548030094305575	1.0488025905224796	-0.5532253621925078	0.45681200532722727	-0.8235820488329768	0.06715976593220635	1.4318098424975427	-1.1581192294590599	-0.2290726456628788	-1.061543692931355	-0.5058575119163288	-0.868498071974563	-0.23209939856912468	-0.0016548640275568858	-0.9489869628076733	-1.6757739946803418	0.4209868791399376	-0.3073094256661628	-0.6492840905901968	-1.4214868126610345	-0.43362609375389927	-0.9619567650348828
-0.6245692549092922	-1.7232176411696036	-0.5555550909610958	-0.061852390050440645	0.24457553142247282	0.16324061961175373	-1.0886680409072402	1.4528489667285864	-1.952156229148167	-1.3347648490657105	-1.2729091083260986	1.4212548175514914	0.5852988064852925	0.6853107745086716	-0.13466410309137702	-0.8466021794477065	1.2518133583660704	-1.2058418854888482	-0.2545131136209317	-1.856524828452474	0.7359498484132483	-0.9472790727616583	0.16094864793927893	0.5275450848225098	-0.17643948017527816	0.07871609434898039	1.2217040062094202	-0.2665693169846583	-0.7617379656683663	1.2148466689758053	-0.799941823408975	0.30490773434910734	-0.9782360609954813	-0.11679385701358566	2.1222381661217766	-0.344806897095875	-0.0028101608090845393	-0.5791388075561987	-0.892276313253664	-1.023307042577271	-0.7158788771050304	-0.11132584948884287	-1.177311822330835	-2.112801166979116	-0.5121322727155921	-0.5970471524164628	-0.5328990302462652	-1.8748865448691736	-1.315121051577819	-0.9246715191604027
-0.43098610650596536	-1.7288852803676562	-0.4049071898966517	0.7414098739306362	0.779298373832177	0.6892947212884771	-1.2120701087000703	2.211560650835622	-2.012422774440331	-0.7450560296342721	-0.09839786075770095	0.45507677978116223	0.055929532301750476	0.6611543988432892	-0.8044468008312887	-0.40442390796638095	1.534093744145103	-0.7585413149489997	0.21940624896330588	-0.8464839252009269	0.8724578105672602	-0.6364721051755144	0.14878240167868145	1.2389019938638302	-0.3001571078463559	0.7666474541227448	1.4606640600648757	0.15478396408796347	-0.19413592779241387	0.5154538538831009	-0.5119831273906673	0.40755067747080065	-0.7098998542157243	0.14109726486414936	1.9783268159310585	0.6722850845027422	0.3365836074017241	-0.05413962592371002	-1.0775808667483062	-0.5527442665159225	-0.7137094998387585	0.2935220111603761	-0.5784413477014891	-1.1618729664641867	-0.9800375828424325	0.06536807783931402	-0.023364643246378308	-0.7486080835793774	-1.5741128381583973	-0.06578008090985094
-0.2222533100969225	-1.0066442299603928	1.1523427541183413	0.7841683607396438	0.9588619631592572	0.40581660840246614	-0.8167317240451493	1.974605848671832	-1.1658296538328885	0.3139739394572142	1.0280809193291345	-1.0645310449719372	-0.46083980702577826	0.5578030249069093	-1.270955578193512	0.07493019730792341	1.1380086957032884	-0.29719256310962744	1.324775256411792	0.23806695934314867	0.7969678761896083	-0.3746415720400456	0.17975731141010934	1.4988616811431958	-0.47852425104499563	0.8871015728685857	0.8388693728200439	-0.20762404126168224	1.0282117336664718	-0.6517698047853009	-0.12204498228163117	0.4466243303350854	-0.6849756532577944	0.11874381585082715	1.2658317347531705	0.9248889839389424	0.24961574427642513	-0.34384427757122715	-0.9451300480016154	0.1856107338805981	0.14984977467109495	0.7107340597482966	0.5902336849936642	0.35783257047403644	-1.063359112466735	0.8352830749574811	0.23649714445599562	0.854804093755418	-1.0859621591367923	1.1031743856199736
-0.24427227420754652	-0.4095143044010262	2.46353739093398	-0.2929184689773674	0.6705133883487698	-0.8312061107636	-0.291005805368845	0.8175705054061849	0.15138164533708687	0.6066111272587404	1.3107985979157006	-1.9433348512290725	-0.9698058824548278	0.14317334177924232	-1.365568435341841	0.6463527628942629	0.31141020155912813	-0.5043567517412567	2.45192382132722	0.7562945986709727	0.5139771606630009	-0.22214716570425444	0.19347560589175794	0.9608141178109928	-0.7391328056949867	0.20898783519356479	-0.2723721839648165	-1.004706091283582	2.1717797171107365	-1.4788169285788952	-0.03237886796932811	0.04864488903068092	-1.0377647460423165	-0.5554096712123325	0.6290179532899448	0.32259079623749876	-0.1488666909657256	-1.3277297436673112	-0.5812140245759218	0.7232950485236778	1.4743422572418905	0.6606801948023752	1.69990175760529	1.1624348361664125	-1.2592379376732585	0.5718107796282822	0.06270943319958315	1.4286297343290102	-0.04947294672314243	1.9787074203224644
-0.2071530620006556	-0.4897919896887541	2.099108541443728	-1.5575922742430446	0.3279027498331337	-2.0524794743124404	-0.06155007483048851	-0.448860403656485	1.1685345703402983	-0.036759065115909983	0.9583976477843729	-1.4916453699599028	-1.3805975614044719	-0.6181573446310288	-1.0056656764858145	1.4257706953583946	-0.17310850504716394	-1.1560141213562218	2.814659189953382	0.9304804199738151	0.2510014165487568	-0.051429123465763726	0.18326872161502758	0.07786754900136586	-0.8852487359850698	-0.6358520521787224	-1.1024750271951615	-1.091155239928755	2.529178961650697	-1.4923642863579027	-0.08669392783485766	-0.5286286811377783	-1.0846250148460859	-1.3547833503163023	0.4690894292281444	-0.22176434199105985	-0.28542752184437875	-2.0057745237346	-0.2353481546616968	0.8791941824766573	2.4381700236127215	0.22438646825267747	2.2014539841976317	0.8572796220071331	-1.652252777766739	-0.681757949686113	-0.051793102839518976	0.5953428619497595	1.1027393858458603	2.3683705045246124
0.2995093026656686	-0.8685018730488505	0.48503870543919675	-1.732608450237616	0.32802100376691323	-2.1761148739183507	-0.21920003215230857	-1.010613860879813	1.4450090824543307	-0.815121143247059	0.6821638820786982	-0.13716052009396132	-1.4295226764016997	-1.2398690159663124	-0.189232676022249	2.2303278545133476	0.10499691881817846	-1.2415834365969087	2.149959607647991	1.2266392981081793	0.13183851115065515	0.2355977703607301	0.16164143569265474	-0.40774196639349625	-0.7294081972225491	-0.913967093184566	-1.153932140153983	0.038040299445677106	1.9914053986882598	-0.8916293228553871	0.18374216051723163	-0.6018194815823052	-0.1595789520834321	-1.3853218444986395	0.6120498215278352	0.12942308059316943	0.07036739961413666	-1.584016240787029	-0.11682628425932363	0.7597008753683862	2.5533803683530207	-0.12516005158936133	1.9957518684358408	0.1683831311171881	-1.7139147009735607	-1.5461181302330287	0.3353338963947867	-0.7021114855094254	1.8184853614854146	2.3741820375003932
1.1289323461888474	-0.7227484871824522	-0.7294832081497613	-0.601690746551468	0.5689865428985051	-1.1187611255038208	-0.48382130723619876	-0.6944053709454062	1.1068035172921529	-1.0736211989209856	0.6578168731220022	1.043223063238924	-0.8804608833316728	-1.0902313626207785	0.8311178715912484	2.5279183565598324	0.6599447272402895	-0.15258107856711112	0.8879585315454148	1.500927017811514	-0.00046893565165819124	0.5426809566561813	0.10173841623201259	-0.2819297387104474	-0.32186546657237436	-0.590174801857916	-0.6048821899924378	1.4567967749972555	0.9994048942711912	-0.2167617458221932	0.8381759186073646	-0.0021360964543568417	1.3935862952947133	-0.42022099153230236	0.6123687595856416	1.0884708424193108	0.47617313265217437	-0.3150993638150047	-0.21859681335916206	0.4811352864933921	1.9721532429650812	-0.13827158487834007	1.4009483616510987	-0.07476861190705	-0.9991738309356591	-0.8441844460255117	0.9133963254536045	-1.3359157259876984	1.6745803799311276	1.9882260589957552
1.5748362031323635	0.16812975326756097	-0.6626450918022411	0.7641494757788533	0.5811467947906589	0.1710907496081049	-0.471832731945046	-0.018769742731896265	0.5964504578966394	-0.9721828029868992	0.3918257181869518	1.3256864646569833	0.15846227760846548	-0.13990938903634909	1.4999914794869214	1.886901626534774	0.6192959480216385	1.430644086176419	-0.321853392010439	1.1258354272198476	-0.3823450688657977	0.6361571974823705	-0.0450392359727296	-0.020057516665596863	0.08788315591892583	-0.2910699343499382	-0.07921626429743603	1.6972322231176802	0.036658572231193905	0.195567515412299	1.2756207986333432	0.5442483693376153	2.302553836312823	0.7620388723010528	0.31564379844220675	1.5010158860613765	0.39700568360124766	0.7897667833955597	-0.37190853698464676	0.036601248669385335	1.1214290044328838	-0.08716194997028481	0.7617289709582887	0.13793634167428873	0.17414457280196038	0.9432290257907073	0.903160466228782	-1.0366951297482871	0.678548437166349	1.040449373354046
1.136938048960755	1.079680061577444	-0.05121892565016166	1.179216996233186	0.07946539016626883	0.6898826616544032	-0.025794976212086984	0.29188705550322275	0.32332946243060895	-1.0200493536759674	-0.34759675299433	0.8295022375410323	1.1426324081491965	0.8682677044772507	1.3267700326330267	0.5034543195031477	-0.25434269675848376	2.1331815215463403	-1.1537484804445646	-0.05861383654440444	-1.0200000344070415	0.3622632329867665	-0.2763870029877722	-0.16598435261968525	0.283770468142597	-0.5466551871101785	-0.05368754925938553	0.3505504934077845	-0.7253395511509108	0.3812645483275408	0.8567981133230598	0.26462487575944393	1.561303275956012	1.1414558886742003	0.00531539658498649	0.6755985471881302	-0.08107676947019415	0.9794788838504737	-0.4683928285258518	-0.5450783947797494	0.23795122710071523	-0.41315810961453453	0.12583238789247783	0.22185854739280453	0.9550426077490325	2.111695806370145	0.02152521410786435	-0.32783845512462156	-0.6624096940341945	-0.42255979504228175
0.12297659246095229	1.159599341726563	-0.041051264500457	0.5235411777703576	-0.7099006967257364	0.25596240915181656	0.6115588689491236	-0.09951240784879883	0.4672112026598047	-1.2694304588385763	-0.9185239589735266	0.1264035833704272	1.4186700600807838	1.145501448835347	0.40572330276041135	-0.81928701113013	-1.2628793695448917	1.3942872419547563	-1.6658273931783256	-1.2929220889963036	-1.647894265386598	-0.17506800740888084	-0.5009654765190984	-0.7107940378119371	0.2411681107922805	-1.198927493160747	-0.4869313610504594	-1.4568363134531233	-1.3152361534552848	0.47445596264061446	-0.29444174333775053	-0.5844886848348186	-0.4993826281454205	0.4576376132849222	-0.0211281317253799	-0.7522493349623148	-0.3681125036373006	0.39600295081559483	-0.5626293446328483	-1.033501774772672	-0.6440090427268207	-1.1682925476299941	-0.6421206338965222	-0.09721808520258515	0.8387534780670107	1.6220803277835945	-1.076497308411631	0.24629027526242328	-1.6482419117274079	-1.8777371872432935
-0.6811639432760987	0.46101396224669744	-0.6210645047169707	-0.33822112323845266	-1.280311159006429	-0.5427835844549885	0.906431858192109	-0.887860757515138	0.9067920424487302	-1.2588791229633125	-0.5281351284557573	-0.40915448739414806	0.7759881843467327	0.6610963724021999	-0.5389907833929316	-1.3335938663604683	-1.5498810233195146	0.12316479577175192	-1.9532912796809554	-1.6519657997678345	-1.9588137428105834	-0.636478234746384	-0.5795887511164738	-1.159288150976427	0.07904761560179933	-1.60454925721165	-0.9572534815558534	-2.2384419158688273	-1.6719995208152463	0.42568188882655417	-1.2920085770661593	-0.8831198590113295	-2.4114288803318034	-0.6402345774669809	0.11507638357760806	-1.4532795715229068	-0.18299321115314096	-0.24081328210421069	-0.7079221706726013	-1.1166538465468236	-1.3945243231511397	-1.8979497895475594	-1.451364006826777	-0.4261832847451148	0.15024034781557352	0.21718461210680243	-1.4582094954938858	0.5765927635250332	-1.8400630827369548	-2.610744776774419
-0.866626168803406	-0.06108574113195737	-0.7343881954951663	-0.614485489776468	-1.3287838407857262	-1.065833708084412	0.4292573841963661	-1.407412783599249	1.2623493211847372	-0.6998719814600788	0.5773160490366304	-0.753473843126064	-0.2803771651258633	0.06493239679515272	-0.7837413531276524	-1.0135445731153332	-1.016915007108555	-0.3319875550656944	-1.914816359224783	-1.0980539951838424	-1.8047221998593865	-0.6743045510567015	-0.424224471097397	-1.1103056354099812	-0.08137818778268088	-1.3477532648463233	-1.076454701019314	-1.6167605255565476	-1.6198804969502156	0.0734347588405689	-1.3644261041545898	-0.018069712374966074	-2.8448942468731224	-1.3459982673845097	-0.001018712929051984	-0.830260822265992	0.023229748550408304	-0.40493705257521856	-0.740498339931321	-0.6979434222146053	-1.7153973892443024	-2.07038956338307	-1.8289569785884934	-0.27692518384899806	-0.38731623737927273	-0.5461012235669882	-0.9062471417536266	0.7965977731061634	-1.2833959856923614	-2.293361962953764
-0.7171890379520768	0.3602466975933334	0.168768532739565	-0.3194809593339662	-0.9784360177505815	-1.1475902909046145	-0.69752646032505	-1.2520651555462357	1.1501345783661658	0.0628720043217585	1.147107489692976	-0.9045743118788293	-0.895062966841118	-0.1395036050417026	-0.30530369825513637	-0.5114187448931229	-0.32886306917928526	0.290849742938695	-1.419731597666016	-0.47270821306145666	-1.2086244953726821	-0.20452129359323828	-0.1014425892463069	-0.6468333961443548	-0.18550760256942223	-0.6634997845410291	-0.7692996923543377	-0.5013971187363155	-1.130391483955951	-0.5565487283187371	-0.6458968094484066	1.1996624279384964	-1.6835794714038972	-1.4154480048049694	-0.5532956652656275	0.37838493137348245	-0.35221631437358897	-0.14564193829098077	-0.3428638995089229	-0.006408900768017662	-1.4455585559997899	-1.5698240674563253	-1.3256205375387553	0.26973088299593234	-0.421097143769306	-0.14094546036839806	-0.08853477823016062	0.9476161697280556	-0.37211114518586835	-1.2441132034367108
-0.6523925561728033	1.382663029120033	1.236169900367937	0.00464428866646108	-0.5866709602333273	-1.0116118824882698	-1.72995743926203	-0.6969254513120106	0.5539838325334266	0.42265766043058123	0.3631879559300832	-0.6973068720419641	-0.6334777773311495	-0.11475788842507166	0.2321006944776876	-0.4297528771040968	-0.10706579540179466	0.9598296553692054	-0.6120896118720238	-0.4216445703659028	-0.3224299658393223	0.49927668251055357	0.14266655918946422	-0.17537920631042728	-0.2142749828623968	-0.15282889184210033	-0.2550678977726842	0.032761137783690726	-0.4865110854828559	-1.1307805456096671	0.005396884202498661	1.3143217934126654	0.06647667619202922	-1.1295514538516989	-1.2480651005677792	0.9554774435607029	-1.1858159230890837	0.17912498621208514	0.6085817214986645	0.6166924588699129	-0.8259753795918765	-0.7695687150127158	-0.1005174324454896	0.6649903005700178	-0.19717208371811354	0.43052336587932694	0.23165999486437935	0.9529655386291933	0.44438361273441446	-0.13248440732684888
-0.6203202000216513	1.8914822977011556	1.173358177623869	0.001968121595265958	-0.41724177621406455	-0.8842223475218292	-1.8418825853955754	-0.45357577439709384	-0.07926703595931679	0.21790025055588005	-1.0840676263772355	-0.07892212469385056	0.07679305928367772	-0.2942942960396298	0.2162717928232407	-0.6945241578394541	-0.33431468227362715	0.6664922234928601	0.08409929965958399	-0.6453532406858886	0.5532295696134677	0.9956491943695263	0.02420983548688213	-0.010088102563912628	-0.14101274585120757	-0.14838795396333646	0.1434595633469372	-0.2228547342657008	-0.08669133302217039	-1.2475218531112828	-0.052325113701920695	-0.10487299566311716	1.264258833238765	-0.7825366205915071	-1.655024586189027	0.4925266769773226	-1.6177372175228795	0.3571395756412732	1.7960689861650159	0.9956360899667479	-0.3330724121740645	-0.17980062275233094	1.028007064410826	0.549652774086074	-0.1215494140851949	-0.0054539275055529675	-0.033380627835034746	0.7597942744235667	0.8647993337197994	0.5298195631194853
-0.2917375382677858	1.2250832266247424	-0.15839955781500348	-0.23847042121366374	-0.49103522493612395	-0.7941172659108119	-0.8941263072293765	-0.8984930541338826	-0.2541415480544415	-0.10845699795500216	-1.746450553556401	0.5822842887812439	0.3604898114144334	-0.6846321148032718	-0.27528370364157834	-0.7141358553257655	-0.5976557857776774	-0.3787290855418757	0.30837451719695874	-0.4400788974050033	1.0274287318536273	1.013181863270146	-0.5018466433461373	-0.16681709328935945	0.0606440706508577	-0.40972116640221035	0.19572431432865955	-0.7045076000379876	-0.09050251451599656	-0.8000916576883033	-0.5979078262301227	-1.866704008655477	1.4691253577626242	-0.43574120977346087	-1.6738672770662406	-0.3242487988487745	-1.0255253766200227	0.4440506672365045	2.644917981447973	1.1559056054324761	-0.2480454994025929	-0.04324545482605682	1.2655214391397167	0.0933391216188962	-0.2851825372193862	-1.3242471451880853	-0.38824550753518544	0.35018330235146355	0.8054477909901143	0.650442150380853
0.24204939202552062	-0.10546821275474531	-1.5195919941401974	-0.48095353532196566	-0.6576320551789404	-0.6531346662768219	0.3476944719214852	-1.5509581239430121	0.027156711239412917	-0.04502567817465927	-1.1410654452672582	0.7095909821105764	-0.17473540312578925	-0.8418830991003735	-0.651109417351831	-0.12731605250779182	-0.7024339961633226	-1.1105474394909338	0.07158018550993883	0.22525010948619728	0.8975986938726469	0.6482657685586523	-1.070095105640803	-0.46541624148433736	0.3744932656102213	-0.424537904034679	-0.1070218298916725	-0.8853163239080023	-0.310885885928544	-0.09944528219670828	-0.8729952320697272	-2.3798691154282055	0.9684253373732559	-0.11727728020143623	-1.5224455698219974	-0.6191081318015922	0.1735730698982434	0.5402324396073768	2.7945971617385967	1.1464499544159514	-0.4554307876827309	-0.20901034008877228	0.6127185011431762	-0.3255899246098846	-0.4655739613571422	-2.283728675036933	-0.4453977496866248	-0.2953752972003526	0.41088707698571786	0.46874003129380537
0.3349301226872717	-0.985280225766292	-1.695178197462628	-0.6197908057595541	-0.7352737101337856	-0.3901076112989731	0.9029245710562979	-1.460470151116865	0.2489628461622106	0.44171338176195807	-0.26135255149617675	0.11963178781900242	-0.9689458681878288	-0.5383708175010894	-0.5429927828076616	0.7223101902445791	-0.8268061991448765	-0.9853157572900189	-0.31066787104153193	0.5840205725438308	0.4276198839309943	0.2513689469012268	-1.107232655490077	-0.7103678336050312	0.7102404337037677	0.04202778747126058	-0.5330362420300168	-0.7091554800037776	-0.4588581509314497	0.3586377914526713	-0.4516076543853365	-1.309994373282629	0.2646540770561649	0.02673791117821034	-1.3182361175704418	-0.27892596942098974	0.916043206110329	0.5981055183544056	2.36825080658468	0.9306990477175975	-0.6555250276776334	-0.32178815584909226	-0.11277332924391271	-0.553812652215158	-0.44462593175972354	-2.007707070400427	-0.30254297825740123	-1.0518167729333776	0.0014230114075301748	0.32270064940155746
-0.4310871040758067	-0.8478299516464552	-0.779166963369069	-0.607246331781965	-0.6098497377139936	0.010169610626905858	0.5575875984628919	-0.2181258218227063	-0.0042652487739197765	0.948572040184503	-0.20416889038319924	-0.7013141530253358	-1.0744082763047547	-0.16484132871077037	-0.2036495644231681	1.1264051893576768	-1.1072528082698043	-0.5895537553459583	-0.5553504401804747	0.12415083728008947	0.20966148254448821	0.12537944652068025	-0.3460181316910536	-0.7758935511482444	0.9150397309233216	0.7209955355955091	-0.7532387512914699	-0.3065536713393456	-0.43681496754202853	0.2797955484425623	0.3299380040322397	0.1817399741384133	-0.31710465520281644	-0.04457089352573774	-0.8892654858422129	0.09131692790128292	0.6778584752253666	0.5077787895894013	1.767581607916341	0.4833479870441195	-0.6808772882002154	-0.1333464362289898	-0.08431612048204735	-0.6386971243161825	-0.18262576844797043	-0.9027506947064649	-0.23265766781695257	-1.4932789260127575	-0.1082669028314507	0.44075142848864857
-1.5030944242894524	-0.10951977397713432	0.135289440226481	-0.32464636688864035	-0.2878431560220402	0.50824783568498	0.08600804217421067	1.4864092789518215	-0.5149092132877933	1.1013208769382319	-0.709076981084195	-1.0341248322700007	-0.19187183593611645	-0.26439111165604734	-0.11512588278028686	0.7720641325152857	-1.3038176465384583	-0.7544320655614459	-0.627594761953664	-0.5737316024284975	0.5956340038532597	0.32281928412320166	0.8278273627705033	-0.6243146380979728	0.8493983106680212	1.1412304722120725	-0.5809742208164603	0.3584427829907423	-0.35502497752715584	-0.1893809041777078	0.7969096390143422	0.7785372995540958	-0.6313329807846476	-0.03478884775788383	-0.11131730497459048	-0.005853998588990464	0.06196936960558542	0.3207464777765113	1.2475161857855792	-0.07715321213975763	-0.5600878334498495	0.30534667320806586	0.7141047519909801	-0.5285254479536111	0.2718713023077917	-0.016383730070693377	-0.22286626388434014	-1.1517280049069174	0.14807672427280558	0.7956998998023301
-1.7401035435044443	0.4806527612099281	0.3030433388308324	0.2814960463509501	0.10217946795507588	1.003885189233287	0.401256750266191	2.461995076914711	-0.6693002791088396	0.8684030711214985	-0.5599226937598217	-0.613466911328922	0.9789082074948982	-0.7961326867432167	-0.3383687534160954	0.06172824546342924	-1.018827008476501	-1.3880594338463563	-0.6319354783086788	-0.40862474525874093	1.277901494506479	0.6851050224675138	1.6352550002854085	-0.3106455724961062	0.5114408524043985	1.1295580126059206	-0.09154021323753941	1.3307575712727704	-0.3059526249150391	-0.5467870743114093	0.6654938836982838	0.32872919819726204	-0.5760032401454559	0.43824879360314506	0.718494853042345	-0.4082879771276777	0.07640613144862751	0.30478170552616746	0.7427769469846132	-0.5293738394144497	-0.35440378346268625	0.7133284085564108	1.5011808398932225	-0.06643983881926536	0.8774871529282642	0.18106561601834367	-0.0008141807387082036	-0.10931969080000879	0.5101475329327652	1.0879261666631828
-0.6466329929403314	0.6798926195354803	0.004051842258372415	0.9933515356271766	0.39552128069714904	1.3849268732006044	1.5191781427113091	2.1926007276675064	-0.21744029965945327	0.481889845878301	0.6582342760165496	0.19306966411995857	1.5027565295420617	-1.1323641375685525	-0.42967035064136133	-0.3399286466624077	-0.17475285117887338	-1.5595471171947686	-0.5819768538541633	0.8786662231169076	1.5642833099005884	1.0024273441248184	1.6059584739187276	0.06071334875881804	0.11014597361374641	0.99535060505046	0.5131528378052719	2.2923807066846686	-0.21246696607457197	-0.3178324455384739	0.2687813068456844	-0.24430591144445968	-0.10743861863025188	1.3124283044632779	1.0799243442339248	-0.5892282824961527	0.9344635866718994	0.7206722847437633	0.08772801515607974	-0.7168547512669544	-0.04867402383388499	0.8516346013887551	1.5020961478548294	0.6715743611047691	1.5357515157132697	0.07998597325702905	0.5387026524286266	0.8256990456336495	0.6071130438448525	0.9665679960441212
0.9816331640544167	0.7947630944455082	-0.10675792016141071	1.4349597047207616	0.5300333370841116	1.6339851794294706	2.487431379528122	1.2980628289533376	0.3874346768480679	0.20874923111294946	1.814642755273666	0.8438389770132119	1.2210999619988712	-0.8205534499445684	-0.017555747250346677	-0.19025247805277465	0.8457397585513899	-0.7087447618716558	-0.37210723930941175	2.260965970667843	1.1200576214608917	1.106759692784883	1.0120883079470242	0.4198208573767013	-0.03995218608208475	1.205322510326051	1.118669766875879	2.649144799565391	0.05616797970202568	0.5007461229338372	0.1120133400887095	-0.11163297151575396	0.6385160424846318	2.0034847441971397	0.8308629114060558	-0.31633982217115975	1.7674116880645323	1.514995575982504	-0.6851369956602863	-0.6314945254571513	0.38225425133835744	0.7463684002835418	0.6842433387930962	1.254702522996372	2.0218882730064838	0.16471833324020874	1.112577667017424	0.8385602262866217	0.2921577273210316	0.3925044820258358
1.8484024659500444	1.0271824914104346	0.06781459766536438	1.4308991406067806	0.6002243291984908	1.8377653110197267	2.3768760696458413	0.7548715705635076	0.517782399446275	0.2196015325391219	1.598169567517846	1.1164602943670936	0.825709808308368	-0.09966860855522096	0.6897605111870937	0.1617292815514646	1.514628086631661	0.5966684938195657	0.015908022424444137	2.508972558318337	0.3390607432228698	0.8838815957110377	0.5366550818149208	0.7335487453247405	0.2127600135232571	1.8622585264300084	1.6824723353634554	2.109382519424157	0.45345409966070205	1.3027732416255076	0.3216115829026899	0.6358045452868143	1.3431010469609703	2.009667736960955	0.4171438281417702	0.13731010798074503	1.5696796074811794	2.228257852975234	-1.3221673393817508	-0.3502413938478213	0.8779767129550234	0.6278709535273918	-0.30007279066001896	1.2996871803440866	2.0873715906514025	0.39565447248786867	1.307606202471366	0.0635670988697375	-0.22869172003176874	-0.2289909611273394
1.5203115362191648	1.0692450337762598	0.06172310155323644	1.1245012176833116	0.740088650671779	2.010529874230977	1.2350568634319876	0.7908421429075764	0.11069763067430488	0.5106762853301641	0.2680877629754305	1.1019145762918012	0.9184991293405129	0.5087909125933627	1.0930156485015539	0.22160417623240844	1.5220886449852746	1.317660100662078	0.36660655704138306	1.5115218171232594	-0.11662591831227839	0.3216739302909662	0.5185039687772666	0.8850315136735223	0.6596193950312481	2.5139322803345494	1.997908989328727	1.0513710714389986	0.7114272815340427	1.2792621733775873	0.5778015943202623	1.2695451350907123	1.6749477866142644	1.4857868986901266	0.34435176389133176	0.38385174522278587	0.29216831169718466	2.253715440036394	-1.5815954529772558	0.021623189301316258	1.3045033264223895	0.6450570109452398	-0.8106660670394741	0.9125927205920384	1.6364781150218524	0.49935698130131023	0.9537835640468953	-0.4341357284395972	-0.58428518585462	-0.3988848003229295
0.7811018647890899	0.4962281140304148	-0.3925453938152595	0.685449525951403	0.9477865317455147	1.9410430281928903	-0.03572008353750354	0.7568023275551975	-0.32469185398422296	0.8125044619376626	-0.567911055237531	0.8740039884899812	1.228799416733251	0.9303173840962367	0.8487380288804671	-0.15918132422215786	0.881235261419074	1.1471280883856467	0.39353376957624825	0.2653107562350581	-0.07891995718865187	-0.3991112671602549	0.6278195447345216	0.6343352473683129	0.8569649583383562	2.5194132923487227	1.651587685611851	0.1813444959754571	0.5756119263903822	0.15925915787135173	0.5242878279630855	1.2380127779563546	1.473787204092825	1.0106756996014743	0.5607645829600971	0.35292559460942424	-1.1090723281705546	1.2960215702196922	-1.4170220672482439	0.30703929978432554	1.5144478712676863	0.6988928870927626	-0.7767414030441904	0.5260701090583043	0.769517438705577	0.5424765611276986	0.18479068636768237	0.14748853540004442	-0.5267662892391163	-0.06645083970101927
0.5999763875849137	-0.5539789699493848	-0.9514943749850812	0.06313239118544249	1.0676250209730058	1.3643460002838785	-0.6621900498644183	0.09985150195284875	-0.4228418220408034	0.6713377581826687	0.009849828565389903	0.3849751930800516	0.9913783037011885	1.5140602675338046	0.20480483950543657	-0.7486806270637754	-0.11208920489606006	0.7439790825813533	0.08059264930301765	-0.3442872720998148	-0.016666699188229446	-0.9388000514142532	0.34965944593178794	-0.1290577406400788	0.5281295104594028	1.6543731855992647	0.45209618939149343	-0.13250635007290887	0.09563990672764136	-1.3640118040102678	0.1622362111412734	0.5629579600355876	0.810296367126817	0.807551523431408	0.5871268908826249	0.27495972876846675	-1.6369451631550316	-0.3165873063021762	-0.9392506300665778	0.26137169711609254	1.36512859203085	0.6271641752250492	-0.5922639839348436	0.2950396129723077	-0.29436910154572915	0.8360331993897174	-0.7380432192210538	1.2944509418656933	-0.05328227183333194	0.2634413237552587
0.9982074191710901	-1.306030389028923	-1.0884038870877017	-0.7801899948013952	0.9777777208028454	0.3801248321792508	-0.683843867956631	-0.7868425007833575	-0.4335627744774725	-0.13752357017694786	0.9880424120005707	-0.2802412951869411	0.04408155273861186	2.2434233426797103	-0.3205371947423387	-1.242308160442861	-0.9037295869773904	0.7916194846895391	-0.19398072195108348	-0.3935614225530086	-0.3799962048444549	-1.046974959727193	-0.30464006512198943	-1.0340949359702811	-0.13503500563654466	0.3725060689980344	-1.0575654405975055	-0.07842245027329915	-0.33448489046370905	-2.0554942538205325	-0.16177347391304017	-0.3725103606241767	-0.056503768344236226	0.4716688255954989	0.26035883477494576	0.3437928112785432	-1.1297818803475637	-1.7581514226496948	-0.2992099754292012	-0.21758356253770314	0.7641352965635262	0.5185431189881444	-0.585564627874029	-0.10212140169365656	-1.2386499914899496	1.3202449958451519	-1.490424993243347	1.6354903622034425	0.6606741407730189	0.07073475515585544
1.162520803281457	-1.0411603045452793	-0.6818253045534831	-1.4637976730321949	0.766643558786305	-0.3994102667398472	-0.6329040275787797	-0.9278057384824179	-0.8017255128761934	-1.1833175256193753	0.6782599364915055	-0.7408181342883735	-0.7569608413909955	2.352175981526104	-0.471399831450019	-1.4614845894015838	-0.8526320806250269	1.16647978972893	0.0365982062035846	-0.4432366349073134	-0.9628303047794975	-0.8177431346662601	-0.7312785295872871	-1.2996822831872434	-0.6097474705929125	-0.5558570117831906	-1.7534387554736448	-0.0023851885743995226	-0.2680419033117753	-1.1842147995285233	-0.10161607559965108	-1.1456619763488949	-0.7657501074047339	-0.35053207291831967	0.0775504954357879	0.5184372176547818	-0.20461992054794684	-2.2471341838305103	0.31577078510996276	-0.8397507397076607	-0.17065670323356844	0.6990449447984434	-0.6935573557016659	-0.8931696286031111	-1.632477965845069	1.4418342408753515	-1.6356839359697228	0.5474369097224243	1.347509434268374	-0.5594537365432442
0.5702475253880257	0.17564980953967274	0.00522841730675282	-1.3312315573066573	0.6552405445127184	-0.33129434638980426	-0.751201564990616	0.04939879520944338	-1.4160621977869547	-1.5450602870073928	-1.0228633219096344	-0.6128212576764039	-0.43912579039249294	1.1244486830740292	-0.38504073472263406	-1.2933885304713748	0.27438698228240366	1.2500703195249736	0.8448711346625466	-0.5724309118257053	-1.1052099596545752	-0.6305686934104272	-0.4236176962146427	-0.4209065145656543	-0.5268684615020777	-0.7059836213150819	-0.9003540764760953	0.012395461844832194	0.39816199065232444	0.7453122707926232	0.36886377474168874	-1.4031471439217322	-1.0054877970269258	-1.2149203361924854	0.5749192455362307	0.6400316317937682	0.4635904449626038	-1.6201846553487305	0.6341077876230484	-1.0166937234613078	-0.9924772764838886	1.3058046537572274	-0.6439473799195302	-1.6177899670778035	-1.1225807318367258	0.8618868407136584	-0.8195878573264707	-0.9658734244947719	1.681416065289908	-0.9870024656269657
-0.3379101404997185	1.4909491341319765	0.7622337615633719	-0.21600974696571837	0.7140964844736727	0.5213582732570095	-0.7675304599486198	1.3286916364626753	-1.5829881503603747	-0.6578941292191879	-2.2759218858540295	0.024332750228759414	0.8596985833837605	-0.9571341271734108	-0.28638621930033387	-0.649215627968193	1.8371235161539206	0.8539173455983587	1.7439869765624232	-0.33164148549845013	-0.5285859855799299	-0.7617573369105802	0.39225782546603716	1.1301380142477613	-0.0356971339196932	-0.33827183215231366	0.9492375541484296	0.06533210734733022	1.2678645574137635	2.3431840851727763	0.9207590643350452	-0.9421363928939587	-0.7218324881818878	-1.2034936633540287	1.470906500570539	0.6228681075203205	0.6519026037337098	-0.4649330579165394	0.41268910800949954	-0.38176727540793676	-1.1352410649303637	1.9481811542056284	-0.3569754396453194	-1.4540320707667165	0.1394656224168983	0.06105727097284836	0.737451225638102	-1.2949552887799103	1.3733507279941157	-0.7416360880354148
-0.7584930450517152	1.9480253491108082	1.546568218590288	1.0617934359175838	0.7071033631201853	1.236349883429342	-0.439452910463411	1.6590791413726766	-0.856145061145805	0.9504520163085213	-1.4356815312726772	0.5918512409759289	1.8278842563179811	-2.275057649479917	-0.2270151418377944	0.35863590467711925	2.569663174596447	0.46697913994659723	2.0594343872410055	0.35262536509262704	0.21266062562989055	-1.0651952257017965	0.9426990719793182	2.06994968830135	0.31484424547389916	-0.10401848428752986	2.214308626205252	0.08750098499369437	1.69955159949403	2.5065218847361312	1.1027375050857575	0.07183027891543022	-0.2211710661665749	-0.11645981338644408	1.7482449170754317	0.4690134176454324	0.4898538301579736	0.33048095848890274	-0.29735486926646454	0.7387048675964161	-0.42123740911175644	1.9693609475383098	-0.08332629033333135	-0.25563871961118345	1.3010988054272075	-0.1033543581372057	2.037127332083715	-0.07171876059782246	0.39001622905175726	-0.09459995684979469
-0.5712651884806875	1.192050336405231	2.1551832421961454	1.2838582220337458	0.30770811494711986	0.8106487045182642	-0.045110090085528624	0.6207444319595992	0.3101978552950646	1.9433627611672684	0.8897129173994048	0.539035951881487	1.271262200008908	-1.610091747401083	-0.16731861959664038	1.2671277012429754	1.6331184357730537	0.5285351126601553	1.5187744451999419	0.7021174370981337	0.2622392184317283	-1.109073156993823	0.7122070232038236	1.425273608508275	0.06594469574419484	-0.4202542702311048	1.6797962312670685	-0.17670016916406084	1.302261242720746	1.3097183296267774	0.6556794775037618	1.0272283169162453	0.022593174899789414	0.9645898966033676	0.7494506207319346	0.16833370924709593	0.13671312985297568	0.2551034336910335	-1.048920935564999	1.479230151367469	0.6272917973175391	1.1235101682493933	-0.1395428492554611	0.992847578421512	1.32205422291237	0.5477312638050986	1.9445180342560417	1.3326759771329677	-0.8882844065741569	0.22058885897451408
-0.45941580581486074	-0.3516398386573273	2.1108859014527224	0.07631831896705922	-0.4818230135311001	-0.8106797923442072	-0.10421947962571215	-0.9925345008645039	0.9639559954733035	1.3806797813310372	2.417524552178648	-0.11542207819125415	-0.6287611332688117	0.4605904950071956	-0.16417277975801584	1.5053990441906928	-0.46166678218701157	0.7647056618226035	0.49696878601824906	-0.09232875427555577	-0.5859963451454874	-0.6593019835826407	-0.05172361691344074	-0.42817660271351904	-0.745362690466745	-1.1104887665506586	-0.300465522486943	-0.7627429093752157	0.2715102151583063	-0.21073514461319418	-0.28626229471507114	1.2528905218061017	-0.2305848112276596	0.685128574644493	-0.9646377716758452	-0.3025105331517315	-0.2787088520464027	-0.480637371092985	-1.302217791840904	1.1820692471000667	1.1229581959275554	-0.10108073600496564	-0.5509629556862349	1.0752973582317302	-0.06627613620805359	1.2015751442086455	0.2870632477604404	1.3312094353168635	-1.8258537566687774	-0.1634928802152475
-0.9581041668408236	-1.8233003179294032	1.1508061860649452	-1.5628648425881202	-1.171056218760051	-2.536092150005609	-0.6638547241624736	-2.0166305445731307	0.6740293088754848	-0.33802370536958887	1.7476747608774952	-0.8122385324220814	-2.4629329444760124	1.9749498831407724	-0.3111581740007699	0.9195478285985157	-2.1436492965234413	0.5083668069381543	-0.3209761069249324	-1.692860786326261	-1.5930805964268997	0.02114200984977915	-0.6720919448496117	-1.969991572541995	-1.6023505965877707	-1.6094478919949586	-2.079506924084314	-1.2356364863283877	-0.7414187961162265	-1.0652574239087231	-1.2360091068975632	0.622733842579393	-0.7554207881686447	-0.9933613848349201	-2.0730519995438788	-0.8561758559492718	-0.5233123101473043	-1.1947665187751704	-0.9104808216534588	0.024621922868398947	0.5860951040521134	-0.9463279787182034	-0.990550893235102	-0.09209244425794876	-1.9198634939012778	0.963879927106009	-1.75037570990125	-0.06261947436091722	-1.968016525274449	-0.8402668694239149
-1.6809198123038867	-2.465860756052213	-0.2590675751634892	-2.1696100985580027	-1.1465398803472964	-3.060250126655246	-1.1123078664997736	-1.9748566961521368	-0.06449710722769433	-1.8209586039514223	-0.16145942933629362	-0.9917318922244694	-2.949076899228686	1.5056745155956313	-0.5108962057090887	0.0020908991509251042	-2.186625588537331	-0.42767191153378337	-0.5257808306425601	-2.688464365342463	-1.785071356319604	0.4121309211564558	-0.7626654686839284	-1.924238759937092	-1.8924842421301842	-1.482559615839509	-2.264436070922774	-1.0566214677770487	-1.1414205677301126	-1.0566549027869294	-1.6434967171702102	-0.28300974846731664	-1.0724491264527507	-2.5439723545144215	-1.8079718764984822	-1.2375469768179412	-0.3327033392103979	-1.3158774321812154	-0.2687549976333822	-1.121272869243288	-0.6002156769440412	-1.1335611489493522	-1.0739811003981705	-1.2596003880180375	-2.7960968118020815	-0.09945434495522291	-2.569050908415417	-1.2556911640497412	-1.3755847063087983	-1.1090560348929448
-1.749837798855161	-2.052681156538034	-1.1825041843764108	-1.2601425277861806	-0.2808183515133176	-2.0501859694256908	-0.8485611060111569	-1.2618160729883106	-0.4930097146203499	-2.012484705801587	-1.2746886890628155	-0.5634208112180543	-2.0264541132695504	-0.4501241944521494	-0.4763706829339069	-0.5209361136242877	-0.8497958732672731	-1.4799596617867938	-0.2547962266118905	-2.053996545935402	-0.9099608844497892	0.2713555623536018	-0.4997550625163714	-0.47107040463417293	-1.3432123389514885	-0.7705056030824534	-0.9755820909826782	-0.2207421674141602	-0.8383174012328498	-0.6337684770124077	-1.2711430726223163	-0.7149205171175115	-0.9082307955200962	-2.460380432138539	-0.6390632890030131	-1.1639362544257223	0.2595620225839236	-0.7879980038645895	0.08949523701253637	-1.456330145995818	-1.5373896229065982	-1.0204444419642296	-0.7049708761134404	-1.172270513057112	-2.062750446268364	-1.071715760059185	-1.6278848626261944	-0.9230520985293235	-0.5276888130198252	-0.7432573100167599
-0.9075239575326205	-1.0089759886051664	-1.0942289222765065	0.24139078001348452	0.8262250309885981	-0.41733504144581474	-0.02978107286641842	-0.49377973470220293	-0.43993534020100844	-1.141270754111952	-0.8358438644983957	0.1072224977222152	-0.6581624013199078	-2.0740616437199857	-0.06514918343074044	-0.35736041915359223	0.4588301433846893	-1.9835475481181655	0.06535538562260793	-0.32905614542102335	0.3444470351706164	-0.11474852878840933	-0.24119583047748291	0.9765309678565743	-0.2230671066767963	0.0903887783967768	0.4316913391397315	0.6181098625588508	-0.23158827054738404	-0.24844143329416354	-0.3775901650507958	-0.44628378605291086	-0.4202826924558022	-0.9550993813474131	0.38471641981056537	-0.5555082515194975	0.788969998219219	-0.014931353254944192	0.04352469693809585	-0.8745045601814958	-1.6053173491101036	-1.0093339897502103	-0.12715633798029924	0.043112474273847914	-0.49448193742933766	-1.2585626354490442	0.07711528941132896	0.4764104974557275	0.10441457145207618	-0.13539321423374753
0.09950956443809647	-0.10524680602993301	-0.36552667148058904	1.0318489617173627	1.298033738388481	0.5651482653624084	0.5429909229318352	0.06678811706888284	-0.3155806701726336	-0.34941448135505154	0.030731107389816905	0.5574091411008021	0.21394004172866968	-2.07551462512152	0.46404723553389293	0.1499355403854043	0.6463090805205263	-1.8515835451167515	0.1715846538919207	0.930030796404659	1.028804492507153	-0.22971197472551047	-0.08119309027927975	1.2016221038602402	0.8020526897107261	0.6209480538638625	0.7935411528200581	0.7683489503967298	0.2179703753329462	-0.0163751001088575	0.46042154302099797	0.10711864170798749	0.03190601637041991	0.24627552040891978	0.7596522168970219	0.3519631683237739	0.7481133769582471	0.512335912128203	-0.02845544447840485	0.10546622149941215	-0.9046374214371394	-0.9973281409680572	0.34834632284408834	1.0483458922947146	0.49563561639272946	-0.8465618398275662	1.061072401021821	1.2673196387670764	0.38281123374164133	0.27678877777942446
0.37944483528542783	0.15474994763016234	0.22383734161782634	0.7377601727578925	0.763036660446775	0.39479457704785836	0.3226130003535974	0.4499901468951205	-0.38646871223131446	-0.4680931858825815	-0.02903985046274942	0.5430026623838106	0.3697377812543017	-0.7762923482107127	0.6699226031746199	0.47863389839137555	-0.041748127724276836	-1.4496889610996566	0.12542485581140284	0.8239512543166273	0.7698235301367511	0.15169320354931118	0.10017792672203063	0.32911644931813555	1.091614002097574	0.6076272209605809	0.17863218198129585	0.20818480455579086	0.366872513997006	0.09685916620199082	0.7615706443897178	0.39677008637282424	0.2654432244791904	-0.11892428814099484	0.8059101953800265	1.1010035868174946	0.14808512054268017	0.5509351369375959	0.25878446344452805	0.8726466823507003	0.0015456442473961991	-0.5999591192896834	0.6315324534977456	0.824235111587278	0.22336561513777756	-0.4116828752293509	0.8073503854863917	0.5020975970151758	0.44822937473738217	0.5082322095206657
-0.04541119599196207	-0.03792461318783191	0.31658633871943453	0.10100665491799679	-0.2892162506346522	-0.3531824489619806	-0.33886402446246217	0.629553898796761	-0.38916842083205133	-1.2279854145991398	-0.9214656593044646	0.12996047133475103	0.1406337397653572	0.5387233974719552	0.4241241771755094	0.46747941657639563	-0.47640459845532696	-0.986224231135632	0.07747014395172981	-0.036690060697593924	-0.007055395876378323	0.7549814583386516	0.26589023032015485	-0.45056943687188483	0.4973041142433225	0.17786175548774621	-0.43397500890896573	-0.41586195432544737	0.3439510030764213	0.048508016085587115	0.4528171821601813	0.2597623642703029	0.3578006353405996	-1.3530187029846938	0.9616863253939356	1.2528577426849834	-0.42972413369327994	0.1853038116536885	0.7816578492295863	1.108296042565283	0.6359196606505234	0.15611844871181016	0.8420082327111269	-0.23937457711022786	-0.6844794093739489	-0.10103741070777437	0.09025378582460908	-0.992555303647588	0.4372965498445292	0.8198350696374541
-0.27937401247313204	-0.04199486198529887	0.14887590041834972	-0.005302692288491928	-0.9714290529694689	-0.7209087727184225	-0.5577982735984544	0.48592907875023195	0.004496779440285728	-1.6192104784620138	-1.4016920171315082	-0.37605832645280857	-0.1202440073083122	1.0190061650402407	0.07680406466268172	0.32600946822668336	0.03784341951719455	-0.34914771727738875	-0.007873976205640211	-0.4196537464260592	-0.5482006227950709	1.0840073812419944	0.13247850077673384	-0.18042276920309736	-0.47591317769922936	-0.34220204701148405	-0.30049500049285116	-0.4942942456233995	0.22015880170339613	-0.15195328512682746	-0.14816404439691347	-0.06326914476936621	0.40028686245425615	-1.5507335296978597	1.1546933958548398	0.6638839858762842	-0.445659316456752	-0.3071467611150828	0.979958091713587	0.773921181472081	0.8623610126343694	0.6522705968026448	1.0317308741271076	-0.9292665804474032	-1.0180927258655224	0.3422826516635243	-0.06823389741846002	-1.6157275634416073	0.3280202391173374	1.1581786198372845
0.35092532191613296	0.46324649166394855	-0.00320365334152645	0.4955515302549274	-0.852975779466955	-0.28645425753223075	0.11357570866730583	0.08023463953260254	0.5902313312396158	-0.9111374718546172	-0.7297899898542908	-0.603906467568853	-0.2625690548653465	0.8253480805227402	0.0469296782910585	0.2145951806112386	1.0751953100409468	0.4312997202239796	-0.30111477350591387	0.07491042415221079	-0.4106044650940726	0.8723583072709507	-0.45777803708467707	0.9534668548731996	-1.0343133703007872	-0.666290672887705	0.4085002670938818	-0.07647556384130733	-0.12716826393684716	-0.22406966869979364	-0.6020878487033047	-0.26966406502226137	0.30808507886605707	0.20684474067566813	1.0323050569770718	-0.3399035214998403	-0.017839541827669954	-0.6403750774697646	0.4772143933638008	-0.010864277250256486	0.7653888991755737	0.36132144744182987	1.0124101199838105	-0.6715229630332564	-0.19761751079738632	0.8375668490834466	0.4737812340068115	-0.7967948246835825	0.04888656406094964	1.083320969611905
1.4661124011221083	1.0078904860924736	-0.22539675700306247	0.988591687896776	-0.33805002913939913	0.5456309983681964	1.2020258462597715	-0.2654027339826983	0.821247262101184	0.6840846798331301	0.48727432185059233	-0.385689415746879	-0.24352397534678002	0.5395593093595346	0.308581706900259	0.030668862306707352	1.6803999034351256	0.8973713516250649	-0.7996094977017042	0.7387545494599411	0.2525905513387785	0.2849959076213452	-1.2042699050654497	1.955927449532148	-0.7710482322277618	-0.7415768213159967	0.9729344959580184	0.24221944004446253	-0.7420672245573482	0.18458700645210016	-0.6159949981920742	-0.23434936125842692	-0.03774827833410404	2.6991534678233013	0.5761627900109627	-1.070462391284021	0.1975699187500172	-0.650433941993902	-0.4286307966626269	-0.9231017398429151	0.49792634570160965	-0.43269621802033487	0.566128592435134	-0.07493583785566246	1.2378162504997396	0.7256853952803917	1.0100395213471631	0.46039579968799327	-0.3433443365967908	0.36352091386640645
2.043169065223465	0.7978322345618636	-0.6707921350353878	0.9758742471786517	-0.16665112566111798	1.0099836358441872	1.8054946233505167	-0.29099457252197036	0.5798942924419509	2.2042375887583536	1.154906475812399	0.03327840178156075	-0.0979095055314844	0.3914353631257552	0.40194719287980285	-0.3102086953501521	1.42297021998005	0.6274987347675258	-1.1796024343854525	0.8288079484018415	0.8804455584496824	-0.26124278982724214	-1.567509354630826	2.0746349350652253	-0.054259972724759145	-0.7704661346227589	0.9264454324411918	-0.02001660751507796	-1.2761908907836095	0.963219908911926	-0.1652590018497376	0.0102310893525708	-0.525463227978058	3.7533680073103106	0.1467007893554713	-0.9418559510843172	-0.22785554038030284	-0.36053649505776236	-0.9769550133396451	-1.3990952036063498	0.27942231951297986	-0.8752293855197537	-0.1627000609715405	0.011267149941028272	2.210694161247711	-0.43594321923492324	0.9639457737038724	0.780310823644065	-0.6563445424080008	-0.5396904173305451
1.5440915494433691	-0.30509488628967896	-1.1032064597821574	0.5474910489187969	-0.5752218837239341	0.6532097787821741	1.4657912094265484	-0.1131942579116539	0.43147821451411156	2.6800248655240835	0.9475010939768836	0.1193740652265426	-0.034729626482049615	0.19930758084277053	-0.02946152867578867	-0.5577772403311778	0.7109440921041166	-0.12118507163590814	-1.0570914311270119	0.5063268169959231	0.9487053885754636	-0.4554218362140937	-1.3542758988766668	1.4055766920395858	0.3099319445385147	-1.018245506215454	0.39099784925979764	-0.7598200614214458	-1.1563593579947602	1.3743519348616227	0.49606111764253025	0.3467230808862503	-0.8315397820503881	2.4445286631326892	-0.09589361242349409	-0.0216068761081487	-0.9563381848360909	0.021300977360544014	-0.6811911613225299	-0.9419076023271661	0.3463328685413732	-0.563871946874282	-0.6174972209639952	-0.3735261381292294	2.056809427912437	-2.0532151402845105	0.5280060812580595	-0.12509205194674622	-0.7240376676872723	-0.8341745483009497
0.4399236575293335	-1.4420553373925595	-1.0682502280977975	0.08457302740543847	-1.0470986153143371	-0.36197730439018533	0.4988961194307365	-0.0798330029825128	0.8915257873632257	1.8145926380213642	0.40340353801932344	-0.4646283434899352	-0.33423633092957417	-0.16830038406124928	-0.8092095842668244	-0.33795063598373587	0.16533751271757438	-0.5600202091299742	-0.41275355056038454	0.47383740157034787	0.3545723467370641	-0.32866985196329324	-0.9689467320301682	0.564415534227736	-0.11663431507853773	-1.5336982249166797	-0.23993513189707086	-1.436950037902824	-0.20585220551516392	0.6862920375192122	0.9037810786548329	0.5739353227864902	-0.7595265259238142	-0.057958304965034964	-0.4862436811020819	0.8702633901765168	-1.2227413538359735	0.20310997396062205	0.16464638223448091	0.34534063067773263	0.7061363697918281	-0.10140352185538523	-0.3368837697366485	-0.4409388745111192	0.9796806045420764	-2.8842667242951663	0.24569613861777637	-1.329344596301629	-0.5427889628177767	-0.288539529994862
-0.3960158987594305	-1.5872260583346205	-0.5318946960569636	-0.24475151484288352	-0.9407389580639718	-1.4418377888160754	-0.43169647470203804	-0.32302107983345574	1.6112341942444235	0.19428296293831962	0.022610330821990342	-1.4482520703075428	-0.9684677763584907	-0.5645691887699531	-1.3937649574550592	0.2860053406160922	-0.06886622956115673	-0.2650575076030134	0.2986122024762692	0.9003740767587597	-0.5080377916574919	-0.19683780096185066	-0.9787292662826158	-0.008329380318398133	-0.9233660657785742	-2.027838520736009	-0.7233795663368258	-1.5793513761897757	0.9596147957054846	-0.9515117078765304	0.6047161093927993	0.48403768846917866	-0.4820358303003528	-1.749793676687656	-1.328388951776129	0.7921847739612758	-0.689999382047217	0.004974495902080127	0.7440626614968674	1.6078277652364936	0.9669587627629546	-0.39750530466019085	0.45852708750127996	0.17830439862719347	-0.22207334294281125	-2.3380796541271094	0.2087902356866367	-1.8130876889920904	-0.25122359467094146	0.4171648492328784
-0.6111150106748566	-0.6839422926044149	-0.04584681575677758	-0.525396214079589	-0.27495450953067113	-1.973942598834808	-0.9043070585346322	-0.584268687171767	1.6279395388850606	-1.0656448944208268	-0.2556771041529436	-2.1002573489280993	-1.410514106423672	-0.7968949946562875	-1.3990012958841476	0.6826704879527963	-0.29076223424216735	0.30104926191462544	0.5213112002383143	1.1181704133241728	-1.048044174011961	-0.35215545603782195	-1.446180292516811	-0.3122052473137358	-1.2177768583598652	-2.0536244085568236	-1.0226187813121814	-1.1028690758018902	1.3505986400136014	-2.4025507881327273	-0.4702839819497204	0.08768505586272682	-0.350238630501387	-1.6471202432734977	-2.2365691428184555	-0.41014156980907773	0.15712370640979004	-0.46046748675602606	0.4960047858413519	1.8441801218097655	0.6127100727029694	-1.4796677320798437	0.9346997403238073	0.8248837145034457	-0.771954776723569	-1.1041700829891825	-0.02199501161160648	-1.423085380399296	-0.008368471394761238	0.3880781833495864
-0.5406486050635801	0.2665844806647349	-0.08100011833403407	-0.7531446687104437	0.2644944665643223	-1.6693158463421955	-0.895175581282255	-0.533856252535593	0.5037778894592393	-1.0805002090971845	-0.6155618577366405	-1.8533442678949463	-1.0431089040558028	-0.8623342476283541	-0.8699598691976663	0.3012555799999364	-0.6850055367224163	0.37645489236557433	0.10617962663676213	0.5080812979139844	-0.9371837619298412	-0.7432731459776027	-1.7782141741996813	-0.5086451904707137	-0.4915342203602974	-1.356352767872784	-1.1092775321667299	-0.2382580838586882	0.5620273051230332	-2.477124476891289	-1.758367455401884	-0.281624589084189	-0.4722378462594624	-0.3539000858687009	-2.3641448595979253	-1.815916353803039	0.5405863207376516	-0.7964888422719478	-0.3505443619691283	0.8165190392096318	-0.42341633591942146	-2.2797619821832695	0.47097019852812255	0.6201894368581159	-0.4106367587464686	-0.2956236793388607	-0.6881521002382247	-0.7119628188175111	0.10738283052192052	-0.4829840168975236
-0.5708419310708899	0.35767094531194266	-0.3721296654419293	-0.7024611537892521	0.14187937072524245	-0.6897283840134298	-0.5454163110097606	-0.16528647823002543	-1.0314323076053311	0.09445962809749275	-0.8367472626856783	-0.7689066732157794	0.16321790554141305	-0.8397724724803771	-0.07309406745011618	-0.5785497083618293	-1.0197067172515286	-0.10876484055858925	-0.5449079889724482	-0.5868026932479843	-0.33811056127085487	-0.9467858738452164	-1.2809914058945673	-0.6198548171496329	0.894960461090297	-0.09467736250362341	-0.8932182376896918	0.7056293878920032	-0.708693458852227	-1.0176781561691086	-2.311144229895151	-0.2491342271016339	-0.5668329580384998	0.8922191234639193	-1.4055915900961762	-2.177219266063663	0.24253180113811976	-0.59056656469627	-0.9916764729888088	-0.6502174844801771	-1.5307161262588476	-1.7628885004092973	-0.5750520194073133	-0.30783618956843606	0.4710389458608265	-0.17392227863732304	-1.318801356726877	-0.12830920094554998	0.1312273238618976	-1.3585269957687478
-0.6028835873209444	-0.15148867681594547	-0.2193608869896743	-0.2217639110378467	-0.3446172862919402	0.46775446924720526	0.013411465582164531	0.23071941349375397	-1.782153925215198	1.4184603935278413	-0.5599403374126719	0.6199905597435517	1.5000213570951964	-0.6913182936059377	0.8053400920092811	-0.9729227139457916	-0.9454590946229291	-0.4238489083292454	-0.8290201930612123	-1.132453316051523	0.3133232752716579	-0.5339606382609625	0.1465893676467464	-0.5842833680768645	2.0769164917878653	1.2458088003206267	-0.3658247749804276	1.4679654252753387	-1.2292282014084503	0.9699460518828701	-1.5123422691683661	0.16968639791820128	-0.27240283300542273	1.3775591742765894	-0.11337369440565173	-1.0582800031296944	-0.178439709517172	0.22208883954870073	-0.7842216229658483	-1.3599333829335651	-1.9072366061950037	-0.12917284751395844	-1.091724474085733	-0.7915159174415095	1.111863516618687	-0.05360873876494241	-1.1915530073404341	0.3703844686248844	0.191950675319668	-1.338215994545609
-0.2703608950326545	-0.1600226468306079	0.5705388256477217	0.47928657148094206	-0.37250382992588166	1.2793373645257828	0.5870274254788715	0.44133221798741457	-1.3253158526581035	1.7068670529610772	0.077903377624229	1.8179799401018644	2.1662847514723764	-0.3471636354959062	1.6485554931328132	-0.222631082405447	-0.4519396344760857	0.019177993407203334	-0.4474797151017825	-0.5749802103602244	0.7374842857415405	0.4551010329548905	1.8645704261545488	-0.4686040553373985	2.4680754545382855	2.146752455578993	0.3004239922800009	1.840102833088771	-0.4120377350635445	2.2403437130734543	0.32333623631491965	0.5479824057990914	0.45422399137047914	1.150739069460413	0.45990598153663065	0.7682888003372464	-0.030766405054870632	1.2211368412425063	0.19611227527384428	-0.7941141614733487	-1.3066966762606935	1.3409995901272558	-0.3467668737730398	0.05726280205830577	0.9527434556712294	0.5773008573696458	-0.23808067649939002	0.9639257086291569	0.43539367344756885	-0.38381154740471063
0.45849254766530345	0.881432928449094	1.3587306623514377	0.9869158529216612	0.3983312968675179	1.5247251054934354	0.8590078416334128	0.5465261071437733	-0.31620852017593937	0.727195955872938	0.4850559823537996	2.6016006109633127	2.022876744687947	0.062034741151927406	2.207209315285397	1.1844298182784203	0.0984913159459123	0.8794411756872035	0.3755171566229053	0.49489782438733515	0.9824915250861964	1.4225249063073093	2.9888038665416716	-0.44468145597072367	2.153557452732306	2.3220459444674906	0.8658225367641504	1.6933307308249268	1.0749357644975026	2.3093842605751034	2.10859881057316	0.5588828088316893	1.2926262503747832	0.5330372202007599	0.16818820332643275	2.076867825149755	0.7462381173389159	1.778404820766281	1.2536866803155629	0.490985637785864	-0.23686478766486663	1.6541491937938884	1.13362884465471	1.7195179116637198	0.12221672634356714	1.282102299056675	0.7706394356527951	1.516979950253633	0.8902356552838556	0.7177317277657668
1.1179152327028303	2.167301802763557	1.4623474468998958	1.096965700910813	1.2978870536733478	1.38453717277748	0.5915775902490502	0.7176189490409791	0.4117365718558082	-0.5392952685844037	0.3819351118689498	2.8249749090663063	1.6007019631895	0.26562762129097045	2.1366038517399946	1.9993932228303317	0.3536942054441796	1.2770617633783306	1.099190997632961	0.9602320917237717	1.1737508406285408	1.6906509543971897	3.033570297260832	-0.5450405742502252	1.5962901444316824	1.8161928354791699	1.1910983837952898	1.062537229522301	1.9201278522857148	1.5936817599683268	2.847385291133223	0.4054180054668177	1.8581282612972854	-0.23581513844344731	-0.08423413923796845	2.2877972178742176	1.5191729640343694	1.562308172177	1.6763442628487706	1.4472059894734102	0.5871018235990466	1.1018608948838748	1.967384209507133	2.706784575642844	-0.6410536313123737	1.299590336876793	1.0473245756601188	1.6516039506917033	1.3648539894650007	1.2182772369569888
1.224173524100801	2.335830283050314	1.0287859168868099	0.940068328942579	1.2850382846819839	1.191326101311518	-0.09245555155871292	0.9110982103743145	0.7312530278351673	-0.8726644585274629	0.19402981193635815	2.2811410873243583	1.3864542645905695	0.2157926559301073	1.3549665458159765	1.4716734637629585	0.2714717586405627	0.8478423078889001	1.2770074410764456	0.32828685560904114	1.2035470911435657	1.122912037180331	2.1684886190042354	-0.5883286055591811	1.1064421393182449	0.9526110947220687	1.2334519839281486	0.16782650275268068	1.4069470709912	0.7587275488503948	2.3975123475923996	0.5496247464144997	1.9619922710675681	-0.9173199659335084	0.4731266752678159	1.764242962625757	1.5928422475833928	0.8124262139372997	1.271510964510427	1.4524776243877815	0.8784533793264891	0.7464740765603076	1.2813875240706298	2.0946309834436745	-0.6911043685786604	0.6816065796024583	0.6229053271568323	1.1857790796879562	1.5194300398105358	1.0688726010306262
0.7754544309985247	0.9791602657991929	0.7738706685250683	0.6802444736379946	0.09499881938646942	1.0542349974360807	-0.7396639016647496	0.8882578124391289	1.0065068484422686	-0.10691073207459238	0.4153373591712169	0.9891595653966655	1.2652513067479547	0.2175013878159206	0.2812977093605973	0.11204649467778972	0.024520352140012854	0.10500653672623055	0.8469275329848934	-0.8744011839976268	0.8126999594545575	0.23904522255708474	0.9934430273767185	-0.4523878565063768	0.6583865675486368	0.1836144626709758	0.92814829727788	-0.6924168577793317	0.04006958131712627	0.10710484144451124	1.3916117715296277	1.0073539792432935	1.6059009465818206	-1.2012575127477416	1.3950802750570694	1.1148694683925526	0.8126213890864038	0.09950545863634137	0.4070259317682828	0.6899752891230629	0.8148871060100226	1.0477288082537253	-0.38134771961509495	0.4187388310487338	-0.1767102360494246	0.3154129237689257	0.16595014795836918	0.34377491341659044	1.1298709694278353	0.7154482262272298
0.17416986413374566	-0.8836961870156056	0.8849751076127877	0.2475463438445091	-1.3905767231343633	0.7629848731942471	-0.9653278049107712	0.5359295022613974	1.237497252255904	0.6657344475772533	0.7822860085847313	-0.45972208759386884	0.7735523201462104	0.5207579785434651	-0.4405653731010749	-0.887983977805165	-0.2675676424314364	-0.29962634728196885	0.12406451571522553	-1.7587374369615787	0.010482873594013701	-0.31664264601869585	0.1195489955728693	-0.3428303376919157	0.12641494937325015	-0.129201088846409	0.21188222496657963	-1.2767098765929252	-1.0299599984781647	-0.426024325082184	0.47364167634147025	1.1470510187266083	0.88265111148257	-0.9510202303669534	1.4452929319086163	0.45018020272146697	-0.41578200345773386	-0.19982500288011854	-0.37646124684579657	-0.2231573027161075	0.5871409709399309	1.2912093382608572	-1.5957239136162948	-0.9972517761040829	0.04901586523738128	0.7161335470501451	0.05434412121902797	-0.46731945115116735	0.3322597132980569	0.45097291889614743
-0.2552917016916174	-1.8808093928115897	0.6257169242607694	-0.4847162744036739	-1.9777298086834445	0.12483358983722243	-0.8048903271594978	0.06467639459742644	0.8779964211657397	0.2949627770654425	0.5040981410004245	-1.1551444568061204	-0.19169386888871995	0.8655481021588285	-0.5145474303547849	-0.920669812563969	-0.5981203916627371	-0.3673579528370657	-0.4620886710536241	-1.8973890148711103	-0.7107355713022097	-0.3734868823594939	-0.13042355919008125	-0.616994356996563	-0.4508517586366761	0.08217793351429853	-0.7586472427012545	-1.4362673758687887	-1.1364798891602022	-0.9025131450049035	-0.2573074019877178	0.3964110850228393	0.007851241104167253	-0.4271876922197982	0.11285185819616676	-0.48979087092780726	-1.5189456780180544	-0.16497211488650548	-0.7686890629941888	-0.8282803453495337	0.1523215684859603	0.5083783078302275	-1.4648232777115937	-1.3968029515283955	-0.6518915235773097	1.2330536686625873	-0.06974176145230923	-0.9597946532176097	-0.4181053517343582	0.18246263141993765
-0.5058696221147237	-1.6096896189951413	-0.6541840964004366	-1.313748203391664	-1.2758787252072263	-0.6179241003412673	-0.6111192312128415	-0.1738962741814036	-0.3416511397381183	-1.094004663213628	-0.6029821498163406	-0.6828036236640587	-1.0975274486572297	0.6912398947570049	-0.2443869931860352	-0.5023275520805601	-0.9071232229968066	-0.5462055163226373	-0.6857838566253815	-1.4557367075988374	-0.7330687356309324	-0.2472761244670467	0.20405744253045763	-1.2824888971348043	-0.8771010376562651	0.5704698251163898	-1.4884914827311009	-1.0818314944668506	-0.6213595976536087	-1.2010420564014561	-1.0076505504242863	-0.932522683658145	-0.627094874503478	-0.05569146826052755	-1.5925824734421783	-1.5817384580202627	-2.052670820348307	-0.06676668055033182	-0.7843808705218305	-1.0554416936691342	-0.49483091353834674	-1.201191605193703	-0.40861655842615957	-1.1045833725172023	-1.8856054695378013	0.8735484099429663	-0.6666236354968986	-1.0131660920850676	-0.6937718140291228	-0.19307245524657665
-0.6463172491285869	-0.7356707935533517	-2.342946773944141	-1.703820147361285	0.08617847073871737	-0.8365394171457412	-0.612107707672196	-0.03586681760161635	-1.7376188229798175	-2.1533221080264062	-1.5885487644342813	0.3789250924656188	-1.2705177886031371	-0.10116355145568028	-0.18505435350617086	-0.5438695670567151	-1.0094874654600405	-0.8985944321166947	-0.6561653549309294	-0.7526796851985629	0.06999005656611657	-0.2269600592640874	0.8113737270304664	-1.8043661165772136	-0.9871423715058298	0.9980854914074505	-1.4170965946501293	-0.2245115881446155	-0.30062385101803496	-1.1919718222400728	-1.6686178740171593	-1.7971223469386526	-0.6542548242854086	0.04469669788519019	-2.095260623965559	-2.0431790768231686	-1.7514343487204733	0.06269322701927096	-0.584321003501647	-1.0376488222900333	-1.0059503612607372	-2.5270699174712554	0.43669283172278334	-0.8358560120487295	-2.4746759833924634	-0.23190118131465934	-1.4420081159248863	-0.5870852004756875	-0.44879282297034806	-0.43829486386932737
-0.5520684199271217	0.017661831526038986	-2.9109462781040443	-1.2990659108802831	1.2339861342737084	-0.13297527860357766	-0.652116103540017	0.28441892935492163	-2.217192871434789	-1.7644510364301185	-1.3243591887428217	0.9630716699914701	-0.5938326094007936	-0.8018875455443834	-0.5830574268184706	-1.2455833278995714	-0.7870385272998328	-0.8923208959886132	-0.6420807039881383	0.03693195386129981	1.1314915179212028	-0.22983447066765755	1.2715234704686578	-1.5865530309899496	-0.7792404083364007	1.2132709428244093	-0.43875396213254525	0.8846960495284951	-0.5306404425937871	-0.9428863451758525	-1.7123418606358813	-1.5301134411063941	-0.11495718891502446	0.1343287301238751	-0.9214957310778157	-1.1839344535691054	-0.5960961942511381	0.4426189364194014	-0.2932505035404405	-0.8723916214632293	-0.8925204845049917	-2.223516941884813	0.4424399165694665	-0.8305552626022883	-1.6318154851831281	-0.7305862593601908	-1.4927603020118263	0.22281769078118352	-0.03857790085862544	-0.20680310813010022
-0.0805821022988979	0.5821986709353185	-1.6174738566075881	-0.37744430354442143	1.8137038081550514	1.0652066469183767	-0.42369160957360785	0.4388790958731334	-1.5024732413826034	-0.29044431008454946	0.11779566951381548	0.5583254271723278	0.343567469173688	-0.5725036920377563	-1.1897853238748122	-1.8680877783212932	-0.39753322784751266	-0.17022229566768288	-0.7378148884528845	0.7640720548764232	1.6566330638836626	-0.06149134713708355	1.2374729601206074	-0.6621524542313271	-0.4251845430324656	1.2771724778838753	0.847955628197225	1.7085568097721489	-0.8766703691314357	-0.661017823146831	-0.8382901057847386	-0.6300277439142016	0.43689381111453096	0.37732414034984135	0.8132544762588839	0.6108924689930005	0.9857697936664743	1.0777438385462486	0.010744282168271923	-0.5925836993010091	-0.10131392846082188	-0.43378572319851827	-0.01940481085082389	-0.8079793137715636	0.1492971118871831	0.322314860000756	-0.4152757399446341	1.0540383392084647	0.12087036343557382	0.42445956839632637
0.5188922620371482	1.1575642369746595	0.44996864628799516	0.3492894507605515	1.9463200940971672	1.671625724223295	0.09173927964203747	0.19915420277869586	-0.47372019305375695	0.7978319742471943	1.4182423352928133	-0.35682280892427803	0.7448323706438977	0.5266467507787544	-1.564199879471201	-1.5715560297064555	-0.1625872013931256	0.7840271147680895	-0.7151589032387866	1.1774814579315265	1.2902693839158534	0.1262228162524246	0.5921937503960958	0.24787094769440568	-0.22505002297499443	1.2119576559013518	1.5177270807880425	1.669884426209217	-0.6692728063383089	-0.47242008669097657	0.42045788205079604	-0.22709476204755244	0.39786733159188853	0.4644729679374787	1.6250346673078198	1.9324208232370175	2.1256654077645294	1.4384737310920344	0.21871165982201235	-0.2612877256168767	0.7947284550947286	1.373355532791954	-0.21612917823545474	-0.5454920992273072	1.479809660392715	2.063714483386296	0.9976019057073874	1.4077483993154416	-0.07531925200542484	0.8714079677469637
0.6147671209837208	1.4963034173130612	1.4228604233219613	0.43116828263947166	1.6821142297195735	0.899305667124984	0.5195811084331344	-0.40523546941635386	-0.10293764874505293	0.5217797099289149	1.4590039409393631	-0.9500793402729253	0.22088730381860233	1.4405320484734303	-1.4664669343186698	-0.33215060777930433	-0.19118573997194183	1.1188200327614297	-0.2709568392531218	1.1336418203100638	0.3395208841864866	-0.09947778342070215	-0.47364623112517906	0.4914765720924537	-0.4867536410225162	0.8173863376347207	1.0786610127789031	0.6001929881683469	0.21002380693566988	-0.32486247818704933	1.0041861625834123	-0.7832968501160652	-0.2529981077204285	-0.06288996990752795	1.1753837414935389	1.6075512282871267	2.038920432579615	0.8569593274426929	0.20692541713900653	0.014090977809126154	1.1284239043172015	1.7999112802425223	0.06110263037859257	-0.1780543270327646	1.390580105117387	2.5535099956268597	1.477815345346051	1.0790964860904064	-0.3762738684407644	0.6271230654859665
-0.18599479945096836	1.0469758101371713	0.6901437746511554	0.09707124029272823	0.8418443292408521	-0.8719377902275431	0.47881605361421936	-1.109182112483184	-0.27567799309224095	-0.576709175733107	0.5476575782411555	-0.9410878340454853	-0.9713773332395814	1.2243041731492592	-0.9666075889558176	1.0385811355340377	-0.1864059750133771	0.7023540772094704	0.5488080355512372	0.8621763836928232	-0.5762356378467358	-0.8361543453888546	-1.5232190862983885	0.23910999837227911	-1.2687537037710308	-0.11975411896638818	-0.06648179066287742	-0.9983805347480371	1.1552039527639066	-0.09786824571091082	0.36550254201901905	-1.5651239787382238	-0.8797977475303981	-1.1123498949168673	0.4229944030087012	-0.10439816652172501	0.7358087614189882	-0.6574861837122975	-0.03251735781999911	0.16877826071967064	0.8188441330686141	0.8111356376576848	0.3909503473824454	0.09991634988642303	0.22721231711230983	0.9732208131152991	0.6947456603292951	0.4237701113601862	-0.48223842681682066	-0.13409428986226032
-1.4557296262431594	-0.15344277951126276	-0.4728246798414678	-0.08380515337441373	-0.5223033483987296	-2.2822061677520673	0.025358310149381585	-1.533670234552077	-0.024356363192625005	-1.120559624156017	-0.056658517705828845	-0.7153912025657967	-2.120781275928374	0.12464328050405128	-0.30018926538665214	1.6821940360739467	0.2583278320962791	0.3414658133234284	1.2392290127457224	0.7920354840880344	-1.0134028019306014	-1.486832532802561	-2.0893683977507815	0.3001533761200557	-2.145022857614853	-1.3932136446480954	-0.936129038377806	-2.2034658221527974	1.4219066936069455	0.24416049797545195	-0.895815411199856	-1.5468027711958918	-0.8457623098311275	-1.8950307059119242	0.3930584565723623	-1.7133004770330336	-0.8578784034092456	-2.1503721208850983	-0.31883433769792646	0.22460937366716824	0.39414561473918525	-0.3489957758523533	0.36929269105250534	0.3417670564857011	-0.7712349729815766	-1.298063716745711	-0.3299083207861285	0.04632115417611966	-0.37047955611343275	-0.68001706346707
-2.1761411100233	-1.147225888492216	-0.4576172392673639	0.10170424091028839	-1.760879200707403	-2.1971774047100614	-0.37219472209055354	-1.3860254899086175	1.0762563047559992	-0.478989704964946	0.3152376314423531	-0.6335484266027565	-2.4734929631243396	-0.6800474292686361	0.27858652207274337	1.3872488396405047	1.1319498275164266	0.7036374856416743	1.2563256560335794	1.023734206387138	-0.9020055449187303	-1.2804822834275593	-1.9512243669734322	1.1127099793293243	-2.3469541985359026	-2.2825294556516007	-0.8387391763686587	-2.3165879357435357	0.8377068890111516	0.6045024795967329	-1.5854810432399986	-0.6729832155240367	-0.21020069307713124	-1.6678426497597463	1.0584040080671737	-1.9459654012357757	-1.659514503426676	-2.5022486306831335	-0.4011512333709191	0.22359973672418915	0.3312527398594462	-0.45813062102487534	0.11010095880864831	0.6389718531102648	-0.7125949783124413	-2.1140976335247568	-0.39064912304548655	0.1632858816643552	-0.29281186068605164	-0.4906617298511475
-1.6867205909498642	-0.9783030942790106	0.7897780735827746	0.26673926036523543	-2.025183621817879	-0.788711349203801	-0.31946465417490716	-0.6769166419519937	2.1426692141595147	0.568358393617554	1.0386997178581374	-0.518621496652846	-1.676236027533586	-0.44440467544238293	0.5597765989277712	0.5604401250225103	1.8428557682329323	1.2929657674893318	0.575863475586521	1.1150471307528662	-0.44930641727547	-0.19349836802630238	-1.2769363087174068	2.062387203448673	-1.3710418982250545	-2.080277950054496	-0.01426563298776572	-1.3741050222168762	-0.07336699119630073	0.8035909769558861	-1.1117764202513059	0.05181437988176572	0.33272748595632073	-0.5641127113574846	1.5275259117105409	-0.9154892252950289	-1.3713769499519755	-1.544713236960204	-0.1688816041207902	0.15541706369444402	0.5095351782447426	0.5064104636152736	0.008640239561978546	0.7429543672661526	0.18597124915359442	-0.9091024185725356	0.47866733402644	0.36429108665971255	-0.4470834733369231	0.1726501769911663
-0.3772796245899284	0.14757416698351683	1.776483900550339	-0.09106491835655696	-1.102708748527768	0.6332380688633085	0.09746907569073167	0.22733645453867726	1.9179185689778442	0.8018322118604886	1.0949706379433792	0.012909725797167156	-0.06191460953229642	0.27488647739809924	0.45330913466322875	-0.2864120901205581	1.6883063275208179	0.9304313308882254	-0.23753630539404805	0.5618154235399646	0.010147772675570979	0.8532427168294877	-0.4857611228752075	2.0272609347604305	0.4392490343544243	-0.7998744534773373	0.5843658369393858	-0.06931194113720651	-0.6230514925592526	0.6742001907712667	-0.02977472052394259	-0.22402747286410393	0.2196976324636008	0.5011454507329343	1.1547499790673614	0.1887200827287122	-0.6222495290049069	-0.2672729040558288	0.273469823487283	-0.008309716036016405	0.41376512266795856	1.4411446735208489	0.16252986709312095	0.22863067829258665	1.002987885545384	0.7503873110900624	1.0310500001096257	0.09697101820353515	-0.6888204803050914	0.5373769347806475
0.659212470303259	0.9901207592725215	1.2761422620831127	-0.9435531458571709	0.2785169670798629	0.9100309769538456	0.44367501033850765	0.842823126223199	0.33300520636608505	-0.0003373166931713471	0.3221504587341361	0.871277883286429	1.477793703463887	0.31027276445583335	0.07845508313198915	-0.8908231591593636	0.543185057624137	-0.6907789313523822	-0.5831585274874491	-0.5218347127271868	0.12710866315060043	0.9041206348798824	0.0809865922951599	0.649760161217722	2.003019205606479	0.704578435535913	0.21868506300165355	0.8392675261811334	-0.5724487284006675	0.19746778037282434	0.6333665432953408	-1.130921493088059	-0.3925454294314274	0.8056235282569899	0.2384350654174276	0.44227426655265073	-0.18522339468500432	0.20843096047431303	0.7371111838841886	-0.21762893070320657	-0.19880014972462753	1.2907677297416196	0.23582692082652937	-0.8405507906473147	1.1179167237523204	1.009878349293031	0.286848880142574	-0.6554945387596649	-0.6373688552657801	0.1303075818047584
0.6838861419823767	0.6893454974944285	-0.2740925478802298	-1.6672904267683604	1.083453569207612	0.126161171763505	0.4403488395305648	0.9318956377471332	-1.2479107419532582	-0.8170495650331377	-0.5405321418278087	1.4117881518581017	2.097157071902867	-0.6603615025338575	-0.2923396258464776	-1.1782846612977689	-0.9347922969180847	-2.3101489147011462	-0.40925100235231604	-1.3646920284740693	-0.29971615273094093	0.029105792382650437	0.37499496480452477	-1.106291578180533	2.3518090909035303	1.4300705223887282	-0.8688113708671475	1.083600918687109	-0.23634767034937249	-0.38425829859132116	0.46800866210293685	-1.4352863798525881	-0.8843312271081744	0.5589779718036249	-0.386862980992048	0.032968467914438845	-0.18338756095935452	-0.20344960849908306	1.1048418041204378	-0.3264577098118023	-0.9763795362682904	0.11921139728459378	-0.07805767008583035	-1.6386623753418512	0.7243417487337831	-0.2239777554487895	-1.2789307129840781	-1.3023331320334381	-0.11420402420220901	-0.7466370679890794
-0.027817705897632654	-0.21880206349085088	-1.3815832389260345	-1.6375827251396473	0.8764025933467313	-0.6187534703224381	0.24623825166707677	0.6454789816904255	-1.4791050162207602	-0.5775285194025486	-0.896621167579021	1.083996808236622	1.6561862586296794	-1.6352538947988349	-0.4703665828846627	-1.0734431203546686	-1.8310466074181484	-2.3029336227781334	-0.16471205695708438	-1.2807686007315633	-1.1387789822964511	-0.7060462364248443	0.5280897179160767	-1.8476823463698497	1.4529828517675727	1.0822605877765177	-1.638057694951134	0.9280048966764065	-0.05232416898985493	-0.6532179211611665	-0.022561841112042492	-0.4097437334976003	-0.9317286782681989	0.5483441117249538	-0.26845854581167033	-0.22223184142023142	-0.15364464384152154	-0.5591149794899092	1.31935664849451	-0.19943215472260112	-1.3340898654098372	-0.9709022189720631	-0.6161090905366025	-1.2717075889193796	0.42424802057666633	-1.3576571494208864	-2.2530076896733817	-1.279406369451538	0.5577962334962299	-1.3429806124535373
-0.5762992264261864	-0.48452759247269256	-1.214910815835918	-0.8351407517697069	0.07150785296023865	-0.4579865099816614	0.19392424695052304	0.31647643414327536	-0.48513287633915325	0.6042049995150067	-0.9416560074215896	-0.005834913046346542	0.7922317053052071	-1.3943798788314548	-0.5144672744400256	-0.5147954509579354	-1.7325602510547544	-0.5073706415916559	-0.18322824745631766	-0.39341775353437014	-1.9426689591215356	-0.38609315341201783	0.5686177724452497	-1.178048891321318	0.18800289937530387	0.2456740802368069	-1.2693275756843783	0.7618256319214967	-0.11659305545375455	-0.36121843122731134	-0.13845531117930418	1.3666540857337302	-0.8336089678013515	1.1308949310315353	0.2706573503122935	0.045910705819966174	0.22989501680831503	-0.0573294681498476	1.2658555557569005	0.1622182595396526	-1.0294046366029017	-0.9566975801352677	-0.8955203797233714	0.20665411548486978	0.4848657338498682	-1.0621574761660264	-1.8752262772276673	-0.6514956501615871	0.7906671392340844	-1.185876624087014
-0.3781879362858487	0.2782861969250165	-0.32896435346329955	0.16541859390550645	-0.5982738144859646	0.36159800488220845	0.32715995561238936	0.16467233824330565	0.3910518831559463	1.548548863616374	-1.1272185748622183	-1.2671513848426743	0.26585137189459496	0.08113658627638547	-0.5833524501187841	0.37405005980233	-0.9793111586455353	1.4631901554028757	-0.26129644240653443	0.4813020005712792	-2.2692539085606325	0.7706382249394649	0.3513178162506689	-0.06335706579314349	-0.48220759939416574	-0.2696788602782567	-0.015553124630210885	0.732974687194589	-0.16042498940591457	0.2522901658985252	0.22563941500313836	2.6445664937045135	-1.030489751468511	1.7822882653305778	0.5712014170362429	0.41330361430709883	0.7361670621332372	0.9907832270144408	0.7881234465693864	0.5981596613414203	-0.32595897318662564	0.0889046629840567	-0.6640613172291495	1.6711509179445503	0.5975802353047858	0.26548268450857593	-0.8099105660729427	0.00785366681114188	0.3351108045992257	-0.45306882897873996
0.37074320696798896	1.0964740397029251	0.27359488795514136	0.7718175480077906	-0.7034632125384914	0.8872240565678363	0.34117905404433724	0.22371404551243587	0.18321380342237711	1.3075217930826233	-1.333553151314021	-2.197374530372653	0.237185599815385	1.520477217295093	-0.645250159573355	1.2375385820456022	-0.2063003460550988	1.8462926403544342	0.026934941943136798	0.663687342455066	-2.038336322131149	1.6890249897815703	-0.17185525308981028	0.29404840503324	-0.31271517671089416	-0.1946236283715438	1.0213812874179755	0.7679795455754597	0.06258873346973648	0.5868883157738167	0.6082418657164103	2.7729287145932098	-1.4500304976444756	1.722379770677382	0.32044492874923947	0.3610550983761738	0.9469127449880221	1.525306868378786	-0.09547368093528516	0.8770632642954079	0.3135979033526617	1.1092104659293107	-0.1836321019213362	1.9669245580153194	0.3267634666380315	1.1235160552242434	-0.23744454878895305	0.2709352439783043	-0.3941181866274575	0.28849199439659284
1.0894710769970812	0.8809417910045303	0.34953741582638276	0.892005409499827	-0.25296151834208924	0.6013069544966863	0.03356428596265857	0.45322171989811066	-0.6907129259046814	0.1629592155329251	-0.9941572829672031	-2.60242019816942	0.24685139461175967	1.694646710839119	-0.4724258196598662	1.6767247293704162	0.2858332971730538	0.47651102777774035	0.6586926211211058	0.22389712943334744	-1.5416835132197273	1.6050474832713073	-0.6962217606602549	-0.21183857675134068	0.2001973281382091	0.08029337553185317	1.0148635382780833	0.8183334634163809	0.43726861937800793	0.2581915678295121	0.6409892354121454	2.1724294883170177	-1.5295198379922224	0.8504786346075268	-0.22488644669236882	0.028230204514969468	0.8415501242980787	0.9837439436028315	-1.0353230438829362	0.8169640640558915	0.57874616770569	1.17089848204438	0.06472075830578584	1.01556531176532	-0.32134781566035636	0.6719868730685249	-0.4455897804694013	0.23742234833288256	-0.7074817984906566	0.594223532641718
1.4566740498944948	-0.1470334574877694	0.400187643335844	0.898867443099515	0.5267003042341638	-0.042002975711528626	-0.29681063542718766	0.7655161487798897	-1.1195767214064756	-0.7473855971688396	-0.010812892433687571	-2.3729049590184266	-0.12394482285118172	0.6419930515479959	-0.007124290657534041	1.5004678871517778	0.6599247896889043	-1.2403213335539303	1.017524438003528	-0.2572912776447248	-1.09560580463267	0.77167135107047	-0.7519688508328235	-0.5817913166608609	0.4341219361766095	0.04986002399546356	0.2727082522941296	0.9341946653753492	0.5748055523257827	-0.4464354717677735	0.43610737988034576	1.6373460076253097	-0.918433375630344	-0.11243797877282305	-0.5838622213967942	0.028372638991620333	0.7780195230811242	-0.05454949753578787	-1.5349559895984575	0.38305342665354825	0.41124023215492256	0.394990169442379	-0.11865616569077052	-0.22487093451200088	-0.8478775249654161	-0.4793353958903168	-0.6361874839588884	0.2359566370827207	-0.39636773996530045	0.3908142570133624
1.5473555511851982	-0.6847421213431975	0.71626958568471	1.1606030883516556	1.3334940153773336	-0.23857706859203617	-0.07187567310788272	0.9290139932676718	-0.696389853483533	-0.6863148893182314	0.8706710619174083	-1.4144340538023326	-0.7277511360387927	-0.5332481687526471	0.3842560230142309	0.8262268402458374	1.112972877253741	-1.91644138474874	0.5564130637990378	-0.411708266459876	-0.745254077766988	-0.005493343838681388	-0.22559123447981605	0.0010319307933854287	0.18429080632671477	-0.3479292408783428	-0.11010723997016078	1.0765636699579328	0.2314570245581733	-0.7960271134702205	0.2834446441426936	1.4345199688049952	0.0015313015013094886	-0.4033194789139592	-0.5288312017714641	0.5812506148909503	0.920922894344269	-0.5563200305755461	-1.3711415341210142	-0.24980080674471197	-0.04473483338580612	-0.27126209698987963	-0.4964389085616705	-0.8235245537455596	-0.7639935622912711	-1.1949242003408889	-0.08612352525052219	0.3256276064567903	-0.00019275813829994454	-0.13352287167091287
1.4633117331377425	0.006247235179842035	0.9382692300906663	1.6653277295238458	1.797104193889742	0.206266980435907	0.8857711282458437	0.6379581401278419	-0.07867934994393147	-0.037844936966045184	0.8502286859507773	0.0061221243666118395	-1.066672976007002	-0.9200195651929656	0.2356662678385762	-0.005827064290972006	1.4806064097868734	-1.4414164418777122	-0.47350553322813266	-0.4096838973058894	-0.3463453819875836	-0.2972087135581131	0.4106492874783032	1.1484501170478771	-0.30954958787373626	-0.7166200236427918	0.5414754460177951	1.0065044835182537	-0.3944334368942699	-0.3621330814334547	0.19524637941554557	1.2268772408147746	0.45745257643960563	0.015337964677966063	-0.24989324194927443	1.109420699501467	0.9543264369124895	-0.18386752005455645	-0.8024360526201072	-0.712165260938397	-0.4815142172606948	-0.16017356159413346	-0.6780759347527174	-0.6940132813550962	-0.09933353777267671	-1.1288879891002395	0.8771127889570071	0.29612377609385127	-0.18718307868222625	-0.7202534534115093
1.1002182538693284	1.1088917731082932	0.6935283917119781	2.0859049496789326	1.6278006766057156	0.7265145708025419	1.997690252129262	-0.12797631103093177	0.001059536046613155	0.24701815278949976	0.03777080003937679	1.0957087893620696	-0.9124314849083541	-0.6188744110673995	-0.38048336059043697	-0.6111804993958836	1.3926193745109712	-0.6626508740646373	-1.1481426529084	-0.5638020953994761	0.14181910749284996	-0.30461687807968263	0.5455414665982844	1.7368135362214943	-0.6715731415307443	-0.6499124083163692	1.7250587406360378	0.5288545904092323	-0.8069085372620437	0.5200179731705115	-0.02208678081408047	0.722552113061996	0.14259840493582088	0.5369361016679769	-0.12706919097719968	0.8773952868976043	0.5263238415851984	0.45670091065302204	-0.29895792633772533	-0.6071673644520007	-0.535374452794359	0.3917902776944787	-0.4733295686588771	-0.32156250806862013	0.6095080933280222	-0.8670671451043364	1.318474363577847	0.13211752811144073	-0.8850466879673121	-1.1065787248567582
0.40640650733044614	1.2090304047116718	0.28308425496544004	2.13027803817031	0.9105397404544191	0.7481622456803172	2.392020801693141	-0.8593841682259881	-0.30921490966485266	-0.21782984936529678	-0.6983857060099324	1.1395124215367252	-0.5238168849726959	-0.30587894092844464	-0.7178652011061357	-0.7462839634114037	0.7850546742027192	-0.19936504957774842	-0.8044525934740283	-0.7921658124371953	0.570295812900735	-0.28848892654864455	0.11208890414820948	1.2778336584703418	-0.646399859231917	-0.13749707862083252	2.2855807395141357	-0.14989621455769264	-0.6543007945251648	1.1030715252287344	-0.3049233255639593	0.11859383173409709	-0.3940138518831157	0.6351174678321456	-0.36206738014091944	-0.0728170901031011	-0.17840046213761582	0.6619080913883494	-0.07555297728852294	0.19146456765031122	-0.06190790511275443	0.5207711956660882	0.016106831197636562	0.04116551090147445	0.8234156219335816	-0.9458169067125264	0.9406293523634273	0.20532864518443122	-1.2164502973156555	-1.0532937555659436
-0.28808691111674434	0.04024829996605861	0.332383395687273	1.7673184446585626	0.12874589756403662	0.35607769563597313	1.7442802284570342	-0.8766705961533432	-0.2765816607648808	-0.8237541842104397	-0.8213160230016783	0.3759222430278306	-0.24545803687420767	-0.2659869694597176	-0.07359885330224153	-0.4345703539948725	0.0936773986612732	0.08118510232769167	0.24618270948884965	-0.6700775855019981	0.819962399528527	-0.09007284807044184	-0.3198758325506934	0.49800509953704564	-0.19906536421335722	0.4318245151551293	1.6336365262394679	-0.47131814092792557	-0.028101093855087016	0.9917295910646334	-0.2292820071442251	-0.1881277010025799	-0.30579005610227883	0.3414918909495017	-0.7952315007833483	-0.856607861474582	-0.5866764845221442	0.4414035736915821	0.03719843216305616	1.3183644673174513	0.6407653354764632	-0.0712613633474873	0.5398791867837055	0.5749983791922465	0.475758907374381	-1.1225876541425226	0.4934237541183065	0.7789753312382777	-0.4626598209687829	-0.48261693632890446
-0.4709227893525764	-1.1778188695058844	0.8337647642688196	1.1377057286691599	-0.28978011206180126	0.0805377792836996	0.574558179359029	-0.08302419117149668	0.3495534114857886	-0.6791773721431821	-0.7106422949710012	-0.040435354691361856	-0.09980297626004395	-0.1339639794768363	1.3520637364192134	0.05787829154179462	-0.17727190979969468	0.5106085745859757	1.047412040805193	-0.027805866506568043	0.9818066683185831	0.5585835149201962	-0.21884262822701378	0.4065030219075851	0.44127008556318653	0.605609131054891	0.3137699456490444	-0.08086182680531323	0.6514056887374465	0.4512885369772662	0.44843689943365234	-0.16394524261874385	0.6298913246848381	0.014485601595741035	-1.0595604399182725	-0.6952867406400018	-0.48201369753998796	0.3179176467288236	0.24973411520152985	2.034532731732276	1.0152995567525291	-0.7341852839124318	0.864390436294906	1.2979676663390949	-0.04909166350395945	-0.77680778507259	0.8004048820277371	1.4089638931536512	0.9695998819772128	0.36412068350220117
-0.061391094443788076	-1.2541415758644872	0.9623940250523115	0.34795024624828574	-0.4321027736635999	0.16280027231574187	-0.33029514033439217	0.7664721556301036	0.9542547445767274	0.3596902965324781	-0.9703208237726908	0.7433198977133739	0.0737709633750423	0.4348284874397135	2.498653163005725	0.4301643369894418	-0.019057787569165714	0.9693368980474831	0.9986461855792199	0.6773612270025444	1.2100378931854798	1.3870975125780116	0.25814417830126357	1.0053384792258497	0.8359817737549263	0.23280449466611974	-0.6439763576359603	0.6906798166313542	1.005563926798421	-0.028511251515408936	1.2752291506094346	-0.2164977369471719	1.7245794499045528	-0.16988233152907567	-0.9297712479251505	0.20745485560313381	-0.3282289009803535	0.4954566073977363	0.45363207656774457	1.715007391150255	0.773852119907428	-0.6800210865059803	0.8640830855388711	1.6385790921758392	-0.3688062170005307	0.17221478385455807	1.648424247176877	1.1670098185193323	1.7725457322623956	1.0007467313133598
0.34714710667880416	-0.4945820311505595	0.07297605957312885	-0.5536442271681165	-0.7295378449290123	0.2778534178273812	-0.6946781031640791	0.7715397113511667	0.8564124034668916	1.4700071623634048	-1.4233741682704963	2.1783018178026947	0.2116128226450293	1.1292478915620154	2.4781025705803237	0.5849035840147973	0.10309996094601627	1.0360486831070916	0.392585119562853	0.7639757519405453	1.446688351685278	1.5853480622869414	0.4712272000035459	1.2645446774641103	0.6299166780243444	-0.406579395295177	-0.7739338981874782	1.0463396193757366	0.9475290271505233	-0.2977973443575835	1.399595414376465	-0.698048346715429	2.045356794479897	-0.3372456588450836	-0.5278799596227131	0.8860310575708259	-0.6372398170642785	0.5506391897724938	0.32975242189881193	0.37429253824544173	0.2084423101185489	-0.0015782049711700284	0.5726409963130603	0.9516043500545251	-0.47266370908841293	1.025968441008405	1.9888920435042237	-0.3192462240903623	1.069028045383811	1.0536847333502055
0.06927873933892893	-0.2613002844595453	-1.3475238908349192	-1.4023110367627831	-1.2822430998119676	0.03191018459302867	-0.8432929366917988	-0.11710217180279521	0.21561725540078205	1.675727217207874	-1.221497895526404	2.763757024775956	0.03825241992771497	1.250171429503625	1.4872131083165467	0.6474949245780638	-0.11729543164715492	0.6112691506142766	-0.06387936030387771	0.11574948280197421	1.4435773416594562	0.6270065388681926	0.13798856472970866	0.4403080440070131	-0.06753073798401744	-0.7988550934359022	-0.44742571241340723	0.5031488369927511	0.6266174183182377	-0.5325853114110187	0.4932858446401628	-1.4601664891359791	1.3522427461087334	-0.5873142768444435	-0.16530473228095788	0.6760707506445339	-1.17187258715555	0.04166372512903314	-0.19703216588401967	-1.2347755004861836	-0.1281991195503407	0.3811280803048949	0.18201984391418952	-0.5729162153345397	-0.6061601243840137	1.02877876396976	1.246720722139078	-2.16843624995653	-0.5731520134158072	0.5977184030060557
-0.8424242675956432	-1.1693735699101215	-2.0716256828890978	-1.833723954676231	-1.5588781612917548	-0.47210346390105606	-1.073273290209843	-1.0085181352749744	-0.15753241735507995	0.8208090557136088	-0.013775153971098995	1.720793685690616	-0.44190966891583294	0.5638138867009186	0.5430456598458957	0.721015790594677	-0.3592052520495445	0.07866336084197419	-0.09129926516570393	-0.5681564374461792	1.1178772932017331	-1.0141880685047249	-0.26896852417797595	-0.870575443750925	-0.6709263000927589	-0.6115387171451119	-0.21192011005812444	-0.6073237710929261	0.2218136617351696	-0.754213959941005	-0.7661429822817912	-1.9817736537815729	0.35882890111042687	-0.7528515859880618	0.01176435237271443	-0.09949679286606984	-1.1379071633306514	-0.8134439512648557	-0.7606171241409324	-2.11627583140354	-0.03846073313593619	-0.16906521581796705	-0.07783224648549186	-1.8423641788327887	-0.8353311907348324	0.17700240734569547	0.11213364345524615	-2.896251334584621	-1.6394429925831795	0.10794882266032847
-1.531456689854702	-2.2143458821135678	-1.5018488357750044	-1.5213461919792468	-0.9890042175228799	-0.7567580550632768	-1.1729956308956158	-1.099039142869318	0.1557367506236255	-0.2949240794525252	1.3695605882848598	-0.029746916165614593	-0.7060157382358065	-0.33854946996958935	0.3307224680048528	0.663940667339702	-0.02174749622598422	-0.1958679524463162	-0.022426066320968715	-0.44255138893215207	0.7771642330884981	-2.170117381421313	-0.1375601135743715	-1.2873382661512776	-0.6556001384396916	-0.01833610328715131	-0.14061868949944137	-1.492139717464698	-0.16005914164569432	-0.6297386509101442	-1.3068107629320733	-1.8870925611012859	0.06299532048570303	-0.602689803970472	0.15453460186377047	-0.5658762123671942	-0.26845846448033955	-1.3211506553425996	-0.9229843415215924	-1.7739665356703247	0.14682077469190305	-1.1855620895764303	-0.12390388126576107	-1.9186090267903804	-0.8471951367934377	-0.7882940879326578	-0.20535271723006188	-1.914859999071492	-1.201986292425236	0.03248718285501094
-1.2332073573749491	-1.979221667717308	-0.3738111931091866	-0.5675741626659246	0.20332081701461185	-0.5911530926451272	-0.7492173232155679	-0.6210507597201045	0.6468233357501292	-0.7089553227669672	1.7377630154243167	-0.8313316276611813	-0.228522269630178	-0.6647891881485933	0.511678003299276	0.20792863418001892	0.9469686487928127	-0.27861217910079245	-0.19613862620943734	0.5634335565381754	0.8508222663767523	-2.060815708138701	0.4094912573773539	-0.23229273496275657	-0.12403354029820274	0.40263231956817774	0.021558609765000115	-1.6968954210717637	-0.43200732226026917	0.09633773961446697	-0.7484478074215756	-1.2615646213804186	0.7999164609744042	-0.20428407021380754	0.4379317409271532	-0.2903499297527952	0.6077573411758447	-1.1351390980914584	-0.6762390991089053	-0.5898323288052386	0.05136788872553289	-1.6000435079523851	-0.06903318505136595	-1.0276097638454478	-0.28501832064213817	-1.1240859184882437	0.6002441159374318	-0.23782908173725373	0.2005064826882417	0.3943493188915793
-0.1634891171026715	-0.44530281189741056	0.08044655111517865	0.39506342355402957	1.0373003345070173	-0.2669481912799936	0.05142730972429178	-0.5041803427233781	0.555918588063123	-0.1781390974947673	0.9484344138117148	-0.14657846028787588	0.7970499341964091	-0.32250805968020785	0.2950923130806042	-0.6600363795856754	1.7525656702181795	-0.41219509638377205	-0.4219780983099427	1.5941243494309911	1.3943081176959766	-1.0085240397831159	0.5734625190030309	1.3056445111890076	0.3091117650013521	0.20769296034308257	0.2541420868551486	-1.434376227799519	-0.48462253957017437	1.095519070065178	0.24996845214001406	-0.484069361945393	1.9132421692291721	0.07020681385418708	0.7139057149580544	0.3139836439920552	0.44543369249673614	-0.6462736559871199	-0.41324156138729956	0.5042240051237826	-0.23245998549937608	-0.9802986761538606	-0.04294346704678853	-0.2778818428159236	0.7356634965708196	-0.7217069828694169	1.5262047926695526	0.5306861070547274	1.2981251065328319	0.8139864080609497
0.6539488359564791	0.8701475325240936	-0.4865858625071179	0.6240727677038594	0.798000810311707	-0.18024670932937653	0.43445151942714877	-1.1042527999949154	-0.10249964564938722	0.6991737236349879	0.1385833240462251	0.8793646608545994	1.514600786050937	-0.03252155145091864	-0.4563149547043944	-1.5022025278085538	1.4710510918293604	-0.49572279990735657	-0.235366998870487	1.7040779907273982	1.9733122519154214	-0.05548975159966776	-0.07612108138197564	1.7568691369757674	0.27008301473908086	-0.41926729131735674	0.13214015539998783	-1.1336133957238768	-0.2701640987076705	1.619800227075318	0.7513542130383335	0.14747005849311956	2.348288866885958	-0.06030448289741712	0.5817061548145305	0.5615451487292167	-0.6279989218240749	-0.4446286619719715	-0.3503534734796958	0.7977355371274636	-0.27633992372634386	0.006197033246236255	0.010980056368305858	-0.35844859181399186	1.569293909529859	-0.04085056216421841	1.3536575503704733	-0.09003006707912206	1.5329431100447248	0.911563729620994
0.48415852602335024	0.674561660201717	-1.231412820359707	-0.09947426697137204	-0.13881117257191128	-0.319676004596962	-0.2333337661838895	-1.6061846815628058	-0.48788494691256473	1.1328131763679132	0.40760919533329026	0.8172836087394422	1.320392155696174	-0.4922336785671889	-0.9734458740929082	-1.7281875361836583	0.06694489917938637	-0.10555497007376063	0.40335136802278965	0.8145065951690674	2.0981042892033157	0.04659572030532734	-0.8731418536222946	0.6093412034847765	0.11285116302963075	-0.7924906183111914	-0.5890459690779049	-0.8751731819348108	0.09000096578964092	1.2509276589774248	0.5075135944694258	0.5767570868832497	1.6226845878537408	-0.4798746410221389	-0.1204519563675507	0.29736581641044846	-1.22925807087267	-0.5792403171571301	-0.13726843589161097	0.3473020530123515	0.07568740706113801	0.453382160843778	0.27877258756755685	-0.756290062147729	1.6005629910752857	0.4490531113617674	-0.0318293999460333	-0.9639211455314252	1.5066195372124296	0.6671533338208231
-0.3289427555239724	-0.5726864551495091	-1.1595267078755216	-1.227827811816345	-0.7447285399531858	-0.37052508671171924	-1.587760474583714	-0.9693534882382107	0.04719397897589772	0.828476585582768	1.5087048599354262	-0.37586819255470133	0.5625103554008702	-1.5187042949506266	-0.5282568207202745	-1.1365064367441557	-1.4433656450692594	0.891324297471351	0.9198078039613582	-0.23671358626759578	1.6936165044816789	-0.5771408423804693	-0.7108142500055636	-1.118889484881667	0.448583901387524	-0.44819848770115106	-1.470024628176055	-0.46947832370500375	0.3540478411080114	0.3543974353172642	0.05096564834163777	0.8512602160313391	0.2780949754703221	-0.8486868728726443	-0.9834360475599281	-0.0005261217858279306	-0.30123041252291316	-0.5884494570852487	0.7525301975602274	-0.18051291609977727	0.44578660572793216	0.2939661957651217	0.7850007949675493	-0.44660683031229204	0.8460908561448273	0.6832654637013623	-1.5586797208983674	-0.6814329254393294	1.9750748601635872	0.38745563415030854
-0.7866799212405323	-1.225724669394398	-0.20605085195038825	-1.8821350151683254	-0.5788065279633677	-0.27117917309509193	-2.4729046663903214	0.658060364796633	1.1184917369728562	0.07278860197377664	2.1346588398609017	-1.4076012602410521	0.11053921426853158	-2.1350826517090793	0.556097756691051	-0.13183316272556864	-1.9402291147956001	1.943378360129954	0.7558901344054065	-0.5975205890595113	1.0470796708947965	-1.2344973145047624	0.5484759549565936	-2.01454088059621	1.2166803898107201	0.2789604775151696	-1.7364551096705465	-0.016238060064461886	0.3578699042267407	-0.33793130565720797	-0.08429368803998474	0.9364656440171741	-0.6312999596441953	-1.0347111617480729	-1.3428225891902656	0.13122532731168976	1.4396687642385684	-0.23236848817428987	2.215975626987309	-0.20239145295797265	0.39049540902019686	0.2310768063632116	1.2301215426538654	0.7701858794470279	-0.08849942875833193	0.9185489208332245	-2.1141318242783385	0.7645002945210198	2.7108913939537422	0.34901274393569437
-0.3871570751831185	-0.4129699538231204	0.8446883654979749	-1.6012919891713249	-0.31172175953725917	-0.4036247267375093	-2.0949741688299706	1.8477889342672502	1.6845560954991698	-0.7019007294021429	1.456946579299135	-1.2836336618013562	0.27457432041087426	-1.5302038537675056	1.0870708037022752	0.6208508190714528	-1.2755049864877352	2.2354084770848965	0.05096919149696758	-0.2656423743523879	0.34831735089154175	-1.3946824443880792	1.6305804963046255	-1.6676405599960695	1.500181063999136	0.5313737620754484	-1.1595113767062937	-0.0668847653903308	0.1450171414736935	-0.5338182446945433	-0.014868689560102493	0.7119434325138599	-0.5704495519087921	-1.2472593925719422	-0.9677724533713165	0.5361492809328962	2.0774698360858386	0.08169184652791618	3.287213569669268	0.22101308554402302	-0.008355506783068812	0.6553378064878436	1.2121540628722167	1.9117630923460092	-0.6688175406813881	1.342122995264987	-1.5878325253449397	1.9172970489330186	2.6851592722332804	0.5001610328399652
0.31445767059889224	0.9770637123044036	1.3076426447355685	-0.7108917249629204	-0.8386725648741141	-1.0811497712138207	-0.8727900105020869	1.3878131866260386	1.180672217683474	-1.2896818244979322	0.0733562386704129	-0.4748006707256208	0.4256668851016665	0.10772854758658577	0.23128097003173523	0.7396349466703784	-0.3389887803815717	1.4900418524327674	-0.5114915369028715	0.011310291094718115	-0.5387269530639625	-1.0848141887997769	1.0925252860584254	-0.851022737103951	0.48577258932797823	-0.15517094534562637	-0.39421659140482596	-0.9979919916738672	-0.13357028874676583	-0.6124048363795154	-0.293875315294677	0.12746127846536764	-0.08906759906279983	-1.6845896462660814	-0.3253786888758486	0.5471681411396777	0.6355323308996127	-0.21398197298720684	2.9116611550736122	0.4917988049916119	-0.2516834027452702	1.0107000166170133	0.6233067979421508	1.8884352036164453	-0.9532619808834429	1.8015882031860933	-0.7906665495822534	1.5161742957647724	1.349730419258206	0.5063936511036494
0.3559869802034953	1.4159152019967916	1.1889632766988119	0.027181485009289626	-2.043709927953957	-1.9837880244588766	-0.0020234693690808184	-0.335467251914782	0.06606671110361167	-1.6646498225351292	-0.7318281586229008	-0.22354868038108558	-0.16471222892012963	1.7184852809948634	-1.5847570820069818	0.32950685611284186	-0.09646590754340872	0.21983389583407026	-0.5437086102148032	-0.3626861098851681	-1.7509144236188967	-0.707679360531809	-1.0461362028363137	-0.5004406307183537	-1.4731731391539977	-1.292588116328011	-0.2961599485262357	-2.3198080151543454	-0.4295112025941527	-1.0312529400487476	-1.1807969470389366	-0.6596149353708225	-0.3006535764803465	-2.1277252780973996	-0.05385524692105077	-0.33492997399022395	-1.6854427605489053	-1.054536229448181	1.0029531676187593	0.12533042859730575	-0.14239863047282664	0.5036233999265648	-0.2293950532498707	0.7345514150946394	-1.3674778252326711	1.8991221059167809	-0.5610651365106614	-0.03628151123128974	-0.5867774010836265	0.06845707517364176
-0.5387706271327158	0.5301251318888943	0.8682229516760487	0.13271994470050608	-2.766932021498372	-2.3377415608200036	-0.19022877956350906	-1.7127409833567762	-0.7965896437204728	-1.7454447369589987	-0.47411680698758907	-0.9362771531947588	-1.293968401817152	2.2857836043438042	-3.0842259960497937	-0.2585258245649255	-0.6658178169377734	-0.8320776750555217	-0.43379457547280004	-1.1642261608481206	-2.9805717283912014	-0.5989922249759325	-3.1604331724137946	-0.7796033812134538	-2.9998948824567857	-1.9008253736509346	-0.9690937531104074	-2.9070443214642037	-0.8354257302489347	-1.6660293506161543	-2.2918146254587373	-1.2971080976484193	-1.6972533395312006	-2.0187057600244227	-0.2195461810647276	-1.8870581791946253	-2.7315421584340402	-1.6753863804201092	-1.3444700608739624	-0.7169229626816036	-0.1567253760186718	-0.7251313432966644	-0.9160145695582645	-0.4520178747426752	-2.016081410348886	1.3459344859454145	-1.0847750421281925	-1.1102270019568756	-1.8674886303078995	-0.7894941419937609
-1.6457422516033249	-0.5869987128816413	0.5225716704296669	-0.19654853488799978	-2.0763231276207312	-1.6987111929502863	-0.9551937285748519	-1.6131482247106081	-1.095623578274573	-1.3967874195299388	0.07342828879519782	-1.6835480246447465	-1.920084790441682	1.6264430172879187	-3.349844570838045	-0.7437051950132563	-1.3519001358309324	-1.3713463389536564	-0.8196830649907152	-1.6339561287674487	-3.5520045035484267	-0.734857012266358	-3.592943232657398	-1.1661788461772937	-2.992987804970499	-1.4936404741586375	-1.6369473865265507	-2.0827812049854493	-1.3628068960364363	-1.890694545317775	-2.9601095562608135	-1.4077353559438384	-3.4712901998834815	-1.0122264068873492	-0.24046040967707522	-3.22316389518918	-1.748948757101715	-1.394385326309768	-2.7458612111107454	-1.3455270467908678	-0.8719963973306603	-1.536744890148958	-1.2372376637363247	-0.7469262121505787	-2.393671159035198	0.2598170320825624	-1.9302576465817598	-0.6794700980838446	-2.011627980159873	-1.6892019343442017
-1.9864891083832428	-0.794942642473899	0.09183604814115125	-0.3604021068002025	-0.3370176836257403	-0.40477119369557757	-1.219616337240712	-0.43007768782187455	-1.2099939416670555	-0.6944016255900521	-0.08032624038232573	-1.3693611016614156	-1.3139531968360045	0.37396275133416956	-2.514753632377729	-0.9800913285494337	-1.4526724006967322	-1.6093312244583247	-1.6612490651210947	-1.3255917185696589	-3.0310882529958856	-0.7567265045975182	-2.2153864360029574	-1.1961411934520696	-1.6492900875257241	-0.48345051166027997	-1.470027453538671	-0.36871028879518314	-1.7181911440439912	-1.277728854254699	-2.7923649386434928	-0.8314970076172672	-4.128587098877082	0.5756054346559016	0.398768960038696	-3.385061675424159	-0.12899353406490527	-0.3122000365010007	-2.619539939721532	-1.1818576456398762	-2.074648689626235	-1.0613440768704967	-1.2485804244713263	-0.32431039113529925	-1.8960499492074694	-0.858438654218191	-2.471830919649191	0.5840329745146673	-1.6480563218894488	-2.1185252674189603
-1.2515203951103147	-0.20818098165572557	-0.34242713459377166	0.0039335530364002684	1.1877597524561094	0.8262367492456412	-0.4770778326653809	0.6356309552154629	-1.481599540982249	-0.04343833063301575	-0.9220329920926885	-0.06092232184417122	0.10252388762143742	-0.6741905289116747	-1.3470778427914547	-0.8605756644421906	-0.899133099289028	-1.7814856452548264	-2.078971107170249	-0.5367954379227029	-1.6962706657297548	-0.26055307397493604	-0.31779070974485046	-0.8957145406630121	-0.09667865869173442	0.3999387203186501	-0.41887280834864266	1.0124658835607592	-1.416819512156096	-0.07744210398101269	-1.8327659669738838	0.20224090557188482	-2.8994779966547384	1.9273477025143506	1.4624355197171532	-2.0267481769455	0.3201582422151222	0.8619647919045489	-1.4454281730325427	-0.27614177803891415	-2.6972989561785674	0.20342066751070012	-1.01364398777473	-0.042214043721590155	-0.5610074362907221	-1.4656204350269304	-2.2439789049673724	1.183275468740236	-1.535209896759384	-1.740684401965627
0.048164850150576095	0.18711014900931847	-0.48613437775195434	0.6516765745352714	1.686874113377016	1.6038534791550625	0.7548530754961361	1.007732215092499	-1.6446051083900126	0.13020204981903957	-1.4752286355497688	1.1253464580423747	1.209467645372001	-1.1419287474560555	-0.4065901490904496	-0.34326894800784286	-0.15621670488136113	-1.8111948670840576	-1.263812871730456	0.10102151442544974	-0.32563317449396934	0.8282093441874022	0.8724516084944428	-0.5530898206751487	0.8329515700562986	0.9075590576096636	0.8135160041918091	1.3706695850092625	-0.23543287684479117	1.0293394014572959	-0.3656224939369357	1.1288813478621669	-0.5585489299789899	2.374169529600857	2.120722908933418	0.24790102013003162	-0.5028118168635408	1.5605246034640057	-0.12014578875237193	0.7757604613401233	-1.8188992881698074	0.8543867487007631	-0.4841555005868214	-0.3154659938506306	0.8404848061702572	-1.3532865017619073	-1.164556394228907	0.5393545504017038	-1.5942291871110739	-0.6198361089923307
1.1894633432215462	-0.017819963026429894	-0.2504418768690209	0.9738101786431981	1.4920574124307069	2.0092135069848798	1.5746226000150365	1.1100663552129564	-1.167968612956437	-0.1650145197375573	-0.9919895264979145	1.3224145156946023	1.3370999442025266	-1.12517245298251	0.25592537999133025	0.3873181189925313	0.30920791496125216	-1.483727681097238	0.5301083448717483	0.3057987395492564	0.46725484608981377	2.0759288643125875	1.2688638847360416	-0.3255393339826221	1.2241329235926535	1.3241190908770368	1.501038625441188	1.1408716563339893	1.4132911651071831	1.5365128134318968	1.232032698715232	1.3728845198834583	1.2269727256747296	1.9223126282843672	1.7881938687569738	2.1560356004899757	-0.9954295475758405	1.7693016915769701	0.7681755721110693	1.368947387381673	0.32555975806580223	0.13375067226366188	0.31270413985539447	-0.6895494252756149	1.4993552519837534	-0.7466013690284017	0.3211235129493349	-0.45617902903498697	-1.1932135170976674	0.7583285588046417
1.8289143080939856	-0.06438240766181909	-0.013024021267570325	0.6027360681209705	1.4086786430688742	2.143394661786714	1.6006555631619779	1.431445495753116	-0.055218826613368736	-0.4362084024044275	0.14161834849004148	0.7531499926675744	0.7595837356716301	-0.85570516858954	0.7398701319788514	0.914956260084519	0.35767614928295044	-0.7942967221403134	2.0696394874775033	0.30047071872291	0.6405440459320447	2.7961318365180627	1.5337607183944286	-0.18681429964112667	1.5200910227628104	1.8269603336457079	1.4764684543882671	1.2219567698698275	2.6240450459473106	1.4041613023110995	2.4801181283496168	0.7601511667744546	1.4119566364110225	1.1834642845227272	0.7106116609711104	2.5669726963380914	0.0926975249947843	1.7563418804947888	1.0799676239796265	1.3211491377974207	2.4583103240559865	-1.2312611825769624	1.0689177192840118	-0.5481548428446211	1.2810244769785535	-0.07138565998775412	1.3859324510849147	-0.6293707011709343	-0.2372307647593234	1.7191108965220576
2.0372469208698654	0.9325520612402212	-0.21272681511432273	-0.2017544781445006	1.6677851432915027	1.8586230101814045	1.1811237885625456	1.72012077905131	0.9598961938350019	-0.19485467828584555	0.8113536701191668	0.22017253421312957	0.1200889987670456	-0.4350753198204343	0.957084172006776	0.8928112157986416	0.10583336323645336	0.012868408292337624	2.2775816109215716	0.37294006853450434	0.5310059908967983	2.6222472476797614	1.9933494442423103	-0.10699212404094663	1.7247528721051282	2.102341328730048	1.0764982403080492	1.911922004914436	2.6382752049472136	0.8867220397469524	2.9171332430920396	-0.3057444577236527	0.43631573252544514	0.8209798927908913	-0.30962478153939393	1.3937939749990977	2.0848378676166197	1.65843383312386	0.8515959880474968	0.8467293525617101	3.3814417848220506	-1.8551908073988723	1.3348284590662824	0.04600173732594504	0.7000156785606667	0.3616969160646532	1.4212752985529675	0.08841223242074653	0.4591814397697837	1.7968324133926712
1.9846392719945005	2.63607422611993	-0.7238224149606176	-0.7504590890373195	1.8064275790913717	1.110701618145498	0.8776667401810337	1.422574742061544	1.1385422369290754	0.5221829808825262	0.3848727867700665	0.0940368055190693	-0.31332465356271805	0.1282735309517364	0.7879333405976306	0.37585215948344186	-0.2560031898341195	0.7014302345639343	1.2189549823431225	0.4940536393697196	0.41145155267335104	1.872327732520656	2.3007331510796316	-0.0844843384045116	1.4729464732177244	1.7797519966871829	0.7321863803238929	2.6727440968066905	1.4520842938822631	0.28649619919996616	2.4574577718182393	-1.0897931496036852	-0.3907788902769001	1.0397847250682426	-0.6738531511975303	-0.22368566622608055	3.160187913056587	1.4869040968172877	0.17886394702572186	0.23895556235736853	2.913272463114521	-1.182124296146536	0.9233540201199487	0.4618667658076884	0.28574595252091145	0.4818166674275738	0.6653302324492434	0.7432860587225746	0.10189307275875036	1.0473595683027723
1.7650296784633452	3.5724854318735058	-0.8864391281575404	-0.5270808846420426	1.4601901723342297	0.3683273280054624	0.9431866947327766	0.6700218868737073	0.5488686265643596	1.1818822946256695	-0.6257284848051362	0.10897826915857567	-0.6490901624850265	0.738059406386787	0.42248137398714175	-0.21001233765017072	-0.5176823062911102	1.1983485255703044	-0.07807833731078606	0.46951188359391205	0.3248383144424432	1.2644039020005053	2.105400360156129	-0.016493644695693203	0.7688997175964724	1.083717024472628	0.6965510333348572	2.8633156360393133	-0.16092167590641648	-0.10140626868727688	1.5838734813052597	-1.0373099743646108	-0.25453641272904415	1.5297634703377374	-0.39448440040567234	-0.8030566154718746	2.4732034807014713	1.3726971059936393	-0.6245581964347708	-0.34220403873263494	1.7629446326983658	0.0594813855173654	0.1212606051936977	0.3573050070080093	0.1294809960332062	0.37050380325233906	0.09390432365931606	0.6812693653105875	-1.0082838527768494	0.010441568231306117
1.4622456005905728	2.660123905569296	-0.285906173104238	0.35556619621342844	0.8953480907455454	0.30953031198926734	1.2832962992242845	0.3134125084006098	-0.005762289701054277	1.3030720598959207	-1.11042071458371	0.02866864081917492	-0.8658921293651235	1.161229019423189	0.31553836379879435	-0.4593022284413843	-0.47206488951448866	1.4732288636150301	-0.6900725358107663	0.32991791263663134	0.25970448585875744	1.2039495929327637	1.650110478641386	0.2730324065280159	0.2273585209979384	0.7349007460034085	1.0010014544613968	2.4353990087917397	-1.2517115496718854	-0.030609145017048867	0.9844308106454602	-0.16242356391898333	0.505708904632455	1.816888496803192	0.16041118831627063	0.16512206013473965	1.0311002354645555	1.5087429602303841	-1.021527750987883	-0.8257243565711291	0.6970160837116827	0.8057262567329289	-0.555798179149217	0.11755094809571136	0.06805190404606401	0.14602210036631366	0.4664769492466305	0.3669729989373464	-1.6838472750921103	-0.6920576541877532
1.1865253490913732	0.4531726543869437	0.6504746755642208	1.2607991231609317	0.5898600875467626	1.0143308693412358	1.6911800421261567	0.8177405835387891	0.12075774311550527	0.9094757227167317	-0.4691125601116038	0.0926768931735191	-0.6905181630142839	1.1801514884332178	0.7325910129314563	-0.31061570151542084	-0.051332900572923154	1.4046170054520863	-0.5724374996812837	0.35087668383026704	0.30211679862373875	1.4006812943037181	1.4461603782639088	0.7806407553930963	0.3539053683401931	1.1017314657454695	1.4542073499632695	1.791256141872511	-1.3962597443842548	0.4769436290381694	0.9090973305941448	0.9730694761613652	1.0150305898369123	1.6515310409991213	0.7164511903815254	1.7182095743718937	0.37124907697911114	1.7848246500939675	-0.6551720214104874	-1.1193104657645896	-0.013172155889439346	0.7696391558790081	-0.7996600708823359	0.29433245786147916	0.11664479016226106	-0.0686213206957707	1.4817971860005466	0.6834052472511476	-1.1760207980133919	-0.8005425619267061
0.9551949967804196	-1.3122428138661495	1.049571780739808	1.590906645452196	0.5304191609374728	1.7090313701509021	1.9485777578223942	1.4796737888090776	0.7211474090165242	0.41706202793244185	0.8539529888973674	0.6000900938606842	-0.06492274308876009	0.7832989181582573	1.4309767888376654	0.02589362285615907	0.5551659200629075	0.9005832447225057	-0.3112829687375068	0.6432281278877324	0.5267239757032341	1.2584854138380799	1.5259015253109591	1.2145052236968827	0.8071267368075852	1.6599191106000255	1.682695544787893	1.1641761883872996	-0.8988717202127243	0.9745838261311657	0.9777582644392607	1.6499281672932236	0.9086380242029789	1.1219476647214046	1.1845912018419906	2.3438934160357783	0.7661267270989383	1.7130346742124303	0.23171355164342752	-1.1385534979024587	-0.45015709920682523	0.49453936897583417	-0.6803827010068538	0.7980495874645149	0.49644359722984704	-0.1666479704528892	2.066696054845969	1.6691686990516303	-0.020370671382515998	-0.5209635712255715
0.6329351334330701	-1.368349744501809	0.5863623997786284	1.2800178143988727	0.2523892048075578	1.5593863149717246	1.801312698160909	1.146510941218342	1.0066996354636062	0.16044242670579523	1.8413157595534977	1.2854196759744823	0.5572666891324497	0.21284290299839742	1.8642002077169435	0.3682146877623894	1.0322141605467519	0.1290569386653385	-0.3125452173826549	0.8930774789963798	0.8135815492759731	0.5881708720701081	1.352960054904291	1.289734642063984	0.7305337820005435	1.5230276225632133	1.3818931318903442	0.4332880566491743	-0.38932206982658507	0.8767180340366879	0.7007141011647495	1.4590600813602557	0.60162758077803	0.48288798478572814	1.4388663746789836	1.477772702069264	1.1207958045826913	0.9407590672510722	0.9365994056585178	-0.9213091114679103	-0.6843782135849543	0.5373529871736116	-0.4537909765181212	0.9358095029492507	1.2145230955939645	-0.13603134714061074	1.5734849194938187	2.3444161655451117	0.6221302029949848	-0.23311464292009462
0.1037570306479835	-0.012286564623676388	-0.10957297659546844	0.7695625530298681	-0.4315706042925095	0.6433111323274809	1.0894673982334748	-0.3302409384626311	0.49946414989432625	0.13704824598311846	1.8079899511036106	1.4534167925033663	0.6569265654104424	-0.1674665747780665	1.6707051875423529	0.6763466373171304	1.2424471656474776	-0.5022911704826175	-0.4175012454440265	0.6669739331788216	0.8901348419626675	-0.20696434144080872	0.5377002919991093	1.107127646661189	-0.15892943156734207	0.4664494378475044	0.6643863066473642	-0.4369692147824608	-0.2553442133098217	0.04593707324522879	0.08667238435092417	0.5488914086314381	0.6082505715019495	-0.07866814632885126	1.2479153465754587	0.027961194654215555	0.5188683705172732	-0.22040822110251015	0.9460976297494726	-0.6330852853468377	-0.7288650816158667	0.8990477707193787	-0.32026098266061054	0.29556546289281826	1.8099870811577792	-0.09316092918800453	0.5209214670515864	1.8569385642849654	0.29437641366128564	-0.14259171492779674
-0.5286010290492008	1.3673340644174943	-0.16027575430368177	0.5331154826760325	-1.0577261050803863	-0.13116666866213053	0.002303006306365207	-1.7398433614493347	-0.47558858157297645	0.19372274866236383	0.8785227278262482	0.7694267030407046	0.3091654435845271	-0.09344424969646004	0.9286082823505715	0.884264174363031	1.336648667876837	-0.6757623827704488	-0.2907453438915139	-0.07113868206779339	0.579207015954321	-0.677927393484333	-0.6140391039422417	1.0759369839677146	-1.132036851378922	-0.7998542331982498	0.05372052637741488	-1.069606538728495	-0.43153603818268194	-0.9823148376483102	-0.4241788182836584	-0.47688205668629224	0.8486390774231181	-0.5314655898248599	0.5479103567935945	-0.645178803454891	-0.6186758317118906	-1.0119440562608288	0.3885903379898829	-0.42761288364263284	-0.7218950635098198	1.244932185242219	-0.3927269015393502	-0.6426397548344357	1.7098402615304908	-0.14974741916526513	-0.02501221925744478	0.4984719919023187	-0.3785618645525088	-0.22783788376441402
-1.02478408508034	1.6507686474828165	0.5513242409007875	0.6489357466724905	-1.0583426318781346	-0.14156150778878362	-0.9426161567389486	-1.8085484627234707	-1.2051329072839825	0.29969932205279404	-0.2833301298633746	-0.33137933619037363	0.10456608005314669	0.41667323559428154	0.0024297232500732975	0.780933615660447	1.5000883122768878	-0.45055323074349546	0.021575410462285862	-0.908630300011087	-0.04471672086007418	-0.8925047521478017	-1.460088198141627	1.3882724429722235	-1.3087828769188856	-1.4433564384094772	-0.05065645439708817	-1.0375380349777061	-0.6391507489517279	-1.507597797293028	-0.5989667969446067	-0.9453036221875464	0.7834580782826456	-0.9173973489963728	-0.309446190201866	-0.17997472363548814	-1.1503940403516364	-1.062166984134371	-0.2165839423418554	-0.33300277506442366	-0.8952421840114345	1.373709955477921	-0.7567400172274202	-0.9902214747713597	0.8480444238324398	-0.23060670024979743	0.2876178672712372	-0.6671398119287031	-0.6259244655861884	-0.4478498071103296
-1.3086690661477036	0.8137116421192916	1.2530256023069497	0.8200632969181084	-0.5111521483109033	0.16451371619568958	-1.3504724889508988	-0.6437138761912742	-1.3712207796644897	0.5018554941253451	-1.1011081323882632	-1.1575510635151742	0.3333372033976771	1.0325497353709965	-0.7519438008354182	0.20822820426740665	1.6380354796928007	-0.18392780600832084	0.09586788346709882	-1.4745542140072176	-0.7552563741952922	-1.279478197908208	-1.7883726300067189	1.6861900366756088	-0.7695135211513269	-1.390921040535116	0.10525209154625788	-0.4804079024154042	-0.7196853175628015	-1.3951466280095204	-0.7482771081418234	-0.5655701286099755	0.13813157157925648	-1.2330582066716897	-0.7589680066329855	0.501306796857798	-0.6948713873654817	-0.8445157552796891	-0.5755754805629475	-0.28985451299491594	-1.2829871289245345	1.2701041368792887	-1.3846418995013654	-0.4919494295636034	-0.19511659349242255	-0.11978493130332324	0.7117230351474699	-1.0529782716869596	-0.4884785796613788	-0.8594524851835539
-1.5657859307235105	-0.38639200077399627	1.1737479501186066	0.7350341113787439	-0.059913966739465474	-0.16554568254442734	-1.3587175701066387	0.39534701520662724	-1.3018047280510916	0.6688214671996019	-1.4639145005812986	-1.5087529454263253	0.5102788371931787	1.2946048208737455	-1.1482368852272484	-0.6357964906624679	1.4159983928802875	-0.18650709227885007	-0.322089532093425	-1.804717233386376	-1.364985248901793	-1.962925679269313	-1.950855753082435	1.396235348672378	-0.4621340979774443	-1.2176835042940561	-0.16173329923058002	-0.0942108910217483	-0.6965709102598296	-1.1672625723856305	-1.2620931398750153	0.34529022935718456	-0.713411393748169	-1.4096235547693197	-0.5613539894944097	0.33723948932198095	-0.06902188681879674	-1.136528645790289	-0.8389726060962571	-0.24962416402830967	-1.6091300769721861	0.8782155692287477	-1.9710759670219629	0.1326252487023992	-0.7511645380278638	0.22923795339590966	0.34575674242765864	-1.1014183968731088	-0.564217246765897	-1.445989384657646
-1.95990052770346	-1.2563861871050934	0.398054805748216	0.3277754524584147	-0.08689177995034723	-1.3451305534786278	-1.436824477620683	0.21638828568072932	-1.4567264679581422	0.4748461552678206	-1.6079095883607586	-1.6889335461420365	-0.023197527673465237	0.9285914641068516	-1.1953204381054405	-1.2290607087168486	0.6368207162377065	-0.48324808075648823	-0.9175949223584927	-2.0646055247483996	-1.7728072835011428	-2.483481920829145	-2.2195433195667955	0.386570783947836	-0.9638530330394303	-1.2869235721905417	-1.1287375221757996	-0.38983304524967066	-0.5860332289540168	-1.3144630172336955	-1.9381329910951572	1.0630311928626723	-1.1506893760812078	-1.3951514563305087	-0.10277972249628187	-0.6585573309851613	-0.2225648196284517	-2.081158831811852	-1.2008281370183613	-0.1747726189732218	-1.5970536454265682	0.1590865545640924	-2.0107654897494296	-0.011003455118276367	-0.7137922812320155	0.48557920009150035	-0.7695065849528687	-1.5240183860557943	-0.9603586031089736	-1.8960863749215413
-2.328513156771928	-1.6346839775977802	-0.28671311927164445	-0.2957780751810142	-0.24717944895249452	-2.4914205589109577	-1.728767291804013	-0.9088020764912211	-1.793290251891699	-0.24357307626832042	-1.7435774349717212	-1.851123094013866	-1.1084676162503575	0.0539763315675489	-1.0765110502983937	-1.1550171626998826	-0.4870634743739963	-0.8720476314568079	-1.0526970776608542	-2.0180324843038613	-1.8801370539740927	-2.3108111042930273	-2.3052050708789324	-0.82488911883648	-1.6665355693522494	-1.3256269933612963	-2.166348721551918	-1.1009230907877199	-0.2771231902672364	-1.6454035966302583	-2.0561933423292325	0.9954021641649433	-0.9658268320216484	-1.2283492808616319	-0.07187248405120326	-1.4903350506989248	-1.1037604274969417	-2.980033117100815	-1.4623552493876857	0.037916317379607836	-1.321423687948642	-0.5734406637139787	-1.200520041001623	-0.9674372814140625	-0.5538553145429399	0.18709327919895957	-1.7281842181515226	-2.294408967887568	-0.9309298371624619	-1.717173522291097
-2.302878704648105	-1.7225074532229614	-0.3113983250379406	-1.0415880256467969	8.142235032967619e-05	-2.6317347456094375	-1.755778305932381	-1.8484252466889366	-1.7456786166924294	-1.1879068869356693	-1.8387456333090557	-1.6527673899739295	-1.7086356813473031	-0.92483736429699	-1.032779269919542	-0.4703291631182812	-1.4715305260067295	-1.1288268343651437	-0.38951222197661756	-1.077000962528811	-1.5726421944842524	-1.4957548034945298	-1.7521199352743786	-1.550918869169561	-1.4684224203373821	-0.9621551046421772	-2.2973161169476928	-1.481945661117081	0.333237305507445	-1.4777208614551332	-1.225397099537455	0.1619309304036359	-0.4995792676635925	-1.0102296558168724	-0.7842949827011687	-1.374356995928876	-1.8403421789503667	-3.0633198824362875	-1.1739653112553579	0.5390108389793387	-1.0887807902575157	-0.6795782306943522	0.22152274517639065	-1.8525461532484575	-0.7010347019382127	-0.7414583688842434	-1.834079910261076	-2.6963677371415473	0.22909375732915171	-0.6840851670190393
-1.74632252016875	-1.693478140576819	0.08843155975550758	-1.8029948280834949	0.586824059334776	-1.8268824826293375	-0.954971836027274	-1.9167787583160054	-0.8254352364798505	-1.800751701807149	-1.7215172213773642	-0.7440720442432095	-0.9986112945366034	-1.667627016254362	-1.1110948251620907	0.4132639732547575	-1.9192316885121254	-1.125325523417056	0.7894147051669322	0.9359258217479011	-0.8361864414703515	-0.5969697227331016	-0.6815865310060767	-1.5334193074052527	-0.14213364098318937	-0.4017198923261573	-1.2772060087158648	-1.1300816315305853	1.1342524161280132	-0.45794685530109375	0.03340840270331793	-0.8063531380573704	-0.17062758606903175	-0.8047088754156282	-1.8184792115075468	-0.5698418482751703	-1.8504407194020966	-2.2890259432545474	-0.19308790558980013	1.3633513300714497	-0.9513692147629813	0.1527500024751501	1.626364961063735	-1.775999224755621	-1.014431727837866	-1.794290614735719	-1.2843696809783713	-2.2889898233871055	2.1465512356790986	0.8454759312714438
-0.9445568855366419	-1.5290690100302655	0.2537161342894631	-2.295531699614366	0.8735548827178181	-1.016948792036791	0.5144661631927413	-1.3822106044902933	0.8237857310326435	-1.8001375733850735	-1.3119304798009686	0.5769786594699247	0.6527477586223204	-2.1263096441028457	-1.0073577552899982	1.1713190627047565	-1.7143584007245831	-0.8166448851506347	1.8651697935469917	3.204780997127488	0.15022209743762183	0.026866564925165978	0.18537363467670628	-1.0239423927902869	1.332957429128963	-0.22142485431391132	0.06536321820296216	-0.33723263529765385	1.8252244999787668	0.9636102778287831	0.7800469575884545	-1.190952826905016	-0.025205130553835973	-0.5874181511568041	-2.3441932277794866	0.06976649459091039	-1.390174530000376	-1.2420356212006682	1.0626257757613466	2.306512879905373	-0.5155943189300751	1.3368946298013207	2.5264095619102256	-0.7040247073914206	-0.9469430607797054	-2.302706605012482	-0.6865982044063258	-1.4675524719978716	3.5626544963671334	2.1550643357596417
-0.2794734615694898	-1.1367809371254867	-0.08051411318017286	-2.1296302646854457	0.5069408834313957	-0.8239172790077082	1.7084489197542618	-0.802961043622853	2.483440908269679	-1.409949046997957	-0.6996140133525492	1.4917732373195687	2.007924343222184	-2.3865570484733323	-0.3180361435102881	1.7784813649694284	-0.9729834600724331	-0.2061629348765144	2.4034885118437206	4.38087821578795	1.0876553380059941	0.5942740197861976	0.3522255180164471	-0.40433740380200744	1.8800408239607684	-0.5217695705547356	0.6862229631293385	0.3654425712114873	2.1723673154427385	1.9470990392468934	0.702397902222019	-0.7969540954857468	0.18571440067750078	-0.3072181068904498	-1.86305428636493	0.14548164092871452	-0.9471197800915493	-0.3776543849497559	1.996898348936533	3.0204525242715543	0.6039586859627473	1.7617405716913548	2.9102815361136893	0.6306189392268686	-0.21441324794574568	-2.0255590989962267	-0.202294687419399	-0.8981196464679955	3.6074703710174787	2.753205131892432
0.18721714134312514	-0.5363027120588333	-0.5193941822300572	-1.2240675898276843	-0.06918058077363766	-0.8581498079552714	1.7779133279662565	-0.3012033927593078	3.419559221468301	-0.9945202121901776	-0.01935030241325212	1.492919174474779	2.218742831013074	-2.321079999429095	0.9130224090511786	2.2556575487265067	0.031149681314829012	0.6502964921750157	2.363225240187615	3.7644688061064477	1.7183438581358115	1.4021761861032906	0.15957705198738736	0.10129669438552957	1.466867308030202	-0.6602560491271512	0.40785453380900377	0.7753100805202721	2.1762043814213743	2.050142817946645	0.4373982050779071	-0.09998672575190298	0.5893994063558874	0.013781735531070862	-0.6812569584938614	0.03879966586125919	-0.4674254393791534	0.3609405194453722	2.3655075348614445	3.239512479253264	2.1765649790749824	0.8936176758043682	3.020614063769137	1.5245887846249522	0.7786611108586536	-1.243451857402641	0.4704341366568635	-0.6327613497854173	2.6458680379040516	2.7065435509580142
0.6586122336330673	0.07480367806272983	-0.5546833377617062	-0.09591205061381021	-0.18592092030776344	-0.38396181600989726	0.8469505864693853	0.2840691757050905	3.3702665941294003	-0.5678126076698039	0.6690869958845646	0.8873934099921965	1.539095470333878	-1.5576149270835253	1.9711415814452813	2.3516576132027835	0.8782440351735432	1.628868706977363	1.8869207523332547	1.9524152385217095	1.9010018457854452	2.125904987213867	0.3301023038619472	0.37422386047971906	0.8900561159287443	-0.08043110558906084	-0.028779849299110757	0.9715843112055107	1.9281571501122725	1.502832863177731	0.7276031889847419	0.21457601442181182	0.9851272190251272	0.27052917922459263	0.3370531917168527	0.22482169493075474	0.4595525320716113	1.1246483101656073	2.3089449836084452	2.8853505686466794	3.3688314485285575	-0.6110488776758132	2.894763518440844	1.8525683478185153	1.2339985404985672	-0.3030391762559435	1.32330327933255	-0.12117673067833841	1.710159932802694	2.3835317644816634
1.168777389466906	0.4235245443524254	-0.20781418537251814	0.4833027556446474	0.13288277805581789	0.5827518346213839	-0.11783442693020678	0.811603461568032	2.573863673285796	0.15949892162505622	1.3302569665835116	0.34440055170885353	0.7599715665494613	0.048744661390318016	2.0103969461049505	1.6736459087099018	1.1451329450529517	2.5294735785388096	1.0517812250324419	0.221127308054964	1.5875385654910994	1.974789614377342	0.9777228804243852	0.31149903544813606	0.6099376052404158	0.8000041728758878	0.05587377136341917	0.879189249923073	1.367615623452534	0.79620615369115	1.4304839989846456	-0.10224646544360266	1.0585621789277975	0.37768896421988646	0.5372802549105681	0.5833636759097741	1.7393210419859044	1.6457490692488068	1.9369176230765865	1.9877044715570964	3.4612528513042133	-1.5460953285124226	2.2816277399791853	1.88043431405258	0.6898005671872836	0.7469910475955377	1.701424432671737	0.8989494205985236	1.2696730022598213	1.950882378087708
1.4243370100871846	0.3664829584485263	0.013616693260775723	0.26281847476138914	0.17390282984290073	1.2181328053778806	-0.30996746933429603	0.8522196522795601	1.4620960052745349	1.2180306365742506	1.8317356744347317	0.09500824312137796	0.2231965571066587	1.9217513338767656	0.9357159669293565	0.19711066467799856	0.7514657154587285	3.0706516829664205	-0.08013634044688485	-0.6715123004623164	0.8412029020628873	0.6816115642923939	1.3686823001330595	-0.031921934785445416	0.24510725209549447	0.9408800108005333	0.5030771662035577	0.23512579209101409	0.33941626899052774	0.21534218421052895	1.6295697287489028	-0.6338853701673703	0.7118191618815448	0.36098281765281964	0.06308029326247633	0.6213237838473827	2.5070283568765923	1.4532165938391257	1.122710959687616	0.6328233745645894	2.510222131103018	-1.3600472240181336	1.0634598451602904	1.7723662333878074	-0.531487420165509	1.938560732468891	1.0599841462993342	1.8589786205619436	0.8466190576097006	1.2414946344847224
1.215863035917387	0.04121735379630307	-0.23286790185555997	-0.1420356317952511	-0.47195002526128427	0.9564461290540986	0.16473977895479486	0.3531890206217009	0.383603837542206	2.051412664302347	1.9749169336824879	-0.18685981374545493	-0.3387839343452233	2.9479573644253882	-0.3481282859061417	-1.466050777128221	0.14987527792474364	2.943092248389184	-1.2292779432985297	-0.9665768282293159	-0.07239267966492999	-0.9020995552322999	0.8053353534713253	-0.3194634511153777	-0.63032431908475	0.014244354161936356	0.6516998478442328	-0.8856435706050754	-1.025981234231283	-0.158820413316294	0.7579855522944826	-0.7001892289428363	0.1473270820990475	0.31606335630071936	-0.3127969188136711	0.23519258391028455	1.970939440877939	0.5843294658695051	-0.15130916074460926	-0.9148657626242529	1.2468157094300136	-0.5766558706636928	-0.35999822308545565	1.4507305527208367	-1.576258459950029	2.930226432558702	-0.12998470640557364	1.9515649124261556	-0.1344446955704923	0.13739483946722278
0.8448842236433343	-0.21010866847510706	-0.675214692498759	0.1343138294051524	-1.2339466616111059	0.26499745102979483	0.563749471523598	-0.06822518722030878	-0.46913828111798095	1.9660915108132069	1.6938066697515026	-0.7277109531782526	-1.104655612408085	2.3857796009155083	-0.73533293734111	-2.4572195167442126	-0.03557311903704483	1.9973644441076297	-1.8809541270214016	-1.2749423420631734	-0.7028774499491682	-1.5212354216819426	-0.4403683713536331	-0.20436984534027802	-1.564895996981342	-0.962443761716959	0.2574383379901755	-1.7711599150405233	-2.1050320883367153	-0.2061952552153314	-0.626849086298835	-0.015286933032594534	-0.3095481322330776	0.27856256092376086	0.006504832349883076	-0.08182468234314966	0.3785755633663588	-0.21765730225115426	-1.3868705847914728	-2.1266353373664106	0.36879486130491285	-0.051198499168605714	-1.2759558686584327	0.866146626171983	-1.7604265282954674	3.062736076499136	-0.6798711533571598	1.1353968212622148	-1.414981999346963	-1.0447184666810378
0.871108629546633	-0.14504534840689537	-0.7363627922629368	1.2004085388170178	-1.1934890028141034	0.08159941428228783	0.37561414644976326	0.2095240565116218	-1.0264716054093017	0.9386056252098969	1.174608774096598	-1.1625275222300955	-1.7070235192863432	0.6550125609413342	-0.009633436983376832	-2.3819033830380683	0.31320222122617436	0.47334161246145734	-1.6393628712928816	-1.7341697773073217	-0.6801494688581282	-0.863769698638898	-1.3239713525505243	0.20266841629980134	-1.5779788805970383	-0.6915692440787182	-0.22769057468036702	-1.6405562389044641	-2.182347388356122	0.18834181773471512	-1.3883578484041301	1.0083310882603786	-0.42980088749291384	0.1760022322543358	0.7887936197296265	0.10197480899137149	-1.1255455367207015	-0.22958204148914502	-1.7947232294703528	-2.471743853565276	0.00710505622252734	-0.05172080303055899	-1.3073207436572272	0.19110987022019874	-1.0851547897537999	2.033047341083364	-0.04520899642081819	0.24816734499864773	-2.0807342539763387	-1.7052694832271649
1.3698477038363153	0.11990060967992977	-0.24703397680621128	2.1586724982838428	-0.31193705921686526	0.6191297491122841	-0.24929784647946435	0.9803962498204875	-1.3185409212075587	-0.1864568683691192	0.7107738227055495	-0.9128426218317653	-1.6802637723916949	-0.9005560932347173	0.9439916985144414	-1.6082740810977147	0.6037671455807837	-1.0087165205870383	-0.637084986373115	-1.9570223695918267	-0.04645234681303336	0.051454088258940316	-1.1497805135227293	0.3298799688535619	-0.45137188512222437	0.7758559017133678	-0.32559952283371535	-0.5524624712908995	-1.1897712891233412	0.813535414594972	-1.0526764919612541	1.5875512676014263	-0.210131813146849	-0.055174009726690856	1.1840764989995178	0.533769086900949	-1.6384793012291579	0.4250486511750548	-1.0676045394212401	-1.919066001269318	-0.16033799102201488	-0.2229144928994996	-0.798379648089679	-0.3549657604753051	-0.15299709428256206	0.4011515138569546	0.9020017630559981	0.050244001941270655	-1.615239489603667	-1.5393738144617128
1.6726019524312938	0.2065891096239784	0.2898728283979696	1.9995722085956447	0.34404117078405494	1.0851758905917033	-0.8670442992302707	1.3779196845487849	-1.4376090986955243	-0.4568221283866165	0.4442796769057362	0.035822407269422575	-1.1501814790402778	-1.1847272474728614	1.059433504828548	-0.8587394772955712	0.19030081561114814	-1.8384640533171148	0.45786794380119994	-1.6755601822314203	0.7103225228526604	0.01109439110289282	-0.2821494722187524	-0.20146325622009673	0.7445393681196633	1.8809192505575298	-0.18578116257200653	0.5052076820701429	0.03837335775302998	1.0975629447689008	-0.2818706531499121	1.2295141990186147	0.0930421312998667	-0.32073805733293337	0.6486138132064354	0.5741387962609514	-1.3107631497877261	0.8994712131897986	0.17582206316326077	-1.108907656649783	-0.4382521387630056	-0.2681204456605764	-0.4858241638700824	-0.7672420068073963	0.38044378637934684	-0.7946126932803786	0.7924001600342692	0.39054508719806225	-0.5301141163954111	-0.8845603328656418
1.0910180204749464	-0.11281399234603377	0.23514370461014084	0.7017105254755767	-0.19151271234973877	0.6962971440367628	-1.279683422686937	0.9395966874836714	-1.4432506560380993	0.23303199166298752	0.30123224502929535	0.9828649145889758	-0.738814581873817	-0.3250937437766726	0.1525563395234884	-0.5524008320961753	-0.7744718645184395	-1.8920672503038891	0.922831931403811	-1.133847930460616	1.0343070443052071	-0.9880768525112408	0.35704517421658694	-0.9922943468854198	0.7413191295093269	1.2555040976823806	-0.31132950148654487	0.6195014495233844	0.4395586349244962	0.6320688849766762	-0.04526632972623696	0.13982447327200484	0.07846461761994424	-0.3961247663168829	-0.38678047836878726	0.06062139789857469	-0.9455300905134947	0.6076993334357838	0.8922744206713032	-0.8309393112403535	-0.8546817348049205	-0.32172254533584743	-0.7850475343510043	-1.1897906183466656	0.31421986868178636	-0.9927114794618306	-0.6071288278625212	0.5192528396659377	0.1608563871033416	-0.4148363147665694
-0.15048971396483382	-0.62415878416436	-0.42929215529949766	-0.7045316354181406	-1.5452670686015726	-0.2984169853985364	-1.5529759661520075	0.21426031587885475	-1.3009094424302605	1.0394600050358276	0.17134156201479803	1.2266449834757684	-0.7539864762941523	0.5509200852211504	-0.9890081264443422	-0.5581935315791227	-1.3573449943720868	-1.585659737227955	0.5402901959616294	-0.727207837085809	0.7577760090114894	-1.7169082728278342	0.335873654055812	-1.1753945484492072	-0.443367779587374	-0.6334392719140155	-0.7415221199214034	-0.05989020569578706	-0.2476856668135342	-0.282400178755094	-0.5025400916699072	-0.9588286875876492	-0.4757369081726157	-0.14786413528173517	-0.8937712395575116	-0.4232383418460878	-0.9776856238765996	-0.10047710977512746	0.5948039890974118	-1.2381715693946278	-1.2668148166956101	-0.5613550058205448	-1.4277450675869896	-1.5862790205864965	-0.036459291192608566	-0.5715690422982035	-2.0169836180298373	0.10170211196377033	-0.03504249572641887	-0.4970466094240277
-0.9834832766496596	-0.8572260999119139	-0.9987881814252958	-1.1987661918804235	-2.2919493924790464	-0.8829862769260995	-1.6440246636649125	0.06489677486964542	-0.969087509795704	1.0407655398219215	0.05192865473044909	0.7899199659683043	-0.7671636349248251	0.5068975926088732	-1.4874168982548877	-0.5017720153948518	-0.8618262411602595	-1.3929590891064556	-0.2659143363589911	-0.45016855226787555	0.19532073631851754	-1.1384572386263523	0.06555572015320255	-0.3971316881545749	-1.4623624215992976	-1.8929696374295357	-0.8592801893462974	-0.5500689213901667	-1.186826341346396	-0.8084099362967432	-0.9013011798892588	-1.4045175318056116	-1.2757781411505966	0.2825675612150315	-0.34048398484543235	-0.28947204841133706	-1.080406514730939	-0.3823175225244768	-0.24769995620287558	-1.6716464692344108	-1.541736786321709	-0.7463795873729753	-1.7840945322939927	-1.6251809101422452	-0.20315477308958588	-0.30074214349081735	-2.0499956592521764	-0.3739718603922582	-0.7224700693811318	-0.8966345194655972
-0.6511273617524261	-0.5737426048643498	-0.7777462746260815	-0.7612938881454503	-1.52895154118168	-0.4919359431069571	-1.3102974003501047	0.5147896989036099	-0.5523889268398305	0.13365506979175057	-0.04635265139180463	0.30323228234587485	-0.2051657338913981	-0.29511160417548626	-1.1926818370701413	-0.19446472102537612	0.2840227040663113	-1.3452121143144566	-0.8232971273555953	0.041685258418729325	-0.1910331279529125	0.3604253230270963	0.16327901295447655	0.6840139301612782	-1.1579720364265578	-1.2903259891695609	-0.18371442596531085	-0.24487028652531698	-1.273274971332235	-0.4117536571960659	-0.5374182470469966	-1.060925863240507	-1.5933118879872044	0.5611279579983235	0.6915867312491191	0.23404109327894868	-0.7501761749879621	0.08581024117359977	-0.8065045784632034	-1.388776026814963	-1.5905063971681643	-0.47036609538000496	-1.4864308422093642	-1.0245285486317386	0.019631963473874248	-0.45544476782562887	-0.761674442841675	-0.27333700747433703	-1.183557753192593	-1.1016125490307551
0.3593953522805527	-0.012383691812431766	0.12391823015636959	-0.21169780413205347	0.08230622367729766	0.33381402104794106	-0.5096585728401352	0.6501555613655874	-0.28187109655759796	-0.9718307538658517	-0.2417793100089636	0.24170730192055795	0.7960035349002125	-0.8854759929890021	-0.6180603501486411	0.2511230844819601	0.8858233241445651	-1.1026789240150137	-0.7602975771189272	0.8236780127701598	-0.1951843027467516	1.3544736038764382	0.6998479253143658	1.0663957656413918	0.15272622735943847	0.3804775062858794	0.8495774669129056	0.3515621614554216	-0.26669538102930407	0.5256839088358138	0.40147357542745593	-0.3180104142637422	-0.9037518817268749	0.4555842156625387	1.1140203120409748	0.30369737675780584	-0.009619183022691921	0.738799944040235	-0.7701764871413944	-0.4379675333536186	-1.3629508284563492	0.15329848608494423	-0.7257258119197743	0.004879756941506774	0.45373968682482385	-0.6348223485652605	0.4759112020390256	0.34498368588893275	-1.1044814440102035	-0.8492755752634307
0.7909858398856882	0.38423396935562	0.8284986908869616	-0.18242834452423315	1.0453297254934026	0.6190261759303965	0.2891181873594601	-0.213644346434423	-0.2627532703044396	-1.5376359832410547	-0.6567672199786381	0.45234999197506137	1.4371114174333175	-0.5838358690034453	-0.25854451856800054	0.6089606802693152	0.28659488128923594	-0.5143747009990596	-0.24310150821463175	1.4021365794079481	0.03478863658625748	0.9315502996216133	1.1879317544831525	0.5134289620934728	1.1326633440034657	1.2393327102850695	1.2111360965018734	0.2738104248211445	0.9695756094389578	1.0368243463442823	1.0577385621549902	0.28900229657426146	0.4634922260449117	0.04423830991872796	0.539550342164843	-0.5022707212529732	0.6534288108197628	0.7929256675592784	-0.5267369326706846	0.33616559953995406	-0.9405421095885855	0.38905149814449713	-0.002174708519819977	0.7830722285128157	0.742388585088129	-0.41382699971446496	0.5679215355658795	0.8077370189255182	-0.6982021261431319	-0.29111961036296813
0.04475400849141478	0.4318848158720035	0.5828643678282169	-0.4727767878063381	0.7005766385182036	0.07256699813035722	0.45785023640272077	-1.536571761945427	-0.28119781383742937	-1.4243961770163849	-1.108004488540364	0.4646668896235759	1.2077569473668117	0.3096995811697531	-0.1599155898115234	0.7275732127603853	-0.8569073877421005	0.04802443180803781	0.23849391760938207	1.203834121621301	0.2160890370176887	-0.35030817576395595	1.1654060720463535	-0.2150064719957364	1.0000706125544676	0.4526041990432606	0.431561369212251	-0.6526979052390002	1.364550472896937	0.5216850724366463	0.8482707761948773	0.4753701748457037	1.4499885497463119	-0.36890569287345204	-0.268127581450318	-1.5882382574606864	0.9313595027714899	0.12183431963708602	-0.5539586911978949	0.2188192529198663	-0.5862164323590433	-0.3089589433251101	0.3414733798207712	0.7297004652789681	0.6405064587733275	0.061651195554526805	-0.17109483025839728	0.6793679168994384	-0.3035942302663583	0.2720909487465756
-1.0876363117111818	0.32894991705948284	-0.42787305499018957	-0.45799680079448657	-0.07091502323254499	-0.6836741211985146	-0.06492542473588699	-2.017843223521001	0.006840063227179483	-0.9491782465502401	-1.0860758749744719	0.10254031440714831	0.5350637907818883	0.9080085711710859	-0.11065871736514753	0.5545394654574677	-1.2560624699704268	0.0561236130487222	0.276946344132475	0.2857492159620793	0.1882275006351812	-1.115589640757133	0.60895130013482	-0.2788629544950598	0.304697608044434	-0.919246685186348	-0.783531506564243	-1.486505977162579	0.6834676476038438	-0.6788695835364374	0.030749607245329103	0.3301995733874349	1.2330499095003085	-0.51769363987108	-0.2445283665648224	-1.9540874990532193	1.0375644475180876	-0.6518516112604407	-0.8351608704280742	-0.5615121071304032	-0.540498170359667	-1.5030770427886186	0.3447885623056295	-0.06991224938951196	0.16514727184042566	0.28074486709386415	-0.5989727165635261	0.2699998690534024	-0.06770564813879541	0.6702660187975321
-1.2808540831999689	0.35331856769829567	-1.2399792903699323	0.08205335671874966	0.11469349024203375	-0.9112771280049543	-0.5560245357638309	-1.02670916991228	0.6276916256888763	-0.3435318305142364	-0.2456955547659002	-0.3576980170990161	0.26748611648625686	0.6878370633074448	-0.019790751425870372	0.10126589238672941	-0.3866151935703509	-0.5137585284860785	-0.2084504604149744	-0.6397118663838748	-0.01809895860727714	-0.6149106137293755	-0.17382246423976638	0.30634289067781423	0.07410704369926593	-1.2594673973762927	-1.2584802079336936	-1.192699716809235	-0.3810756597139175	-1.6398332027157685	-0.6472304589984891	0.15898459501739434	0.0843328403259095	-0.3305758059631803	0.7709854858759652	-1.2988982970725504	1.3358439366470234	-0.8490417299291572	-0.9811142928894132	-1.0889687531091528	-0.704906223078943	-2.069270836417619	0.2677154365660123	-0.8956692624704444	-0.4240067938760656	0.04866160555544352	-0.1679000799559878	0.1830259525977087	0.0044009055551397225	0.8445134836585324
-0.15748169721784688	0.5453652566736384	-1.101428984312559	0.7550214907652119	1.5597864925285942	-0.498899172313621	-0.178182071060028	0.674317802672425	1.1201436318098812	0.41784158925005055	1.069576227082337	-0.5801461634914825	0.6218004623186848	-0.04635626657646705	0.03993663452077452	-0.5321271618100859	0.9643041741732843	-1.0530460216831576	-1.009782349858818	-0.93114911181156	-0.2814667078911158	0.6324265334187216	-0.8393147608654052	0.8212554079061826	0.5190440569182241	-0.2539870044468353	-0.5821484816593797	0.17335515730570114	-1.0561899935555983	-1.6987561705405725	-0.7028221687504146	0.21962988349633825	-0.8711387880130319	0.1288534537267352	1.838578334108633	-0.3142636438601066	1.793374192040805	-0.3651778060865205	-0.8046169936087955	-0.800182599244737	-0.6413619001523085	-1.3788704208045726	0.2673116173856839	-1.0247306154148699	-0.7408324121343477	-0.27272422306495225	0.5775332548762601	0.5329962582073364	-0.1013602239615855	0.6896222727709116
1.2999472581210232	0.734106693031302	-0.23368202457327758	1.102505108466301	3.089797922229879	0.15943099430295318	1.1267692978768178	1.720990626461344	0.9605678501098867	1.2574395996495145	1.9638306827866807	-0.5499784304264866	0.9230138355043741	-0.5846119812351634	0.04713725979288332	-1.130575358373409	1.56282534129289	-0.9445874901842914	-1.8042431417550329	-0.6278139203283393	-0.5085684977520175	1.545103802815226	-1.1271933890756847	0.7874229919679968	0.9042279718203666	0.886120640502129	0.5342034372242074	1.479121704529206	-1.22842549858617	-0.9458810586384951	-0.26470741419289495	0.5226450186953119	-0.8236361283481579	0.768032762464109	1.9272346148315864	0.1203791570950428	1.9700247995099414	0.3691739569982741	-0.5648510200998255	-0.08571438192915937	-0.026981890781344293	-0.024933947723910457	0.24007423153982346	-0.37243388368464736	-0.46574890432829047	-0.2612970177212028	0.8630922047115406	0.824245746926147	-0.37105837268641206	0.10776091134505367
1.8308889383502387	0.7825877035486767	0.4595371727304525	1.086855726533865	3.213175623645199	0.75488619687799	2.5051016571383555	1.4835278667344498	0.18736845740520391	1.7155631628464996	1.7893773723034048	-0.5022609460074793	0.46886028792765416	-0.5538899041132218	0.07911741568891847	-1.443375005368847	0.9746486720626356	-0.22855513053565216	-2.272924662635256	-0.24012646346977812	-0.6730762198980244	1.5930993575477534	-0.896841620943535	0.45360810365327914	0.6095955522046469	0.9516154495334048	1.117760439878867	1.6755735595817935	-1.2676197412068566	-0.011349306351967774	0.1921219368500413	0.8002272736420365	-0.09944839914819054	1.4369722273873133	0.9578665898229892	-0.15987218016368002	1.5337304996348133	0.8729521131574687	-0.5881533214824245	0.25347898087416526	0.8976698635361053	0.7833546733411787	-0.02722907872244313	0.4559268736459081	0.3984364111556727	0.006847706351925529	0.6446227515832148	0.5745018352101211	-0.6441961277322269	-0.7216524400230592
1.1798840828727777	0.6938755948584939	0.4066061770933525	0.9264093264725293	1.5782580185165624	1.249670426729552	2.981222744117618	0.47549927217566745	-0.5219884916317532	1.2811729259336468	0.7742554108847495	-0.5747975931354936	-0.5625654559534329	-0.19380863321016079	0.1198035606937544	-1.3187720880336942	-0.1466267532957738	0.4766510319403049	-2.139380174453977	-0.05532662706997632	-0.774637351160066	1.1266220515378622	-0.2773359441940137	0.2760161922070607	-0.06322562801586269	0.10048593097562968	0.9538670771776215	0.7955522748610082	-1.2905153047901243	0.4990243708289967	0.30146805583565556	0.6949605264699369	0.30900180189685045	1.8449506026144076	-0.2534030378072738	-0.5901635272240904	0.6560718784897334	0.961606307396598	-0.7916688253913251	0.02652960087074201	1.466100085850436	0.4956010681568005	-0.541281081700695	0.743137954667295	1.3789277736433094	0.06798686253558169	0.4759020186232162	-0.14403720459368344	-0.6758278879524334	-1.2505323386797302
0.16339782598424782	0.5052735182816648	-0.02079962999606075	0.6568793317055306	-0.700535814680272	1.5500450263700236	2.329214492986112	-0.4032901310607885	-0.5178119863091653	0.03178858712245891	-0.2532081616019734	-0.6430438547574358	-1.2784242619456367	0.007024697708489678	0.005305189143811584	-0.7487248947128662	-0.8632256856102272	0.6932466003703178	-1.2430215460245029	0.1376758476003855	-0.7715232226831048	0.7783767863268866	0.26337968617745255	0.21632020718866765	-0.3289132441945848	-0.48677989499967944	0.6334857193413901	-0.21696663288693233	-0.8830093266224829	0.40039175084377177	0.036944704470605653	0.09532532375306198	-0.04518719468001568	1.6560508716475848	-0.9486796780927007	-0.578543683508509	-0.15204004764524692	0.7418978679929804	-0.7391915109475551	-0.09710306273359295	1.2551650367598817	-0.26183590953282815	-0.9413469068344754	0.332926390176136	1.75143969936049	-0.3054002461116372	0.6507739517769898	-0.8519004997296329	-0.3566698467965335	-0.9298544974201046
-0.3866855642022508	0.23071272470757034	0.03125794161033829	0.12352905819958031	-2.041955158689286	1.349867764528966	1.1443560041841387	-0.7370246312579836	0.10936284370451824	-1.2254877665478565	-0.7433052235808862	-0.49015420467845555	-1.0827597455979368	-0.1618471406204488	-0.3047237989680959	0.18438229991493466	-0.8224040175062128	0.5753409400475752	0.29688115351122774	0.5986020358709814	-0.5686634994519403	0.7631964766769926	0.2564447565608521	-0.13763396353383045	0.05722767198189191	-0.08452445746165291	0.7162597245122182	-0.5051057914546878	0.3209617482136009	-0.04738124439886708	-0.32644448513341234	-0.6542800428519057	-0.557547986929251	0.7850943444741524	-1.1007442679215622	-0.01322229399720924	-0.523482719987587	0.4537034314283575	-0.163526279320638	0.5708570862499592	0.5630410006949671	-0.4521977635257189	-0.7282097518440613	-0.2231671108304888	1.1095366373199342	-0.7702720599830035	0.8593236208444136	-1.182469634286132	0.18075209309176127	0.2298443691010888
-0.4662699619211974	-0.02030914015341872	0.8939780257004061	-0.6198318356474246	-1.710935476515988	0.5095448476452984	0.1452475393253088	-0.6883748350564682	0.6134850436641993	-1.6159896360664419	-0.8923383585677841	-0.06850723800558318	-0.307489981793223	-0.45495158239971695	-0.514555885802618	1.3130975102053202	-0.35024554878675584	0.6140916466782158	1.960444266692533	1.1123658246549968	-0.12546240146182544	0.7792763117250013	-0.2297114248548554	-0.8438620911363605	0.5200089311631219	0.7907472773628845	1.0611034455377326	-0.014468093346733072	1.9227583238162678	-0.3962186091770705	-0.40237967236311495	-0.9686467411326437	-0.3863002619125689	-0.4145759602478046	-1.1359550904730689	0.8465357905428287	-0.5032297691540928	0.31956489745757416	0.6872646403285063	1.8031929342487656	0.12106106127740039	0.2400242013175265	0.23375853824911733	-0.2020869548500785	-0.19008835566130994	-0.7745331635948114	0.7264302682218541	-1.1087049278784225	0.680627949366103	1.4996820818485457
-0.6390300763409867	0.0024004590218686256	1.9460652613489788	-1.200736885888943	-0.32755382110227077	-0.5667222323179111	-0.4764418269796789	-0.5493045357315053	0.43259595610996676	-1.0222436273948414	-1.199078683291541	0.4196343928383913	0.22491361080703468	-0.4255985869440889	-0.2751029028406155	2.3018411951152458	0.029396370003433994	0.9712826127932069	2.9676879863678454	1.1245956347438206	0.3822805831770641	0.42369044663390065	-0.5392230882184573	-1.384693015952076	0.4070086265252618	1.1061954961309945	1.0306653804286114	0.6618758550977615	2.8604692987264047	-0.36854484587468306	0.019414719902714202	-0.5962926098462038	0.4160797898276675	-1.3577363166539358	-1.262631205878227	1.6643334452008458	-0.4053631063904105	0.3753917316130771	1.2802993367781026	2.55814044664952	0.31966248186657426	1.1454314570286843	1.4060504125785378	0.5386333735934652	-1.2387879534028974	-0.1565751165111038	0.3380120413942868	-0.7680507415679966	0.92161993384501	1.9424295672932832
-1.191814898821118	0.4246998171233308	2.2206433661735927	-1.3862745389064086	0.736724425263685	-1.2068153874991974	-1.0134087543509522	-0.4760732219116565	-0.17443914987507353	-0.1825216385026567	-1.73358474502912	0.6632569866065353	0.1002592913315374	0.16082594847916304	0.28477340536086915	2.675478557974951	-0.0330029293327225	1.274310132083363	2.725428849783163	0.4029280727861236	0.566018402675169	-0.4038955492741031	-0.11663088300271145	-1.3518371113183598	-0.2583951206729696	0.5395761660877136	0.2232572782031674	0.9262636150126063	2.3468478470382887	-0.0987528189770413	0.7090509647316416	0.0055108875610832084	0.8829741977095559	-1.684348196740702	-1.3149800298825538	2.0674681571676077	-0.4990219555670753	0.35641006069586584	1.3071204424461083	2.036539960484417	0.7950042824077399	1.3906236437936232	1.8693993620170064	1.3118157039082514	-1.3684448788226817	0.7003215755463295	-0.01602740042980608	-0.316197050104552	0.7552273630832451	1.1858146151895028
-1.8024459664981143	0.9288137418391026	1.3780443775287392	-1.454922265886991	0.5114464251638114	-1.156325998833536	-1.6834842476470337	-0.5527676841865269	-0.4600173991514238	0.056119323380363385	-2.0534202902994454	0.48819528573626986	-0.36248854458302665	1.0714897147741884	0.5294344962592389	2.128677219398466	-0.6460981349506416	1.0879919767394448	1.3078781172486238	-0.5938921743585849	0.13524632908713038	-1.4098543238946997	0.7942853823987214	-1.0791647752799718	-0.9046754302380158	-0.24483438706668473	-1.0861845708854434	0.6246659993147173	0.6676538161529274	-0.018810858254083816	1.0537978467037579	0.03588317045072875	0.3131493186892466	-1.492508193826508	-1.1703122334323453	1.6656785025850447	-0.8159028035363493	-0.11516339826170793	0.9014756524706495	0.5180643308732092	0.8246388047117374	0.7957484409129524	1.091706800545364	1.1759118475577337	-0.7575527115016842	1.2435202838766193	-0.40747910751948313	-0.0031821898690588446	0.1321267033017171	-0.24992105332485412
-2.0021177070066183	0.903543584099461	0.029678002263067892	-1.799224017927458	-0.7822620941407894	-0.7942249727698768	-2.241880413411684	-0.761638742526372	-0.11213019159081897	-0.45989183052597465	-1.8184254710081555	0.056873465492929785	-0.5790551078875561	1.6918318025028298	0.030289380618724722	0.9027666452964388	-1.6076725001386916	0.44767676705937565	-0.45586282373409726	-1.1105857457281587	-0.7090794229555316	-2.068012777662527	1.3570518638617712	-1.2114580930209533	-1.1030246409917068	-0.44001979861676616	-2.1467581443320705	0.05241271653494739	-1.0207727938726585	-0.38250772850094794	0.5818217301533005	-0.75221659138699	-0.7707028783226445	-1.1004627600194663	-0.9937473975843235	0.43160137425867706	-1.1526461621726103	-1.0499147413236514	0.4140954726778975	-0.9189007144599833	0.08652904016555493	-0.008438502586773259	-0.5126764041774586	-0.12108645003007319	-0.17584154721225825	1.1738509358971723	-1.1660104856715363	-0.14057747335818188	-0.7546416703860539	-1.3845955780387604
-1.714266919143746	0.09772147174752684	-0.8510635326139667	-2.166520223518311	-1.9295208177676892	-0.5792694623091794	-2.1763194671103667	-0.7715763234762442	0.34188126501037147	-1.1434729710731886	-1.2439462912269672	-0.156606925382208	-0.28541071342905533	1.4502156470433245	-0.7563310077544024	-0.2400310856430394	-2.2792501955979407	-0.1794704087296552	-1.4812312653045343	-0.8185872083250015	-1.2802027170850596	-1.91171855171229	1.1171088363086703	-1.6648529093371935	-0.8852708681324682	0.05116739752314843	-2.274659664297235	-0.30515607777156023	-1.6858698701891344	-0.8630920257855804	-0.45863447828123105	-1.5821253736634409	-1.1093010763422708	-0.6515455649386083	-0.9047871049379437	-0.8890888592135289	-1.2090983127113117	-1.8400344138892006	0.0981696871330549	-1.4226461127033874	-1.0229016705350846	-0.22166129651096927	-1.837048952832943	-1.7369154720757227	-0.11514521775212894	0.5531602092332998	-2.148009084913934	-0.7414073822688387	-1.3908075656118297	-1.5839520695307825
-1.2201638419196144	-0.9276209272799283	-0.7635800825179593	-1.6729649076236444	-1.7922155688874002	-0.47203022754079266	-1.2473721901704202	-0.0493204411256379	0.1640638107605717	-1.3337175015428209	-0.7893162924090487	0.26860682429390736	0.35359030968720123	0.3273799097803928	-0.7974853080122671	-0.5927664712124994	-1.8330076605222094	-0.40004378734563206	-1.2094337021489192	-0.08535842493342342	-0.9884184667884789	-0.8799545945133794	0.5630059013760876	-1.4542720421647999	-0.43781949010765314	0.6701749397337305	-1.3005117295364048	-0.10196899150273075	-1.2027798143081516	-0.76283874947516	-1.163947283469091	-1.3186620019110387	-0.1435849314779843	-0.0697633023164126	-0.6036510297202528	-1.1319783165707566	-0.8074415226612948	-1.7268997991276642	0.03718622475487406	-1.0187954390465952	-1.78136834860299	0.4341604660993457	-1.9940256983626194	-2.369006502908783	-0.2868986856644319	-0.30598366608346006	-2.5062609304657992	-1.2624652652213673	-1.2288126743237175	-1.022872160182858
-0.7579006313870835	-1.2150913888987052	0.024315518991585735	0.11663755466642496	-0.3705670485686919	-0.122744053872411	0.18157059958334174	1.4774751127811176	-0.6716935215631873	-0.9075372630603527	-0.5390323933843398	1.1984833044716792	0.9971389527634297	-0.9953864639398605	0.36938187815964374	-0.13436722191553382	-0.018404027415883067	-0.242710814994564	-0.03607215919784243	0.43111740632311885	0.0038697145374291136	0.4908032069581882	0.5029227278842346	0.11415218062890072	0.1893606954900328	0.8932744906521753	0.2875136374295255	0.5816809816466181	-0.24227424583407212	0.2201052602003671	-0.8156189065922479	0.2595105701740689	1.2762402221754188	0.5919576708497152	0.3495900740450785	0.14514035333246605	-0.08688233051239244	-0.6579530160819531	0.2415282760404935	-0.31746615301844244	-1.7639437192525114	1.5408502780482256	-1.0349451991590863	-1.4250167708008268	-0.07470665221825709	-0.9642028261337009	-1.5679354664670513	-1.0073223055090565	-0.22905705845616237	-0.4213667986797527
-0.3620610115859814	-0.39623955603444916	0.8381782504123925	2.2666425861854314	1.1484288868005537	0.45475469130548496	1.335396981517102	2.915433906835165	-1.3809383136996878	-0.2429974850133374	-0.15399656277459217	1.8390952331657981	1.3256146785834308	-1.6124815020061487	1.920924017794073	0.4660264937102586	2.263486840318251	-0.014025430300510124	1.0298113679699201	0.36546320412550476	0.8176659037267173	1.3300228868310802	0.9807734245743432	2.2593450481112023	0.8873012347870204	0.6683032499435061	1.5648496379714076	1.1967285257447153	0.45875806091082605	1.4689006318511078	0.31421321875193814	1.9886578601319786	1.7734530395529768	0.9336548484680224	1.8298805966641984	1.92548140934246	0.5194003267776545	0.46428427209755535	0.6571679929349931	0.21457365195340436	-1.0842932206239222	2.335712845440141	0.21391517887287873	0.3905270571499526	0.6069762367512179	-1.035073888128669	0.15028985700417724	0.06178230414775673	0.9396389805396368	-0.3276043109632659
-0.050170113364209824	0.8351173731205478	1.1337665515621025	3.064807598985018	1.5047945210031466	0.7243566067669328	1.5736938715318023	2.952163650184681	-1.2301051437623465	0.27768309374379213	0.5307437863990276	1.3540852569442514	1.1112751777873255	-1.1706115725081243	2.414297924105855	0.5365636616860975	3.4566613090568956	0.05643840837052935	1.2292081704376947	-0.15094652713782744	0.696387282596901	1.1203421210109223	1.1379928018723637	3.1976092108818976	1.223562679999991	0.2466485495855536	1.7386799293686803	1.1185272741060313	0.6516006360700116	1.886089682994232	1.146220783088635	2.368825556536234	0.9249278035566249	0.5420271322164312	2.9746866879258502	2.505462504098035	0.6028166362023643	0.6230372884503448	1.07509527109057	0.5731032017534748	-0.15181911433318893	2.2487942074334293	0.9888141449435209	1.6992495186056242	1.1162820871783476	-0.48604385499690606	1.2208698333824635	1.0871711812440081	1.4270849122201847	-0.6107651700057954
0.08762283297980702	1.381302298137002	0.7651461432833685	1.7695997185010428	0.6073236597905701	0.3076846922049654	0.8530710922966299	1.185634231488737	-0.3384346382200902	0.5918522151506651	1.1165097022890944	-0.2491717816917987	0.3647846517512412	-0.19554057744369774	1.2417205606910522	0.06724098185651967	2.711773347590631	-0.04425556253251339	0.6728913744270121	-0.7094458470419938	-0.1843094680961789	0.22441661171879537	0.2977333405577096	1.999596807273936	0.749007628599662	-0.1533999448730991	0.774082036829956	0.2629821966227082	0.5365285807809437	0.9745974877209654	0.8910462078666858	1.136816902964115	-0.3436424704972646	-0.4294972344898866	2.94769889654001	1.222145405281348	0.1491023407658401	-0.19992918241226676	1.1781457154466308	0.9307704138180715	0.681025912434588	1.2805797741717468	1.214627647636272	1.7036557539888848	0.8270166001923945	0.2091178430084538	0.8059657550693471	1.1373675927170706	1.019683011141486	-0.6180143217415496
0.1113327145188065	0.8622723272793176	-0.050466150514843836	-0.4265263753598807	-0.3836893279336748	-0.38094074564312524	-0.24394795918877715	-1.2038904751860064	0.5139819610358014	0.8107376023320083	1.0733864735472594	-1.9241357206982301	-0.5036016283330627	0.43279194971178064	-0.6972730665338762	-0.3744995557434117	0.7537112913236728	-0.22253722040461668	0.1333393947879348	-0.9331049082754014	-0.863380830196265	-0.3725442386076255	-1.049693050842175	-0.2605462511774582	-0.33745937565986545	-0.39668482022383983	-0.4840025727355157	-0.699485929020625	0.38870240989824656	-0.5937164092529996	-0.10696392406260888	-0.4068123146827332	-0.8439274747936439	-1.1903615277921837	1.8290405582490912	-0.7437188259684843	-0.4240546103216444	-0.9496491692807597	0.8084265985715092	1.2645534699908783	1.250571124272884	0.002369056157069866	1.3274754683642838	0.8308869703889744	-0.08453811928402896	0.4218475020703739	-0.3400322658028247	0.2621549163867917	0.35975763479529294	0.15856768340576705
0.3708730094953411	-0.054555765130930065	-0.894344054242374	-1.4796943192967027	-0.2749651417961446	-0.48721199142334054	-0.9294295325292645	-2.3988474635791026	0.7907952719954233	0.9240490078612106	0.47391941740265164	-2.4669663210869333	-0.862071180029276	0.3544940292947542	-1.8632470602860665	-0.3628699538632096	-0.7698977956131374	-0.3758826660766461	0.21436615563321068	-0.6439652477576984	-0.6055447907638098	0.017522549123923654	-1.6687208529680548	-1.507432399797103	-1.1022384893792496	-0.31529188592283197	-0.978575986270283	-0.9025024398851724	0.3173524663233132	-1.607731115215141	-0.7434415285085242	-0.8065075025973654	-0.3881056610857507	-1.01157010404543	0.5521554013144272	-1.539157604764518	-0.6326094019909998	-0.6589995273572068	0.18561859083120413	1.3700785713534982	1.5168480930701498	-0.8490964868408246	1.6116257056081928	0.15509661038134082	-0.791855364205452	0.03031987212933283	-0.6630142962210275	-0.49253425675581225	0.2680024504005483	1.5289794464767592
1.1684271200376464	-0.47977737132246584	-1.3494233804400575	-0.5537943551248878	0.9144927949300807	0.2710979715528601	-0.7622419397975035	-1.6583360887371648	0.698543013640379	0.8012227439301909	0.019744958896098803	-1.6549540756922807	-0.4134177491006183	0.00588613433489641	-1.537697759980681	-0.11681437199410344	-0.8482758482753131	-0.37739771098437974	0.7396171559478252	0.08570932443712297	0.33191115080019234	1.1047246826731199	-0.9926977450408789	-0.7825010091130192	-0.7429903406936931	0.20494506904236115	-0.3802397564509169	-0.1422885277516282	0.29918550700800783	-1.4807855577213893	-0.34256935466215144	-0.05918599690878468	0.18707973077610024	-0.0035555815312384113	-0.07934870233815416	-0.594770361179707	-0.3232518343961583	0.45581661765000553	-0.22742238035956452	1.1500152283684548	1.4995973815852779	-0.9200025121839309	1.8511774837026707	0.2686548783292935	-0.7406738988116234	-0.3630052842616199	0.43958992478035014	-0.23074303628531923	0.89042515054661	2.6932145588272016
2.257336826253391	-0.2988747267008533	-1.2256082619167974	1.222636668732657	2.0233379176501103	1.202586915812022	0.08374807697098355	0.033991056302441744	0.7273637053679839	0.47542561538241007	0.23789254335203924	-0.40335070384977423	0.4326950011701041	-0.0058772336683569895	-0.323932962701914	-0.19216749496717736	0.0727532164838466	-0.10890012267252003	0.9903567057701994	0.9477357150790767	1.0459898245823631	1.9160833250694054	0.1804595879668448	0.8816554171321793	0.4735470977562718	0.9649603996449468	0.6515173499405189	0.8882217077036585	0.2932380841247342	-0.6607007979251343	0.6769734454853081	0.4707014548410188	0.12518210099749838	0.9469253848279883	-0.14300983007979343	0.8222462612576976	0.28491303193689876	1.2720665297391929	-0.1310933868224411	0.7490697103044729	1.2817675041418497	-0.47410096889459724	1.6423526047064834	0.8028344936740501	-0.21277500194685925	-0.07242250063146548	1.9534282994708996	0.7935781356961454	1.603393521351868	2.9013824269519994
2.8917067841536723	-0.17930236864771162	-0.6813024184366787	2.1124807942905846	2.0194365830019323	1.41647140921228	1.0198331589952998	1.0808566611778196	0.9067327028910579	0.278390099757736	0.8488200105633215	0.2562200204741494	0.9003929065671569	0.32899195057693836	0.7000476979273825	-0.7408782546975655	0.8059055521374431	0.38823834843644767	0.5278904724777104	1.5373286949712932	1.0251580696950802	1.764530156026327	0.594913586442556	1.7314170004128706	1.3659897379823425	1.43735259937798	1.194613861644622	1.2945637995636006	0.26997032451497	0.08818879440502471	1.3601494324163153	-0.2074128865493754	-0.4064793103012543	1.105391180845766	-0.27431864608278594	1.0784686742649974	0.8601386955009643	1.0936110930862035	0.3410064115699222	0.3868734827484124	0.9952852675706004	-0.08299747837985517	0.9174641244108991	1.0099990298791912	0.13652101653574664	0.8021006970313268	2.4275433049247193	1.512715258891721	1.7242811016110946	2.0700162149290793
2.5416580200393417	-0.6402455106306707	-0.09130585865059934	1.6120913449903072	1.0236638371690654	0.8358174075366728	1.506743841779516	0.8564378722241526	0.7776174719154103	0.5573193032460864	1.1434408943193375	0.20271500910890167	0.6181576446860219	0.45711700299381547	1.0629174831930273	-1.249418496619183	0.7287106147194368	0.856364701171816	-0.3043913769139163	1.6092286984693729	0.6403804743788801	0.8467515845192822	-0.041430405318811335	1.1463344767861907	1.0392884105422957	1.171632863033153	0.9777297062775332	0.852554133371069	0.19478895086222867	0.5545418254941902	1.2572138147246226	-1.377582041735917	-0.6775482373216284	0.6692762492871489	-0.7679066391942293	-0.049641864992423325	1.154422049666438	0.4209085871135901	0.7527553764175506	0.14293142732519476	0.7479794097974983	-0.08481102615605153	0.04307428932658539	0.6389210866839719	0.12464520183135169	1.353497850972616	1.5504090220094995	1.3038505323926137	1.1666320311617757	0.7828005374740343
1.4904442842774248	-1.3566831234006176	0.2521125244267167	0.6878963015832266	-0.009739716911931038	0.18109002255400913	1.3831176738795032	0.0390626763225226	0.1108361593834294	1.2433818695826298	0.9001619984408423	0.0811070707478947	-0.04987584113206685	0.05179595284855579	1.0260142764596272	-1.1058413704432792	0.2003675658406499	1.0306989402789248	-0.7606374243628327	1.2403436322048553	0.5367753821378556	-0.13090605037698022	-0.8446456695566783	0.010246912236513013	-0.18850117853056333	0.22831459556786451	0.45850817432808383	0.09364214835735837	0.05548996677134218	1.0309758837898024	0.7172806059245247	-1.3832262502834465	-0.3872822789682376	0.47945297850287766	-1.255360351773029	-1.313417891420083	0.9911892215920941	0.2168538926970548	0.7326491565181154	-0.051338374001640014	0.5674853639220301	-0.3782570802597947	-0.5707371776559214	0.1061585911319542	0.15923859308378835	0.8588979702423749	0.28390035062188307	0.6411724581745781	0.3472723856591314	-0.2806933143456047
0.5604744613319709	-1.5365165077620464	0.298114439015303	0.3452297329785899	-0.44561699486964224	-0.025098286374544317	0.8419090991831846	-0.4554909119222077	-0.6079573731398571	1.783092481016057	0.6352668704041137	0.26314630948924533	-0.49365334472897143	-0.46713489431727634	0.8686001201450622	-0.3412896422910523	-0.16747041468091342	0.9033199797731211	-0.5267128727303547	0.7062244452787335	0.7361165979671516	-0.7761394560105087	-0.9569317921442886	-0.5544861163880498	-1.1811224170873469	-0.8576994924371043	0.07496231854030146	-0.41806354729442646	-0.09979852466885936	1.5509110186022184	0.22229223502648585	0.3134754991445376	-0.016573146415773454	0.9627441181615076	-1.2801936435938586	-1.5723717290701569	0.28091316997727406	0.6060296084654857	0.2220690215613248	-0.2696855319266828	0.4226161466272094	-0.7116043352406816	-0.8351405514737387	-0.11994696220010667	0.5080686204286152	-0.329415560226817	-0.423467953834042	0.39251383323980266	-0.37693436134394787	-0.8823316361546583
0.24338369749988964	-0.8742001338676307	0.10937859559689893	0.4369254628806261	-0.5344191579311333	-0.11169800614195996	0.1901111471326576	-0.48476005481448314	-0.6409976309150187	1.579497541746485	0.8352184664432748	0.31431851177921555	-0.5393935141587538	-0.40703114315301764	0.43210159024145806	0.34751024151522014	-0.28151439532392664	0.6775086139547412	-0.052876337010999655	0.19512305496432614	0.6092928415140056	-1.2932251777170958	-0.6080296082321285	-0.3864782606845251	-1.211707093619398	-1.5571599654864505	-0.2949665055901022	-0.6896183862831956	-0.19653048809142656	1.5848885806976696	-0.2508739691481134	2.2489034455137564	-0.15548064561106653	1.5436603005121552	-0.9196741249925198	-1.030654540376165	-0.7721117607980169	0.6800543680726044	-0.5382863629166668	-0.5092322967569486	0.27101877719454565	-1.0189955285613228	-0.9146809111537966	-0.09156559439380232	0.7641669515249275	-1.1070524972254843	-0.6248083291840942	0.7022079782700019	-0.9618924142246256	-1.2129933017744714
0.25148087764678995	0.08705858619892427	-0.3120740504142107	0.12561569911941123	-0.8241164450990281	-0.707796463344421	-0.3385356735463859	-0.4867801770835983	0.09938342072056816	0.5337633399939278	1.1889114792251343	-0.3066081969921814	-0.4788597380066703	0.27944564572207786	-0.4865476343249338	0.35603512159627076	-0.4463507840802257	0.4408887281275331	0.006316220112471357	-0.3022375665983966	-0.2392436657382675	-1.9581046169087488	-0.704934873726991	-0.10760657325995966	-0.602181221787817	-1.746142397014349	-0.9522999380231522	-1.0768853329094246	-0.21055215588499024	0.7288352433194842	-0.9921881479789174	2.4417492786444996	-0.7111050585156763	1.2632369279333993	-0.6293647238717374	-0.7110129723509446	-1.5637448593775816	-0.29519147126709894	-1.1602740453326283	-0.7245205624663874	0.06333649092887851	-1.343039597135704	-0.9048476541699182	-0.22856774474138258	0.31831931219303217	-0.840966906989467	-0.918163136113825	0.8657452980901621	-1.3955564025609448	-1.4546831639436726
-0.011308845714696944	0.5741934662337367	-0.9384511365274534	-0.7909020554876705	-1.3173028487710619	-1.7274074413722977	-0.6266644201261129	-0.604846235434567	0.8409886339458461	-0.8398099113775731	0.9001399012130618	-1.2539244069869067	-0.4925854684782709	0.8212672424559815	-1.5348052996797212	-0.15631871200400424	-0.7274758651565593	0.022636171112906955	-0.40664550002758476	-0.8104106411056379	-1.3152917060191593	-2.5277324313249516	-1.5213022913839123	-0.13064086407794223	-0.13679595149662152	-1.6430439775153127	-1.6506928812877866	-1.61667306246741	-0.17852121725003456	-0.5144589372135315	-1.8427622210137555	0.6171612812893507	-0.99968063209158	-0.06991510579099566	-0.599715758438555	-0.9974643020168924	-1.4718467491493321	-1.7725810062204526	-1.278775679945739	-0.8628319727768867	-0.2652073079326974	-1.5095861408382432	-0.7209276282401443	-0.7030914730410736	-0.720701383570531	-0.044096514785297455	-1.367346519202385	0.28948377498206795	-1.4471370695870276	-1.5009813364357656
-0.6923476294262338	0.38119421120694813	-1.4771128862036076	-1.525572936324884	-1.4955254317288815	-2.277240733088451	-0.6760997520331976	-0.45838304244051553	0.7671509438972123	-1.817399638529446	-0.23600842811963388	-1.435283195963154	-0.33443705417326947	0.5109913559879984	-1.9505533047011623	-0.46585498621540955	-0.8016188344218317	-0.6975042096699632	-0.6684949057624081	-1.1756638888206898	-1.6876514712261144	-2.3866100276663307	-2.2030687734084435	-0.26586480659205514	-0.0920843479047453	-1.456686958304684	-1.6418650564226662	-1.8457208038834163	-0.12817236561559958	-1.0426717107616488	-2.090350248154887	-1.4267237963519568	-0.5903014764790491	-1.5364802815694836	-0.5601133692586338	-1.16446417054544	-0.5182790003165564	-2.3656650557283245	-0.75513071353051	-0.8536746096967682	-0.7416617293921516	-1.1344101738092973	-0.32353865192493186	-1.1660931798357652	-1.4238807283031751	0.31187970215101035	-1.36259521679642	-0.7383947694033365	-0.926072255291721	-1.1678002448961364
-1.3751450150244822	-0.08107921127185588	-1.4237382419832842	-1.3607793927719585	-1.1013342615232495	-1.6880760286017544	-0.6217661389310346	0.14307453267329856	-0.06818225659092987	-1.9895210733227362	-1.375257061393704	-0.29244403424171833	0.23368872828288567	-0.4042367407531122	-1.404620302100484	-0.1342399979450525	-0.48028220607963523	-1.4209987249276514	-0.24183645159234507	-1.1697846419039086	-1.0389227734017645	-1.297488764098125	-1.7523968973584787	-0.2561485734662077	-0.07772775332394487	-1.1868673366809797	-0.5975646618952003	-1.364242120103771	-0.044283192370335955	-0.37290889077282424	-1.2691266332387696	-1.782262464734821	0.1518888392997034	-2.0084232400250652	-0.28096432296173357	-0.44442513187893706	0.4633591261710188	-1.4000707630709142	0.12903571221205823	-0.645433122794428	-1.2711154289048903	-0.10935499170605102	0.07145786854341668	-1.1431108151117684	-1.0495001137154423	-0.021801985365297948	-0.5885977685154321	-1.4243663947265224	-0.11323770310352511	-0.5778000497485567
-1.6485815833477573	-0.399841257668289	-0.5503164054187194	-0.6426965100646594	-0.5532443029187969	-0.3839572786130505	-0.6516526954446622	0.6392343527096631	-0.8097089858822148	-1.4642982552827999	-1.4719838911167673	1.3400906988400716	0.8623437573906471	-0.9641471611048206	-0.498812584325195	0.4700548321400322	-0.06859682171894271	-1.6021431220393296	0.5961687352095996	-0.7873495960200775	-0.0357974782911372	0.15116703785599453	-0.2688826754626947	-0.24253345056598147	0.2388707840211555	-0.7393198449269482	0.7684725983269841	-0.4065171580258126	0.0630170071115894	0.6965930755805978	0.1025409090316159	-0.46885954544195063	0.4769234429208075	-1.2997219329667653	9.619434147662564e-05	0.8104232683018107	0.5599536449478193	0.2628310787226867	0.7211418416588599	-0.31945645528684763	-1.6479330599162978	1.0353565756672296	0.13322484418159516	-0.5935302005390425	0.018560473306833095	-0.37265728873202897	0.31434904014679194	-1.4362963945088616	0.3420694093632478	-0.16325025463293444
-1.5400549048434555	-0.5744017611661609	0.6766818194236739	-0.3323991445749825	-0.40256722851318044	0.5380335744485695	-0.7929200717068188	0.2530911430555311	-0.7832389942826237	-0.6776855865347552	-0.4856176580770571	1.994649051331962	0.8009084680844005	-0.6383467563781006	-0.20704546371993857	0.5825399328744603	0.038996318989582744	-1.0962151667189468	0.9532506872441445	-0.33062210545387444	0.4295699829156492	0.9873584231702788	1.0931131097190667	-0.4227339695031357	0.5637740885508759	-0.12867997939599618	1.3344686794790135	0.3355976107258285	0.09234457563100598	0.9156973077038082	0.8717649237934395	0.7738182213078	0.10598003515934572	-0.28861868439413135	-0.09391502439195132	1.4042023360252927	-0.24914496862014357	1.133713133752975	0.44811269508395246	-0.1241497366661932	-1.702434146390022	1.4969721224074712	-0.23098231115422824	0.026827800453086574	0.6215879243128879	-0.14269461069999612	0.4251301301697222	-1.1925393285722585	0.09644098714950272	-0.21653011271100855
-1.2803307602417608	-0.7649492905537993	1.3584740610786659	-0.6930333421152721	-0.5761683645016232	0.5269305467010648	-0.785594976201824	-0.9478336662737336	-0.2443464344625216	-0.06662650982684816	0.5100034117212832	1.1738292436460847	-0.21932708521413438	0.01992960460053451	-0.8178054436707274	-0.07740909525468417	-0.028940913287668346	-0.4838115743533153	0.27901847583197703	-0.12088633771146984	0.1973962344858586	0.7550357551064076	1.3868492959159382	-0.5037268394823332	0.3301142863140852	0.47949647650697513	0.830698148267538	0.4310255992621683	-0.07777010424941386	0.01595017380281798	0.4220261925195074	0.5817135426161444	-0.4747055212740806	0.07509848103859026	-0.426903828835909	0.6863127985686186	-0.9992140467282691	0.6862810078590178	-0.6194899243676779	-0.2904697015833953	-1.4430717750915192	1.0109110951190154	-0.7459080151479248	0.22358594281419417	0.13897079493012796	0.3333777451979878	-0.2561063347328806	-1.1745113547700443	-0.4479362139633983	-0.527061051166145
-0.8532110771926944	-0.862910807250465	0.9866459274084896	-0.8916444037311166	-0.4716778721289087	0.10644793155615417	-0.3054590985950302	-1.8679635712226559	-0.03439528099743078	0.14701154728053561	0.48218871910012834	-0.0997446564317353	-1.484850140509569	0.05146372602833176	-1.577385253275103	-0.950762847232751	0.24947489398737444	-0.5160666631937164	-0.9894313010577022	-0.1661195649262387	-0.1295516799270936	-0.07841498698293628	0.822262923983361	0.04974643851163531	-0.4900300663002205	0.8754425282741931	0.16759921388509716	0.09440877431525005	-0.4331935936790557	-0.9680472689779331	-0.6529715153690491	-0.5699869679342289	-0.5789016369045406	-0.280406781863128	-0.3623471351119407	-0.6668694528517111	-0.7524448702786295	-0.19268754575590624	-1.6855119492872888	-0.7715986910714792	-1.032450913221293	0.1584033312252157	-1.0367170428079688	-0.10924499475064423	-0.7894778418782021	0.22105460118795167	-0.6948403290546618	-1.2587474649986132	-0.5689160248802869	-0.5903038595875583
-0.07258927538316423	-0.5663085672342258	-0.03157154779731884	-0.11843968435079082	0.17319405977898072	0.1116618621164722	0.5900767610938898	-1.4776028435190316	-0.5677462761933012	0.014588360790224951	-0.4707155703707274	-0.4751532157715504	-1.9133385695743135	-0.6948426597889228	-1.4546277548436555	-1.2029993934261645	0.9747966417230197	-1.2041108981156272	-1.8328675698934513	-0.19414449431302083	-0.02005626777959735	-0.6088835740291246	0.3403882264662623	1.1417381797916255	-1.1784585592744976	0.9107666744709784	0.3233407577868852	-0.17514656420701222	-0.7858298200379579	-0.9172984125463213	-1.1704916102055756	-1.1571366116086383	-0.04651626434978898	-0.6602708009450051	0.41929620000390494	-1.4049272207612502	0.3655113077246129	-0.32619165664949346	-1.8675403722919732	-1.2210441071507148	-0.6260441898954368	-0.2647303644066576	-0.9874738170316688	-0.6955299975443534	-1.0116261867232534	-0.6310223039692578	-0.05928928380331393	-0.9650344409402786	-0.07653538431976145	-0.18390787942235914
0.8863228141469243	0.1319603832182414	-0.7689249138481621	1.201418838314014	0.8027666073197376	0.6434180303087504	1.3098552635891376	0.027230798998987876	-1.3228844599860194	-0.19030212473695465	-1.308131114249614	0.20820735120482894	-1.1590618570182933	-1.3054973454009957	-0.19025977614191691	-0.5820455585439074	1.4406483279053561	-1.6563332164690603	-1.6595448871858307	-0.004504933288205856	0.3847663815752364	-0.3376199308256647	0.46555145489681654	1.7977963783163287	-0.9813180436402801	0.5581358553553514	1.0963873353240612	-0.1742827635493357	-0.9308108068616427	0.057247928223324585	-0.5861405504202686	-0.5159510857088427	0.6727980784238432	-0.5105861664161517	1.3283801111054758	-1.029406590638717	1.2993042920635551	0.44200798328730806	-1.0198323527353292	-1.2903995271225552	-0.2635602477083174	-0.11085875944016932	-0.7823906371301889	-1.1613738783013565	-0.18710295571011162	-1.3234680142561206	1.2058347345165132	-0.22260783459873676	0.44632734840711186	0.371844575183848
1.3406216967233129	0.7703297303531361	-0.690619644941037	1.7340650309561132	0.6669841566352571	1.0317700383697819	1.1888434212852246	1.3735198950181735	-1.3922089651282825	-0.1307110173417743	-1.2021218725640772	0.8728228131050243	0.06011049835592203	-0.8557514613531189	1.4714733586563358	0.3514967596320405	0.8612644565409	-0.994917891900625	-0.8112755219504303	0.30313439218631105	0.59854747679008	0.4651822979191055	0.8560844892025453	1.1370390966010384	0.069511060657461	-0.033263914953069885	1.2917848004284282	-0.07883922429534067	-0.8239297410142938	0.7772809182107159	0.5283202570610542	0.48018735028652965	1.0715049442226492	0.00041838139156062995	1.386768403246663	-0.13622761074955203	1.2342239377983175	1.218481582972718	0.10791903970428757	-0.9393670949875367	0.07874902397866322	0.055939564203138926	-0.6172168073885571	-1.2322999148984606	0.8817941464259965	-0.9163307668957087	1.841631695132516	0.44469034818880576	0.345454922174734	0.5938454422008528
0.7534281096306333	0.885363763195469	-0.08329671030694413	0.7957801425781065	-0.19187317989222646	0.7611462252648734	0.1788658297534408	1.5218769761606366	-0.4479181950674613	0.3413716375121617	-0.3074896767712368	0.604996872709037	0.7737815049540786	0.4730192870745147	2.5161012303674335	0.8243562361606983	-0.5788325562700807	0.6134138054442213	-0.0745999302077093	0.48437371959788894	0.5007706427941463	1.131590014101388	0.9475060858603435	-0.497260420315842	1.1548490493105215	-0.5374834172463931	0.18491225957047017	-0.048279136326197084	-0.5705009118231559	0.4130038298309505	1.199719956895765	0.6453442447368615	1.0705831918105881	0.32795097532195955	0.35705301657165234	0.45854183649919833	0.4516704133145812	1.1794672654980982	0.5931515395630299	-0.4166197075054394	0.37828415281292715	-0.24616152552660941	-0.4567777763902175	-0.7747486510720725	1.2356648051702595	0.39454755176797507	1.2330862514501109	0.5856365905904333	-0.30145697900074253	0.4013120415753583
-0.522758539383133	0.5505181190889284	0.4135870181063453	-0.7656536732952438	-0.8705354159879963	0.12260556803465546	-0.9930059592230815	0.6551793498386136	0.9171565816505576	1.0017515915056032	0.5913804329961662	-0.26065856003739657	0.7272982207044171	1.5449100910644045	2.509288827096666	0.5969626352739246	-1.7160141416693109	2.0087380581417356	0.1615182411168011	0.44844122966504246	0.44986856317589474	1.2269281200545892	0.7082989935755055	-1.7223211822142412	1.4638269600140166	-0.6226207271746269	-1.4989526454716593	0.019190736753932115	-0.26653288400683606	-0.5723923673542338	1.0594667537353062	-0.065375281093309	0.9355757685243542	0.26722026893398404	-0.8865157091401076	0.5955671169703741	-0.09605570113733493	0.4374525688538886	0.2166544309683217	0.03418687710928263	0.5589304195310882	-0.7774701008148185	-0.1303675051069923	0.13444114858744632	0.8036709684943643	1.4134546583947416	0.08199886242447953	0.41634701993472056	-0.7674860732994909	0.17878474505071668
-1.4189702947151173	0.268869147030186	0.5338684565232261	-1.4799188343287786	-0.6153646324756055	-0.19607988410339341	-1.4595298801265095	-0.19403623241599127	1.7633786745893083	1.3643399476775058	0.9483143396402125	-0.6597628670855372	0.42178487974971557	1.4999863655139127	1.7627111638689281	0.0876817634542403	-1.598358636834182	2.1708637553101324	0.1461122716036545	0.3108196205486904	0.6936942100688134	0.8320236396109583	0.548372868352517	-1.5526268361211875	0.9126690391854335	-0.23138874599168366	-2.3040908257776405	0.25715441406949374	0.07370290331364314	-1.043964306191198	0.5418118461673518	-0.6510961507607692	0.8498419303811643	0.1289575685377582	-1.2595988310010184	0.6480992789900012	0.0775723219795124	-0.2514644891637701	-0.41514144914116996	0.3668617492906017	0.5848190658236643	-0.8969673404153067	0.3733439083738863	1.1072657636525733	0.29193692719740727	1.2651476163053526	-0.4832324573032055	0.5026399263574374	-0.5427663221237555	0.2697208055797955
-1.194314070807106	0.3365342992507832	0.50866090426041	-0.86738176974391	0.3011610304975139	0.027050203942196968	-1.0131264366685513	-0.3135095748912851	1.6287828555196695	1.081628487169664	0.8154542939156695	-0.1693564523590191	0.3395919473556411	0.615870833182769	0.8643257974354953	-0.15990028844023305	-0.514421862368016	1.1990669811587877	0.2565487434874613	0.184737272001727	0.9391793087183682	0.33111835043149934	0.6463364335517637	-0.4328038360597981	0.0952138305254444	0.3170762712989531	-1.624055655766893	0.5271041989082632	0.4122584118332101	-0.5490015844290905	0.22689438428892647	-0.41446799487247293	0.7174362873571464	0.2438804597318492	-0.6073221676557649	0.7958618710969031	0.5212028450906745	-0.3968954322263022	-0.5818165572745317	0.6217785450836188	0.5108669974756678	-0.41081803201651584	0.794574502083671	1.5753308652915319	0.20827514259670032	0.3177573419254991	-0.20332764954788796	0.9451719399842111	0.08127692627273078	0.5409528859799992
[truncated: 72 more columns]
