# Supplementary material for: Diagnosis of autism spectrum disorder based on functional brain networks and machine learning
Source: Sci Rep. 2023 May 18;13:8072. doi: 10.1038/s41598-023-34650-6 (PMC10195805; doi:10.1038/s41598-023-34650-6)
Supplement: Supplementary file 1 — Supplementary Information. [file 41598_2023_34650_MOESM1_ESM.zip › matrices-bold-time-series/ASD/ASD128.csv]

0.7396424566535356	-0.9995159682054563	0.05924247577176344	0.4548717506027673	-1.5211757058650792	-0.1581749416620028	-0.3401017901005095	-0.51092867725753	-0.8184186734272398	-0.2200600318087586	-0.5109696603432425	-0.6297638037950503	0.013007732072029717	-0.9466026829518339	-0.04009353612017758	0.1767543189354534	-0.41082638379913683	-0.17844650349735108	-0.5337175398414037	-0.08081405472529771	-0.523971485933337	-0.7131771042435885	-0.5871704165771353	-0.493183388831996	-0.15918893912307877	-1.4818243577422394	-0.47052480626668886	-0.6522343541930844	-0.3679207691551409	0.22262249992026975	-0.2770929572374208	-0.7328186092302844	-0.41508732406187665	-0.7362950136830944	0.2376929483077528	-0.3138415285589005	0.04654435862254889	-0.23266543088807667	0.3920853322426335	0.0949504025839003	-0.5303626529161698	-0.6080132452842858	0.11060603608543638	-0.8214742275734415	-0.4103471148385365	0.2496507851154632	-0.46439702098029556	-0.9062832266133676	-1.0761635570973778	0.19677208423875348
0.8669815130937373	-0.6718425255033522	-0.2383553903349538	1.0404024619375087	-1.4237745760891838	0.017181814762387546	0.35016953029432996	-0.438221790451933	-0.8132146774224153	0.07230927726886799	-0.5153123791584707	-0.9378488108068977	1.159363804298062	-0.9904655651983076	-0.4528476582075957	0.2310702261393374	0.11145632648687114	-0.2596482695847511	-0.4007342343465104	0.11400103357793696	-0.9134058477759526	-0.7672897685177531	-0.039490432527908896	-0.14187934934137342	0.41396817856295537	-1.6973453515120225	-0.8260106956101954	-0.49865425639856265	-0.40396876917918006	0.5149012522183636	0.31544581863563564	-1.3490308358935923	-0.5371119456354028	-0.4148670251202807	0.3713898931502418	-0.4883198144300785	-0.262816227604973	-0.02039757070623464	0.6683522510439929	0.2966235011332395	-0.3237980714598678	-1.0342613120067918	0.05473778228170852	-0.9528123461691551	0.04734408223639052	-0.15596767192789024	-0.42092868131800254	-1.1316299303604735	-1.9578490578197285	0.17971837051221085
0.48269549352186464	-0.09579801803711907	-0.6479836550779489	0.5913716824618747	-0.4031990595856878	0.16623118963223102	0.8102279035698658	-0.35912467475484294	-0.5460308821489136	0.34695108522767115	-0.46671696288750913	-0.9731164978509816	1.5067471376033756	-0.6248338050537133	-1.0021006353683817	-0.14274016712108584	0.2776388956924879	-0.44349648651051526	-0.17570843038475092	0.19462937502792443	-0.8582025392736352	-0.3149838394973261	0.33198302249721867	-0.09831963425041113	0.6037263568231885	-0.8366387489179681	-0.9593623062102458	0.10126252013145454	-0.37367640359574095	0.2822811373723898	0.9079045733906338	-1.7308281771312548	-0.69635985177108	-0.04655583281091486	-0.3383638555890975	-0.6362078142042432	-0.7693929867638262	0.11209413974363776	0.2192077945864742	0.08978129913574052	-0.27022795077881084	-1.2308294384861906	-0.23570341040508144	-0.7833973929101588	0.3377892064390395	-0.7560011731248522	-0.3480100987768713	-0.9762545556653884	-2.0690691827333985	-0.07224866952065745
-0.3633073855491755	0.29278976676272017	-0.6976770896842359	-0.5841846758331276	0.6787259804891185	0.03181225459643459	0.6034919684413212	-0.35352374106999557	-0.11721523279992463	0.5295785519633148	-0.30209826488180436	-0.8147987523636782	0.646047058434921	-0.08989967814960485	-1.1331358543681749	-0.7228112431724986	-0.012025171752552464	-0.4287929297188423	-0.07258789990698578	0.08459132013184162	-0.4723410591576859	0.35796140888599326	0.054297409540616834	-0.364303291101486	0.07805199909120113	0.4419920616773475	-0.5545777559809465	0.5482117410874271	-0.2346720403788483	-0.31124993608392815	1.0081849228905773	-1.5732081896671413	-0.6918764553773853	0.008469728224294213	-1.3681565855024331	-0.49712492383707624	-1.202951843979485	0.1015972597423254	-0.6846778504217051	-0.39585800118223635	-0.41392702048173347	-1.0187352874640216	-0.5382617928603561	-0.25960212523566045	0.21811810602854934	-0.9006741331531987	-0.2182342383243171	-0.3865609498332738	-1.3419918220999065	-0.23939318783387162
-1.3414844643855233	0.38183366423726084	-0.19287820675507075	-1.3777118113390778	0.8850715476444622	-0.42246723500249816	-0.017615626953669385	-0.3341389362672381	0.32750087353649515	0.5263840554749059	0.004106191081842937	-0.6130102729650262	-0.6174992965708904	0.38789832551537606	-0.6953321414279443	-1.1067914558117142	-0.3216494952859333	-0.09759301065408933	-0.20868555471788067	-0.09560283152515132	-0.09184615421042419	0.7857992626605255	-0.688185867897935	-0.4776774005494651	-0.8009555963655133	1.0210811906083679	0.3192727600832553	0.13549746855369585	-0.05514512057588127	-0.6700894492901304	0.488247868988936	-0.8756574882897254	-0.446313700973636	-0.20490366209624658	-1.628897271045057	-0.046550271770909035	-1.4724884787962613	0.09782928372521861	-1.3298845674947337	-0.7852600974392847	-0.521197603707169	-0.47973836479058984	-0.6534706239853172	0.44845314843650336	-0.22640397403157567	-0.2903375009494349	-0.01430682670570035	0.4341974644423172	-0.3266100569683744	-0.0422468939559896
-1.956419515932969	0.36355174260144635	0.4662709932069627	-1.1142815542777398	0.17817773102945192	-0.9337735759036326	-0.4490165826520319	-0.17012084960968293	0.6487547995074732	0.2908704060076007	0.36732456113628775	-0.3300840561686512	-1.175770367246945	0.7858910397732247	-0.16770359832704687	-1.0758574027734555	-0.27221319230807817	0.31117581556752943	-0.40578366032830704	-0.21894860314269948	0.117679005457263	0.6764262372205752	-1.2016392658995396	-0.14155473387838832	-1.3232614719490963	0.45500197558505395	1.0937026487858799	-1.02138101775319	0.015193342578894415	-0.4214026878362797	-0.32103385143945157	0.031144903463915744	-0.14565472274060046	-0.33315217679344217	-0.6831447646749761	0.3013913330265042	-1.615470766272505	0.26382145095106924	-1.2378100354652897	-0.8006862387857437	-0.36908555576974217	0.07990214331842277	-0.575677864326602	0.9970329738367105	-0.709270709344267	0.7468587294054033	0.1255916669507307	1.0600214777131058	0.33071406652853924	0.3536103802587425
-1.8134025176096802	0.33711440342680254	0.6500534135622625	-0.2619865507602577	-0.5791734775787032	-1.1376892744863039	-0.44221426719851703	0.11217843658719061	0.695225541158029	-0.09791842631370117	0.5789128088180838	0.16277422348008866	-0.8338331951716703	1.12829310400717	-0.10142719684750735	-0.7450086012519594	-0.0376388467284782	0.41953861540798	-0.39551619521844295	-0.3331489119799014	0.2402064839253354	0.114936910967618	-0.9992728506908298	0.3273240390258553	-1.1244620698507946	-0.5827975704369761	1.1366133508593417	-1.8741408025243436	-0.1428537582521678	0.12104946925555697	-0.9467919023495024	0.7060938305712176	-0.04474365452937737	-0.18026645202412622	0.6669469975828752	0.09845983577198548	-1.5194623310852202	0.5245305239039065	-0.6086973813326295	-0.5307757656460894	-0.06839842536556648	0.36575323009323857	-0.45954947297576204	1.0264647272369742	-0.9585974810079343	1.5132313490645064	-0.0033428782813738887	1.1112279240947616	0.4203778778367269	0.42519856135324824
-0.8853573268682784	0.1300382245429117	0.21763208289668762	0.23682274552348068	-0.5749480866805914	-0.8581652328933848	-0.31535732169601394	0.33724613270337145	0.34160734166631135	-0.4128104993455841	0.44251080662105574	0.7438566617641866	-0.3464313779238843	1.2227596038218576	-0.40312037308117765	-0.3780896121007431	-0.052735710690655725	0.08007985643347072	-0.17921010871054538	-0.5621342414611206	0.37482791671582716	-0.5226200039609972	-0.26589148416213587	0.3982617399115237	-0.4245383706477066	-1.009361819473868	0.39043240849148547	-1.4416815332778652	-0.49098972850127437	0.25176935382537263	-1.0899900930187272	0.9298697445492587	-0.13415502195121964	0.0542030254806461	1.1933550869496294	-0.487206556063311	-0.9066501324263156	0.5790722887891905	-0.07985972221809753	-0.3078385252989514	0.01556684212485047	0.32531890319376777	-0.440261358444813	0.4074553621978838	-0.7939964919754328	1.4776385012351179	-0.3589040075427949	0.6044219825350652	0.19809756769307296	-0.141862257894069
0.43597475990974455	-0.37944688120809367	-0.262065651815154	0.15561861829340126	0.16747973218912585	-0.22539912103562207	-0.44665631212792806	0.43115523682376766	-0.35190701199586893	-0.35138100863427446	-0.009525834877904107	0.9853325555824483	-0.29920824860482353	0.728797707592792	-0.3589272703861745	-0.1044112102263749	-0.2955488596476356	-0.4808683770985619	-0.011500398520040788	-0.8230130698566599	0.49237569653689234	-0.8507670484060216	0.4240675532906927	0.11798831935368918	0.37786797192184696	-0.3910393460373069	-0.4750746045732084	0.15108457747377682	-0.796171548866565	-0.35002875034613046	-0.653719641088188	0.8822457765201067	-0.08480096011252414	0.08281161404261267	0.589165702696472	-0.6377518968072342	0.29264926587645673	0.2097093220479624	-0.05626850013576922	-0.29473826376094414	-0.2719427847672283	0.16053441679548025	-0.492694381301455	-0.5501211096851759	-0.12370885139978628	0.6657037094519475	-0.5013497959979298	0.019556232247161572	-0.010542291258457005	-1.016827447050584
1.5676660763834411	-0.8870949333949713	-0.13575092613164377	0.19845278448604545	1.0136925603310019	0.4602996505296855	-0.7306907996050129	0.5971692954848267	-1.0265747958885465	0.2947068358458463	-0.45280614248806245	0.600427243195795	-0.3344276164751068	-0.4060221328386339	0.5429199122040359	0.15622115800945544	-0.1462114577147078	-0.8530349142600172	0.026259333196611407	-0.7478751253150665	0.574008330982872	-0.7280687102215591	0.7356187123775795	0.2145341865774056	1.1464999305764094	0.7629334069624754	-0.6550752528936341	1.7783473213998573	-0.7606923748289075	-1.209625766355597	0.34917664855089364	0.9754356576489879	0.40929427553797665	-0.018546296433402727	-0.1950821796187167	0.26845114193938496	1.6536411821201087	-0.4339503881452358	-0.31299486943989724	-0.2587377259535534	-0.5550960547325868	0.12490026888677859	-0.4591871454828107	-1.1702408069275907	0.966779333996905	-0.3567304404702577	0.08149090217956444	-0.09145116847281175	-0.12088264524442698	-1.449196852271701
2.07339450315085	-0.8356815685455659	0.5366354689764787	0.9874702806127887	1.5286509696455919	0.9607518064182408	-0.7002134200570982	1.1187125596553449	-1.1874472401192426	1.440605089111922	-0.4917717478133467	-0.09405697450377029	0.2563346300111029	-1.6428870014011183	1.9176750681238777	0.5162227300668797	0.8568477549612721	-0.7445639801683885	0.2560788860547905	-0.017395191213233505	0.7619071044275942	-0.30972164264122554	0.8118770770551679	1.2242538180206977	1.9202250764576638	1.6388740550026881	-0.0018052348875927508	2.4273122246652914	-0.2669902339661414	-1.480486706596913	1.7234038172343913	1.4509214828566952	1.254692094440399	0.1510263554587455	-0.0258376219199676	1.7914321573525644	2.510594576528069	-0.9082384923943886	-0.28081741905798446	0.15481473891051922	-0.20420118653120128	0.3126751969322398	-0.2131739096860389	-0.86487847251698	2.0949609885268092	-0.8773641601304301	1.3996868662260222	0.3682175798545306	-0.20973380579051434	-0.9791449299153114
1.8723468019899634	-0.045537006033834766	0.9752563733407497	2.1272009691962026	1.812121276783692	1.2183551599544022	-0.14777986010807087	1.9368260746825403	-0.5932207568426747	2.6339212534808354	0.01502927019441867	-0.3406356403756935	1.3811715864625986	-2.1497645476051925	2.7602268050022376	0.9255520799048937	2.2437127661881053	-0.1407000360639201	0.9994500016527316	1.19163105158429	1.232066948644854	0.11269612707828547	0.9595902105069258	2.6445780449700114	2.519591826302558	1.8603430250991437	0.8080220600885271	2.061854654704991	0.46775514535357154	-0.7615631518927309	2.9385312067499822	2.109844540341078	1.9888946978407342	0.7709074408824562	1.1550800083523407	2.6344463406683354	2.5326886483810043	-0.8635368605869536	0.29581094016044995	0.9287431660355167	0.9958154259644725	0.6238000981543845	0.1989087625777115	0.3406656867974376	2.692162155307333	-0.5388508279483746	2.7530971988238018	0.9386627630919593	-0.253353482561312	0.09970080459147765
1.2175257065809788	0.957110647100166	0.5398709214788506	2.5532227185152148	2.0449957887845094	1.3038503121011416	0.5602832958346098	2.506906372814937	0.490228492861332	3.250214704140878	0.8466175733894775	0.3246358613149274	2.0383440926100707	-1.5195153777886614	2.4374807954559383	1.1879993067502563	2.8693949824417584	0.7311094850425606	1.980029799482764	2.178669713249225	1.9286206341674743	0.3500184528031367	1.2844887591479754	3.240636007341546	2.5125254603092024	1.5922138420282927	0.9385208325236052	1.3853419503055127	1.0199528511930778	0.5440120364032787	3.2762057712436925	2.4655098343854296	2.2049304924092676	1.4355972254520464	2.3015592251231736	1.8857623759978246	1.9689211523273884	-0.3535690580652777	1.0421601501542455	1.566359379024729	2.4884301982481265	0.8835128343405543	0.5822243190845608	1.7417761611281317	2.402843367216909	0.4034981907649891	3.220827652735996	1.0854592826775231	-0.06904720811214808	1.0201633692472887
0.5110949474255806	1.4012526777566936	-0.5143930206874584	1.7584391959189982	2.0109785845085115	1.2956998833057944	0.8870222508821677	2.2151217829292125	1.46823577483761	2.9004225879316654	1.615495063621075	1.5495725460077254	1.5118541950906774	-0.1923395801264048	1.3167130294068488	1.160640264297741	2.0617462699954707	1.5262589230938224	2.389916775489002	2.263704391872892	2.5284677116260315	0.45229175248025055	1.6869525675078605	2.3087146540247723	1.695266773136018	1.1432356231316163	0.22609712514013075	0.97711055543916	1.1150458844978257	1.6493818240114644	2.3700552226925637	2.1951469104589894	1.9073552430961684	1.5150993877040067	2.430990496529326	0.015786224901812185	1.3007548803085704	0.24693323225665634	1.33636827288535	1.5739936339055245	3.3335626500854314	0.9601653617440482	0.7771125771569642	2.5136259170985027	1.4193898797905282	1.271309601946184	2.453974482058025	0.7598986724607328	0.46939726415125094	1.2747315808843092
0.07845264276512624	1.0542442079709613	-1.2735438358978688	0.3965087078233819	1.3313681185675637	1.2020478838963844	0.7358657234538148	0.9998238828054657	1.8856350022500221	1.7356991687696963	2.0253087061574155	2.463821288424862	0.36394514802027306	0.8928709312750751	0.3604764001017252	0.9042475235677694	0.39201159861145685	1.9230135546990104	1.7307708894678522	1.4136908582455139	2.694074249032416	0.6338672879298669	2.0307754302704124	0.4901928113049365	0.469376621167414	0.6857500840280499	-0.6697450876969214	0.8458766577514277	0.8835969073583138	2.0678606383303078	0.6525837687038224	1.4395782558326398	1.4242080971596063	0.8742791694377464	1.6132940875978357	-1.503989325027873	0.7544922276819069	0.5987299884718774	0.9892839160706111	1.0203321360166555	2.997815294585465	0.7948808496368329	0.821218497839915	2.392751637273072	0.34494070591235254	1.4728127597900125	0.9989704048680741	0.3951079987024982	1.2261244707433556	1.0396343240852295
-0.000546518183663202	0.4092714566544918	-1.1361126890402347	-0.46135050185453935	0.10223968352193777	0.9499416405017439	0.4975971821856876	-0.4965268741108263	1.7261658631978456	0.3389326072625101	1.9401909291063986	2.485612319745955	-0.1487500881293543	1.099422504025322	0.1666847911207508	0.6208237433295416	-0.8570129238056409	1.76589692131601	0.47918052042135334	0.2884362081901994	2.28625215165324	1.0304056236325045	2.1188252298597847	-0.8421489032496665	-0.4679836692012635	0.3161763606611931	-0.9336559176893071	0.7083815638932672	0.7267847758046306	1.8512537308302972	-0.8699977282372103	0.640445958146468	1.0120734099004887	0.0609733133037808	0.7118769208317359	-1.6161289070883025	0.23726657055791117	0.6290876707936249	0.4661332159169927	0.4992644427978041	1.7773057801740935	0.39731042239775133	0.8983209438366613	1.7814015664962948	-0.34928690373027166	0.9317992480066022	-0.19469382737688606	0.3246270035831568	1.8527474172670648	0.8738500188691403
0.08240744690171106	0.04136543263265302	-0.4202969099769331	-0.49945025390611947	-0.9903053006165001	0.42933076541318527	0.4865330898364648	-1.4790798744011173	1.2720442838082417	-0.7418582667732873	1.3172531210255642	1.7612880489778036	0.37204607746699964	0.5579813430934831	0.48733826662557944	0.46287213763523083	-0.9785900700244294	1.16117978132964	-0.3266411136620661	-0.39082347891177904	1.3204328403343892	1.48447321341102	1.5849424073493605	-0.9805580586133626	-0.8369385295297437	0.13214782403993658	-0.3872783976155587	0.39998264272136513	0.8841498454083837	1.2752865070130177	-1.4436743086826425	0.09897084190439148	0.6183602580911727	-0.328605358838804	0.30686592093286336	-0.6402349982849697	-0.33335407217560514	0.43102360086930946	0.37465213531300234	0.4852103233703151	0.4728491205419115	-0.12914667443623543	1.097343192293495	1.1817002568255361	-0.7205801767193052	0.08784994761585707	-0.6140956024567288	0.310381787723928	2.026617520411637	1.052285229729115
0.02847328996638546	-0.07906322827799059	0.03794826232079299	-0.37460068503208227	-1.3320336188155923	-0.39927793986860294	0.5042123149007391	-1.7183564336303263	0.7379698995541886	-1.378901060807101	0.22829429430996107	0.8327299624513792	0.8899328747009526	-0.11249468011382184	0.6483222830687914	0.43738158230993324	-0.47122862315122044	0.42121834607724556	-0.21787516271379814	-0.5111402792265597	-0.12546146870984487	1.583658687831054	0.13679934634785487	-0.5163732185207381	-1.0257392236192477	0.09663861077011363	0.37069939811985697	-0.09421499958521433	1.1472374603284992	0.4904212011276628	-1.208252970665599	-0.2560235635630585	0.04355511822651295	-0.3553406928874501	0.11413105022229662	0.19747960249260058	-0.8169201951527748	0.045327041624319934	0.7717802161330619	0.8046917978024299	-0.30487370619766685	-0.578873288297713	1.2508529461054698	0.6349625411413887	-1.1658433434594744	-0.509094320726857	-0.555819691807212	-0.2143779952784674	1.6483737908026794	1.2584317804227756
-0.3028492742911436	-0.44453691600008677	-0.2178440848313128	-0.8029021364431128	-1.0254295248144356	-1.3631766242662031	0.11168501263631295	-1.6720964567631902	0.11333649690353341	-1.7896221229215297	-1.0082608468065193	0.03333424603621411	0.18422661685275218	-0.44736241507969404	0.30205514420792917	0.4964415545015435	-0.3560600676702428	-0.1514892320842186	0.17641055515908896	-0.5645522651907399	-1.7885936494873138	0.99293862300549	-1.8875406744773566	-0.5551217891347106	-1.5266361467876188	-0.05194926442017063	0.5633366496956992	-0.7781047610603063	1.055630616326458	-0.4266594278518581	-0.9626890060928401	-0.6505132356133069	-0.7274720001546918	-0.6092260146512012	-0.48468452680694774	0.08752848695930585	-1.024834678022794	-0.5424687634957339	1.0862915877499384	0.8486381474486987	-0.5192372932234348	-0.7318966181411314	1.0875658808763942	-0.16408774372817772	-1.8474384075352686	-0.6369770445051716	-0.7050290814718371	-1.408560336671881	0.8880044115369525	0.9490751413252124
-0.7573204864293313	-1.196849331965323	-0.8596081522554349	-1.6761759042078503	-0.7156599147658795	-2.0448600491006017	-0.7151805742192411	-1.8802042443237472	-0.6435152406685888	-2.1237401426998215	-1.8459281767014732	-0.6621645699110897	-1.500416159012359	-0.44776408969864195	-0.30322738742175254	0.662518011580977	-1.0091818452147983	-0.46913172770207695	-0.10750848081057361	-0.9895711649876363	-3.070524858579314	-0.17163203205271857	-3.378469808578073	-1.4634306828757857	-2.221500606561104	-0.543497282939447	-0.05024034934757268	-1.5483365227135408	0.40187210893135067	-1.2028996982180258	-1.26141687473672	-1.0861468380465773	-1.4240462695167584	-1.3627762443779765	-1.5298611764488455	-0.6165342318284528	-0.9855212600780815	-1.1923343537294522	0.779237371495523	0.28660803433282317	-0.5150524647566183	-0.49724719815301055	0.577197247025712	-1.2435488742042873	-2.385212816597835	-0.5063638427220162	-1.3931981277368242	-2.639353078911499	0.1135954727104433	-0.01952504070551892
-1.0401586450841265	-1.6947739476665036	-1.180898247607541	-2.2262864214213525	-0.8426590089912024	-2.0065837740269687	-1.3877957887427417	-2.3082066741633693	-1.3530964965965147	-2.222035993612123	-1.8465161031538415	-1.2840522739107478	-2.4675837857340044	-0.33498182300607027	-0.70355376304553	0.9833375834234236	-1.8134099994903736	-0.6546426726630507	-1.1751870305069627	-1.615437691453764	-3.2988850883208034	-1.3068390814514577	-3.2499762521655566	-2.5434904233659426	-2.4191164757045955	-1.2125091917767619	-1.0031792059527442	-2.0174233429225183	-0.4931321149579743	-1.3911599070952048	-1.7978035603315279	-1.27938207617435	-1.7251834101449626	-2.074894889426673	-2.309582664721497	-0.9219593559559334	-0.9050528401900511	-1.5342913814860175	-0.007183819639089439	-0.5580649885196959	-0.5860757464865785	0.03212227998253013	0.05470009372955254	-2.056280323470998	-2.1942736384552006	-0.49754361355114557	-2.28724437010313	-2.9598840308583245	-0.27785982783804514	-1.1759490100381298
-1.028592830331092	-1.1270766561112742	-0.7512616183449993	-1.9397644192319587	-1.2604181834598607	-1.1836660585359338	-1.2724540832456785	-2.374205338687976	-1.6629726451749427	-1.8464013722823285	-1.083979411630108	-1.6142376013815347	-1.407563046650313	-0.17525241846932285	-0.7168975474896878	1.3409860902295982	-1.9256161735386677	-0.8428257997304143	-2.0820187167285216	-1.8549679994214847	-2.3661046942179427	-1.7511727285376526	-1.5612202367949553	-2.8793317162918846	-1.654990879798073	-1.5671590079228659	-1.5718141884368992	-1.7370000125442062	-1.052155818634838	-0.804927806884779	-1.763510890382431	-1.012894702685999	-1.5630306819393747	-1.9486246979161672	-2.1188769126893434	-0.3016213596694046	-0.8866492281287922	-1.2474807257979013	-0.5934017561354971	-1.1062368339577322	-0.774580921337799	0.6679369953897334	-0.1013381480837734	-1.9796160636083429	-1.1344239344284601	-0.8061119119317431	-2.76691166458045	-2.0060288595738998	-0.12452442160263741	-1.847370640011511
-0.90239114201357	0.44883846025723734	0.31898300394618384	-1.1031745499825951	-1.603523023183343	-0.07852994191401542	-0.39760265368681275	-1.6222686766449033	-1.3826734817369675	-1.0914397235137538	-0.16485393477241453	-1.4291791724653413	0.9935017688781951	0.1283484069257302	-0.5321197189182677	1.38673588670176	-1.2099571394160302	-1.0163770889893948	-1.8981867395254284	-1.4171091148239494	-1.0380526364058213	-1.3416968889403231	0.3203539254379427	-2.2924193349916764	-0.31704311445538697	-1.3292823840732007	-1.3729737945590175	-0.7512395212436016	-0.9855022088547734	0.12894986981095066	-0.8207855706509953	-0.47550131290446324	-1.1794829171585643	-0.929780218755147	-1.0663714963875062	0.8007379084162992	-0.8050372570363468	-0.435227852084125	-0.5605747812999552	-1.1903302108503935	-0.9972907366972265	1.234653114870443	0.07755244789316272	-1.074834969537875	0.22913022895441768	-1.289594091393439	-2.536720605856292	-0.3801187584810723	0.2989971949344559	-1.7596093514561741
-0.924729947584467	1.894477999459777	1.5440966531491387	-0.42807333056595026	-1.7762898486755911	0.5486877200050266	0.5202523580487282	-0.2807872057832686	-0.732230337736479	-0.4323306236453412	0.2432729973749491	-0.890488025224733	2.57955248665244	0.5273370311768609	-0.41201999102077563	0.7957258172704629	-0.31912715243926604	-1.0555041042377062	-0.7744589624058945	-0.681872713658803	-0.3706073813625784	-0.5615324600393191	0.9359549216474893	-1.3758331261323185	0.6671212088696632	-0.7903648469124183	-0.5940925677673264	0.25006961565534164	-0.5311837714283635	0.6218074607900157	0.38143578545152035	-0.14402394281231373	-0.9017298933967606	0.09973008113960104	-0.030534248611527946	1.4671306114475107	-0.48927612937986836	0.37604114273578737	-0.24916866189411582	-1.1695687509772146	-1.2195129019750404	1.566318084330791	0.125585794539756	-0.1580410923652967	1.0632002289293188	-1.591320870079183	-1.8394888501080868	0.8809642756382795	0.42191259242218293	-1.2112636410255562
-1.1136276008516566	1.9954531487853464	2.329029233884658	-0.3096044239809551	-1.8786150489611915	0.3183304017488349	0.7749018311630409	0.9063795486432435	-0.20182367979161508	-0.28625942913645575	-0.04615769671096036	-0.4840286895900985	1.8924761064569742	0.6999790995530893	-0.4183354891517355	-0.3483153036245755	0.04167204147776296	-0.9157735780233061	0.24015993370558947	-0.2691825465778131	-0.6856133309471703	-0.0953552608971408	0.15653250954300488	-0.7464940820995735	0.7445998375529849	-0.46411515424155636	0.2526271287145017	0.5697485717418657	-0.16161576980095785	0.23674186184054963	0.772448376700714	-0.2904850200154343	-0.8713361702167934	0.2615952093328466	0.167624475312829	1.1712061009389734	0.05784328852653979	0.6997070161667883	-0.31981061455884985	-1.3737268422702542	-1.4431594239871535	1.4629247950785458	-0.3333173859713649	0.0014765974970913705	0.9822448065737758	-1.4136779622341478	-1.1260231202943598	1.201047268929958	-0.11170578358125824	-0.6892809529127693
-1.2004127580060913	0.6659688689659183	2.208685865157288	-0.5598908518444665	-1.7959006344390507	-0.4010961606458862	0.3205868013871799	1.3604709328989748	-0.13410893818294514	-0.574321722133618	-0.6419248832133386	-0.504489286082139	-0.37348895501024004	0.37281096973870226	-0.42818621484956665	-1.4816159906211495	-0.22718410434347752	-0.7003374561573864	0.36803184915745224	-0.3122035271936956	-1.2354052666656905	-0.21419552595783653	-0.7662555135330761	-0.47825381794023164	0.22004514882599688	-0.4280427722093134	0.759522478102791	0.26087983329845243	-0.11899929363276912	-0.6669810138453552	-0.03212813530022569	-0.6692550888261939	-0.9659664786117419	-0.32086209804138055	-0.4975986396484751	0.1684596461419584	0.6731382941284157	0.5389625416868982	-0.8827549171439301	-1.6066510662088689	-1.5902181226999959	0.7921519454915174	-1.0842162440388072	-0.5216505246908038	0.3335931858847665	-0.7517460892932751	-0.6129892271982266	0.8374822450117632	-1.013564697666187	-0.38401686281859476
-0.9442552797285533	-0.9625228836169498	1.1448310511602522	-0.7541424377699528	-1.2122529851843025	-0.8213483042348104	-0.30143656179737327	1.1110066957533848	-0.4361652519320078	-0.8095768545442369	-0.980932521016938	-0.7252717288637002	-2.168392520742371	-0.2654351136396105	-0.33918412855416163	-1.9920290616553067	-0.6818741363470767	-0.5416608069186652	-0.1429342850131736	-0.3336313244622806	-1.0338950550188288	-0.606138904748176	-0.6274019043255156	-0.270656920304477	-0.1880643521799337	-0.23290586129561486	0.8734720217278346	0.015561685059471362	-0.2880844589570074	-1.2676844996325023	-1.2524094516741153	-0.7733503212877946	-0.949065829740588	-0.6782446844222333	-1.3079582020303	-0.8169883262871317	1.1811083358947985	0.3182100963846896	-1.2908245621912284	-1.3675372321132817	-1.5104453756827136	-0.27550531491372976	-1.4831955586066516	-0.9420018924347908	-0.20628103438764722	0.06323582621723652	-0.20425439579614293	0.4492903404563776	-1.543113483470007	-0.12376260419829975
-0.4304733023952668	-1.6708692182043916	-0.2669068601703712	-0.6494125076667076	-0.148245450110214	-0.4880904079186846	-0.5895042731998407	0.5973321430758275	-0.6960206966317563	-0.6266313262146148	-0.8080834314213764	-0.6979712074675326	-2.1707640365151097	-0.6306094003946797	-0.20044325315118397	-1.7793382793961419	-0.8653832937557678	-0.45338581424282265	-0.4867764396082642	0.09756372688254995	0.020525807409696444	-0.792918836526722	0.4243981585201797	0.05115201372244067	-0.12429105559090053	0.43486029330028414	0.8291100987966384	0.2443450226472249	-0.46418896586869973	-1.0702409759061526	-1.655086554371111	-0.40190813632325767	-0.6904351382111087	-0.1520257407569475	-1.501230111186071	-1.1925119523777092	1.4373950243240121	0.3759266869414025	-0.9213582573309709	-0.5301785971877871	-1.152199047718173	-1.2002045026555181	-1.1742621454193851	-0.6773506363562692	-0.27904567237742134	0.5709448227945181	0.22928782110991475	0.40685686897309603	-1.2478201067331876	0.2644302142486992
0.018637026533522894	-1.2639251598854657	-1.0733080287435663	-0.2516025163559582	0.7840998200196337	0.2967731118821305	-0.5185484683137741	0.17285155813876873	-0.5773317669040701	-0.1420728881344316	-0.30355970892352213	-0.31780973820419073	-0.8910498985254528	-0.33321824826997154	-0.14764294459449856	-1.3392619547080684	-0.6391251495969038	-0.3385850962905779	-0.2836794914377145	0.7395441781446894	1.0218106620825422	-0.6341058653377608	1.1808054186007149	0.3932008484969429	0.19846447981654902	1.192631724788524	0.8914167205935033	0.5264187114108392	-0.6022958760025947	-0.3265500178521111	-0.7620219594230517	0.10381792103403277	-0.2654008712825801	0.822801183000899	-0.9027006551797088	-0.8693548244442026	1.2996318015415431	0.6105225231599836	-0.017363792993690976	0.38777584637921625	-0.683866973921338	-1.4133744673569473	-0.5335528353059571	0.024268100792807626	-0.07267461068981602	0.5389110227756582	0.6258807562801877	0.5580793016646475	-0.4770724812917077	0.6527895109668178
0.21810105855965356	-0.5102408113468178	-0.7366400583793511	0.3409396849957123	0.9741091018178892	0.8242387710875978	-0.36976026724513517	-0.09899838180614332	-0.11202971879599875	0.25529891674796373	0.16102644198976726	0.0652430272948048	0.20955215683245515	0.3454445836108402	-0.23452802600527306	-1.2253782701066553	-0.08165430198230218	-0.12894888912793673	0.14036179022909476	0.9092803345881755	1.094692859717743	-0.36217765596567514	0.8690426588687428	0.6777244569522162	0.47836960550979307	1.3200162137077442	1.131891732766739	0.21622586050283696	-0.7280207828180608	0.320795469703796	0.6853895497705617	0.2444315289700822	0.14005929757564792	1.2486791451146064	0.0406259056517905	-0.2138906569888149	0.7400728371171374	0.6737252274803754	0.5038637637058897	0.7471013096843088	-0.37812120641765823	-0.8399777440242279	-0.26102113474149274	0.4514030858019593	0.04695997808052257	0.1934305031593847	0.8461780063788894	0.5812678623931314	-0.026244682656659548	0.7560049913153654
0.31215037658688777	-0.13045884975707808	0.29624349141351497	0.9980514028180417	0.6125126866304117	0.7159756477054862	-0.2845059887870592	-0.24657236364489746	0.3635139394975336	0.3922726219138679	0.3373087489332488	0.1218966940378068	0.3615908978723933	0.6990748531406683	-0.34244950185163797	-1.4466226827381434	0.6994059520048203	0.12961070175726774	0.36751624519909293	0.3535114714701818	0.38000324781707573	-0.18738795257515226	0.036677845777043735	1.031491883617644	0.750477394898466	0.6661274850373533	1.3801764898163782	-0.5497945189722162	-0.7073133048050747	0.5209817771934103	1.4823483240901267	-0.061681868718982	0.4148396133690351	0.7626510407793876	0.7270925094157288	0.28778124288477297	0.03627310758658079	0.43448376819533374	0.12922330630005863	0.4916522556435482	-0.35002840885525255	-0.04641050842433573	-0.5541596898983	0.2934863003706665	0.02336779288864411	0.06148677755577893	0.926744324902394	0.42551717093521646	-0.2434205305140395	0.5333388204406585
0.5372033812133087	-0.08315326422870768	0.9542911878844638	1.506536221775916	0.5663209752421887	0.2542917431977359	-0.12943286409161725	-0.19748906128101834	0.5341016321206312	0.46495852589562925	0.2333698622838704	-0.035725713767377654	0.03075331205126126	0.3727338901794944	-0.28415424849316995	-1.4833755166223128	1.5193961107082437	0.33671659931857406	0.43748559478302196	-0.3154884494084076	-0.18840839298436865	-0.03052604596019712	-0.20987205425689556	1.5515259321132262	1.1799592719509508	-0.07541580275740849	1.347696129881764	-0.8549400710479615	-0.30502464416038494	0.45775524993911976	1.1329195553760958	-0.38608874893277845	0.6040107647715737	0.0535895250138257	0.8710986947305434	0.378860335974278	-0.3356264566480908	0.1247443650310494	-0.5862532642264104	0.1759445068403123	-0.4326551544505772	0.24223578854691383	-0.8599720612729318	-0.06290970938508128	0.13160253227352928	0.4788112848053317	1.073724443094595	0.3309008023796181	-0.6345520305950973	0.3091175968805639
0.859881241429026	0.10067090675683603	0.5909546475248825	1.6250963292454668	1.2908829062427045	-0.013778513733897354	0.21706521183744756	0.10425199894387914	0.3736869551312828	0.6925332824750962	0.04530354614324714	-0.05524126944399951	-0.010080342773022697	-0.19276149328810874	-0.04481489075561394	-0.929764052356179	1.9962342161928073	0.43878613904557395	0.5964303628910322	-0.2466613907600063	-0.014987225244321353	0.2684194687860592	0.375768893333042	1.9817284346563704	1.5658742476283327	-0.17697091335206563	0.8264275503157302	-0.16529276924759856	0.4366726348229201	0.45747891160487253	0.22125240400515986	-0.31278517470446787	0.7897892328864885	0.016101857288742437	0.6038770883304408	0.15235902175904806	-0.19704287036990215	0.011878580424091128	-0.6473201701890203	0.27910904924170976	-0.3419097181475674	-0.1771636298927684	-0.5481910462221439	-0.11815373961232427	0.5205766240765929	1.203238929680712	1.3454148410777445	0.4625515942182136	-0.48425157170996125	0.39513114584573455
0.9734668129699763	0.5220069477955925	-0.3934630604244904	1.2799060560662185	2.1066308657264363	0.10421954242842514	0.5956423683962917	0.48610198361235935	0.12783912850921136	0.9488841574105344	-0.006187063511420648	0.11301877440918151	0.2533808565896104	-0.21241048798506304	0.07987376283102693	-0.030328121844474965	1.7228506430974153	0.4406747594712602	0.7107784452991325	0.6245138932900646	0.5006966456079001	0.5869657066331027	0.8836202514651286	1.831383868043973	1.3518753815475861	0.19990439654946815	-0.1482876982302377	0.8168641347580766	0.9992202091916237	0.5209388963294155	-0.33388600860242446	0.02846089890450751	0.9064470193649914	0.6872542462128293	0.24122791332442867	-0.12311431774564834	-0.0027407326091422298	0.05642502261639428	0.1647093441725393	0.6479235871605489	0.030381003586793007	-0.8197160565195466	0.2861222147087233	0.07667368200647998	0.8676544969171357	1.574151290254029	1.4407175746010956	0.6389158557726675	0.2192172529857768	0.6445724346118885
0.6904649927240077	0.7519454371406676	-1.0639996080737548	0.6648856617509432	1.8982014395438107	0.31427321718615264	0.6932940329863455	0.6323714278827696	0.06843492965701783	0.8754583848372827	0.16316856033060465	0.10567642451620551	0.1715203142755166	0.5413449042392738	-0.3120133188960028	0.5339152478794025	0.6986360832450013	0.3515470835660796	0.30925129115472133	1.3877577035804707	0.5509237766998033	0.5656971628185729	0.4392049309572708	0.9192142882364577	0.2927233205964099	0.18971894995352528	-1.256990213197799	0.8546508142142839	0.7786888108555365	0.3728693549228126	-0.24787859698992545	0.07795084901954033	0.7421402409895574	1.2383005972395318	0.018010301273994334	-0.2845755862011737	-0.4297665526000143	0.012161701421347863	0.9789117974629955	0.7459224411950909	0.4984168661021104	-1.046333882266768	0.8870850815167421	0.04460813977794603	0.6534453107299336	1.1504881189311265	0.9646982082802487	0.5047684071387086	0.7053754557010593	0.5347257651595879
0.24483243386162407	0.4859042147584354	-0.9878608688949508	0.09515679363582372	0.5202444760736051	0.2780885991118885	0.40687572841511144	0.4360045185582352	0.2705254901979756	0.35334768998229177	0.42732339064499514	-0.31749584521198215	-0.5632811442712727	1.4051004104625984	-1.2568814580200083	0.38863450892740464	-0.47996013335152454	0.1812335360791888	-0.6849707154603382	1.1221842410585172	-0.01888181508831341	0.08337875651763234	-0.617000709778118	-0.2695890053933742	-1.020220102187145	-0.6341553116784692	-2.0251912118519595	-0.2901806230163582	-0.2330602103044381	-0.07274574533881137	-0.0001545759141440821	-0.46878772283727066	0.19668660739731345	0.9820496393058202	0.007483404894376702	-0.3690900245958612	-1.5117243856432985	-0.18371781653081737	0.85731658011367	0.37721693521822247	0.7585443206013026	-0.7120781694927726	0.7226859901553496	-0.38633850314909457	-0.17968612495854908	0.21359844784098683	-0.04059421759449266	-0.0321299375401168	0.3500490347656782	-0.21542248061685626
0.0921199638326083	0.07549758593246814	-0.5764114911845803	-0.21950482581638828	-0.8491891524185146	0.03614740475964069	-0.0232791106971409	0.15530548377746287	0.5946193679429118	-0.26861068621220024	0.539540680895744	-0.7926545436049665	-1.3550855112232938	1.4908119673138953	-2.1588687676443983	-0.12218826673336691	-1.0278011494617512	-0.0028036570454396054	-1.541391868849467	-0.04466533072539997	-0.5045197273159598	-0.4549739957038112	-1.0645689232852942	-0.9018882882724022	-1.5605757154035453	-1.5967073656289337	-2.0933044262849974	-1.4250116606783945	-1.2605953630605575	-0.4786148034936444	-0.09149387396891905	-1.1934775970419034	-0.47247621885164665	0.15391068036903802	0.18565146047260503	-0.44632328647442354	-2.3672999046308663	-0.2861387084407772	-0.07327518385380098	-0.035803093448256544	0.6741946815805263	-0.23327082088391204	0.11345870704608356	-0.7418256971463436	-0.9792419121114334	-0.42871061756456674	-0.9386327998131089	-0.612705995759302	-0.5015529387935677	-1.1815931985134667
0.40644301143755446	0.13837967694591136	-0.4139810693993156	-0.23586867633395847	-0.9844587341393568	-0.09873260117858243	-0.2742187286397333	0.11578537422489683	0.8361553258794872	-0.5118381741507827	0.3534816494206851	-0.656718448471243	-1.3311246514938229	0.6511966765896509	-2.16988186162491	-0.3419239366460478	-0.6687003779649402	-0.07847487684583523	-1.3641030950396118	-1.0104902693408127	-0.23551356994530734	-0.4817071509546081	-0.28203223112568687	-0.5452753625724935	-0.909253290525956	-1.6545325607016441	-1.4767369245759265	-1.2735774889481073	-1.40079575001283	-0.4342564775169812	-0.39961132050850506	-1.3114261223411297	-0.7637777783929981	-0.42441962355930535	0.47545551619103155	-0.45057288091885567	-2.050347652868592	-0.0836519507806757	-0.7787026266537446	0.02620360551689802	0.38635695680114596	-0.06458937269685461	-0.1767474419192526	-0.4576849883051594	-0.9709082006363525	-0.2087902368191547	-1.024262944120244	-0.7492135261118421	-0.8762958815281896	-1.5416926716800115
0.8675737760146364	0.6904262945655639	-0.5227100465172942	0.010994866443737523	-0.03609835864305953	0.014960881972201042	-0.26260846666295384	0.3077933676720937	0.871082562291324	-0.2915557528445774	-0.01680722581539913	0.22624803556176346	-0.4017735545450506	-0.33292580179402986	-1.0224287220461217	-0.04162505496285615	0.09755885950473907	0.014931433778402958	-0.15770909592226712	-0.8473108538385898	0.5555164742225019	0.08074749110100117	0.9362140663745836	0.40345843823035454	0.22015293506647352	-0.6756813155747087	-0.5961840960469005	-0.022733213532261397	-0.5173878644552052	0.024165571360338894	-0.4094332898801468	-0.5286648048237954	-0.389199243827315	-0.30254751565716276	0.7257501071138202	-0.2812063998241121	-0.6673074336282149	0.25050961064164196	-0.5746325342150383	0.5165917665321583	0.16334952958486776	-0.23444275625963923	0.12010277320858254	0.341862095415367	-0.1271763316468012	0.6227769062880555	-0.24843278003826377	-0.34378053282339505	-0.3306040468469479	-0.9174416194495691
1.0044824324354482	0.9755906623772678	-0.49981651169989955	0.43987049935216577	0.67569334143554	0.175380812595539	-0.14043726354737546	0.41911254674589676	0.6955019278296923	0.0037648280388176128	-0.28096824727448955	1.152443686052507	0.5545667882511766	-0.567658939594035	0.5223983046011991	0.3828683033519479	0.4886914192672035	0.18386360468950275	1.0070270657077076	0.263563081141793	0.9678164676069316	0.6892700602654854	1.2540825701308462	1.0639026641997693	0.6685647208239373	0.3465288937585163	0.019505015279311554	0.872929527398775	0.5956072764842926	0.40144338159962156	0.032145255135766986	0.5551978217566127	0.38382474052238663	0.19413464745975076	0.7472824187777399	-0.0425026936641812	0.6051123645388271	0.3194039852782281	0.08485803774571246	0.8578256042109013	0.1663497248464701	-0.4355309979530029	0.48492435433220715	0.8752103860397729	0.6996434339164119	1.2193558763996648	0.6713370014260052	0.18067064151252105	0.47843545474994276	0.1645645590111521
0.7012226408745439	0.35924571092271584	-0.21859810941349334	0.8584436567200378	0.2974946884919096	0.1575858764570229	-0.015624578698739568	0.29219652682083774	0.3996754834946911	-0.014935065827767638	-0.23632019122595688	1.2883359576066729	0.655163107481043	0.03617575032411986	1.2496209044792284	0.4649141743151294	0.2146245778502556	0.26703756576972976	1.0750697837767456	1.3200109921043712	0.4913207307897129	0.7988377625128164	0.3428697925355681	0.8688303290445651	0.0596239428685811	0.46611250360991296	0.16240995634012506	0.44853239924664307	1.0121856093365649	0.3078136264377703	0.4496625079437412	1.0112397872302132	0.9320065799563679	0.49670473240040414	0.4800735382522029	-0.014297214477633265	0.7663742749829611	0.03214600233086998	0.26260019192633044	0.6397492701484274	0.3582055873378645	-0.44711247242171615	0.32585773723431727	0.5945093392291877	0.6625016756394605	0.9530749750035762	0.9542985088544594	0.33294329976118	0.5505572235571956	0.7622215326557772
0.2842814804485804	-0.754284313157979	-0.022201612671741033	0.9952058934993656	-0.5140091180311428	0.07464845496184422	0.19839078901924365	0.19839866109490661	0.14142761889185218	-0.26518585692601043	0.06607545262586416	0.6372620042572192	0.023533181849969387	0.7396999946872985	0.6692433525586308	0.2606875346004873	-0.2734070557970637	0.23115914945617438	0.1605263674836958	1.5884363878360233	-0.3852001250881259	0.5099871293564245	-0.7350199004683983	0.047976590644938144	-0.7975956226237022	-0.09797082968810693	0.11459978167693267	-0.6121091574995977	0.6003356338524899	-0.07163633189564558	0.34281412759480523	0.5453182471955135	0.8727474508555276	0.4801728187334902	0.13307565075307218	-0.2607512608213824	0.09525174154616986	-0.18482611254974943	-0.22830712408490683	0.11346045082782945	0.5988168657662195	-0.31170635544327474	-0.2296057667767399	-0.12541173645962056	-0.09761420537527807	-0.004795100649913789	0.5499565899832571	0.11410479347450768	-0.2531995983288311	0.4769108244974681
0.11958618703798603	-1.2079064300682922	-0.11935581555252729	0.7161463661014278	-0.4716196303148125	0.2568652884602247	0.5908552758232032	0.5053233897920457	0.09197662653440426	-0.27758850822271447	0.42050220241404446	0.06843456709164364	-0.3437547538210135	0.8116871486359015	-0.42460110987449645	0.23935748025612402	-0.3190634314701223	0.2248841731796231	-0.5800116478708914	1.2150498126778604	-0.7316186365767363	0.4297497911560832	-0.7628116771165565	-0.6434116815241283	-0.8339076481761463	-0.30748988788674997	0.342409002234848	-0.8659201757045243	0.07672144811331724	-0.20229045687558347	-0.1009422418009186	-0.20148934324310042	0.42878571620687544	0.4492523966783373	0.05228064274364466	-0.37036891518703685	-0.22936599001843944	0.15143431364433418	-0.6179375933193233	-0.13408928247848403	0.780420835225685	-0.11746711723599078	-0.49612127641987414	-0.383918583543542	-0.538715435362108	-0.9064832870758921	0.14348908661008156	0.01836944389783162	-1.0221891924138116	-0.16270563476087285
0.21987948771669663	-0.40387896421973507	-0.11834473909195851	0.18941639141963124	0.626923054763951	0.7636166908480011	0.9891785244129495	1.1109083385658023	0.3045642981044452	0.2553796713059819	0.6776325485880772	0.27782715833051636	0.26348440195660083	0.24394826918038923	-0.7303570228391099	0.6232106553129326	0.20111993083757954	0.3868393334863796	-0.24789430966047665	0.7728250167988213	-0.2267442174850571	0.8833256147980552	0.22904447272918105	-0.6599219963931081	0.03174495977158003	0.31969281772361186	0.9701327222237328	0.06329007871096902	0.1551086887566915	0.12406907778730301	-0.14850000936451166	-0.3751307341038659	0.14430584744278063	0.5646187152201825	0.3497571586662606	0.16990854014581577	0.43637528277574417	0.9452968553620953	-0.2664923123898694	0.08094562981354118	0.8628525923311458	0.18541564689635767	-0.1448336564726933	0.18608989962442787	0.10652497300665119	-1.1738743941092185	0.35279110453707707	0.40151510425401343	-0.8668840698677559	-0.3232374552079693
0.30915885357581263	0.8765670179497219	0.47886046393749654	-0.2641805890131332	1.5302480925297586	1.1681120130789784	1.0287362672981921	1.4005521561276566	0.5911478855467505	1.0868425767629446	0.7993940468621493	0.8852961251753132	1.3967062243150028	-0.404496768033033	0.18030901007142272	1.0328464439305705	0.7396405245214099	0.6283033066667585	0.8012689272968541	0.4656244670331144	0.5140453216493907	1.4492030360447423	1.0147389096364587	-0.14947804483280352	0.7483040737391968	1.061529472854439	1.577820432615645	1.0141573116376306	0.7618624520524792	0.49195397825499293	0.5689625816195405	0.1389891427566211	0.262136859480779	0.5616223826317417	0.6889738557311585	1.2424301335259067	1.448696638829715	1.5035601014208402	0.39779607260101046	0.307833209514717	0.8246959567424719	0.5965210503401795	0.322420736159154	0.9576837467686797	1.358098336665326	-0.8815741227272011	1.0158137003521375	0.9245576766416412	0.043500421533805476	0.19984052950183687
0.21155834857761469	1.2199347495389468	1.4057450785838663	-0.49795264671403394	1.031381463310423	0.9653077371193032	0.5517080760291352	0.8848214121072473	0.599353949040882	1.611168808409848	0.7381521213044016	0.8096995887270813	1.8791505160735817	-0.7230472108432985	1.3874405720401555	0.9143319634498326	0.6898405987749446	0.6842831415229164	1.392077091496298	0.014606633473064476	0.6625670988565618	1.4242290057934353	0.5742095100761648	0.2620710449320178	0.3117989955068535	0.9185044106938198	1.5953332899344976	0.7564297444009938	1.1873675515200905	0.3411932435976857	1.4872131688632708	0.609514643597896	0.4752583009006097	0.147166677388666	0.5641121019533378	1.9337381130754239	1.7100910650514374	1.2313751382155262	0.3782480599064836	0.03228491057102704	0.6411058297203918	0.7989108723688472	0.1882111726907724	1.0199864400522412	1.899171017011625	-0.5420165043143788	1.3740723625850353	0.8085613272447845	0.7154880718772075	0.7833892798258939
0.06112871520180639	0.14436559770261198	1.6974794324699762	-0.6215531290694387	-0.5049565204307719	0.17407110387522537	-0.1271213437673276	-0.20268845826669576	0.12833185450095977	1.430773190191735	0.3883365692801887	-0.4274205567190101	1.0909454889088996	-0.8240449490036957	1.6458395898457268	0.2377487605706938	0.0817865076879204	0.41074136496056923	0.8720279081402954	-0.7333475618888563	0.08020918811102477	0.6717748836131926	-0.7900965801585059	0.14724917226884057	-1.0250821799646106	-0.05056693440874185	0.931804354555347	-0.45060710494947326	0.9525671817369505	-0.33610190063317796	1.6631638845169492	0.32933662309032086	0.3403657173310241	-0.49217729808161725	-0.132386557789793	1.388660985796055	1.0153244103669952	0.2784978568297361	-0.5367573044953935	-0.6423002137951745	0.3306215443133464	0.35354204347532203	-0.5324294492002886	0.22996251608273066	1.0082840331757308	-0.5170160128369689	0.9377639929520669	-0.2558682068456763	0.5102855573520486	0.7211940346134674
0.09873782068162754	-1.3064075740915413	0.8602127278217847	-0.7141013705023332	-1.4919807563588157	-0.5928617394037496	-0.45636916745248773	-1.0902704929707716	-0.5947325948939748	0.710571212496504	-0.24498107912657774	-1.9869225079253645	-0.31241403395003486	-1.0128899611545297	0.804515293940935	-0.39990917976521706	-0.39845534481292927	-0.018573952571755856	-0.1670413941860229	-1.3810862190637243	-0.6015741449713979	-0.18871515084643498	-1.8405438614070844	-0.27143189719516475	-1.8965538782858684	-0.7003602824693422	0.1593863370770386	-1.1449735654507884	0.36348107484511744	-0.9388016849056953	0.877660185881342	-0.5250071512648277	-0.1384740756048279	-0.7968818439232306	-0.886702677383653	-0.11427980688653792	0.21996772198512968	-0.600914709397728	-1.3318324642180244	-1.0338859388368382	-0.00195447747398374	-0.6989951522984768	-1.0278749066191817	-0.6300121719773008	-0.5821304473897045	-0.6968145038024692	0.04544309139262165	-1.557275351197242	-0.1794266685896716	0.05418807057025802
0.3498103203534148	-1.663143316216674	-0.3129304459470699	-0.5804981434299591	-0.9334324579946679	-0.7306583480358563	-0.18210835462055486	-1.2534981365352917	-1.0305066342675986	0.0032486174767602017	-0.8678078575390831	-2.4931373326637343	-1.0489935273922297	-1.294205470337015	0.0002789822924937515	-0.41195224554309084	-0.10131984819833603	-0.2663534602309247	-0.5589781277400274	-1.3574024030612268	-0.7289874621871751	-0.48443408298909485	-1.7552501045813484	-0.35854792209781294	-1.228137638262871	-0.16158002293464618	-0.017148659461992136	-0.40325226380857854	0.12562738731278	-0.9343847104199661	-0.02720299685734928	-1.0355068236689413	-0.457982707530727	-0.4660455963260993	-1.0254744502459712	-1.1772494318180644	0.08209185334863031	-0.8115304066515524	-0.9053096944711257	-0.6111027217863235	-0.20108339940584455	-1.5774214111977787	-0.6282847764061772	-0.7461529263090857	-1.4184064910003544	-0.6955209303647347	-0.5025793787064424	-1.9249056976148593	-0.5060383781071007	-0.45115265225744905
0.5905294277640165	-0.5892427128658854	-0.5303087112706957	0.029279649376929333	0.5006267482065955	-0.2673258208467268	0.3972923737437399	-0.8833077821345061	-0.8149450765958927	-0.23614361028228759	-1.0175474541137206	-1.4832177001203473	-0.5161087507281286	-1.3738528239058565	0.35535155887485365	0.15404320664731092	0.9037932668272544	-0.1695727669633234	0.17618166921639897	-0.6243442923349294	-0.30538225392678336	-0.21720062925023478	-0.8906182609316237	0.237343790645995	0.5984461668079463	1.0789609293215179	0.49692356363137885	1.1156892117467885	0.5002463856382227	-0.45406150284207863	-0.04871127344623761	-0.5431238901446135	-0.17641198072110084	0.17043813455764445	-0.41919705435003857	-0.6244169818027985	0.3301535018526106	-0.4508425640116263	0.5675219692227413	0.4196647356227759	-0.1482817095912518	-1.363952550162527	0.4028095707285838	-0.13618713891661455	-0.8638198807668103	-0.2553079266130859	-0.29783488151781784	-0.9241007117412253	-0.17706506727429788	-0.13979604176038385
0.6060940332360808	0.8625382325422183	0.3923848392305691	0.9496910351181896	1.3641520912479395	0.18367482784562353	0.7410760867084106	-0.5166376778370078	-0.13764867615029155	0.008208928321914584	-0.45312463727857405	0.11671169380908333	0.657403050088962	-1.0820645208450805	1.6384576886661366	0.7237794499749185	1.8566333907609862	0.12334297015633465	1.362361507447347	0.20338961717081	0.12357717981926228	0.050646440429122815	-0.21088890160622917	1.1446727227908273	2.08226279074011	1.7126258805775305	1.024872232380478	2.0061936507250926	0.9996440807062361	-0.07104775827303889	0.8328736019836619	0.6143866504947754	0.5534116344750197	0.5004100136342825	0.3690508920035234	1.1757684188534385	0.16160261653926186	-0.08454720942674301	1.7685265834066537	1.3075290251962357	0.17666968712306788	0.035707167226647185	1.1933158339495151	0.5045599619552116	0.2817397240221025	0.5465692524514403	0.2911402850670412	0.6227752120715002	0.36515294311972724	0.8155407800593077
0.3779710195031736	1.5085105745309029	1.1647532530234253	1.5398068620785583	1.0829960799264784	0.08571214401281443	0.5965037843259073	-0.3523740827204652	0.43082588440386943	0.3596192292935597	0.5745001597644648	1.026854586259059	1.3467013448550877	-0.5900301350354513	2.4371361723392555	0.8589779150747139	1.993098712042979	0.34333613350405023	1.9113482758273304	0.4999004433735411	0.16454120716382975	-0.0631602443196104	-0.18076166357638523	1.571974018993715	2.082762968180712	1.096075225551113	0.7693557772976493	1.66698022493591	0.9636088405244448	-0.03673438814285467	1.591714645265731	1.4486828526669375	1.0916968651706904	0.26899133414137766	0.6944223494751277	2.534650613761043	-0.5506249805867934	-0.11870270050975178	1.7545192898425657	1.469463310352961	0.6821317876321331	1.6703235682990618	1.2793414529777376	0.6916553708779565	0.7483463658311734	1.3614447481515874	0.5723426013826878	1.449669183696845	0.6845404072621573	1.5857927221299628
-0.023377146001566627	1.2688840854512597	0.5645756166748631	1.2676579825130938	0.3426916232628924	-0.4728356837910373	0.176914813448345	-0.13332208781637958	0.5119731623680231	0.37746765464135196	1.4681249795043678	0.9585010803030918	1.0685036127213654	-0.14558258325875664	1.6851603310885968	0.6709256246539101	1.1842380545215658	0.3554793529575165	1.3994323827756594	0.25433241335738005	0.023468081955426493	-0.3686338230582099	-0.39370528321339665	1.077061490662576	0.8767568711374699	-0.1002338267563784	-0.3523175774153737	0.6894811260715605	0.33065980309103404	0.05375539515022661	1.2634194184701573	1.3489386997221615	0.9440193961393293	-0.2329084487846522	0.5066276363772547	2.1130131219880677	-1.0136829555634055	-0.4892144119494753	1.0105022961880836	0.9423414434437525	1.1644772906151317	2.4286751684770347	1.0561962318854965	0.6401865474353935	0.1931746506515259	1.7316626341249322	0.24894605480049858	1.1472071082659814	0.912456898611489	1.5231737904061422
-0.6324626906487453	0.9758937329266999	-0.9273154441958036	0.31758202425990933	-0.05678187686384586	-0.909609762197788	-0.15284658613465482	0.3112002673330637	0.2565041621718442	-0.11172859555053687	1.7039006189998345	0.7388409978844375	0.28463817496496346	0.23226601538037034	-0.15616198023791636	0.5561966688361036	-0.05879749506175088	0.19013316231756175	0.3659009248629614	-0.03926312554026825	0.21290429219773258	-0.505032358611957	-0.22117632343089577	0.01658236630339207	-0.2606688457987083	-0.7704841302357118	-1.5486207524570645	-0.12995709959974547	-0.2867518860397469	0.7048415887645042	-0.03419512643602534	0.6498169981066744	0.2314181068154971	-0.5663214915735546	0.29603140008086165	0.2790405875348997	-0.5992089638297745	-0.8848107681841499	0.7600619397147971	0.19096946238211937	1.337260462192747	2.1150020164913723	1.1627481357542775	0.8013118819024813	-0.5673597927940359	1.2773115435966707	-0.3774743693213628	0.4846526543886987	1.3723538498629138	0.7630524918155109
-1.5305224488634699	1.1464063687841188	-1.563224509654194	-0.5549842955046652	-0.20937639364855073	-0.7624725063479721	-0.262299431845895	0.664666461393836	0.060301955746448324	-0.9055204809486	1.1411117313263348	1.1462716535738537	-0.3150098250608812	0.6213751701242716	-1.5692988723950132	0.6653790213617843	-1.1028204856523465	-0.0966388641885385	-0.3464800321220545	-0.0164033350339679	0.8696047258284713	-0.4989344181212992	0.39812335417501865	-0.8003916041533289	-0.40294971641852473	-0.5982455972993284	-1.8608864355573467	-0.6518090177046836	-0.29588626326713174	1.7353237872201268	-1.2918045404919063	0.16106850695808544	-0.47207022444080227	-0.5747423810461632	0.39626853166858145	-1.3257465152375754	0.20180716887625105	-1.0839061055213932	1.4190558136507507	-0.38168137297885313	0.9662961157846269	1.5063400447449284	1.6341811110246038	1.124601856402421	-0.6529185078468764	-0.03503030045994108	-0.8254026158897533	0.382534919754685	1.8665710256777002	0.008113207526591608
-2.552766219456046	1.3243939296372103	-0.48805484373374336	-0.833230598628066	-0.665140216136597	-0.1163991726197686	-0.2706804126461281	0.4780226048339119	0.022262215450227354	-1.5950576174790498	0.040415484379230815	1.891232830646096	-0.5813629352761394	0.8508189935905093	-1.5517932506825522	0.7606630348086633	-1.647429827722198	-0.46803809541996727	-0.42604451063822674	0.2008028610195376	1.4630815087282647	-0.6638596088394375	0.936085199438867	-0.8980968091764275	0.20799647810785507	-0.16311540816995665	-1.049104847881167	-1.0702213564688137	0.20689067594753577	2.2757084476488685	-1.7200592464654119	0.25363812341491976	-0.7079467627810683	-0.37716962827713935	0.5362427148914615	-1.5205054511257738	0.3006634578421483	-1.0075017143696192	2.1074182637990764	-0.6786252626495759	0.09172140177104066	1.335913453670123	1.8741610288518695	1.0431311835848598	-0.152665788128002	-1.6536367404642762	-0.9064024263472427	0.7604259718565146	1.7256017495325984	-0.20873675510877424
-3.1613690032558264	0.7755626346509183	1.039626911096392	-0.770901782154251	-1.306753869167818	0.5430221781164892	-0.2602260871274273	-0.15657657273768844	-0.15798826618390185	-1.879597047547124	-1.0931304329772098	1.9566049857162433	-0.8406306221654628	0.575487495638728	-0.5569437761538896	0.5493495666302355	-1.74186189982958	-0.7981549039325772	-0.28225837051843744	0.27702441447680476	1.2675945199155723	-0.9872273178938921	0.941528622090408	-0.5400249594639769	0.6202819507314424	0.0007893635924201355	0.2052888057521496	-1.1538216204571605	0.5261723114247093	1.6541475508439207	-1.4864736943547703	0.5286022114849656	-0.5084665849320321	-0.09079717940552844	0.2300147595498537	-0.7061184574044296	-0.5946837015619838	-0.6038508084531222	1.761268087803707	-0.7945014418171884	-0.8764578458378646	1.4155477066054039	1.3979493199312494	0.21770163486854213	0.11487232057883821	-2.593065194064716	-0.7691944924496977	0.6643502106064016	0.6709615800188977	-0.011116124761001213
-2.772853517607976	-0.43712407469593495	1.0565825633056818	-0.9856309698103429	-1.2556708873342872	0.8051304082370608	-0.13354737439525718	-0.562814209646532	-0.6923076949003875	-1.7702653836673303	-1.718819468639776	0.865688945803599	-1.2303727184816258	-0.16547929786459667	0.13619040259566723	0.008448621644276979	-1.5350703873423872	-0.8542790606429086	-0.5162475002888459	0.106786051069892	0.1555970918642442	-0.9332174581638261	0.5528959011005349	-0.35879379713292175	0.25173353295002077	0.040630097001198025	0.9481863263045942	-0.39100476843653903	0.09490824657489412	0.1838979709564196	-1.3225777127518439	0.35884900031078293	-0.26954048786917534	0.2562669302462097	-0.48502088019800066	-0.21566055946645313	-1.5308615960994503	0.10438804120554289	0.40122360105722743	-0.8363287234682449	-1.4026218605437408	0.948749610979943	0.3644267556267366	-0.9177332951145669	-0.28466031490043625	-2.1334399156114534	-0.625868896705725	-0.45285220339062343	-0.6434380563769738	0.020077813818387014
-1.3091888569949657	-1.4219992695415136	-0.6488682760854447	-1.6004086596576932	-0.0791699346421152	0.6311287351478787	0.16968906897960867	-0.25147962782631644	-1.2663013012382132	-1.4980032472432887	-1.5428452351536388	-0.6506827546022156	-1.3974587226730197	-0.6749317222479853	-0.18920424986324705	-0.6552878658207498	-1.1393019123810577	-0.5290492497316698	-1.269349970538529	-0.14731180220451753	-1.1237805541991424	-0.08344899195325858	0.28885306677518713	-0.6545957137577582	-0.6026644491156045	0.33591895389843573	0.793864705718185	1.0442466501579157	-0.9479616793071407	-1.0818483820839417	-1.591433163564057	-0.3854509873107234	-0.3418530504859568	0.5478612575216563	-0.9450585929077666	-0.7514445457889595	-1.4480939665143395	0.8404669308103985	-0.9803792968308339	-0.88974075352696	-1.291369697057308	-0.3549279181598019	-0.6930673894828908	-1.5373745467098223	-0.846041361859292	-0.5724598211295192	-0.5732311618385587	-1.8672518635553979	-1.2299402589623252	-0.5258227922011299
0.5828522826929916	-1.5177783661680968	-2.1091185708478823	-2.0132139179006603	1.319802408104667	0.25661168934008144	0.40848461536603003	0.4129883026371862	-1.299686845104324	-1.2191310195910026	-0.8068683634661441	-1.3874858899657996	-0.971622357252162	-0.22051586665719206	-1.061011869331575	-1.2293717447839294	-0.6951651756898575	-0.07826187999339257	-2.0662141297659264	-0.3626810253005971	-1.5614892599368502	1.1381934114772072	0.4179132075103581	-1.1294122435012974	-1.236783692131541	0.7276823706928311	0.16189119314376946	1.9799347635607092	-1.9015363708809339	-1.391469193981379	-1.936085778462527	-1.2244251126780346	-0.7520309769010548	0.5082376995232384	-0.610812777503764	-1.6994901619129483	-0.4827541842317584	1.1315496448283051	-1.6320083817928996	-1.0314784932323715	-0.9163671375207525	-1.7449630758366	-1.4490017193389897	-1.3092060443514657	-0.7904379633398139	0.8084327641743247	-0.6434857517430512	-2.2712444637624833	-0.8560412784583085	-1.4484417290847635
1.9293474678476374	-1.0785503854346257	-1.491993054918781	-1.6231432216613482	1.4939668882497725	-0.09746355390984099	0.15984319342547124	0.5451853144050366	-0.682414288514433	-0.8499522247905527	-0.25827400821303553	-0.9506988256269228	-0.16505783620370235	0.9932958418607579	-1.475790387158751	-1.5642465739725389	-0.40676487818307233	0.019007895828185233	-2.2597081379492963	-0.6058199572198665	-0.8688918395025028	1.6710465504619165	0.6459571872320657	-1.293140897943766	-1.2967523285699327	0.5951387505841664	-0.2512400053908906	1.3580752146673696	-2.16808840470458	-0.985392454812244	-1.8200289753071675	-1.5906703667205424	-1.2390061529616228	-0.04400616600460403	0.20966637256870335	-1.9764797305151056	0.2305326835083939	0.7157972042211093	-1.749149930743786	-1.254617807032221	-0.8847422632744757	-2.1751413070016796	-1.9041925110180467	-0.7382243093388432	-0.07925148130628576	0.7919542657744957	-0.8633538667668902	-1.282895890230696	-0.2783247793825579	-2.0764548092639985
2.133107981462368	-0.9812215271846674	0.5727255811596523	-0.6405340880625126	0.12398617507873157	-0.39796718046366575	-0.7235516887525639	-0.24720533631148076	-0.07275388053716546	-0.24716495768989044	-0.5813842475273415	-0.1291291218164975	0.34209229452958284	1.749531544354093	-0.9614883061727725	-1.5155060960875035	-0.4040435225721057	-0.45653381500589857	-1.6557729338656642	-0.9355046473176721	0.1711875772148811	0.8705462693647031	0.45118884005769727	-1.0314513145954334	-1.003973867600677	-0.27752255787269453	-0.19258783837849414	-0.43355049892064873	-1.7629050421025168	-0.7052871887885508	-1.209287294398562	-1.334029246653724	-1.4968570930742133	-0.9136928976094717	0.5862549698351458	-1.3003674375684315	-0.007836150570931916	-0.1359515298618343	-1.887950085075573	-1.4129112353943885	-1.403186412316227	-1.479189666234182	-2.055568097080866	-0.5800072088032613	0.4876332731073258	-0.5967926647911893	-1.1760471452387535	0.016191597265775664	-0.3134158619504951	-1.8657172997808433
1.3752852205798682	-1.4967997988739687	1.581176370516188	0.03926359243357702	-1.4934152225362425	-0.7497095789675404	-1.8433752039962032	-1.3814581160718078	-0.2688300110365658	0.4654317725808904	-1.676288656744547	0.024454765835235936	0.14589918353894518	1.0116604930739266	0.07750122168799639	-1.0410836241071928	-0.609799117535616	-1.166060832413244	-0.7502013857206664	-1.2233630629309473	0.4299266327941971	-0.7749157346395001	-0.31995820451121354	-0.7059871091641179	-0.7572092571208807	-1.2514118912179641	-0.05979450456852791	-1.7751125104461025	-1.2289255612605015	-1.0232002698189617	-0.5889642429602614	-0.7157117685549123	-1.4157650529558854	-1.6364577875051662	-0.059072518324279906	-0.42896556433787264	-0.6426118666373116	-0.843983426328303	-2.0592183312138705	-1.357238085679021	-2.0249447665099694	-0.5802399262199823	-1.7890239083384216	-1.035269853499983	0.18688745110274058	-2.0187537253175636	-1.3953452250523746	0.22894034518206485	-0.8969747340953051	-0.9449868182017458
0.39644964162006685	-1.9704279780340388	0.10661693775990932	-0.20015806717988374	-1.8444041538967277	-1.2239676566735969	-2.546767748289487	-1.9614321794796903	-1.284971990274592	0.864230870267043	-2.5846438217781817	-0.6818482788348265	-0.42578686122827886	-0.8250595278586088	0.8925530657701337	-0.43177761441481416	-0.8356016201757819	-1.508089256844707	-0.3306777375626001	-1.3120792194570114	-0.42211072061226296	-2.1148652075154746	-1.2280810001049045	-0.7352723580125743	-0.6985811560246283	-1.4975243032591832	-0.42637403034103083	-1.5421533142316384	-1.108988160142555	-1.5894175511554705	-0.383375131308311	-0.057321593778525526	-1.160970345869028	-1.907417509433881	-1.3340814243821435	-0.2258379619848477	-0.6756453510095193	-1.1043842602396945	-1.8023876556489875	-1.1564678050243364	-2.1164391496439214	-0.4660626999737322	-1.231796718738464	-1.631158073336122	-0.813583858193316	-2.0752295580685476	-1.3698898725459854	-0.7966177693311627	-1.2717336516786257	-0.10625449301590587
-0.10293206352319037	-1.697943449629237	-2.3892575175564383	-1.0109679800891005	-0.8525749614364835	-1.7185005640189825	-2.5063661473556604	-1.7916478751318907	-2.2160417042912752	0.62876599534638	-2.345525263558958	-1.483401750926255	-0.7177816011781166	-2.1462058868986276	1.0640350618759422	-0.2556612025192213	-1.005046830910442	-1.232842517281857	-0.7544452495885494	-1.2740348828545298	-1.5305766906027085	-2.451756809064507	-1.6080873564365485	-1.159809793403974	-0.6925653584452715	-0.9723216690200283	-1.3745352608143795	-0.3568512434745792	-1.4733201980794368	-1.7213537593386843	-0.5112498298617238	0.47902801545440565	-1.0187076937738198	-1.8209118407360478	-2.294053897548379	-0.7229520723236865	0.010438252286237322	-1.1448850648407292	-1.066950604343139	-1.074812076779962	-1.56813903033781	-1.1147573708211178	-0.9439267384413639	-1.8192426316457257	-1.6541802882776193	-0.6765507790211623	-1.1854932660340085	-1.791942521931872	-0.9828536072428389	-0.15879157660581042
0.07884321549581247	-0.8495862048146445	-3.1251582988754625	-1.461608247587215	0.18801078719933692	-1.9574204240168076	-1.9589573846614878	-1.5026688388959526	-2.1243065071458913	-0.033700625880648157	-0.9941235278381002	-1.5900401461818359	-0.49893825401900316	-1.7484493061668323	0.6778867803496897	-0.8211210247879583	-1.1775770960053282	-0.6747672954716646	-1.5589348469848845	-1.3188741037375502	-1.6998633243088128	-2.034173332836772	-1.162679728057849	-1.6246663446435439	-0.5799083106681182	-0.4290861616572491	-2.297484038667829	0.18090749551159765	-1.8740157934120585	-1.1787395630450308	-0.5338115323981123	0.8198508265998911	-1.0898939294693393	-1.6343208614286309	-2.3645519169370544	-1.1914616851690223	0.5664443160044473	-1.3217433604764444	-0.5340253597963186	-1.2267583879116486	-0.9268541981877796	-1.5994860836969544	-1.39694046041675	-1.5103809541655113	-1.6690607082459692	0.9140893105245438	-1.072009467684731	-1.4867924832544583	-0.35969942064394084	-1.1423052893767416
0.6416394851548538	-0.2536670663794217	-1.1629786151465686	-1.0165528281898881	0.26302123163018354	-1.6663698687592476	-1.3596014787190154	-1.6449506854771494	-0.9906962333446524	-0.48098200654715956	0.42243187773790225	-1.02094128785654	-0.1288478995154002	-0.13108236320638622	0.0720757499590885	-1.6660050227410574	-1.3027881175863847	-0.31883234209816264	-1.8305198941443355	-1.4029640920773239	-0.6317190941227492	-1.492064902471734	-0.2252107768052407	-1.7070530896981326	-0.3226638158756876	-0.4171939512712042	-2.3887317346021546	-0.5911169449310008	-1.7262355975495454	-0.35161095033918927	-0.12872174320703636	0.8730331820550199	-1.1018913447354626	-1.3830787264720439	-1.7360127926146913	-0.9902473097045509	0.3958497944284383	-1.563849041516906	-0.7700479258328996	-1.3015404177898502	-0.7461954052533581	-1.2063313415419419	-2.232339506703037	-0.9781281038791112	-0.9262449649280655	1.4297503362598862	-1.046185555521145	-0.0017310208514252864	0.07815790141313562	-2.140078095597302
1.1221833215874741	-0.3401560578208914	1.5356754303684175	-0.002731740186211063	-0.1991440985754615	-0.8331947399779082	-0.8865830251194692	-1.9015086047346645	0.32718671484639084	-0.23615934641841368	0.9324174372448252	-0.45613210942483895	0.009423430325093627	1.0479326312388568	-0.42411823104772584	-1.7988356067457494	-1.0697849954975418	-0.21883227226748456	-1.0545849690448883	-1.115628403282274	0.7463171613331324	-1.061388115997638	0.534288066295248	-1.214990764953604	0.05356651294431524	-0.5595426856101715	-1.3881683322748508	-1.6226029633034535	-0.8106334590173857	0.23126902380362813	0.643763596322462	0.6043621843445542	-0.6070636470010583	-0.8633259221158733	-0.9436680932362399	-0.17745379999890729	0.007511454422469172	-1.4050345235469877	-1.3048728804244454	-0.7854602347659521	-0.8890573724173124	-0.24146267382801004	-2.36071838000207	-0.41178020688887834	0.030045366429007885	0.8859262971184291	-0.7643304371574644	1.3337724476144974	0.37790835253032956	-1.996460450111674
1.2244231771410092	-0.6187454537101784	2.349306988577003	0.8643244561431852	-0.05817888971542461	0.171251700230638	-0.3780576211836625	-1.4340746051116224	1.044120121080501	0.5351982633081902	0.6510008987987188	-0.39846655710461093	0.012081029719974913	0.7802987344966766	-0.587303861911774	-0.6581782417955258	-0.18825444603774286	0.01680405617402928	0.358025458826519	-0.13961005360198012	1.22479032411134	-0.5553916404947766	0.6804275747606888	-0.2502370446753822	0.5105304196359403	-0.07663731874403946	0.1105348575755113	-1.4356166958005123	0.4910430561233992	0.412218305839337	1.4477842937154217	0.17118843695167954	0.5158412773505319	-0.0025752443763523455	-0.30277863193265203	0.681461695189517	0.3396089609073184	-0.6138763096618524	-1.0072451225523453	0.4548648150595984	-0.6421039572910884	0.3748029879718609	-1.0723541831604304	0.2374150330453189	0.7282238776134347	0.4083428887301695	0.1018027432715603	1.4505346961737473	0.964608663916625	-0.3836613622717884
0.9079280830656539	-0.3500344348069456	0.8574484304530005	1.2256225222111419	0.9068624402474278	0.8016130873148882	0.2806289114256182	0.033252894816881796	1.1897744073382586	1.213585072770898	0.543923150385824	-0.6457798855176952	0.22664856363695898	-0.267353647479886	-0.3638139676801562	1.180584314149669	1.1304363117286793	0.6472280101136041	1.426070298974994	1.216810496860737	0.5187094510734487	0.06871053408078058	0.35154392070658036	0.8784414928872379	0.9345868341140062	1.0792185960447724	1.1126225443355906	0.08637526046629927	1.444959632329599	0.3991671831940535	1.9167717380655493	-0.1352322121265905	1.7577662846413407	0.8903128835042803	0.15779304177207665	1.1273939393110575	1.450008401799135	0.372993108985655	0.5150627632209713	1.878723228032358	0.420314060428715	0.1902632933751528	1.0290892702052508	0.984585042045214	0.9743993948281333	0.8437338069167253	1.3344106856024334	0.5993219099817785	1.7573826230612053	1.792895938259117
0.2834981643189308	0.48364833190004153	-0.9433608753415094	1.2493599674142928	1.5767488488157047	0.7756032531949038	0.8677617562681941	1.7234526205385376	1.3405288284650823	1.3678877051439402	1.2091394180719741	-0.5939975064044594	0.6482758861557117	-0.6521540704466512	0.058026201277080136	2.419585382823118	2.124196157305654	1.3540413204615043	1.5242504035106248	2.149897248092217	-0.5360267012506319	0.4863786182426606	0.07913495157590168	1.7702329025969328	1.1244164453851246	1.9479058813891135	1.0582067310389025	1.5259309215213885	1.552103144395539	0.41293148549797776	1.82462455533152	-0.1226056067087953	2.3084234584367103	1.3648765663008593	0.434254033900643	1.1422859384346598	2.3254598337669212	0.8291231628511019	2.2177000848743633	2.6814154469036295	1.8119385719954173	-0.2964790970988579	2.46954162864809	1.5934818332979448	0.7372515545738372	1.7656661585101034	2.1847885180501607	-0.10034051839263912	1.909643072373268	3.1206494586721503
-0.4869013313122934	1.1673481295186727	-1.0959600324587255	1.2079180967881449	0.8543087805204744	0.34672243884366766	1.0462356183969734	2.539000734094386	1.7721766541599122	1.1125253952560508	2.1292685732503234	0.06871896550748015	0.8245280905928767	0.12951341539421107	0.3352601015987446	2.2536094712566768	2.1040719091099587	1.5209763201480693	0.9590990106252097	2.1257515221187964	-0.9232921041507915	0.49033672798143574	0.2646403391216286	2.0917390122044326	0.9614575320827207	1.580814465159272	0.2855187757521472	1.5284897863713287	0.9950883069310269	0.4923707165817057	1.1940171639992858	0.1594994548254045	1.812765175159912	1.2963548698586496	0.5196377956815572	0.9920193304081156	2.0883583108252495	0.5461751415598293	2.625799340375279	2.53201277429883	2.531873945103089	-0.2626915705331861	2.368303225712089	1.7755528933675349	0.13210357375743323	2.0082983281886513	2.0685880438907454	0.0429400224719756	0.7477681498301503	2.8939571126298573
-1.1925548944000908	1.187048088568932	0.2085688049613791	1.1318246963708163	-0.8639863050475677	0.096436624945894	0.8343799917392306	2.18055635994454	2.1099624362910716	0.8087165319819025	2.2976055927389765	1.0419862644207762	0.45978784694055475	1.132601521797838	0.2644059194444333	1.125566295555609	1.1671184449542378	0.9505002623811786	0.6075979694798234	1.4201742824336276	-0.42683776321036243	0.4524091705231989	0.7908668782570125	1.7834664261969895	0.5864044850436859	0.1751329771489533	-0.3072284355747508	0.2692291123382449	0.5038194819164873	0.6052014904976524	0.3579425113386985	0.5089759428583518	0.7889141970130099	1.0141164648752814	0.6355900149806474	0.9114230484179036	1.0454329172145014	0.1082441718658241	1.4497870100839392	1.8488057593551188	2.098871903650639	0.4816188702166266	1.294022914407918	1.5392972388749346	-0.4471989415166825	1.0783712887387427	1.2128879117548577	0.6523899699736211	-1.1786898571927202	1.642811073558734
-1.5783378304603122	0.8615713393212072	1.1983735774704967	0.9437271678278951	-1.9516129714132144	0.39428318296239023	0.7046019422204363	1.3747937175453808	1.862569112238424	0.5626755866707989	1.4530631611465632	1.7055715713429151	-0.08627197121026588	1.1910663472143985	-0.0053643167771227525	0.21933491236105324	0.1742405941475813	0.1707658801102177	0.9998671965132612	0.7817393783697428	0.36009708341859975	0.9744187906988485	1.1201201886184955	1.1424373501685896	0.30727042906407986	-1.0434377589648058	-0.07892742409536362	-0.8355839332550109	0.6963081786635941	0.7623262870377677	-0.1606829343545471	0.734625035088602	0.18949781996365478	0.9345860313976674	1.1772582624485597	0.9765138629489643	0.25057702401057597	0.2638098452238925	-0.09818528530375392	1.3195327482021406	1.069469907708707	1.2944627607447028	0.5377430050820062	1.1880286532722992	-0.44793756947055974	-0.2160903409845396	0.46774170437196266	0.8822108159110316	-2.3803357676269563	0.49323409461484935
-1.4767233060899398	0.8488013695371266	0.7861673744471934	0.7441708130002264	-1.3113399401545662	1.0510278346304005	1.1091000102907567	1.013459171366412	1.1142948216921718	0.20516687274136383	0.4189460341804668	1.6321309928733805	-0.1454077614326028	0.34072322128163696	-0.13882494660673037	0.2614886757623478	-0.07499514222210754	-0.059942228892896715	1.7981641869579397	0.6220746329948127	0.8076087876144642	2.057044830184922	0.792472037861682	0.6124227742397912	0.2901218293105628	-1.0846143936915351	0.8268036721811152	-0.6986770218739821	1.4972468888825048	0.9180046289664325	-0.00944003407243767	0.6976111236306234	0.49127531757130416	1.1352058065977144	2.173837341994668	1.166896544113902	0.20489845283327715	1.0995322449241238	-0.6536350901555411	1.2188283344907211	0.4505613313994897	1.4188099309304174	0.6843849830128345	0.952971188784514	0.3376022011837206	-0.6487534181907134	0.4258765808858725	0.416802764609211	-1.9250045862358118	0.08612718228355783
-0.9977661554951782	1.2078535702623876	-0.2672485689791684	0.7556934766465512	0.3918669775704247	1.5244463751555541	1.9395676540037325	1.2486185500928888	0.4954157282371838	-0.2438989593352807	0.1527300761242858	0.8627961811598106	0.4300591421396126	-0.26815696790362875	-0.0171256287481099	0.9148590895154188	0.3943198316848775	0.4829831199271547	2.1853483932565156	0.7070673680094597	0.8042401715120949	2.8926151043284904	-0.1207892234881497	0.4206913410019317	0.40654990646866596	-0.1725516525858991	1.7026491557326677	0.40712238751378094	2.229387750091583	0.8637454735412934	0.6644252078932004	0.28998435989375837	1.2579728464477895	1.3445131416996177	2.9235298695590286	1.4322873646439922	0.3878511716879463	1.9628796512536155	-0.09238549570783106	1.2687255593387652	0.6721169894600038	0.7674987315484734	1.154093535446484	0.7689000882871986	1.4128008811881663	0.06814946872130999	0.8377786226261537	-0.24879455049107677	-0.4480147416480984	0.18023649984672077
-0.5312016421867374	1.2974765443732572	-0.4695528286276167	0.9940825298769586	1.4245164977984957	1.4649598596053137	2.5572787657681837	1.526016417248587	0.4847307561156163	-0.33924401899014267	0.6899804669871484	-0.15068612546141555	1.0156118871034354	0.20280413270406217	0.10972064111769203	1.3091903520586743	0.8722070149876138	1.2908255890311837	1.7190138009230702	0.6595314272295565	0.5734489434590476	2.6892485183906207	-1.0128044704671764	0.4432543845230125	0.44357315102724865	0.6110580753552913	1.9631150568434736	1.3440312692616339	2.3119764508381726	0.4096727003454882	1.2999988824015873	-0.4662240989324701	1.6390343289112304	1.3011963514020073	2.5183854465133275	1.680056261093283	0.1309654772936608	2.1977613457433915	0.62009042636114	1.1157332106428515	1.257668279689241	-0.04281535042564645	1.141150080569686	0.5050872959419789	1.9311416692160948	1.0143019418103492	1.0011284978848838	-0.4006856766775008	0.5639030929255157	0.2220428168920436
-0.43676083648634534	0.6842777836834735	0.5966555525326063	1.1749527526884904	0.801519820158451	1.03279511302314	2.4042767929049207	1.3619066682865368	0.9070429386902692	0.3201799677572911	1.2390917144077935	-0.791406132333025	0.9240253689445282	1.2771856344048576	-0.06238528741236198	0.9909137492341575	0.8288112765834164	1.6624170216321374	0.7640033173103375	0.5383583954737584	0.23758991182395264	1.5899003726322705	-1.19869130860441	0.46276101385311097	0.3986980222920881	0.5232769869898792	1.6033112789642248	1.3481852241899317	1.8399939463707926	-0.2802800345017058	1.4181364881419345	-1.2572144666208251	1.2437605425128486	1.0306330018101262	0.903154977978435	1.7461708869617956	-0.44223005893304557	1.8239108066322667	0.7571296105131304	0.7901381332616176	1.4823922362966873	-0.33600106099985744	0.6739112102200053	0.30430749920715106	1.5212352816152208	1.1410275622831803	0.6546989344483122	0.1926168325847045	0.4179554707640598	0.08060333268281845
-0.6637296171888046	-0.1327335233526354	1.9194150937556553	1.043910463418289	-0.7629812470807094	0.678936544865072	1.5513255641777641	0.8689753219004637	1.192227262075326	1.40857777999997	1.2055918624826945	-0.604899614978302	0.23318438388986798	1.7584518732376782	-0.4854286801749387	0.24763154837764265	0.4933252358965286	1.357075112349645	0.10861018601341187	0.6977356402502377	-0.19696463353389526	0.5325727627119607	-0.4610718043871015	0.49842551668073404	0.4459704584753894	-0.15919737849146184	1.0570554560600327	0.6254498149588797	1.4150509745458726	-0.6716982389538039	1.0348618400862923	-1.564004303259592	0.4402076854961956	0.7609667667597149	-0.7771839809185956	1.4225309788562204	-0.6819125725159311	1.4112107659113935	0.6008382303295268	0.6094972141421632	1.1797014535115478	0.039879794687706784	0.4741850701147015	0.4843923239206041	0.673837319811211	0.41037452354451254	0.294746378637705	1.139705073426452	-0.13077542000116896	0.07412172671180532
-0.7320403659657304	-0.19718412114117204	2.3108670525796864	0.6964587328561017	-1.6896968614072738	0.6604019534287734	0.6092035968143823	0.49535334406730674	1.011659077201499	1.9241267366023578	0.8061333276916176	0.37174219022091926	-0.30027367731285753	1.1378012326578013	-0.7865700573498436	-0.3793585735822531	0.4886311092734619	0.6948967757692777	0.2065497966561356	1.135142817280478	-0.5337451207343006	0.17734767930057996	0.7509532275888465	0.7622751977482416	0.6034283510876379	-0.6098890891035323	0.7182742451553014	-0.10389401205193245	1.4140615790079847	-0.3356734970526135	0.5531991260282394	-1.10459792318672	-0.17832317714804163	0.6543032708431135	-1.1739245375592469	0.5613379714066625	-0.4340258878520314	1.3727965080364994	0.7892956956135428	0.7149512588882981	0.7798256210182926	0.7109379943560185	0.8932812879591746	1.0492067791388706	0.2044839535634334	-0.28777348626199545	0.5238523136426074	1.7993320500782974	0.056153911210348975	0.370585952350714
-0.20346427357086835	0.7427275656188845	1.600696975151923	0.42724064575796283	-1.135651605106261	0.8106203058865601	0.12705122625495477	0.43962880456852643	0.5208589967796275	1.144748740401089	0.5692397469745816	1.5032052739826935	-0.1480485727147368	0.11691358657863378	-0.7220206775790068	-0.6790491301993816	0.9906882505505489	0.12152199847023444	0.7920698137729526	1.2723151264539234	-0.4088090562568022	0.20762043949032924	1.6217094375652579	1.2635751629968515	0.5815329217168997	-0.4067217972222572	0.6451587300668101	-0.37684461901023697	1.527200956156191	0.5414144832192406	0.2803249085594632	-0.22751218785126875	-0.4690370688250351	0.6789415445572505	-0.1284376160642801	-0.7618877675230895	-0.32249508223230433	1.5304099854481115	1.2555457397932421	0.8592170108224323	0.6553343410204362	1.1930736180432533	1.3634891136485747	1.4671216122637323	0.3807765931576011	-0.2416070981561501	1.2208276281240635	1.7225657662940244	1.0453283344104862	0.6146471780600417
0.78897681567124	1.8214824616366594	0.5197624222010575	0.29346034196022147	0.29524190067953365	0.7650694996936375	0.12328637609962537	0.48433865216904004	0.025543821964789683	-0.5022729269060554	0.5113645921439837	1.911085625450409	0.37523472099171945	-0.29441229405737046	-0.4937910971644369	-0.8142496058586102	1.4366948019865091	-0.20274889467811374	1.1719759654548698	0.5758405821434505	0.21079036755848507	-0.13641927718523203	1.5444686038771551	1.5879544699099364	0.09816259351809954	0.08228133571666817	0.6451326839392199	-0.2805895243304596	1.1132768726398787	1.225247347444195	0.13499354341650868	0.27763488175790185	-0.774810574814626	0.6935548686954163	1.1080410392521587	-2.1230339342407825	-0.8505879405932886	1.3973360764007856	1.2213835707906546	0.698286557731816	0.651284712960582	1.2282142813175057	1.078665016487826	1.1320850865091803	0.704878791967163	0.3002408891412393	1.5577926364990822	0.8965609195945643	1.7263705241647571	0.29251481009846064
1.5600529713644569	1.9488637220509801	-0.2358735593585149	0.0143407501397766	1.272510234650214	0.3553735024417956	0.19166514269744034	0.3437534552163113	-0.38959149348247324	-1.7314308694718035	0.1467328381791502	1.1566806884234484	0.5231719942931844	0.06478871491364735	-0.5102828782979996	-0.9603244406992284	1.1378021070998614	-0.3964194374402096	0.8535501702374189	-0.709928153728463	0.7454606430602978	-0.9797969653981774	0.5551276605240619	1.2331835718868165	-0.6930024953541034	0.16356867083661517	0.5118260245202902	-0.2033603765807746	-0.00809721930899941	1.091232590441972	-0.15410388118815663	-0.08758996317246391	-1.3522526780017794	0.570094251046503	1.1604847050133984	-2.849160976845681	-1.5698809628400867	0.7640967452180051	0.24261993235714577	0.19197540025524537	0.349885595659928	0.8097184950056144	0.010356043851555065	0.05513109210248581	0.5549239762562022	0.5235443191076541	0.8917487847827086	-0.2277084954308686	1.1224891890579087	-0.6186405146408269
1.5227229475088817	0.9777754861888743	-0.518430206162903	-0.5878165438363074	0.9953351853550219	-0.23423299236215153	-0.009662405016645842	-0.003914078607326434	-0.795394062620783	-1.6718612445391372	-0.7076341592746407	-0.32800446737206274	0.010716490700378344	0.4526355891069139	-0.8616522203963932	-1.08798738455732	0.0807102249546916	-0.5847861710198631	-0.059164951360534325	-1.6777887150928983	0.5242892761983867	-1.5651199532745839	-0.691369301738632	0.19455220474486443	-1.2448467909257406	-0.46836447884881327	0.1464496432441172	-0.4538500710111174	-1.2300868424409268	0.21150210230041733	-0.6585351269983766	-0.97976558006617	-1.9317084233144035	0.2432501971058987	-0.06829795225364971	-2.4323009436538157	-1.542282032634151	-0.09741927902598127	-1.091552780168114	-0.3827700368980805	-0.3400048275370149	0.062496708286915024	-1.035276829975481	-1.0488007049792136	-0.10858099984694126	0.04181092625757349	-0.47990340677088067	-0.9459545361147348	-0.48209393758353186	-1.5266795715106203
0.827145641948115	-0.19754158268435654	-0.4669634520255754	-1.1653656812015667	-0.20458815165650304	-0.6492662362405213	-0.42526694572204166	-0.3770949383489598	-1.1138888562420213	-0.7580029301244768	-1.4918183388587336	-1.546343880815645	-0.7012576556270997	0.20115978947058175	-1.1524639290300274	-1.083644890739771	-1.0004506599910084	-0.7439410572203351	-0.983573939816085	-1.6610037083366622	-0.370189972116958	-1.1618465718244737	-1.393508822095007	-0.8950811468747629	-1.1621682934145081	-1.4541289652506486	-0.4339579619120257	-1.0290822052075757	-1.70084793954228	-0.7341759180830781	-1.1515505299559237	-1.4917358500002769	-1.9304046762334113	-0.2544827951515761	-1.4097563949049174	-1.0023675398703769	-0.5721917906066725	-0.7572308519543387	-1.732705107241767	-0.776719094200189	-1.039306054867231	-0.8027962495255451	-1.350800888536015	-1.4528955420155922	-0.7599203576692457	-0.7143466274585598	-1.5585377044891573	-0.7591853631238292	-1.8691941353875032	-1.7728138124942303
0.2629391162293604	-0.6506686827036546	-0.15771129099305312	-1.0832502844738194	-1.2732617270098592	-0.6588504770329058	-0.7148289044965903	-0.6416802240398068	-1.0964414897870691	-0.21269054747964017	-1.512692647298325	-1.7671504626494763	-0.9976015821364871	-0.5431430734745133	-0.9137683244352873	-0.9115200053630322	-1.3419149716591323	-0.7813151237319077	-1.335812650821978	-0.8788340141672718	-1.0216745297477434	-0.003218487483825377	-1.1805719657310287	-1.3126465948993509	-0.6197936757055194	-2.0634361731343867	-1.0709308487931972	-1.5764130632635047	-1.1707896385652816	-1.1004860492692756	-1.3675388831172726	-1.037598131065369	-1.0460116717407626	-0.7404742073306204	-1.7512740108618718	0.6257983680911905	0.42401945716364065	-1.0274668591077611	-1.3046069850013005	-1.0051964338660313	-1.34293914945167	-1.4749948111791729	-1.0465547377830626	-1.1289828006420073	-0.9164391035661477	-1.0789454336020232	-1.6042773242524224	0.18647545932381104	-2.158027976812682	-1.2018526080766228
0.45802613940839554	-0.31161769408550205	0.30764770879472414	-0.1601985161703803	-1.3260848584524725	-0.30728361077401656	-0.6162954746848648	-0.7753957084932876	-0.665969936646504	-0.6666129308608544	-0.8490540274844144	-1.089831851972899	-0.7737991078655228	-1.139038599279081	-0.12411597551685644	-0.5771482146671637	-0.8511731476536151	-0.6636382310059253	-0.9743250139101892	-0.09067408855033438	-0.638649767579173	0.9089257700414602	-0.35201248404838614	-0.9234996725186772	-0.13750622050046882	-1.7328954579835223	-1.4578050354765513	-1.5937577403749592	-0.24272670245375058	-0.7921875039620416	-1.2559044878795473	0.07444768551128741	0.42831645849061456	-0.9319009976677542	-1.1132947422736708	1.5188631486967523	0.47015793726500266	-1.0198810941554122	-0.41405033519406204	-1.2089928571105375	-1.2477180199390057	-1.6189520858937152	-0.7176839862341529	-0.675978414082011	-0.5708682005380546	-0.9050895330557939	-0.7740234034772382	1.140008391975784	-1.5113291416916976	-0.16414412042684182
1.2123267915320002	0.20236480795664216	0.6030415208178153	0.9530391630101916	-0.2816627224928129	0.1367881109252941	-0.174750942930042	-0.7473564309180474	-0.14472287667204306	-1.465378206459086	-0.335878019505858	-0.20765621955029534	-0.40448484895019243	-1.279921112247322	0.7475734334301809	-0.0541959103563464	-0.08588809553654185	-0.4283799613239443	-0.2817353423875776	0.26116164239525197	0.5025656018763371	0.8863645418987904	0.4078841112611905	-0.25527759835575187	0.008126921197470636	-0.4727190430591833	-1.308985158049254	-0.8598151557400884	0.21845858320601758	-0.1916831597268626	-0.9557109030043223	0.983881991548021	1.8290049541805486	-0.6704606780101297	-0.35532826047499616	1.3487466971440483	-0.30589792632261625	-0.9222104531081975	0.1381824558786583	-1.3941725546103192	-1.0454471664099791	-1.0715893759946975	-0.6212163421370746	-0.5954275480081196	-0.05021664088131873	-0.6047928766594218	0.1686685892440624	1.3672464559652817	-0.6404077862179643	0.889721370761815
1.7102973323023258	0.40491112154764525	0.38143982426511264	1.3058431750209432	1.146762609573569	0.3509260907244694	0.33388427707754736	-0.5067766104961892	0.00362670808290963	-1.4566374166583997	-0.5801863314472685	0.3172897250782686	-0.21400372429061365	-1.2437141327439645	1.192072102254783	0.5955645093673478	0.3513201110048837	-0.13402833055415078	0.1629158585775074	0.37017938810495965	1.2983481551081524	0.22255106938377212	0.5875192469872957	0.091618388155704	-0.0029147694399508832	1.0843435941350927	-0.6513543880341444	0.22613446423947497	-0.13168032291271103	0.2974994989910187	-0.622063390143227	1.1364304776555207	2.5645694208056367	-0.12952416591218552	-0.063899246770045	0.5666052628081083	-0.8815752638559401	-0.824240067250738	0.1789703079226694	-1.440131509750528	-0.8980361412682172	0.0001572144696406921	-0.48425328862473643	-0.8008289785122813	0.34714747452515726	-0.5519180710017364	0.6373262016058588	0.7937955476603461	0.05417176594377037	1.647612210045309
1.4005064984764384	0.3406987375359134	-0.29514348595517653	0.5939796614410365	2.021893647553633	0.15816887852056166	0.6452861315771286	-0.14823400201551015	-0.3486030658136695	-0.36479510308685714	-1.2379117113404903	0.46972839233468905	-0.20082525388102831	-1.3431974383100236	1.0820021714161907	1.0612385291411934	0.3082512314892379	0.14057508112903352	0.04930254368246075	0.5595494689692045	1.0307985605676693	-0.2800854178615112	0.19173547757582368	0.019899197333154484	0.06918807602826464	2.0607484303951416	0.09921745979695354	0.8582186198337668	-0.9281879831717083	0.5603775399703148	-0.3644959312918318	0.7265625148139615	2.375795505615938	0.28351748512617225	-0.02320073632776104	-0.1338438903685856	-0.6335315103528067	-0.7337146247144858	0.06866821130236225	-1.3536489377921688	-0.6951327005131811	1.140474394004492	-0.1095893843841412	-0.9036467119775953	0.4645237271996722	-0.6646188523805494	0.6382422408878564	-0.018079809823132474	0.6435717913447748	1.8454389580126063
0.5762641753584223	0.23565993945468175	-0.9294132466771068	-0.5151948847789785	1.8966561326172167	-0.331303352479685	0.6743388502494182	0.03921604362669822	-0.8728832925752139	0.8150244298314082	-1.4743542960897054	0.5238161755089633	-0.2524356921475912	-1.4098102985201495	0.664519595350456	0.9404722021143869	0.04662723343018062	0.2823329118665276	-0.461435298927759	0.7267058928414011	0.1372167371648661	-0.24721554985643968	-0.39453450772913046	-0.11179120969299564	0.1037340366863651	1.9623192016941644	0.4818769689051728	0.5684882321411288	-1.5863651812792559	0.6984065220328725	-0.28915662097734257	0.32143375762067017	1.368765616500337	0.3047193533207224	0.23517311583575312	-0.4508834387019606	-0.03920126826677362	-0.6471527785938338	0.025365888861873034	-1.372535799176239	-0.35233239051893006	1.836151128340264	0.16638589769075582	-0.828981221175197	0.20415799493730158	-0.6375373216266872	0.5136528986914781	-0.5348251130569173	1.1725540015140832	1.2457103011837705
0.0220812935146151	0.07097360810022627	-1.0999621677067721	-1.0709920934514219	1.1366283113233884	-0.7514446507249638	0.49105259223026904	-0.1707751724230718	-1.1642977915063686	0.8625261086335397	-1.021322985781389	0.5548775326271836	-0.36133301636193016	-1.0326372649524467	0.2626861846159263	0.18890910014003398	-0.1250581684584506	0.21134536890103792	-0.9730633937102872	0.4986215268127386	-0.36942400028743405	-0.0008576672367963572	-0.8174156048331531	-0.01765790674987084	-0.20325220369660374	1.0914039822498423	0.44770615110769435	-0.22774525145396057	-1.8614372805823522	0.7953474307844162	-0.44491678088915787	0.19851496356960135	-0.026371437598341374	0.06701139490951316	0.6795527401319688	-0.5333951853324558	0.07301003878867837	-0.5553111690310638	-0.12308286532085386	-1.7090433700940961	-0.0795032279394685	1.7801088223864792	-0.1310425826051282	-0.9310273810337371	-0.4062348064416571	-0.4250872853815068	0.4649899168751735	-0.7817909154165754	1.3853560092982846	-0.057599307700444864
0.14488528075807147	-0.301077858871687	-0.8988887813806234	-0.8166314478807629	0.5599085738595185	-0.7372200550610644	0.17022654677700777	-0.6512804598663487	-1.1529376404109026	-0.34175435223650963	-0.4904848843376238	0.3629380817023436	-0.4781480738803808	-0.21971061424013474	0.07733813901311207	-0.6711178265946479	-0.11930809109120372	-0.019256238923780016	-1.2781925925593471	-0.1595268863114374	-0.10334376525410718	0.015813313872484535	-1.0012176176000633	0.16392302988360782	-0.7823956129911144	0.3115296162782144	0.3744970881414548	-0.5822240964673119	-1.9222248408648321	0.8167155206939548	-0.6812194464757255	0.167178188052012	-1.1820227840628803	-0.08971252607485902	0.8118686716859888	-0.5401863907227828	-0.33389481906167295	-0.44376773686561105	-0.4989783263764589	-2.228277952548138	-0.1919057398520928	1.0038077344734875	-0.8905077765703207	-1.4628986886484712	-1.0303186098244648	-0.3196270116389383	0.4014236662357201	-1.1305893734732357	1.0869621909827605	-1.3984957195160492
0.5699295977833301	-0.781079217673754	-0.7589139358401028	-0.40868341586003754	0.6725715635915894	-0.2505980158171863	-0.31946730241633314	-1.0112698252718184	-1.0724145129105747	-1.6646884273916764	-0.5706971890775845	-0.1526456861639949	-0.34786995597538717	0.4411366151462106	0.20665851635966048	-0.9707885415288771	-0.07422090551162154	-0.25265567930609145	-1.5110208681387636	-0.7712385307952162	0.3181201897425259	-0.21110172912551253	-1.0405716779022884	0.06821076059085908	-1.071313294605475	0.2775988291241704	0.5425468289126395	0.0008447513950449804	-2.001914475989625	0.6710791155329601	-0.6922285419931928	-0.025927864699541614	-1.6056605974927296	-0.0484831306128651	0.3435091273719884	-0.3848765403652583	-0.5038269577138137	-0.3569758053253569	-0.812018725156557	-2.4968286967711295	-0.6813326712364836	-0.1804509472001685	-1.400545183934357	-2.10978175269095	-1.1512404390151827	-0.5626833203564781	0.1468751463428089	-1.6687790618597966	0.5501671481313026	-1.9098570307336198
0.6106796151065619	-1.0642301509649492	-0.9232163329226103	-0.6613869880182984	1.2044239561742365	0.3309211757572143	-1.0561899121137959	-1.0207407148865035	-1.0867454692886576	-1.8843439340343398	-1.1530124515941447	-0.7298811828903286	0.2001782153484495	0.4144234083606455	0.6678631316386415	-0.5844265360852291	-0.2132573825748056	-0.40414386822988574	-1.8597455686466802	-0.9045873938306898	0.10950800980635055	-0.4219131308136004	-0.9697519824702925	-0.4469929585761891	-0.6351656954752056	0.8400061084255186	0.6743664557911271	1.0151954932190308	-2.1021566128580607	0.283795584368503	-0.3490324336694122	-0.30764539806835156	-1.3336145729267517	-0.05959339987944463	-0.4355865254063063	-0.015240561861678189	0.0059506213411756985	-0.4273990924541631	-0.6957190273078553	-2.19850518735323	-1.1303692329743695	-1.3664453817166886	-1.159506018743398	-2.227109835820451	-0.6095398260690218	-1.0245009712812894	-0.346479679811946	-1.9994472132282948	0.28328610676281946	-1.3309014460896675
0.018053604224734152	-1.112370356588823	-1.2256241966303876	-1.6421193603030146	1.4142176492250123	0.5111804534458557	-1.965721760205407	-0.8572628130906776	-1.0752144242658341	-0.9019082838531373	-1.4718739209935658	-0.9854068521976915	0.7930215280978221	-0.10011083570157797	1.2902014471655214	-0.10010245916975465	-0.6781465556773197	-0.5694252154168128	-2.1850019457559555	-0.7362236791064689	-0.7309453963635905	-0.5859097302998554	-0.7328243084246244	-1.1342498789365847	0.1971912361342905	1.2432126034676196	0.176300911239099	1.4990286827029127	-2.031724870661662	-0.3669478892282563	0.04122943936608145	-0.39456339589821326	-0.952647553703487	-0.40274034991970387	-1.0293433762903754	0.2519354771200231	0.6366541171265696	-0.7478831075342032	-0.2929964474051807	-1.446694883991662	-1.1362960535456685	-2.2375039806200574	-0.48869799545481746	-1.5342177584458627	0.04855299127893438	-1.3395387290662593	-0.9895954030281773	-1.742300547040323	0.39684357407285875	-0.3573283723227291
-0.8383107041705575	-1.3323649887113125	-1.3673102684260938	-2.567558086415585	0.8635233096990232	0.12148879411959179	-2.6947352727914216	-0.8452308395625029	-0.8174223741221547	0.2416428119925426	-1.0265743702598884	-0.8588637345152835	0.6780572460115128	-0.3059168403699952	1.6768477910603312	-0.19948147695902724	-1.3710777587188507	-0.8881964224610184	-2.0360019466058485	-0.8393484778470635	-1.4874760475755995	-0.9493880271957617	-0.35208044583708586	-1.6043422694200487	0.5734971255680069	0.9312310852739986	-1.0875703566840431	1.0859104415336338	-1.6214598073050548	-1.1803936486074436	-0.02239841433711643	-0.20049795177975124	-1.0591512292368137	-0.9789534522079811	-1.266481183909269	-0.025778123044621553	0.5207790491652118	-1.1922203815742567	-0.18777140710156673	-0.6293852031577979	-0.7495892336219903	-2.631307545962839	-0.12578822545013452	-0.4337643944327073	0.015396559085151893	-1.2776528157968112	-1.6361762445547052	-1.0704938540024982	0.4415498936236875	0.018229818696281992
-1.4632804819178078	-2.0544749358746075	-1.2346542317204499	-2.574195744597533	-0.14228087198954037	-0.5197452674940038	-2.7746529434964233	-1.0088402816297704	-0.29701676277464095	0.46772622395054886	-0.10559828809804114	-0.6643456482761204	-0.3895763275411566	0.30884810554499514	1.4600374621883576	-0.8909433950322684	-1.9101098538195047	-1.3010233127732835	-1.1118035934954165	-1.4113933543634734	-1.5954547100101064	-1.5397703849737254	0.002072689761457118	-1.654858404701403	0.08682638757296995	0.10833055919627663	-2.3906062781783004	0.3671148281283164	-0.8368869044056553	-1.8556535621569386	-0.6378315470785396	0.04294816102366664	-1.617348658812656	-1.3615178287917324	-1.2841854028556037	-0.7760978545529965	-0.3346235858206557	-1.4449313550429987	-0.6358511668520324	0.019453917325040735	-0.38903162735933616	-2.4853193876597044	-0.28465730584454724	0.4226548807864982	-0.8641129925481662	-0.8911858839764658	-2.09841179686175	-0.5535771443511441	0.018994751927749867	-0.4339428058675611
-1.7295410439191934	-2.9168806357643406	-0.8809363258078244	-1.546360436289873	-0.888252105915914	-0.914133034929092	-2.0278742956995903	-1.023260724271963	0.26304527064869854	-0.30736746141243776	0.6573366985406615	-0.6559387924284895	-1.5680319335141168	1.3201620726473258	0.6833460883253478	-1.4524165715809552	-1.8516114624325866	-1.522500320203971	0.3289520650877947	-1.9213764955605397	-1.1575797943899009	-1.8739469824284687	0.1932225960309577	-1.3510199193203263	-0.6694420071785561	-0.5260882078949493	-2.7027320939006967	0.18031683805944487	0.24216532064072	-1.9830903055505071	-1.2397799708018464	0.11444854541737434	-1.9344706188863436	-1.2791771905111413	-1.111606404189872	-1.2619740582550727	-0.9422679566733348	-1.2939808763120644	-1.076108493749176	0.611249320513504	-0.3334621807867203	-1.7870414658672211	-0.3811683324082385	0.8016045774259767	-1.7704239709176068	-0.34939573256362194	-2.1623599114764853	-0.4885492154402959	-0.5829639418387824	-0.9160877987855135
-1.810945650368064	-3.0560856716845346	-0.36888322667755175	-0.19334825032925587	-0.9628221591685481	-0.8614071340703744	-0.8464410131069022	-0.6486623025040816	0.6316545097012738	-1.1885427287818353	1.0068851132914753	-0.6643958902075073	-1.6166338816153052	1.709386999918447	-0.14254247420503838	-1.1627714012263453	-1.102647201598622	-1.3194341062811328	1.5923161402728394	-1.6744626524782669	-0.5749934751620509	-1.4059501110806458	0.31369775533334776	-0.8852247889575876	-0.722500537963245	-0.5289625206975767	-1.7099754766050324	0.6862534000222524	1.419080241785992	-1.3666601779580447	-1.0963028690147567	0.12306996490242804	-1.374533463958866	-0.9539223233445324	-0.5714540570630932	-0.834058049937084	-0.490909358195462	-0.8825929550993973	-0.6648908169855613	1.3526149780325116	-0.4029112483403899	-0.6406876391279255	0.20657616482899088	1.0237331195118702	-1.705384316626441	0.2283887087589522	-1.7260269641819532	-0.5898081527630173	-0.6021691981536952	-0.5080086619912618
-1.776671638404449	-2.046141946751258	0.1769616959880836	0.6252083715107043	-0.5849523248627885	-0.6288727770142855	0.013831495040986167	-0.09858688477993072	0.74439540693408	-1.20994686398028	1.1374140832212518	-0.3017985842160507	-0.307159844850721	0.8855485421880811	-0.4840554655212708	-0.03495390729245765	-0.1218027013133652	-0.7903961201524052	2.104943939920873	-0.6530486740870857	0.015239582739184443	-0.24673565627810357	0.5693702419541373	-0.44161434299214286	0.1284788770789629	-0.10801616511592489	-0.17905272716565487	1.2773869674161478	2.3362652556188026	-0.31150189041794196	-0.09959759653286156	0.36129218253709483	-0.08461641362138853	-0.8675678836072707	0.29781805953273416	0.1961270807386091	0.6714365379600066	-0.5958894514571742	0.704625631547858	2.186494591419581	-0.19855635576503344	0.6166006678126443	1.2919760295346234	1.4711406835963843	-0.6091994521456563	0.7329431211171104	-0.9658967840961995	-0.44652013561048265	0.2897796573845141	0.7377966012221263
-1.4710342692904268	-0.49507942769610236	0.4359038107202563	0.6138606370324166	-0.27283965140492633	-0.6492416763422366	0.034617938481451394	0.14539123616223737	0.6467860491866195	-0.18120641748788988	1.1716991910458592	0.4874288552707418	1.1076082923401251	-0.660968401492371	-0.3149708823663443	1.201125217706318	0.41098585750834227	-0.3000345012180941	1.8294211894044397	0.3721674421859503	0.6664709479061837	0.7661935735243743	0.9335073896289281	-0.15619206987573414	1.0011152033198067	0.21013752141813896	0.7809945013957669	1.3199450827770358	2.5755803153707175	0.49274418556009186	1.041153840902243	0.8496479424066861	1.0718961410931325	-1.2128133048598984	0.9469042628833073	0.7028345347857846	1.427923938096861	-0.6647159713097657	2.124208594475869	2.7701527994816764	0.4031779834341837	1.4632447391546373	2.0131026894162924	2.0901741674854892	0.49621112617170204	0.9881549167223146	-0.28821976830178697	-0.13400851392335625	1.440312900752668	1.7652073259730798
-0.8374636171953393	0.5048422942046743	0.09280872986004603	0.15024229163391367	-0.30920817572487386	-1.0618315913867238	-0.6101588650329552	-0.1272389330570142	0.375924896143213	1.248267168177736	0.9060039323350022	1.2190386649915002	1.1451043137396935	-1.748333918231822	-0.14308135013853174	1.7816250962922302	0.21576640995344262	-0.11418276075881431	1.1631007668435895	0.61354270571682	1.1392738956819415	0.8431986426288272	1.0308026680037463	-0.08822243346901054	0.9025444177840365	0.16828108534572836	0.7803999805667311	0.7930407275950477	1.9835141229739441	0.5013214493151492	1.4738566551393295	1.170663048765488	1.3282252320763837	-1.660256192686694	0.7353200507593796	-0.061258412951137514	1.1318930020716897	-0.9177469527373584	2.531609686587756	2.815237414560888	1.0831738355609266	1.5058714575315952	1.7895382810242098	2.446640825004054	0.5790150026321654	0.8666095881501492	-0.02370289975159667	-0.14024024681503897	1.7344412292369609	1.6145101367372423
-0.17918156482019224	0.5145953937771576	-0.6780030771631952	-0.18990837904372507	-0.580855696780776	-1.5502542578506684	-1.2087879359608293	-0.6024528521433063	-0.008557287879921471	2.2079240992187446	0.2164236235789361	1.3052641563060425	-0.22010033397515283	-1.5599163497106323	-0.45835223493494354	1.5259430929256668	-0.3234783693278334	-0.1366951987860754	0.537251305133309	0.05878070273244308	0.9183676280698043	0.03671081846720235	0.511900586450002	-0.16947241958626583	-0.10239357043236942	-0.05334759091898744	0.39560202327774274	0.15203848662955954	0.9516852224916649	-0.20942690715721488	1.0296548691082585	0.8706515631287738	0.7067552957555966	-1.69318731586637	-0.30903794903293313	-1.5260421862191922	0.19642886984100255	-0.9540201374800479	1.7634542334588863	2.392651086821124	1.4060371588223202	0.834872889441332	0.9441875616769588	2.2058314123811495	-0.2907265691350989	0.4909465194312584	-0.1535046697239938	-0.6652066449551405	0.6816226744874389	0.4342807944711495
0.09369788878010453	0.15625298899733314	-1.1036349389689526	-0.13984878463219788	-0.8430861709518138	-1.6144025238337119	-1.1395641109199068	-0.7605501241099716	-0.31942086279553733	2.27734561102134	-0.4965264835453531	0.6589169663496534	-1.424001052878027	-0.35344063713566487	-1.1793799226602075	0.8511507022174825	-0.5729542430963549	-0.030638950729491462	0.1835261823565048	-0.554056468914217	-0.08190180507090598	-0.81619272966944	-0.44457885990226087	-0.23179823704639813	-0.9029776584996274	-0.178859768735663	0.40094741643008824	-0.25814436073110036	0.2643488579493961	-1.000846879377327	0.31863032079699966	0.0035541367340915287	-0.11179570895387202	-1.1102708759953155	-1.3421342970977441	-2.2666662865711573	-0.5330059750631392	-0.5274253335817048	0.6356834341369126	1.865796261399391	1.2479385047163922	0.03866467957347955	0.2793170248475022	1.4696192721218524	-1.0388542746242744	0.20660013971708183	-0.3623807728138236	-1.2077964610268017	-1.064991149456773	-0.7009133678881734
-0.03882944180972218	0.3107778874876475	-0.4681956843399448	0.17643245858857895	-0.9969954194705063	-1.0027050821517454	-0.35529590454037807	-0.38179777612755134	-0.29955944904841997	1.6971290431290864	-0.5678190299726429	-0.21738333663286905	-1.0154234103624942	0.8208034130088525	-1.7092209463794363	0.31726485458314985	-0.29666131813185026	0.4298669982759784	0.1865573689269292	-0.473897540794031	-1.0745434197498642	-0.9136173688508729	-1.1364525007163113	-0.1557593576071638	-0.5610082539016652	-0.18892343691980978	0.9109338659106897	-0.47909879183818427	0.4961231127842808	-1.227988045060727	0.05671914924391399	-0.8340581825247041	-0.515133695591	-0.15675062558351324	-1.4714828053908968	-1.44053991193936	-0.6917470289272579	0.27455984638621794	0.027835518040293113	1.539552472593408	0.8728225908295898	-0.24492346209474192	0.1726447394165744	0.6543233645478086	-0.7626042068916976	0.2776372582459607	-0.3550559260845674	-1.0335350909751242	-2.2736199676782185	-0.9165687970147676
-0.14017590130486673	1.0670781221437329	1.0599574059419319	0.5312970602699701	-1.0849708898920456	0.07608451193967168	0.7068320341557502	0.30411017241774696	0.1392146584828254	1.069610322861218	0.18529075841019527	-0.7347100804870105	0.7176869689711167	1.082947942569826	-1.5642168954637254	0.19688193652732439	0.18727578037363207	1.1542254105009768	0.5325317608789291	0.4181188868665984	-1.0471554152753058	-0.18460831626461796	-0.9716236824574981	0.012053717498814098	0.6414033120199777	-0.27925798691421555	1.3678374005235274	-0.6958697322588631	1.4574607448678407	-0.757083915689901	0.41310686647770417	-1.0753072518746416	-0.45775531404983766	0.7709252554239995	-0.6354058345501504	0.3751555376076511	-0.514954795048575	1.1813436422975698	0.037241263825959284	1.3914538858575145	0.6314889320375205	0.12013925927040273	0.2637056217370966	0.12016154376180646	0.3475591902738397	0.6432073704875924	-0.08753967640679323	-0.0051275225921080855	-2.189444283642151	-0.3494005021592943
0.1506932554512371	1.6654558354175042	2.43358317554212	0.8466721401580114	-1.1325464669262415	1.1024078287223145	1.5870981750655553	0.8914764279346986	0.7716011880372321	0.8601776442259004	1.169217065146978	-0.7290396301374131	2.0916799260861287	0.4551160185435793	-0.9171206323072204	0.36875815438389725	0.4748953179046623	1.8370267222694963	0.9759830391108871	1.6027897655746692	0.07117579294527053	0.780032966942341	-0.09552672332501681	0.13885968037393165	1.5042998108064434	-0.5672058641361731	1.2607851329768187	-0.9383000552033194	2.2502790972478177	0.01989620253685747	1.022850271595494	-0.7596189668774783	-0.2819225380192414	1.4365729969762713	0.3800973364688072	1.83679377097156	-0.2760785716768072	1.957527349673074	0.06633712557734095	1.122906392991468	0.6320211916474209	0.6515941519450296	-0.0011331834125766938	-0.061575981500602964	1.3052239651637971	1.022676525715366	0.29416498674478636	1.222198637593819	-1.0900214772339916	0.1631201636307769
0.6242856472717581	1.4620903734725257	2.70299513213197	1.155372083737175	-1.103252654440832	1.5930448492691283	2.0959621409124036	1.1203968203468677	1.221834839112618	1.0814826227687524	1.5944267936629388	-0.45793108127045723	1.9353987544375286	-0.274822625956737	-0.4719223420752308	0.49098663246624746	0.5501084539899135	2.1929872122154115	0.9935177236843238	2.3797984676861783	1.1534180561478247	1.3343207529827115	0.7053707801513187	0.19894975440687024	1.1950605292843455	-0.9488238375132649	0.6577362842507611	-1.1125550966651792	1.9707748346238794	0.6015379468116884	1.473231939739863	-0.4712645366616835	-0.21692503902192933	1.7761056143113747	0.7722597706002589	2.1709125516970755	0.030481327324767694	2.4396490526155703	-0.4069799792191658	0.4488692288255214	0.6852904545062538	0.721271495068349	-0.7067875042791779	-0.06593542554998574	1.3974684183319648	1.2180964176205626	0.6534332703364009	1.8745806230535746	0.059095876165945777	0.037394520802461424
0.7106899083985145	0.7257849983639213	1.9298087998378182	1.4089010997958327	-0.9846992912661807	1.376559483505651	2.2196141168970023	0.9722860586547609	1.2847238116010382	1.367031321815022	1.264260890690382	-0.20566058718904517	0.8220298481758412	-0.35533702772733794	-0.7697581472079766	0.2855129190612503	0.6795453131036956	2.0967069828068703	0.15661805459584485	2.3044202349659018	1.0119750933624063	1.2516918098803715	0.7730981086770027	0.31571695110949344	0.07352014008047665	-1.2313000174734843	-0.009133024581470466	-1.1845744742229767	0.48286510154350987	0.7620527483686156	1.6183960373250963	-0.6786420005071265	-0.17476368622382507	1.7392250574171932	0.4585927283198396	1.7050072125126652	0.4088063759987209	2.470556689544778	-1.2818118139791008	-0.6244636221375411	0.5222635991592468	0.18122001805547008	-1.430472201087891	-0.12388413158385236	0.8125680340608452	1.2324944151850143	0.9340079187932488	1.803693420215794	0.4272390448543616	-0.5408333561708446
0.20345043199214213	0.32559792944028304	1.0203475258792576	1.4376510124766912	-0.8185387783058086	0.6417000465330825	1.9394501175555898	0.6232622186531972	1.0607716083844638	1.3346798291427984	0.6678878906581278	-0.02148286400699974	0.23188059899365263	0.2530829851439779	-1.598749238046597	-0.21242935101496624	0.9233752980247955	1.593692898842437	-1.293977937152819	1.3817862143713249	-0.28197612977194453	0.7395032453547414	0.20655115744434968	0.5678241484764536	-0.7901342029293631	-1.3108059349918089	-0.49198798249749615	-1.1669295078600548	-1.4063692877255853	0.5869217003446324	1.4710328890791566	-1.1694608501685888	0.0229031124495287	1.2745980778783685	-0.00428307600752941	1.1810028551167207	0.5985139261783012	1.957846317274982	-1.9882789557863207	-1.7267265597227575	0.06361599105358397	-0.46924756959852487	-1.7166018820726068	-0.34075157165190934	0.26917587100623985	1.1121833056292167	1.080883782227252	1.4808713792923567	-0.07995659364618025	-0.9733746395778088
-0.38969912931622946	0.7216162865808387	0.7129495934139268	1.137992724061242	-0.6136431738651639	-0.215344027168906	1.2982592390846692	0.40001197482214207	0.7848348795152774	0.8977817688196105	0.35561509068745967	0.16484965861362072	0.7352098041715533	0.9299914262969096	-2.0876529947700173	-0.6056697532635426	0.9674749953843987	0.866204216537791	-2.3702964599461054	0.0683695467448594	-1.424426353598743	0.18794291506425956	-0.32213367692439465	0.8125715665472528	-0.767641492390285	-1.1930948642095691	-0.8621614195448234	-0.9729774433029438	-2.526243103092513	0.26802937900245943	1.0118723437598462	-1.1995045215633084	0.377871929842759	0.4979739829051267	-0.06115767789104482	0.8644525117672908	0.37556508813918027	1.044189840513962	-2.016861881460187	-2.307855437373863	-0.47445199211012234	-0.5477625420393746	-1.42416473718949	-0.6104672516170607	0.2286103006993665	0.8087867229038617	1.0146056593560486	1.3670215389189033	-0.8302584864965996	-0.9145830515775948
-0.3656695957752362	1.4643831121898259	0.9046068469884337	0.6430446199306725	-0.3015581285009471	-0.8106782082880011	0.5848656132380355	0.6524339282646976	0.5758127655640286	0.23502334197531452	0.39888308607299167	0.3206711173244659	1.3805995532143382	1.0369716183585436	-1.4302119361373393	-0.4135740863148067	0.5473690221262565	0.162557458706894	-2.0996284897833326	-0.9152094417448774	-1.2453597715369094	-0.06450451012458937	-0.32831769392968607	0.8045542154211587	-0.21170052848882454	-0.9244729701105834	-1.140809696414052	-0.4845466325123285	-2.208162290365553	-0.04231421303551673	0.25232487960099775	-0.2441977099350979	0.7392667994058402	-0.22948143027479873	0.4093103161260586	0.5080696751578713	0.01366933467580641	0.12194129901776672	-1.264659257455474	-2.0001322594354884	-0.724012958910266	0.16059899104170935	-0.6602812439711223	-0.6967859864620708	0.5562767864788256	0.28710886547972386	0.74999611006285	1.4643245767605129	-1.00339047073221	-0.4947134015504871
0.34802084289542823	1.7400009639226046	0.9950161928547122	0.23521432987527882	0.15515691701215648	-0.9302181453462258	0.23514687630867254	1.4415154788420297	0.38043563701966204	-0.502692140833592	0.4937095679124694	0.32236337203230375	0.9276406493392307	0.4774824445182559	0.3793655996574167	0.4659046342474879	-0.08421312291817108	-0.34607135584450127	-0.5149517280535937	-1.008760848841189	0.12270762492802112	0.10403837645525386	0.007752913812624426	0.5135559565308891	0.08847586603846495	-0.5801092191037356	-1.0526946295448758	0.15922838824645802	-0.7671490192851345	-0.21739390128556801	-0.5977675612261362	1.3835145037024874	1.0013142077609307	-0.5046024182885396	1.1843711043004526	-0.0014505249812865216	0.12990256329911357	-0.43827515126423944	-0.027189614946033062	-0.9429555843777826	-0.4728111061761417	1.1841505797189158	0.39225316560706097	-0.48348826581695564	0.8117173996830728	-0.30757180362262226	0.4812200196551651	1.486200851367622	-0.25582233075455296	-0.020676950121225203
1.0508348818276183	1.2608046330062714	0.668011492767602	0.08106178753627062	0.6380801438163746	-0.5744541617197808	0.402305392178294	2.290970868696579	0.11691660489868476	-1.351083016137498	0.40401869571084487	0.15017886393133534	-0.6442253731500106	-0.3187038489306529	2.434764571262598	1.5457979600052425	-0.30927031401514327	-0.6870882707511673	1.188951834761599	-0.26889685375762995	1.5085796361437225	0.4900494961130877	0.14283962130271421	0.242600058143354	-0.19804302077645466	-0.2792031123923114	-0.3459956551212466	0.5004747113210233	0.7398463354096751	-0.13476215413657028	-1.201627072502286	2.679682478948117	1.1675706765869098	-0.20258017134363346	1.9632752710486763	-0.3215373648458384	0.9567529014912615	-0.5919281330001277	1.185890648041209	0.20897059898760484	0.10944564802171132	1.7697454296414385	1.4481486027211863	-0.18571627776564245	0.6903932444053722	-0.7361327745731402	0.44446443637884975	1.2707194268000765	0.9756363487839388	0.34484793632062666
1.0250939145060372	0.48524926541042307	0.13004965836417676	0.10398710726696164	0.9284088427136493	0.0824969063493198	0.6935668581711696	2.4296191010924595	-0.18958374186997307	-2.3079375540905813	0.13570301313339206	-0.05021409638918276	-2.1158796783548928	-0.8445221389131553	3.548413572024413	2.093233662412263	0.1938005466659154	-1.0033006515246345	1.6614035672522303	0.6023848894638405	1.9405377424805483	0.6449071859339119	-0.1536022496886613	0.34508108529098247	-0.671824434375619	-0.10714426132917963	0.7082276553058715	0.184287422004055	1.2743087960644999	0.22921447560580038	-1.3814027998065799	2.76393864800879	1.235928359055336	0.4173592855375782	2.4489028143801277	-0.09618973963868047	1.95695426325932	-0.6003020227769172	1.8702857472024477	0.7038008262174515	0.5727911273925695	1.5237686898114329	2.0626852022074402	-0.21673059938702513	0.2088428770432331	-0.9382981038389635	0.6686228746567794	0.8844464684610278	1.8051080127385817	0.5787778491335475
0.330124683823725	0.026272086458830664	-0.3201816715833786	0.14635012698858466	0.9020632756240173	0.7761673261726476	0.5188345332740248	1.497974428459773	-0.4178847167151527	-3.000599691796475	-0.23742940551888833	-0.13643553401119177	-2.3741948217096462	-0.8807723173147395	3.132261613138449	1.758377813802029	1.0635740345536708	-1.2845176924266755	0.6566529644746717	0.8415962423593445	1.417051684050042	0.2409873998400218	-0.5398476007548088	0.8321356973519879	-0.7102058177391467	0.0033080417187191535	1.3737170614482102	-0.5658580875833911	0.5402956668757057	0.6979382088674319	-1.238214528894442	1.624928832262875	1.1347856438200281	0.9334956402178186	2.350626338749263	0.4948575601794019	2.342223801695641	-0.686044943485511	1.770791756821231	0.26943318868286587	0.5909715678283238	0.7144456097898775	1.8630645356873103	-0.7153916116168569	-0.34420672686442844	-1.0850791311427015	0.9259132073968869	0.42149459138985385	1.6427930553075076	0.6447077157656598
-0.29184453725570936	0.02751278659502097	-0.6562771241786735	0.2036189773404644	0.6275850547216479	1.2655002787341985	-0.2145745935938002	0.033795768901173855	-0.4534750598039295	-2.7861654233163224	-0.6835095328802255	-0.11208519347485987	-1.4591301546563913	-0.4996735083405371	1.6190725310517395	0.8455488037344187	1.6225235105110891	-1.2381965347116122	-0.7223509535579896	0.33408303031095754	0.5552301099921187	-0.5288621011392641	-0.5129133360928716	1.330324486564973	-0.09957138567203642	0.23361841708907138	1.155558234798332	-1.0644229540210675	-0.835587765818556	0.9794968730169733	-0.9414674429696657	0.1143915246406117	0.8370689740816575	1.0982419775919219	1.5659612068803574	0.8700337276463236	1.8884861915516968	-0.754122595211914	1.0554029923260797	-0.6514140012125527	0.2867522736134155	-3.1018710893971915e-06	0.9448664580777847	-1.227010396735834	-0.5415535765523338	-1.2636466020445065	0.9858175684300899	-0.08611098649955333	0.7075684672595188	0.5152462552227447
-0.27947475444136954	0.18848181529637018	-0.9487792359357354	0.41374831689334757	0.2650448571072397	1.4636537841837263	-0.8526031756462014	-0.9066300728280842	-0.268983330648369	-1.3839019065131586	-1.0783076858633787	-0.02888755282810963	-0.24010053365715678	0.10672774103039154	0.07821541646169441	-0.06519183287111249	1.563876009854957	-0.5638736443621549	-1.079258274185901	-0.2931209472632907	-0.1651061395670495	-0.981719916319954	0.03158301261493269	1.457291708179397	0.8270233642790591	0.6586591068632706	0.38712474220417925	-0.8453119779303292	-1.7889972275583803	0.9245276931559475	-0.506847135621401	-0.7972325492636504	0.48183392982957685	1.0003217233852415	0.4152066525998954	0.7040036174363444	1.0465025337446996	-0.49625184638180586	0.2220099028164598	-1.264708201311722	0.09464505018674743	-0.1428083690451929	-0.0716513647855535	-1.0335582793814846	-0.054628901230562896	-1.2083064225391265	0.8903588766904824	-0.519304029400711	-0.19791839456620408	0.33783489115225046
0.14049182345277209	0.2609557775400531	-1.0597690526351486	0.8027144447411727	-0.06656005939965806	1.5038970746033333	-0.5901546998415499	-0.7384417517194632	0.05535992463215924	0.5921558559869803	-1.144846292561506	0.1845395210356603	0.606767288679365	0.6998038511698588	-0.6480900439019518	-0.7003634223339302	1.1603051492513539	0.592617871723262	-0.0353966025908422	-0.33502885695848644	-0.6185481378016516	-0.5191629268942083	0.7265838884454789	1.1956590447748043	1.5354656720148696	1.1071807132858693	-0.04161975765890519	-0.13652160708057418	-1.6108828228737122	0.6966486715545154	0.09454717796393039	-0.8135536734766384	0.29291224150787	0.9491017723077968	-0.4730082604741663	0.250187065704209	0.2862408937112747	0.24649333452846484	-0.27055812067619534	-1.0835719771509549	0.25889617743693194	0.21174237178811342	-0.5312879860744512	0.06374382298415636	1.0195884555643646	-0.5379157511453998	0.9065801118889775	-0.624319197755745	-0.4440477123626477	0.4254474094506496
0.3074063843741361	0.3277723352424916	-0.7936645641054842	1.1241534959268145	-0.2811255166659277	1.6272164963781526	0.6392050675807701	0.06721188225297357	0.3636150002566793	1.9301084190716646	-0.7161996928967514	0.6481495236062402	1.0121897834811169	1.011197422456882	-0.5452268127985034	-1.2106246499371833	0.8192295082359964	1.5697187841860163	1.4888035771368862	0.2753577378404011	-0.7391425874308488	0.7557747798281038	1.168634286984203	0.8545024354224025	1.6841742348764945	1.321379410482522	0.3973885670342699	0.4445460858038534	-0.4534301949971051	0.6331695869991368	0.6645413966816418	-0.4432563905221822	0.3576674815139431	1.1910012551558844	-0.6782834414710788	-0.05671550485539134	-0.3910583672511749	1.2607314177848763	-0.33047255711803036	-0.28111695209283655	0.5313391774743609	0.5594255294549261	-0.3245651567327486	1.3615804636870097	2.0427908628731957	0.6893201246679063	1.1838223618013488	-0.28803203040598524	-0.09196258836883969	0.9590261953423759
-0.013339776405875168	0.5575720383942125	-0.32094207891508986	1.0373498954909899	-0.2640259731828467	1.912171071353078	1.9407379085224412	0.4663679469127789	0.5139660825721526	1.8425390600661877	-0.018054267220221333	1.2391672190546088	1.076876448677353	0.9108665835939996	-0.25922593623360973	-1.7570836268262087	0.5967184643285532	1.726278743548121	2.224343903912663	0.9677158553923121	-0.41807559635419933	2.0242762425190395	1.3112765492413045	0.6908651476692547	1.2585965749843568	1.242749206456255	1.2824812949678372	0.5926278983229738	0.8369904701536953	0.892351220682769	0.8151182704711327	-0.4074576771864133	0.5238581301203089	1.6579950470257494	-0.3960665471331781	-0.143107622985676	-1.1511289381501826	2.083316399807971	-0.20712781042154044	0.5476009663305786	0.4611673703497788	0.4347646977170584	0.058518374363692664	1.832902301728959	2.2328454101949893	1.8129497811277955	1.5053584923138106	0.19669446089824222	0.33351011409818476	1.7040464569577123
-0.3217403339816402	0.8258471905567751	-0.15694283286179742	0.44060259231579646	0.0465764377114106	2.0899410576776707	2.2050620320050625	-0.1022557359236029	0.48740176914053074	0.7081902965300854	0.4852471790242976	1.5048656621682759	0.6892123960721356	0.6386851549035352	-0.3741461418229002	-2.1756417651903477	0.24522461587772354	1.0727086896487847	1.710690882431582	1.1884406339433078	0.19350663071743524	2.4077382533604035	1.3858168652907243	0.6316315800648415	0.47886125137972135	1.0444416078238414	1.633182209793104	0.5457797551784361	1.408362444422052	1.2412183710689473	0.3798462859112041	-0.9397667877216845	0.5253242723870998	1.9358032157867648	-0.24448978132073385	-0.2731976634333639	-1.7823811630282251	2.3079360425585556	-0.19183941887185793	0.9084447093984299	-0.04113047543713955	-0.19552094246578358	0.04325436517410052	1.149315708388055	1.3429711924453087	2.1210188083765984	1.4315685426828977	0.3340963692339668	0.477065620327544	2.1002752684119823
-0.009264827344999766	0.734738350663809	-0.5517718453910362	-0.4334689424432775	0.4878794247597897	1.7115487578212867	1.1044618313920052	-1.2119443324975174	0.3900318925568758	-0.3205061603923637	0.5633453059195179	1.0410821760001092	-0.18476391763431116	0.7009585320597571	-0.8635962549296722	-2.1924058615114976	-0.3693318722606208	0.26537780263564886	0.5368969522662244	0.9111605868697784	0.5617888898875101	1.6783631777729393	1.5133341431792877	0.37897128808486846	-0.35345945455930433	0.8496912322517837	0.8744833082802582	0.6120615221887463	1.0320587703538446	1.2368397727976723	-0.3249275130354457	-1.6402612887282901	0.18153180577792064	1.5368152779675897	-0.6393048257239515	-0.572860500772039	-1.8214335297729807	1.8067899568998769	-0.4048618290710862	0.6979742501190613	-0.5747632614030835	-0.9426023634848221	-0.5140642125926027	0.013123133620688222	-0.06990895307429541	1.537728728832624	0.6964499393086319	-0.0397344480577826	0.42757092103059585	1.6904160951688971
0.8306313263169285	0.045110274781104104	-1.0704972463569014	-1.25812958310693	0.7048138734014525	0.6086386074203355	-0.6331742748669748	-1.9695016742046383	0.2879153240002601	-0.5034541143878707	0.39467595193835625	-0.0009288337561442082	-1.0700282563437027	1.3144851529254498	-1.2334048576421426	-1.8799394022569451	-1.0777068835596726	-0.09702050427564207	-0.4170786041448697	0.4564836373048058	0.2531670330077902	0.3754834223487174	1.5091402047346267	-0.25790631615145776	-0.982036224851046	0.5287800776572625	-0.6193379756040626	0.6805865664331355	0.16545959210429925	0.6674908442305415	-0.8106709754587252	-1.9412783942012197	-0.5103734104369593	0.3373044412634792	-1.3999173395991786	-0.8236143062906887	-1.268096479181017	0.7738075710056926	-0.8280442557879746	0.10113358673086278	-0.7622326919490533	-1.3643129997993009	-1.297208538163362	-0.6265484436007633	-1.1471349967862485	0.6293877134008008	-0.5427255501706862	-0.5526496247205154	0.3864893262881132	0.4893616004121496
1.3966353269389506	-0.9737423965984116	-1.0383115100490268	-1.8626579656538764	0.48572808036644066	-0.7994983049491398	-1.8852527187900652	-1.9015903240177499	0.0515697881663547	-0.2208341255246765	0.19804324322761024	-0.8994655032432854	-1.2406296483003108	1.954693360190717	-1.1317614504587465	-1.6664036788993803	-1.6405840442669297	-0.1038001046402017	-0.824620131385752	-0.03650862598329885	-0.4846787062171854	-0.7040942879326091	1.1037885274219947	-1.1577841034726493	-1.2760151740323638	-0.0970693886782826	-1.9037703785327973	0.3938002670394581	-0.533727162885998	-0.17257056685037855	-0.9662475417178997	-1.6424785926630514	-1.3829428255475316	-1.1896335719420694	-1.9659076491428087	-0.8154994394946363	-0.8388661737284385	-0.36141158872191775	-1.3789005390431275	-0.6223977163030471	-0.7691330976912437	-1.331614692558828	-1.8816883927488437	-0.5943139910257224	-1.4953869039903294	-0.07590466067354708	-1.8139239232896849	-0.7391447334173938	0.2769240035666824	-1.0243728277746686
1.0326284286297005	-1.691178035055545	-0.39170364619380654	-2.1864651403405704	0.0497310201516243	-1.757116101805212	-2.0415868158784667	-1.2511150816851704	-0.5207457988940756	-0.4040010938934708	-0.13583190719893246	-0.9821767122510081	-0.5142364361180046	1.6975802840049654	-0.7211602906758431	-1.7919568659445155	-1.9923994602172337	-0.3537719204777499	-0.9878807764320812	-0.747601081065395	-0.8785465031953353	-1.112446526016361	0.2964861557812906	-1.9602092004012885	-1.239269301484595	-0.8794816638467519	-2.3052023397930546	-0.26678887672197354	-0.7447930898508931	-0.6883212000432675	-1.12098796668374	-0.9927630583212677	-2.117639119798915	-2.249279995401726	-1.9227898670590209	-0.7133969208112866	-1.201540137293562	-1.1284528706789454	-1.8457476102151247	-1.1930125535029288	-1.1069015038094017	-1.0625644351577326	-2.0228707523705647	-0.5487616827518977	-1.3828338130796738	-0.5914385727579101	-2.6373783156916337	-0.6040894553985481	-0.12743223591848812	-2.2304120756208103
-0.011705153492822924	-1.6433706282859657	0.17142520978181325	-2.078790289610396	-0.1294198815577769	-1.827717666334576	-1.354365369890636	-0.5336985825118316	-1.3430556594882255	-1.3255745793778628	-0.8194609932052859	-0.28569228163853555	0.43439082021800085	0.20952990732151758	-0.41431431840813426	-1.9097377145985293	-2.130754501494324	-1.1664970574496463	-1.22029474574296	-1.7554797383001128	-0.4861277130352706	-0.9603807428514644	-0.5808016685256957	-2.2892362708277236	-0.9524082449148455	-1.338158102917571	-1.8802668186693197	-0.8125592232134786	-0.6005469867390547	-0.5333282538930524	-1.4885474844352011	-0.35141403699202894	-2.3189240645620006	-2.359548978020154	-1.2917190398184488	-0.8523944800764005	-2.0430464790631473	-1.2989521357149343	-1.8635386099187072	-1.2961488545281745	-1.888032240220781	-0.837538864223257	-1.6830621429925825	-1.02927226079793	-1.2165773571347516	-1.1726782786857113	-2.7495086483700204	-0.5762990815516149	-0.7448954806477042	-2.7013153983874907
-0.776757818098038	-0.9395998852784477	0.0249803814492846	-1.3406845596010892	0.1538225597805493	-1.2966063404617545	-0.5725100005527713	-0.03137127629565434	-1.8983077458677828	-2.1533512493626485	-1.625145752465134	0.45389770592309964	0.7437109427083852	-1.684234840074152	-0.32828235956436935	-1.4425537684859582	-1.8853061289653785	-2.1179751860737506	-1.3429992876286108	-2.6659049869495313	0.24750802540374017	-0.6878145579592029	-1.1589824491339984	-1.9516902455797525	-0.5179741780241491	-1.1356463157915908	-1.1566041520584145	-0.7722848174832436	-0.37801397973473544	0.006703415640740336	-1.7210692821600209	0.1151329336115064	-1.7429321177294128	-1.7583219326145183	-0.42365936557101264	-1.203016568951261	-2.2383147905394996	-1.0770490342749952	-1.188636178906485	-0.7338005206062329	-2.4907072660849985	-0.7192401339421302	-0.9707182514412536	-1.690745214388646	-1.0266459793178948	-1.6792728999330369	-2.150138707936556	-0.8970010671974704	-1.109272249109684	-2.3499101402086473
-0.5482662628128313	-0.1676348551775225	-0.5864874212017283	-0.06959097199865516	0.5804299779891845	-0.8517505010825275	-0.3189225565969095	0.22787827258965765	-1.6613429299610951	-1.833108557247452	-1.88407437126365	0.4961338277440748	0.26497897252147135	-2.667097103834707	-0.14116998597987346	-0.34842373801259613	-1.041543474349846	-2.4622206946014047	-0.8871652936528828	-2.8551997900134745	0.45359959289345675	-0.6787083229001426	-1.35455921821033	-1.042124348947655	-0.06116459296607246	-0.4736414788000939	-0.5584159725939447	-0.23616840931779345	-0.16435107735034304	0.2148640596439183	-1.2452707549682858	0.40608155205893703	-0.5661123744254488	-1.13294367776049	0.24799656393618244	-1.2748453466598304	-1.1041202553392075	-0.9419686058709085	-0.08354814315322102	0.31595061680009096	-2.1824743564973885	-0.5598293144012957	-0.14265409638087398	-1.711140766092528	-0.6098725298568387	-1.565644904908814	-1.066672629652295	-1.250304003788311	-0.8943382331649122	-1.401629949525663
0.4450426332144808	0.11127829427141021	-0.8287560637020952	1.1445944037073263	0.6825659775495212	-0.8482551304039547	-0.707162071390633	0.21455713522330117	-0.7538270253254301	-0.33211629601791254	-1.239337138767264	-0.23205095805715367	-0.38406640359762473	-2.265460626562315	0.451808038406635	0.666433056364778	0.22843126509838566	-1.9445526999882439	0.24968830424567082	-2.1010754742041207	-0.1955417159633415	-0.9918837522273249	-1.3773661891400844	0.06877487691557432	0.27012653839465467	0.12950495329533143	-0.11610733659681628	0.29978346352777335	0.15671309230283836	-0.3870304120568637	-0.041871795432316415	0.504523531994367	0.62895441059551	-0.9114942577601344	0.3886976535033058	-0.680579945618085	0.7012981301035968	-1.171520881059771	0.7384258317551635	1.2920019453593847	-1.0373613310218925	-0.2438253679353558	0.45120615565033434	-0.8785760348037585	-0.05696522658083845	-0.6408542096596895	0.10452223735927713	-1.1472700334540644	-0.3823091451517686	-0.2741858658922371
1.2975290381759164	-0.1786574171888562	-0.3140305641170128	1.5738068332266113	0.4365718261653162	-0.9633132099079205	-1.3474518700158704	-0.1177658630110648	-0.024829860464703212	1.183607475009107	-0.2391418517925795	-1.1399925093611054	-0.6241437722984641	-1.3558580529736703	1.2303682220938696	0.8537863167990035	1.2445107964866908	-1.0509714250743258	1.4703903047792608	-0.8489757811793341	-1.1517226470289423	-1.3290197237801544	-1.4405577049355551	0.9043572229609862	0.3843820679590405	0.4496599444811742	0.36105904282809104	0.573245145053017	0.6521412741736005	-1.5119611820314536	1.1389899806681922	0.3713408351880068	1.2729183262936197	-0.8677240968958344	-0.08019007993521074	0.32736693363298874	1.7657511695832924	-1.4976722960737623	0.7670623556982868	1.6612951329769006	0.016248258839420982	0.13288388129573375	0.6083668755224566	0.03736948437727628	0.1571881568648758	0.3927649760305803	0.9335531427774962	-0.5732701339080826	-0.18275911964985653	0.6008874592033142
1.3235618110248837	-0.6225687392375957	0.4304058509093275	1.0008021363666117	0.32268297084093034	-0.6405947452973033	-1.6350074143348816	-0.5877685118055319	-0.2457831058546942	1.4884983817628243	0.14495521134840306	-1.5671477009593902	-0.5349525349292772	-1.1603269219319028	1.5490732532245173	0.2796753444314687	1.3575648151490565	-0.42808306309692523	1.9038994828856737	0.2175668729512912	-1.6176834824845383	-1.2565985871910916	-1.5076545860686208	1.166105563267034	0.3415965056577446	0.7755997825489829	0.950864705454314	0.8103771435674033	1.154921715315555	-2.275436329071708	1.504096616098077	0.11546647267485467	1.2711319390509346	-0.4777909668100896	-0.8435645805795772	1.0590054415956045	1.3808067979720569	-1.335630019162835	0.29990011529101157	1.3867020554162293	0.20505602313603252	0.34167553774753356	0.5049664279616977	0.16533944411746107	-0.2606942122265062	0.49943784598554997	1.1779884492258192	-0.03600296844412338	-0.4710392327563794	0.9745807964178411
0.6427222230036362	-0.7567295214772329	0.6599636851333529	-0.05174319669438821	0.716267579328859	0.18347057524727547	-1.1623429563130485	-0.7630292757996174	-1.1814896868992373	0.5233338544366161	-0.34425747275555585	-1.319364001639179	-0.5631166159365096	-1.8116624504268604	1.0154418868255624	-0.19097802248518905	0.6335366142368308	-0.1952161707080333	1.2057480557960374	0.8012258725277377	-1.3153984509067953	-0.578371125803184	-1.3576591158151494	0.9183223230195005	0.3020127936536437	1.407883550513959	1.4893897930733355	1.2577076840354364	1.3645889691694997	-1.9694935022892663	1.0603364961841184	0.02015905312077291	0.9944580419287282	0.3832787178854155	-1.2992318373245915	1.1041015119623077	0.20772270775709573	-0.4374951967779125	0.20804700651884359	0.9213211198999676	-0.17237721114698712	0.2416806083503309	0.578398490980358	-0.3956504969546871	-0.9374799681967169	-0.5180825908997437	0.9312288765872299	0.0608369008955699	-0.7343707402579458	0.8840329041463617
-0.07464799311314328	-0.5282955662163301	0.35034812772786406	-0.8278058566365692	1.3347560622697971	0.9260620012299814	-0.05228605830521681	-0.37170606025508335	-1.6566820660011488	-0.6144755724186325	-0.8628303503501128	-0.6846370498785428	-0.8111320876953834	-2.1809795354696737	0.005700327364088044	0.1959565359938245	-0.15924708295922946	0.04712569451844518	-0.07911182517939341	1.1022281934243534	-0.5421492068135824	0.4144803963221159	-0.8968967058670723	0.47285437292405025	0.32064870931897715	2.0606434597994503	1.7201567938040894	1.661933404926602	1.1155573320410808	-0.7322391537735176	0.5350827908470329	0.271767673417864	0.780104269932184	1.21940954354106	-1.027395333564334	0.6834869332489474	-0.5573853653693144	0.7228204070926236	0.9793898773837469	0.6932087709219971	-0.07357456442626749	-0.10985094853532477	1.0784607882224777	-0.6762456689133453	-1.1572461118436397	-1.6411406154175439	0.5211834471071184	-0.11609397417108151	-0.44185251123954183	0.5711412959634388
-0.3332410017510858	-0.3104517225931044	0.14270486406604302	-1.0458264828619575	1.4665660784492955	0.9714870177796597	1.053107182420651	0.3176365092576506	-0.7433014138452524	-0.8557996648952905	-0.44077734510158467	-0.07153433757481008	-0.8967783170943159	-1.2379661907305617	-0.6116200830827736	1.308315594012476	-0.3455403065968796	0.5932511094096209	-0.9881288981458721	1.362555785702154	0.32337403004869086	1.0938329406180765	-0.36577413576711987	0.06684698775810206	0.23147987882362012	2.002530339550964	1.5198129334839139	1.474366953118173	0.5272592575341547	0.5473899283663806	0.46049567518901907	0.6899214070336818	0.5279386421945778	1.4252799691059184	-0.24457052270316193	0.25148243200893367	-0.4712373123399404	1.313249581732388	2.097134067680418	0.6510666995673147	1.0223825016589223	-0.5355933889836731	1.7580904918594915	-0.04015038730174109	-0.6829408810968934	-1.6535024492034904	0.21230890351257486	-0.1464393509824292	0.1761642349433969	0.27850703532110915
-0.23647992285990552	-0.4462815668629305	0.40250115737642456	-1.0179287443835054	0.7757877024322742	0.3379327006270459	1.4500962032530649	0.7084887209916747	1.1451004852490627	-0.1951609462145703	0.7939930998347143	0.28696456073914667	-0.5315809881201996	0.6339983890993137	-0.32357029960225075	2.3358798128459624	-0.03933060556657026	1.2051738634938587	-1.006907289116277	1.4691796988875139	1.075743836232752	0.9964603843370692	-0.1750216486222908	-0.3165872893468337	-0.1695351399699703	0.8849722649681387	0.9857339034809606	0.5769211161609284	-0.1025906565839062	1.0164378549881194	0.5712792087299209	0.8550984129645269	-0.09379785245390695	0.9237248311467675	0.3384136711805724	-0.055415874900743116	-0.1155570931717667	0.9164715720991621	2.541999800330275	0.3949037476533115	2.401301760746661	-0.8566138659880969	2.092156347691356	0.9863431056942075	-0.052352435467950736	-0.48494536073848904	-0.006948078777558987	-0.002642255056114583	0.3206082500228395	0.105546071998422
-0.2539186947280926	-0.8047421364623775	0.6967650908599454	-1.0940526272231628	-0.2645971571363552	-0.3814787128844647	0.9611919066905601	0.5211322765879818	2.5267272021939435	0.49088711880136765	1.6869749391187436	0.362009360473896	0.02664665503272845	1.9583832989494152	0.4810486599660795	2.6651960145774423	0.07964818496288285	1.3934564542787167	-0.4850322739854135	1.1218854221716505	1.4656063079804493	0.2306136686812924	-0.4923930961834853	-0.7838095126710497	-0.8046462639256671	-0.715070598675517	0.3446495562684708	-0.4342581606878019	-0.5366993864064258	0.5727159906452298	0.27290338594865265	0.563798778785241	-1.066855349631088	0.188050419202235	0.255636283011594	-0.3899310809233304	-0.20592679738671832	-0.10902239715924042	1.9083221555728602	-0.27365932514360436	2.845878799538972	-0.9194377135558923	1.816655676815972	1.319413435904385	0.06730630451989907	0.6784921453956432	-0.3376685093146767	-0.09480479062903822	-0.3192625652338991	0.031989730395959884
-0.6710364407653913	-0.8638604589598708	0.4265130396373718	-1.1615935813958758	-0.8567766616420668	-0.7132340754447334	0.09612110685611731	0.10211027072110324	2.3096923472154067	0.5091993381293661	1.4129240146033175	0.23664350482591415	0.2952070457859463	1.784312910575675	0.8586614927418632	2.3898705085097034	-0.35812526565428854	1.0159743715653766	-0.20950222504642876	0.33640076941003777	1.1057287003094523	-0.6320620375155277	-1.004602591154265	-1.2507481767782052	-1.2677296411953967	-1.7625196208656397	-0.2040930766168983	-0.8536398178328546	-0.7420201910021835	-0.1726907769813674	-0.4468633307371211	0.08147525896182709	-1.8216634651064612	-0.33020954908867073	-0.159975523320917	-0.7176698015063393	-0.728305321555962	-1.042639676431892	0.8461628536392997	-1.0512281377753043	1.9903092955120578	-0.5972471411713128	1.1903240112525955	0.6450985025348965	-0.3157747336541742	0.6937739280457391	-0.8858043802809514	-0.6009758426100085	-0.9609974590296942	0.027725935246616446
-1.3007069684579773	-0.2840289080830499	-0.24188802028031448	-0.8336034877530568	-0.7322528189064962	-0.790597733334256	-0.42749905727568044	-0.00701950372191933	0.8856203392005669	0.05640956648077849	0.4636941274482492	0.05859916528360155	0.22193980793326176	0.7008049100677497	0.22092347742123158	1.9797985637070812	-0.9425709802699141	0.4455991029053175	-0.5921120092115975	-0.37685444111457295	-0.07999378388194586	-1.0789837675243654	-1.157344065929443	-1.4426482104118734	-1.1887326533037434	-1.7768198692459345	-0.5769486068969502	-0.6460677395518515	-0.8342079857279944	-0.5820280983081214	-0.8842196439793957	-0.15173355300777785	-1.7624055293183432	-0.6414232151523862	-0.12200310957991932	-0.6774602191171566	-1.0710975483585743	-1.4829574496005506	0.3026065982709277	-1.4435704493487092	0.7165434551481974	0.10911966633100666	0.6966512249242631	-0.16645127898103193	-0.5650905072642431	-0.29806920754749233	-1.486125769232943	-1.0121968414551423	-0.49355814724662206	0.09640779304744944
-1.682156027291384	0.6392610703636812	-0.4641852037249143	-0.056966964544089484	-0.37853134106746245	-1.0679088935362935	-0.3482246654638312	0.27609416290597066	-0.33310709175905734	-0.13819106810868328	0.022829543177834154	-0.005589489737855573	0.25601726920968226	0.06771949104573909	-1.0948986849728946	1.670478173580111	-0.9802685699476401	0.13819363918751498	-1.2973220223422046	-0.4382100457201392	-1.403802450215331	-1.045613085654766	-0.694423580965466	-1.2118259995245666	-0.62608601927016	-1.240562387219872	-0.7819105613354093	-0.4169613647812851	-0.9068441638572748	-0.5752783465676234	-0.4868905953256978	-0.04105230937375783	-0.9591239361483018	-1.0183222597603891	0.672977967810921	-0.07368876260735151	-0.8102169663866046	-1.5482308353103453	0.4650561914406714	-1.3014141998839435	0.15121624565493158	0.935398939898604	0.5469127847679589	-0.08812861279280591	-0.2511519988127543	-1.0882391486921272	-1.8109515330288355	-0.6314896244939555	1.1460565646086154	0.2194595285761536
-1.5063245892477308	1.177664926518905	0.20188294579852029	0.6855834745615126	-0.3951544341682462	-1.6520217126356742	-0.02050988095243459	0.5082809995459165	-0.39433692346360494	0.3032455803338179	0.4982265503366701	0.09734426550575351	0.7030652302232999	0.4303754189640703	-2.133196683985477	1.3458798415251467	-0.3315507287226368	0.16433151355193534	-1.6477873514842634	0.2055467503789462	-1.7891018822746791	-0.7955571405445078	0.046354863318464785	-0.763426226378823	-0.011428896217407877	-0.9483831792562119	-0.8419196670466679	-0.6031134680504707	-0.9129918897675651	-0.5370408967955289	0.38051735254269675	0.056338028466069334	-0.16371366438164145	-1.4866829666189145	1.6105373056133676	0.6712948813429135	-0.1255531195373783	-1.4939738842170582	0.655476492096894	-0.9336680780819665	0.47238907102007693	1.412644771617079	0.534802375108362	0.8445722393110752	0.29705933794263834	-0.7757692311654161	-1.6377022881995362	0.5004384005894346	2.645435888028754	0.3076666688077936
-0.8636540905136132	0.8593126993322103	1.1309075012292213	0.889552901024214	-0.7733667966898213	-2.0924451053238733	0.07613111226136722	0.31053747026546	0.3370695289002502	1.0261512968421083	1.0566642205838868	0.1984317047224625	1.2233994015068914	1.0213549136394584	-2.163660911683515	0.9183528849381489	0.4366659239728198	0.24420452569994125	-1.3259814821711235	0.9642635738438705	-0.8220308561905307	-0.5171617038802986	0.435726406721056	-0.4496601522663472	0.30669086610808816	-1.0882095887364422	-0.7589280717185437	-0.9162438300500175	-0.7057293061904253	-0.744518437743051	0.8027835673407644	-0.2020060443826414	-0.05436205030551788	-1.7087300033271546	1.8050359476952416	0.8452413138588265	0.521605781091526	-1.33597053908423	0.24853843501948011	-0.6900068071486268	0.8929694403216535	1.1940951145909267	0.3395621809064095	1.603041714457333	0.4283176037585747	0.2910663186699777	-1.014150854093219	1.4613147496101724	2.5897490578237807	0.25139431671517
-0.14751393497203394	-0.07510707527818791	1.3174869934204223	0.6276905967547307	-0.9519883895626502	-1.8793084654934111	-0.10595923824581914	-0.14967054830105248	0.7976732227060129	1.396191659390667	0.7353216669083027	0.024531093089094482	1.182027266165287	0.8547425574203439	-1.246823072566624	0.5563013502309567	0.7402759918920292	0.1550801276947282	-0.6225646133472971	1.1157459536791823	0.7014986580726564	-0.15610636589140817	0.19366845066171068	-0.34589662968397805	0.3708919466588521	-1.1302536470819866	-0.5477789072525062	-0.7502725447407756	-0.2080223871104707	-1.0103381479784532	0.4158669690248834	-0.6625763953120051	-0.5301879469136547	-1.4076479967870539	1.113437850754879	0.27778301577535547	0.8785790421280929	-0.9471141357344884	-0.552031286548115	-0.5567627332631727	0.7154181232464694	0.38174424120994	-0.12473250601259903	1.4076578913744646	0.022896728308041178	1.0063352336272642	-0.202222725040524	1.3984473884677249	0.9848168757797078	0.026351895330349363
0.24747434083573208	-0.9210001454317891	0.5941845923648351	0.45664162632221855	-0.5389124628913631	-1.0242141386547832	-0.19604737339533818	-0.38990472139158316	0.4674390344547858	1.1662154418769253	-0.29807216504709405	-0.49068395775959406	0.4491931363397026	-0.03403714955749168	-0.06205913935237564	0.4167409103959962	0.6328337470447465	-0.03704370788629369	-0.03246126069795708	0.4547566666884082	1.50493779102704	0.35862015046716256	-0.2966710439616901	-0.15228361885274422	0.41537701903702057	-0.5898850165192503	-0.2774282838781797	-0.0213857175531901	0.4338508114192868	-0.9251138456136283	-0.12281437007598338	-0.7909167311421961	-0.8527533399147733	-0.7492827334213125	0.3081450112192043	-0.36847190212818703	0.9675330206387005	-0.3913465489504511	-1.013958378240357	-0.2612802068966789	0.10676402577001362	-0.503173256377144	-0.6787069745419356	0.600169050534989	-0.3364874329170526	0.7527066143624088	0.5027155849778732	0.4867012064951936	-0.7119321689120145	-0.2614503728550481
0.18256853879065688	-1.1605846452056319	-0.18096022464125414	0.719688701933098	0.19556857425515886	-0.030522369772378214	0.0737844574625453	-0.22962123095225848	-0.2090318388020013	0.6246349974296562	-0.9368053413350926	-1.038760742889258	-0.3613441691141172	-0.7258649566316157	0.7290573177878658	0.307303731120748	0.6311140096752573	-0.1518253607068816	0.2751261754264692	-0.5300717232062693	1.1048904748679	0.864869809237116	-0.3690659605955917	0.4046769471635924	0.46729187132308525	0.3129924277247883	-0.045938092844435195	0.6478248078563709	0.8720114904042877	-0.3744092839836154	0.08133240990783946	-0.2789929751794264	-0.4708127687240137	-0.15754082057188729	0.18223179330991224	-0.310760115377145	0.8565220681541184	0.05705071030954422	-0.8160620843127163	0.28279994944288805	-0.2809340450559534	-0.9214433877431101	-1.1007100345147096	0.11451737030968748	-0.08654581421529282	-0.026940597600430646	0.9186288882601427	-0.2826225487188733	-1.1234204204972298	-0.44326160234882195
-0.16990494622843094	-0.8164493764424126	-0.22224300029156127	1.1164121260194984	0.6185815577647668	0.6572370166085533	0.5051979302223756	0.021427192386849675	-0.5463764162508737	0.1940289000859902	-0.5122280267023321	-1.1713972618148978	-0.5394518252897432	-0.6399982829418531	0.9544670776349029	-0.1631352808254413	0.9769249175866628	-0.15317789859265665	0.5067266877672468	-1.095020066933436	0.18363103435814293	1.0666210770082367	0.22353120400575893	1.142701788779574	0.3206480988207798	0.8899471928722258	0.09285492985521791	0.6435136214439425	0.7856066514621524	0.28326252644021027	1.0469024601772203	0.569666766826006	0.3998109776678012	0.1917835041696898	0.6530136365816605	0.43931063382085844	0.6071392551023589	0.27235137311443747	-0.42379773576708435	0.7787380065248724	-0.22388254988006315	-0.7065834034328851	-1.2999867579076807	0.27988468695031143	0.6321988136065915	-0.43698035492627374	1.0230503004547113	-0.2447873973590331	-0.3288339664720989	-0.41257592412691363
-0.47576306999460305	-0.22716337605007964	0.21565702012319524	1.0924107158740894	0.41593951793458983	1.0181671823472596	0.6686480249473259	0.02502886716596028	-0.4490878321275141	0.03247040044914175	0.4012253361210344	-0.7502612511772153	-0.03639920176292061	-0.2040769625940232	0.8889273228649368	-1.0703602409113582	1.2896423369447627	-0.1265834267952417	0.8289909114059397	-0.8830380291762338	-0.32585470892029633	0.8575396548982899	1.0325921572978318	1.528351356947082	-0.07115999573878795	0.7775342058617739	0.15358134597564785	0.06857350389400114	0.15385910751314458	0.5706801291935156	1.8196758762372673	1.1363405994817317	1.0540513015084085	0.5089020246970148	0.9308692874605012	1.0776304176995786	0.4315481755273598	0.4845699889323481	-0.4712322396786023	0.8490465625312983	-0.1594593838393717	-0.08550084784303433	-1.3143589835732459	0.4786835842712621	1.177334517035623	-0.08048509439444888	0.9204468510543636	0.25163768932600616	0.4228454467138486	-0.214965233553518
-0.479031335249964	0.35956920317472596	0.2495287172265659	0.5658042083419048	-0.1612147950614545	1.2369962887712371	0.42187399100530054	-0.12336836506593751	-0.34682670873002197	0.032058870997166936	0.7340753327093735	-0.12286635064324367	0.5517327393584914	-0.15057435650120266	0.8704723039730542	-1.9729308416076516	1.0406304897927887	-0.06625503520424685	1.0607341643962303	-0.20780471217733626	-0.27911134135849097	0.4335518920823715	1.3700622536120448	1.2440954109621463	-0.3629748566754842	0.3002000312819862	0.14959187978987873	-0.4369222260019231	-0.6742391456894513	0.37326014338857477	1.513495775839405	1.1145536226936137	1.061480711486023	0.9603519095600259	0.5134266887327055	0.9432252421906572	0.6492078608795048	0.9626134661770877	-0.9892467828197158	0.44979845624348724	-0.5075327152156395	0.6111315995551014	-1.2501432719515606	0.04244194433745615	1.1833397083111807	0.6761779814770974	0.7617749579047468	0.4173140405136758	0.22551040418080406	-0.040969949571877065
-0.17143475648300827	0.8778129231098415	-0.3977169277633381	0.06750620332368033	-0.6932175696885221	1.2919203758613593	0.05920702386024467	-0.07042061971086437	-0.47395656252948265	0.06075246656973034	0.2187550431713858	0.2123385249169015	0.6882628926912523	-0.4590659146973109	0.9868719690629861	-2.3379596158206697	0.24058141388276685	0.15935548617106932	0.8794573781842236	0.2441417270307042	-0.23992442749881993	0.0534693253095813	1.0079285263087279	0.5575367827250322	-0.16288008186874758	0.006720993529515333	0.020669287726139008	-0.49604288369208294	-1.2131180701200275	0.03795361852916057	0.2675518261295334	0.7503816249562812	0.6535707982009645	1.2644667472412636	-0.22746960754896725	0.2520594269587524	1.3136529077857428	1.5395718065320942	-1.4544864636222032	-0.10813171512722752	-1.051534227644747	1.1842912283559484	-1.2508936062374234	-0.8088665794780676	0.9054408475567547	1.2094071552128038	0.6438606609001911	0.07091203047007702	-0.5346956424887294	-0.10781433869267863
0.2292741473621652	1.2422585756236093	-0.9822050613843422	0.1023103247862805	-1.0503458882737133	0.959724136467017	-0.07457166779433656	0.22224957697532066	-0.5273422593436058	0.08345724971616991	-0.39219769198813814	0.1257825185348881	0.4121232404037973	-0.40225995464303155	1.065952850824395	-2.097774148059396	-0.5186427869731071	0.5783123815588183	0.28355602882244607	0.018658218464999238	-0.5144895838134934	-0.21212258927672326	0.37658055276127744	0.04337534971222211	0.4280201280714052	0.017034794138631223	-0.31495080121826474	-0.3760975314448551	-1.1965250110409176	0.021176105779285102	-0.9453152991984427	0.4780113708378638	0.38126699951554344	0.9309917395273998	-0.5522613613051441	-0.24573088747945526	1.9729067533616775	1.6585386200160366	-1.5190116574365238	-0.5149143562755828	-1.2154783330549548	1.5429128109715964	-1.4215160822478097	-1.197614330127434	0.7532642406422629	1.2071430587458098	0.5504733470079963	-0.1840200205149967	-0.7996944553827392	-0.47828879327604423
0.47622159799017105	1.276268502719814	-0.7138200314306621	0.5242408373301357	-1.3450375053134884	0.24089288405785214	0.0027204327064652032	0.31718233633612525	-0.13488105682995083	0.08534635429434113	-0.35513068954774973	0.0016767012735085973	0.12873400928248238	0.359578946269211	0.8913510556549564	-1.655594298748588	-0.710611622952793	0.9558166989563667	-0.2851969199193087	-0.7169884989541563	-0.651886776089678	-0.4079880739099547	0.0894456536799278	-0.01686243134232215	0.8283017292398528	-0.005572011847474798	-0.8045836025230643	-0.49425674512251044	-0.7429727494871959	0.4645962600635053	-1.346541888248922	0.44374569606576364	0.5185827204050942	-0.06466398599966301	-0.2686766922817086	-0.21290570236809864	2.0022327475019677	1.0072292981000637	-1.410949588208211	-0.7204661997437388	-0.8457784544282408	1.588024777695996	-1.6801261443604993	-0.68734736964869	0.7156667716028707	0.7812628092706683	0.4021915706401478	0.16079146823177584	-0.15606640413418027	-0.9456592767127562
0.4970374162661777	0.9361695932497441	0.1474623400236663	0.7137227820631602	-1.5401030196398533	-0.40472467674818385	-0.010400657127168016	-0.15927011695572404	0.5425995635811587	0.012228518045440789	0.18138970361958767	0.3302539438667295	0.06633350089809856	1.1354072543427591	0.4171881922910808	-1.3546641452625692	-0.4200354017587932	0.9815606802942517	-0.34965727865329604	-1.3290334028954656	-0.08603809466798282	-0.44602945945019784	0.3528042045514893	0.14840732273131782	0.6362112024569831	-0.28319618502422217	-1.1878276883281014	-0.7481986375244412	-0.1941332291056633	1.0830756731417073	-1.019169817248331	0.4588586021640908	0.8736550585818468	-1.0174283705575182	0.09520110291960028	-0.07919401019938863	1.2361736667327414	0.011321358254326142	-1.4914046342941927	-0.8072164131617783	-0.4375173769491301	1.2519115312067255	-1.7170671660455343	0.1492578076430811	0.4583199516848521	0.25354146933563243	0.18875206453210863	0.7702392334090054	0.7346522617959839	-1.1272309431068697
0.4156266619056225	0.4902540570549927	0.5340725435704303	0.34569909370817026	-1.3367546742296073	-0.4154690576429478	-0.25389338227516506	-0.9348928898793515	0.9069255223350461	-0.15160788100843353	0.501873777055037	1.15900738119889	0.09781738228441937	0.9615853654143078	-0.18125809511516477	-1.0965471603884596	-0.16212295878984115	0.609075092510187	0.11722992752083683	-1.2668687256997821	0.959590735131379	-0.10890553714410595	0.875631507526141	0.18616873353834534	0.14417468141638082	-0.536682384751825	-1.1495114155739032	-0.5954829509749554	0.1912544955051969	1.4095600026409916	-0.595837738870435	0.32199037702583366	1.1066410463811374	-1.0719850537920876	0.02230508490072918	-0.39823765783156456	0.17504272440504723	-0.47451690720606965	-1.6164604805979503	-0.7307485818038285	-0.4948440499201461	0.6489902346147084	-1.2301152194184937	0.4033319680566956	-0.09692506968935362	-0.0494323054128649	0.04251510386863953	0.8511051391658376	0.982755889136056	-0.7611080417713332
0.37486644924596435	0.30316953729447155	-0.10941881162409449	-0.20332344544099734	-0.5681588792183483	0.28327279831344687	-0.4850206557119072	-1.25036275522142	0.6072717234019722	-0.3168521127267894	0.2779496829212194	1.972186283157768	0.03160988340965655	-0.13449387508707517	-0.6382274029152927	-0.5763304764278169	-0.2507558140460719	0.11575124747642052	0.6787902997210555	-0.5150356623959299	1.5596397384936727	0.6135334001629263	1.2663618682458055	0.08478660255173616	-0.000707115893416339	-0.30379658832548434	-0.598236691451064	0.18495808763122412	0.38460339542822236	1.1580474769980582	-0.5191593236080575	0.02825874709661501	1.0961994251209408	-0.07595116594273223	-0.33949116160404047	-1.0705335574402262	-0.4961554421924373	-0.012039576076924378	-1.2287243540276276	-0.34079781532298575	-0.8654339211172958	0.07286797750625705	-0.27275586443505234	-0.10376282241529688	-0.5708933488498701	0.06003625034933856	0.13564919335622505	0.18324373405033506	0.46260676606947754	0.025248171313074018
0.35684850497454695	0.4210095644020702	-1.0983189898287111	-0.3194297367778189	0.39937125894579867	1.156386913224963	-0.3734727943108704	-0.6462715808847649	-0.052489501604256215	-0.38913927031657697	-0.14652681402073756	2.134088316342727	-0.13122904075104244	-0.9953106049445982	-0.8056276981081099	0.2013587257652859	-0.4938819581019945	-0.20756102204665242	0.8875826127822317	0.43595602796331384	1.1281422139201107	1.2943482960152388	1.3849098815244962	0.13244036349989324	0.3650586108199135	0.4290149665739896	0.20282988405010877	1.0364799155761635	0.4784961917398628	0.4430144176920628	-0.7442240370356655	-0.3522500441275637	0.9582277563102929	1.2343002012442035	-0.43375357233772766	-1.4261948693650979	-0.5283824576064254	0.9703867753100177	-0.12616112052544093	0.32974972792609764	-0.925252718650065	-0.24072229029038789	0.6841579677809988	-0.6644391496376917	-0.6185382311777984	0.4712422942134687	0.47026178140329566	-0.5419001072177775	-0.2091010994250222	0.7548903478589402
0.21532234106987017	0.49757430503837313	-1.3095295844309789	0.07722557955386945	0.8544753766076766	1.5693785867637158	0.05949893045173078	0.5282496918740313	-0.4701077544537753	-0.42158310081939027	-0.3808356823260344	1.4718258368149053	-0.3070601214110824	-0.5881602659113553	-0.7741695042053511	0.8067701521483207	-0.5290326632481288	-0.3531360190401907	0.6805286230324855	1.02478699295182	0.11423119046183364	1.3467167710876753	1.300262903675079	0.4524209407643193	0.6511047582824262	1.0803133604463266	0.809605272838716	1.1267072146081931	0.5119856097953308	-0.27351143615582774	-1.019663105222232	-0.8336750239690092	0.8019907842332562	1.9289837518256645	-0.09042253792119463	-1.0393109459135172	-0.20063373185599392	1.6256714392512412	1.0860332547864617	0.9346119997871077	-0.3842683281091766	-0.31924694538491605	1.126917921381162	-0.579721924522497	-0.42919767306811246	0.7550439893820524	0.7879270120625173	-0.5310551416313288	-0.5248243587354304	0.9718437786725124
-0.0976323600221275	0.2188479333139577	-0.5229046716650083	0.39857276388704593	0.4282699597842154	1.3656637218891587	0.41618080825238907	1.4785617513530758	-0.3922729502887803	-0.5767943580385693	-0.5111035109376807	0.4481598857322255	-0.5407355833524277	0.8144294114084885	-0.7827514161151181	0.8226156034480426	-0.31739474644927707	-0.517053744090717	0.31713308321400663	1.0334569862307732	-0.5245643519403063	0.5973054936069176	1.0636268637668083	0.7455733965307052	0.23825312886455927	1.0330736225767798	0.9354797936064493	0.28113647912861883	0.4553279903504328	-0.4883566542463246	-1.1974558597435383	-1.4036968427539325	0.5784320262965595	1.7111553505109165	0.20179979872412157	-0.23902967264079428	0.09923101585412034	1.5207522018346031	1.518209402770098	1.0951028944110421	0.31308759801528224	-0.35771235556411185	0.9579358834503293	0.027109454793329373	-0.4914431425130379	0.5033062558014674	0.7475002643253112	0.16459039059930639	-0.6222686082899119	0.6237123257555434
-0.3746070805277586	-0.271516792078872	0.34855739019610377	0.06869846725888594	-0.4576669984708303	0.9034421143115965	0.35582167849885615	1.7614635391107172	-0.0868584505565181	-0.8935131644912133	-0.7848098896557715	-0.22737391028651155	-0.9189071688963939	1.919448745091949	-0.9590231831997647	0.29749640629156804	-0.17327799210691383	-0.7735991745885241	0.02812295210507385	0.6473822212433148	-0.40275337027199043	-0.47448297765664044	0.6812900849573182	0.6002179516841368	-0.6523639563112744	0.28231281618804077	0.6549522925044255	-0.7434716623636789	0.33802722716972733	-0.046803918358343334	-1.204983279501963	-1.815403087833242	0.18058746296432154	1.039867073393747	-0.08642398698607166	0.285804893664907	0.2210324665080915	0.9514013331339204	0.945169492334596	0.7982603339812945	0.4945085839175111	-0.4400013837707003	0.5575382131380606	0.43040784265505955	-0.8768211899416954	-0.18666038860008885	0.24713910030636999	0.7441073440166517	-0.9010279478063694	0.09337056774979073
-0.29306713339172025	-0.49416531746530307	0.3783405081383609	-0.7804849512141865	-0.9336249471115539	0.5977852024512093	-0.03017882022903716	1.602114386217308	0.06450996900844279	-1.149668476856602	-1.026977584247932	-0.19098431941476401	-1.2884512497511065	1.78873221758077	-1.1278431013992234	-0.30856857908829866	-0.3305952016176128	-0.9446196350094477	-0.16768019443126528	0.2158841495240785	-0.011286946002283518	-1.1325054538685488	0.2767070548754338	-0.0019916345487267567	-1.085006674723394	-0.548703861738387	0.3072709789449325	-1.0007543238705987	0.3021231006343045	0.6773895143880735	-0.9172248145991457	-1.697050441539043	-0.3729345436662459	0.5421677307129241	-0.807752486442926	0.2462580825900934	0.1836670979049906	0.49055580004231647	0.07585256763857798	0.4242188664271539	0.03695115719664578	-0.45645025195707717	0.39950218519738645	0.1973129254729333	-1.0161017399777923	-0.6785101769810075	-0.42344184260517803	0.6434370611457968	-1.3389403536386133	-0.14897630588975286
0.24170595694688055	-0.18588256337827005	-0.316446349172954	-1.4148297860578247	-0.5191592843950559	0.5312455329126319	-0.33956915084708755	1.4427119167457516	-0.022671686501812578	-1.0407170408146975	-0.7695029010749141	0.2975405075506539	-1.257088777719923	0.699814373746424	-0.9261117597514855	-0.5759445931463115	-0.6216102886320116	-0.8331499221732426	-0.32092714551826873	-0.000322311028985901	0.04198676232299774	-1.019039461193233	0.08234028138840128	-0.6190204922972814	-0.49454966130700834	-0.8296366568265182	0.2042437891234256	-0.31597022189386537	0.46061716530924096	1.0317234974978793	-0.269433105243438	-0.9831322800008059	-0.903793740285625	0.42781000722478457	-1.2523806828810091	-0.04459661075965939	-0.03652062076025968	0.37683723776199196	-0.17936574391530027	0.3457133142495755	-0.5220925263912419	-0.3416747923886114	0.6447295715863381	-0.36226589048630303	-0.36765259148744694	-0.4281391854202754	-0.7929434657054851	0.16010171644817187	-1.4505319169835347	0.06339516601579301
0.9122658531271192	0.3810334355142676	-0.8233677206816324	-1.2909731659281998	0.4013575842726241	0.503970549832957	-0.3180961808330684	1.3457935425673857	-0.16525795063721208	-0.5070088682399396	0.011893847690000613	0.6167910177329627	-0.6135749338158584	-0.36291456362378727	-0.18165447088152492	-0.44523788806225095	-0.6753660323756225	-0.5052818216682792	-0.37258976198840077	0.07188813467226089	-0.20024658663863712	-0.3973366804232047	0.1407213329225514	-0.8217221372602314	0.545596875045211	-0.5067416712436678	0.3893495195694509	0.5582125984891987	0.7162576763955161	0.6392750212711621	0.5236084224261671	-0.1347763488707098	-1.2169273480035976	0.46456556770543367	-0.9808126596334857	-0.1588223161167726	-0.47468983599016085	0.4074377381857622	0.38215649902721854	0.5563845518309061	-0.6159559594589388	-0.2926629424120358	1.0901774785292555	-0.656626295504416	0.7978837223311684	0.35473262904329833	-0.6242728172484308	-0.03191896269327245	-0.9249498956239107	0.5060439756449527
1.2101407880725041	0.692089305783319	-0.5617193953243815	-0.6470503884080658	0.9714499097690295	0.337964809664115	-0.11423672059572895	0.9707089363007564	-0.19765233931552392	0.16130534409649216	0.6560211986062213	0.34502655864127313	0.316037816257705	-0.7920893554757329	0.8099656775177999	-0.13275375204453116	-0.3840926379903331	-0.24420398339354674	-0.23082606658021346	0.3229386737329388	-0.23702653349888367	0.16925580951035876	0.10711609593251503	-0.6486464085588711	0.8739316723794863	-0.06232622468267884	0.6257417957144125	0.7200317914895139	0.7921906421805619	-0.21692565809129652	1.0437179139831534	0.2472175712366962	-1.2603446810592742	0.3683429396721099	-0.35968921663212394	-0.010847429299911577	-0.9886964514616189	0.3127346459380494	1.1434790011043994	0.7355071555696969	-0.22291195765787203	-0.5967858721013092	1.4062012924300897	-0.5170907265564988	1.5191101678295709	0.8488822263829447	-0.14385518140439008	0.1994780509598287	-0.08092277282969415	0.800752114826391
0.8927704213505849	0.5280105251807709	0.14228885338535333	-0.24335411156071934	0.7356002020919981	0.04394740013613237	-0.05251468115674685	0.0888290747828997	-0.09510410537670441	0.5642112815556724	0.5688830702331388	-0.367584622513735	0.8881959343966446	-0.7413904409238319	1.4555461446327664	0.1357495312501953	-0.055043857637442184	-0.22970995140049305	0.011649114806492653	0.5107723025834662	0.09771899749932138	0.3099112722956273	-0.4427761822113946	-0.5077204787224014	0.0600219393839256	0.04703006239991742	0.6139558245936231	-0.0052307712848728705	0.4994492878030605	-0.7868171622314145	1.0621849275986712	0.06911796662165205	-1.1470064604922887	0.09401737151900419	-0.13940538043412165	0.25862772732391986	-1.2948894069363082	0.07410039789488068	1.3806861504678745	0.6266448398243918	0.2440084516870704	-1.2087549847425192	1.3532162615409904	-0.28944110387504834	1.1347189404194933	0.5132818982166926	0.1670163081868739	0.28546102946819124	0.47430066555984224	0.7204222751302012
0.22783438050981347	0.11655051680046065	0.6239791167974323	-0.5392486159916848	0.10542978791202719	-0.25027366350395697	-0.210399647293298	-1.025159208367968	0.11513475895034174	0.5091497942023354	0.031633935148638825	-0.9393091689617242	0.7728159877387599	-0.620668706051528	1.3861047970260547	0.2571747875579815	-0.045292895320751994	-0.3436966366044221	0.07884147928012261	0.41052796568463557	0.36857149949408713	0.06886032681774559	-1.4337837890201564	-0.6545369939479783	-1.0296669641852925	-0.14445392375810337	0.2799565358687566	-0.9454574537682261	-0.025909340353441276	-0.5053568386388535	0.7827777020904815	-0.1163157309429628	-1.02140670606536	-0.20649681881934479	-0.5660298349869523	0.6529296980301282	-1.2767596706985902	-0.14017777480221463	0.9645169719467925	0.27375114745410395	0.4693800077492425	-1.6244304031932364	0.8636685902811209	-0.31495612804758355	0.031180132811590384	-0.28984230396329574	0.04935377028644999	-0.25726867721124247	0.562930219110956	0.32817112760294764
-0.23852297636396094	-0.20674937712983302	0.7175531184135012	-1.1756854145138464	-0.0609521362672493	-0.41840329627444744	-0.2885944849178932	-1.7809286162148281	0.38850571904457193	0.09309211724867539	-0.09759759194195201	-0.8906500891365559	0.2862622822658355	-0.5781772352407583	0.810853484748241	0.23185810854039288	-0.29991232856341044	-0.32933615494836443	-0.17835219414804823	0.04942790466526042	0.15221837470825786	-0.2133932329135109	-2.165423031470017	-0.8705103640270088	-1.1242982623132738	-0.2045891195434737	-0.10201475812831487	-1.250574684230816	-0.3888103804968416	0.48928978518777316	0.6018047552357417	0.27679123325258015	-0.888353315763009	-0.367554296452686	-1.0687258835569557	1.2986090913592623	-1.153617314672807	-0.21931129660090415	0.3700295508521051	-0.0984695215974239	0.4970435984789656	-1.3216383802424545	0.104038171233087	-0.5261617160239057	-0.7249895803448922	-0.7200529908210285	-0.25683884100913423	-1.114409635479508	0.6269398642282585	-0.08284079233187869
-0.17629150399858015	-0.3445175948077668	0.7820189184148424	-1.2931643077897825	0.6487290730278371	-0.3800306534698379	0.07990323695797436	-1.804675959492313	0.5749215416353408	-0.4455936296171396	0.48984933117518337	-0.3001322704123985	0.01949422030467583	-0.5730794534048044	0.294593402036465	0.14890438255752714	-0.35081377744092207	-0.0898159587368036	-0.5156014206939777	-0.21649880486833814	-0.33897806349362436	-0.16587599118412022	-1.959207053610057	-0.7145125666110728	0.06569917552840428	0.18006612127786417	-0.11139613714655112	-0.6536571053584526	-0.2726912726219597	1.456645142668743	0.6630326347343438	1.155316119379182	-0.574820212781501	-0.3045083615466787	-0.8848682652308878	2.0246167568736166	-1.2244985187191557	-0.19942944497173667	0.13655924084981003	-0.3271225500574111	0.5066401644386873	-0.3461828818551364	-0.4872198855525243	-0.6102786491805603	-0.4745781810458459	-0.45359801918974507	-0.25125643340766585	-1.4492918714255478	1.1381021016741197	-0.17029784797512756
0.24972673089263275	-0.3977246345324023	1.0138141747690605	-0.37453243571847644	1.7351221694273657	-0.14979635145517517	0.9087860093101738	-1.2527885762516882	0.45626833365960573	-0.8667542785547584	1.0711269759997988	0.23546130985745944	0.1675816347189993	-0.6540873669038568	0.1617632649076067	0.1739062732899345	0.17203437418998266	0.22766231094614084	-0.4535729413238683	-0.01028235816195231	-0.5089993938251836	0.3547832408882609	-0.9556216922953539	-0.05302781907492127	1.4979329007538795	0.8117860223166973	0.39343784831435624	0.346481790356929	0.2653678864896743	1.6583768810800943	0.7461797847375278	1.7655303234613224	0.08482942673332887	-0.03185146587051539	0.08247813001078384	2.213452417659022	-1.4832633942518942	-0.17580752970731828	0.40194854391352264	-0.3771262652818992	0.5285373772059228	0.6317329734142482	-0.40508287704946755	-0.42316230686204637	0.4057602144912965	-0.04273588949097817	0.2697384318825689	-0.8472364194177459	1.932213315297701	0.22731461031726002
0.5683690818772704	-0.41545605076578324	1.0660356357248295	1.190177561677457	2.232465429704908	0.07990561433129058	1.7549777262621715	-0.6522614177270759	0.008725798297331874	-0.9548281974734084	0.7701118066501476	0.11736374994384348	0.31966774105090173	-0.8524681980125418	0.183595438656886	0.4109835432130704	1.0537334342230067	0.41824076180641895	0.22512038681367907	0.5847493216892629	-0.1924401540411666	1.095540344146773	-0.10882625221838033	0.7320685297011277	1.8378887461405071	1.1212371573083848	1.0109473833917924	0.9535800760324206	0.8168941637772743	0.899619628206969	0.5859064247691488	1.460555939965764	0.966091970860045	0.30237382640595245	1.1147014116858607	1.3317799208095407	-1.6137352139109988	-0.23816156097298988	0.8761711575934967	-0.2563793451473099	0.4831014779442786	0.9135328967341048	0.44218878658650834	-0.10611060703078302	0.9452121930666668	-0.20037226815930773	0.9092901682464153	0.18696295406415708	2.270095528398889	0.9144738329756859
0.441473228341097	-0.34121001954455327	0.5024934248789236	2.3493741965234585	1.63984953106596	-0.00634642477071975	2.039897478803271	-0.4815483521820904	-0.44490818006738936	-0.5705285893544947	-0.28862757246580006	-0.7172069054528555	-0.05108197704589967	-0.8769705381977242	-0.07379156589457159	0.7102083821704268	1.5938321098098838	0.4186088277807704	1.153184738319683	0.9499905790747336	0.07135382138041767	1.4743245546078863	-0.24559145056820306	1.0873981861698825	0.7395386989965925	0.7166640744057272	1.0487478154666068	0.7274477182441201	0.9363298171765057	-0.4117021589529892	0.18142920774417318	0.3803479139669412	1.583828160650173	0.4306030442926234	1.38129373851378	-0.36989916186561467	-1.3856993334135908	-0.47746906776178594	1.1232891807866319	-0.00812618413729558	0.39016556580273815	0.40989706247995444	1.4323373494867675	0.14700811248046636	0.5380834392105648	-0.902241845286557	0.9963070189360878	0.7322868083434879	1.583684917343341	1.3908562191835898
-0.07232571807213349	-0.18712924020018015	-0.530310217561439	2.2491757841821505	0.4117154801716799	-0.5550788124749672	1.508856979954873	-0.838903473911432	-0.5198227688578966	0.18517234237728228	-1.0679206705849678	-1.7164430941184403	-0.9363715001035812	-0.2773840647231508	-0.6289155310770517	0.7158913425380217	1.2648794254681865	0.31286473295347733	1.6158371946110472	0.5230941966308201	-0.28298536908316024	0.9894693754255725	-1.1575000792455141	0.817845086110169	-0.9297031728322415	-0.1946877954882901	0.18211417939124763	-0.11189574286804142	0.4760335086935719	-1.60683999287592	-0.2635594616961237	-0.6865407925153704	1.4295745978763146	0.1420970524093585	0.7506986497876942	-1.861375673447335	-0.9371137244597733	-0.9228505648568781	0.8605760829793075	0.19410923817986325	0.3701600459568173	-0.3361052296986311	1.6173784284671684	0.279958765681863	-0.5609884138582248	-1.412245120681407	0.27744412814783737	0.35777401303695405	0.09645469417175109	1.208214921419654
-0.6239813542852723	-0.09439413801402048	-1.3014840644667602	0.967570621610757	-0.48945241589693916	-1.2800445321895748	0.4324468229583964	-1.3783243438484167	-0.232899074726517	0.892168907479077	-0.8740109992443408	-2.1610804116215045	-1.6860351394576998	0.90723077361151	-0.9535043313660017	0.2432647198702613	0.2932908252294195	0.2124307998406179	1.1695221540338245	-0.49857733746394317	-1.067419689907539	-0.26718252656481867	-1.7632900084352545	0.26275882382129556	-1.9865087414859939	-0.9511490271060666	-1.0976296547563087	-0.9189848037521753	-0.31204357849944725	-2.1477060335285065	-0.5982209627108356	-1.0705676671766495	0.48745577169993193	-0.4894680987195677	-0.10225566720203855	-2.1799869370036293	-0.5823774692540384	-1.4030185376030226	0.1282606418871287	0.0844535705107149	0.4262643728816391	-0.7077815325978238	0.6128884198738932	0.3074715039040446	-1.5578023947797683	-1.1659169761125543	-0.7340454439833439	-0.529261356695302	-1.3315431708686778	0.3883912706870086
-0.8731786245654596	-0.13591230650437652	-1.1806160212889973	-0.5234102319380095	-0.5206221202567297	-1.6213638341287968	-0.610804103319408	-1.5246375461177217	-0.02319994602696803	1.062610716546977	-0.1648707582754033	-1.7396244384572426	-1.5695487272934543	1.875164718675827	-0.5626394434407259	-0.40854077169677466	-0.46243345940953845	0.1802387165891043	0.06230915697408618	-1.213241315926556	-1.483217193488426	-1.524769242978138	-1.2342510786748009	-0.037931877556802544	-1.9139284227923212	-1.0350601922471079	-1.7912731912921172	-1.1479649897939288	-0.956789287358554	-1.85817246905869	-0.7895357281214603	-0.7817102456152933	-0.6099267357498854	-1.1099999911947767	-0.36407099689600747	-1.2820453269188494	-0.4170562378127486	-1.5729079653564426	-0.7146689235072464	-0.42338892406437906	0.36438320696311266	-0.5258107573833191	-0.9171693829560221	0.2080303830604774	-1.7909861358635129	-0.39980312414647107	-1.1797658135730638	-1.1392788094278508	-1.9462961198384316	-0.5343141674758436
-0.6916422540540079	-0.17230178899477383	-0.21228106457052445	-1.1563855936440335	-0.008521626672331247	-1.2829374264219662	-1.1706481239096789	-0.8783480659991808	-0.2012543529537674	0.5908132613452984	0.12164636631829781	-0.7670508940957931	-0.45904678937589544	1.7441141890060192	0.32236544748734086	-0.6663442146698471	-0.288542645368537	0.22455381377213024	-0.9491628069756847	-0.9336315851076233	-1.048037635560647	-1.9168013548764113	0.11617633901415433	0.15775691831139493	-1.0454715767795197	-0.5312548626056282	-1.2726288695142198	-0.713980873756774	-1.0892378931050863	-0.9958392510219619	-0.7724945303544839	-0.34487399222821874	-1.0635833805451556	-1.3851601133566407	0.14822230727874483	-0.019034699293723385	-0.23210235706635543	-1.2269374932650996	-1.2076912394640933	-1.0210881388167543	0.02201690649700377	-0.04258323473317549	-1.8218929589011936	0.0034288319928287023	-1.142631700326155	0.19270427577422522	-0.6811823528896505	-0.983440233214252	-1.680287175333578	-0.9875533537421953
-0.17407344517904566	-0.05095260543499371	0.9888685805051054	-0.6361827710490814	0.3243774802436225	-0.5669979738654516	-1.199197663681562	0.4234826557640093	-0.49938108129318337	-0.0814255751362151	-0.205363464469231	0.10172809594012576	1.0078975799124241	0.5301232355147565	0.8664538956615122	-0.28583389282460664	0.6862242676743039	0.2830919160415745	-1.2273458585055423	0.0053308824448314186	-0.17057229058967704	-1.2452646384801158	1.1504451667761146	0.6042050050557697	-0.04678360347340491	0.03629102519837588	0.10706610812521156	0.08162771237154422	-0.6948869819007862	-0.14983166848743706	-0.42409835302318327	-0.20901974720855024	-0.6291585955673247	-1.276788838261471	0.8499637689214992	0.693444937832557	0.19725884519693718	-0.5900389349060678	-1.136010188084576	-1.2022522826024054	-0.48266090731533146	0.4138957765099147	-1.5772240938940414	-0.1265735713434044	-0.003141965257411544	0.24486110611802012	0.27381078188230834	-0.1610858678963648	-1.0676141075954244	-0.9137543716990214
0.44288096637480256	0.09383453088859416	1.76793989731329	0.3968203495217992	0.1986097921411157	-0.05530852638408749	-0.9453167443910208	1.7163650247481808	-0.37361150083501515	-0.3540090740775106	-0.44466399849579386	0.3923442733257283	1.9257453900699808	-0.7769226579618854	0.46998248529508285	0.3420209696959799	1.583872680208507	0.21870073553117028	-0.7633732651692743	0.5527121829554709	0.3288678555521204	-0.12733344631550414	1.0856876429730675	0.837106032859611	0.6220875840143962	0.3117449825634148	1.3360349125018043	0.9113487666500185	-0.12805670009166661	0.10801940238740397	0.20821500203791082	-0.3856213462379289	0.16615602974669702	-0.969266420262272	0.9963154374426433	0.6223815005083995	0.861738171964216	-0.15944387712993308	-0.7159587443342889	-0.7606507176466222	-0.827031300535867	0.6756958424964533	-0.7524951502694136	0.02588995067869813	1.0249375113116392	-0.04899008827514256	0.8098747345411665	0.8232686982911145	-0.6760436972090152	-0.784144195293647
0.8689201042708948	-0.06589213129681011	1.8024500644988615	1.0284206645376737	0.02229011648292525	0.04012112452529879	-0.6283750909315345	2.2886721085770088	0.2542074252854147	-0.05446560887237206	-0.07848378903495894	0.14487462684965374	1.834780622624562	-1.2190796385176708	-0.5464614891232714	0.6047543522913867	1.6013046403522768	-0.06415792225227383	-0.12317734953424107	0.11586721166616716	0.15367072931568276	0.6521311604034731	0.25736508935827135	0.6157894110823295	0.8537646086611993	0.4615586164538518	1.6707655760795705	1.6496074009951478	0.14993804297336674	-0.3120861475845421	0.7622060138298563	-0.582165827706049	0.5716136038857182	-0.5697116662439593	0.4362591971482584	0.18979744870626808	1.5785230766831388	-0.17259497184340916	-0.37826346824193785	-0.04058993957212451	-0.7990145873733903	0.6912316206379457	-0.30187084350582594	0.415404615987519	1.4708081983955557	-0.3779593624475547	0.520932046261892	1.4135485814558604	-0.634926377702261	-1.0119706907308632
0.8808439710499733	-0.5752940137925259	1.1434016344733415	0.8859334245295398	0.27567193186333505	0.06484578440937126	-0.2688150495239735	1.9579472952531745	0.7963370759106916	0.4215169790925365	0.463672866887496	-0.17423283952591737	1.040803536426245	-0.7866683974891946	-1.2379480136344214	0.35452920549949457	0.748290391022788	-0.43026273341680193	0.10327892507695487	-0.7455338004892563	-0.20232233595329277	0.8562173527338144	-0.3173442713706343	0.11316276628604799	0.7696393706618677	0.8408781685875525	1.2088161406788471	2.244181976619019	-0.05210875216850209	-0.8648419440077139	0.8272113555909726	-0.5496498894833872	0.34683085817673764	-0.02288343708460169	-0.23888107904899814	-0.12569116882985604	2.152568184811389	-0.3207980079683981	-0.3242393266636042	0.39874077873710057	-0.4601664512597958	0.44746486762362037	-0.5008168428966641	0.720896204150835	1.2474077039167886	-0.6653374036915612	-0.19631885191036094	1.3026030278050997	-0.6444801307425686	-1.4233523771250491
0.47616020720284064	-0.9743774624605306	0.14377168729559553	0.31864769566229784	0.7990597600014175	0.3844352412738774	0.15119419685010024	1.1735133446216244	0.7005188498280893	0.5788958547137121	0.4355392580577437	-0.09058799245159764	0.2833412974546791	-0.1856919269333153	-1.0320761574363568	0.03187358317751925	-0.24022549015921846	-0.516035601295693	-0.16346619443316793	-0.977299707075256	-0.12154769234595543	0.7920919174521887	-0.03836099648696528	-0.3029134531993074	0.5705684826515791	1.3704615601126489	0.5614652638014763	2.472901542809784	-0.4693809010011402	-0.8274741517316146	0.3878716795856661	-0.27136936246710996	-0.11107635309080176	0.619213463824525	-0.327908527045867	-0.2288086520950569	2.3674663465499304	-0.12599130188770014	-0.34724132074743047	0.35874985401560455	-0.007117688271967569	0.04511975680442091	-0.7569532209330183	0.7065270282318445	0.6688525045555452	-0.8532636048743654	-0.6520659057027992	0.6131816697262552	-0.3662417903203128	-1.4368467955282855
-0.0761496601144993	-0.7601035540000844	-0.6422988743944933	-0.1354344108244351	0.9001265946809641	0.8056461175594677	0.4556588208792491	0.5238850587606652	0.1938930770653217	0.353379561496952	-0.0928332390271167	0.46166769405678115	0.06362259555624537	0.12776556598653246	-0.31205406629283255	0.061739242442370376	-0.6846943035996504	-0.06666879033732617	-0.4714810122915974	-0.29507889709746277	0.39547810568456265	0.711782011599417	0.7197342454165265	-0.4397578687268887	0.41487859649863906	1.4563867590230837	0.11562666340304595	2.0114554989835836	-0.5971718630251021	-0.03391346941647858	-0.1206760033169215	0.08379350404808948	-0.32774176383508125	0.9933241931878211	0.2008702847230583	-0.299773301836412	1.9562743435734988	0.42342245709251614	-0.1485200331618354	0.15439984637720144	0.4101656557011394	-0.24310123341615905	-0.45890390997354824	0.5287341859039683	0.1738512215108305	-0.635696248330003	-0.599845167672014	-0.141188737190546	0.21308356586544525	-0.7798748308916476
-0.4182063274555336	-0.04860312948657747	-0.7485289451435178	-0.3146944918744883	0.22325159559451122	0.7685443345010643	0.3613419953924818	0.19191945139574543	0.0347946174913009	0.08873064750982312	-0.2545315238572482	1.0713715520238132	0.2503700521206544	0.33417825595197975	0.07915170892416439	0.2932123329532407	-0.5729745572623895	0.6869879795920278	-0.345206756447533	0.48662426413689064	0.788388386117307	0.47967678027519434	1.1188331616210243	-0.4041915852316985	0.3153337903709745	0.6907571039333092	-0.21614463570041845	0.8519037089904739	-0.16921589213033825	0.8929539683884532	-0.2780729392425841	0.30604982654283736	-0.2786850496774358	0.7189087826663533	0.6422316023476734	-0.4236523738127154	0.8594089537972027	0.7898068783017751	0.23269106617998164	0.17526146291203598	0.6782633309933004	-0.16174504738769352	0.228827028534423	0.5360859603935265	-0.038055091334878534	0.20225866098862044	-0.37041667471264167	-0.4079681667982299	0.7713121072896368	0.11549220900923175
-0.41113498430508055	0.4554733316713187	-0.21093998764426683	-0.40839011428282873	-0.6669724383289098	0.1443054744191012	-0.1350110669509047	-0.03793436474334928	0.4922317753421362	0.03713900273423427	0.36780095732659157	1.2244493350307575	0.324617511698185	0.6355978316782794	-0.17649812329505554	0.2352053800668886	-0.3810289681331131	1.1091388855606985	0.18736402210605504	0.4946192034951795	0.6508361843226022	-0.052937488484056806	0.7816538135046308	-0.37785280123291254	0.15802331174555237	-0.4556309920817271	-0.5641139021303931	-0.4243337522237952	0.5452819606474558	1.1613870054455286	-0.11879663006075242	0.28971704428461514	-0.26092522696901477	-0.05351454399659244	0.3498111613504687	-0.4547038988428089	-0.4172316986440989	0.5351425086981382	0.4380690428591811	0.4064940381102216	0.6638455015891547	0.23413845774476733	0.6093379432760997	0.7682953154343323	-0.10047919788810208	1.1863110783710298	-0.3307134419235365	-0.06502921709059178	0.9781520469331302	0.5579633436363177
-0.25773728384756056	0.2788126214255301	0.35871572321629813	-0.5083366062734163	-0.8078661407958986	-0.4166084753220771	-0.5770180741270969	-0.3048988862059134	0.8904949422609149	0.04965996685480763	0.9979402925687447	0.8219546929676896	-0.009610434446540644	0.6733265029203717	-0.5652713616842062	-0.18598141421689351	-0.41520563736651467	0.766821677844256	0.6030017074375814	-0.08715926544992902	0.20377120234981544	-0.570256640513933	0.10671453166332814	-0.3590637263387652	-0.10995656549777712	-0.9221015730932148	-0.7079158304097299	-0.9952485523482202	0.9596860609265143	0.6638244469683257	-0.007985069432510927	0.1396406043049329	-0.36125541197077893	-0.5895778620625434	-0.44777311972806805	-0.23356116245855568	-0.9686444935885745	-0.08127710969642485	0.2699305450448091	0.5005515076498765	0.3580522516660216	0.5843781637862898	0.38571011895355356	0.8369921850335085	-0.21728492175206335	1.3243737910062214	-0.40689191653889434	0.45223872285268735	0.8340596088448027	0.3823668692182416
-0.2737442104669061	-0.1979549131863822	0.3259499763683009	-0.42980309623103863	0.008081192076460682	-0.20144513595449953	-0.46314265553080114	-0.4134157485185392	0.45662062557277255	-0.14504549781422585	0.6139585945760238	0.3316172570156629	-0.5152366013204642	-0.013572905325886505	-0.4590847689012678	-0.36588666684755283	-0.5158746731331944	-0.028325952459925634	0.4428435721904011	-0.27843113530778874	0.002115910653799722	-0.5392618240071223	-0.28200155099809354	-0.2299543009575391	-0.3402739515080703	-0.2282130050033256	-0.3655783089105995	-0.5678144232033556	0.734263499248863	0.07670456505125646	-0.1429263421475173	0.1370483318868405	-0.2978970976169287	-0.30014058110158465	-0.8040648719861927	0.15570632409570212	-0.3323109891089528	-0.36881855385329937	0.015568614639427039	0.2790716419264016	0.07722232542024492	0.6169943510782463	0.057390064496717914	0.43589374110442786	-0.3923605411511847	0.22051849265287288	-0.28293802551798025	0.5831639852954015	0.6748910114420811	0.11198482882393489
-0.5330948008758903	-0.1913921339240831	-0.27040055427177595	-0.07480157022681866	0.7932740275906066	0.54394163635821	0.09647795547486827	-0.174404722255853	-0.5122762640298788	-0.47198460229313455	-0.5424206399722588	0.3331908641004313	-0.7603911866079054	-1.0401844307558374	0.04652854613234397	0.28209065896564967	-0.44526465744446314	-0.41191148525753407	-0.17171292064118648	0.3326527213695773	0.28130123417163616	-0.0025482640275886915	-0.24891752890203686	-0.07175314892209683	-0.3483163561749833	0.7589892078978163	0.18778292734863364	0.22222628583484721	0.11965635353640452	0.034212001848700505	-0.3527734272142365	0.4835296629011587	0.11111815539612407	0.4789454298854457	-0.1444311671664559	0.40449144399240466	0.8360122453852142	-0.08781512991577739	0.13657265426390455	-0.015007794929433431	0.2955946002716496	0.4774324960035556	0.25083551111501323	-0.14037310808235276	-0.515539775961633	-1.1394140347095914	0.020071311402552097	0.22710631404073972	0.8102997107649572	0.2641171592535507
-0.7898810819135681	0.4199847149673399	-0.726147696603471	0.2034062156017808	0.30473181635682484	0.6431022969013048	0.31021121629484083	0.13112332566520843	-0.7668646264589035	-0.5316628686203395	-1.0043243683542853	0.841587315684235	-0.7013715048822255	-1.2259771686813834	0.23096150626751735	1.4542010268259689	-0.36929076809869127	0.17621657500878588	-0.6617719827400343	0.8853524249658994	0.7052257298240978	0.19016336952171647	-0.22669881518887647	-0.2500701304451849	-0.2468456650261538	0.5331054018403328	0.1252669764692231	0.31045077196634685	-0.3064015039038238	0.3311917077516757	-0.43549960578954594	0.9966090016970832	0.4979485350146144	0.6711568159477559	0.9121044547271425	0.24987092622214904	1.2261189431056443	0.16011105975603163	0.6442400367540536	-0.06836775933898653	1.0813408763926484	0.5284757335241554	0.8381726966037637	-0.22583122586847806	-0.6661912747354823	-1.1770129616778646	0.013259657943449119	-0.17816108046938597	1.1493915783662805	0.641675941889857
-0.7811324685793057	0.780202971506853	-0.5126458048986352	-0.1308773965758809	-1.542098144542572	-0.7037767302556361	-0.4843802298938219	-0.08839484197600544	0.37226900619736375	-0.15096907521991887	0.10720080377007941	1.145864565116406	-0.7781244122443027	0.03851718329554082	-0.3185831917787397	2.040345719320355	-0.7069816514135734	1.315599769348296	-0.653965151866466	0.25052494775247264	0.7398705788052371	-0.7171181905149965	-0.6405501752336306	-1.0024823913860943	-0.4650662479928861	-1.3992032681943585	-1.0428784373644113	-0.7938185035617593	-0.26024097060631374	0.15760402678078955	-0.5071950248346124	1.1299315164130126	0.22054368367398258	-0.38149155775507254	1.0635154578052564	-0.2895205177550816	0.2283592380859271	-0.36725430246966295	0.9478427469115023	0.007242829909388142	1.7643209425731021	0.7990696056358316	1.0017224882004054	0.38212891324074694	-1.1329897576399512	0.4989671590379623	-0.6662116706615828	-0.21015580096375888	1.2294339049606668	0.5303868320899674
-0.5578602728541306	0.03459333478033427	-0.0178371022077267	-1.0943937577573566	-3.361899159364087	-2.7394986260795706	-1.927443012988708	-0.9928115560703168	1.856627934462546	0.258018898956875	1.7051457486924284	0.47259753787917075	-1.3463168378040773	1.699024304458566	-1.1036381390295944	1.2240540248640719	-1.476465511045423	1.8566103836119188	-0.4325299990262039	-1.3836076393902228	0.18502788727561215	-2.2865312310279675	-1.372885177740766	-1.940182578039503	-1.2621969744749455	-3.6976381915781564	-2.6544898941749158	-2.486373473632392	-0.06689088631972386	-0.8479120358335861	-0.818225413527759	0.44232720551658394	-0.8555105142474917	-2.0087871801032375	-0.2430961442381264	-0.9350003310005334	-1.2938939034312893	-1.5273807731919673	0.4489215874962467	-0.2663636963460331	1.4153470882473647	0.7820821484459297	0.22233975828110897	0.9811859864342567	-1.9908795202638754	2.369800003602276	-1.640525072976388	-0.018027988133373706	0.6732190576173849	-0.36921395357503517
-0.4332256037020019	-1.5050138248915084	-0.2237487128490389	-1.9452080437099515	-3.564875625488284	-3.6140884746104494	-2.7753344163557276	-1.9069483245476326	1.7233219620364115	0.09967099971545394	1.7207977021819412	-1.122652574460484	-2.1134949619194665	1.8409269838539015	-1.2345786817015667	-0.5919603880626911	-2.026097497768601	0.9177440489025123	-0.6118204950318642	-2.3893375983084826	-0.6796400131775979	-3.045104906256006	-1.8571337367490934	-2.1784784837247093	-2.2425722906851626	-4.289522527654589	-3.269957289266008	-3.5666966664145017	-0.3021556002998732	-1.999709494520373	-1.2744944874495916	-0.8986744695754733	-2.0264698996583705	-2.7015526780937007	-2.0513909567451085	-1.385198369224555	-1.842627884021649	-2.2391749101058815	-0.7552878224346798	-1.1090813391253218	-0.19575401365469938	-0.052859826088106375	-1.0128257795544233	0.5725584933796154	-2.7473611706923844	2.427614464877337	-2.003652652057946	-0.20734253580848058	-0.3776951206381495	-1.4025953692156954
-0.5834295315902434	-2.5012006801259083	-1.5615111139193232	-1.850511788113076	-1.944190611783161	-2.2371767263721045	-2.1285172367701173	-1.9229266757302044	-0.7702322495747453	-0.6344644214955695	-0.5014569289235117	-2.6205064195870604	-2.326331872562712	-0.2031693296981599	-0.4815017711397526	-2.108896791115196	-1.6535811165623493	-1.3099989205847262	-1.3572406862688902	-1.437203659144831	-1.391516499267156	-1.9967617174265428	-1.657902815112335	-1.1915585734360739	-2.555863109141609	-2.4234417824045313	-2.0646025706189146	-3.270835166296749	-1.1252427054341292	-2.240169053347744	-1.3935687703068829	-2.1534293084664995	-2.3662354527148115	-1.648686014704621	-2.784860781564581	-1.53436363684643	-0.9223502281054289	-1.616372699567684	-1.8779386139606957	-2.0483757380477137	-2.205262420573494	-1.5416139806434463	-1.6775813390762773	-1.0533595865394845	-2.640090631571152	0.3268730641528407	-1.2482778912848695	-1.1485491526977494	-1.3332144574642173	-1.5523948201869326
-0.7725157848877363	-2.012104347726742	-3.230843204288238	-0.7742830317768556	0.09309488233552901	0.4408368163810647	-0.4658943818583059	-0.9429162138496578	-4.056493148448945	-1.187680350023952	-3.2467368558931198	-2.9312294236208096	-1.5769450627895714	-2.845332542201651	0.4359744688522373	-2.3805063402505513	-0.4738799490212323	-3.669049790248374	-2.0704532929246318	0.8420464520969024	-1.676904027804319	0.1552385117304425	-0.8843142791436024	0.4643033804582081	-1.7230304382519732	0.4702721014455935	0.21505697402134355	-1.847395733602216	-2.0264740511222343	-1.3684416697252764	-0.8704458641420728	-2.6204913009351154	-1.6337352167795145	0.31220132670553835	-1.8915825685479972	-1.4723482205202354	0.39882269589709957	-0.033650166759661176	-2.177083098514343	-2.2811987633171675	-3.3669304025188804	-2.7654483058885537	-1.318603769992157	-2.963319064060055	-1.4074270724376794	-2.1706549084971414	0.1315649620622725	-2.4801042219153455	-1.6879970395001316	-0.56045308298397
-0.5602363334114804	-0.5477303670930375	-3.832659671612861	0.4749581525228623	0.9245757526985161	2.2379590594014616	0.7660577858392242	0.0952443250721365	-5.577364558760276	-0.793993979381116	-4.159402788679579	-1.9375376448891855	-0.29075218700575417	-3.7096127973296316	0.7174432172530034	-1.6292876398945608	0.5559500855475416	-4.870211935047387	-1.973045250129482	2.322245372036633	-1.5567786990158115	1.6042287502086343	-0.017959400135685644	1.4997402914165046	-0.19348740029536673	2.11599213052016	1.8613810905195658	-0.20350934704275378	-2.2832607411135246	-0.3323268232784774	-0.030921581161118466	-2.187506485712277	-0.4287908012726837	1.4646759139399919	-0.39109924227017445	-1.2860478073326858	0.7222334188156924	1.1740960689959212	-1.6118067956881632	-1.4947803955198886	-3.165905509344212	-2.832255157262993	-0.50521783720302	-3.8888644993827213	0.3289744629757171	-3.0233309610893584	1.1108565542742432	-3.3524686786169076	-1.456546889508042	0.7114822685618511
0.20102307009466766	0.5342813043982174	-2.6900221139190736	1.1304521167545207	0.2909254735631215	1.9083346236428216	0.685347889988865	0.2170417448104754	-4.200363107104684	0.429230153819893	-2.6925813610095846	-0.5458829481458539	0.7235952309574617	-2.0893633960307567	0.47461591874677084	-0.808210119244667	0.6220852075049762	-4.289715415991888	-0.9637545805060892	1.6133407515597165	-1.1680611913678192	1.3333802692635104	0.6018086464598671	1.145452490593308	1.0723473873450637	1.6028600645351279	1.8253473379167648	0.9200466491679555	-1.650747321594259	-0.12793014080521808	0.5101487944420109	-1.240838919955543	0.5450263794804204	0.9774611487969269	0.3321887416414808	-0.8907634633422438	-0.05923520337955565	1.135285580498674	-0.7421249254805735	-0.21899545902059084	-2.136416852819914	-1.7159975190558985	-0.11895601717815084	-3.3313012431898956	1.5933916746720704	-1.942008955362101	1.1927614847266228	-3.129034614572282	-1.0398281903791828	1.1526510289089582
1.1253793750954078	0.6015374055012964	-0.45942886486844353	1.2281103306749899	-0.5668491806324255	0.3750360808264869	-0.0645596490734225	-0.4460995004754731	-1.17766973543835	1.506850360290815	-0.45882916426730724	0.3340642538253437	1.1497072148795486	0.3592020903909026	0.6102110631337344	-0.5174477788138306	-0.037877417072123526	-2.1962958843291345	0.2504049855195628	-0.4263198315000227	-0.5410951293505476	0.18367529260074814	1.0478824848601	0.006406491332729879	1.578804523289124	0.1746936914152208	0.6490774995868213	1.4210747529447334	-0.5611882383908084	-0.5491448705826296	0.6253849650367327	-0.12227324287256688	1.1766651212009684	-0.22386659794175534	0.09901649799556675	-0.1101653339991456	-0.6710245905345886	0.39749585773546203	-0.08280271931712574	0.7066131101864708	-1.1061953815831125	-0.2607042834446472	-0.3568759488209509	-1.8257850519957488	1.970790020520576	-0.3559147442282895	0.8607347908598364	-1.8238178045293774	-0.6962067614361032	0.5684421798168885
1.5888272544258173	0.402495518160329	1.5416430466337547	1.3272898117850982	-0.29476908966110904	-0.3148441465273319	-0.07433275407371058	-0.7463651151385279	1.2613550553402721	1.589012481125907	0.7711493221388144	0.7192252655065838	1.4011898990957636	1.4725307133377892	1.6684006065402905	-0.518855282189885	-0.40058990263244326	0.5210401980362956	0.9248765996905592	-1.6355643505553985	0.413665225118206	-0.16036419079185066	1.5621405452350792	-0.5220162320704257	1.699639818148607	-0.19956127268189564	-0.24147937404203068	1.6168701617907273	0.3491189308416919	-0.33098892152601805	0.8469281331947677	1.1364757653924276	1.7798705914972768	-0.4547709043371594	0.02184785442664254	1.037709305882352	-0.018312094278366452	0.30371667534046415	0.31714518054800045	0.9503958052850356	-0.3343103557218368	0.6420394305373728	-0.5989904037947612	-0.2448861968232713	1.8921015910494607	0.4601300322002795	0.9212251883815821	0.04179386992925469	-0.2558536464779259	-0.14995852716298885
1.2671494659465006	1.0306960555951834	2.467318011741358	1.5974761076424917	1.1460165482089006	0.8060269168990378	1.1667374838117455	0.16661348032573733	2.0166143886146597	0.8088481705813713	0.908189397842187	1.3012342019110694	1.9347365243406882	0.8435535259036624	3.0149611404993415	-0.2682919640326764	0.156397334134595	2.7896873805759794	1.048733014797865	-0.8882039029433052	1.6651764053857576	0.8893420327646566	2.124824370143593	0.24305005012544623	2.0311381532295267	1.07594605548363	-0.048477983021077385	1.715749249864966	0.8381762745799116	1.341479133687425	1.5957589716917189	2.476068636879235	2.3837344845836075	0.91092525505872	1.0115901767926943	2.1616542589002146	1.4592557178571748	1.4686940948220661	0.6758978829943852	0.8832423912759447	0.45725358458923526	0.8144071750455675	-0.21452885802726487	0.9478766496262352	1.9951807837976314	0.7280559235064021	1.5272623804530652	1.837420842070928	0.5615480651211525	-0.02977864090909936
0.3898778786507744	2.4874715594990753	2.3751137136689002	1.5032806291708043	2.4569241980573713	2.6250347692097917	2.624722505205046	1.790649870073036	1.7101061749942348	0.05486498872757412	1.1288455797367623	2.3280617639755397	2.5260553583449252	-0.04274663687172928	3.3705285689868467	0.3091595411903767	1.1167431773847736	3.781919260882746	1.2049655600503728	0.8079290081624628	2.8088147472140594	2.208384448294913	2.3664028711531366	1.490361826606553	2.499332386841362	2.664100118970931	0.7157975331471376	1.5772915406294017	1.1379513661989704	3.6487474536448796	2.407944896899232	3.4042788239597606	2.499197591866619	2.753449888159884	2.5101676395105588	2.694094667913403	2.2449870373360885	3.0607415561392917	1.0327698331621669	0.9988277469498839	1.35221633324674	0.7429916075601384	0.6848614435924534	1.7376329538582664	2.3441258418413096	1.4336846175258096	2.022974975168987	3.0523881191829645	1.596984560128782	0.9173680003885334
-0.48416300204761137	3.5933210914881824	1.7673867103575982	0.5497048618239585	2.3283556003176593	3.1780125819954073	2.876875927125489	2.724356644090021	1.4806324731313254	-0.05253466834205574	2.0259043076831444	3.0367938021462244	2.468571489211523	0.2295355474254288	2.1488682983726	0.7342569445967126	1.4073382090500701	3.290173205904263	1.7193123137388513	1.5886207502923029	3.15992302706533	2.3456550127226463	1.94872295658173	1.7820283778422137	2.3594362062080148	2.779004018068985	0.984375602154951	0.9597002460806564	1.4954600637335254	4.724473717054647	2.2541476749063505	3.2326825219118303	1.723719603060977	3.3645952752181003	3.0063929581866504	2.3479784135474544	1.448156309679042	3.6690774148549665	1.137949632841062	1.2983455455894861	1.8837818724837325	0.9072094606435658	1.3685970073639049	2.127639500381353	2.4108138386234192	2.656393076822656	1.750102514344227	3.3466144267932614	2.168573206123251	1.7038668195750528
-0.8903774212371779	3.310600627928429	1.0225897019787482	-0.8693045533638255	0.723214382704223	1.728944067623153	1.7359133510347948	2.1487501070495627	1.656109131210721	0.21005938590594306	2.805106884744806	2.4526974403687847	1.4830108928836963	1.3830739855361553	0.10662218630199752	0.5823597257775985	0.6212141738103263	1.868444459698743	2.1785660910854907	0.7945158310842156	2.285712542568044	1.2221488939935041	0.9911191442547344	0.649573301291313	1.140648589723756	1.0642364206927324	0.35104092686440896	-0.07006205827538725	1.7706044199713247	3.5046110152981194	0.7342310420881127	1.8436664115119379	0.39996189940180116	2.1754611712730187	1.7628049799704444	1.3915371864529873	-0.2552800457614258	2.7554943440570545	0.7623472888611109	1.35129983529413	1.573406440312404	1.295704366537097	1.2502101362719897	1.979919924947713	1.7659573421725654	3.232647217960216	0.8269464517389119	2.6629950159956364	1.6581693673009656	1.3877135013048272
-0.7018315489167481	1.843770925635635	0.34400840673252386	-1.695388473885006	-1.121242922559472	-0.508388346450947	0.43199058543275176	0.664405454083951	1.7499188308054903	0.12005122192823711	2.4414391387546592	0.6818927827887176	0.18273236443202212	1.999645273468207	-1.3998924134839745	-0.01017715012899908	-0.5381007793110139	0.49830142526054805	1.9404370494175243	-0.5291835651420448	0.5504888232200804	0.13293995304120598	0.04304550838847119	-0.8677515135095764	-0.6031957892709703	-1.089999931292473	-0.5846624807103115	-1.0273816600892502	1.5893887051974345	0.8699959823746722	-1.2580049796056407	0.07278170345981956	-0.5833237151527412	0.22562908253125366	-0.273724623924494	0.43708512833999386	-1.4593539225762842	1.1016898775229982	0.007021962829911186	0.8913132986912267	0.6442474606457894	1.5701054711651778	0.41929842337923384	1.322252241528748	0.6035581743029788	2.220895160597671	-0.0069075537023995555	1.3877727687774808	0.1938934497784538	0.009979748792574
-0.09831879684165916	0.26760546617972847	-0.008703733333278976	-1.34536696545821	-1.8700317554579151	-1.6670603788433909	0.13995730262829054	-0.42750064882526023	1.4049092835070445	-0.5573821053343198	1.1232099075991426	-0.9124654654927052	-0.5381428949455626	1.3753357382288334	-1.6899743787149566	-0.5042876709172049	-1.061050404885074	-0.11434623936234743	1.0030848303189925	-1.0593343280123675	-0.9632206488956985	0.12300645114376615	-0.39815881271565323	-1.3528887963508252	-1.691598350371924	-1.9978328801105651	-0.9577659667385677	-1.3503570396763467	0.8705487313857199	-1.16303705387823	-2.29290924971757	-0.9017966223853678	-0.6801295043025107	-1.0205706750720307	-1.4415797204604475	-0.05837713412951961	-1.5339283508147277	-0.12878685963014402	-0.7315434206929751	0.19233354390737428	-0.09053595367156181	1.5364647127231719	-0.5153316268683672	0.5734018921725255	-0.48055974823090086	0.25532088193004926	-0.24106379968559696	0.24952248344834752	-1.315952096207422	-1.4520334251997302
0.5780419328837437	-0.6910837476137767	0.22132113496112016	-0.3922823113852267	-1.2405837207409907	-1.0684948582694755	0.6121355491910048	-0.5149674894486932	0.8863160026387135	-1.2743974126698865	0.060573591639579205	-1.038357853932037	-0.46627757329297287	0.3375689004244815	-1.1944635564718717	-0.5083958164297939	-0.6934392101671967	-0.043422320957400465	0.12165170913063954	-0.6878250933559905	-1.2889072988303598	0.7463266063964945	-0.31362789587657935	-0.5279401854579916	-1.4589405818198635	-1.2826711645965436	-0.5130230701719536	-0.8905815334959245	0.07881093469475041	-1.3523951568458794	-1.7995836411195314	-0.6242810025302621	-0.2015155331465599	-1.1302466692476165	-1.0801733644862952	-0.07978233349007711	-1.038591484160176	-0.5603660337385956	-1.0428844389296434	-0.20331413886378716	-0.10110285410004656	1.312764016449357	-0.9499887345588773	0.23806338504671518	-1.082173937155828	-1.018556199873513	-0.10501664847568226	-0.15379285242203997	-1.8904773145017655	-1.9520759774861127
0.9573332669703786	-1.159172486242475	0.9256850651971916	0.08983476093431236	-0.08004762687476878	0.29351177498768627	0.5533560354838486	-0.14855152186979786	0.5977234812864951	-1.3501213900897775	-0.020888967697477445	0.12418414647559825	-0.19428434497678587	0.12377675786747167	-0.7346727060202365	-0.07423323469559598	-0.047085484698539556	0.060201614373871344	-0.018858369704452947	-0.35880783052386506	-0.4551964832450794	0.6940830858207282	-0.0842186099410892	0.5351884067646775	-0.3562234680552375	-0.02372057621837556	0.28561677319250145	-0.07996873459444709	-0.14787352109844074	-0.25912456812947643	-0.5251509468601194	0.2599669446185021	0.15416449508106528	-0.877150587662564	-0.058249649363166546	0.11347322912460925	-0.7608494622439778	-0.7295562326704299	-0.7280849315822147	-0.04055830818225299	0.30208405031837376	1.067938640788937	-0.6429549872827325	0.3940525251556495	-1.2130601949534914	-0.7924231549202582	-0.1795433682107278	0.18625225307940452	-1.2558836077496043	-1.1759345794117748
0.7948187640596097	-1.465059837318921	1.5288267555981487	-0.244204828897709	0.5650235569870508	0.9575721012674939	-0.7116297457439534	-0.17532090677934245	0.4743648568975994	-0.7447247307749452	0.3079216531848489	1.093023973833405	-0.2818009566938496	0.8271771596499227	-0.6129806587521169	0.4830128458615422	0.237265497296461	-0.29327493306527896	0.4233446497184399	-0.6619402968968863	0.5179487713779622	-0.5101503117968647	-0.03065730906512189	0.6753934956953483	0.6151704926250585	0.5224874872166001	0.8332876781325187	0.4321368597751641	0.36846180634261766	0.5570392199310147	0.4046736955887415	0.7233864189366032	0.1377222264791687	-1.0983406302718477	0.34851004303390676	0.33456389858963015	-0.7389251180169107	-1.1864537792116971	0.1437723367518775	0.45330309507559263	0.4277327171531152	0.7578927509023681	0.24549990217740275	0.6401625856352641	-1.0206470480964298	0.04786152434363842	-0.6462957102275867	0.7311995396552784	0.023806608216350146	0.3596529523784339
0.14646489214375344	-1.4536159373720963	1.4504952212911608	-0.6907852264150145	0.40848866617145113	0.477383746926911	-2.279176100156382	-0.6773710853813548	0.15280961236270602	-0.04827250957896623	0.056491618445476253	0.7075854577195595	-0.5543870749054859	1.3231773358861247	-0.5209478112445041	0.9012931925467486	0.18264137039541403	-0.9165738118481508	0.6805540645911021	-1.0300162501354269	0.6018869899091916	-1.813249971175953	-0.11692996321815094	-0.11377384885084249	0.9121102881243033	0.16515444145198555	0.9147247418208135	0.3700020592823179	1.1381181422456859	0.17789293123128397	0.6455490467935383	0.3598557446515848	0.11081290991699709	-1.6360880106613718	-0.18560601323663717	0.5719461041905394	-0.44444387953267306	-1.7342851428201995	1.2577187044983396	0.879001482783348	0.08652537376599088	0.22152334833022147	1.2640920157897457	0.5955050098897202	-0.5411621296549303	0.08985092002059356	-1.0861897832987346	0.9162542580150264	1.1092985766445695	1.7994487288663468
-0.5889767875154315	-0.8095800437564024	0.6806462694388088	-0.44637827423599025	0.032303569557245435	-0.3315397732362304	-2.580004770040416	-0.9698777209228884	-0.37463602644734656	0.23801902756706336	-0.8627258312009882	-0.6163532090434041	-0.44731879839757405	0.6714820580764306	-0.1738340604522737	1.0712120480497072	0.25368868327492755	-1.185028268933796	0.3268959301129871	-0.48847512674890287	-0.25562356779871637	-1.771234280298284	-0.131342140514112	-0.8167187838710763	0.7638731851675301	-0.249905508925965	0.7292549855613311	0.07605276856143567	1.4618102336718082	-0.921142507653155	0.6829866867487816	-0.40115476444148607	0.3982015029121569	-1.563241413149112	-0.9351149968123246	0.7988793047002504	0.2912172414040084	-1.6850283031578546	2.1237411535172694	1.040422392229921	-0.2227746039622219	-0.5145628503177393	1.8534147993177996	0.31797443292613725	0.14228832989255816	-0.8995274128962591	-1.0069700479596286	0.6053869538091011	1.5380152525002297	2.5076748629243437
-0.9102074665811384	0.12621891463584872	-0.20319224214734868	0.380652331879435	0.15367221388890898	-0.45053023059837116	-1.121002814953302	-0.5466932302449196	-0.6140826471257571	0.22621923262508092	-1.587156538823404	-1.42610739620852	0.08285312829386306	-0.7620431294954582	0.23299356092308462	0.9604267232652891	0.6507723171858825	-0.7376895062390803	-0.2298719348231382	1.0529989507028834	-1.1810681052274796	-0.19209149179621096	-0.05805345979344656	-0.6099335531370144	0.5976161670296667	0.06867301589761798	0.5915005982831916	0.12881683477563727	1.0803889930923938	-1.5998285530393024	0.9006129031241773	-0.9621339616786058	0.7400841226633849	-0.3694221009802616	-1.1408522124080929	0.8325412331196971	0.9115419083351325	-0.7624943076648828	2.283923316114011	0.9756060136431857	-0.022164810792591177	-1.1422253007623306	1.6488214022546277	0.12620855045772925	0.6648968866098028	-1.8157699237759781	-0.4130292844443212	0.057418752005674645	1.3928172237118313	2.3235479059519366
-0.6106429121315509	0.3953215963124277	-0.6107782016015699	0.9403877024342686	0.8480232712617081	0.23452189283881655	0.9381579647771198	0.25366471266062335	-0.19729344537285942	0.37292466896312954	-1.466287811428915	-0.9168849568208625	0.33364086741768156	-1.7355414769036064	0.27452357445265446	0.5982616555862488	1.0737040688578703	0.14492459541016756	-0.31054533065926127	2.563544749316539	-1.3759418878423006	1.5867264337256606	-0.12179300952809934	0.3050426962464075	0.4330766219319226	0.9648167504312035	0.6867110257437885	0.6977929560426313	0.3507921525777246	-1.2815360445765651	0.9878702783839002	-1.2031881231035155	0.5862105982596175	1.294049292374301	-0.7851948456112172	0.48561215986441114	0.7910161917876781	0.43882249034923915	1.6192681502154718	0.7415195899258973	0.5013184353469387	-1.3213503534555822	0.7754709731480391	0.11234535167621167	0.5823152111370662	-1.6798639675004026	0.237017558819903	-0.4298357062836819	0.988159043061785	1.4960847682654896
0.030835199033037285	-0.4598339602463719	-0.45988189363997717	0.7311199101488788	1.4894819794468057	0.9125839830912031	1.987346467151449	0.6504513856078625	0.5598600727238233	0.8074955270562495	-0.808130415268486	0.19529837958299598	-0.2947877936697098	-1.4715341980374546	-0.1606972841273565	0.14432773806898255	1.1836620176373045	0.8635756318946484	0.14500058647017783	2.9469301061051283	-0.9270311664608556	2.0434912159058523	-0.4299675022646552	1.0995283344621196	-0.0028555578342878553	1.5415751068252868	0.9926044488189485	1.3219647612560732	-0.1890359997701102	-0.38131996023068554	0.44766804416423545	-1.3775746200124943	-0.15977858310651796	2.1796677813597394	-0.3245879602723783	-0.1798471367369084	0.026843851186484254	0.9734936170099429	0.4879700666334837	0.32572087564923125	0.7573409106162696	-0.9807871260172725	-0.19230015501144715	0.033671146921258846	-0.10723896176836974	-0.795293391247356	0.549897618001438	-0.72636931791226	0.5160889886923024	0.45119448259719164
0.4929407241589128	-1.5893658348914783	-0.1134553202966474	0.21739956317743514	1.4151505001522036	0.7976997122562042	1.5476672481803906	0.33837364740166687	0.9561164404753139	1.1013841056213982	-0.29376894781442825	0.5719151122347415	-1.4156772017584038	-0.33473069079497875	-0.7443528841679152	-0.14775960561844853	1.0690662534019222	1.0966503368442597	0.48329862851233285	2.1121588544334977	-0.5495701273297754	0.9210733285938718	-0.7024884942451524	1.2988058524123098	-0.7019167469145169	1.14246353983044	1.2889685690772124	1.3784858076680586	-0.3567722267976487	0.3067906530188567	-0.5417152947311904	-1.5579395766431372	-0.93978757232643	1.7059656191100872	0.01566547664485115	-0.8514181472462264	-0.634811224861052	0.4691229938563616	-0.5132700900176603	-0.21078575293207447	0.5431056919324908	-0.3544621744281533	-0.6961355000239962	-0.2750904817503323	-0.8046498007134144	-0.19623341087424467	0.5384172528218887	-0.7790381029180905	-0.00990550357255846	-0.4568240477753908
0.4919828498746146	-1.5867042592935423	0.08177149605495598	0.23122881218950228	0.6069667999859442	-0.042107644147885016	0.5265735079727245	-0.20381024138532497	0.7073429569965812	0.7482083932241078	-0.020915847192233692	-0.20663187038664518	-1.9135010622304893	0.7314591679633595	-1.0961270272835473	-0.1262019498476908	1.0955741234148269	0.9919100319359407	0.15159143447776444	0.8972033464696856	-0.6651315864976286	-0.6960587440688122	-0.5263772563351422	1.1530752669764865	-1.1795577327962778	0.029556184261487768	1.267668880248332	0.7426401870564892	-0.39657795494798015	0.4128186318005874	-1.131016593622487	-1.4661404954309285	-1.169622777876587	0.5390781523762133	0.37807016018701917	-1.245965549888261	-0.6043612746879639	-0.5294153204241236	-0.9866853937011641	-0.6333851506076763	0.28922848037177046	0.21804492407401949	-0.6581330464137707	-0.5736195183426643	-0.851074815237369	-0.24601658618751812	0.4491207317209756	-0.5190395889762172	-0.5870998924340033	-1.082832675198666
0.2415078612331946	-0.12422463197220436	0.07619971892285896	0.9480563113894265	-0.29488601131778663	-0.8241141628983676	0.05246473974407262	-0.3254935669545663	0.21879952089440885	-0.2235715563526741	0.43265923426586006	-1.2684418421730959	-1.1501337008558703	1.1344953646254754	-1.1475652824002354	0.11692654436938626	1.3912832573944518	0.8240079031306927	-0.6029305011190544	0.10359229987299573	-0.9646697391183172	-1.557608596387948	0.09105125594734315	1.1152611003613555	-0.9662916761725635	-0.9047504297322302	0.7870420844993976	-0.09721668821175623	-0.5766895003147907	0.14821642439175492	-0.7485013394648619	-0.9193511782879976	-0.902383749637167	-0.12318469636797776	0.7899882461393105	-1.3318592427472002	-0.0041663709796633626	-1.12230587272652	-0.9469036108770443	-0.7017572587720964	0.4304347300671767	0.46893311030434354	-0.4278945094457995	-0.48826160039930955	-0.22381591720389488	-0.2753836664868991	0.3942809397941626	-0.0034411723769689514	-1.1153369867660563	-1.4476149290381242
0.23308283441804245	1.4793837347019227	-0.014040906239058248	1.6969135473449628	-0.6268192316882254	-0.9284520072073494	0.32406971872118046	0.056574448431701646	-0.008455332159778946	-1.2032084451165048	1.0825903850863703	-1.5819416327402092	0.25948288451408685	0.905195452558462	-1.0724455600103557	0.34578886000818515	1.6710867226785358	0.6206016492622847	-1.0157047411898754	-0.1843600298632171	-0.9308843730011628	-1.3399871350043733	0.55693354507137	1.226822414952774	-0.19975801475913488	-1.024335451918877	0.08177106031735071	-0.5888073525240238	-0.8300663246300083	-0.14624343272632223	0.1763129864786798	-0.24296020369541585	-0.6934224377512703	0.21906270726627022	0.8965734574700095	-1.2515705620717001	0.5779900968148625	-0.915009335555664	-0.6395298460517871	-0.4402421029753734	0.7582066980439113	0.24672888910949825	-0.277977686038932	-0.06742222583228617	0.4213746142879573	0.3211553932581273	0.2582338343454637	0.4238040788772094	-1.4672202524156974	-1.5894041370799565
0.7379998318353127	1.5938950403794316	-0.14066219927216803	1.752490715934017	-0.3095049360685321	-0.5410027170102721	0.6599810888014782	0.4487767115613471	-0.031521228754786815	-1.5453830851523773	1.2083243213613772	-1.137712835693446	1.0133814404541783	0.3314218087738143	-0.982421321367821	0.40223790356355815	1.5861679673889084	0.21709509574483524	-0.711758402295442	-0.37196601743671687	-0.5692866648201875	-0.6790150185977046	0.22769473509184932	1.1576220841467535	0.400872288827385	-0.5101835701967754	-0.3914394482704464	-0.6740845597590313	-0.8609462088490487	-0.40024954684833525	0.628137709335822	-0.016360666777267302	-0.8683490668362612	0.9204889145555692	0.3791976211307732	-1.1103597780741432	0.6993952215709182	-0.32635708183386286	-0.2510691311723507	-0.16356314282261358	0.6533350768865573	-0.4442724903372045	-0.09041376221340697	0.1506916352757245	0.4289877842795499	1.0784030219616707	-0.08604840631393652	0.31775913185817434	-1.600136709839723	-1.4984058864533494
1.4895020345480459	0.07356507706753594	-0.3181723874117576	1.0705462060890756	0.1758831881058571	-0.3934939519794264	0.4364246415517666	0.4153639133215024	-0.3113064527593676	-1.1221652132079307	0.27064494709082876	-0.7740923040041878	0.4078819978991458	-0.33398643384960375	-0.8272792514673573	0.27475435375711676	1.0819671650355243	-0.39782346819457354	-0.1322113168998543	-0.720234517361767	-0.37250923031865246	-0.3898245873423748	-0.8729258029844691	0.7064890284561455	0.1773195454995524	-0.08285063527364951	-0.43956548472970275	-0.7105576728767113	-0.5661866722723806	-0.7301040737066259	0.07743802344409391	-0.40246001036905055	-1.1442954404731622	0.9444479118763605	-0.4996770974562204	-0.9348610517059626	0.33455196633254375	-0.10177402056222674	0.1314855658575221	-0.1927812916863985	-0.07823956922828658	-1.3304591170494122	0.34584119955804776	-0.25651029586896007	-0.2214002320788884	0.9593815244497029	-0.5903790930490236	-0.4012162153148316	-1.5499814145105093	-1.2165415277234715
1.8412100631470305	-1.5601375207458188	-0.46486795518474927	0.1472993032222634	0.3506309759467052	-0.9057627418553512	-0.27443514439880257	0.04733660844831088	-0.9731048578056654	-0.36957111928638536	-1.1122808410035432	-0.9766773723796175	-1.0311967332407264	-0.8079604445521698	-0.5654456807234254	-0.02604967851346232	0.324778957856535	-0.94719458816928	0.000384634601198289	-1.1097103259574057	-0.5795307664043815	-0.7646574018884261	-1.9621452833949689	0.045288392405160804	-0.864158988054795	-0.2426322836446433	-0.4127505551108475	-0.9088054783595891	-0.2413922896559461	-1.0923324069494462	-1.0293580235881032	-0.8967675774926112	-1.0580294611439498	-0.029735889079901958	-1.0235897777943546	-0.7931283471978943	-0.28750433095526134	-0.5604284432195342	0.35529163049483375	-0.5694609237904147	-0.8766380168499264	-1.8602396594167983	0.8253413563724247	-1.0315722172587933	-0.9846224040658672	-0.24785601976282587	-1.0832954699959587	-1.2322211375498036	-1.3342469412463447	-0.9387326784445169
1.292718945465202	-1.7711665825329563	-0.40966774680847984	-0.6228417756479766	0.19824119028325474	-1.662359968843044	-0.9486322536684583	-0.23297878034348443	-1.4989521051120103	0.12047947812813847	-1.6051688541043583	-1.2221094181304413	-2.1180092132883974	-0.7669649910322335	-0.2816446958409391	-0.5377228020857663	-0.573285551982106	-1.1354170270952004	-0.5044365996305696	-1.321758942611533	-0.7405976606756599	-1.46332975147993	-2.1966192641341005	-0.538851343643537	-2.0343033422058254	-0.8122227791806199	-0.8284165916813785	-1.034266205528519	-0.29309971325277057	-1.1750533533050627	-1.824690209207182	-0.8472807056756257	-0.593936744310423	-1.301606125093119	-0.7484516301036719	-0.792541185927741	-0.8783933628076075	-1.3025065606399395	0.18970285067175183	-1.0612578447408907	-1.08230410180141	-1.5153816831352318	0.7629664698697373	-1.4513677683065251	-1.3268693775724023	-1.4801871650114102	-1.4143566021704022	-1.4840232090959016	-0.916843077391917	-0.8977001614261738
-0.029262227034048675	-0.5942259542733185	-0.11777953423659628	-1.1870198629427506	0.06139623831603197	-1.8074627434144797	-1.222329562800787	-0.19234666927649866	-1.3126138870622104	0.04445810788247466	-0.6861052481499782	-0.6914979457675046	-2.0392112600580283	-0.17737508392744358	-0.06504219686881203	-1.20143729354364	-1.5480282698001548	-0.9748056471488243	-1.1591725688688448	-1.3253502964847543	-0.2293863177522303	-1.8582279553076018	-1.4567183481249286	-0.9569656833923202	-2.4746281340986114	-1.1873869002913686	-1.661376321987417	-0.7528323300674884	-0.7648335787495821	-0.6969717968782577	-1.8547113592127678	-0.1571688373375757	-0.1769988439613408	-1.896505770083577	0.037543292674049426	-0.8785216012313829	-1.1326651580858536	-1.6155307756493913	-0.4024860654516465	-1.3962385910559745	-0.7546644367277718	-0.3048615860723853	-0.12011047997865368	-1.1195055061321948	-1.1112652895461392	-1.5600513628191668	-1.4873552522989784	-0.9389713545073739	-0.2946898796830088	-1.089695431659732
-1.3430549796308067	0.598249038719375	0.1704090951191066	-1.5083823814684008	0.17843769746757643	-0.9756663638982712	-1.123568517781688	0.012669401652469194	-0.539175605598991	-0.44579685541304015	0.6123525597490228	0.5616218956731883	-0.8524792985173707	0.4483724550004147	0.1329803945977651	-1.7062155010468707	-2.334596580818249	-0.7514011375454055	-1.39568844486995	-1.2241598906805573	0.8814552607436326	-1.4817473402899886	-0.4201629410645416	-1.2727263398559239	-1.7638779417566206	-0.9726811151172833	-2.1704249391397927	-0.140330636979328	-1.2266592407129755	0.20625582252996003	-1.276641620933571	0.6294242603882935	-0.07292383479822888	-1.5242887246132921	0.6518165171238198	-0.7569045320886989	-0.8372698749678852	-1.1579293859403603	-1.056356150733707	-1.440440640023363	-0.5848409998729581	1.0446514557070827	-1.2680591467735962	-0.4054284102415619	-0.5014255911669574	-0.5606391849372241	-1.230029518487617	-0.08937311584444277	0.40543450073785264	-1.1792189427329192
-1.74418768273059	0.7197441064720367	0.12514310185487015	-1.3686380651249928	0.42387473514209245	0.22091019820190128	-0.8535702904883288	0.10496245517824954	0.04399915171711373	-0.8797036726341153	0.7980250852925943	1.4739939642779056	0.7449405773233836	0.4120358533606574	0.3968275484195767	-1.6395814451510071	-2.5009880884139757	-0.6820220686546208	-1.1323098517052825	-1.0692069072318633	1.68771344408823	-0.35507056468893183	0.09731110747880614	-1.476614232632714	-0.2349149865943345	-0.34791363089687527	-1.6333398620925696	0.3466543696028227	-1.1876701610000506	0.9459506169969542	-0.446521357902138	0.9079542565811028	-0.03480395048686815	-0.7722940705983029	0.6979546232013231	-0.20255226913073632	-0.13615972533507245	-0.26709465474851224	-1.2409612023319148	-1.1915869530578815	-0.9855470527923724	1.5341401643905528	-1.6899439014518234	-0.011050418283632067	0.2590772962598928	0.31582292913656684	-0.662542149326969	0.32436034134523983	0.9577196967845462	-0.7907636847501092
-0.9633225561809272	0.024788176247742242	-0.3336168147276751	-0.7276376601259791	0.5013545406699595	0.7175531416851584	-0.5764983467630006	0.00810278874005697	-0.1458055736051714	-0.7885111612264258	-0.3737266322572558	1.0898437398891023	1.895691232018844	-0.4247459529153719	0.6268051306783579	-0.8988693717727348	-1.934467661333239	-0.6995757410574147	-0.7115253621478937	-0.8587659906667123	1.3173712897904575	0.9564177569394469	-0.17740232465636857	-1.4944812103974656	1.1675749717071704	0.1511280047349097	-0.25604011870131516	0.4194742577188499	-0.6027172885051618	0.8985864267333263	0.3885145149846092	0.5625480948565219	0.3060746717983124	-0.4239055436984128	0.29372217477391965	0.540984209335673	0.41064499675681676	0.3840727544354576	-0.7877821702352936	-0.7221417247629617	-1.5207170859030963	0.700767457298391	-0.9894671568083021	-0.19381983513630718	0.8424388655498739	0.18006252335027134	-0.011510055228601851	-0.003926575600941963	1.1872958580388102	0.0650946767414505
0.27240177007812066	-0.4883368855287401	-0.9242439091489909	-0.10053329055746135	0.28593159419754083	0.06129412963692835	-0.43910787777548294	-0.15316678193846917	-0.8495028875205095	-0.05687084795533116	-1.6258859489798334	-0.35548762407821194	1.9653003515059522	-1.3852507386987658	0.5673788700682125	0.08737096130791945	-1.186761891915316	-0.6148429961910646	-0.4421832441797613	-0.6638547399615808	-0.13810516118945657	1.6908937368612187	-0.8854053047523455	-1.4072701260217022	1.4766644309650203	0.15996599446788407	0.846338345426715	0.29361413613063253	0.07560294128142803	-0.05342683097058933	0.9819712502915539	-0.0695921157308673	0.8280076123590053	-0.6799221072761015	-0.2718807189136662	0.8588449724257892	0.2792888464643157	0.4369298572614967	-0.11656822681638962	-0.19444918767513	-1.4305042482029002	-0.9213052086518159	0.1197024332429698	-0.5561726042233728	0.8047722158454641	-0.5685424216080591	0.3718140517206562	-0.7274994691821115	1.0939199374535962	0.9161475729250745
0.7149444296791821	-0.36748712222060725	-1.2456536383817396	-0.2046461466138661	-0.09776360425985332	-1.0660774088252216	-0.5765027462680057	-0.2691347905860288	-1.2682382458383348	0.9112665078957977	-1.645932099016219	-1.622965529188675	0.8709544831698431	-1.6272474706390279	0.13901609035794024	0.6606767406282361	-1.05077557200655	-0.4063527035604572	-0.3602061980330592	-0.5906560430623451	-1.6398138034614962	1.4982497017337526	-1.4505270926087894	-1.4550166040175752	0.45879966906526876	-0.20298863352112587	0.7311897515712102	0.34861019556279227	0.3573628141526535	-1.3357389025741742	1.0031113592130416	-0.6192696629856114	0.9447676368628046	-1.0594886248079993	-0.8577350518001521	0.42487017689400297	-0.4172061703251151	0.16923393918916213	0.1644054400322063	0.14541340481547135	-0.6107976511343579	-2.1581768639613386	0.48639908780685653	-0.5829880122632608	-0.1059063650307414	-0.871182833294692	0.32745566631517026	-1.2418192766222624	0.8324949992118323	1.2448603538241305
-0.3281901189803736	-0.06189599650705589	-1.1157169836775536	-1.1000008848288378	-0.4750174120661171	-1.4503068487492365	-0.9250840238877248	-0.3450134679442821	-0.9295200181002611	1.4207939542705963	-0.5380595968722451	-1.6880403039827572	-0.7071709670463708	-1.0215207663428125	-0.33816818341278926	0.515998780668242	-1.674169895473523	-0.23926132921893084	-0.3779544629367447	-0.5744496277112582	-2.117849459520561	0.7865714835787047	-1.4820223657802607	-1.6904363156046889	-1.0500188277429567	-0.48706754346143494	-0.3570501572152322	0.5660117236799173	0.187875796957854	-2.0611973784875435	0.35973696991956294	-0.9268704020698475	0.315376783410184	-0.9786930758505304	-1.357357189396149	-0.3009063623176705	-0.9228590522891676	0.1774764943616392	-0.11548587308364887	0.12839214277031133	0.1955630538463842	-2.108973144255291	-0.2757246035955464	-0.21930020289040783	-1.4857604049021236	-0.3563049918842344	0.10167640276485136	-1.2209201725060757	0.5809402185935902	0.9780876638991226
-2.215912878457523	-0.08507763649208144	-0.6833805964207116	-1.9046255297677754	-0.7733011481099283	-0.51629260326795	-1.11192809796723	-0.40603088097869305	-0.12383549094578179	1.040725350362481	0.44241882821131956	-0.6417895740348071	-1.614061047993482	-0.24903081121246712	-0.39116880579872576	-0.03279712827425839	-2.2559886798463666	-0.19752408410904612	-0.4577102132162379	-0.3412447361623472	-1.3244767159150472	0.3661409514978741	-0.8857739968826371	-1.746285611103452	-1.700725266638968	-0.32299854801383143	-1.2018464894780305	0.5282493779766377	-0.0692851483994133	-1.70976158275161	-0.45195873552153115	-0.9382807285512742	-0.6357313319332083	-0.33889879911345844	-1.4732532827428837	-0.4458429628097418	-0.5870618965910465	0.7410311938026171	-0.5339990415871034	-0.13561586533157635	0.2636612478476653	-0.8371490469704372	-1.3648793636062089	0.1762525133407481	-2.3244794831152307	0.2986797626968382	0.1358737014084735	-0.7838985678283449	0.4228761935990233	0.5267417367853748
-3.323132128200734	-0.24738700573687622	-0.2619829757910768	-1.6274150404522123	-0.9517524148538755	1.0961355704837812	-0.7453589106240576	-0.4272753161510165	0.49226323654013315	0.03344277661984945	0.4198526337572914	0.5899303385044605	-1.1066745891293437	-0.007716909602635355	0.10150334781666491	-0.39267975494774565	-1.8338919015041117	-0.11802362162461207	-0.5428839536587058	0.29081661615646337	0.1253846419886759	0.6401897731260896	0.17057372648555072	-1.1671211516119158	-0.7975021088057002	0.27725885271691514	-0.8806747215552078	0.013891013271803336	-0.08684655105768396	-0.5496931496208416	-0.6318551636842333	-0.5978598524461118	-1.084653809966256	0.44211998075007897	-0.8890151711069154	0.3106800761749807	0.40780515439427706	1.5114610279475962	-0.568661365136954	-0.2998610599859071	-0.2510383487463128	0.7351509921842108	-1.6292363032689752	0.3290272638163803	-1.8125520095365828	0.343460730598225	0.5897733613821238	-0.2546987335071059	0.3320622497149784	0.34941874599394135
-2.392892159045864	0.014826240744529663	-0.07978863242148888	-0.2756759575024924	-0.9025973390911359	2.1337188585646802	0.10635271944093018	-0.41995568359323987	0.5646900463239671	-0.8114002662508206	-0.21242295576450546	1.2233291636879222	0.3740345868672117	-0.2673240818715435	0.73530601144882	-0.2752080663296123	-0.36743382529339275	0.20280999541844102	-0.4547385416152532	1.092990579457509	1.3596202831111315	1.1760345342346876	1.274007230858436	-0.021737634576695447	0.9753795323103486	0.9407810546739999	0.2902311538904043	-0.6186611457447104	0.06893662913253518	0.5860557553687837	0.10364004818669006	0.015651420126653607	-0.6790895065389901	0.8801408552763098	0.27162025674943213	1.277510211148617	1.1925808402629856	1.8415604048027914	-0.17557134027923718	-0.12120938548692087	-0.5160828930366854	1.5965450935577972	-0.7632067313085588	0.30896459692104555	-0.1872217420959782	-0.07705848252531312	1.1346168498289666	0.14185883010394978	0.2391807304505551	0.5309801668305775
0.26420069138709645	0.7264332578801282	-0.14131264964779783	1.0673673018093497	-0.5571249375906216	1.9002365929254974	0.8534879672499165	-0.505129666828107	0.24529309837394436	-0.868186142001491	-0.49466002653011876	1.1959741951888336	1.4822417321438541	-0.41691689172960605	0.9777054389394635	0.08426487337652752	1.1352644782254984	0.6652219769159915	-0.04452478305750259	1.5378901461797163	1.8331413381928603	1.175475123648761	1.883487773405537	0.9822298356843854	2.104724671096487	1.2097042147478425	1.14996040261731	-0.8318770806180734	0.08139599300517379	1.002261033930047	1.1023737405125549	0.5617163448354489	0.09995607216779327	0.8344600601900947	1.3415845488734763	1.4319837285290462	1.1075160421212162	1.4139499357838838	0.1924135299478934	0.25165249659650074	-0.036889024695751206	1.40139652358518	0.41788106407940684	0.28631762063802557	1.3623856145721893	-0.19561137830782968	1.2883300359443555	0.3774218115621919	0.1062487465552153	0.8014990929084669
2.8905653549819195	1.166763175772369	-0.2517525584985883	1.3510468041440684	-0.08013127553848286	0.8326071102479085	0.9417195248305483	-0.7761968465752284	-0.12638735345190394	-0.23489181159443115	-0.13350441263342044	0.9217417229466351	1.2412403240920025	-0.05690507696195817	0.7103993426089007	0.26067697094167336	1.6472593763543972	0.8595018266399839	0.5466908514892135	1.301209101633442	1.5189857397019597	0.37480525891315797	1.686371356781587	1.1556328540767307	1.6765102584941716	0.8666838864647528	0.9428674499628976	-0.6035375027450092	-0.16165161146954207	0.7040488979385392	1.3878600767318336	0.6759779166495997	0.5022538156853044	0.5158294623475035	1.647439184242487	0.5545155602188895	0.3535002115344285	0.5298693128241674	0.12138025084761851	0.4204601419946786	0.7602611671462222	0.6141878592591998	0.8722352234475281	0.22790068051856607	1.7703184329006967	0.3044243979198667	0.9289266144172396	0.5364798193700673	-0.04247515135781196	0.888329979630534
3.707187770715399	0.7069347475480806	-0.16569685644793827	0.6127553269979077	0.17593274027023512	-0.03328341309823736	0.4500759471879438	-1.07154862384825	-0.34643603437973636	0.4243011389841703	0.3043033836329831	0.742547398942044	0.04478972418741399	0.5433009704396012	0.3156375789310972	0.12389889179504894	1.1588007202991717	0.49718799232298816	0.9382064352097135	0.6063643338616901	0.8077055217212173	-0.6265679038762753	0.9509562446048363	0.5705948076717825	0.2683268501691121	0.10704093767437736	0.03353061006937322	-0.45828003870600426	-0.36048887901695176	0.3092623252790296	0.7105699008600048	0.4174439945105011	0.3271283484715569	0.20423388455585662	1.1479083089260302	-0.47850283525486365	-0.29291594020389183	-0.20984254685495088	-0.2931596610749843	0.2080851630755332	1.067659752172622	0.015581826820297528	0.39130573953931713	0.008829792205027075	1.0690464317977233	0.867455189275211	0.39674386953356544	0.7067378964602449	-0.13947463515136835	0.7566360832458502
2.3609114345342848	-0.35449064412111236	0.21523413966681307	-0.18173636445386496	0.0070344363813663316	-0.08622572287108662	0.017220082601490085	-0.9953727692570945	-0.3453738964947407	0.5926391020411131	0.3215055579039531	0.7194365186282701	-0.7536689799434243	0.8185054804762817	0.24114256852261226	-0.04302122641495939	0.5643189658861648	-0.1823259083731809	0.9156996042644684	0.00821048458486176	0.28070168081078767	-0.9955035006790522	0.4119929378533346	0.011989009910915872	-0.6526597669997118	-0.5647927490953931	-0.6158826828514306	-0.7180579919491409	-0.12097800373704203	0.413115005786044	-0.1679505279725496	0.34013145132828493	0.06450302681598502	0.02713448379015947	0.44178390359368164	-0.6247166488094029	-0.3028552693279273	-0.4649961541765934	-0.5457212339845492	-0.08199937150242015	0.6726360651185865	0.05598179429783845	-0.28020439336369785	-0.23888505610417932	0.2416814015044732	0.8294218550361905	0.08408062366503033	0.9118426668632273	-0.12715483779235306	0.5192752056383816
0.07386507626491101	-1.0295256447010004	0.7242790809259969	-0.2371083375849546	-0.39117192557559355	0.3921164719184724	0.1447540511796757	-0.2812653790799813	-0.06540404732650797	0.3981368558984045	0.1926931030812867	0.790454586370071	-0.2779444558546531	0.585453530197313	0.5561168177009245	0.1245130282002648	0.5994774063533838	-0.5453638587663832	0.7026655461436883	-0.14508383777025222	0.3684899827013743	-0.5490932956852287	0.6322341823282054	0.153181799155999	-0.21974443414302275	-0.6846716465916639	-0.5018023140419245	-0.947004960969273	0.5450945413971036	1.0311127006614766	-0.3213623488183685	0.9434608326505153	0.2576508015948687	-0.02879843992753765	0.13528498690375598	0.20251282868796772	0.18076834857222113	-0.37918815732502886	-0.24532750637367118	0.030240326503150602	0.18760720161891667	0.5849003501555922	-0.2981212490516559	-0.11730646254592765	0.1519945796449558	0.32443224391630515	0.020187698099840147	1.0796948348992659	-0.0163563710308018	0.23352306951092322
-1.5495381445832437	-0.6972670607081548	1.02368643493079	0.3323625592958644	-0.599685270750248	0.6863602782899354	0.672179019219578	0.8511979332578287	0.48041787341424935	0.36669033311355664	0.5159739667168476	0.902981439636872	0.9795343657187271	0.20309220564710617	0.9545925563189933	0.6715884341356879	1.0955257454494034	-0.17609080596552723	0.6986282903854493	0.02213777548028283	0.9973250549487352	0.09611300026723608	1.4317718193842968	0.8799769052955168	1.0229638389951896	-0.1923113737039297	0.02187881026637287	-0.41860852203034715	1.1246557289459835	1.6400594215458624	0.33013171954481596	2.0367816044311673	0.8700889459690052	0.004597130217139894	0.290736110778883	1.0802152235178917	0.6673892854140682	-0.2995324610089131	0.5018396149674127	0.6368463808623283	0.29276864131936525	1.0954563207098176	0.4219221140452375	0.5698498324895089	0.7320897135222966	0.12436268308904835	-0.06345051693026851	1.0728817797995722	0.09695067260410505	-0.11677731077001967
-1.8316726630685156	0.2585839250955767	0.8863563483552909	0.8499493218868657	-0.41472285060771225	0.43324313399947556	1.0117006953659324	1.7726166015600455	1.0558347720117711	0.7483815102498279	1.2823110995693225	0.9591969990013336	1.769671355593778	0.09878797225036966	1.109314698563721	1.2554388328427497	1.3427590886400318	0.6630811537738253	0.9667321138466946	0.16137277065163902	1.5639282182458745	0.24083282648789203	2.02826202234637	1.495134239783123	1.7978905096355826	0.5053016584901209	0.31074372297583064	0.8788209857629916	1.074394857395257	1.7158884044215448	0.9960379586309518	2.78161492724134	1.354104272078106	0.12017047833152741	0.5195323090815347	1.11144716421663	0.8596301349961313	-0.36941170428060255	1.2019400443942165	1.2687960294546312	0.9297594098668426	1.1901065710468477	1.2015573374638282	1.4371530527683278	1.2310026211944132	0.6181739517779111	-0.31602491722405057	0.8084278135439811	0.09364488059686014	-0.47600419121531096
-1.2557724314597294	0.9244446634692611	0.4213511962188484	0.907596946767366	-0.04116306771648023	-0.09917878400782963	0.8239572091796518	1.9408314721407596	1.2824059582357998	1.205657603025068	1.7517510639370928	0.7974641892755939	1.4389406067334427	0.29542046293578406	0.93746328278015	1.4442888183253944	0.9982947470242887	1.2425397942673277	1.1284616935817833	0.10808283787626229	1.4287881995674032	-0.16231845987234036	1.798700637047636	1.4958457256066415	1.43785876033867	0.8734246669498262	0.1737045738450411	1.986086311159012	0.3844749997479423	1.195465638984085	0.9497772594932214	2.4678456333082726	1.2640732681695983	0.27939196177680375	0.49167425416607674	0.3457715247343845	0.7876110718946411	-0.4426013551391622	1.4044066299099143	1.3521466847139911	1.3857461867828405	0.855780900926147	1.3452236580218622	1.7833896623450047	1.1060675515780065	1.2634974970489676	-0.5502790586377423	0.3797488817421362	-0.05926493652537442	-0.6742832544375421
-0.6446430855843107	0.8212010425651874	-0.003018172288601807	0.6607421988572584	0.17808975250081618	-0.418178212976656	0.3324489618038672	1.3452353158976944	0.982424362577186	1.2060307269675345	1.3281090319520428	0.3645960367242132	0.4833112225196291	0.4760789494002232	0.5588561581915487	1.0805727072248628	0.4186841955435199	1.0636581504381144	0.8380085278411975	-0.02009794999676406	0.5444053542353884	-0.5627536418439991	0.8709493567894729	1.0119426284352357	0.43138008041314496	0.7078773824968105	-0.04585617839158252	1.920539630728932	-0.3706582803138861	0.4450715640078862	0.293821282671202	1.2262078956107765	0.6895853442185564	0.3820704827351799	0.2263057295408766	-0.40432336638390687	0.5659696875240626	-0.342736178321896	1.0345918905061735	0.8087703273162247	1.1135347353623113	0.3750940471499497	0.8001651111188348	1.2908040236766087	0.5205135267667713	1.2303068625086575	-0.49068792810969175	0.024996674681039676	-0.25561733075087156	-0.5919625050670533
[truncated: 72 more columns]
