# Supplementary material for: Diagnosis of autism spectrum disorder based on functional brain networks and machine learning
Source: Sci Rep. 2023 May 18;13:8072. doi: 10.1038/s41598-023-34650-6 (PMC10195805; doi:10.1038/s41598-023-34650-6)
Supplement: Supplementary file 1 — Supplementary Information. [file 41598_2023_34650_MOESM1_ESM.zip › matrices-bold-time-series/ASD/ASD129.csv]

0.12356156305197995	0.947571480202529	0.5666857226560583	0.5285305862530247	-0.22020885866313758	0.4415630369891591	-0.04152520208630658	0.4971450219815709	0.7538387663518069	0.9771744745725545	-0.5725017992840109	0.5062750771852336	0.30223850695305665	-1.1281335103154435	0.07191009239674287	-0.46518627065405244	-0.0024496637242438133	1.1438300141736255	0.6769047453298269	0.11777970891166956	0.6682496871496489	-0.046377180124054056	-0.11480682243399253	-1.030296000422658	0.31465476585311813	0.2245329151914976	-0.4602952891050451	-0.0633610184411389	0.33302935235570513	0.5748126712561149	0.4620649910237239	0.5256947377567994	0.06226702402691308	-0.028288108518555337	0.41459494696114124	0.33625756487259795	0.48636500477897204	0.2333078145546823	-0.24942704789805886	0.44620014131303254	-0.1815789252254385	0.04748722300588335	-0.45682950579233217	1.1060724719717596	0.800550334185227	0.8053932301135587	-0.6891171358423299	0.23428890901885252	-0.06633175369693985	0.10628677961116682
-0.4029852577590496	0.4020044239323337	0.16058499465620013	-0.3001050949662819	-0.5103332695999884	0.852441619992323	-0.5961260611111412	0.3322210218389138	1.1518417316923504	0.9353687696054834	-0.505753968806647	0.2863789093411596	-0.14335568226710022	-0.46484665723109553	0.37501323819353377	-0.5432747851709342	0.5925871475168376	1.3636989039022207	1.0150254506024317	0.07901266645039057	0.32419433948482634	-0.049335053068767114	-0.2882967066300126	-0.6894950338870651	-0.16265348107096486	0.09706224720248623	-0.23502002239065736	-0.4097412837859071	0.525339337703023	0.9737725482428926	0.6511592962420448	0.5778114702964359	-0.42398612673670666	0.4776921383091977	0.06479702504006828	0.20411357495581253	0.41771654784323387	0.5913956351769738	-0.47233813692493404	0.6480287369264974	0.1457924808081407	-0.5029053237273963	-0.5738840556462401	1.270170171432786	0.6639249514703817	0.9479957795146374	-0.6579197632539893	-0.12825262580988553	-0.19339218876766007	-0.09722334775222674
-0.6172300155424563	-0.8507999899389146	-0.6251584230050002	-1.3456474441039976	-0.6008630037041507	0.3038409980028804	-1.0530219246422445	0.0017043756586574378	0.6598993944041721	-0.26240543345332357	0.24041976593444478	-0.2582703877526965	-0.7735430321151466	0.8052598646612866	0.13780099542031032	-0.43053088421378927	0.6507647173059704	0.7293740129955367	0.5932146096152346	-0.17211170218265676	-0.3470010200147579	-0.2285463195952795	-0.6015676453802629	-0.15501995488567394	-0.9569488012817706	-0.16897880848694957	-0.0346222819785896	-0.6401249956262084	0.23663485458713973	0.38654132961151133	0.22160561369916323	-0.21740388822700715	-1.0441335340421198	0.1822567213750654	-0.4036314062462974	-0.38939589586548334	0.15180644315169192	0.10157831385494638	-0.5352809529688164	0.24046628433510772	0.28388135167254686	-0.8467611212627896	-0.3914228651849288	0.46536226420262355	-0.43880164533017874	0.3617318355716215	-0.5484080319733856	-0.47936782220644963	-0.44205729813505107	-0.4872997503745999
-0.5603247470911846	-2.010006922461334	-1.2689776274421896	-1.6744659142828673	-0.5100343109056346	-0.8992856422458401	-1.1056816004933225	-0.4540556470197707	-0.20040334602252888	-2.0326474582686576	1.2666227970725183	-0.7925499582760075	-1.125449148114446	1.593683841515482	-0.5310625760983766	-0.18863671634607754	0.0773476985141667	-0.33592480657760276	-0.3602474442389405	-0.5757680173590782	-0.8508982421507182	-0.637912527784991	-0.7900293388787958	0.03265669334395106	-1.3177149503576542	-0.43672975408688586	-0.14342869701334846	-0.5782572947597413	-0.3849004202485471	-1.1456676383605262	-0.49326317640054945	-1.4092759034718778	-1.4189818878638987	-0.8942997142372121	-0.6720447076545061	-1.0057248798904759	-0.28445929404893755	-1.0567352502019594	-0.4629763083398038	-0.6041051760054805	0.01856480402500406	-1.0071779699998278	-0.0972385879135436	-0.6981860720500284	-1.662095029546288	-0.5612217186423767	-0.49436454666722895	-0.5424503658307435	-0.81577035550097	-0.9182230356869507
-0.6420745710686154	-2.2218539300738125	-1.1848733714260298	-1.0176966176908895	-0.41045009016067774	-1.6430492567915058	-0.6617782561965723	-0.9740463389835431	-0.4506505466530221	-3.0765734716118596	1.8507311774734814	-0.9529714747067525	-0.9177522379171468	1.2014215456339996	-1.0155696182990275	0.0484412329222707	-0.6650331407821723	-0.9431402464192474	-1.0611719776249384	-0.8378306980475676	-0.876726352059007	-0.922685188768114	-0.6589791627634276	-0.3043369518828963	-0.7508718315975597	-0.554721130371405	-0.4174308903790842	-0.35246002435190427	-0.7640297882731494	-2.508131433465127	-0.8236011623227523	-1.9527165760485727	-1.2647582471128067	-1.7783629336956102	-0.62914080940255	-0.9773113525305525	-0.7436216638065791	-1.911938874793442	-0.303750920575329	-1.2023769805131768	-0.42705395535300317	-1.2070039960062662	0.10908714445342928	-1.2341547319434196	-1.8982057845746505	-0.9795256149672288	-0.426257976926886	-0.2472305469404575	-1.121039035754873	-1.120181134473362
-0.9325513419948137	-1.2876662266994	-0.31374592289053543	-0.019732686421732565	-0.36736399707305145	-1.1349495640560994	0.12444623077832269	-1.2394032492705056	0.13509033084484656	-2.42085864527297	1.494453470250347	-0.6426182369182265	-0.2714162310302737	-0.025991656435116285	-0.8126811144999799	0.16999299122537667	-1.035472186837144	-0.6264364917526984	-1.0117411744384632	-0.599657191073373	-0.5618037575557903	-0.6286705603604276	-0.29082510919482774	-0.7881424250364495	0.4754022005166018	-0.4464802947322646	-0.39851022795574526	-0.1725875161048042	-0.5459284411794446	-2.445886290537923	-0.4810437181169711	-1.2336805851044144	-0.5810785573361883	-1.4635508345984554	-0.4163614652449456	-0.10044543450285351	-0.8986335381842767	-1.5872933479674998	-0.03558889707400924	-1.0480050240698835	-0.6075206525415021	-1.3530397074884393	0.20161305598848558	-0.8183599339321219	-0.8412075393103126	-0.44408380594150354	-0.1369255245750304	0.20042020045795553	-1.0043356195439548	-0.884262568597411
-0.8852396521777132	0.18162884487748807	0.6581874421296702	0.4859168927554855	-0.24788965527307327	0.15515326503430316	0.8958243514457103	-0.8259070569816706	0.6342308802962786	-0.32996948756542677	0.3073174120698863	-0.13813700048826558	0.42510392052070867	-1.0721370739840046	-0.13416537497438072	0.14393894527874346	-0.9354122511552851	0.1187389366728038	-0.5383588428936081	0.16425985496486284	-0.29230484440887156	0.16918837077789783	0.02456979865271923	-0.9148344525111108	1.547956153224502	-0.17988438635325799	0.06950504353771818	-0.037355575144967866	-0.07055910503123862	-0.8787987747191809	0.12596968348666032	0.18990333166811654	0.27379465724725877	-0.06447961738844502	-0.2684797685314184	1.0183128244750896	-0.47990646754970434	-0.2333804453271673	0.32459735289217484	-0.36741468277401523	-0.3373048037390458	-0.9941166470641726	0.25666945364622623	-0.17039305292597753	0.6995853758001432	0.5294701516106362	0.3308317504695219	0.41827200986560975	-0.3020236402390745	-0.2730469215585404
0.028812097096644174	1.297927258096656	0.8394352991172586	0.3153819136920821	0.0942594965738246	0.9277320532001425	1.2193368813444476	0.2665002237732022	-0.0014236298559121426	1.7921534455165768	-1.054298338245687	0.16761368213822356	0.8557914756317676	-1.2186026141906758	0.24655368276112413	0.022222259952944936	-0.7115082579634043	0.31263111948696637	-0.34041866056357956	0.9664347816224015	-0.2506576662558257	0.747532220606778	0.11010747227761086	-0.5825400907445358	1.8089362416556625	0.0744043556190161	0.5063306521296799	0.24178743391098922	-0.01684491631106814	0.9026441423220276	0.3472667852762606	1.0500351347320982	0.768488774190727	1.1672460048579176	-0.31709250862318716	1.4346043169241862	0.3673006413535247	1.0454657177560471	0.6076039783643888	0.11858859651281388	0.10260602057932203	0.07693859927156084	0.2842238790766735	-0.2520197184808476	1.5577250551746216	0.8922688847348873	0.5278947755829451	0.12276781838670829	0.6590100605856787	0.3852037776922131
1.5101144318712008	1.6158984388973172	0.006545711334956108	-0.022082923376617665	0.6070911728293303	0.5087580450621393	0.8456994861561206	1.3865415779529013	-1.6162572491859748	2.527673734360382	-1.8385807579614826	0.1754773953309723	1.003664554477676	-0.5881881841119052	-0.15921873142526996	-0.07955992359778016	-0.6790282047586009	-0.43129052185677946	-0.5641366425160741	1.1776956879778586	-0.2124415166445125	0.44758277788630635	0.1285265486470114	-0.1039018227423475	1.2589971546082876	0.19376451777593198	0.2897074242355291	0.743613114436755	-0.5356357093454233	1.5246402201672966	-0.004327396683324971	0.6621467645798785	0.6351299615446715	1.1481814346918846	-0.4897250484983827	0.7643627670637383	1.0777959957345011	1.2795444865165568	0.6307843680521188	0.002682148600543809	0.2768450174319029	1.3466409198066813	0.23695050946441756	-1.1031210999044436	1.2797351797312304	0.16210317879407535	0.062193547303794144	-0.5637206430418873	1.255874137631592	0.7635392348022992
2.507791810704006	1.3859132878215126	-1.094806559752852	0.0005663427329130094	1.0585874476427315	-0.33725472829784514	-0.021823470483212808	1.7592474817166206	-2.8043450335602707	1.6395112571198587	-1.705887418572919	0.17418517260019237	1.0747807865071506	0.20806476824698888	-0.923470070779752	-0.03097327540150018	-0.7327212078591941	-1.3840399488011434	-0.5570389098561771	0.6555463210984673	0.15856020548954478	-0.5146630320099671	0.40629559130551995	0.24748028019951926	0.45682511368072526	0.21599842122679286	-0.5085298981523448	1.2600224147418748	-0.905440592998762	0.9314969476807929	-0.4791994889674536	-0.3330529522248862	0.18908573584943503	0.18175974218755284	-0.550612274103254	-0.402004921343017	1.148435835280666	0.6024031218286154	0.46050285059310403	-0.33060522665335085	0.08479724164321245	1.9553691979220578	0.1753971519923957	-1.6492017397160978	0.45990186777200043	-0.985524374128669	-0.7603960217179527	-1.0672388611349417	1.160000145367588	0.8085836753998097
2.214233756016162	1.1520763537122654	-1.403246075597008	0.39051159044390177	1.2338231072912778	-0.2840488197622794	-0.7522731367025595	1.2611271864671658	-2.310744813427413	0.23488326368692874	-0.9133619803976419	0.4531187984991002	1.2115057422035045	0.7721278029758483	-1.052794102284922	0.2266489379749401	-0.47806989303414466	-1.3909377005077024	0.3200348280825051	-0.0685559004433377	0.8343837082370136	-1.1366687198882661	0.9904900092709066	0.5429625604195427	-0.0007991277023975743	0.2742696270435844	-0.9931134507423357	1.461662378843992	-0.24763997447350414	0.31084043393357297	-0.4942207956664222	-0.6517754786808116	0.0961375250980888	-0.36032786448794124	-0.2701057592150154	-1.0272567119048217	0.6209053878109877	0.050550548450182524	0.3990876810358605	-0.11945457459375595	-0.12125974258715029	1.5921965302548986	0.2902339356524871	-0.8040021989303341	0.0587383874937999	-1.3617648709802241	-0.9930564197924984	-0.7512348759928629	0.6765870627885322	0.7303356400429639
0.882121695888862	1.140827986719909	-0.50935095338678	0.7826857338073892	1.0702341390443106	0.9349216331076856	-0.739338043811962	0.5138357277626356	-0.362238499573782	-0.28658063582489307	-0.042214144052705564	0.8744082579427899	1.2801727305294808	1.126310823544782	-0.024984242745424604	0.6052597388381488	0.2911592037655767	-0.12262013089127141	1.7640516465389675	-0.3227818263196441	1.3326590988480473	-0.6311836869104394	1.461219497945221	0.9818550256597921	0.06551754944937771	0.41736167396087126	-0.34523165545471407	1.2005240394910761	1.39950544597409	0.6357119274703238	0.07334984390053748	0.2200284754662576	0.6801812109307035	0.38471466040117724	0.3634246309852688	-0.5893763141097185	0.0027322552713664244	0.4184082832431359	0.6121455986014006	0.8927923250748501	0.07063095462250515	0.8468912456602186	0.6566522287044425	1.2739746111288655	0.43378459279785747	-0.5138761538188614	0.02157278544992047	0.5024821738678142	0.396264241423209	0.7313983817330482
-0.4409810259939903	1.0660358334191058	1.0431003594464558	0.9331646322284457	0.6394314602020295	2.1008070688473044	0.04793814469886749	0.15298773491194795	1.539516735905144	0.47696170723266057	0.48513068079260796	0.979415804817115	0.9690706682601677	1.3130800124722244	1.5937990835034452	0.8990697115864428	1.3111558681463824	1.462708383689638	2.6576298653467227	0.010342078267625896	1.1815583575157507	0.7353158963639548	1.3197145718171754	1.480694758189052	0.3532989909783825	0.5352987823250741	1.1755470778891417	0.6187195968389174	2.8828304819588646	1.543320768528475	0.7982961362806268	1.4389736842128964	1.4872688259457671	1.738446489557902	1.0561202088668435	0.4725077939728143	-0.2884674498673676	1.427323604064751	0.8501744110361812	2.067570704730976	0.6557616063018098	0.54171406674141	1.018993492238881	3.1630094066600574	1.0507962279095056	0.78437305398371	1.7985986354851562	2.061105279893433	0.5320702024447418	0.7925967209416837
-0.9143691482355558	0.5295889339265021	2.344630979478213	0.8970873682790561	0.09858976081281044	1.8809431911030043	0.971209879622267	0.1686031177413942	2.104766280393678	1.635108893324039	0.662761475594919	0.5732900505049342	0.15592172670731883	1.0759059938920883	2.6409810669049247	0.9363594572437025	2.049188528227718	2.023951289279877	2.2138036124618727	0.43434063392412775	0.4651656503753282	1.9014012457821363	0.5972619001357884	1.6504011144425472	0.38970442217785983	0.4980624244207274	2.311862297974549	0.010763882793165215	2.9614690608528793	1.8545170791667074	1.1214310443928313	1.7186991562640617	1.6908669121085567	2.2302761109300233	1.3765335927608864	1.2371069282516138	-0.2949889762711794	2.0870838580812783	0.6985914916756707	2.4196903024169374	1.1794447654978915	0.7990986075397195	0.9653410294794815	3.48738619378256	1.1133961962551666	1.3636867920134172	3.0042353240279374	2.9584449576888727	0.7308910995635636	0.7517420784261224
-0.5348687757924588	-0.4239256163092071	2.869392866824967	0.776679444037111	-0.31358548081529974	0.42661645597099873	1.257562868436818	0.11955667520490418	1.390005613475225	1.9689115052188237	0.7252930452702012	0.06287460286165922	-0.7969361983817002	0.16097967031800525	2.447725993238198	0.7304702888994691	2.1455916572753955	1.1982542261436322	0.8565845258520789	0.47744203304241617	-0.17773621204742987	2.0595833613236483	-0.04267943477012842	1.2300702210797567	-0.04042758539513605	0.34386700855942914	2.0044040011600455	-0.35999423535684766	1.5382231239577187	1.056750315632033	0.8058595561358363	0.7488424993815009	0.9980645743672807	1.2847752981926692	1.0995839373965228	1.1858586753088451	-0.29412382655672836	1.7824881353241526	0.12104064988521575	1.556595613033899	1.189844535552781	0.9530246137135806	0.37959937484531164	2.210877134484363	0.4220168816508325	0.8951599126048752	2.7351531515629586	2.6429764262604776	0.5848159772141298	0.5495064035364673
0.1321547364182915	-1.2025646768847384	2.63623245362311	0.5165084897204082	-0.35346556801594176	-0.7279967531598951	0.6814421035810758	-0.1315104195645393	0.4637583992465013	1.1542328384167808	0.7811813241262148	0.039570712502175684	-1.1890526121131333	-1.126015467996221	1.3892704569014003	0.46724634360999157	1.6558711215802333	-0.050776004814159725	-0.19796640008602737	0.24174394483953665	-0.16002835036580224	1.3322123546583298	0.04700159337113614	0.44105581998197824	-0.6749648814073461	0.2671998869956495	0.4572893562823499	-0.36252563764128465	-0.21768466830271346	-0.0629322346914834	0.08083697918071313	-0.4553445513438537	0.040407262572039485	-0.12090686551201062	0.43681768032880797	0.6255308438061594	-0.3433815810852569	0.8555933168178226	-0.4065396308076888	0.058760219153516806	0.6876570963625251	0.41572841601854926	-0.365984736259509	0.5913264466224825	-0.4182168945162464	0.15951304152222	1.4191993834536583	1.3836052499087252	0.18154108029511506	0.3167217952647739
0.5856729353316443	-1.157450418451324	1.8602875869142703	0.07401830587711372	0.0035846017357616723	-0.3976686584794549	-0.27501457303118104	-0.20611654938086374	0.17131500470940753	0.004485915957630294	0.6922384142919922	0.5477563877442184	-0.5672569776800337	-1.9402062388886072	0.3924962081641921	0.3153591822792961	0.9309670293086307	-0.49705566613614904	-0.21147066694174863	0.1826670054763565	0.46632227619970806	0.43271343624731307	0.7464101323844252	-0.19728261067107233	-0.9654523487932822	0.3932826558816322	-1.07198734200813	-0.06602533349473455	-1.0069202514210982	-0.3660869544688564	-0.5277467797850665	-0.6581299938116985	-0.27179525702150215	-0.5858590642313567	-0.09268828573751592	0.3024476868794501	-0.2371792363143472	0.11107694145922961	-0.43215267814863556	-1.0585356081372317	0.08991380068456546	-0.5363728079423452	-0.7785330524694813	-0.0964242011212577	-0.6194993026833425	0.08943726934235806	0.3018560666991507	-0.011002984305340672	-0.03483433492086602	0.18884431521885695
0.6378636250587952	-0.20504261031637744	0.7279462782794932	-0.32316338102427117	0.41238732877556417	0.9273460501475628	-0.9183139697254529	0.17185930357888882	0.4214648769367631	-0.45485090670084943	0.32915405025862604	0.969066370768169	0.7446789757190023	-1.673393529685247	0.0230063322439492	0.24256048720574852	0.3339023914774656	0.035146272639246856	0.3795419495698269	0.41940857445749913	1.0751010064655382	-0.13489300208181368	1.2037490854821484	-0.39352364061287437	-0.5746894792215866	0.6074477993622861	-1.5057806524551123	0.22303072175799346	-0.6072154441486397	0.30916080994676204	-0.5209316286823211	0.26301791020705706	0.24883226749504236	0.14987697514507775	-0.0822556802038363	0.6496333702407223	0.08412103401351137	-0.08044967604186433	-0.11632856976439106	-1.2387628282514056	-0.23486217250997926	-1.0067736733617003	-0.7891876682542224	0.28912715493299856	0.0023743066630902325	0.7133008920770941	0.07766398617552021	-0.8408211715091395	0.07504201796599184	0.09323905514529618
0.2554849814836854	1.023435801412738	-0.4638073481401056	-0.3069090135261055	0.3890506535297648	1.7192725626139478	-0.9568967124278307	0.6166694547336252	0.6002880103124246	-0.042361674047869884	-0.13872131287442876	0.7496888126827534	1.7510138706607201	-0.6553186519959096	0.11408201182686714	0.0386839409942212	0.04735842531146154	0.5599279565444364	0.5803240172548934	0.5082662334645873	1.1099123355966092	-0.3827544127097013	0.7238385402081604	-0.3447733975015671	0.24028703528233356	0.6697470975151133	-0.8617008682592532	0.10735566397155047	0.07409255614042921	1.0402933565274548	0.23134567743786152	1.2071342462934247	0.8629806939390419	1.0199943395776303	0.4100726995356566	1.3836607770114886	0.3037328885249838	-0.03376043630104768	-0.08916121837696424	-0.7675866162805983	-0.3303020997759934	-0.49161663502183445	-0.8137284778397245	0.8420291998370388	0.8675223968850294	1.1858797135720325	0.2313768895245069	-0.9328185091316663	0.06532320058772137	-0.18780358726181356
-0.49796806023325757	1.658254892832431	-1.2418355690181508	0.17109715845303372	-0.17033190022897896	1.206331155211887	-0.6279670491424696	0.4673673034720967	0.3901128198025072	0.5027365228921895	-0.32712107021033615	0.10235422931238414	1.5625100691436962	0.10450610986424795	0.17750461773839823	-0.45739233646830246	0.03679839233947254	0.11600624912709731	-0.0019504587332529449	0.04498183778545184	0.6055563225579722	-0.47028056828770465	-0.43210398680166956	-0.44915636723908053	0.7737701873815469	0.5039741187770171	0.04118302840252292	-0.5354810456588157	0.060554231541041864	0.9722018453132336	1.3056359493501575	1.040286007236509	0.7523139887758005	0.9432302616763665	0.8988409891522857	1.7660899260595453	0.1062409611656438	-0.17252212902491937	-0.660308859763369	-0.3485800073656251	-0.5120144980649894	0.4950496388689151	-1.2105989442508722	0.6730864698061567	1.2066873844049477	0.7963910754500929	-0.16718478426059957	-0.5769466180437799	-0.5198325826319644	-0.70467695683485
-1.274929538962537	1.2677168093850544	-1.3293306736495605	0.6361762479777561	-0.7480121331279168	0.15070299747812343	-0.3154675879437043	-0.2800163550634674	0.01223128306486164	0.408789390249353	-0.05097814238791828	-0.24072195179786007	0.18516334012960362	-0.05747118373040331	-0.0071267707963476035	-1.1453636152050033	0.10584255924056687	-1.1185007966965212	-0.7853937839002205	-0.6408606385166201	0.051418909895402265	-0.33562819145135725	-1.2626747824896494	-0.8241318655252139	0.5005620333042041	0.3133082907980933	0.5764850771309902	-1.2967530677439827	-0.7032429314609238	0.2542053756523319	1.9241955178624455	-0.2339159584590308	-0.06390277203131108	4.795029014837881e-05	0.8775043144426735	1.243092128674638	-0.27130768188058896	-0.43614345955834954	-1.328204363680221	-0.3726225188745566	-0.9074049706181846	0.8966533367217816	-1.7617341355731204	-0.2451674544826212	0.7452225944999726	-0.24703779255900019	-1.1848274019761156	-0.21459841082477352	-1.3696069221382596	-1.1339869376644833
-1.46768330374493	0.15801537396795082	-1.061587570197093	0.5086484916565214	-0.6512661398398958	-0.25600140229512147	-0.1595508240960351	-0.7622533566047944	-0.19279263091126622	-0.3222713392971268	0.4128138348346937	0.023522901713024083	-1.4483023138469342	-0.7946082181592932	-0.2582225669291076	-1.6808146154155328	0.015996194654349434	-2.035349791208942	-0.9696470905549723	-0.6666910819524755	-0.1836553079391588	0.1372951430989293	-1.0707237782846275	-1.1720608273275357	-0.3823143952251568	0.3497476468150211	0.8060617213870006	-1.4937559241956286	-1.423166639658836	-0.3251864048776376	1.534726838292336	-1.5397429486968626	-0.7963581773952338	-0.8557489892835789	0.24627628891874173	-0.0860807866790499	-0.12074047968589438	-0.4149529818920361	-1.253280513906117	-0.6134454381839042	-1.2337555701638605	0.1797600074198568	-1.8209068570806335	-1.2319781489074741	-0.16119461348464198	-1.1014802638823706	-1.8087500138931238	-0.19200786872246123	-1.4804781103145281	-0.9676284764228011
-0.7331893324635789	-0.9125454174373961	-1.1442930287234712	-0.25226351379056244	0.21174141816807618	0.07900146976070488	-0.050959200592174826	-0.20935126298687187	-0.16289813320927526	-1.0384623953499175	0.5683598940785716	0.31899685912605413	-2.270952364156885	-1.1939555533241262	-0.30580041906915717	-1.7198553058296686	-0.33674518504691414	-1.8285948733692083	-0.4622198816400921	0.4046241236386891	-0.18938970279676964	0.7230137609196923	-0.19216539812855413	-1.1038923224926551	-1.0750778639791432	0.5721925900418605	1.033455790233375	-0.8342299725337511	-1.3784469535490456	-0.40530677372548074	0.32303621853817865	-1.8560464305841382	-0.8088547850715128	-1.0215108618733488	-0.6013228145284679	-1.5203673001565194	0.9347034581134614	0.01290278154131758	-0.2050526969749434	-0.5847545661966269	-1.0942833334511284	-1.1305753367618094	-1.0052026089331856	-1.6824907508180122	-0.9633699225650739	-1.2066573726894356	-1.0835265187699887	-0.6218439767215836	-0.19296875248576306	0.0177668156812563
0.48074265314324444	-1.318601282886373	-1.8121580542528093	-1.0232803571901072	1.0950505569804798	0.11585556862341402	0.11216539439462297	1.0238637289530177	-0.04603502287723637	-1.2219951954427388	0.22551632372747943	-0.11569019716051515	-1.9450251392933537	-0.7922858180874581	-0.09649107059640614	-1.1828738058198625	-0.7970830213731194	-0.7962593369119515	0.08018841327693506	1.8799578147047875	-0.2856183495072368	0.8902890900702263	0.3939087261474244	-0.5366925311848826	-0.9045503855111556	0.5974193766778801	1.1602477776736588	0.19296971054218734	-0.647253912898346	-0.41607405778299505	-0.8929174003484558	-1.1532434401943445	-0.2871422351776297	-0.8268180726788404	-1.0999673479646934	-2.2601932109879663	2.3043237499204956	0.40518061326711907	1.1181101830680906	-0.1266953382374189	-0.45471038274167735	-1.9567530493869165	0.33914052101555714	-1.5596924789967745	-1.3908155106347133	-0.7554515822108907	0.7051988320062132	-1.2731568562089077	1.9082225642078985	1.4418470536325363
1.168205460932204	-0.9773503705214287	-2.366277694816618	-1.1155715105341748	1.1024525616064969	-0.8686952018367083	0.28628201254051866	1.6970632868786533	0.06026258519858776	-0.9748001460325592	-0.26975385566075566	-1.1988215126083246	-0.9898699699531464	0.004956002181313719	0.19094739591730714	-0.3256257957731676	-1.038857954201178	0.1507829845832865	0.04159063401288572	2.4603492114380727	-0.5817135864109033	0.3328166531707745	0.1139910875937747	0.23577906461505874	0.028462464678686464	0.062229698229361446	0.7528879952837431	0.7251379665840868	0.06132361713366112	-0.8497435130263026	-1.3796984312826177	-0.23804591164611658	0.0691266318224907	-0.869311972197114	-0.9656228338793748	-1.976423418804886	2.8141051975588964	0.23043915953054409	1.7773868188928117	0.39213665001690995	0.26662825524206585	-1.653614243675825	1.4138544898382988	-1.1922109995038601	-1.5089368421616551	-0.2987550521286994	2.1724030012304443	-1.5973896696300594	3.3198175897827316	2.4852383210397604
0.7112113472587626	-0.31450426178275287	-1.8256408438985505	-0.4773772616660774	0.1391121315825838	-2.222518674371736	0.39149976113377183	1.0328613797098125	0.1283290047964038	-0.7274086016684055	-0.3718443404467543	-1.9579857593368115	-0.1534323479430506	0.49886081634478097	0.30858083672236686	0.42468407146037224	-0.8530251962858781	0.5643074262059694	-0.5089891415314539	1.5168650408990676	-0.868959433045249	-0.6505095735728285	-0.6635822494441848	0.8119737264874305	0.9294245895988376	-0.9361919668919553	-0.2655216332435508	0.38783976248371743	0.16006615645919595	-1.4844285196251117	-1.1132347349880334	0.16301700668605457	-0.14188657571599098	-1.1251865200626583	-0.39861526216597354	-1.0213621877758594	1.8383107187145216	-0.47565344669089094	1.4908904798143447	0.4422701896434004	0.6175621000914533	-0.5144758629555062	1.6744839217445107	-0.808394975480075	-1.4461571658295416	-0.10004648855471673	2.163717806357468	-1.087476699184553	2.950254259926961	2.456042352007995
-0.4469156971893996	0.12035805805636493	-0.1118541441194094	0.26149634973541885	-0.9270173989768896	-2.6035356090764923	0.4453266045479598	-0.3972776098077242	0.049229970275464	-0.6581131254907497	0.10776633506837142	-1.608757707784801	0.2385761492884004	0.47561965805714274	0.0889134725540246	0.7404141328976449	-0.3685616646197568	0.7882915722454271	-1.0027325776528693	-0.24162318606622182	-0.9158959199737334	-1.4222193760199244	-1.1300114970425708	0.9929616991155527	1.0439835508304043	-1.7901748582101478	-1.242636364182161	-0.32113706339356046	-0.3077740602689378	-1.5993738445817145	-0.6508597658969225	0.04432600860340082	-0.6793041685659854	-1.0268763772305594	0.12739383098463716	-0.12335114998202978	-0.014823923478683998	-1.089537253511039	0.7476414992447415	-0.11881040502889577	0.5598877497418879	0.5882849304768418	1.2252329091289014	-0.40492772236751023	-1.1993745033795973	-0.004152514776550521	0.8296328836800791	0.17825958614998416	1.1088375264254822	1.3204904809301696
-1.2074999131187	0.0642228378846211	1.6119279318079938	0.4513498731859755	-1.1343534968213633	-1.5692016454669224	0.5192044293834275	-1.3211368201347728	-0.30517016785809675	-0.5635534896876393	0.8004180746362021	-0.48100006265625517	0.3212158895040152	0.26757477901217747	-0.4446018964596515	0.5908563166568638	0.046281560478600714	1.2482488125113806	-1.0513888119633321	-1.441963292527435	-0.7441163149345273	-1.6100521698889338	-0.9118327168579962	0.8760147406877873	0.32734753648571746	-1.847122590332588	-1.3341756105755265	-0.5841545903775563	-0.8315577346098143	-0.8844385245448957	-0.4342157290428936	-0.08061124650794922	-1.0421756223348224	-0.3212349205850192	0.29033465492529065	0.18670015688286373	-1.441771095845308	-1.069348937484002	0.13393721505106562	-0.8691059269511079	0.4297746493406941	0.9786421161437228	0.5821701088763442	0.006171152140544595	-0.7217064140477112	0.18086701886118975	-0.6509021003084103	1.3750327447912374	-0.840234528363569	-0.2401852950190273
-0.9129053389630607	-0.32530295631240647	1.9826765088499896	0.07537403665652714	-0.41335831957128927	-0.12520833460504308	0.6141501143455773	-1.1778073913205265	-0.797429338794488	-0.24875787580139586	1.118984634378942	0.3430574469050548	0.2587806912771359	0.18485708841741294	-1.0117355496586897	0.24291526394896093	0.11827754002862009	1.734967769030953	-0.8025325745794104	-1.3486410631939552	-0.5556460625482692	-1.342755570301765	-0.3342071796835382	0.7076825885119349	-0.5739728482374783	-1.010178018528907	-0.417966976800062	-0.1479883281493071	-0.9668059776164057	0.13308617730231181	-0.37189061304562365	0.16160754610471184	-0.9659471602242454	0.5079640336714867	0.1618278422542098	-0.06518547540332502	-1.6644124146397734	-0.5408497456146489	-0.235374995422883	-1.1876761913975307	0.4782841257311756	0.63603272334007	0.16829322021906043	0.22036595432821313	-0.10446130151255481	0.39089911054767423	-1.2915756327079808	1.53205133109112	-1.7431566555532934	-1.3285261848332461
0.050401263352698684	-0.6838688235708869	0.7967936568756891	-0.29281538364515564	0.3828121805124447	0.4050375713586911	0.6650048233542728	-0.6211880438065763	-0.9829448010691171	0.1557557085907778	0.7697146119891646	0.2410175524400581	-0.010190583999042838	0.1793045165799434	-1.1967828292530915	0.05795482500264074	-0.12042137403888167	1.6499181579963536	-0.6574499196356365	-0.45354855827692003	-0.47022843811640636	-0.9215892529525833	0.08807078192354781	0.6413454416963019	-0.9511419593044318	0.09193598378024609	0.6654253992662882	0.4575564459449488	-0.6755471644929139	0.6533236204705858	-0.17545528766513663	0.6368154605238695	-0.4859702627726459	0.8186516892519322	0.04105724607027319	-0.4476770823267567	-1.063066445543504	-0.12870921765552776	-0.5661649884704271	-0.809753449023489	0.5610221489296301	0.02034999660099143	0.060251375338578606	0.024185010951678396	0.4178909861321409	0.43716604175423046	-1.1381563053541515	0.46305269991626385	-1.5450460696039152	-1.5151297941530308
0.7528086040367137	-0.7942595915984972	-0.805568562688728	-0.15454445020329532	0.4192381647976723	-0.1934810584667652	0.6589880237552914	-0.5872420007514513	-0.553972941650116	0.36365914876453237	-0.04413358885934694	-0.35385745422811676	-0.5423799749154766	0.1463006981636877	-0.8133651722944811	0.21175915139388915	-0.45840207632006935	0.8535382448020618	-0.7906955938108442	0.15305004369559116	-0.4393432762675042	-0.4361010606517972	0.20933987266109902	0.5817366969925941	-0.6334571673937315	0.5913575268604667	0.878680554323012	0.5867209245426015	-0.24194739786875147	0.4150005357207392	0.06545291261809935	0.9134833472402057	0.2502161725180033	0.5788111958720564	0.06386340210007566	-0.6023790535108451	-0.6221289259419288	-0.24823226013531827	-0.8887774700290888	-0.049887926095999305	0.3504623106669596	-0.44410855558894335	0.09347716396720647	-0.49583597639348187	0.6474341941918443	0.2678514179747256	-0.9682955524495961	-0.9391503252623913	-1.0414365568399577	-1.1416193758349762
0.6946629286472948	-0.7536123862918627	-1.5142796734746713	0.347370032100389	-0.25930242016970423	-0.9472141157412606	0.6539303178719363	-1.1348303718379158	0.2025829776069054	0.30660994100004985	-0.847804381286161	-0.6268221078391101	-1.0628680991582693	0.28408405612616594	-0.19827198723523415	0.5487352407841596	-0.771492023471527	-0.06163403951588159	-1.0164773471884332	-0.13690033651306305	-0.3983127056839878	0.18684338210065507	0.23835725903228874	0.2553844122046379	-0.02798346777656494	0.1479774362412996	-0.01587087269171545	0.2203656602116465	0.03388971242130713	-0.2016879532097375	-0.0876131361522625	0.7121322850965466	0.9842266366730147	0.2883576122961814	0.016958275500716293	-0.5532902756141547	-0.8605502194552314	-0.6727086376699237	-0.9642269184451278	0.4965547933687401	-0.20915922525324507	-0.690053950830839	0.0679777670246888	-0.9459535239608188	0.5704662863260054	-0.031999266195042286	-1.346285959054939	-1.4867044826264555	-0.9476986912441294	-0.9469135185862443
0.18116579404842767	-0.798251081997133	-1.058655247868458	0.5550854143745939	-0.8633693062455399	-0.9106147200140876	0.6319480059983581	-1.4549514710834688	0.5926844390199182	0.17831476591893797	-1.281871770610531	-0.3861668831157488	-1.084302007396794	0.8366465759543492	0.005921230820183266	0.7142094130532038	-1.0801375616410207	-0.4779161029130331	-1.0396817263980371	-1.0042005831432441	-0.37633000937212874	0.863511643121707	0.333858887878182	-0.49292944651072	0.3454534497994252	-0.7038701723857648	-1.2441328025029998	-0.07522626895753202	0.05545254379329081	-0.744415015881126	-0.7585855839123162	0.12976239663127107	1.2497551433958414	0.21071475197830045	-0.41629486397638116	-0.558229271570803	-1.3818380628705522	-0.8294051540287756	-0.679395344687253	0.4728580890926806	-0.7840813178587825	-0.8756751394904994	-0.13367679942778316	-0.9783594052218766	0.3306621485310682	-0.42034181279314137	-2.06743528407312	-0.8443860422134402	-1.284418431722974	-1.314588765207401
-0.17721417681432655	-0.9745068202542428	-0.19963744487315688	-0.016746848894630528	-0.7632624401056726	-0.1633740067198652	0.4178302728971565	-0.9357476223135283	0.26283819366848316	0.1112787533416827	-1.3247093782206962	-0.12879737621419785	-0.42796064467152356	1.514358249856329	-0.4854576913385867	0.48049495305682827	-1.3539114883918046	-0.5059734969551847	-0.7314465146114064	-1.664040704297506	-0.39250596641726093	1.2871240259970789	0.4129573559296655	-1.4043521721984038	0.31866681146502646	-1.0182146118638908	-1.7591541045195356	0.1327848782634236	-0.06036837751442736	-1.0986321498860276	-1.36028664922254	-0.48402651869713653	0.6385093067592239	0.019904164399133995	-1.2284926142813792	-0.7272936650183986	-1.4168704597497768	-0.43650311268905617	-0.2980502928064095	0.025931263645927363	-1.019739019345486	-1.0290765176286834	-0.4766897225101995	-0.6184533469405182	0.09749809498478884	-0.8995251917184394	-2.447549444811485	0.16073188869596464	-1.5402075929057282	-1.848132936680251
-0.13817414320009744	-1.0260895935360856	0.27623234580779366	-1.1274548390148649	-0.11839373220321518	0.47187099349288364	-0.13594271701595576	0.08345235369232125	-0.3587375881535747	-0.02676991986454843	-1.2323124442932398	-0.20107807690010288	0.47310141760889274	1.5358909880073082	-1.192679142584431	-0.022949563979578844	-1.3814715781640166	-0.7501073737739441	-0.1837562737700366	-1.6035257740328286	-0.33347656437140716	1.241170581204554	0.35701212542286054	-1.8493423154598208	0.11810233922485669	-0.34700831927358117	-1.1520828805346157	0.6410859006678645	-0.11430696784583047	-1.299098836689552	-1.1340574528405412	-0.7977408727122072	-0.6210323744000866	-0.6273216779244611	-1.9623806434274378	-0.8735526312465887	-0.6830628419041327	0.23471792025060384	-0.15242901151183885	-0.37779671753778715	-0.9277350219194639	-0.9193551905871831	-0.7267405316400446	-0.20559162709826698	-0.03417323035326885	-1.3138229366766603	-2.0227015424932273	0.4245412709644123	-1.2494310039321865	-1.7408550607761994
0.05759899257790653	-0.6563812549178908	0.29831111504711	-1.9462328140870524	0.4115138413709954	0.44964545889166646	-0.8743048804504511	0.7358164264124376	-0.5254025475640653	-0.404332956322475	-1.2865269133609132	-0.2667843930952043	0.9245940052122288	0.5144527746125017	-1.297870176293331	-0.41025108938058535	-0.9471656385685303	-1.3689191135361065	0.38944144738413444	-0.8973663176234632	-0.061928268050182346	0.8574607709506449	0.23031331178023715	-1.3068719359919239	0.02529129925779196	0.771393449478488	0.10340436190074451	0.8979280521531027	0.02609131506453775	-1.2067928935852794	-0.08570690661193743	-0.6876656275884065	-1.5421996522901602	-1.403835880901697	-2.067482394418936	-0.7485766342672971	0.3376679858191005	0.6943713466629623	-0.1833097781341175	-0.356866199964855	-0.8037928893223057	-0.3352531662558951	-0.556199621901469	-0.030013510778195154	-0.07109824532837958	-1.3224766132819492	-0.9459367350935348	-0.2960034520177332	-0.3871062399722653	-0.6355620835250633
0.08929568485563541	0.09987231466917279	0.2722714323900239	-1.763031644863102	0.44503027834311515	0.002207125989135993	-1.3663166228296557	0.6079836603261957	-0.041026359237500955	-0.8767852181180562	-1.5387555500754888	0.19474568437123785	0.655890478206394	-0.8415104328670827	-0.5386212514319356	-0.3913968600017315	-0.12382496084299767	-1.7165565192151695	0.7639840189221715	-0.0003547343137620573	0.35863098369259966	0.4544772148797349	0.18642179367377515	0.09721806020028362	0.05352576589123246	1.2908246139150037	1.1612276457884585	0.6786761948692349	0.3490185042716435	-0.6338037055482934	0.868344864906864	-0.2640865692598502	-1.2001032539215686	-1.535201222580375	-1.3916026099330892	-0.3389680232317085	0.8966590558954467	0.724318765708548	0.0033442338438697417	0.13286382720375564	-0.7964432944228239	0.5434397125096624	0.1497957742893115	-0.07146002843375727	-0.09382783249165254	-0.7350952209761903	0.20351372361762365	-1.211468054002318	0.6495302632474519	0.8900159174776217
-0.09685619751599056	0.8252683991216925	0.4099034622393622	-0.6149853460706406	0.23362668842523981	-0.2888687136640542	-1.3048525863881608	0.08350990197017737	0.51670598695525	-1.0327786323610475	-1.7458009002922854	1.0815186684547338	0.09500673469351825	-1.2753776409193038	0.4523027551057439	-0.03296619997361497	0.7128097401169153	-1.1445986191766677	0.8142075876152819	0.6262712123557763	0.6739627526856533	0.17914795061245303	0.24549199243627823	1.560097810403123	-0.02524080200413613	0.6956097525664738	1.4782135236966265	0.32077771051253384	0.7252208623152503	0.26281885955558515	0.863588591539096	0.241141083144376	0.2229678639456231	-0.7368281686322827	-0.30261420796024036	0.14483926176685416	0.6717767593851333	0.5027919615656734	0.5803751943436217	0.8435181359626864	-0.7003388615485058	1.1673584113147022	1.0578272402581552	-0.09566230261050866	-0.16991709584137213	0.1693926072763846	0.9221250044189626	-1.4308122299366484	1.319081510416777	1.7648758871102685
-0.31879441331920677	1.090908779946793	0.536610655778544	0.7489154410968273	0.257306256954099	-0.1396988028888679	-0.8443111771366543	-0.22677751277286423	0.5060509604510883	-0.6423288959532282	-1.5912770059746637	1.6979720680091253	-0.08428260482850536	-0.36242028877956645	0.8226697957518398	0.3272526431463388	1.2134116019495398	0.01842652460933655	0.6119664264602312	0.7538565775597417	0.737428230445458	-0.05983166056642071	0.2974304141138569	2.2191349071831876	-0.36356830159473064	-0.45138895908768806	1.0824831726552846	0.2750284538085856	0.9972405025589788	0.9767221531347504	0.07563450955650176	0.651252677416826	1.447444777120327	0.35605361684196796	0.6625217660494518	0.5262569856612399	-0.011717497871830622	0.3276278829993828	1.1629854066625414	1.4268840976499613	-0.25612952804634814	1.108787115207575	1.5604621846935114	0.041870196029538405	-0.23697663459178214	0.8164610804356957	1.1262043000130286	-0.9171394165303776	1.2536336301585016	1.394559507802556
-0.37153331306406767	0.8681622869440274	0.460074402298236	1.523609786497163	0.6080100464064843	0.30704622591969205	-0.43249393471538544	-0.14443432610179008	-0.016384992016288725	0.03861264840364953	-1.0358507005619473	1.6041392744885385	0.3372817040953082	0.8929912016772998	0.4372715989957687	0.40397102434215	1.3444408563634462	0.6522272354160239	0.3941366872360744	0.44661995643598756	0.6996305029474917	-0.3097881777757002	0.29923838824158555	1.8714078763413775	-0.8078836360548911	-1.0650054728508733	0.36738081900926023	0.5480922547969213	1.0430215727715888	1.167669014909246	-0.49286332974318897	0.9616169776833988	1.3798536745605026	0.8930401299531096	1.2284912982027518	0.7837720576709692	-0.5588722771469582	0.3167733232731483	1.1623997392753767	1.576785856950914	0.4324818208198175	0.523448724738527	1.2832143209213331	0.23227838909774748	-0.09316864916953214	0.8758571303628241	1.0858906999487796	-0.4210499819812982	0.47787957697309635	0.17373675728330729
-0.13868624531241167	0.5261432905593227	0.2422544001335676	1.5091460793362665	0.8820746488608215	0.7881691910477042	-0.28449205845320674	0.0748911096242184	-0.43354998578084564	0.5059481022477166	-0.4282422987900423	1.1286897791765451	0.9230492981053956	1.1094965545749462	-0.04230022303342319	0.1846748552005682	1.2944945523002356	0.116660597626835	0.3352418484412608	-0.015119057175473974	0.7773002128584321	-0.393935187640459	0.32130712870238104	1.079000206050919	-1.0310371213407727	-0.6452066938300016	-0.2680140542955316	0.6877751080186876	0.7806500446717921	1.0405182139301634	-0.2292729417513126	1.283512348110559	0.3111586807768619	0.7967256012339513	1.473302509776686	0.8855572630626614	-0.6570644933779707	0.3798834653082609	0.41839695079789924	1.1095581018905076	0.9324602146988489	0.034993852852903545	0.4106136528221705	0.2512744495504472	0.39948325072445345	0.5298719449876785	1.0695725619552876	-0.535836270887759	-0.5824206321377611	-0.9699744824030238
0.38605621292170594	0.4189528987412843	0.023712659080171096	1.1720340175014579	0.6636203347322306	1.1391078610135346	-0.1331839695976416	0.19680307109302742	-0.4018934228703297	0.5243170031909816	-0.16091111523695106	0.8512137689783835	1.0733974637776438	0.1170670948787737	-0.017798388910471148	-0.14291886691563493	1.1585750720693049	-0.909626754621194	0.3381156779183965	-0.3313859971445649	0.8850627331471854	-0.13614989356596696	0.3595082317556955	0.556778609845226	-0.8807165464927316	0.26020369064284243	-0.625762064011697	0.29444939525455804	0.18812907802048698	1.0431498405246078	0.3487410615084041	1.6510021067462275	-0.40435114462009863	0.7729079273185454	1.5906024608335583	0.6553110952876168	-0.49439164096162236	0.39121967856296547	-0.6472681625210345	0.07715785842452705	0.966627798739551	0.11450131621046099	-0.5295980079082319	0.038509829119498254	1.0625924385464391	0.1579048233173283	1.0640953554508372	-0.9787933777389596	-1.355610332524537	-1.4636823896941193
1.0385577924230003	0.5378217818926211	-0.19843591643570108	1.087340690881997	0.02129325128583214	1.2750171061417808	0.3896388160484199	0.23656270410076025	-0.2693315144613136	0.32941011405994036	-0.16374194303634845	0.7964001369280421	0.6672299178487878	-0.8143175398042926	0.343443929702626	-0.40879603972084966	0.8565959270171014	-1.1199335451168253	0.14719110225723242	-0.4002060084417028	0.6960750838851548	0.31269561477145325	0.25792512185832567	0.49817422390577154	-0.5221529982381798	0.7494436292231177	-0.6952928516421861	-0.52655162881631	-0.599631754881272	1.2517110315452067	0.28866289924479677	1.8995517856888806	0.09676851077390919	1.319595148195219	1.6652954612652633	-0.0034143727513334574	-0.49220589091292793	0.3200854225331974	-1.486931974300047	-1.1270005235824703	0.7518486234655193	0.6274806326734772	-1.163539949666593	-0.17051468774100179	1.4500137290008768	-0.10923831559476002	0.8573261766249783	-0.8842247435525069	-1.494588717595824	-1.4391059961112516
1.4660828384804458	0.6178851110093352	-0.4164459935998465	1.337244555629128	-0.5313475075799119	1.191899849294976	1.1642821362727316	0.27058359565414125	-0.5155975178853586	0.3187240044223068	0.14858469649988662	0.4934376263677258	0.17259436295801062	-0.46889107281818887	0.455382974576493	-0.5641268058990655	0.4009449490795869	-0.05312913219066181	-0.2713445518057758	-0.3578684172796062	0.15674758691438903	0.5450917723771908	-0.039000262649679644	0.5333525754307165	-0.18918376815161295	0.6072998320675047	-0.5334917752591459	-1.2277212266844588	-1.224456524448291	1.268378416677167	-0.49261545615894964	1.782244785123039	1.18784971893345	2.0059047198313125	1.6726044940670135	-0.7455259093478227	-0.8356586786636244	0.21190566537252017	-1.881700027306191	-1.87505319227648	0.7412539505382008	1.0498538811473361	-1.4771403254946531	-0.00696156775007091	1.276321163625142	-0.3649517933489938	0.38939676413184265	0.24944525987676106	-1.0624939857936821	-1.2663073508838365
1.330821320618593	0.5333565402368295	-0.3675427057381332	1.458252917569917	-0.5591465895300729	1.0543790091713532	1.5338832553685298	0.2570360612766733	-0.9778494988128159	0.621598028629515	1.2477843806145676	-0.1779306301359568	0.1264930535213227	0.8310515284143078	0.21441466394139141	-0.6215777341506111	0.08881175805102409	1.3742731421366943	-0.5554902010113614	-0.3771163205818691	-0.2402816513975221	0.3331114498273793	-0.2568969142479493	0.27695590203074755	0.13206234751440696	0.4552454779563988	-0.18896990580054351	-1.2931705371691418	-1.2662126639147697	0.7842954135555501	-0.9664776263680018	1.2185797364713253	1.4817813592722395	1.952311872390547	1.571167871075768	-0.8745783906633429	-1.2505859146430103	0.09896377550231841	-1.8945994604271708	-1.7086431622861429	1.0576045495821742	1.066807798752981	-1.5712511780431218	0.6835897755403478	0.7767877744042564	-0.5398205038410432	-0.058388310451994906	1.9744186823275303	-0.3898065099885217	-0.972683735793812
0.6310746607305973	0.4610975018650255	0.23923132143495365	0.9557624043058217	-0.16197992811488232	1.0884227245625084	0.9539344556039409	0.15849603410277374	-0.966069248562024	1.0016463373017381	2.777719820077303	-0.6171233920433831	0.5394812216464978	1.556941297287059	0.1909810399986972	-0.5977697302010454	0.22862594198147468	1.8823489587179816	-0.2957165823800711	-0.45273896505358047	0.03944440427142618	-0.13313329574749988	-0.06244437936919286	-0.22978568682386774	0.6254468223070495	0.8265784933461403	0.25496569157863114	-0.6714802036578674	-0.6078050856382011	0.04637003664133061	-0.23574364949865334	0.3866968056670493	0.41274316657710564	0.9040754858757453	1.3020054067410032	-0.023978501497234392	-1.2449931833149261	-0.057857096458605234	-1.5562385467269102	-0.7543958112818525	1.3080584345063637	0.8226921574632192	-1.395343021771999	1.5953536780200397	0.47554107712360066	-0.32735184913406795	-0.1383986220385681	3.2306988403660464	0.2044452607055558	-0.31650690520952324
-0.23684705815424584	0.5906735968261516	1.1729400767177707	-0.16316478340140347	0.10418793069388288	1.219170419689724	-0.34890380877462635	0.09725981126498749	-0.20482612718779203	1.1002488814573954	3.6437777158951383	-0.28436887139176625	0.8480260074424454	0.7795693857482141	0.7744505085662059	-0.5490626323081212	0.6584882433047808	1.1669979423656267	0.4458490356875572	-0.45138480589969027	0.7794660215220403	-0.5331905181646887	0.3678210133019939	-0.6822217301833032	1.215371637988839	1.3243730871890569	0.5870483365316483	0.1725631051168828	0.36159969585885426	-0.4250641327081023	1.2046132775739666	-0.46091864788803893	-1.1929760465005455	-0.4567902604102637	0.7579650472717978	1.2715477694771695	-0.5928619410781629	-0.3644361976950026	-0.8225950237301609	0.30718647907021196	1.0245301313525028	0.5674676200469787	-0.8566491073440438	2.082450216100135	0.5051286877110587	0.3443056249792713	0.08638634837573819	3.224104588094272	0.5411079590418851	0.6366288131553126
-0.8252916863285129	0.7587942408787651	1.6486605467616395	-1.3673492190495546	-0.2169210179487591	0.9392246206481561	-1.4832548869121536	0.2027456754840278	0.6467771207648713	0.7048525951031249	3.021740566873123	0.35568550590010284	0.4813511200332094	-0.6982101871830987	1.407561178613545	-0.5737389832290098	0.7343110882670535	0.05245002297352654	1.1267032519186035	-0.35720552811055717	1.0097875427523615	-0.8374085634394588	0.2959465885509329	-0.9976796677643229	1.3926514837853357	0.9955689728057704	0.5019903149434666	0.6012723530669098	1.0408793890611288	-0.5019103867140218	1.8284791249303953	-1.2312458846604053	-2.1401011854282364	-1.3205471408089784	-0.09241550699234091	1.92835945962419	0.41775895306541905	-0.917537493613303	0.16466465212172768	0.820492003321171	0.22240362781274972	0.24989392101274446	-0.10397808759203261	1.6496848286018544	0.30549055726224905	0.9559650827610752	0.08554846423560439	2.03379019297767	0.544066205011515	1.3085517318093896
-1.0246312071597288	0.5350156439385982	1.145378726362968	-2.0637072209211302	-0.9735526867164493	-0.18306299066485093	-1.7115217355341725	0.34050005751090845	0.7128799470285282	-0.14412348420178733	1.2966361411609955	0.15731901291440348	-0.5062495519678464	-1.2642513915717508	1.0784970575333712	-0.662640047631625	-0.006927930815648703	-0.5451739514933793	1.3400277502423552	-0.34151291123612254	0.05998083459658227	-1.261312885987263	-0.7715379562233192	-1.4421741531902268	0.7136194668410545	-0.42100741008362375	-0.14792885454767304	0.29594296174149104	1.209951970730408	-0.582819102363533	0.8070985761401329	-1.9706719722958048	-2.1426682683783973	-1.6171880263688592	-0.998078052300919	1.4210405439840175	1.237534800747894	-1.6651618174401244	1.0122882895332928	0.773849959789339	-0.56669932721623	-0.32808804422638893	0.5136745175923276	0.4543256249317462	-0.7493274853252596	0.8412280904137409	-0.5520420456238715	0.4964443341539433	0.2554610771653031	1.1981287539150263
-1.0372930282554194	-0.24639668034559137	0.17172004275815705	-2.0479093344328674	-1.4625590333672593	-1.793076316322541	-1.1249595959645216	0.1948253528502169	0.05308042966969417	-1.1440262742553802	-0.16689218426621247	-1.2707435582534499	-1.3740278020432015	-0.39986147954344325	-0.36709437268658623	-0.5560700085569468	-1.1921452760981763	-0.4969447656208031	1.3194944103982558	-0.4954463779428823	-1.4658904085154802	-1.7965701368906006	-2.254840564006381	-2.196633355438874	-0.49211790375238595	-1.8986386281678893	-1.0785484634841076	-0.46285623957039984	1.258808114317958	-0.9827626753921934	-0.8833183291468761	-2.618050172991431	-1.840043875660733	-1.8647457929038167	-1.4690383637663729	0.4536739999267098	1.5583366929972229	-2.306944023911707	1.4353528383223388	0.7848029193559757	-0.8078145649931159	-0.9895617573457617	0.8473916208273164	-0.6834225858337453	-2.3791676409115596	0.05281948214204469	-1.4863857751754626	-0.45182206315063855	-0.05189349958483232	0.5908740738695412
-1.006395176864273	-1.1131594061865207	-0.15041698647188706	-1.5397872132003843	-1.0751985851727657	-2.786981504102181	-0.4689197793398293	-0.2974650276389727	-0.2710750005723196	-1.786003716245295	-0.31735714865833153	-2.797916637453908	-1.318497736895741	0.7045325950159184	-1.7557073962428733	0.10153710898885389	-1.8160680834264944	-0.25798463430466917	1.608886480966559	-0.576698730963004	-2.105735345326777	-2.002591861173162	-2.809823585670186	-2.918907558096579	-1.1632039294055343	-2.0641312522961264	-1.6437115906449968	-1.0010824552191535	1.6782314024878722	-1.3949743903439564	-1.3804724147800487	-2.887766100182213	-1.7239037867357523	-2.283037363028103	-1.194105109313496	0.2891195475550049	1.5324602300737407	-2.407616847216671	1.5829699161903839	1.3716648213288658	-0.4352593578232222	-1.1016869266157687	1.1489693163845427	-0.914982480427022	-3.3057695629200197	-0.4912166570821153	-1.779295198257082	-0.4437839232286328	0.0623838043964677	0.40107249622538627
-0.8326756371401977	-1.264658001440815	0.5725696995233904	-0.8811261458966385	0.029239617150810745	-2.3163514381674735	-0.337777763431532	-0.748193262399407	0.5281170083521922	-1.5984187613834995	0.5713725344135773	-2.8516927701096297	-0.24028157191820898	0.5650149813178587	-1.7516299832325006	1.3268336446754865	-1.2410013114778653	-0.11328345762388072	2.2010756611191264	-0.21466676839067322	-1.1254398027280188	-1.4570581283686668	-1.7141601375300985	-2.935599736131329	-0.5329186287853642	-0.7315084412663188	-1.3495280108790904	-0.8601621415649088	2.3120655699354584	-1.1962569204468099	0.03670377869230497	-2.5126562773167227	-1.4840639522620243	-2.393383621491954	-0.43734188545490554	1.3146363710883247	1.4773125949940187	-1.7401891190791772	1.800345134619256	2.240394529026911	0.18172309387275282	-0.2554929657855933	1.6939958609807528	-0.1498852862600263	-2.4283268777301497	0.010192888916345103	-0.8454255300766506	0.11607529953382952	0.7983734301997274	1.1518191584936146
-0.44606092321946483	-0.3550750791938246	1.3560056874312365	-0.2740098970432465	0.914711304539155	-0.7395153041254272	-0.6109856516413652	-0.7256858570840085	1.857121228899233	-0.5576139449326959	1.289587770995199	-1.238168212577597	1.068008104773944	-0.8168677685656688	-0.413681505979606	2.5409705152650846	0.06116076450678525	0.056884792271401814	2.260218540152324	0.554711372988477	0.4838741455125796	-0.35978899603361303	0.16736982896749136	-1.9571775073912685	0.8946354522764712	0.7537689699492455	-0.3760403499586413	-0.2854451004359094	2.306792549529525	-0.26031843905746743	2.0813969914217894	-1.6071073842135095	-0.5952035456251162	-1.6432798260370796	0.1088793683345638	2.4391617299102113	1.4210845555999214	-0.5703492081297056	2.0554078390804933	2.420169703696444	0.6264001889538882	1.037379557557213	2.255961305566477	0.790824078230976	-0.12065280454613038	1.1994392471730835	0.7968099930860452	0.4610568945251906	1.7205632848189756	2.2381880438741755
-0.12324201032054394	1.0382001526210438	0.8917938673569143	0.2220953580184915	0.6612283078545336	0.6329831184828779	-0.6838516575078941	-0.3200428822227519	2.2821038707567096	0.7161549401910157	1.0509105147794728	0.5004430819925829	1.5390957061250856	-1.9052954167889051	0.7565686579494345	2.9071103357421895	0.9096400732133185	0.34817824002484976	0.9765028121677208	1.1031479304412697	0.9047755735402696	0.5271020740018386	1.101076510384927	-0.5242463419793791	1.6729101783104596	0.8691203773742483	0.5005807499837469	-0.04280944899623753	1.002563849309611	0.7633475435572736	2.7664340034467636	-0.6919180441589345	0.7369520798691469	-0.23340113428257026	-0.03168786386332721	2.1374389527884476	1.0422897575800962	0.47224257163752664	1.8192331061105682	1.2349267483039044	0.6961080741238116	1.606783791790061	2.1884038869855	0.9172744541493804	1.8735067635972797	1.8086024385498398	1.901474807052921	0.17886502787752753	1.958294750096037	2.435536642596358
-0.3061478115362534	1.7993598341193906	-0.7817240897898138	0.5560787022807533	-0.7216901831424263	0.8177204211726731	-0.17506630185270883	-0.11007514436571345	1.218760200330268	1.355486905732072	0.2712582065339808	0.7518348144366315	0.7344887782298608	-1.371098027268519	0.47050619724823967	2.0580167565918766	0.5969962472855613	0.5491676710224024	-1.3169905981267833	0.7700081891827055	-0.5454175303722955	0.6390809970318222	0.2674714041261087	0.3913105314645035	0.9216570069467002	-0.49057189377160576	0.6332543243170009	-0.6324685501847999	-1.1506218344422234	1.0963456261286004	1.4581926485412557	-0.2770905306506652	1.604557737508052	0.9400652287521561	-0.6595622676727657	0.10940645386861907	0.1009596025253774	0.907597925709425	0.685809023649501	-0.8604586633458368	0.35910266558979825	0.7577091672697989	1.154879744397844	0.0387192168307744	2.0304503381080106	1.0585732688670193	1.6936453119305446	-0.3910929666967138	1.0119584237511547	1.2007953983241704
-1.0430797951435578	1.2086561563874438	-2.0807994952218776	0.6356988530269031	-2.1895493500526033	0.049962941733323336	0.6583712658022833	-0.4911631158348417	-0.26276362590404656	1.0142458042011748	-0.10140481443186608	-0.38335632906524286	-0.7768094035947838	0.3816744530908155	-0.8713910227945685	0.4912066450281004	-0.41889037159898534	0.46990780827175793	-3.161259479712182	-0.34486353723578717	-2.580694744857568	0.1909526267463477	-1.3570828662712768	0.28878935860328125	-0.6110212376179821	-1.9593259372790257	0.1564415010168019	-1.6872972340688839	-2.787771894300481	0.6252402147856125	-0.5618106986426947	-0.42488866890493016	1.400564375516401	1.1852896443489613	-1.1682845172313066	-2.2755330729191323	-1.137078584202503	0.8104230325288131	-0.9815431792547213	-2.5294391843743784	-0.34208357999502653	-0.9457078570478098	-0.35503366171521555	-1.0481687942197737	0.4975601636571765	-0.4217256496941252	0.5944636537219548	-0.5229987709638176	-0.6320576062522709	-0.6748736271535751
-1.7762370398785319	-0.4298112075265977	-1.6230568024904914	0.4051981372629581	-2.57547787022883	-0.6798449035577145	1.1843015692291499	-1.1701622043854332	-0.6121475683342136	0.23616755194668781	0.1543382908292007	-1.3022137280048638	-1.9042245951974925	1.6220964036722934	-1.6399078907581137	-0.826946934165873	-1.0636753539927009	0.3211072245347707	-3.3222741894622185	-1.295561580298493	-3.2603913040455144	-0.13002359160269558	-2.061599300447799	-0.3850436967038856	-1.268827392069471	-2.2139872295521705	-0.19129010952601247	-2.2723057783232745	-2.902309352402965	-0.09600975717231532	-1.5478403309610096	-0.7590644180640598	0.4978571152486749	0.6830001080742206	-1.241325884483775	-3.300287256605841	-2.007970542360759	0.6575883624105434	-2.2398008397768723	-2.742334250679817	-1.2186042815903058	-2.2016411636742896	-1.431514630612382	-1.390706860454492	-1.1504782231966588	-1.3087388156203108	-0.32560299573298834	0.05336638884484627	-1.846741706862207	-1.8309285649465414
-1.8573802846638046	-2.029759248403027	0.050566470628857475	-0.06906565699904797	-1.6729069239752912	-0.7941393054043129	1.0123014326592428	-1.4701610824213691	0.36665255048740264	-0.0600535292518293	0.25790511580688036	-0.8255705604562142	-1.928788723224896	1.1422164897104956	-0.861435180549225	-1.2760382659911857	-0.8016026394896015	0.45483665436149406	-2.058219052430819	-1.1484550965992892	-2.023710730597896	0.024630783557423527	-1.2227858501978195	-0.6959544490461442	-0.3254928223440152	-1.3078797513197082	0.06036698842754899	-1.8441020343608892	-1.8617703689009155	-0.540194744965797	-1.0554408612316653	-0.8740899233952522	-0.24188390525663084	0.19303677555860557	-1.1427446975059488	-2.5698609249857087	-2.020717601764301	0.7717627131623456	-2.4574167740860857	-1.7198604299872058	-1.853703676914485	-2.2787758690030224	-1.6536859067420517	-0.8528259627122184	-1.542985133379071	-1.0936975514196876	-0.49889380062635164	0.7354917889627316	-1.9172356222279445	-1.68996215752486
-1.2420505033303562	-2.5885668587785013	0.9474664718447676	-0.5866951117222489	-0.38329380162893417	-0.5791433156799868	0.3543379643847543	-1.0808013897514732	1.2583641318305556	0.48610977401076894	-0.5053057874236606	0.49026197140111677	-1.0041119055945522	-0.4934517629391735	0.6793096428310454	-0.9922779205359696	-0.11167162389271663	0.77364409917101	-0.8348870340841151	0.0749005197170555	-0.16822003891791465	0.3607273193313508	0.16985406669949457	-0.14818556970655097	1.1438037735496809	-0.37193122922309996	0.5365525305621643	-0.8209889459471087	-0.9881941538202248	-0.6662701850007069	-0.12571809033039202	-0.6564783164034129	-0.4356369708073728	0.24733062127987157	-1.2550372364815754	-1.224453706232368	-1.2961732143586506	0.9974086644730874	-1.87298499543175	-0.6420928642871695	-1.799638176766311	-1.6528020845737421	-1.4134836710269632	-0.15982170130221002	-0.7211158243246718	-0.5368601449712574	-0.2786943811384563	0.6410490344761933	-1.1807699822134508	-0.9157392641526938
-0.5080244644649915	-1.9151345449113677	-0.08153533821120976	-0.8602995741396219	0.2418758607654423	-0.5155868319831721	-0.1607174758949515	-0.34040582511778283	0.7513350207605094	1.3117024127952468	-1.708256071468402	1.1685304259100964	0.10243312059914504	-1.5834761737724885	1.3845377999297654	-0.5268672608455027	0.1776162091284853	0.7416846036813742	-0.745082374884065	1.4008830992318038	0.701903195562577	0.4837268856625341	0.7934312627669551	0.8722694945429407	1.4477168149752415	-0.19078761959116008	0.46387229790260626	-0.08836703772028487	-1.1101479320837335	-0.6512018356567647	0.09802775828728304	-0.19971780115082444	-0.37490156192265567	0.7663906259142103	-1.4680330923025815	-0.5557550147064464	-0.42536416716094605	0.9842731552162822	-1.178646091164505	-0.4241704932649556	-0.9838083663389615	-1.2863035888104473	-1.2807552853651376	0.008686946454092919	0.2763954926644145	-0.5387288354972681	-0.2355807659512001	-0.3329293291317136	-0.5404138032362412	-0.5459123548311487
-0.14276961467025434	-0.6615486192388461	-1.893083292369938	-0.619317738091809	0.05534673060351911	-0.5279428749191929	-0.009976589533732028	0.2430412552265155	-0.7238527203234805	1.526806079580438	-2.1176376665684224	0.640074336280361	0.6755052830405951	-1.0373116270584082	0.6762279488126123	-0.24329912742923185	-0.14609625224085926	0.1420088845362929	-1.4039610573754098	1.8601210522361564	0.39982630089361115	0.5110241373499991	0.4777938623548207	1.560353803143737	0.2108475817232778	-0.403498397481991	-0.3268732118614811	0.008548116071143518	-1.7046823368810924	-0.4444370567539572	-0.39785089893430686	0.4626802161537826	-0.3240986761502675	1.3519093002562428	-1.236536064607939	-0.666005321168817	0.07597280189200796	0.7108978341683584	-0.6967300391874809	-0.858954279864302	0.11427369500396138	-1.4556542468743354	-1.2605865295898955	-0.21204997771176778	0.7198017940923208	-0.928458027426521	-0.3338171749292388	-1.2275672968432316	-0.43097724205181154	-0.8593975133843682
0.025486641359243514	0.2673555272004665	-2.271058817462716	0.20120558483316578	-0.14982966743966725	-0.17745562142075036	0.7944288235483876	0.563777972182523	-1.4787499259876067	0.809375016091959	-1.1515603949427224	-0.1785091829542309	0.5053111231590066	0.5971968811888164	-0.43026417049602755	-0.14298680445663778	-0.5199079103133384	-0.452036741516601	-1.556680597692684	1.3600331290081311	0.0984881257314964	0.8886110948620211	0.18056071040414245	1.5375764092678694	-1.2064795036882503	-0.1723227787607421	-1.047540053703859	0.001442257085949279	-1.603777555414082	0.12201523569237964	-0.7393140596519103	1.3767093359773719	-0.01831107267345054	1.6969022067959665	-0.2862460908185928	-0.6436041949231797	0.15666399505757683	0.5650314931713613	-0.1850372363529753	-1.0119504410729203	0.7939843630567966	-1.5158661106316502	-0.9168215861551844	-0.16527177376054297	0.7720313273070294	-0.7715458664814226	-0.06843757592142426	-1.0200392865951573	-0.4487613364176598	-1.232000359989171
0.5325918122310412	0.39464968437419273	-0.49962061682344316	1.2790562191864738	0.3935048997026717	0.5547304547705403	1.676549328686911	0.869251889686461	-0.6557361055740945	-0.34889362621684444	0.2787248130680148	-0.14256216812173061	-0.1283778439562509	1.7576549411699331	-0.5864643978978162	-0.16979635666845963	-0.3459897383385704	-0.31665614981990436	-0.632351209018662	0.5887165359014879	0.7316430644606572	1.6300228233174299	0.6598909042355583	1.1929261008767036	-1.3099437893809727	0.666511636635577	-0.7647563558344672	0.5691162851299085	-0.42810701436084914	0.8408631064825266	-0.3682288623288408	2.4037883960286046	0.8836851206965046	1.6493271945625254	0.9112168299629251	0.11781500138209076	0.13975344107092472	0.8433758577699068	0.5695627906509434	-0.36740453499014275	0.7011618926048087	-0.8091502812543857	-0.15744182021488365	0.35306565130159256	0.8642140571960313	0.21702172980854437	0.6705567067992609	0.1219484928455374	-0.02974117674660214	-0.9989345117991466
1.4887279595735516	-0.05889658812009328	1.7101634993371582	1.976124064119557	1.5696372423849116	1.081121310760452	1.892168264094179	1.254092842390155	0.6269983047157459	-1.2018086333676226	0.6514768010227212	0.7231277328485048	-0.7296114839549709	1.3831816979491764	0.36629581959913193	-0.4277688506095581	0.3088359886519439	0.36861203962845546	0.6081979087692325	0.19344828403192996	1.8765476321254404	2.037593387516336	1.5812404462775058	1.1986141776309183	-0.1886342375408846	1.4343668276757766	0.4997146832009077	1.6388216990768731	0.9358600403680091	1.0976798066817481	0.3260408459392999	3.0906827303870306	2.0407900102285317	1.1268856248001746	1.5432159626506439	1.1206175222009087	0.3361831201109917	1.2925821443741172	1.2540071621589735	0.5820880324526347	0.08103212968356847	0.4560986242247452	0.4457223532997058	0.6990730845068532	0.946353844073859	1.0879263574937845	1.231637008990996	0.8507777637275415	0.7261978614426141	-0.22147112067125058
2.3110820132415726	-0.4429027520373672	2.0700717509071263	1.7755365660149374	2.5536019138505974	0.9512751991027188	1.0993791158963704	1.450237636572031	0.554371483947178	-1.3998908247226798	-0.48567855095187157	1.4042832403395944	-0.8440453338108762	-0.16448446910546766	1.3452887635658914	-0.9539789368829178	0.8492139883649528	0.5343158480865309	1.0503526813097024	0.21871937495282298	2.3984705426427997	1.4152209227929908	2.081857858382867	1.7482103367787072	0.6937436978798099	1.5317403031438304	1.6848952414493337	2.42270080320094	1.3538266919958604	0.5542950182276748	0.6011805222438847	2.973523881820227	2.527949482943471	0.24220192297492363	1.314403304399633	1.3944103550626203	0.7597261945779358	1.3159356478298683	1.3403994225802855	0.9337307523646913	-0.5027159206845082	1.4235680131215536	0.32227916105148396	0.14330995625491644	0.6773998748724053	0.7966712432983666	0.9154329738365808	0.0907378048016288	1.1371110112480514	0.47726382504516834
2.354305084866556	-0.22844679430766335	0.23004453569738662	0.7729735397201659	2.719948307093944	0.5034890505718802	-0.3039835483758536	1.2012080435213308	-1.1563940187799089	-1.0850628989280788	-1.9756006082623394	1.2593354218699444	-0.2673163215478897	-1.5261563744473874	1.3326995478170875	-1.4094833251492807	0.8672378885569615	-0.4652781171766097	0.5804490412917509	0.3276246392130501	1.9057122269365585	-0.013158007269436438	1.9053812854069334	2.3264115624143042	0.3266548328609033	1.1816227767396073	1.7935633653962437	2.3370692842185496	0.7219769367020953	-0.28916502737188904	0.29688393717537076	2.0461259477897893	1.8333536182877967	-0.5339297174158195	0.7455617957398841	0.6871938114471282	1.1439431463002065	0.6604602770073559	0.7855264362890595	0.42467326453427895	-0.6567299884010803	1.5776736547652879	-0.2993352350016132	-1.1004762606886624	0.16471619968313664	-0.35851809584005795	-0.10538658312684923	-1.6514538735786253	0.8110186002615741	0.6629728187684372
1.6818347343754176	0.5728197866437381	-1.9031695342706405	-0.3133519721613332	2.2071877801800825	0.4531014147630292	-1.3933948442422723	0.6787083022249676	-2.785844631875646	-0.5553680659287299	-2.3108872357828547	0.7319270957847244	0.7659976419573038	-1.5991297286976836	0.4191160256295535	-1.2651493463345336	0.5410137971239218	-1.826950192284459	0.15621344463195475	0.34683763090135217	1.1525434124584062	-1.1397229679117586	1.5956412398037723	2.2367050361598384	-0.6666749823329738	1.0583346313356874	0.9517990077134836	1.6694756939378643	0.0009834102148579388	-0.5189608147859582	-0.0775886942337571	0.8423005743335695	0.5344850956629497	-0.6406736592107236	0.5549735661467599	-0.2616757933526255	1.1813871162225467	-0.2311488154278509	0.1542728120880726	-0.2836142172405938	-0.38780212228962163	1.2607016031697147	-0.585944056271984	-1.9051580026271409	0.033646465113624846	-0.9588102198477857	-0.8862036590409593	-2.709457520387534	0.1874038921022561	0.4826430974305231
1.0321587965593093	1.42242213675383	-2.3115213079836296	-0.7523440203231174	1.590226152508583	0.8998242593842016	-1.4044200707558376	0.3541388628662196	-2.5482536178652	-0.04573777447015397	-1.265951318529545	0.5935055980215082	1.5923269831752525	-0.4710929714812724	-0.4935685735205909	-0.40862823235395085	0.30177722549251873	-2.0443522571025676	0.5481896935192339	0.40466872482463423	0.9808773074380437	-1.035662237693636	1.6084054931815728	1.3235949840963959	-0.9087308814743423	1.3711589992353477	0.21348445677454256	1.200771679892725	0.033338268061949394	0.14443536864314802	-0.1137046115687549	-0.007116655608291501	-0.2512514352769374	-0.04639983243277449	0.8632144690395557	-0.6228544418848587	0.7972171335360688	-0.653437352549685	-0.01645684048657596	-0.3753036391915897	0.042867630941127104	1.1353644766585433	-0.12482925496442111	-1.4145810354146253	0.5717336116552658	-0.2131877923935076	-0.7872456983893206	-2.0553347452906037	0.05191745834730662	0.3443319550887542
1.0206547385662836	1.6913900453896342	-0.9436567407607585	-0.4689399476223469	1.2140713753218493	1.119941524047024	-0.3676133216216989	0.4982774292687804	-0.6734414213949789	0.21916412969724447	-0.052113279315062155	0.8753885468705246	1.5463321099144094	0.727558824542176	-0.7282089553556814	0.5737727218609894	0.27520956931329327	-0.727243843886914	1.3422259449986778	0.599321001122852	1.2613193423390217	0.12420184932721912	1.6565273486305345	0.14852578829819005	-0.0333543259702808	1.6460655798781643	0.3540260532555788	1.300687732264768	0.6125561172706114	0.9547567287203066	-0.05415715013765163	-0.2672432461611369	-0.025031021658307433	0.5417533568412501	1.1503834918969376	-0.3674002943526833	0.28060654264529034	-0.36284691849155837	0.23053232108670577	0.2255292741634827	0.3874315891070656	1.3384361420213997	0.5458156003580448	-0.03306575386604025	1.1230583074813236	0.9737275458028022	-0.20236586556950353	-0.4381349226337602	0.623928539591956	0.4169085595064564
1.527147219221966	1.1849877999161433	0.5397861059793574	-0.04542823621877069	1.0254190570708785	0.5320626495060545	0.8861345788513731	0.9624228613417983	0.8393823003159778	0.046243557769623016	0.12012075363658936	0.9525571964828262	0.600404055918191	0.8673291717449597	-0.3294452155920998	0.9142520932093027	0.21073724608372923	0.7508383321514235	1.4454001941845345	0.7692757020555074	1.2005671473169486	1.2970049342216268	1.2124429566318102	-0.5340502966326505	0.9045918296992806	1.4554491612283458	1.0625157109892718	1.6199427704651748	0.8817884696728159	0.983627668242724	-0.39162071400813747	-0.12381852740454687	0.6912777787451209	0.3490653371471664	0.9589270708392709	-0.08441316760259106	0.13514819613502776	0.24948434055453622	0.5067924461026123	0.8520859376873756	0.5447989644550628	1.3896303015854223	0.6490894110947023	0.9838657230543446	0.7549370783366706	1.0884064639876245	-0.005812746682794214	0.4880239094112472	1.3326306536108745	0.5560951587618335
1.9355663409200932	0.3254375919516115	0.7932868271455739	-0.0206837463964772	0.9428890661809791	-0.39019512774130444	1.4125750193432933	1.450271417878501	0.5086845363821997	-0.4544868848176859	-0.6324651668476072	0.5699739582269716	-0.43327566688467223	-0.1662622899237175	0.3120755522361251	0.4739787851563633	-0.07411816939387833	0.7647433570514919	0.46864080211600867	0.7156771256598751	0.5350378429703964	1.6461024122886263	0.4358425086777659	-0.4435950759318899	0.8424495435546303	1.0581428228940282	1.4240366569369085	1.6675293477253539	0.46689432290708127	0.23776884848149007	-1.0569035514609668	0.18945227207351617	1.0964841118870177	-0.5435442704097447	0.45216531198301796	-0.09136158262480285	0.6607232788210925	0.6918389647500774	0.6905506269999204	0.9096982435129521	0.5437979212843298	0.9019108581015257	0.22150791578902676	0.9032852509725839	-0.46955343050792553	-0.02799564284273308	-0.3991963132010747	0.05172569831437871	1.5095478403979723	0.59613588559025
1.837340463005103	-0.18453473422831188	0.11644882706633375	-0.27535565604805057	1.0728093487607073	-0.5484725585824981	0.9411291472010449	1.8060136246162024	-0.9907240609815188	-0.7396613369633477	-1.131419833148323	0.29520858183400533	-0.5442646873388207	-1.382235661189777	0.9342292717964523	-0.10924140349381933	-0.3656694685626084	-0.596390441017079	-0.7161837514620375	0.5282990835669623	-0.026265793924164546	1.230921453041513	0.1502862780001574	0.06883418191082183	0.07898778894874292	1.0495273690834657	1.0320872730410544	1.4255987713078246	-0.09820183875623947	-0.33055113642955086	-1.301514333860746	0.6205548290076063	0.9810891960900365	-1.155217447747383	0.1766133565640691	-0.05722167245775894	1.5711208492656479	0.9047710237395676	0.9944357829671705	0.5088698969906843	0.4891793748071353	0.13871973898706064	0.07809626600314676	0.2565010095556895	-1.284162078510888	-0.86579686136435	-0.6286411539192974	-0.7435557906894185	1.1039319758694934	0.5249891898228645
1.3356976274648358	0.04254412656518535	-0.25877264464716254	-0.23337727324077986	1.3975411468051644	0.41718950739656296	0.04270993655703576	1.9170131435327231	-1.6989845540896573	-0.25950738189084266	-0.5599026932874808	0.7074832215654241	0.47276835357740177	-1.6027718242034208	1.3501991148912922	-0.15456737578057297	-0.2897232705992773	-1.544394608759853	-0.9312120080440566	0.4931032883497351	0.26986900304581524	0.6637961235311926	0.7659545059327599	0.4483352106698531	-0.17687739290230176	1.480322286910366	0.37566841048568783	1.2011889263811608	-0.11512510046783084	0.019409019877713703	-0.5288693233265236	1.100776148070007	0.690697400135639	-0.6523838896937348	0.3787098695869603	0.40738145821003635	2.083589882836882	1.1372801166753859	1.3951918783821415	0.22689725638227143	0.5120457534928247	-0.27868295269562815	0.6704560296037915	0.10461742736957669	-0.5796215404305927	-0.11267273342592839	0.03380317612617709	-0.5106924499135561	0.5864973176550952	0.37630155399221643
0.713599278602479	0.7311931554810729	0.24156904987839256	0.34857138366884227	1.450988130109374	1.5368587027099772	-0.4594829180081395	1.5166585990976753	-0.6273546685473982	0.8663745329660505	0.6691729120779131	1.4325098183475382	1.6915253588349697	-0.5444396253193106	1.2095287247554642	0.30306638000550645	0.18455524777696683	-0.6895796394398319	-0.019062913429903922	0.6537025116228324	1.1297993389461405	0.3251430799259346	1.546081058492995	0.43517733436979944	0.5261760208076043	1.6536572761863209	0.11131464831350883	1.019870480842663	0.39567446981033527	0.8837146100208078	0.8766420324859466	1.2750659462253324	0.4255352002780382	0.6406356150830713	0.7266016164471322	1.0518297951997648	1.5593384672625155	1.3984147160899705	1.3488777087070982	0.3909941119516707	0.6980583989409763	-0.10623335868634845	1.3594268523769322	0.749665703811546	1.1739875549417653	1.5830079228263663	1.2537551154422981	0.8281996639319824	0.28952267750818966	0.13818969101138684
0.04550586180235631	1.1607633533667852	1.0274288068384287	0.9752926566228379	0.6516260567255034	1.5289688035824218	-0.25008001568803456	0.3973107279404726	1.2465759692650247	1.7563654774465576	1.5068455199108195	1.4236011431518398	1.8718564384417054	0.9577196894276407	0.21608252695581692	0.6397110789647206	0.6170443122810882	1.2701642058672427	1.012807370914449	0.6328864522014351	1.416674982979491	0.09717645914961646	1.2948270020569561	0.1439879881078631	1.1955258438054532	0.9372706797633691	0.21004884981678848	0.4985328600214809	0.7994554596202635	1.150792521127222	1.7495424796310992	0.6810891274603735	-0.058315115281789676	1.4742709791464064	0.7259551963775368	1.1658506488698246	0.15140782933142774	1.2794550270391911	0.41187761216150914	0.7766258472094768	1.0202763723564487	0.2704875709665714	1.1814039421806946	1.4337031076556	2.2190903100031396	2.238230414229912	1.8581834287414756	1.9667449309643632	0.08842180044933752	-0.11862039617720205
-0.7191724582291213	0.7809713775190574	1.2718302764071243	0.9438055188529306	-0.9304631133086056	0.2571225140890047	0.26469706175358654	-1.1124036510059279	2.231289877396594	1.5584445621284497	1.4549139732653695	0.236877448706158	0.6714083275464275	1.7711270568856863	-1.3321679712176446	0.47779220306003434	0.5329388513842594	2.329646064690276	1.1425602129213517	0.032814749646686375	0.45608993547638593	-0.2414784963222281	-0.2598845799497232	-0.22519445391479515	0.6319512329576771	-0.42466004698954013	0.052736265407737924	-0.5677901700139556	0.7199992493183195	0.29353218923923113	1.2435420505019172	-0.6868494655567736	-0.9615814725347278	0.9607017435233708	0.276414680195622	0.43769533686050754	-1.2467961459120915	0.43934740307589987	-0.941001704471896	0.9894445739639326	1.3480596284607316	0.3313246681787598	0.20282950166167496	1.3098031763484683	1.3328636969736705	0.8929777169182087	1.1007470207124315	1.7726386398516691	-0.2403425607648164	-0.14982391012533083
-1.4244609921136506	-0.29616085013712584	0.8756328340758748	0.22197782268620514	-2.360554239580685	-1.1403594413505427	0.431753602777553	-2.1500979768537984	1.749392202369994	0.3520422777241817	0.9169895554660181	-1.33863259162959	-1.002072613220266	1.48275227242747	-2.49064758925188	0.1638668768389269	-0.06249783887791069	1.4881295103940226	0.3972139511911974	-1.030169238155636	-1.1618840225223255	-0.6453490298467897	-2.07637709906109	-0.6026548933336154	-0.9623839497294149	-1.5547386836795953	-0.7060593760942537	-1.7292004946902844	0.47405402949243997	-1.021480469952685	-0.3219328861415032	-2.10232822562767	-1.941457000311576	-0.5080192710726418	-0.2683344505590511	-0.6216418439799546	-1.8037675975532492	-0.8684526481334782	-1.5278802996889878	0.9308996023287233	1.5233493613251181	0.010137108122885874	-0.37306354441834744	0.42873668550143273	-0.8535069957234378	-1.1856408037595814	-0.511147153741006	0.544479699314985	-0.59429188072914	0.2191203501350307
-1.716547585351545	-1.3527786409646427	0.3267937023327723	-0.4010972415542308	-2.6596190088161618	-1.5935821071494352	-0.00877820227097328	-2.085486103799984	0.636225929155153	-0.8769148241853864	0.4844340042756063	-2.1618875786497997	-1.8821478767050495	0.6221130807944082	-2.4230449435624024	0.27240618358937074	-0.6585956092533345	-0.1963652922675187	-0.3389557048570044	-1.9331097641330943	-2.258854074254536	-0.9422447344317281	-2.9189687677719753	-0.9527427051579386	-2.08011283180769	-1.948314855417053	-1.6485726987185951	-2.2653033529539295	0.5109775685994203	-1.6900680513495236	-1.7469651467538803	-2.59916318505437	-2.3856173872184328	-1.7127618740911366	-0.5068344392982893	-1.238765466710423	-1.5103569253181213	-1.9604247558659518	-0.7313911376871666	0.7494374725084942	1.412122540817095	-0.30652565216705185	0.31872957335936447	-0.4325913992571308	-2.523268740586963	-1.975973675692388	-1.7576583246283812	-0.48433885562005946	-0.6887099378326055	0.746279889773394
-1.4687855724081078	-1.6311462314993752	-0.07370027256473162	-0.1556175287934653	-1.8507946568579612	-1.2563946884487338	-0.7338249204837348	-1.2706438397179987	-0.11380665588281262	-1.2240434215357425	0.24289120590902058	-2.0398591151016894	-1.539128714885064	0.0013829952455492887	-1.21136525370028	0.7698387661031912	-0.7126668510796486	-0.9975644007473482	-0.39847115975167596	-2.1422907191134106	-2.3558542684848227	-1.161335489407437	-2.652928624704147	-1.107417026819603	-1.6477598280577601	-1.9683892482854364	-2.0931499508504396	-2.0208679671782943	0.6814296191757081	-1.3442047509372155	-2.032207580404401	-1.8500668361889445	-2.1326753244732326	-1.8631385401686478	-0.3323521765546073	-1.1994708032226882	-1.0835487832093669	-2.433831015890985	0.6251496544249743	0.46299632133602453	0.9097661457516659	-0.2663343703759702	1.5395024094283971	-0.7550709364562876	-2.520890008650345	-1.0620979411976212	-1.9212991371513168	-0.627800845788727	-0.5344496738312375	0.8726442202120472
-1.0494352380621146	-0.941122617317328	-0.43318418536612163	0.8007521544258716	-0.9900225086525386	-1.0972894145711736	-1.2095554902425785	-0.7845342454361633	-0.3642275342255518	-0.7347547623290454	-0.029180222334242063	-1.7932634737156965	-0.6468673462665178	-0.014410297582469643	0.2303978161803868	0.9403662976955625	-0.11875716725310351	-0.532707866398662	0.030317000172825993	-1.7303504513516124	-2.0078099135354046	-1.4855835553297458	-2.1868397829435793	-0.8750835555923533	-0.27277536267099917	-2.2223814938809756	-1.9057920036547744	-1.5996845491780747	0.4012159807361541	-0.5930114745069858	-1.1543021771325752	-0.5245658144259742	-1.6491672455337296	-1.2461054195521302	0.09076258868319857	-0.9054412751124397	-1.1294152374517539	-2.53937898088056	1.007014155879453	-0.10775725743436579	-0.0010604235990338054	0.11566870070305538	1.6226647326312766	-0.7575005493656515	-1.306128639548019	0.013479216482399576	-1.2899256797931862	-0.3278286528051108	-0.5041157595918985	0.32679520671255596
-0.9969610788009265	0.1905831658296392	-0.7468230417692319	1.463555110907946	-1.0398890743555496	-1.5350794468795865	-1.2002838348225942	-1.297313146363571	-0.4703236168957636	-0.20389501073299862	-0.22230272783989258	-2.036970920400362	-0.14320501227443944	0.39822773615042706	1.0690329456349008	0.23404692263692684	0.75119640501433	0.06385903327768798	0.3263641611003393	-1.241527259691119	-1.8972792511147119	-1.8845885204454687	-2.226462494397771	-0.35014102938261105	0.51847517807282	-2.662970347762915	-1.5712733599932185	-1.6024312722621041	-0.46071930433442226	-0.19748445468317768	0.11672860933160958	0.29858281998345143	-1.402248504264768	-0.6750676780087368	0.5129239249216966	-0.6852917191238579	-1.5182646175734698	-2.725138267380643	-0.17120690468683314	-0.9516867381624657	-1.1132235477271037	0.5884305198605921	-0.0447830096699713	-0.8406404962614134	-0.14674922330108264	-0.2144153983085416	-0.5499901978676159	-0.2600525499849757	-0.8230566771876161	-0.4552233937824386
-1.4351749041663355	0.9431491683995562	-0.5964176080002644	0.997592058459842	-1.830637594479523	-1.8857587372787536	-0.9298069731594988	-2.3124276986408816	-0.37866244150351364	-0.20706694660127545	0.12646184436805746	-2.305605769135633	-0.28415857754341284	0.9050396295161756	1.2471779303313542	-0.9876893178677042	1.3730399588914277	-0.17863893814256204	0.22818597086821807	-1.0987445417943842	-1.9529652712978602	-2.0207048872637863	-2.4318758149162036	0.022759148947322633	0.06982246064254372	-2.6045062060239963	-1.4689879216760138	-1.8604119191874589	-1.1996545925236646	-0.28127521678205675	0.985026442862523	0.09623828642221272	-1.2817962097228486	-0.5396531648566213	0.6726110092664384	-0.36013125104584126	-1.6543742950251046	-2.930541594176841	-1.8593465222291221	-1.6174249910859908	-1.9708123245047764	0.9405569377136543	-2.1254124066798346	-0.8897603845916444	0.26415011698685187	-1.305957122249617	0.01048378990238803	-0.330163320680635	-1.1853010953251701	-0.7237399525316179
-1.9353306041036324	0.8338932814879667	0.3114578324270535	-0.42230824489813557	-2.3090950489301254	-1.292058335255148	-0.8017081720935078	-2.7016493027379984	0.34709369970072146	-0.5212791031043061	1.1006888856378403	-1.7034035388416282	-0.5812776344556707	1.2542849064555868	1.223649735499415	-1.7568474038384927	1.4017839804106822	-0.8304667158903893	-0.0023800282097862406	-1.2345518200695982	-1.610565822601202	-1.6634454661322196	-1.9752597785937343	-0.156784470352053	-0.7820289024288782	-1.648603836646903	-1.3468598938126801	-1.6782197232177172	-1.038129062800434	-0.45380277614035097	1.1643623883120078	-0.7176406967793972	-0.8695348039266376	-0.5584088742966851	0.32406672063192277	0.33178172645781273	-1.2505543926278841	-2.5786754189512426	-2.51088110150488	-1.5978483788513882	-2.153475403922234	1.02936103872462	-2.7273047131253576	-0.4748263452942433	0.1734964105433848	-1.584325450486191	0.5365437893239128	0.051298223193901836	-1.0997879702983886	-0.28480755586915507
-2.004388993445613	0.033811779913336816	1.4628672675276446	-1.8327746726960163	-1.7862490069253096	0.08580621023053717	-0.9929456401150196	-1.9476213976426258	1.5989344963583982	-0.5511940787931986	1.9445165063147656	-0.24266496144468544	-0.5302535928541954	1.2029205584482885	1.205569429128084	-1.5289977212712045	0.7824844408746728	-0.8216012890415917	-0.10156124519674373	-1.2892522580536794	-0.7666764837264075	-1.0762174271797416	-0.711121961223564	-0.7833090407495736	-0.90340916784088	-0.3252301213969064	-0.7161638487455181	-0.8084752035022337	-0.14394614321053906	-0.4844354718181473	0.8288889190465769	-1.3141169121951668	-0.1771946250193494	-0.342559021208843	-0.5848489762049792	1.0779502850851395	-0.649900557480405	-1.3543113438510817	-1.7498690444371217	-0.9687246248958602	-1.6990402058097283	0.6588682444392343	-1.5174159681449377	0.32737124863486633	0.02337553833399079	-0.4009801599505952	1.0452495887208102	0.8723723337425343	-0.582431228819337	0.1883778434965565
-1.6199043224071963	-0.8682383188997617	1.7933207371155047	-2.4483489701917924	-0.7260194439847258	1.1309648807871078	-1.3019921912624686	-0.6757325128483824	2.3528396204817392	-0.1540568193669568	1.6868313978170124	0.9188962984902369	-0.2004726026381837	0.5458796845957739	0.8812416051417469	-0.7246756601012958	-0.30004010851385676	-0.04692783870758997	-0.19840811098887048	-1.0461127573466351	-0.07945951374780667	-0.7742812870798378	0.5350918854301906	-1.2973818726392066	-0.2711522911930781	0.3932859508842518	0.3416122127076924	0.10127088543476813	0.44153214096965687	-0.5610170139131185	0.2849994997045268	-1.2569997059221394	0.20824689352779666	0.06555854368333673	-1.7075278332594264	1.1167014811262113	-0.35709169395115886	0.18788503200830858	-0.6487870540648457	-0.4241256711873605	-1.1747575723652774	-0.3249642018534776	-0.04042966246676002	0.7279106305915356	-0.18105694795131708	0.9216501036464146	1.168273304501521	1.2432907237763051	-0.2592924011317515	-0.1285056541717871
-1.198542611475139	-1.3944318636025572	0.7962063670400599	-2.29381465254168	-0.17793745678069325	0.9958268099214421	-1.3638340140071334	0.07804016136446708	1.6512784804944034	0.15456726929888878	0.2534616169580668	0.7591687561057404	-0.05924678146154148	-0.5420114607918418	-0.05236915719279289	-0.16925170621164531	-1.4969692752344508	0.4103122141988076	-0.554015486194629	-0.5940881744664183	-0.17971363610867475	-0.8726277761085123	0.8787342082192907	-1.2722385723910559	0.14837576687139545	0.1279634420265478	1.0485443677949862	0.21412111177455437	-0.0023266885363054752	-0.8639315197103659	-0.2242170124179895	-0.7704011303299935	-0.14483877721915636	0.3108055347109656	-2.428397465089647	0.13310758458969402	-0.43694124499579096	1.0243538760464495	-0.3803256662194746	-0.5186347912572173	-1.1643840510832784	-1.7075377256613957	0.12950652751958433	0.11189612980484137	-0.6239144467219935	0.7026950794312854	0.57012654877303	0.481604852528874	-0.6453984751909284	-1.2400544984461828
-1.0849857828117104	-1.4980941769705742	-0.8094180787663882	-1.9231680469439771	-0.560295950883206	-0.0027210254352947106	-1.0110090773512794	-0.05841079583322312	-0.1641571418934213	-0.18377330593794053	-1.2983339992286929	-0.3504774692263289	-0.3519853930704377	-1.3438087524292779	-1.2981759858725923	-0.15062488607110294	-2.387704958585844	-0.24848936274436215	-1.0651432151411901	-0.14074655322974872	-0.8244685599036863	-0.8682430373128895	0.3285402174833768	-0.8829114581551647	-0.24301841066913538	-0.5643098326167526	0.7398322396803938	-0.4846083618611121	-0.983806043287676	-1.1423928485138146	-0.5384855519763777	-0.316030025373397	-0.844231773223909	0.21634153886191804	-2.3627164422224674	-1.1893076800355629	-0.5396833582430877	0.7122992217166825	-0.9132359183823501	-0.9717955721288167	-1.6229913512212923	-2.799905377013626	-0.8298941325005204	-1.0465269240362944	-1.1407820829830724	-0.9385362372119297	-0.5470315823513483	-0.828613085866335	-1.4535264815774296	-2.258363122745832
-1.18435565263541	-1.4146652529110384	-1.7324652770854774	-1.7092919891162377	-1.2210760361956035	-0.8201469449073056	-0.4378304678603068	-0.5799756678227852	-1.615605005286097	-1.0964636702966004	-1.8254689096404753	-0.9915520656895446	-0.7981545856012672	-1.144625658872201	-2.084682638543675	-0.22176165870667683	-2.6449222262151952	-1.3560534352085414	-1.2712080258313911	0.19325529469736447	-1.1169166293173132	-0.22566322151448584	-0.3287356142896123	-0.6851808842070611	-0.8927346059252396	-0.8868523363929582	-0.33523888717230416	-1.1319724971157563	-1.34262426472018	-0.9294177882211505	-0.6075365722626762	-0.06417242602968377	-1.0072357048670684	-0.034480635444731414	-1.7231681841003421	-1.755174358492482	-0.43584171239450076	-0.10594738461513334	-1.243663792523889	-0.9380135172139372	-1.8434773055079943	-2.8756297119012246	-1.3693346183740387	-1.526070696335737	-1.303166299454205	-2.0938567735953852	-1.541119736413533	-1.31889087700452	-1.827590381405065	-2.348901567541644
-1.1173374147376451	-1.2738134334678708	-1.3891696265557285	-1.5473658824197707	-1.2286369720405517	-0.814270518039928	-0.005599438796915566	-0.8115838029217022	-1.6218401281183659	-1.891504749831949	-1.2599551441130339	-0.28543228489207845	-0.894008553180192	-0.08086853031352523	-1.8824530849131151	0.10449045189973248	-2.2200918710396147	-1.5110504491797876	-0.9056357126718858	0.3667232726397324	-0.5401439236463472	0.9028019801697641	-0.447963423503775	-0.9411808044731033	-0.8409400263973896	-0.6233422950339185	-1.198903889283767	-0.9653342242993149	-0.6114253616336573	-0.13269775272503465	-0.5420392152916951	0.16161343830342076	-0.26255397420498794	-0.19293912120041237	-1.083070420132127	-1.1700178357526418	-0.2825255225497166	-0.3600972378117022	-0.7127483208495105	-0.013926373047107966	-1.1822414187378818	-1.827944845810338	-0.5298810286166574	-0.7152383419304643	-1.002605992458176	-1.2746978883344195	-1.9097791147940697	-0.4192694957833687	-1.2757397648913373	-1.5949438857396867
-0.6435777724025469	-0.9360462161604295	-0.3606347687272762	-1.172613824777892	-0.408668309907432	-0.23362572578365798	0.13375859054450315	-0.5604341596604608	-0.6062589434313677	-1.8651010223515716	-0.5299016510220165	1.1419351010835435	-0.4206890145110754	0.7850888850299892	-0.8978571972338265	0.7116920022831267	-1.386742070360309	-0.31629941341226536	-0.27806532379755683	0.3250042940892538	0.47883663999134946	1.7403114409746492	-0.09828597963239845	-1.2972404274928893	0.0507063127257769	-0.13748538745947225	-1.1173346218250209	-0.1383624819577924	0.4520155916177184	0.7677402294225657	-0.5183111083207418	0.5162614021962628	0.8058869835499058	-0.2552567906279416	-0.7570486013043344	-0.07032342471674566	-0.2742514894584454	0.3384335138428224	0.2745735938811615	1.1958723126879673	0.20067946950665394	-0.3642160089570854	0.9572692939697331	0.6284868864300724	-0.6134362518988202	0.8510165528723045	-1.6475497639472285	0.9141323344479706	-0.2058678275625184	-0.7862056563115083
0.13078462560507048	-0.23730861404595385	0.40308164542390584	-0.5558489396792335	0.5482475453614988	0.31141879801790895	0.21711205468263245	-0.04265357824583642	0.14498709996300055	-0.8434748517990323	-0.37171563818370085	1.9062012760485911	0.37013244460626615	0.5197307448825828	0.15339231165309233	1.0772821513620474	-0.5562404881609258	1.1171866873459009	0.039367588992116176	0.03134753985682278	1.1320281055946066	1.7206643612105708	0.25915002198839016	-1.2108269067189505	0.9592621050326859	0.25996616921002114	-0.2455955993930714	0.57326022671934	0.8001605114668682	1.1712900883592592	-0.533398629389995	0.8607480847554349	1.3320510390069116	-0.38981717558971163	-0.520430418697179	0.6964978515563213	-0.2373507603888501	1.3480135460608176	0.8971081803321154	1.6723512278895325	1.4322790645293575	0.5361594370482359	1.6773264751264327	1.2081297512163134	-0.42633740491517264	2.2453542654335554	-1.0431908100675849	1.3053350535926374	0.5487803645069856	-0.45105361119535625
0.89739424446011	0.6658195671143133	0.5858332640667707	0.11332960120320883	0.917804037729405	0.5522787552562747	0.6348630455601014	0.5446946962262135	0.032848064859846565	0.7584250838355286	-0.5035666386766033	1.382100524254019	0.9944893236740607	-0.5916359439036306	0.6753245774253084	0.9760628652497246	0.010419979316026616	1.5348101700584589	-0.1300682604886674	-0.422082729438674	1.1570718538288405	1.1136426459562705	0.39468359908699674	-0.6039732651115954	1.1377877833078882	0.6382855138502239	0.7135146215352155	0.7204385007456927	0.33194531263726623	0.9189099464766125	-0.307591231960807	0.9128579537595176	1.1386917271531236	-0.6340943952558442	-0.00010303702472822775	1.003266445038364	0.16901421729236385	1.7370788872308305	0.9431173005801727	1.077108329144755	1.7828442096282968	0.42849923613483165	1.2450271063051892	0.6594235257482214	-0.16722698417891227	1.7902563259004605	-0.3082108990979982	0.5745753215108497	0.6071755167292778	-0.33951234762536003
1.3916155985947443	1.3002516396641157	0.5630686484749501	0.7175500037725564	0.6788463837477575	0.6286448466406345	1.4831655112419653	1.118922221444882	-0.32945954939647076	2.229848672985089	-0.14483620257709803	0.25433454858285304	1.1142653512259137	-1.291613158209507	0.5832377585299859	0.7393830632815271	0.3582158980977138	0.9987801623126074	-0.3600724407196466	-0.8283136491889581	0.9876024780333106	0.6872431521820318	0.43996114104652106	0.06642862094363844	0.7489049467230937	1.0938894192813753	1.3008488888664707	0.5798119090903922	-0.08490594575855662	0.365151505331735	0.4383643031305642	0.6047582797012299	0.8526948249655926	-0.7720946045715898	0.7674887434696698	1.359308795541671	0.861393169996518	1.2420401541513413	0.8879725742860372	0.07912070201552003	1.340031192600796	-0.2652491887818876	0.5760235710733236	-0.10581651660491563	0.6215977104597481	0.3580088484348119	0.47108648547988013	-0.1337836065539482	0.29587048523298604	0.06504805517126581
1.5083833883382192	1.2882304267311453	0.6515223261525972	1.312007840982688	0.38261623925801164	0.6982313571679037	2.3701513373072105	1.486302632145391	-0.16503836137910552	2.9177128212341894	0.8388148470898481	-0.3678242896945806	0.7665288232305585	-0.7934701083056452	0.2107465144324554	0.7652710989985421	0.730072902703073	0.6147347208627448	-0.11884472052505425	-1.0267995245429373	1.0609929624041652	0.8185298805034464	0.5404253487485642	0.4010760006260695	0.5096656529960772	1.3585028404365154	1.577003917985401	0.6038543129027478	0.21192039488805403	-0.0012383812454104966	1.5679762428612094	0.1997491814612795	1.0975710727126244	-0.5096261380218666	1.3275573681494321	2.0131756385806168	1.2176470877034071	0.4333348700067915	1.0664313152673675	-0.43691409691999994	0.7767574909302486	-0.6757494632544518	0.5295659676177535	-0.08219356359962506	1.7872894004987818	-0.4298095781178782	1.126775544860686	0.15489998162288685	0.10272731860788183	0.7440501612144236
1.3013389271425067	0.7339487177328156	0.6508556072332865	1.914284233696491	0.4627020380465205	0.7682753396869733	2.7226584135764784	1.364002636096785	0.3368860683429801	2.5374750202859078	1.6613328017778308	-0.09744966030706001	0.3387739321623206	0.2710010531696898	-0.031602531360065876	0.9740672423668272	1.2883342823089234	0.9990370495101535	0.6082032512660086	-0.9976803069348535	1.2690306325375662	1.1163046601746671	0.6430587300461147	0.5495440561317406	0.7450409146043879	1.0512273405633397	1.704865251025273	0.7531776651341348	0.8070629260757584	0.09218859130679348	2.484224503712868	0.029178660154108978	1.7787677271583195	0.2845422340241547	1.3523907769146328	2.4691999391556645	0.7550619032304386	0.04711574704725651	1.1543298196160396	-0.30521614538505737	0.5656688938013891	-0.2532856528695656	0.7886525557528794	0.6033717447420308	2.504054031121047	-0.06934935569788162	1.380366006749307	1.0355262029844534	0.11393771952599904	1.1157532499576464
0.9520628632095798	0.14081775957876144	0.23797905970586167	2.331930476121014	0.8354166150206329	0.87989969680046	2.309604229376619	0.778850619187049	0.3359354855517598	1.38272846261091	1.5763993953138165	0.570462178016322	0.30324450111979284	0.616432930521087	0.05433487667856805	0.9384883061410766	1.9052419888857781	1.548118158535992	1.2726242368325866	-0.7609957861205902	1.2250261423533986	0.9600352191705624	0.6726246280532129	0.9589237274693113	1.0940581968160865	0.2862540316842169	1.562249418701525	0.6020779899770589	0.7259699409888598	0.6282743507068147	2.605939658742163	0.15241710379521126	2.2434725500991224	1.4701949491898123	1.0250260880363076	2.0647149744127735	-0.18556442800825237	0.3013259612882332	0.6515654434211201	-0.07396106114752904	0.6012798548500067	0.7778413888490486	0.40085450869552963	0.9275014237635735	2.1799583498513173	0.5391453483472898	1.1045025961345654	1.3037295761132046	0.09805927750451056	0.8008866150946174
0.6872052597093429	-0.07460859097350481	-0.4328920216224842	2.316267104402079	1.1289425015678693	1.1573659158684162	1.4323004847426961	0.23786899031321818	-0.36806483871879764	0.22084447999664922	0.8342848211333687	0.9970991352484145	0.8244803914695813	-0.09980538686126815	0.3324883163187212	0.48699337135760773	2.2160591746766505	1.3942915412147254	1.3132426742689676	-0.2498036261599995	0.8678662325847337	0.24553299590984032	0.7049988977991607	1.6951031390597626	1.1098569015905146	-0.25961340066545063	0.9620002205143856	0.01047291924064952	-0.3164498684850577	1.3434486824374379	1.8920896053872003	0.31265716793148723	1.9847907372076	2.639823125701548	0.7639747166115469	0.8499578081004594	-0.689747421751239	0.8484704223051139	-0.34161119859918737	-0.17984444681201509	0.5932276439209387	1.6276296813380344	-0.822668316260336	0.3186420642283924	1.2146560483085211	0.4595357673753561	0.5109974139575635	0.520575990133257	-0.02676878076290751	0.16402268635719466
0.6236058646411109	0.04953452690795406	-0.8132852660497166	1.8587749755288734	1.1202587982011087	1.5049111974736125	0.5756210304473545	0.23843764652366486	-0.8966023554167389	-0.23798638547671458	0.3765902518492013	0.9955347416481957	1.5214191331046056	-0.8533669359547436	0.4185086578263065	-0.04765783511185689	1.9197202726661828	0.6470547702779006	0.6839604413587137	0.6126075439577926	0.5212085147370166	-0.551351472184207	0.8005359383382671	2.228405424007922	0.8249491276507308	-0.06079584207667655	0.13217217677855392	-0.5888162070345077	-1.4870635284009264	1.760257260211155	0.8316508280326712	0.22214735903980226	1.0343401000873154	3.208540834586808	0.6693385711168968	-0.3842168780269327	-0.26827763675096744	1.212769942632213	-1.1278076195699818	-0.400270576225876	0.5858711177023633	1.617024143500497	-1.9218945575496322	-0.6096543414007415	0.568718000995022	-0.13640824491859607	-0.020106413803256718	-0.4791368140307926	-0.05475221810394564	-0.08529342138871014
0.6802115602944492	0.16063060948277422	-0.6331824293111069	1.231230070513287	0.8765803305350972	1.4400245089646295	-0.08015403027147591	0.6454031809631893	-0.4222451460945812	0.0664845080168144	0.616391238505213	0.7151926881911511	1.6866657118479356	-0.5973902733772932	-0.005168668216303967	-0.263996326003982	1.0850507007326133	0.19982768586366678	-0.155103132054935	1.6979953683056452	0.36554725481436645	-0.9686253514053397	0.7762748490107738	2.009573764632372	0.5544218407565411	0.6043205126621292	-0.312739793939641	-0.6774013241665338	-1.7388070925854475	1.3779986705171574	-0.08250463786942139	-0.13278767631158592	-0.23216555423937785	2.6886709031976928	0.4433163972956363	-0.9775923987385599	0.5865448178880059	1.1477666388149894	-1.178226274814347	-0.239997809895092	0.8520867801318392	0.7654318796845796	-1.899044161097458	-0.8442670159313229	0.6251304705122028	-0.3823101219329401	-0.2576763135171657	-0.7506763524186776	0.1662414248299355	0.2729430019186624
0.7054099092462028	0.05533157734767992	-0.24394148316610928	0.7032953711479953	0.5982610700032103	0.5328957520679115	-0.7233357176657456	0.8209954575558708	0.5721006632308746	0.5107076362826812	0.8532316989389143	0.2628143517362678	0.9039569617161106	0.30485100032398693	-0.8237421440546631	-0.2135559319154874	0.1668168478387165	0.4025222841477611	-0.6817070711911093	2.631771751844831	0.1429368518498717	-0.9974426114569948	0.3772685256479887	1.1470110935567106	0.35071075152269854	0.9377158551245866	-0.018085550898308742	-0.2572165045002366	-0.9438562015841274	0.11519559360055996	-0.7743241251430786	-0.47032838012365674	-1.418592271646648	1.1160519970474194	-0.10172145343443106	-1.0648912361477805	1.00769105580992	0.671720089197382	-0.6419865254399865	0.32337321462693497	1.3235051770017205	-0.21271292637064157	-0.8740344430432653	-0.24298986404211792	0.7925280267698078	0.05821309385175644	-0.1986728400025885	-0.48855410555893014	0.4695117891944144	0.751665058403422
0.7004955939687931	-0.07197900143629898	-0.15633416419073543	0.2929538298531691	0.46622313861264686	-0.9353576882145477	-1.4947178230546698	0.47183711811517437	0.6680076037377229	0.44026251015667234	0.12255770737059839	-0.31780685652629975	-0.4803383105979197	0.45848251921215055	-1.4649395358179818	-0.30577092279662854	-0.3425007246353084	0.48293329204816515	-0.7059873935973656	3.052793540057499	-0.41747221619471786	-0.869950645040132	-0.286432022329739	0.3285885857465428	-0.0404960595328556	0.5698853924077708	0.6114589993127535	0.20376263357377167	0.056281796483343305	-1.3771928821894932	-1.4295868981930733	-0.4758292801238049	-2.1810551003430736	-0.7559884997671495	-0.6445402110475286	-1.22137190101756	0.8023082995499367	-0.022315198026809677	-0.001707539294202202	0.7384665139532688	1.4181747623257637	-0.537475839364482	0.1436805542556872	0.32191984989894995	0.3701156631137907	0.5925107903382074	0.08619972918847786	-0.6804714178854248	0.5918262565742322	0.7999983056409706
0.8285003021609986	0.13194347056761369	-0.3867960844483581	-0.14720015134170628	0.5965254090050808	-1.984596233509937	-2.132582492652826	0.1264257395498116	-0.7549962510780209	-0.15706367365889504	-1.5141766336164009	-0.8011136784106201	-1.5672471611952212	-0.7367324353393491	-1.385202124280171	-0.734188345037192	-0.34249169739631796	-0.4119833198195045	-0.407451338839722	2.9058301170394154	-1.0301914331854078	-0.6162766135910926	-0.678703159602665	0.05497426695499903	-0.6782611416644857	0.0187545572192171	0.74480198215271	0.36179911772834544	0.43880315808849346	-2.05428130231863	-2.026913557236436	-0.08477150220232962	-2.2355342289397555	-1.882393294551318	-0.6518019475591511	-1.6061207817290255	0.634649891413831	-0.61410232806412	0.5377011631856937	0.5488190784445028	0.6416481689230514	-0.0809854721799664	0.46686735399519697	0.08860086281610383	-0.46121552952542827	0.5263696911108638	0.5051174769659561	-1.6206513859232163	0.5537589729860298	0.46417330825199643
1.1393677871499792	0.7425446860548902	-0.4784767573581827	-0.647163557656448	0.9655174069853162	-1.811958616149375	-2.1680691503755956	0.4988531875817169	-2.5329712656174896	-0.7109746934769856	-2.8303795255085276	-0.8162389485665866	-1.6703054050060278	-2.1133401469894686	-0.6388236208062347	-1.2007181664710345	-0.20807547587536876	-1.9228352005338956	-0.10014636134969092	2.4271677715633344	-1.0139288075425081	-0.07575394657837235	-0.38588556006729113	0.11537645667870844	-1.1580319670586263	0.06424241342389884	-0.0003873598624371202	0.33129891987246723	0.20725040990654803	-1.3634134190865963	-2.2074583147616402	0.4639043735919727	-1.5695335620586222	-1.7554757691232554	-0.041260960347827245	-1.7383472487208766	1.1046179375523044	-0.7757407719848036	1.0619170197070726	-0.041334165505530984	-0.7248130474437202	0.5280631886281592	0.35321929978798133	-0.653061555123832	-0.8389828045132832	-0.0515696220102797	0.8120321282586764	-2.294265002126758	0.6239138826820539	0.2553926947632332
1.3680557754035678	1.4177043640673535	-0.15091124395899652	-1.0201587486881325	1.3106257016653506	-0.6200629605857063	-1.4796230391415952	1.454482358284324	-2.8075802762004725	-0.7683272164786293	-2.677875156590963	-0.2575349167610798	-0.8814582260904869	-1.9767587074450297	0.14277465134884526	-1.2940610218124893	-0.38956047129869126	-2.7229466831971134	0.023336848933024776	1.858323016369364	-0.1075098962113281	0.6656799230421786	0.3512971438811099	-0.0580556057994103	-1.0244389229450233	0.7800364958841521	-1.1054892880355889	0.39730379147993194	-0.02170279862623585	0.17239828700593024	-1.6813087391697599	0.822595539215674	-0.6195182740718608	-0.8383568333292301	0.6397496551809181	-1.1722801535720346	1.8913555051203272	-0.44250187231678373	1.4646329666280593	-0.4104219067938766	-1.757678821298542	0.5790523773225207	0.39392143849179934	-0.9584243808063604	-0.35458646230678925	-0.4228178498930793	0.6390423810095355	-1.5539684115461414	0.9042269970663204	0.4687611724957624
1.1556477351862569	1.6926942062520556	0.3075478161241076	-1.065677611921714	1.2458290744366616	0.5751759225986292	-0.5231285505315881	1.964586913590355	-1.0271180796837074	-0.4684474523019309	-1.192849686772767	0.4806657069498681	0.12641198031388212	-0.15477448179673092	0.4377645344990932	-0.9872864101970549	-0.8994408810874908	-2.0819111355586415	0.011537133199727856	1.2544550826307999	1.0807851310992942	1.116068544372417	0.8545078804791649	-0.6147207675744166	-0.33031275619121714	1.4033568445156976	-1.6364014165651992	0.5989799263759615	0.19290758534292188	1.376173693757281	-0.6498505136044999	0.7890074234924989	0.02248639537352522	-0.07620408378014079	0.7924784766306378	-0.15369485923093218	2.0744036340323833	0.03170106812555032	1.350975934527491	-0.2237561388791544	-1.7809475131789478	0.07563517246868397	0.6689930613181003	-0.3922204403387172	0.3873134704636103	-0.11656390718707871	-0.09574229143744957	0.3436173427310344	1.1531544875478752	0.865149501577002
0.502015066947142	1.3766903500733991	0.42867044749503647	-0.798830728406805	0.6472927673198545	0.9658761285145769	0.10580765796196158	1.2795427083089514	1.43488923284652	-0.2374718289371758	0.39250125878558834	0.8492426991790782	0.7768804852795806	1.6682388527355216	0.4242207509771631	-0.5812622602166937	-1.239004031271981	-0.7466673352804389	0.09479591760617213	0.5985991410815672	1.6423486102627667	0.8696268776915294	0.7908245427502899	-1.0641592914445948	0.41362021619205674	1.2046393874033214	-1.150182675389848	0.7685407669429908	0.7364138764537337	1.5003206997377752	0.32077924835913446	0.41777955267606504	0.21536956884209793	0.05332536654351801	0.4196206394226356	0.6055981425080588	1.2605042862499967	0.15678414960949677	0.6301634825027854	0.2870557388046002	-0.9958532800248481	-0.23282059742710604	0.8185481844265672	0.5167799095550109	0.5432010624118784	0.6186982659295435	-0.8396164926258409	1.829354912663805	1.1427265566607787	1.0701547513111411
-0.13465287514561178	0.6625561704504734	0.19099266911793972	-0.41857037555522725	-0.09141968075248211	0.6458747267623989	0.30792288503903653	-0.06903328598632551	2.710973021983072	-0.16930073837422716	1.0377043641689114	0.705247692155824	0.9683077757332706	1.8274174068846725	0.7252496329687523	-0.21910117412565122	-0.9009101531010665	0.015356301292478884	0.4636398694394276	0.003370083694516837	1.3273220681982525	0.18971267543748999	0.5572391355109498	-0.8776285473718278	0.8124899648997327	0.31000950585359494	-0.08829180918291554	0.8781596936665408	1.236312092334112	0.8589990131511336	0.8378470128515333	-0.05874056325604515	0.4338487682462541	-0.07763306185524964	0.06889608713645874	0.7221724089671886	0.10615365192768743	-0.1496119647351646	-0.042992728240272	0.7228058963732591	-0.1386461749927493	0.2925148558987959	0.7650327506722089	1.0032031504213936	0.11140726049899036	1.1968853380543736	-0.7462658003888675	1.7240739847308726	1.0437533659529301	1.0667388582907489
-0.31269057129615896	-0.08186461051626195	0.014313881155713738	-0.08585821828641417	-0.3616268049791866	0.25902954612421353	0.5461625480553524	-0.7689490727697783	2.234308376075895	0.03774832220830483	0.7843220616069331	0.4007441517880335	0.83687176937041	0.5469126778066365	1.5587551665493353	0.2854722085513897	0.04817562478079691	-0.024471613215313246	1.0127024430189535	-0.33151091340986716	0.7299554277842297	-0.14339380071012137	0.7392940209186364	-0.1506735689866064	0.9031852041807876	-0.4822562389381627	0.6799568761656014	1.0931872135893521	1.4538691409665718	0.3601753746023759	0.962230760158984	-0.3934718819348135	1.13466340813048	0.15849411495063515	0.16422023857529222	0.47196877613185684	-0.4340931734471875	-0.39100815053493987	0.17324095503448647	0.9618013540334384	0.35746831185534006	1.3395136708307156	0.8997700617489274	0.9392240065782589	-0.13662730836358386	1.2933148777311558	0.41871533455559623	0.5089956280473358	1.2156946809015154	1.0861901174555408
-0.12928647690791775	-0.5680204415178705	0.12143998752887937	0.1826935884694668	0.0038923411328407893	0.15551626085177245	1.2097776205288464	-0.2431779189302056	0.9628541605633901	0.5002826899863746	0.3792155685334373	0.30266498995918517	0.39540510064436074	-0.4213412938133359	2.336851774606329	1.0149990133982154	0.944698131792582	0.08262576015280704	1.304124807073335	-0.37494824142449135	0.48428331555415666	0.3105401497187643	1.292626952068857	0.4942095716372718	0.8561905975959726	-0.6144630577104031	0.640410539669738	1.4143408132436959	1.2949435750592435	0.49323569051616317	0.913860486085606	-0.43901152270441235	2.0198225428884906	0.8011718664164971	0.5566152343317895	0.2915903486389894	-0.21074234890080126	-0.022082987456658893	1.2261293549536205	1.0742754219830222	0.6625834133794885	1.8215146218575113	1.39846322220024	0.7666024825489168	0.2070476499415764	0.9564436056950362	1.7980445406111234	-0.3486194071944436	1.6017573624404704	1.0987816552370586
-0.11344558399481225	-0.6773644982678908	0.1670285761497996	0.38929248855205234	0.4723716024439451	0.11072692974452056	2.0053756231650763	0.6444280301316441	0.08352284725768723	0.7729432040543328	0.30259121757123936	0.3690626992900038	-0.3762008586013693	0.104990551807801	2.2755417614095954	1.544756084545732	1.1379502003266677	1.024712943839357	0.9042560241805275	-0.36502327088027664	0.4975514974428638	1.0668811297171963	1.5028620806163	0.6223924205345303	0.6106014511433344	-0.30117241860592947	0.007694638199052318	1.4872822842453919	0.6828723532747952	0.8843816526554521	0.66767834733053	-0.17625361758309493	2.193862545675231	1.2203965226937379	0.7992257860170706	0.1974388381431231	0.022332273723741122	0.8409242969654072	1.9635207167002038	0.9727951802318164	1.0414085591451476	0.9931142308686467	1.7065763758051982	0.7456891774707556	0.5330135260304069	0.34109864313067556	2.1240299301858108	-0.12578060477668745	1.590902799375788	0.7112408537158732
-0.5581150524568719	-0.4359490467427409	-0.2792429064367966	0.4176249294678125	0.3568672972479272	-0.17044055379718864	2.1443030828191727	0.6092456386013507	-0.10198935768757696	0.31457918740471164	0.403591330433185	0.29682124733337034	-1.1546118003741999	1.457010091659422	1.3205146127532545	1.2816431156030128	0.6129129466777481	2.134941214471398	-0.1338671433121073	-0.5573147823229789	0.18572684539643095	1.1739351327775522	0.836331406711985	0.42552475910602694	0.046656637829348716	-0.11887222921618976	-0.5497934665909656	0.9947641487737018	-0.2871087285701987	0.824845322993885	0.05413902763356988	0.2909848266082623	1.1841211164658254	0.8721246747426354	0.7232332501152076	-0.07885484215112015	-0.3933204623648179	1.396767220038143	1.31493539942988	0.45614400860527243	1.3206828918725422	-0.6747212900764552	1.1204378490654903	0.6479137422110084	-0.00413161013829576	-0.3943686782054582	0.9977782685696536	0.4907546346899445	0.7049477662213284	-0.26974456223120824
-1.1062220632022601	-0.0057338141712375305	-0.9795203315519645	0.12655302770656948	-0.3878303728884711	-0.5573546310245233	1.2035028642615129	-0.5032174403174183	0.011241499259371698	-0.7185854483645354	0.37458370790164697	-0.02170051484698282	-1.3053332440307457	2.0847655655952684	0.24681259682172083	0.26591915747223954	-0.03201640402610355	2.12287916256841	-1.149663313846353	-0.8995208858675473	-0.6277595907885184	0.2790234181939981	-0.34322992338889924	0.37887227407041224	-0.5792448946362003	-0.26235703711539526	-0.504621768945616	0.17984798690682682	-1.0987324965789447	0.08349687589408954	-0.7542118066047169	0.7416423610670734	-0.35878785396605245	-0.04829036046295543	0.5663553826145739	-0.4939891952108219	-1.1868791550707658	0.9729172049089289	-0.3922757703712851	-0.3363612920607653	1.0851459404494699	-1.8622532137294974	-0.1605443048811956	0.27763422642367075	-1.2485334524562404	-0.9507053635535758	-0.6252512913402248	0.4922039601200948	-0.6529977986876365	-1.331613804129978
-1.1520417706676387	0.32083258205357834	-1.0735047540696196	-0.40640911389165946	-1.068964934773382	-0.6926956084832961	-0.28162536223816065	-1.51807062612082	0.16721250523364192	-1.44148506977926	0.2320838562415564	-0.38332206188286566	-0.5329782602808811	1.425498466952348	-0.21494674318078547	-0.6198768583368295	-0.22388334877902785	0.7295578387118457	-1.3710585272306515	-1.0539015148283244	-1.3578044182917364	-0.9030531211354438	-1.1010908140330697	0.6050702937154734	-0.722061078859126	-0.4022939746635611	0.1004023586162635	-0.284055747113423	-1.0526332612266311	-0.9010534897364592	-1.1306740421374815	0.8926954357066839	-1.2065769433281963	-0.8367051722531109	0.5530510173304145	-0.5754110193222712	-1.5056428836161373	-0.19197935118890544	-1.6126656323455189	-0.7906625254796871	0.31502421812288767	-1.674454114657122	-0.9860764935519332	-0.03488246526088268	-2.034264378724487	-0.9509696507296346	-1.366306725317321	-0.11877710761119964	-1.404656766770605	-1.592408052000725
-0.6057094934295502	0.24101846335403465	-0.05789817021506686	-0.8169989588719755	-1.0389010165770114	-0.5666528682522994	-1.2069337547821921	-1.335132793434383	0.47486949722003796	-1.184190044752161	0.16553931477316994	-0.6369381407868294	0.5681041319681868	0.36781061937938336	-0.1512403611615611	-0.504835860405319	0.016591422175999536	-0.8179594526854684	-0.6392249910173236	-0.782557280625071	-1.3575618673598104	-1.2953326413103057	-0.95399315152809	0.7557783821358952	-0.24787583350090148	-0.23734520232246664	0.6783255785413784	-0.06798768400714299	-0.007826282909848185	-1.5482994164676616	-0.6197716583220351	0.5601254302592604	-0.8022175101118484	-1.0693394049478702	0.5485560186630948	-0.05985938734240537	-0.9700141346981189	-1.1288250234841897	-1.2226407783858775	-0.43152369914397304	-0.45028775994809034	-0.4816228211469684	-0.5229706846841659	0.19316866270384597	-1.5552940013578422	-0.3562284376692652	-0.8088547867593976	-0.43570255866816615	-0.8897494232777451	-0.7338015066149115
-0.06464835360271769	-0.33107190220577953	1.4161594722596922	-0.7217190276849701	-0.4599011567868191	-0.6182360573721238	-0.9279105939921691	-0.24027952473039463	0.9005293101611975	-0.3341461963989115	0.12692799367424396	-0.964905985620691	0.8787632631522666	-0.05283250903716795	-0.18822309031395565	0.43230583355548424	0.1657914417110604	-1.1619584232002678	0.36773787570685035	-0.2594663147694184	-0.7961188924148382	-0.5851474518136933	-0.39045337602120267	0.5112769014786285	0.15872384186279853	0.04146961514384196	0.571966109260304	0.33549895713760214	1.2046906345047141	-1.6914962411536711	0.3710049280447428	-0.14609996742148898	0.21155766205231205	-0.9675751286725812	0.26501887385783274	0.5650669802365453	-0.12254682028718865	-1.142910936835915	0.19895159175550473	0.35842861248968005	-0.7034973630771486	0.5302948316864713	0.6272559278111188	0.7954914295903883	-0.4301032087674802	0.2869477942110547	0.1652673612349077	0.061778828588955045	0.3583388106412795	0.5426201982799783
-0.13406904029217762	-1.1311117855718495	1.9996865563655901	-0.09001507279402357	-0.11478917928791857	-1.1550828051861446	0.12950398909990926	0.4385383744065908	1.0057290434291453	0.02020354009343576	-0.12040774687502352	-1.6105774881036428	-0.15927544502618518	0.10899733554007932	-0.5642183989058355	1.019296640670096	-0.19187236614007808	-0.310736711802845	0.7130523688022968	0.052170299726362196	-0.5464010702740548	0.46173435384925265	-0.2839189669495262	0.011176701523573477	-0.3881519859869131	-0.01807587613117456	-0.33331217367761634	0.1357749334432021	1.3966005416200036	-1.573858981678797	0.7886333610306765	-0.7924208554179191	0.7684100056499343	-0.9477011060267397	-0.27636816756272997	0.4808490964306628	0.22863656821373737	-0.523486300907013	0.9554416678656384	0.5293469346063242	-0.557437256122833	0.5555145540031989	0.9426125824173051	0.9085685337149431	-0.05252576795688616	0.26887992877023503	0.4135791059395169	0.7821577398820934	1.08928744358537	1.134387973744084
-0.7056853843242201	-1.6818054244958436	1.0131501987712213	0.6672228712291598	-0.45808526799437754	-1.8208709966812557	0.9016099255775758	-0.12322847168438432	0.4559278226566887	-0.6590367303525851	-0.5405970171749359	-2.3597254854907637	-1.8681736843097214	0.06365769336245103	-0.7941027214398668	0.3234245176799285	-0.9053400666742505	0.5227088623469094	0.06559507683381717	-0.18052216024415604	-1.1306315376020677	0.8168120411915114	-0.8926016099479658	-0.3309329473994978	-1.8887470375938942	-0.5229120209184047	-1.3700809063400614	-0.7717551340798523	0.19623587833697947	-1.4306242761310959	0.0399873578614354	-0.8861849370020799	0.5067502767442419	-1.0093712120189355	-0.6775960142281461	-0.4542246016392567	-0.09582688464194954	-0.14559123860876108	0.062197012944652436	-0.5264774568576557	-0.5430672556561632	-0.16136747003716936	-0.3278375715554645	-0.04820943207119438	-0.9349106767515879	-0.5246698821438286	-0.2580110275244814	0.7742597086491627	0.5760290025489841	0.5899369677428122
-1.087302104845468	-1.626638341013469	-0.7620599212987891	1.0175687983814035	-1.0540025957103	-1.8398350869433229	0.6988809330400992	-1.3529167586182815	-0.41945626844357525	-1.654292468741618	-0.7080647716058928	-2.5143121721344293	-2.861586014534312	-0.45510956949267894	-0.38681327144462513	-1.28273509254762	-1.4041529947232778	0.42998120832025194	-0.9938157187410683	-0.8863744819892114	-1.9893527527596464	0.21477284573418778	-1.586430327894648	-0.34652463798317756	-3.2106218395817936	-1.0457570977815263	-1.5667146409337522	-1.5791559779853617	-1.4902804900313154	-1.225674492373939	-1.2189322210853448	-0.28865546806003484	-0.03973100433628817	-0.7741816412229312	-0.6178506289574548	-1.37453634653389	-0.5856335987764111	-0.4309934491564902	-1.7280520815141451	-2.1628218169039983	-0.8760366913213976	-0.7636075613857158	-2.2574905938952723	-1.5165643462355347	-2.045334511716999	-1.4083026550519582	-1.0226256977699182	-0.08327837575641886	-0.7412481546749907	-0.5447947914170375
-0.8368810960601795	-0.9881835687427234	-1.812733101032605	0.7565322259325352	-1.116869164937919	-0.8309374794321207	-0.22662828431541007	-2.019877293528522	-0.9144147093275813	-1.7101273722645551	-0.35102228090474946	-1.5571131162882168	-2.281178452330083	-0.8224724275994777	0.3363954298258273	-2.4604174519938016	-1.2424478819881788	-0.24947964483721022	-1.525062320426389	-1.687332293309681	-2.0227795621592852	-0.6904052313430813	-1.5660905961404648	-0.2707199618279602	-3.1215054850811823	-1.102206669007925	-0.5578145725893364	-1.4695297831565044	-2.325173338763812	-0.809398120508525	-1.6450840384493721	0.5861453344232257	-0.26112834456339346	-0.09452603959284993	-0.26404491651906903	-1.3019411316789515	-0.7681679234983032	-0.8836641760948644	-2.801496785517159	-3.0062858062975897	-1.172704486755096	-0.7069514595570335	-3.216228076790393	-2.2344798219250426	-1.9638290296963496	-1.5808628893873156	-1.0452928477640069	-0.9973354551714354	-1.8443368121268353	-1.3876043380215146
-0.282410611405026	-0.1486056402815022	-1.410270533698046	0.1766078385061109	-0.5245114326042867	0.7121918795841103	-1.053211792108501	-1.6226120286118206	-0.7983159361478682	-0.4078701841825517	0.14725377744817525	0.17611057082230144	-0.5048418383158831	-0.48008885657930545	0.4673298443406787	-2.2925379759397484	-0.47408222315844717	-0.5958018469174591	-1.0905841534045897	-2.188278777488001	-0.8466989540041161	-1.0990935548217766	-0.7342299346725384	-0.36012234312502245	-1.5320618974831575	-0.7087208296370422	0.9316742549498386	-0.6226498524620533	-1.824346039548381	-0.22377944281120776	-0.6471275949673845	1.0347136544134046	-0.18652442380708983	0.6039881764855892	-0.11399545636090473	-0.2868700013759415	-0.7361281178694021	-0.7339876782553904	-2.389409631155895	-2.3420971763335765	-1.004159740114674	-0.18626423231492606	-2.593850182967443	-1.5846066196824389	-0.49132838494472547	-0.9763885789631854	-0.36274983619764845	-1.303691309008856	-2.190371473368489	-1.5712263513018194
-0.09980102380437482	0.4105790482159695	-0.27932367806940633	-0.1984464756907098	-0.0487222919793018	1.8094663676582063	-1.2183729747806509	-0.792104769558273	-0.5843266953622084	1.333065836090043	0.09988572851971196	1.62393369376285	1.2874510980342728	0.1963608882136863	-0.4044104972153249	-1.1598598290097615	0.44361556178960654	-0.3529874492000201	-0.10415008931846871	-2.183704576169871	0.6797005255998344	-0.8495316322764769	0.20891268712448643	-0.5107943611134472	0.4079573939635329	-0.3484799519335488	1.6546287494528864	-0.08993162809208223	-0.7063577537613123	0.24396352732387522	0.8936631568213285	0.6322444029187031	-0.27337864902673115	0.7337214941208464	-0.45076585696914373	0.5912047758354018	-0.8664245613310771	0.08561502173847198	-1.2004619666437852	-0.8209694405373358	-0.5376464881345198	0.21409960206277612	-1.2900402063929617	-0.29365120585660853	1.1584654619140644	-0.3233601393133483	0.2747829999178532	-1.2022767265051804	-2.0555103705027116	-1.3845945624759288
-0.4840929020062458	0.41117117565958655	0.2911200985990894	-0.07997310178620211	-0.45021599210550306	1.8433391046289433	-0.8482004466405393	-0.39682283678061014	-0.7978953070853173	2.159252920864987	-0.5790909693339877	1.8986616834142545	2.118512512527505	0.3552787900432088	-1.5873690909171052	-0.16768698842457083	1.0314258633941666	-0.1277412215170121	0.6111043464997102	-1.717726135376798	1.293513826862897	-0.4142368529885328	0.47338782676238966	-0.39386567952696555	1.4208518761627844	-0.39552385727946804	1.0463889677587117	-0.6162758534418604	-0.004501730216642404	0.31865602590240394	1.5172039770111856	-0.3738312824872118	-0.7038122203866617	0.2171913681890906	-1.0464039589658125	0.438362178651607	-1.2120101341343947	0.8000016135701411	-0.43949559491625423	0.3040945841573988	-0.3624800250259092	0.12206970901878748	-0.5240971313936622	0.3651201001082122	1.719283423300247	-0.3481390174285117	0.2555210082351147	-1.2530931898680595	-1.962941319046806	-1.2373756201164428
-0.9307324770568192	-0.060286033347237686	-0.11482573197713318	0.32785494232252216	-1.47491498315416	1.0382413911154447	-0.4630198038036659	-0.5596192256941454	-1.208011370148608	1.5783369816766009	-1.0994235576371552	1.0797641251249523	1.8194524272828214	-0.18967619280799455	-1.9715406386093701	0.12334778127494817	1.0903839262663326	-0.4300032474536628	0.5797589823738589	-1.0712243338988818	0.6270391539783694	-0.26843387661934914	-0.08189774289529578	0.07701201064276669	1.1881893283752596	-0.6785190461751124	-0.14935429872758338	-1.7524263030918072	-0.013401340113852557	0.024502540051236945	0.7655299669619159	-1.221591532865588	-1.1629762758951585	-0.4135227714040247	-1.4277358987833846	-0.42157258226346156	-1.403104643854014	0.6631374927438918	-0.4947011639122613	0.5029633185923876	-0.6786636308757669	-0.35107427199842584	-0.4950134045191009	-0.05610393481834388	1.1408761538113903	-1.0074566940262073	-0.3475146725803773	-1.418464051697352	-2.03595327028327	-1.206255052630293
-0.8661446858371469	-0.6158167957775249	-0.6460908737855401	0.5086127728879659	-1.986657960675635	0.1935079964620856	-0.3984336120087197	-0.7136784140342779	-1.0966713206634646	0.3088423631035432	-0.6720306011061659	0.10926421866227067	0.9043150022727137	-0.724333136395639	-1.225328846441465	0.17000838670557025	0.7544786203337418	-0.943231367632163	0.04699601813189159	-0.6565791461718191	-0.44585120658081984	-0.42399852372096	-0.8687959854569784	0.5655097443679865	0.381088905042471	-0.6787657951571219	-0.5827010743493944	-2.29383078510044	-0.20325466244200546	-0.2842615715537957	-0.3174863058871505	-1.2490185757750283	-1.3053169185622482	-0.6093320078753793	-1.3645021518041525	-0.8131405761796899	-1.1403747535144848	-0.17336538052564285	-0.7500383178687103	0.3409242376292452	-0.9266149720861157	-0.7666203799905138	-0.4365255563244819	-0.8089366351678466	0.4017729864498856	-1.5470524923087454	-0.9921869031376912	-1.0385941038441255	-2.0091455138525545	-1.1279736780951548
-0.32940444653778034	-0.8314465960369348	-0.24016013966561928	0.10030553996876886	-1.1867875418860128	-0.0018897598727987794	-0.564391597491476	-0.44367755225750877	-0.26190948643412165	-0.5239121095659314	0.4413269995621534	-0.09693159258172088	0.10062841022278704	-0.6221414581718613	-0.10137967019442282	0.6687569030683448	0.3528858912387735	-0.9820252261238092	-0.3070151666867426	-0.7520375120412321	-0.7555101799450286	-0.587588832148791	-1.1352226992497438	0.6493477564639688	-0.13421430017510466	-0.12600510941683682	0.31719627558813146	-1.5666619017517287	-0.017057342226649813	-0.1935339310917149	-0.35302387091967535	-0.4554287360093007	-1.1877537623592407	-0.36802716044821343	-1.051707015733189	-0.05236493100223274	-0.581613946529609	-0.8105210141296278	-0.515271894318318	0.5793863939514784	-0.42738152125430073	-0.704573454315739	0.21009776732614577	-0.9257336512586255	0.3050047427711798	-1.2589699702241919	-1.2237226629497258	0.1723605744992931	-1.690728175379548	-0.9330508517627808
0.11193537460883793	-0.567837283899618	1.0779799132274692	-0.7664425509721958	0.4226622820919233	0.51164952745956	-0.688811728790384	0.012039406062722156	0.5835141887659278	-0.39109004406940107	1.0744155316973563	0.5408307271255235	-0.05213735231738589	-0.17433249685086405	0.4489610852270728	1.5691965606505651	0.185569519971031	-0.45271356376474875	-0.0010126798905497293	-1.2136672289592996	-0.025648461485503312	-0.6157913653167819	-0.621231769076981	0.23886153290317785	0.04112738471096453	0.6666314443933308	1.7200939211930621	-0.14121048838254677	0.493077546378714	0.3970780750158489	0.8347688824390753	0.47381601907091314	-1.1008024906273424	-0.1288308767802572	-0.8637151097897791	1.2789261871184576	-0.127660668527279	-0.6084728625083683	0.16012761530244218	1.1886172459108535	0.707329914973077	-0.08864472727724801	1.0796534374724864	-0.32842775180535005	0.7385599497843137	-0.15072884906703593	-0.9737111320092833	1.4616822995954986	-1.1828130434396769	-0.7060831018251778
0.06412974402733257	-0.09736477098068642	2.1145042380067935	-1.5713378399497162	1.459195040796406	1.1542309018536303	-0.6689600616292631	0.13798809697689335	0.607719866021504	0.36654199176915975	0.47414086549614665	1.2649279327501508	0.5243804333075933	-0.11788155491172926	0.23319154598088734	2.081727249026099	0.2964988243689616	-0.009193348332151453	0.812831318290304	-1.4935069750504486	0.9289200237941273	-0.6543934549850602	0.23623207941416324	-0.4205444301812411	0.77871390203941	1.0785990510074819	2.2080321028530143	0.7700106225452433	0.8576638486678002	1.0989080639054414	2.015817645822143	0.7152255152689441	-1.1273684027012272	-0.20042938873862093	-0.9912229160730357	1.9705267875038226	0.060454539132297896	0.09307013303393327	0.6666273892537466	1.4519934908653018	1.5514373198599112	0.6687875741928547	1.438426763280689	0.18042578107420043	1.0729684805565716	1.0466334993160078	-0.48547553593042897	1.6984124215216199	-0.650798094920544	-0.4682461123361178
-0.23882462430286855	0.13073145482822776	1.7522520655567775	-1.8553433442612113	1.0746512309946368	1.1747373729165966	-0.6291404603780058	-0.1793916237359552	-0.13685335095472362	1.0131788752658457	-0.7504706602560935	1.2280286233691733	1.325358495058357	-0.5542521010830843	-0.2349459160342024	1.6124438226262232	0.3873378124092149	-0.22552206843254716	1.4534275816166855	-1.0755121517583897	1.1175986311697972	-0.8218634990263092	0.6907816149317935	-1.0833263557551716	1.6609585595237313	0.7773552079038297	1.155029761193299	0.5321777415382641	0.8014934520527678	1.2713871629780975	1.8729431629947861	-0.016170829369212967	-1.089036258863839	-0.44557255996838807	-1.2838576899500196	1.4486399014340665	0.17451233097339272	0.3515684306227713	0.6139379816406001	0.9291394217835098	1.3254428395723	0.8968891583026223	1.1497179020419004	-0.09855507378559455	0.9655027301672974	1.453654092926365	-0.10729470097715905	0.6439440023234048	-0.08396828379093324	-0.09410226452181618
-0.23210552691500363	-0.061894604192765316	0.1780944927934113	-1.5872316728094973	-0.14286898361056738	0.2829321864064857	-0.683824743576267	-0.49997116844178424	-0.7904323416971646	1.024419296219739	-1.2543891507986087	0.2758920541218155	1.5246232744689467	-0.8163174891635964	-0.5316209718181275	0.4639716690644703	0.024527873820279752	-0.888199333684799	1.2714011473489812	0.04406584879080567	0.3912850701850861	-0.8907993765533864	0.35323101959232467	-1.6865554065952495	2.1673258112701395	0.04408382127375218	-0.7642587087048794	-0.3509794920040155	0.47796894767100867	0.5790717294379962	0.3542063276270272	-1.2153449269274017	-0.8922320475111578	-0.5428126975001507	-1.3609898957992086	0.2655790476397869	0.42540642244891014	-0.3277203381968101	0.22974000692269445	0.029575668395464834	0.2263518401767827	0.2706004856231692	0.7706679546309102	-0.9975153069514553	0.5904321948370338	0.7314181758468269	-0.09284342920100236	-0.7152330576394119	0.5896318416526303	0.4763707082101669
0.33868320269075536	-0.35527910580988975	-1.2354442961713326	-1.0985301361115116	-0.7612278506555189	-1.0235539368130138	-0.7332856803504885	-0.30150662676136936	-0.7340137200267511	0.36798804563411985	-0.4764736348094333	-0.9183473884475132	0.6689335537976381	-0.49432526124887166	-0.7338850869825689	-0.5000863075778847	-0.9321447649908962	-1.2766621473325686	0.23199575760171623	1.3412900095866385	-0.45360292681398606	-0.4276813061412067	-0.42276809197363546	-2.178807233689412	1.8912492833729422	-0.47222543230251085	-2.346753535117905	-0.8203379610447817	0.16745053665728257	-0.5903125441864185	-1.3683967233036867	-1.9724705856730576	-0.6766081664199245	-0.4105697092469756	-0.884782422384798	-0.5881516274123779	0.7771528018148931	-1.4249111520271462	0.022795850979664554	-0.4712190510561223	-0.8290401306023842	-0.7040260318316314	0.7467773817200049	-1.7001018901618183	0.2513558025722872	-0.5748929901275878	-0.4038237613355799	-1.1965101119880972	1.2603714384065536	1.0600900034300236
1.168642433251642	-0.22543355974783097	-1.2813612466766156	-0.6929935730137805	0.016854753524303556	-1.7860723589730765	-0.5441112001337131	0.5077106438088165	-0.2520129423468455	-0.5576726205049288	0.7520902187300016	-1.451906964255142	-0.7619790894219173	-0.13456986125343737	-0.9992382222305906	-0.7643603901423665	-2.0593413840657333	-0.98996067511562	-0.9747761796427428	2.2377973455828593	-0.5093994868360247	0.7031310364550929	-0.8322956554537213	-2.3367651570497068	0.880015202017348	-0.33530018255687394	-2.9397709090162465	-0.3058902803610528	-0.035791555875885506	-1.3334256428226952	-2.142299759285166	-1.689878169163018	-0.5108901144979384	-0.24819044024381934	0.14291404338104066	-0.648104588064714	1.0831415211387805	-1.9268205555754194	0.23177987636932385	-0.30464042368920885	-1.18549818979386	-0.9817161687986946	0.8404185789430676	-1.5391601452175023	0.04409190968768262	-1.3158333217232787	-0.6488364598249341	-0.5932086373454296	1.6820651871629062	1.3947488280600682
1.7310996446923392	0.47239924198925404	-0.08981481037153195	-0.3788393090516091	1.5256449683460724	-1.4021892656350623	-0.02821663730536892	1.5142112890874013	-0.006438152121469273	-1.1891189165984812	1.2285873719455735	-0.9766857257123815	-1.662271155737016	-0.5034505439089232	-1.071638403869674	-0.5770546305083144	-2.612584340322978	-0.2767503566888202	-1.4629166479003295	2.526286047677987	0.3462997944145633	2.0223402520003186	-0.39968319004745123	-1.9306248869244238	-0.25422498822343625	0.29281092263528696	-2.701278211371124	0.7872347550090235	-0.16703316335423726	-1.0185809449205154	-1.8396010638916285	-0.5470372490485835	-0.14848411311688706	-0.20809030131880138	1.2570634554259732	-0.20341584352906825	1.3347927659156955	-1.3578044826278135	0.6709559012060733	0.09560812239119579	-0.9813376043205596	-0.010840032600735428	0.5298518160235673	-0.5082870443184692	-0.08295309102041086	-0.5969865019170512	-0.37920838377719895	0.32987926379834487	1.7558244276654509	1.4408955109735537
1.7469304852257297	1.25250022749545	1.079045156021288	-0.004642106294983801	2.302557075859864	-0.21317138295831495	0.5890590564366667	2.1141806395123792	-0.10710563907992982	-1.1673224384718555	0.7630500102032428	0.025577201906148452	-1.3667083365513268	-1.3474293909608286	-0.5351086157216377	-0.49197410273081993	-2.1540268560731732	0.3929175100761258	-0.9269899344604093	2.306269831507599	1.3474486206676517	2.7048451913044294	0.4982923000442785	-1.0638840690761056	-0.8133663898332706	0.8083462600593828	-2.031589450706519	1.5199464013149746	-0.1975633077939636	0.06542001175462905	-1.1501563198722722	0.6747108036837696	0.6533539284222484	-0.17819579310014336	1.7894491787220101	0.2295806890929335	1.593111237168214	-0.22724698592692913	0.9961372086079399	0.21116307804979745	-0.7157693716276664	1.50921559183008	-0.211079908897963	0.8348842107235765	-0.1693456278440273	1.3399810842790858	0.395998855879815	0.8498893537654539	1.615292138874497	1.3796430336985153
1.3193105026074308	1.4275194913964544	1.1582922763975856	0.41918021563348523	1.5495768006619401	0.7833029520328804	0.9166843849528488	1.9103423989882093	-0.043096060596679406	-0.6137819962205279	0.2533779407823194	0.7205002672493146	-0.3647778255467798	-1.458327030530034	0.49385833669845747	-0.6862679242081446	-0.9704547241018145	0.8143286462965842	0.042917755965464065	1.6494346408808316	1.582034129979074	2.2434997783592965	0.9820867495468638	-0.1843280971926037	-0.7081214550629028	0.7260710967428278	-1.0840409801367288	1.3016519496633792	-0.07973977024054467	0.9355405116592225	-0.6443035144187228	1.2589946899195814	1.6098873537927934	0.0500509139139826	1.4459317059154082	0.4294529769291033	1.7086897715979832	0.5393294986269598	1.0020417357066178	0.028857049587339798	-0.5442543207479006	2.1468714777944458	-0.8048815985572046	1.7747993620999636	-0.2760616335532149	3.076566397475746	1.0577177605101495	0.9952296917407866	1.371396937429577	1.2835161288904031
0.7386535222613074	0.8286057757057252	0.3089339204082222	0.6631591369094658	-0.08842261752259199	0.8904043917173714	0.7554251670211058	0.9800699591070591	0.49905705512522563	-0.0260072370920662	0.44876784914653645	0.7020131246480219	0.2424549333678755	-0.19615804079895346	1.2677138622294384	-0.8408360098421827	0.18231688354340608	1.0244394286105918	0.48316465223462945	0.5648602182532421	0.8534411684702305	0.9048076993192948	0.619137644507633	0.35507011697174223	-0.5012505927026958	0.1297584090438633	0.08356011641320607	0.41949691610352674	0.06833998679741629	0.899414053788318	-0.2753850520913662	1.1265294485667783	2.0058105951297294	0.48723170076530553	0.6959851598251169	0.4824564568151084	1.3347501809188735	0.5462449434141642	0.713714202577096	-0.06544396558988601	-0.20864138017713466	1.203702675169505	-0.7472683164360462	1.8395060079104677	-0.5230983325765791	3.145576123053063	0.9478065187835636	1.200140490878099	0.9232204607512126	0.9418635147793499
0.2526806046127482	0.03662245145825627	-0.37545554889807153	0.592491963286481	-1.1735818385444254	0.3563308957218469	0.3372019058774894	-0.10731834696421345	1.131715540770357	0.20917216420250123	1.0214637721046713	0.322789628143386	0.01370143815305573	1.46378425916627	1.1981226964434448	-0.5964009024229587	0.7873848239404589	1.0448120787986084	-0.014297235057446863	-0.6448348368435399	-0.14340514877892996	-0.4510419116232057	-0.05204974767053677	0.6843957945917364	-0.6120310031840829	-0.4170639649337419	1.1463424905244615	-0.2244005033650565	0.03336277342316977	0.29540568008868473	0.24327177947071196	0.7989764069689436	1.4947544502030656	0.9251668460866871	0.447507075924291	0.5010189816199258	0.36224754998714354	0.2616954837759076	0.33775445068790544	0.18769498678573418	0.4368576085799192	-0.4405528244247825	-0.1647531905884881	1.1153293240494615	-0.8860436377879223	1.4558066208638298	0.16118449101177434	1.5518796160143948	0.18900083426062725	0.15850791775206718
-0.036973730793909566	-0.18468439451450885	-0.10307391783346545	0.4455235575119975	-0.8618486712507281	-0.0032395600826318413	0.18950188947586596	-0.6301749476402773	1.2984977455020854	0.19919053578496226	1.096200511271086	0.2483881698412251	-0.33876153573446455	1.9059780512099054	0.5851062599708058	0.04138995045304513	0.9971533084652614	0.9135322051964627	-0.8844665281536365	-1.2375190654006392	-0.4885250657086445	-1.0365346886357023	-0.09081831203817188	1.235338944854248	-0.6583990841954529	-0.42205169234157464	1.6279557156619524	0.057319606490915734	-0.16422547824569123	0.1353135202760871	0.8471972743218328	0.8069061028784277	0.6389520455627931	1.1949180821422907	1.1545271151687895	0.48279032008762207	-0.7609955603048766	0.434881838859102	0.15635462036730588	0.6799906891820885	1.1181186030566836	-1.1862377553072625	0.4193908790176857	0.31858203258476653	-1.0094185332439847	-0.464882229832116	-0.40309068319693503	1.6777105444549039	-0.5396272647313674	-0.8313161057592938
-0.19308129821126843	0.31611001655919185	0.7896630124978087	0.6512058956461535	0.34891907200587075	0.23190944634194666	0.687078808867634	-0.2952445946278021	1.0622662571295163	0.34005474420675985	0.46967825141478425	0.7080642453845947	0.09948047207999038	0.838772954673438	0.2926902624836311	0.767370753867608	1.330029952718536	0.8882384377481036	-1.1598680995118722	-0.583764141212817	0.08127828684566474	-0.7135452652542622	0.7523390392324121	2.1458118771804893	0.07455242088127047	0.06916508653396534	1.4202945077271845	1.061621224881744	-0.1820229352555866	0.9672213996702433	1.1073266116914655	1.1397583891176986	0.37892269302573467	1.3413152828794992	2.2433450449054373	0.3712899605841671	-1.3499837246360693	1.246969462204943	0.3300225821688154	1.1493857160349825	1.4728569837132854	-0.4554062861443666	0.7066737189946158	0.34075415408423504	-0.4879176739445049	-0.8912322971948048	0.024459555400166717	1.329776723196105	-0.7256827005225093	-1.4353724735023423
-0.395126711877748	0.9208402278255162	1.2589794562351662	1.3151143375169727	1.1901173926522943	0.6655061605620545	1.6585913455533012	0.4293230548690565	0.9727790574602669	0.7196564575519165	-0.11793090731223799	1.253212571042349	1.1663665636477387	-0.2368775587638595	0.691464755372213	1.296819519852436	1.973109043180613	1.278296201002573	-0.4806017956481834	1.0275712965613046	0.9181442473661053	-0.00852052276863394	1.6858959783501275	2.9484082853060625	1.4795469572170787	0.5640404388671953	0.9685674481887083	1.8284866293419764	0.21823429352662696	2.1943021257858915	0.755140553137842	1.2989549660205313	0.9498727686248623	1.48822979876314	2.580239546963043	0.10161992576180905	-1.1763409855940932	2.088734945719681	0.677547184843772	1.4048554402864855	1.506395459012932	0.6456024286129562	0.792162227532933	1.3944930529074768	0.543598525923972	0.3410550570684502	1.1300785543807028	0.7763245972595293	-0.2104065104326105	-1.296433711035218
-0.7755836960891931	0.9152122542367426	0.696223439132699	1.9717749468398367	0.8759433385027078	0.6767369433550494	2.4247754737481366	0.6850364983330092	1.155604566731593	0.8993544318785225	-0.00898465991782702	1.2865025931563818	1.647434092933219	0.19760887747161582	1.1779453225618541	1.5105899799140825	2.4718019363809587	1.9248888133316775	0.5230349839601165	2.351138135530079	1.0952173360912665	0.3930343563420526	1.7452410727017995	2.952778603369605	2.3239691993815397	0.6569865603874303	0.7788933695986772	1.5433594946285156	0.7189712758956808	2.6401953192201226	0.04763050754632802	0.8876936058920104	1.5706673061071073	1.5928001567098318	1.6133304643705413	-0.40595498420838816	-0.7166377141307491	2.1784550833733776	0.7104108594989998	1.2753760189299246	1.49974742129285	0.5798348861759085	0.7688658237298566	2.572128616621533	1.2918161335395597	1.6423702317689142	1.7072259196498378	0.44515670318260286	0.42909385160504526	-0.715856602290175
-1.225232012090674	0.2634829530019506	-0.4612496034500387	1.9652312630326667	-0.21711716723333216	0.2450863424728862	2.3006076713850834	0.07256604240417108	0.9670592848024295	0.4503225928272747	0.4401051277130753	0.7483829351979304	0.691960170774003	1.7703110901926136	0.9145841309046331	1.3653901548564733	2.172599822637317	2.0906222979650813	0.9095652131184546	2.2395179054836682	0.31354926092702773	0.19306332458090725	0.8956486387835165	1.938571878004402	1.4697229654869326	0.40576113034172684	0.839009239929642	0.36865103724368437	0.671925571002473	1.7711184679369065	-0.45773045962223846	0.08911108810948547	1.3574937139656347	1.429910915767429	-0.014891086241465649	-1.1332251663986985	-0.6052998794436157	1.361466368931816	0.06609148547857403	0.5709982306778962	1.5145824857134598	-0.8347759642421655	0.46817577450144593	2.5366237271673424	1.0350944737953434	1.3632574426806052	0.9258093754167639	0.3385681194292328	0.3883721183404912	-0.3470114989437279
-1.4158975332842403	-0.36998841882037886	-1.2522353494557599	1.105104319511256	-1.0539319298154888	-0.05588531146003946	1.1672412873487945	-0.8914953992486995	-0.12702063152164356	-0.3755188310425051	0.30993839653122507	0.1515923816002256	-1.0588226579507718	2.586933489318302	-0.09480337049916913	0.8499390210476464	0.9650251087161204	1.1925486213651202	0.4436339109279099	0.8060440129215793	-0.8246612659918637	-0.3888678462890129	0.041020777180814885	0.42009075642687493	-0.6820590671899712	0.1389017902382228	0.7149523417833366	-0.6925426469435663	-0.10132086600163069	0.2362783645508786	-0.4130754332949875	-0.5052975838018212	0.376540435117338	0.8466075393333553	-1.0990938286883887	-1.7659227408635945	-0.9112687481929208	0.2613047025334759	-1.008419877003976	-0.6327979018512212	1.2539495764045259	-2.1788912658537347	-0.20988602470742443	0.8912648325989846	-0.0256998526858474	-0.42223666114450886	-0.6804422173236224	0.050587882636471626	-0.4414700849814785	-0.4724993429047225
-1.1220729166002996	-0.3710097226836947	-1.2016310905630296	-0.10550298540084178	-1.027440267279834	0.11712917552055617	-0.38940383803341644	-1.2879102597702476	-1.5504148144751444	-0.7651609419488717	-0.5938311705619386	-0.08078744326445371	-2.0589853583898625	1.5037531556862982	-0.9323648763948817	0.11505781412900526	-0.4646163494190581	-0.35711853433372504	-0.1664085867959784	-0.615064629272525	-1.4520328034925463	-0.9321810223174544	-0.0997157751961289	-0.7754599449080897	-2.35765919215867	-0.037509272129235244	0.20901608715789244	-0.8509714872755388	-0.8998801919427317	-0.8465633267820925	0.09257988969196836	-0.5362945484740169	-0.4660189931597111	-0.012039920479749491	-1.0898321504658237	-1.7598869078430652	-1.1009837071156072	-0.36007389207781143	-1.7100305181254778	-1.7038887585188254	0.5525538647723692	-2.0342554112951725	-0.8597306295158536	-1.222044619493224	-0.8665750358442833	-2.0216395045354614	-1.6493373230346933	-0.6263691989658755	-1.2269536824071385	-0.7145292534019749
-0.5228161185347672	0.14527095667986364	-0.7155677326925153	-0.920946453174229	-0.49249667535270475	0.33033588411293263	-1.5196410945383252	-0.7806755316678029	-1.9869649569682168	-0.2503233039811769	-1.3245327102963067	-0.16428480738054355	-1.526925836638351	-0.46934696083799166	-0.8139423981357392	-0.45526294685444674	-1.1595337444232867	-1.344633521686963	-0.075565936474561	-0.7961763664069418	-1.3055545630059264	-1.2073991841952587	0.12094079257699387	-1.1539757835418014	-2.2057874354187272	-0.39463830205126005	-0.305681742341973	-0.3979934290249434	-0.7876701610100593	-1.0304687344469246	0.7336204197315581	-0.2658463611105842	-0.548564397239946	-0.7660902534162497	-0.5622922510835168	-0.8323248575868435	-0.72355964149618	-0.3511169635406612	-1.3781009194590286	-1.7701497236328467	-0.16964587539709713	-0.5754102528046483	-0.7861176924639903	-2.136401192686694	-0.7059304066124588	-1.9910644285299268	-1.029006100775928	-1.3344013588678048	-1.0197382687346885	-0.5184079452995015
-0.08187547572620484	0.48310822537347436	-0.5242059691966409	-0.9956355012357075	-0.25815075179891467	-0.12766414881574328	-1.755232747907391	0.029154707632300297	-0.9045267365025542	0.6728090905754666	-0.890219885830762	-0.6832123293682952	-0.22494356553067194	-1.362503133140977	-0.0009070778297015113	-0.4682097960218754	-0.7114694430359951	-0.9818633591993783	0.7457933481922834	0.14786448657410844	-0.9064061716055308	-1.2731862156268328	-0.2507497621525883	-0.815749169409228	-0.6965132879787117	-1.1739701823834205	-0.35507346018172753	-0.366856966208239	0.3173698632307825	-0.848495521777053	1.2439354724130671	-0.2631281919607277	-0.24340670120123228	-1.0848544968633034	-0.4484186071221391	0.5696704457198111	0.025968199359824282	-0.2455591716829034	-0.18562345384356366	-0.5875554681711218	-0.22174733936764865	0.6905436037519165	0.2098008749343878	-1.3321868954561908	0.17108544765356892	-0.6409599491504053	0.7037795989936715	-1.533591821912786	0.21789340308240768	0.18635596419664593
-0.06997005801501033	0.1663420128155433	-0.8831298148631666	-0.5650427596256912	-0.6601345836022641	-1.2885729765092941	-1.2962120980071152	0.2991245929530151	0.6407995485844001	1.0488549190981238	0.46208786305031385	-1.7861458253972406	0.53880843246407	-0.5467624409779629	0.5036643706627637	0.1110965290647627	0.3833688347328435	0.20469814694834892	1.469097047978063	0.9603554796217288	-0.8898855759225869	-1.2665565850185898	-1.4945119238905313	-0.21460742252450687	0.5282775570823602	-2.1198820723488447	-0.03449144438813013	-1.290920657711199	1.3970422721788391	-1.0391348221941694	1.5015051625519436	-0.73625261454229	-0.33114850125161815	-0.9138683176931425	-0.9542412426956909	1.4682212109502675	0.5422308036687674	-0.6077992166410967	0.9460425748610544	0.9746031991720021	0.5356781599066367	0.6816348793896001	1.4195266334754633	0.07100284103405768	0.8148610011323423	0.47729705748872064	2.1549173522445395	-1.1460559680471667	1.55536921610416	0.9331691493124297
-0.2748582348608112	-0.5118234715193886	-1.4033400289904603	-0.07529507150430537	-1.2287336680194276	-2.3205100201917546	-0.720409834929345	-0.12127416159604004	1.0884582074195586	0.5563437117113292	1.412262034335424	-2.8269593768546306	0.40404076225762575	0.6799626382624495	0.08049311269853807	0.8546989700138926	1.132407565472349	0.9467752489175756	1.2974233666144699	0.6452182739756037	-1.2696766421097871	-1.1883141821742758	-2.7216276551338807	0.22277194324711577	0.5449166587723898	-2.5819538002438875	0.04431990748036848	-2.470847781201899	1.334990743292668	-1.6520226558037798	1.4457125053858653	-1.2748045089095734	-0.9188153080657613	-0.4737311527426186	-1.39586140647028	1.2023870427519074	0.5234232491097237	-1.3744883084661643	1.1949530956405208	1.5805852493294377	1.3814791884777162	-0.09522182195764028	1.8142276521572633	0.5845697218533281	0.7357296215650205	0.3881650739664195	2.30363525280796	-0.6374572953002801	2.064485259940766	1.2812022284816804
-0.27313732649614486	-0.8027109706193107	-1.5748740173163924	0.23971690604326618	-1.2590551297567891	-2.4081562414098805	-0.4378466262054434	-0.6047324434051929	0.1585951407697363	-0.14893084203990936	1.037327477290828	-2.9518294747270564	0.1280850070771669	0.8377369327027699	-0.8858291281173288	1.1868975062341796	0.8394607753751849	0.6579298599609289	0.2833128249309803	-0.4960945160390234	-1.4701395085463373	-0.9306046282628373	-2.815974906106158	0.2823083683934495	-0.02266163283006701	-2.144243561308652	-0.4695051122647976	-2.669771280017178	0.09533704025610672	-2.04084975558756	1.0343524755031512	-1.3037283078552844	-1.2870734511070563	-0.09216849801551064	-1.0676786759951076	0.0821365200200128	0.27121516020520503	-1.9088579115328232	0.5906851506654788	0.7004852862710227	1.4213935948993524	-0.2883487015249408	1.0643487375745013	-0.07118414570397194	0.3581346092892395	-0.3508872930676279	1.2290638803966314	-0.4652684606181215	1.697723682790221	1.2585026522332905
0.04849284418472665	-0.3310056096897761	-1.292217609696382	0.3938650987271252	-0.5948475678757792	-1.6386627211775697	-0.4132736646255815	-0.5539378214095383	-0.8521667831527084	-0.29410014145979024	-0.19166627258040728	-2.0086451303310837	0.35680965714268825	0.050874640226274824	-1.5268584157527063	0.825889697537335	-0.3800290838205175	0.009089273686475623	-0.7922080290454806	-1.3050968168517172	-1.051210167053513	-0.4703092471879279	-1.6930234089397505	-0.04413029373077626	-0.13849353790792682	-1.0679334134434353	-1.1492717225573956	-1.502574005745831	-1.256936523893573	-1.6666805859429936	0.2931978399143772	-0.7304183051396859	-0.8569363617220336	-0.023163737871629543	-0.07796601210768395	-0.9042304919158777	0.2377551459457038	-1.6912088803248597	-0.10687129870054198	-0.8491180908873822	0.5276250221304801	0.6220292536268219	-0.146713969463178	-0.8859757799467236	0.29224921850208346	-0.5590929223963903	-0.24924630260690345	-0.624880528540706	1.121346236748972	1.1706352197459438
0.37046745926095725	0.4702831800665665	-0.8214589346246174	0.40266971123120177	0.24464653354365104	-0.8137633485277033	-0.3595111596723948	-0.08227530961449867	-0.6858751755290592	0.020199056384393718	-1.0668405589218384	-0.7354652819960453	0.6934704893834084	-0.343978785194179	-1.422152167340007	-0.05412975980624206	-1.7379780100966846	-0.03652651810388515	-1.2529182433323593	-1.0979356581308317	-0.24712514801178725	0.04465888612401044	-0.3594388137170379	-0.5966910611950785	0.15923462445708794	-0.014581941943510751	-1.2469109740503745	0.09034363811616572	-1.696900051247209	-0.7448728628219068	-0.6422187718053518	-0.04847859172358702	0.003147156290899247	-0.3385920092034063	0.776677304721942	-1.0571762656914776	0.43467423133844296	-0.8682818156797804	-0.2355011499613662	-1.7419943436454806	-0.5705410260513836	1.7196284449950414	-0.862986655383632	-0.9541007713928484	0.4408681199037463	0.047158042335080017	-1.3571667282125166	-0.8227014732677601	0.8247798641245987	1.1117655697232423
0.37420334311450004	0.7869940679870963	-0.38759126228265656	0.17167368692610757	0.6735815929369835	-0.45854953503423285	-0.12154249501409521	0.2316412590889011	0.3283111326806195	-0.021279048304870967	-1.074033406328257	0.0023433792981598575	0.2969078682203036	0.27644858117074633	-0.861575354012856	-1.0219011530741064	-2.404961420684547	0.4873063678189708	-1.0968598297679968	-0.344800537871921	0.31129853249255257	0.4349713047213438	0.26461161933445515	-1.0901109061769476	-0.07984248103428337	0.6361317890575703	-0.6000468368171813	0.8662818692895656	-1.2113394642739186	-0.03832326100234571	-1.538155161485987	0.2027164662443629	0.3907043072971084	-0.9029345003443189	0.8495685856891385	-0.5619046414168066	0.4674500457896237	-0.0615316522091832	0.1427632149798167	-1.4593296134122036	-1.1376714980924445	1.7517551656115418	-0.794532677229168	-0.5452137390847722	0.14646028584003334	0.5898276419658858	-1.7462782260340464	-0.931947467563321	0.6280026326381907	0.8698840645904674
0.17385916795107229	0.2515280291411638	0.043886517924323146	-0.3308860970271889	0.6394035101168148	-0.2892567477588019	0.17001879754435245	0.12634099828917916	0.7304278861046458	-0.8140849072942479	-0.8107918051786009	0.06642205239782141	-0.8204319440896617	0.9391383751834719	-0.30716652332339056	-1.6914285184634732	-2.114194469477988	0.5633273173063372	-0.7473703330853202	-0.0015731625289829593	0.3332113882369983	0.6745639468339593	0.29882202904056876	-1.2446754265782294	-1.1665526088042304	1.0784952694922947	0.14607505104408283	0.6168388982700972	-0.5492291256574826	-0.08703755666698752	-2.086463338736414	-0.011014713397051352	-0.03476276781529925	-1.4325159201662043	0.20506811552087661	-0.1027955615038738	0.13700755199237025	0.3138509644176471	0.4423701373784277	-0.6468675338124038	-1.1885319489644286	0.5575624554163356	-0.4324509876752781	-0.5387606229983338	-0.8225166120929781	0.22361975956342334	-1.4009142050586294	-1.0549341448102172	0.10672014622019922	0.33658881642192573
0.17963861829056016	-0.695666115687359	0.5763968517256091	-0.8912323494850134	0.5504044634653792	0.23307245884522396	0.2910969770462174	-0.04293275653780527	-0.1741900582287954	-1.6876465078580647	-0.9705471420049937	0.05320123325448705	-1.576686712054234	0.3752694357903077	0.13444322430574118	-1.8787759665467378	-1.2725909550237429	-0.4991004272564082	-0.4355265147883313	-0.3786013600481366	0.17476722986140972	0.8751513242171663	0.5195198389571374	-0.97024781841755	-2.0161796559665763	1.6706756888398868	0.30723902169069695	0.26525495733138266	-0.20832535264094684	-0.7036291153482085	-1.9693955266992984	-0.26358922071229934	-0.6798608773424993	-1.6308101119863194	-0.5981406236611484	-0.02429035443894785	-0.18753048506439962	0.42262785771570544	0.2689527458950844	-0.20698635517791625	-1.274176699835756	-0.8002382783302716	-0.33872807759632323	-1.047470254671298	-1.7901442880505238	-0.7791766108119061	-0.5306043915113257	-1.1489342152841258	-0.713032266087425	-0.18345583810098706
0.5605935490127774	-1.2559216524461465	1.1247873117908176	-1.1451353119600511	0.7019723999550599	1.0576727247069726	0.1979904869020637	0.1770733991788582	-1.3669685165677499	-1.639278873420243	-1.3117151575697956	0.5172118356971694	-1.0632741330337987	-1.2239285221125187	0.6154192810955875	-1.6025160132989027	-0.5184203179082034	-2.0936754600453718	-0.022123669195818027	-0.880332110151196	0.3766655997238793	1.083893786085564	1.2347716001723412	-0.42076241778918516	-1.3746631540991088	2.365150827290164	-0.01966360024168521	0.6684583008097579	0.03308834746653433	-1.1728492544845033	-1.0614150579675221	-0.19112392444189752	-0.7987280611600771	-1.3383832943220304	-1.0567049879324482	-0.034965085323889616	0.05159926369411271	0.6718384473829572	-0.1798094520868939	-0.2741166940157839	-1.6500550900158037	-1.1995851127059114	-0.5332448558787566	-1.1175604708271853	-1.8935359581671698	-1.3553262051192765	0.4001591423514524	-0.8524264714931695	-1.3048013641129836	-0.25395535308980605
1.0015759301423517	-1.0302573480692396	1.4611701442244778	-0.8670343594437432	0.9366076843471918	1.5551529630215957	0.07733038149418257	0.7219847634821398	-1.323208091842633	-0.5780233180501728	-0.9857922055399309	1.3417249031664413	0.3108027422811726	-2.3041871280412307	1.12319128768981	-1.03725883205708	-0.12708380907196995	-2.901627389828054	0.5888435775888691	-0.8299361939202256	1.0192826257550762	1.1671902240242902	1.8869336920164057	0.16550090555628877	0.46766175204799654	2.693046487762487	-0.10011589121968058	1.6035220189922947	0.54631818191435	-0.8669964010182901	0.31157982724605765	0.15719452730245667	-0.3628212356621139	-0.6063468296978093	-0.9595814945635217	0.2810214485356362	0.8859101919980448	1.1162488673905657	-0.41878244680511617	-0.25588158634506825	-1.9170157181984457	-0.5030382272794693	-0.6510386615904592	0.005687116367363157	-1.1035527336982065	-0.8854439072436284	0.8199724191109836	0.10180542159488525	-1.2654198951146103	0.12800139286623072
1.0743052520175254	-0.311799631312027	1.4727835222366532	-0.13245699504345737	0.9187863348748628	1.368731949021469	0.15631611431621878	1.0890273973224285	0.11799597713737145	0.49842504703321305	0.22386223478071957	1.9321055113310293	1.2604832846473484	-1.8016303583655278	1.3958736797519096	-0.44805943064829756	0.18760479240621128	-2.3236163251281132	1.08080450686254	-0.31773509244985443	1.6551600538818276	0.9722785036927635	1.8282005612989916	0.671249170420121	1.7857543368902105	2.3085315198095846	0.5112470286543687	2.1207153285594966	1.1232688006637077	0.28370888193578175	1.38624109229136	0.5078908992600344	0.08366473592918187	0.34374974730565155	-0.2847821643053753	0.861897211475765	1.6379229372533692	1.358094911541999	-0.26407559102595946	0.24142745839124788	-1.5732651281928498	0.5534269899934686	-0.5368030183175848	1.6532307493941878	-0.21520439432847435	0.18222421752833903	0.49823031893070957	1.3642449061034556	-0.797036014329554	0.41765518121531114
0.7536198079054831	0.3144778207954231	1.2611960648033111	0.7805816878652595	0.6216940860373747	0.9512086668094025	0.5089432081259112	0.9681632128911681	1.523198690457454	0.667681353070604	1.4113138331278172	1.9103914456211417	1.1319885876451776	-0.4098346414046291	1.276225774397467	-0.07033488180033941	0.875724838707167	-1.049161318093901	0.9633167926331622	-0.06957820991553892	1.8347674049084017	0.605743266772382	1.1847405862663771	1.1180339259904346	1.4117977354201792	1.4134095364788335	1.3986578361559194	1.7336335087638624	1.126902272559893	1.7530451046732982	1.4552310554466161	0.7639575018051507	0.27392351424407657	1.2253447035174048	0.8251417155197855	1.2197516351776165	1.5514364797482088	1.0703430236019802	-0.02332870850853263	0.831512347602622	-0.7414102768438099	1.21509261573406	-0.46413168234031504	2.235263440851914	0.18508859435238545	0.9283114704249836	-0.1685301321727085	2.0971747376960876	-0.4653431796614788	0.07307676436293774
0.4360228211412043	0.5614432412837058	0.9750033431838824	1.5723397648966098	0.39061229396645336	1.0255244247213944	1.0353710179975804	0.6018124268725056	1.5150001064210055	0.16816333312910936	1.5045426942588838	1.4702447657590807	0.593210348973503	0.3080922796408501	0.9712053035891673	0.014288512044071439	1.9387354074194911	-0.17299799232844346	0.17419230370883543	-0.5465504598374824	1.5471427866943182	0.4676716934878908	0.6753386620915239	1.4959562259948647	0.17771440140433312	0.5607236597301448	1.7413092346370969	0.949503943945865	0.3485983928360446	2.743368664431538	0.50393965016724	1.0645790722196502	0.5394437053751033	1.7850902561353388	1.9111767512599582	1.0158597874105635	0.5852885722607224	0.48814766737502285	-0.1145512713106107	0.8225057784185776	-0.12935321932856508	1.238875092730919	-0.7339539566109746	1.0355034032898613	0.4123154782306279	0.8960035460389427	-0.5076146393332581	1.7600768688608621	-0.573783611149569	-0.8341338741867365
0.4675643170915625	0.5837966575064062	0.6588101474679897	1.9878031160471263	0.5187335482625288	1.6269541823786486	1.5524834541432178	0.4594928867826949	0.26242272855247495	0.057410308388960156	0.5013165166476737	1.0550684656962894	0.6635945802620962	-0.20095190788669576	0.8388612309035028	-0.11692356731516804	2.7452012802709236	-0.026942714314955384	-0.707066037752506	-1.3618299452274774	1.0929175034058052	0.9092883612695198	0.6776140902494702	1.6403151636824	-0.07676409678531793	0.11299520356393797	1.210808188909934	0.5716426130971175	-0.5711938433853992	2.662738732888671	-0.6843854647666062	1.4511290881640408	1.1635465137267982	1.8622810000919374	2.2709941752370506	0.41503208069142494	-0.48246751160828993	0.22853743073598243	-0.576547218191824	0.10704633603997195	-0.26301067297765296	0.7454507309201516	-1.2171132330566388	-0.8337965548418387	1.1046046740154176	0.2931646049231929	-0.2837613664508259	0.6959024661068439	-0.9044558072924468	-1.6426482924841783
0.7895521336629355	0.604186506741467	0.3469492136678616	1.8160502622795343	0.8888989266839203	1.975614676949516	1.842625456689105	0.690815061722256	-0.9002549234442019	0.8604001213658685	-0.5482713031600023	0.8409464321144585	1.346469520403266	-0.9505953948578915	0.9835307065106494	-0.35132124173624846	2.5333848907267047	-0.10078527351111395	-0.9540322446032886	-1.6637805475549305	0.6667417496734832	1.8178144513969328	0.8112085657737971	1.3285053054364857	1.2010858792183328	0.008117378032721652	0.2545933727091198	0.7586142130455916	-0.7671283028943984	1.516562833918702	-1.1998948989992098	1.6380574946044224	1.7301343462340584	1.415850017120232	1.4811973031858863	-0.15394153327259347	-0.7640995515787613	0.6074686642237753	-1.002163984658946	-0.6520502509388059	-0.9216569614268098	-0.066795405662439	-1.4402612466491624	-1.5483151004697149	2.1296790013511524	-0.4826379586736771	0.05353909190092151	-0.1839832155214422	-1.0418958445419026	-1.7204602163261868
1.0927967895543478	0.5467474454492545	0.21694056950226498	0.9799094718874883	1.1233509175031315	1.3995800447528117	1.658624391162263	1.0158315602272208	-1.060647236126844	1.8685437229850301	-0.7658998147033984	0.6470121308575963	1.6084754873653582	-0.7848024575573392	1.1756573933142809	-0.6314777681347941	1.1559014850897085	0.050287775164889505	-0.37964257186211253	-1.0094380950014685	0.23819295830271003	2.5800601940767254	0.5612244465524854	0.5016377055235169	2.505284397723567	0.027871163838435558	-0.4587666621914758	1.0121475605606587	-0.0886678952261757	-0.04496134800319474	-0.8432917600737467	1.2654600271190835	1.4910845651420608	0.5313196242422286	-0.09608437152874372	-0.43320676664966745	-0.07527917517203397	1.2472630350507732	-0.9318916740456861	-0.7414808265973554	-1.4178081040865786	-0.8966055723143157	-1.1016511846189923	-0.5418713316670717	2.468792488808845	-1.1648228679127826	-0.06289504688009083	-0.2941246292437988	-0.8005780163329195	-0.9993234944796412
1.182884586429871	0.1599438318762974	0.47094869764123093	-0.3137091524757	1.0232603618010487	0.18850896641261716	0.8241619796951222	1.0789700953524306	-0.519913143099306	1.9279340249959536	-0.351313611615516	0.2902903817654328	0.7190059143667935	0.17998387247821604	1.1506177027110394	-0.8926032663090637	-0.6754796548818395	0.20164963249358578	0.52499051645115	0.22868816306827455	-0.1760385704503508	2.5324751023598293	0.04247645930139866	-0.6192536048187662	2.024546992698248	0.1197470643518377	-0.6654969858536633	0.9554013542145421	0.7811782088033478	-1.1456325159782241	-0.2415950570766777	0.36979297816547196	0.37386853409363174	-0.580096720994012	-1.486128244596486	-0.42692440633768924	0.9243988374914426	1.4445910984304364	-0.2807680196286657	-0.1306461852398519	-1.3259650567112111	-1.2678322264530464	-0.384875427230222	0.9172741649704697	1.357654474599367	-1.4709807992925004	-0.5925175580344261	0.12765206048688105	-0.28918036099366995	0.06714155738147887
1.0509724181817366	-0.517035513370709	1.0016422461457823	-1.581323085591318	0.7357571139034299	-0.6813488393179626	-0.5479022134832587	0.7570602274423971	-0.04968113729936863	0.7376163255917464	-0.12584700817773883	-0.12605294546165574	-0.7523459976176418	0.822799600940012	0.866009001140974	-0.9664127614669727	-1.9230487175482445	-0.10295171758393847	1.1027565407832236	1.2715620573785213	-0.3359674573953053	1.5101536882498219	-0.16590579499874814	-1.6202118031303434	-0.17905794069057032	0.33405520686867696	-0.516755417339772	0.7614502017986478	1.1321515332566081	-1.3167270962765307	-0.10019955271240925	-0.5204446615227065	-0.7214629591675044	-1.5865371544243263	-1.9106418641210814	-0.18760449507835483	1.3414689952104386	0.8864268499153042	0.6005063477796801	0.5995096766520482	-0.7990030641198738	-0.835707099148658	0.2714598225915019	1.167465609172583	-0.6708412469451517	-1.0372157772195365	-0.9005907133501269	0.4067817173407732	0.29374029846263233	0.9279778151177501
0.652218304900101	-0.9682960360446304	1.3043246513694382	-2.326074462946009	0.4765652657455408	-0.6257829398645401	-1.9494270637506133	0.1256146682512785	0.12492276898532982	-0.8639078181817863	-0.4136217334122125	-0.3370185220859458	-1.5259916378443028	0.5147234981875594	0.4362698216163417	-0.6697704408268598	-2.0433831865945913	-0.7660177699813591	1.0919623038820105	1.6297473618342346	-0.042388824820721316	-0.014568973961960618	0.11451411442953965	-2.0934504662839957	-2.183029677028125	0.5361328264672269	-0.18610835381115784	0.6955174761574026	0.9341258370437129	-0.8112236853259394	-0.42439691589738904	-0.8379823361216266	-0.8584936893889907	-2.0863315195941965	-1.4135760484092286	0.254079581474013	0.7918688808795471	-0.08217026479994956	1.2241030711949463	0.9177225104785823	-0.22032265050094307	0.1438108843222878	0.6201743462590923	-0.06722660482568836	-2.158127480742499	0.1633655267974875	-0.5163911164421009	0.18496228120228575	0.7609333113416006	1.240994499291612
-0.15618501799811266	-0.6538676253708098	0.8943720410553744	-2.3557867395310508	0.21708552016237664	-0.04682048639205424	-2.7291721925804135	-0.6933007574941944	0.2606723809215169	-1.8308628292856146	-0.7117221586219398	-0.24408036560466137	-1.0496919561168456	-0.13882924335043162	-0.057654500292628405	-0.05482791356562636	-1.3349922370240457	-1.1085030155800633	0.6762576293539644	1.3872051129163054	0.48143771458816065	-1.3245381767565882	0.32259813455636394	-1.8281620384739923	-2.347659647465356	0.3911564426300087	0.2684473750773127	0.5339001522644353	0.6270202065758157	-0.29152579871234535	-0.5860216996591161	-0.49804324160867197	-0.1512163869098737	-1.777523702758135	-0.6640352146691781	0.6985190318239404	-0.37578978910668465	-0.8817192693978411	1.30054354451803	0.7520157918951355	0.24534298927876483	0.847994343823998	0.7356481195234247	-1.5139942533102684	-2.137917672687297	1.4406757620660602	0.28611985028054926	-0.30261152526331975	0.8799785402519207	0.897249622956316
-1.3352757254313534	0.30524322509441415	-0.15539775685354912	-1.8713392587054345	-0.24477365294141556	0.21447208038210258	-2.5956335501286754	-1.528971349501022	0.31999970380342035	-1.845051449558347	-0.4736395500605452	-0.02239997946695829	-0.05155946711469841	-0.19182640653266625	-0.576233341451211	0.5005615659236696	-0.5536529958586313	-0.647551440445434	0.11878727171443476	0.937694463786608	0.6700776133618763	-2.001590007184181	-0.11696996948157792	-0.9398228920469293	-1.0117703711187322	-0.26909818339782865	0.672990166696058	-0.20560731596884574	0.39198285098080915	-0.19579945248683714	-0.12364606920720755	0.07328116589655118	0.35602264108752657	-0.7193466662963888	-0.24619282022529632	0.7350626903045004	-1.4750592110638951	-1.2647377867656593	0.8422523946139218	0.29182545920040115	0.6480618091977808	0.5898746738117076	0.7508509152189743	-1.8212744610362315	-1.001037186616717	1.8077844579918392	0.7912607573628002	-0.6194773619419295	0.44136093528046866	-0.004457030541537286
-2.449665477827412	1.0102412111533692	-1.200057400175338	-1.2768832723372356	-0.9501508029163611	-0.1587371704614185	-1.8997188593360852	-2.1210835280431395	-0.13228536171011196	-1.250483790801065	0.11950334028576015	0.08875664393358303	0.35980162106167557	0.3734220647452763	-1.0042431883225038	0.5923261716889985	-0.2420059926760424	0.3278983656609268	-0.4928294120577342	0.5794410881821285	0.1814693902992493	-2.1345270764095403	-0.9421889627297434	0.1225125864921494	0.1482766265425372	-1.1634500658698732	0.6714259579012751	-1.4781703203564465	-0.0728794187411702	-0.41997119887307954	0.6890647314844417	0.38466761712957004	-0.09422318624467968	0.5423432528661443	-0.2680236939283695	0.1274630835205165	-2.047068851317577	-1.3922796428221564	0.04945112194230866	-0.34648339013120155	0.9488837594890448	-0.5074138952554692	0.6156986301826454	-0.9137753722311733	0.08738840324015415	0.9716536216157949	0.6425958390644702	-0.6254970865746605	-0.4655206973152576	-1.097096986675338
-2.93768192781456	0.5300329428121189	-1.6249631561182782	-0.9086441954038437	-1.6499274127731949	-0.7206791460497665	-1.3367558980211125	-2.2794044878529824	-1.084534013650532	-0.3762068360780757	0.41944386706112635	0.019221313580692526	-0.12712671662468059	0.664539798844912	-1.198441377403465	0.2450306386117804	-0.3954544787996274	1.0899906220332334	-1.132302715665307	0.3525115780839367	-0.6989373892967009	-2.0696646432151504	-1.2765294574247532	0.7875078438533492	0.11173089700857096	-1.7837272982244408	0.12415506305496493	-2.5089235828362826	-0.9945788109538674	-0.5840258037806314	1.162551054144988	0.2694023358415307	-1.122883506050966	1.2470475945043298	-0.5824849875570637	-0.7759037860408217	-2.0965886337920314	-1.4502217357163032	-0.8282941775109544	-1.0688462443132392	0.9649937655118989	-1.6219400072723769	0.21318521701141785	0.1534043546538064	0.41938427746006984	-0.2667972583542521	0.1692667841205418	-0.5187892090442855	-1.3256799884736452	-1.8070730247522613
-2.6353437085419427	-1.137387699703058	-1.4191092914866739	-0.8635574502389288	-2.053156478387794	-0.9177533765140535	-1.284009149649442	-2.1101322200183854	-1.6032071914073622	0.6998776527598147	0.19460864778237383	-0.13786114267516061	-0.9109153170535057	0.10394531096057114	-1.2073701855742187	0.00011002283231017628	-0.6403500958646035	1.2492803475554963	-1.6281786303988608	0.1331230220300062	-1.341270538579242	-2.0206561545831896	-0.7460234422692551	0.7550732384594441	-0.5718804807524152	-1.9038527548581097	-0.5270825731004951	-2.5983025643097197	-1.9921395752980002	-0.4957749968498852	0.9681183161626309	-0.14966553576076247	-1.7216044569679487	1.0125938144041884	-1.0924894745722875	-1.2476134470308076	-1.8944711853137985	-1.3771771527572734	-1.538089904258887	-1.5418407806167138	0.6879598686509586	-2.0074368494320725	-0.3337022938033464	0.42553293490538735	0.22261490129703268	-0.8285733557198772	-0.10125133357543302	-0.4871225857408266	-1.5445205686956023	-1.7191824628291446
-1.9095731356769516	-2.880175192333578	-1.0727859098421113	-0.9571922678276054	-2.1115826679106555	-0.7422210297779358	-1.4356708761744363	-1.9265664856158522	-0.7358946513480751	1.7338027916877154	-0.08154521124967158	-0.297387478014274	-1.3295183885045045	-0.7670803315280309	-1.3074539001473309	0.4326980577341066	-0.6107312671942141	1.0278477061240103	-1.7311635967483618	-0.21064767805584478	-1.4494535118461558	-1.9291296975262628	-0.06708701649529399	0.2710314718588376	-0.7981875930785342	-1.7636610244187372	-0.5849744513468618	-1.9632931256120028	-2.3534070830408687	-0.2670993627319557	0.4215604884165264	-0.7252262659980305	-1.4302337372994078	0.22615022930044282	-1.6318932490118883	-0.9458411884961145	-1.6474171411138905	-1.0455149999551485	-1.8409446643436447	-1.288218683672891	0.4869106136904392	-1.5811465626931056	-0.6079793128612798	-0.0911711648577788	0.05848904003171885	-0.5210962646820682	-0.07467009169336676	-0.45856437083382345	-1.008859505850771	-0.9776548665219146
-1.2165127887356282	-3.3514640915262617	-0.9462261508929363	-0.8118011967469168	-1.9721468631587757	-0.6222022961634387	-1.1559510566064777	-1.8454366966564295	1.1451612582575998	2.084924396760972	0.08902915544317629	-0.47122989930192394	-1.3007708221439562	-0.9310072855968718	-1.6728014784879273	1.5281424685141651	-0.1777734963281502	0.8174719751609167	-1.3941178715828193	-0.7125484055549551	-1.341521482553817	-1.6523818315650953	-0.25804616835363636	-0.05654583978576852	-0.3253432585409503	-1.7092176244963642	0.08479130344931361	-1.4796347282315896	-1.8209849186863671	-0.04351387356445645	-0.009520010372455619	-1.3666179248318728	-0.7505034259726452	-0.26414123845525245	-1.7073318460046418	-0.36884842107069127	-1.376088376238103	-0.5909170742713639	-1.6047598408872599	-0.21132192200902092	0.7866204647691509	-0.7825683204549674	-0.2518167639606946	-0.689326160457966	0.07958807906129774	-0.1549992415854785	-0.09198366834767097	-0.2277465452199719	-0.2306196219512493	-0.2289497094965492
-0.6562981704602517	-2.1268146892881927	-0.8880329043887455	-0.12184063947324414	-1.7098053952246188	-0.8091319897693985	-0.2164147540314916	-1.6006830806866073	2.3999098507079157	1.2660711659251414	0.5227838624419354	-0.6937559153714871	-1.0998457350509232	-0.14059946671624826	-2.0478588093328756	2.5762522602481277	0.5166756465092769	0.7005771048175381	-0.8723159326781607	-1.2489469410459777	-1.5039396598354384	-1.21422612169305	-1.3677841088524545	0.1621971836094529	0.14713100592227957	-1.757618440462126	0.7227447862439825	-1.5830682966247103	-0.8864079144920857	0.19872037678118964	-0.2750073721461699	-1.8878049688980225	-0.41333847388442807	0.01788487167317371	-0.7598743410192208	-0.34544610259892683	-1.0428584659632947	-0.3838893382948135	-0.932405301439379	1.0850169438565112	1.5133375540021137	-0.04254690566903897	0.6214938398472518	-0.7815999515630965	0.024868755207352426	-0.45603579548785567	-0.3923661343077743	0.24280671182753968	0.15380073038938755	-0.04136541095642887
-0.09331512263288741	-0.04873475643543386	-0.5579626969725668	0.9915821985822036	-1.2566025093172064	-1.0873646259914016	0.8774649049665216	-0.926589445591332	1.82180702692877	-0.3301231968801165	0.5866266789559833	-0.9310744404131539	-0.8380021501129098	0.7896818146208117	-1.9258684940368815	2.750120115810936	1.1118849865064893	0.5129704944072798	-0.4707899386854588	-1.5587541443374127	-1.964238148527939	-0.8317110717272825	-2.304324706267049	0.6696732124862551	0.056100527770333336	-1.63842603760543	0.3831449874098247	-1.7331145397351364	-0.2089697827976409	0.49493284458758463	-0.6441884464185107	-1.968101415956344	-0.5320634211849302	0.6586744676014596	1.0910679145915914	-1.0468858661297973	-0.6905956864488189	-0.6249313836327621	-0.15521168943085883	1.7118756072351409	2.0045424331399495	0.4724014587445822	1.427493446579354	-0.3539061403099675	-0.2529200706868908	-1.1251315270393771	-0.7913888266362106	0.7071539929717139	0.005334431398810282	-0.3691104241203365
0.3937112206271586	1.5359644835158306	-0.012626890640614017	1.8894705533760046	-0.6357060629109049	-1.1104924284225566	1.3697026253298088	-0.06534059778567294	0.04807040549948021	-1.5797434343428078	0.06121607022875616	-1.1068805302116085	-0.4366322409349292	0.954204856916003	-1.140432030202375	1.8362513429339657	1.1694816248192124	0.21642943945974982	-0.236674616783819	-1.4070688380326553	-2.2324654378828868	-0.7013372901893424	-2.0491015429155874	0.7886619300533093	-0.3556018426211136	-1.2296469138001853	-1.0137075035635432	-1.1713707092986025	0.09955501790236239	0.6533044377997317	-1.1243182474393822	-1.423105864890476	-0.6611023370827924	0.790218408762564	2.742704922962637	-1.6890067828178321	-0.39731630655257627	-1.0673625110414175	0.38533950443179027	1.3095688318755494	1.6104309875759524	0.7084691462528688	1.5866286078790985	0.20418021520934246	-0.5341138112854383	-1.2337252813496993	-0.9631696916991959	0.8229124997399686	-0.25718916597818453	-0.6475323598152406
0.46650596567432634	1.8789244088674946	0.23752842747734992	1.8798578809206614	-0.12256106300661182	-0.8522310256529458	1.064341820195444	0.3638747121414729	-1.1081554185417382	-1.6814072965713958	-0.5168909670497565	-1.1876066908727243	0.007358839567026537	0.36001354207150327	-0.17169814234999553	0.43049256240973743	0.4725606222676237	-0.007526770132383438	0.020362641804495898	-0.8206056154695112	-1.859853205262938	-0.7814897269263412	-0.8384071254414022	0.1495649448455514	-0.5320771294744788	-0.7814496864824292	-2.4908470657027113	-0.020612666624174936	0.4281136683123658	0.38606906253244955	-1.2534071102020015	-0.488310649172709	-0.4994505355539831	0.09011194453046704	2.915941116974296	-1.368196181164517	-0.13583740650992804	-1.242092457478138	0.597161191813318	0.3802954505343886	0.402028759403175	0.5939862507211557	1.0410587817695105	0.49715895657545767	-0.5261156952315433	-0.45309639074277613	-0.8786208475444359	0.46043903497330374	-0.18519183267730643	-0.4140109136980007
0.05616580161928556	1.27091595276353	-0.1633561354334595	0.9583637647579354	-0.0038585096628445496	-0.5939708463068969	0.577701536626895	0.13226140438008172	-0.70066171878244	-0.9468138343318863	-0.4919002283610617	-1.190624226652336	0.18228580385504792	-0.19203080127598465	0.28700344095491753	-0.5481722339714071	-0.6668732441935455	-0.025622870926891982	0.4200920067282115	-0.15740255732757116	-0.9320755691937451	-0.7966172808469901	0.09769900144475917	-0.839386051828913	-0.3706967720845491	-0.6009359226437991	-2.952487089800781	0.7298099071161971	0.9763455625911767	-0.2511028909301251	-0.6411361514781474	0.31274459466767685	-0.2008064784718597	-0.772920810085984	1.4450271671574662	-0.11721866005237923	0.2207458121330429	-0.9424915525942302	0.6651688511475832	-0.23755375767852563	-0.7818415633581692	0.19588840070549854	0.31062038728527536	0.38615734535983337	-0.20837214834752976	0.460361100708992	-0.7821840158495513	-0.127585891598329	0.22419015908132098	0.2411568665007084
-0.27443942763725004	0.5655373920913915	-0.8707216830289973	0.031201759698936907	-0.17802018265156655	-0.5298057357330941	0.7139734695448635	-0.14503199664739472	0.37466986033122995	-0.38364326781615055	0.12567352052524108	-1.1056213158170307	0.01464114015202357	-0.07516203921954101	0.06299930421051467	-0.5468475422848564	-1.4606843257826487	0.08189416776113566	0.8308113975491239	0.1410750948261824	0.06141354194232999	-0.46342116273768463	-0.06956909152376843	-1.335897393105013	-0.1705882100159599	-0.6014398396954194	-2.217849585304478	0.4080317124583977	1.386269811876081	-0.6997767745588095	0.40291773059117286	0.6590020601100122	0.054560620568467014	-0.8396272221634644	-0.3703844482248557	1.0695858186514853	0.7006592361575001	-0.40909873618418063	0.7950171935486662	-0.1655079735300449	-1.0386508237213534	-0.12533857773612062	0.02315651690059075	0.06701339956492947	0.22232455209829302	0.5728860365771811	-0.7715598742137526	-0.43288501435664	0.6210623789269555	0.8586864322227626
0.18237195715003948	0.3900258825772046	-1.0760413238986584	0.16063570492163312	-0.15948037613285018	-0.530985497730329	1.5991657373362058	0.3958001903067531	0.6305289096405242	-0.553520099603694	0.7273757473243121	-0.8541307748162631	-0.0700821631544629	0.5448742915196229	-0.3293012486932633	0.2997211747413792	-1.2075709178825311	0.2159224069648259	1.0534227965572516	-0.06006474725210797	0.7619086289431076	0.25859899998660585	-0.8710155947418817	-0.9123497461935379	0.0007262620367985489	-0.34206822316772917	-1.0368611983868927	-0.461539152489384	1.2183535970465835	-0.37927721029873573	1.0373996140516126	0.7234073569486724	0.46783970024757787	0.0211803919573476	-0.9151854595243608	1.3212679493436355	1.0953726106898887	-0.02412370873775732	0.9532539902706475	0.29774480032537937	-0.1747957764512668	0.06433628757751764	0.35810840067509453	-0.03350716596006879	0.6108052819549752	-0.048596482557910985	-0.611083640615136	-0.08341457565217009	0.7613520384246054	1.1353873600254518
1.3663011708577188	0.763349887645385	-0.3374213767538151	1.4347625981336818	0.395689547942724	-0.3350349523718943	2.4982935345672472	1.7856502124444715	-0.1344453541561602	-1.0346966717864823	0.8936625121233557	-0.36683416168383404	0.4004620496361026	1.042640811132045	-0.3129255064444409	1.3603658302655206	0.0501417890275332	0.46691324178412824	1.106122697144635	-0.43835457108512327	1.2131851920845205	1.0956720218853533	-1.1315675154515579	-0.011899579833153762	0.4425549177655497	0.42173607664396895	-0.18946740263386344	-0.7277755341337356	0.6382987371330584	0.6305120080871404	0.7851599642526939	0.8867404536628282	1.299260167860208	0.884778549878114	0.1858658186645684	0.8439715310315504	1.122143842071655	0.09541894459152647	0.9204237322914296	0.6634250971756517	1.1701170866858703	0.8308327560310375	0.919132552644315	0.40214307155193457	0.8765853706033074	-0.3736807705716515	-0.08028392164378582	0.7592984325064521	0.734304896766282	1.1473885011469562
2.2701923737715513	1.280011146754642	0.9106216380235761	2.684692706465338	1.2247716946637959	0.12973745471892387	2.5262902207736184	2.97986364937954	-0.6824952995578643	-1.0421712595742023	0.846836079920431	0.2993640678424995	1.2785574649926141	1.0475905133638914	0.07922124461353647	1.9386700860126804	1.450166280523266	0.9350369179547454	1.1893776219642187	-0.4861933636677397	1.602948668214145	1.6218805022455982	-0.2881758124194834	0.49957508977794907	1.2036557829471852	1.3367423810182348	0.22201684501042313	0.037117727755650254	0.3404995459414955	1.5182270206753978	0.11866341470050883	1.2010745657394992	2.2241406235822176	0.7840320672446117	1.7392548638251923	0.6261994854656395	0.7558381931237307	0.14228658805376682	0.6134704047779478	0.7773902848178798	2.0899326305070964	1.7389230496999144	1.1316354675685687	1.1825709389382721	0.857966539163066	0.3606936899588325	0.6080762413466653	1.3874226452740779	0.7371762952214824	1.0808582477778017
1.9152182330937912	1.513144409607456	1.7507164432242197	2.5378810694455276	1.6614906431058534	0.6789254275213169	1.5169252802663526	2.8933436878037218	-0.04553137429961307	-0.3700107344707727	1.0143123459607182	0.9446672024609034	1.838620701504868	0.6961235562576356	0.3003326040498485	1.6268385218078465	2.0017013676044115	1.3765787517998158	1.336505493554257	0.03237837194274217	1.8886814087231312	1.5461118107505316	1.0728889387351508	0.22506905099474514	1.6901681069078678	1.7382122051052376	0.5603281321756358	1.064915481732972	0.6989051140538335	1.4900369449946302	-0.0331373320582929	1.2844058868557493	2.3769409424344023	-0.15465558042942504	2.223025465122305	1.2313990079679453	0.3238785980977467	0.31563517437406424	0.2767313296574791	0.791907169038941	2.0896965366941624	2.221653223209914	0.7605748572199337	1.6177345165309165	0.3786546737077444	1.7180817771688557	0.9336460139732049	1.0902797325361344	0.7681758767775534	0.9098516056772492
0.46464426506884166	1.2931274459654887	1.654997251368059	0.829951368077412	1.3427602580006233	1.0775945423395512	0.16612469954010256	1.588519702957878	1.1289895323722552	0.4572767253519162	1.3483289126187088	1.3458007576960958	1.5884480598456063	0.3225257963476394	0.025704272341560634	0.4627847388518138	1.4304688106074979	1.2708101726072978	1.2239638851522185	0.8692400971782936	1.8186388512085656	0.9337840635662931	1.9326558970467689	-0.3764270085427821	1.2643518686276567	1.351648095430262	0.9779448733371521	1.358104485941471	1.1901213224539124	0.5939717050046274	0.641372929641219	0.8274699259072492	1.2628377989185349	-0.7975776772882276	1.2591263863694608	2.0825844766092065	0.18666724446290522	0.58537601723782	0.2513979274809497	0.7553943221219723	1.3123805908540433	2.0349725381181236	0.05623272032887958	1.1433657478491102	-0.40669400916268295	2.5281488365652898	0.653132866034715	-0.12537710777463762	0.651394744971563	0.4650815134793651
-0.85512807121658	0.7799955051250268	0.9049670714637522	-1.1384738506042802	0.6092586699033798	1.2276137887914853	-0.6475579151239689	0.2148342051046485	1.332132096635396	0.8675527083487425	1.3421960126266481	1.4060829324018718	0.8604141185098327	0.12893996434617475	-0.39479732583976046	-1.1022522402323038	0.347899554346595	0.40221542426523527	0.48561536056454024	1.5069497924410442	1.2977949214370992	0.1985041683730203	1.8557615299735435	-0.5132678075735387	0.16393169151650425	0.6170755826040027	1.2045494466355118	0.871026106412807	0.8957134623984537	-0.2949155550607407	1.4281694621467058	0.1056719861292289	-0.5015863145500367	-0.2772627791385315	-0.19486220166185894	2.0723439456837225	0.33977482515793583	0.788513362850068	0.5421357991773891	0.4449215495972837	0.26032800438316017	1.3181383769118713	-0.5612520376197982	0.006142710575473785	-0.90406570799972	2.141752524768257	0.1287461341947367	-1.3701512894529309	0.31352956928031567	-0.23510635005422828
-1.0248183129629893	0.35464594051788295	0.18033717767248295	-1.8546810709503545	0.11083587244556622	1.166434105471756	-0.628505007890937	-0.24975108144277858	0.09354612564127963	0.8229210015527523	0.7140745859379356	1.2027320449916228	0.40817720146190123	0.1692797155199644	-0.3368089420822441	-2.418608725150086	-0.40376423875555706	-0.7190685294399806	-0.7541877687391725	1.5761657953978032	0.5919137015796284	-0.17042607812724864	1.2055990738752578	0.07477652374714976	-0.5580469440559103	0.2516271663534735	0.9853717163058469	0.45783707872188384	-0.4079546057861544	-0.36606312270615093	1.371179245170863	-0.1957589155414539	-1.61807314619536	0.9873611163466937	-0.9808385926362336	0.8071800494246827	0.42717518488474393	0.8704350670123707	0.7089499529087449	-0.31402428657447684	-0.6237604792899505	0.32422478137134325	-0.900169205058346	-0.8349096652333066	-0.5767596013821692	0.9973227831595102	-0.037307379086346834	-1.5924697696565928	-0.09219284220512439	-0.8772240932834464
-0.2680104847564228	0.3305979584885287	-0.13652792509428	-1.0593601182731613	0.07353236527321048	0.9733500818251332	-0.1809715638463739	0.024031620293910337	-1.3785558322322904	0.6576500624877432	-0.17015974580611368	0.8944769415486907	0.5003525786169882	0.43885272896909816	0.34001307427673294	-2.9806977058123616	-0.5205079584866621	-1.2273053626315304	-1.7742548862934335	1.1036762399754125	0.08827071073916075	0.019075785263529883	0.5505924432334693	0.8316388676005113	-0.19172325374277213	0.5250028315136446	0.48826660454376797	0.7207933491440532	-1.8356758374336286	0.2861203659687554	0.3865004986252721	0.25991151490447423	-1.3520383142361319	1.708871863544926	-0.8607607459673838	-0.9057039848679155	0.1884911554779049	0.9303445448663649	0.29434602136421706	-1.26653367350715	-1.1631767600995953	-0.7370731830742592	-1.0604825063233048	-0.6539489771969658	0.3998043588248349	-0.020752823609197685	0.3478012962336643	-0.588554859788931	-0.3629937845310103	-1.133142073043745
0.32368798158465684	0.6190013025492833	-0.1682519607956244	0.1274273064578763	0.10382778472187493	0.7146119030411922	0.11020971245026591	0.12799373765657213	-1.6149179051095905	0.5554310411045891	-0.6969920901265804	0.5747685272674142	0.6611010328139477	0.8123871443809662	1.109049057331808	-2.7025101300037884	-0.33497910321079744	-0.7588370971045805	-1.8148603611070142	0.43178275796512794	-0.08844273751011135	0.48595714857000605	0.11515834243491016	0.96964825141221	0.7502203239812497	1.0284523129269763	0.12648933849062063	1.2439098963105653	-2.1907367885998537	0.7655819105793034	-0.5783606656460039	0.9765669057008186	-0.22729745848559804	1.116900116487739	-0.4841758578526633	-1.8385533502253741	-0.18781623912763099	1.0322332797267002	-0.6347966502624534	-1.8147214698253187	-1.384006292509361	-1.5914055276042869	-1.1593172354446015	0.24793742390426804	1.1571551708073033	-0.496717423512504	0.890943543293566	0.7444022437433886	-0.4428191987194316	-0.9587787751601335
0.09037002537877058	0.6948710237301056	-0.154148051608822	0.4879917746163496	-0.2405069448371462	0.4166468199574052	0.011426282366798353	-0.38142054059224145	-0.5766964941864556	0.4145698094128694	-0.688033373431577	0.20571640566490504	0.3635978688082846	0.9763410116744552	1.379944499549731	-1.905366141147004	-0.24599766585451505	0.16736133578700327	-0.785969998323349	-0.0523637078289204	-0.13390294608953818	0.6974727827934593	-0.17873378287407488	0.302342654862427	1.081840664011092	1.145551913190781	0.09227280811013303	1.146113348028482	-1.1322479463556832	0.31029737119630596	-0.5609853609931142	1.0450700404594622	0.5922708265277571	-0.2640502531042837	-0.4617663424945265	-1.509893483820182	-0.258681656577132	1.0637168653258962	-1.4490425132466502	-1.536674145431189	-1.3610651125237758	-1.8605355357580733	-1.1050496680964852	0.8636579772826672	0.9602848355605257	-0.608310400587884	1.0875066952281884	1.266640076003218	-0.3681782843713033	-0.5311363392187093
-0.5177685038001125	0.07397455455860982	-0.06107188283716512	-0.07123423124160347	-0.8226916582071985	0.03382940576142397	-0.30084620017028546	-0.9915333358237363	0.44475683240868336	0.18147762909992748	-0.48318533387678025	-0.2953848723939064	-0.26221572400780485	0.6316125078943782	1.1343800214797928	-1.0237833003317354	-0.21688249803905812	0.7085136236420989	0.6094054216224892	-0.14632813604963796	-0.2587790777470413	0.3569494208844863	-0.38107567175029244	-0.5368475473952669	0.31184513780285056	0.6759657851929123	0.25253339694436505	0.2101133054581817	0.5307237365046993	-0.9224396063630701	0.3444937458601631	0.0879941615994033	0.5016897177918201	-1.274933175439842	-0.7158720492074226	-0.5248643021678263	0.13940546456685543	0.846994880212546	-1.5213720390641265	-0.5887990465043242	-1.1522838373931859	-1.3582734418995284	-0.7197974275269645	0.6097883247655116	-0.023029964927182272	-0.577657876376736	0.8605157936538879	0.7155605062264614	-0.10438599933942604	0.03878680763262809
-0.6177084347502386	-1.0677086094016295	0.2961638508684122	-0.6576355690632244	-1.0323967498511075	-0.5111841382141972	-0.54768567875286	-0.9739973156307188	0.48631138025311005	0.059111989456372915	-0.38849878927542986	-0.888568097884844	-0.638526273009065	-0.15525228589551457	0.8382523437669996	-0.3117151167404825	0.07114075544583232	0.560942788888235	1.4738830688011788	0.0929554897114978	-0.43618296838077464	-0.2696586633495663	-0.43225034180545224	-0.711699576334404	-0.821724911394295	-0.032207730291224645	0.47432635701116205	-0.822017912823909	1.6569532008232117	-2.016387739726411	1.061453641549225	-1.2887367885773489	-0.08931134157123723	-1.3747276709064067	-0.7684266297521225	0.14505198228102784	0.662816739552778	0.36464803571679727	-0.8243753645069429	0.42256610323098026	-0.8443676405832846	-0.42902809162701894	-0.05676413025038988	-0.05003080088942868	-0.8897103427767777	-0.3752026614345684	0.5567257872115264	-0.11121382623996284	0.40050269403662175	0.7660266273663401
-0.01574362188508355	-1.8665309151185354	0.8223393699875586	-0.5724679617315147	-0.5239121117412879	-1.163147598605694	-0.602972548707828	-0.3296563782600953	-0.00728604589598345	0.24396635713518877	-0.3010984888792403	-1.341731427606981	-0.5484964180586696	-0.9024309892939539	0.8022270111811052	0.18169728447645703	0.6502675429027283	0.14921567446672968	1.4234517498808676	0.41247088414249194	-0.5081382656902697	-0.5418139106202611	-0.3457010020799338	-0.019060743415663276	-1.2641068912943791	-0.4910649663517298	0.8129801284112605	-1.091997010661012	1.7539578056922094	-2.1963509043481957	0.6807905664623582	-2.058413072726883	-0.41714612858790284	-1.0350666570000446	-0.46408043235614443	0.08428713823578625	0.8283267453153991	-0.1796989317950346	0.059585868835531464	0.9395585807904824	-0.5974183334557129	0.1926866680849628	0.5094931635590269	-0.23410837419065422	-0.9252614942468156	-0.03470396304651964	0.4796728110401792	-0.29907085260595984	0.9596253879250843	1.5207956909475766
0.5960806129196408	-1.572525466624856	1.0265892318142011	-0.08195173631804735	0.2998015284095281	-1.6147529463249448	-0.5030566207155935	0.24643751528408558	0.037794767004999	0.5905151577232839	-0.017404644404968014	-1.3756940391560741	-0.418888533776282	-1.1234192257273492	0.8293995380998646	0.42113964848235647	1.0306344003437211	-0.005597040931847968	0.7292128040017795	0.5155068773957859	-0.45882139318044707	-0.03783367785096433	-0.2563714676106312	0.8818086350880766	-0.8284181815708987	-0.5171076984527371	1.2439700960236857	-0.5251513940989833	1.1460651188123638	-1.5299474188804687	-0.5646682319603656	-1.772330541929616	-0.24649709212226942	-0.9475482725722096	-0.2030568662928703	-0.35037847439645653	0.534948841143174	-0.5268243154122276	0.5009701563475717	0.8239752642807803	-0.5817831385733735	0.0053376176222591516	0.5871849111000124	0.2544436340918489	-0.2487659161544555	0.07477365246073267	0.5551450732825866	0.18929108855950902	1.1010402284302672	1.8629579913211902
0.5290182772221003	-0.4222483156329866	0.4784599287783005	0.04727625698525646	0.6709488508621844	-1.474534100216951	-0.35702716433992077	0.23504341241949853	0.8147632006490884	0.7439498977274038	0.27656482584963393	-0.9189115437464581	-0.6765266795745768	-0.7804770745323265	0.572314152050246	0.2877439939159615	0.6465115686189854	0.07875418300858478	-0.121464649680787	0.2527633913192641	-0.44732507479046124	0.9885373337858162	-0.20284753609516146	1.0791337587837206	-0.21953574193102632	-0.2734389825348675	1.3902321383620344	0.24654464970360548	0.3780258273591399	-0.7584597909046652	-1.54185656270543	-0.9437588522647425	0.02240153976779368	-1.1260169623335814	-0.44304975443330097	-0.5628186428335425	0.11876539555038389	-0.5490161507724715	0.3556275669729526	0.31975782916335665	-0.8334296944121	-0.7881855280425565	0.15161411631821536	0.7153123866654154	0.47108119853113034	-0.36784974268399245	0.4849691603516301	0.5808957305237118	0.4728040191301555	1.36672277685065
-0.07715897595539795	0.4633459042508438	-0.6382677236337149	-0.44371961000225835	0.3073418809039771	-0.658934379891049	-0.3076086792708984	-0.1650989446918403	1.3717517939853865	0.6098334442536867	0.11858637960054115	-0.20879329917611994	-1.0675730102941465	-0.2792235501872763	0.09078018395732275	-0.2562053428777842	-0.4876137866765929	-0.0473162577577635	-0.8632249083602528	-0.2474249388687198	-0.5398904935711412	1.7613401006328533	0.009881183073354153	0.2854717579246729	-0.008004120888560404	0.020423815808169803	0.8257532707676489	0.6896094546342726	-0.3150042113330538	-0.5004970445870448	-1.3870903936399863	-0.4387680181085196	-0.016122934722134913	-0.990535884156306	-1.103212575222523	-0.3238795625021281	-0.08013169753794896	-0.2767011969772422	-0.035063644457441714	-0.24027375311089882	-1.1783391900147553	-1.4902029717979715	-0.42819491463218057	0.469618812332167	0.7733501377523092	-1.0342638392567094	0.13259371781574333	0.2744012570785992	-0.668661752805543	0.16289656866983596
-0.4637648158941047	0.21521427816683145	-1.5479106792082586	-1.0051649563961875	-0.23207953211794247	0.41306167430921265	-0.4741672543091472	-0.42775942884940055	0.8695565602155837	0.5038166265222322	-0.5875745623369639	0.39824090188784833	-0.9235476617782971	-0.04261380818445976	-0.14445492201037838	-0.9493672485363196	-1.658735080031732	-0.6242728316534547	-1.4391192697037503	-0.6379412428348196	-0.5205755289154356	1.6496153074451492	0.5784838951452482	-0.852384849810928	0.03491539572232112	0.3179717885171689	-0.2754722088375122	0.842119202466313	-0.9398911206471379	-0.6703140871163127	-0.3507265034583411	-0.5550477899033518	-0.2653232582569102	-0.22161196213097814	-1.569909062965553	0.11730721892444176	-0.05593891260381372	0.18799747434635156	-0.2687917061443249	-0.6622790695466855	-1.342291077401285	-1.5632724563618363	-0.762175514926922	-0.2788922424522165	0.7289619488361041	-1.089535013574896	-0.33329988305909936	-0.4685552296676464	-1.512918671895151	-0.9880055619506922
-0.14676767949711722	-0.8125617661565538	-1.5595545398664739	-0.9658075976240041	-0.10588668777360051	1.1265498157159548	-0.7950388945070723	-0.3625924688061229	-0.32161573194448695	0.719176923688637	-1.2951290466231549	0.7263000881127282	-0.08695537038931357	-0.16741519439632924	0.17676385832121885	-1.3052693124554706	-2.0449994979757893	-1.3372179186585944	-1.7111563388855724	-0.6170332478744335	-0.0947044803476777	0.7327249817141401	1.3483541431345403	-1.323133576155425	0.4193790554693668	0.6869587328717239	-1.0392221527292889	0.9879993763376826	-1.3911453095020327	-0.6662478038515399	0.5271520824354512	-0.7626149564245942	-0.30149237810414947	0.754344686843599	-1.2932761383421498	0.3730590136984186	0.026000632664790337	0.7202130483143847	-0.2297586924849919	-0.911653918636581	-1.173789692907896	-1.0204994773670664	-0.8011639031532979	-0.736301714792146	0.5968882648399951	-0.16028684503393698	-0.6484787005604201	-0.9182633010156607	-1.3874229638872617	-1.3229440192648054
0.6174941525575984	-1.4008042279401434	-0.7367943166082901	-0.29444835642193623	0.9262732574124369	1.2215524713549946	-0.9371191555319136	-0.14599763079723269	-1.085219258732683	1.0577254575776023	-1.3897375703387194	0.8644307998477421	0.7413760347121181	-0.483900648071337	0.792340044775533	-1.0083892946725324	-1.423644538895451	-1.661860605651319	-1.4000212016318836	-0.20485297888340348	0.7091624480411018	-0.27657162142988984	1.8337435859269007	-0.6855916201187062	1.0324082627734796	1.1073628406235583	-0.7075528499663641	1.1371483069273363	-1.406531124047429	-0.07032811761359387	0.4926258034041759	-0.3368511733640473	0.09169661747170815	1.2426415599981901	-0.3333633454633923	0.28356400792577857	0.19448377481570125	1.1625968808350673	-0.05941521566305999	-1.014826501507363	-0.7627826764952672	-0.22704092449704544	-0.8008899444397495	-0.5589927715768251	0.4156865341311042	1.0021210652450945	-0.7108137363688114	-0.7991049168118425	-0.4180806866199264	-0.7870500687704082
1.2501480796221185	-0.8334336442088847	0.1494587695217905	0.4495846531206124	2.2226149572844247	0.9962997497501037	-0.5288739319968278	0.17677625232853664	-0.925223001000807	0.9818710185085806	-0.9490273807238444	0.9578122897033382	0.7843094778870482	-0.816879506080672	1.1585693572613236	-0.2444529814680891	-0.305245749507556	-1.4368605480425771	-0.40652508939711357	0.24048213465903606	1.4381297888136364	-0.6731361140155727	1.6737388625966438	0.5100365665548643	1.1342158319214224	1.4040888133326614	0.45458889714182044	1.0473065102381052	-0.8978502784151716	0.895224809043358	-0.24039309157097932	0.8190389766974565	0.6996481515073603	1.0790877791116806	0.6924435131510065	0.009680170576388064	0.665491654616154	1.360623414887689	0.09524918624559636	-0.9774442729700843	-0.32610232102935083	0.5102014136664	-0.9578127476991354	-0.2657619960838284	0.07769640406857854	1.1495098047679613	-0.5995340289531861	-0.5617497881895847	0.5733625923080377	-0.027782107971140873
1.4994273953417823	0.2920954744229229	0.3697089617736113	0.7854369558589438	2.8446597173855306	0.9318686894108571	0.3799065139707107	0.8414554302908387	-0.46400762971287135	0.26548495209917333	-0.6734714735642469	0.9912362542255085	0.16597801991964783	-1.0912636873688737	1.0906712398473677	0.431166501289691	0.5781929501000408	-0.9814907443967602	0.8925216542482335	0.3352834949873063	1.601868486690603	-0.3488617146388451	1.0212891173594636	1.2259064993270212	0.3065992549318611	1.392185858761507	1.2993849045825216	0.6708844020086493	-0.1631896698457841	1.6120156718652165	-0.8328346821374614	2.01220866379904	1.144798954611336	0.7537237754332526	1.1802069738196195	-0.1319882102484797	1.4284790351178738	1.2656331322453298	0.23930202002131626	-0.7644747815689268	0.017495932093036046	1.0678272404723306	-1.1372740342975585	-0.47456894181915593	-0.3233743524657438	-0.07638502148165169	-0.4068970930960477	-0.6960576786177054	0.8732175249692403	0.3411988494405874
1.5198618205666758	0.8015961522737531	-0.06474016735562227	0.7150649001262857	2.384934375973569	1.167254156047983	1.1447273918049445	1.8520013234507553	-0.5011293941262405	-0.6489464123685147	-0.9925561171728944	0.8578349074354641	-0.18626049993863666	-1.2592570211405778	0.9425146088826368	0.6180696400459045	0.8767535994183745	-0.690124729149891	1.8243523179498302	0.041321342727260076	1.1565895122143555	0.20253466191725605	0.4048252630225804	0.8943483066996524	-0.8872417305055785	1.059735143399745	0.9788659680411295	0.3166916207895218	0.36120513024390755	1.7177643291717835	-0.7136679833993512	2.392373970675381	1.2414242919225569	0.7608308906101597	1.059015614344527	0.08076621991014316	2.0137833469513002	0.9765662225867299	0.48221130856644995	-0.3271337966941559	0.3336776038573937	1.3624834653574562	-0.9805019948099233	-0.9780423327175766	-0.4589931282384299	-1.5901361278343387	-0.12923859250884479	-1.0121448687229864	0.5422234253266115	0.3650792307459275
1.436312574859545	0.36976212116552987	-0.461842560455015	0.4690880961162488	1.2390618240858666	1.406251077500197	1.0057865087561226	2.569257047846229	-0.9344592922374927	-1.0588297445436865	-1.4537592582226435	0.6088103318643305	0.32747102374202547	-1.2845162132690717	1.0823072806266694	0.4738728455566219	0.7677689863579361	-0.6383664998373197	1.9741378589227576	-0.286426684840738	0.5473071737858294	0.40726745605555914	0.20895935345775352	-0.08670870941539394	-1.4286632008653	0.585607652350444	-0.12457906990267262	0.26060734619153075	0.5304998868786398	1.4544287211427185	-0.06286699141761662	1.729397794013371	1.0491967906183426	1.023704093189511	0.7781847825706832	0.5942171837960178	1.8553792244538572	0.6296014886540301	0.893950947706593	0.3347991510445321	0.7350906138122678	1.3131231037867104	-0.2609659487607629	-0.9223589514215674	-0.1561958725235628	-1.9135454742026017	0.2658401988801708	-0.850197309607762	0.2446381048765954	0.5422609555698568
1.0953643802338369	-0.11892504257933154	-0.19581020875032595	0.10225635272268628	0.15365747784757566	1.299185652263195	-0.12478362895086381	2.1757322034798325	-0.9543177347459484	-0.7303250414968434	-1.218261308775412	0.4905864957062954	1.1842361531542882	-1.2283972348891923	1.315220137767079	0.5600013424756592	0.6243881992385536	-0.6193533837471494	1.527734521438616	-0.2651361385906609	0.24635764826288967	0.12083630979484107	0.3392943292822945	-0.7812342090175998	-0.9501283313230667	0.176110192848764	-0.8229853014743965	0.3429666594097388	0.5697505223572121	1.3404494016462787	0.5153348737854885	0.6031821790065982	0.6895284131166123	1.0718326881063043	0.8051295553392586	1.071714944328238	0.878600865463372	0.2523009156627278	1.3835941330983623	1.0968054078181138	1.1986603859814502	1.006286530387613	0.8603644276388879	0.06607703861960336	0.30630564318222253	-0.7568970343745275	0.7032744535120973	0.028135256118334655	0.4559879356207853	1.058095693874042
0.34285950978733276	0.23222764853778563	0.6364733740932468	-0.45271069935545655	-0.4238128735540952	0.800836559832649	-1.399433459087812	0.6186645850833647	-0.2042994988952537	-0.1296148376793996	-0.10576559679233045	0.6308396903236739	1.2837943448008038	-1.2087085077730424	1.0080294402640835	1.2468581224238406	0.6252103252605596	-0.45394503357934324	1.008265862498079	0.08877235659147396	0.2843365311443228	-0.3304262993528812	0.38720587483552726	-0.6097489524701772	-0.09824319202105813	-0.11302290291552551	-0.45497822106926455	0.13248165239295517	0.7076408378709532	1.5358158161577755	0.6393542596551514	-0.12399847994050416	0.22964437677966024	0.668346014596882	1.1362195332552578	1.1035719740107663	-0.40652361255674535	-0.22357361489463576	1.6571947527293154	1.6865881434410759	1.5548872007223515	0.7347613397012043	1.883726719124473	1.2342228712235646	0.42586806572491537	0.6350406994778992	0.9575192130978266	1.0165992104382298	0.930641838031992	1.4105217979883
-0.6105862012908531	1.0515957285564157	1.3179382392529249	-1.0153830197496485	-0.5880317135116196	0.12250340349733105	-1.7072622522546512	-1.1458219313327747	0.6553149345357505	0.06643034413911206	1.101397200528596	0.7577913417824175	0.21630510438571884	-1.1580920220265343	-0.1678549061914313	2.256874453487357	0.6616026233892506	-0.15352146205648892	0.6841391659811497	0.3373089180703861	0.2724162164572423	-0.535614865261916	0.05327147532759867	0.1809737387088797	0.238440243655492	-0.39697465272255694	0.39948136884245805	-0.5200509369545595	0.8313390860204346	1.6160980237328064	0.3956382911912526	-0.03589154282175401	-0.2634843416700151	0.07531534664319449	1.30545828516316	0.5281901410914407	-1.430588421711623	-0.7946443064544819	1.3311549624689214	1.7846548011547192	1.6394252385870327	0.705889199909763	2.256943971842091	1.4264408480094941	-0.011109550744027207	0.8005172672651338	0.75986320902979	1.2930671094289576	0.9927199716297449	0.9235332722703391
-1.2887484901944035	1.0268770775837255	1.2411288724821465	-1.1231357967867703	-0.6996626901850094	-0.5451636724640194	-0.7066101279803155	-2.0308632921189993	0.7362905745506677	-0.3877943894565493	1.4997853377400103	0.4109798365242019	-1.2388654459233694	-0.7206364999715171	-1.7352729455109779	2.8160154255999874	0.5277909522351295	0.18868610984487916	0.3091193200823505	0.07706378950121351	-0.13086691231655379	-0.3938392150592361	-0.6114679608568876	0.874278121744053	-0.11899331333321893	-0.8078273121628429	0.6304481569933756	-1.2359916718910282	0.6014286768243715	1.0348513655681764	0.04279798142701889	0.5424397103451014	-0.6669470599337032	-0.31793028360518655	0.8893359939265922	-0.3900262318741398	-2.0514848130922743	-1.2918362686000373	0.24407095823290614	1.2292715307428128	1.4076667321381506	0.7511322849397376	1.7112536363964916	0.36860371507904033	-0.7221529389121678	-0.3826521227340641	-0.0012489569719655528	0.7537606619485845	0.2965940409370153	-0.4213535526482159
-1.4176415594827427	-0.41770129609462475	0.4924385630092449	-0.5302641876169069	-0.9646868767760807	-1.1274108839359978	0.8212874906528596	-1.85305607668651	0.045063500483079146	-1.149612766384764	1.043144039068111	-0.48377951917781453	-1.9402176095117938	0.3906642689497214	-2.77924613193491	2.3062743146705853	0.13974198246303243	0.5310941163114273	-0.5065431421166735	-0.5813128092940477	-0.8289771614952007	-0.16206501166844875	-1.295227717526029	1.001275420299977	-0.5753305424945031	-1.3167069531815188	-0.12236629851405698	-1.4789723131224832	-0.10374582452249875	-0.21071818489543528	-0.3313735299342203	0.887062472233386	-0.875145521964351	-0.4655522532893219	-0.005459195108681181	-1.1233963775372535	-2.4234595555061196	-1.5134128702844964	-1.2278000965507314	0.18903351535787385	0.9031256059606688	0.4943964015691767	0.47301642025695606	-1.017847204087773	-1.2282538447164675	-1.5816992300061177	-1.1121219196468697	0.09998844625050696	-0.7841271881060909	-1.813266329916277
-1.1730613115213773	-2.142357554594796	-0.2954440202814297	0.3596722193122416	-1.2811888801338527	-1.524627663046429	1.6876812230348692	-1.3328663090686061	-0.5116693332121982	-1.6525011169887656	0.48511122698673387	-1.358607824693776	-1.5424757337874095	1.8547616326931424	-2.8190971964640195	0.8291053668091768	-0.39959946853790795	0.8388119181078117	-1.707207284504306	-1.0477757257086509	-1.3830703747071327	-0.16579267868695718	-1.6614673529213941	0.6608224114007495	-0.5232111887899327	-1.7127406433236818	-1.1048841867426922	-1.0933939661369672	-0.9511102786351817	-1.4475695287252306	-0.7598455328251322	0.5174510817661813	-0.9069544285856611	-0.6407368690778193	-0.7997089033580487	-1.2896959205708272	-2.521506108253793	-1.4354015081985516	-2.2499736473826637	-0.8603473141879463	0.19058596204668315	-0.14005486007031195	-0.7935893650085696	-1.6348490228907924	-1.2794554152703512	-1.4231363946568036	-2.0541550126758263	-0.03084459629533525	-1.5328395405544482	-2.3392213192132476
-0.9226207805197265	-2.382616932133474	-0.6167928668311382	0.7665484240466367	-1.4252917109925571	-1.5652428159988223	1.3668925428786838	-1.1351730280739663	-0.2575110901403297	-1.5533536013659124	0.40378987042627046	-1.4932346502577982	-0.7006460353805348	2.734437073821455	-2.2258552267780396	-0.8352094603573459	-0.8764109572032597	0.9764490057721169	-2.662814254991239	-0.8243278657498805	-1.4639192949182838	-0.4720722946481565	-1.531125448272734	0.22822301266598338	0.02115524679803633	-1.77792454660129	-1.355474069210636	-0.4117571923786852	-1.4205404586629418	-1.9046896954038723	-1.1143188277990688	-0.41105584062569733	-0.8861504431599205	-1.0049887452352997	-1.0159022026197173	-0.9572550701132517	-2.0683563163231677	-1.2225380791940716	-2.150245598443444	-1.402302326383226	-0.6126220409578891	-0.7308485380619544	-1.3719735070274102	-1.3360830437009963	-0.9741046852468086	0.0916599424095772	-2.2952190945607662	0.18965097859899677	-1.586101044863318	-1.8318939558504994
-0.821753861474673	-0.7906342986292558	-0.5511914637783537	0.3134155834362405	-1.3216194626087712	-1.2193579856558987	0.3581868003091394	-1.1665648023621207	0.406952490664389	-0.9233170242754437	0.5415741283693708	-0.7947360466473181	-0.24100807506295988	2.254215413959624	-1.7309689601439318	-1.8341223389294081	-1.0856046622392945	0.7653335839732323	-2.691042055047759	-0.03886273649026388	-1.1651920692839701	-0.8194741125995562	-0.9733887800082892	-0.07342452546033688	0.5375891312386168	-1.500855540847656	-0.7619863113576301	0.10250313295289083	-1.2912808933354005	-1.411384036849275	-1.0933288089222117	-1.2688636992241944	-0.9064043975966817	-1.353234711696528	-0.7600251345158071	-0.5663591116785016	-1.0302989783631402	-1.0107871133138926	-1.0966126930119373	-1.2393997319730834	-1.2781945943696582	-0.8089157042170946	-1.0186649655454658	-0.8871029022978192	-0.5699856392674526	1.6052892099128173	-1.7017139743062815	0.07584808548047235	-1.2031305279534792	-0.939363480279193
-0.7505038957028586	1.0026179690560386	-0.5494871717875436	-0.5509943240589754	-1.1167300979244952	-0.7737173837111265	-0.442798705907961	-0.9289370819295575	0.4988776658875221	-0.17756721374652873	0.2518943516772773	0.03394403139903226	-0.3587752353516213	0.6596099202908502	-1.6015535536038654	-1.8702205974802093	-0.9329241620732196	0.19287692692876268	-1.7128011992121217	0.6427857671976763	-0.8640386228525201	-0.8614401012177376	-0.3062955707484566	-0.23782630608374858	0.5726459289243594	-1.111263914256486	-0.07135918154894634	0.21326933147177934	-0.81805363385605	-0.5040507625701814	-0.6044257217859915	-1.4973432049714908	-0.9418194613616754	-1.3367788713424706	-0.5626123776147687	-0.5336104264050442	0.025809708743628274	-0.745936299162534	-0.06846050551489215	-0.6650206239201899	-1.555493167761573	-0.44294247141441284	-0.19331191481506046	-0.9441604951711481	-0.2746951254824212	1.7380908948014568	-0.705771714925373	-0.6284338665870793	-0.8792024528446593	-0.401881866318993
-0.585976081207169	1.1303347118513851	-0.8444979525432716	-0.9899012224129714	-1.0103256669591103	-0.6166636552512033	-0.6160064718580412	-0.3466488085393051	-0.31752184510736586	0.15605026449951664	-0.5602679023253672	0.20687356968265636	-0.6627553378860847	-0.8308339051235736	-1.4269305320229502	-1.3098222799620929	-0.4922588139949119	-0.47604834030039905	-0.3615853367252198	0.6671656180508105	-0.8064215966123149	-0.5131353911161238	0.05493302662214584	-0.24826911118505843	0.09609638908041009	-0.8777492786310127	0.033896114372938234	-0.047303286657105204	-0.4206287503824993	0.12246069595018283	-0.049030464062070525	-1.0533401629946526	-0.896830935258886	-0.8571425279363545	-0.7379211364107546	-0.8872833393592567	0.35614674468093527	-0.3106293398491051	0.03664987493413487	-0.24294018145495117	-1.3802693601556124	-0.19407628947492225	0.31860266869214177	-1.348320016385306	-0.16463010331233188	0.35083221845753254	0.02027016252581742	-1.357320347724001	-0.7884069686981211	-0.3626144717338811
-0.40065767867049873	-0.3761277714640737	-1.1643719304361477	-0.6091314223205514	-1.043825589916766	-0.7972237709713081	-0.4329332345491568	0.05862390248364707	-1.2551423437129265	-0.21524198105496317	-1.2089992130796894	-0.315514040807581	-0.7692955410727516	-1.0811552590740108	-0.7431133075517062	-0.731398088597663	0.01933372325415679	-0.8495133325337856	0.5741272628089118	0.12677439264534976	-0.8629867970193714	-0.08697044459883282	-0.11287030411673556	-0.008667195508430692	-0.58128289444995	-0.8559213999673198	-0.3672224750689873	-0.5210436383469272	-0.23728761249551414	0.2068218767000734	-0.01061010699602572	-0.37822389726755506	-0.7194144021497917	-0.1698175687793591	-0.9993970307077843	-1.2389545447213037	-0.13593608618230596	0.20919827042946848	-0.6688359888694718	-0.3005679017123513	-0.9377407774691526	-0.43072248391802975	0.14326341540331436	-1.4813374222673166	-0.16744877961594282	-1.4096436788682933	0.16049292233674212	-1.379266844104062	-0.6714236406224051	-0.40709785059839737
-0.35862958173901466	-1.567536270302577	-1.0416853946836486	0.20897408942009718	-1.0728168352283407	-0.9157085430106476	-0.33081634315774433	-0.1636408311892694	-1.2368713836402108	-1.0387080951025078	-0.9918519554952969	-0.829601106899082	-0.6239495181340426	-0.07468419513201693	0.26260627931743385	-0.3859653973617096	0.3645116377371054	-0.6946196744974178	0.8148694023389538	-0.3937614524192897	-0.6953226101635647	-0.05195101206646397	-0.6390021817892167	0.4198755866867344	-1.0709492204385573	-0.8469080300883505	-0.7045559431590206	-1.0014749819441509	-0.018147608662403572	-0.016913756271359513	-0.5652298739710043	0.04060100199346898	-0.4488189147878253	0.35721194501573567	-0.8059457194695971	-1.1042093503567258	-0.7076780705524449	0.4850261298990954	-1.135079703943339	-0.5654143777441092	-0.4356861574687367	-0.8402847331423603	-0.2940353368995021	-1.0619893502992626	-0.09065085312994849	-2.160791429120998	0.04398992772154529	-0.6803749799122103	-0.23877052030827167	-0.1582898488004823
-0.5145021127640643	-0.7898666654485409	-0.3381812923925622	0.7690702852862448	-0.94715849755919	-0.5676147056525358	-0.3570912182320708	-0.8032598548874588	-0.053422587670608576	-1.574635050100785	0.0015505954571208786	-0.7226411322161075	-0.3057339240382409	1.1372232513118714	0.8388319744409469	-0.08429977326909827	0.43637344297476854	-0.09609384201936763	0.7101338997791694	-0.47820208334691305	-0.144387552305338	-0.5840794367943519	-1.0903547917492744	0.6602428870274772	-1.1118130615678354	-0.6234880164231077	-0.6705731225530882	-1.263027185630405	0.5416857032559513	-0.21983271902307377	-1.025202078312646	0.07668218850312657	-0.16489245024419133	0.5122824805553187	-0.05250827876926325	-0.3154002541831604	-0.5768002914361285	0.24177316228404794	-0.4870184737869809	-0.3597904036696533	0.15609299816719507	-0.7848635650336324	-0.19701115879640832	-0.34637280139175425	0.21080662228560546	-1.388347527654004	0.2796243853392461	0.02893253635267983	0.41557496077108785	0.3078604401562885
-0.7912648734751452	1.374339306683328	0.5925201907291419	0.7601574883849948	-0.6968238818471945	0.141408684956922	-0.2075398149429473	-1.2407046665297812	1.4435520794131513	-1.1640155363959257	1.000842240362431	-0.16177149337578425	0.20224627476068727	1.497571751615843	0.5096283510126298	0.4331421598188375	0.3131148815853126	0.6343015073068046	0.7419498937719576	-0.3022718123499881	0.5552288731786381	-1.322073576885825	-1.1624070625977796	0.3048764240346283	-0.701636130994134	-0.19743852925184432	-0.4922534634840053	-1.1869293941194543	1.3848036432015116	-0.31375254245875167	-0.5649425542319306	-0.03496828083194876	0.0917483068224669	0.30442203842690446	0.7273674485277858	0.7901346470404923	0.1692623007882076	-0.4323249899904125	0.9710373933330918	0.7092335369750268	1.0125370696869793	-0.10223366736201307	0.7281191111334333	0.36983523668392243	0.599145469171985	0.27964645895487034	1.0668311238990935	0.18691588954312152	0.8704603342302256	0.6346107478211597
-1.097167677075244	2.6883343079433417	1.2324973474405598	0.4614241245419027	-0.5095504064111478	0.6460070529108276	0.28585468209059667	-1.163106045967173	2.232049059123357	0.12296974933947669	1.4003607222817438	0.15387071743465222	0.8887740048032493	0.8918988777201471	-0.28572764789551475	1.0840233078405694	0.16523592044694138	1.1963279185995446	0.9668267557233083	-0.35296342488118104	0.9428460543893421	-1.619660621436184	-0.9348191801993362	-0.5881943953486398	-0.121951551006178	0.15668305396534254	-0.49706062333932677	-0.9045329589897301	2.0243477181102594	-0.40204202160014607	0.8436045220443867	-0.04045274495104548	0.3473682597023342	-0.10554987862996029	0.9266978889795016	1.5676625742297987	0.6623142354779098	-1.1321161791185013	1.9839828625567189	2.1884912077589704	2.0408573434817687	0.631819837868737	1.867174946373314	1.1237902712895824	0.6744299082166649	1.6876328578083541	1.9036408301892804	0.03982771275074116	0.8252517726201024	0.6290642760547226
-1.3551567290832087	1.7344880792783681	1.318341787735927	0.34735633927778164	-0.5134346099554867	0.5179203112485123	0.8620045119642484	-0.8070106714959865	2.0418115575963043	1.4558707545743135	1.3092337985694653	-0.15635062971307656	1.4955015360114452	0.06693450280683864	-0.5551433896124623	1.4553035858340417	0.10485985168224413	1.4957506883333347	0.9799169680624439	-0.7909326951012406	0.7218530835174967	-1.1206828635531172	-0.7123762214885759	-1.4123976526109991	0.27448773641554947	0.1612207806109573	-0.6493138807033778	-0.7071266247699941	1.9160655747567081	-0.5432698639122474	2.2438705467774	0.05923977024349582	0.6400016911705861	-0.4674528665670131	0.5483247265291872	1.537500004761216	0.2809467152693849	-1.4948505205607796	1.615050838670589	2.9879808434297064	2.6820081666096303	0.7222097052134252	2.241519102828748	2.0059572459572497	0.20455144454585597	2.055029254276196	2.0307835137468673	0.2683373680439648	0.41800074970551526	0.4214251551699834
-1.4207693748274874	-0.519867103087659	0.939113415573347	0.5941709912446094	-0.6056637143892373	-0.07927247193135048	1.0767415674828507	-0.498312771963667	1.3807459899247454	1.9810803344092536	1.2264602725054434	-0.7339418723431915	1.6498444497468086	-0.2379182316153441	0.18268504188607013	1.2293368266606837	0.11836835822195584	1.6582958619015233	0.4115389763355397	-1.2181536342201964	0.02112500620084116	-0.11358355524939429	-0.6440978751507345	-1.556313847623917	0.4284777588037226	-0.17674091233403613	-0.6600040102547707	-0.7233924999206085	0.9402264400297187	-0.6806929882972963	2.5725738985059157	0.09241950577901296	0.9182575468279914	-0.5256845525251204	0.18487782364067157	0.7833134433359055	-0.5957372502825069	-1.4669799656540288	0.20030584065594115	2.3030187489722214	2.3242094070680173	0.12248982795432442	1.4686677694478212	2.7111849168048456	-0.44892116274875904	1.4792075332607408	1.1719004661097052	1.0534072181277712	0.05706477709149279	0.22169340602887458
-1.1000445875010045	-1.803323920177009	0.3329874623260846	0.9682420526971423	-0.5350894281147928	-0.5975829732954178	0.7686200935589858	-0.2043565108740826	0.8282011922260343	1.6070419921151662	1.3443235959562934	-0.9582488014728097	1.2611731201353118	0.05506621503332395	1.2817722061043435	0.5485937675553613	0.1260011218596675	1.8478849225001277	-0.5928671811824139	-1.1365501895250982	-0.6920864303646038	0.7111112533925242	-0.5745415013497632	-1.0216597161622596	0.6647763838106148	-0.5378468408738707	-0.440967564897201	-0.7402381883289783	-0.4423512493535809	-0.7662594410585515	1.7091185076547226	0.0013497671611489668	0.9956821399791206	-0.19233899773294352	0.3076973141502569	-0.08084411791667187	-1.0095861631259537	-1.2146614981580437	-1.028014371277817	0.4096852128655017	0.9886332388340445	-0.5424973876333926	0.13382535539079274	2.6813646390098484	-0.5321231261472117	0.7221431534949906	-0.18615766122792488	1.7529382407498306	-0.027971292674549557	0.056477134274784936
-0.34909599172770256	-0.9948040558922979	-0.2936333172308174	1.0999303600396786	-0.16850643260553744	-0.6918356443832728	0.2009969509065394	0.28687364011516314	0.4739659135631137	0.9854984734404739	1.3453511169072483	-0.6864258200353369	0.6426653125612736	0.5157089820471719	1.5504800318648573	-0.101127494124954	0.08176979288927404	2.0219024964871353	-1.4246970381301909	-0.5639387104713914	-0.9622475314050132	0.8756213290847464	-0.2900982466352261	-0.4078277434339093	1.2449834819773207	-0.5525149315689645	-0.23622941449723067	-0.4506403984627467	-1.5074633796106396	-0.8211796784443944	0.5451245469396817	-0.06751163253935127	0.6641258872456625	0.320226024288424	0.7162278223397677	-0.40860405206911565	-0.5077958701925694	-0.86315828141949	-1.1968536382404333	-1.4915199991230568	-0.5116032505137138	-0.6718083827312384	-0.8069215408692242	1.763945869544296	0.29185295117166943	0.49184459695234073	-1.2329171339193774	1.6109362914950445	0.0006470575190136078	-0.17905483182877102
0.5805335536688988	0.7953395989312946	-0.7542361966810299	0.8080014708834069	0.3458947013095933	-0.4771261760064692	-0.2428350031219407	0.8835810988285648	0.03540864412674791	0.7212125414750437	0.8607860405277247	-0.3441989072912001	0.15107940107158038	0.8038456578360725	0.5031325364050512	-0.37429322954519073	0.009940570299190533	1.864577345786488	-1.5438993960040486	-0.07271725784277647	-0.6664341672701326	0.4804385155408697	0.16875445862001884	-0.26151128065273693	1.821165053475072	-0.10497326310958845	-0.25247290423262014	0.12907561755228614	-1.7880475833829195	-0.8221884789046487	0.001350578187318177	0.0032010674356454318	-0.06789704390679342	0.6326796252985576	0.8045040763707367	-0.0708260721878453	0.39464505202322425	-0.4204806476617166	-0.5542567904517789	-2.2903931605480237	-1.24432876552788	-0.2531075456809923	-0.9314503171761064	0.5266955259668429	1.398027902107724	0.8159683170464186	-1.5126529461864902	0.6594926930511826	-0.16088063355542256	-0.4780884534166574
1.293800554630389	1.5976058137390075	-0.8354059381710346	0.20810022606060302	0.7044318061004897	-0.21303095828282015	-0.4240149940615546	1.1620801449430873	-0.6369237846116468	0.741586198269178	-0.031793533805336865	-0.304108665570072	-0.18819507755547568	0.9681313473229186	-1.0305870890242816	-0.3791013703460635	-0.03221638565047141	1.0522627142278838	-0.9478509282879249	-0.17770542622636998	-0.060269211347518226	-0.018769687024170978	0.5325458873463388	-0.525513424150848	1.5774096738236616	0.5900501413684082	-0.31046015068810096	0.6132856021908164	-1.357486520807538	-0.6235580047521695	0.11867493057577516	0.061560749656786914	-0.8416462326072287	0.5604347904424857	0.3018763026110319	0.4763988739163859	0.8600440506773006	0.07006924559663488	-0.0075078366141266405	-1.853068339490697	-1.0042262911581308	0.2838112314077336	-0.6185247589036523	-0.257128701196057	1.7005561849088673	1.0636010846682529	-1.183529502141857	-0.25843112601789675	-0.5594400345932088	-0.6560855980980677
1.5763744265743054	0.731474370977255	-0.410383815101087	-0.4086661345033958	0.7361167019090763	0.09693635605117268	-0.4734116166497153	0.8917253880717646	-1.2943172149934583	0.5554398408779448	-0.8412718370117522	-0.3694544364711239	-0.5491673896521504	1.2015099500845772	-1.6398274445954661	-0.46690823060382114	-0.00219539451260588	-0.32244171395366455	-0.12566343903046173	-0.7543429744659546	0.4606885556942104	-0.3007335430538998	0.632426905709359	-0.6891065421331045	0.1545947419119711	1.1796985167504828	-0.01098597823649114	0.6868831933608066	-0.665124542886171	-0.11028723756288235	0.2388138144610793	-0.1910085449087396	-1.1473468606333526	0.32917634741893426	-0.4212017526812562	0.6993840189031619	0.6332488566852994	0.4484751387332963	-0.09244832106938042	-0.9258600192869072	-0.4042748457013264	0.5930490328649335	-0.48857343865867275	-0.37353763179227156	0.8214718218787196	0.6251591485435216	-0.7111772511095181	-0.36778431889589763	-0.9140352809789082	-0.5678152001188995
1.522985774006492	-0.6420770843318846	0.3709283451218944	-0.789597090619258	0.5522110825650907	0.6438369363550243	-0.5177588801125995	0.39711045000455436	-1.5203195744233575	0.03170921056614512	-1.1119772562623167	-0.014192943524844372	-0.8437079066413105	1.4620940763876207	-0.7084144944591682	-0.7473704151589309	0.10780143582470804	-1.6180285165555963	0.4095366936497926	-1.140985797106608	0.6688077999798652	-0.3537017817946929	0.6110420118389247	-0.4098034787634112	-1.6206676810450762	1.4402484089089738	0.7735083563262082	0.5042269854672633	-0.1262181172896742	0.578283447896312	-0.028869132902762593	-0.7925021744943951	-0.7665088648532244	0.34920504773294764	-0.82613017244047	0.545632810020334	0.1482152474299826	0.6170335649960258	-0.5443218234035364	-0.2587234716132683	-0.12110981198226993	0.6312901092113816	-0.7258551796579139	-0.26032588483293967	-0.370475360447636	-0.39312270127704946	-0.4163623793987856	0.2721318148901087	-0.9456156065608918	-0.3210291443956185
1.3420197441783355	-0.9695146006141501	1.0821974077585919	-0.8767553627693097	0.41448327331069373	1.397331171879951	-0.4821889349283555	0.22188330329289935	-1.166034409989117	-0.31990838210106615	-0.7715238765673906	0.9265531330319562	-0.6231362998342257	1.4307321983867143	0.969353362363209	-0.9142622105202475	0.2594583973269821	-2.079383786816616	0.5168435253295671	-0.8112253704164459	0.6277603876452204	-0.21597988169636148	0.7397343258317162	0.1368222338356643	-2.232569163376722	1.3906474283043888	1.6870866136210776	0.5181225884404573	0.13750376016788748	1.0883587786058178	-0.30124834263987205	-1.3207950207250354	-0.028843531493515585	0.7448803283395656	-0.8294254196025592	0.42717141815089077	-0.13784515062156538	0.7470267898355033	-0.8001493868415868	0.04693570926982657	-0.18866600300790778	0.4415113970485806	-1.0141662071222692	-0.35428695900280305	-0.5904727610099052	-1.1965576295518092	-0.32097722758269914	0.9326410920046527	-0.700219898278179	-0.19282551262737482
1.1170152217870546	0.03166315747558559	1.2934044283117856	-0.8028763666735214	0.47948646172556775	1.9321245476596949	-0.20945542377872853	0.4947490513206032	-0.5381576877790302	0.03982449746557907	-0.11774226175028256	1.9561147791322508	0.38728700628770996	0.8185332817972273	1.9620496821435711	-0.6201492916878479	0.353740498337986	-1.5282285002867708	0.4052878676920745	0.11478873955623134	0.5490638932018359	0.2458244641569014	1.0604333243407662	0.5252709045772636	-0.9285374354775184	1.1872975890410236	2.1980328772607485	0.9108393718590504	0.22188609293060751	1.1772119026223549	-0.021209918787502058	-1.2247389164451687	0.45128297705603737	1.159574445657593	-0.7963923503674472	0.6267161499541223	-0.22866363836882553	1.1513516151022178	-0.6815522983468951	0.3192822695287921	-0.15876774646219557	-0.020202881322128843	-1.0295011476607585	-0.5556319442129579	0.47083413219063075	-1.0949273232651928	-0.3130370298831402	1.018136327731595	-0.4734497490527833	-0.3280168313837092
0.8221779851958001	1.2668620944161784	0.8791891229235838	-0.7284726589034994	0.6812316939044698	1.7868569983817868	0.26536561605067843	0.8104586932848287	-0.15830457944775192	0.9182858968564491	0.39461848372160957	2.3487554578229504	1.7250422163895827	-0.32532134035652144	1.5616746963537085	0.020256159325554447	0.2553103677908169	-0.605085744306791	0.3254546035008516	1.034930595990745	0.5371628022773938	1.1129902187095373	1.289199826003412	0.5559789747331976	1.3707541138510972	0.9307939148691651	2.0406375465660145	1.328448023059187	0.21863108987776947	0.943086672813166	0.6199418133672803	-0.3962774417010592	0.3553506433552176	1.080989156818768	-0.9628263747471606	0.8281290903929491	-0.31943498463814873	1.869246134440127	-0.4499996273674662	0.6499028164946966	0.1346559317775001	-0.7107561003238924	-0.8156251113703261	-0.4774113229130852	1.738965114924833	-0.26488720189298737	-0.3327181250092692	0.5535073682399309	-0.4327094681971323	-0.5683379733910661
0.5029944562490791	1.5686488080535061	0.08063043881778381	-0.6717070584337579	0.8366520263032448	0.9570756479737141	0.63523233564253	0.7662263596623801	-0.30196801242889465	1.450677648444537	0.36472878272299153	1.8067103852953594	2.380370220937362	-1.5832542645373575	0.36032625542078994	0.4216910291967837	-0.10895077658029326	-0.21502661744998497	0.36268134386435513	1.467658941078876	0.478128706589715	2.0129769335166414	1.1041013103675896	0.36145355606830204	2.797608604969665	0.5808328835312989	1.3231154569635566	1.2748984308789686	0.15100519339079327	0.660986333818248	0.6956510347851927	0.6445779934583956	-0.04636790306267823	0.3526052141300436	-1.075191667955245	0.4016239247245706	-0.2871418155627351	2.455892673208374	-0.31127358447895026	0.6960613934806659	0.23452161220867057	-1.2954819414414338	-0.6156544397388931	-0.0941467581824111	1.8361816909166169	0.36541538349760383	-0.3740378387685217	-0.0827227585586561	-0.40098905237045	-0.5997711471463721
0.3041520635744144	0.8122227477739457	-0.6925210836354709	-0.5229507178722488	0.8292756230777409	-0.05961638722786229	0.5678979403766858	0.4479761209237284	-0.7258158038983439	0.9770476307989924	-0.34784779044750025	0.6575969049784757	1.6909090708570285	-2.4064915146411683	-0.4619424436994721	0.10822798596023857	-0.6384866402144734	-0.6655724555790685	0.5005045677917656	1.435158180176343	0.1901394786113737	2.1973689652979087	0.49432909915226686	0.12139548340582888	2.2546530254694646	0.06541658856997938	0.3181547606677816	0.7093550231129309	0.10321622185537262	0.43372940484431355	-0.3779664806619431	1.1999214798061095	-0.2253914110817164	-0.6646358166425154	-0.7293560674315044	-0.7896397923926661	0.2427039517787539	2.3274498057324933	-0.0957454531300264	0.20178511791262638	-0.36108103201497727	-1.3439169512957034	-0.4586020628208451	0.1194224452691444	0.48901284501919573	0.05978800454193369	-0.3794662677935045	-0.6770151637345071	-0.06766830381229007	-0.23769394125839144
0.2826574971749245	-0.23762963692991732	-1.1014743415970665	-0.24202699756528517	0.6914429998614405	-0.7150115186121229	0.04447729181076929	0.264653636003272	-0.8615391551372379	-0.2518370297135567	-1.4341095256165133	-0.49345357839504495	0.024917869522338897	-2.4421602632208765	-0.3129138701973023	-0.7188452636441088	-1.062706828281638	-1.3825730137025902	0.7534033283290192	1.2957800392160428	-0.30942590950543464	1.2456086713586778	-0.20149465119389698	-0.14280887680372573	0.3664067507622443	-0.5259342402480017	-0.7004343867080366	0.1282357947949797	0.2792520340804804	0.12654412113029112	-1.9568489388064016	1.0280176969229593	0.014319625947462887	-1.4166514469816505	0.04366981469442131	-1.9900727855906457	1.2911407278775258	1.3695425962160768	0.4841841691955552	-0.4826803233994143	-1.4021372950370348	-0.7768496434176196	-0.0867718661591372	-0.2173700263458678	-1.2524141286981083	-0.9259134787411578	-0.2118396949404574	-1.2589522953849719	0.6257246060982665	0.44904416936622665
0.300124011575403	-0.8643418966145258	-1.0009856375203323	0.014306495760852253	0.5479986850331042	-0.8461361297017107	-0.5629623648273376	0.4048701255096207	-0.35463453772346476	-1.329039098303643	-2.189301374321012	-1.1914230001345683	-1.501120710645776	-1.7667482726980632	0.3773787207064257	-1.2814455113886036	-1.1072704168852143	-1.5226889144839268	1.1224854573891072	1.309571659642565	-0.7077632666831879	-0.3245032617615536	-0.5786488110163637	-0.4257538405028055	-1.2659416810978514	-0.8874749165866666	-1.4285703873571907	0.03223266844381013	0.7996700812343379	-0.32081958775115615	-2.6375346917896403	0.4983959879999498	0.36055618400882206	-1.5934115707573182	0.7287422053578432	-2.138615308685455	2.238700537610704	0.14049257580745608	1.3720432584135536	-0.6453291078986946	-1.9348054276334181	0.016145629776378907	0.6574731999451262	-0.8290706940193675	-2.1346767138830165	-1.5623492918507231	0.24275135451857083	-1.74936665891816	1.3813873134245225	1.2399011529356163
0.19967135274617057	-0.9536602184130938	-0.4718892081517818	0.04655484999353531	0.507927530161597	-0.6643121651969751	-0.7826429622849732	0.6451928449511449	0.5406746000396431	-1.5847505384053262	-1.978082941143136	-1.275042951654666	-1.9966752100268987	-0.8758001469943064	0.781586262121351	-0.9578828999966092	-0.7011732578086479	-0.8404719141116737	1.438941147871429	1.422721126974703	-0.6183617973594584	-1.35066580096499	-0.46596959429397183	-0.5337985631194314	-1.617670310137759	-0.7012585581616364	-1.5457337421001127	0.40440355800750116	1.4310988685987724	-0.6458786884361575	-1.68722972731534	0.1384218536009566	0.41963748571823106	-1.2621600848494636	0.9014113751717195	-0.9279386893329497	2.3585699756399747	-0.6029934233396916	2.100552465365096	-0.019721219908156982	-1.2759681601067046	0.588638548335167	1.4730249236535078	-1.0170613922192484	-1.8561695085504812	-1.09056364050453	0.9420300365336143	-1.7963207277221693	1.8318427918459141	1.9056407381964153
0.04228631422430963	-0.7519729921607554	0.18611309530240505	-0.10114449484444214	0.588733927598152	-0.42009744965073925	-0.4511805200268553	0.7049766447370674	1.1415284564124202	-1.1242868108360944	-0.8166171272483761	-0.8183131883768086	-1.4791527408326437	-0.36829020021432746	0.5690923084618627	0.08538826140438573	-0.036801336265599775	0.1052589496805895	1.3861056563595213	1.4161681199256158	0.049733021217603736	-1.0831074875588271	0.008093115314341712	-0.21237144825749582	-0.9724054975529879	0.04326573494490126	-0.9520254388231196	0.7771810868414919	1.6425288967942384	-0.48045646067289094	0.13787087573825804	0.1056836469881625	0.21108407321622188	-0.6754565084638459	0.7001546749353835	0.7875491450916574	1.5938785250677612	-0.5807112848077578	2.1987541077402657	0.8140996215807392	0.1666116007589841	0.8726982083216744	1.7557799599679613	-0.45449331012484145	-1.0705650123498316	0.19371916255190577	1.646546539485519	-1.135412455433898	1.8672895670262264	2.2477456317850573
0.04063821836876749	-0.418984920643247	0.5676999863060757	-0.11197214249019566	0.7024651920680709	-0.1820656519913915	0.1395811055831718	0.6037530675152549	0.9796118530943222	-0.523788728072496	0.5354183000839937	-0.08820954491396289	-0.6585665405905706	-0.4901821910028127	0.12664919243713754	1.0247439699333318	0.5734322553155722	0.5815099262716179	0.7933313474762442	1.1644308297772306	0.9316598305520754	0.07581968828793778	0.5572582012865002	0.49391334211249666	-0.27716177231537803	0.9322452199925739	0.010366497540284087	0.7525403943818965	1.0676245049094193	0.17813134494056893	1.3268273149040133	0.15210429907915163	0.1237733360635543	-0.04927378599709519	0.5979133685805457	1.7292035247946909	0.6283693273407421	-0.16095238311575374	1.6031331446528814	0.98624752235238	1.2156969196297869	1.0872155942125186	1.1620077249678196	0.40765997916432795	-0.4717949317865463	1.2290617406792512	2.0186737026840933	-0.043048093617161574	1.6422708573275258	2.1042953275366703
0.23589609644008916	0.011334490665837041	0.4262725180790325	0.2503765213156942	0.7079350704239482	0.07877153463585675	0.5035582078938504	0.5403083670746428	0.2713871441618043	-0.1739774357505851	1.1929395413085493	0.508548878133677	-0.18092303178911529	-0.9172287999231168	0.0033068171343230376	1.1503555902279239	0.9065157977169077	0.415086997634139	-0.09948342309177784	0.7271191680813104	1.4514513042424728	0.9822686379087378	0.9132753145061693	1.1441307377605245	-0.07206328927396921	1.3932300092685745	0.7270730518882825	0.3606402087133085	-0.06252238482317159	0.8444262390704517	1.1059466995545049	0.03844250394780538	0.4028259279916678	0.4827745796799503	0.7752088331015741	1.3538522616472215	0.14387659186569843	0.10676188293397669	0.6662573069851134	0.26827707934600614	1.0883393147619014	1.2830196005339378	-0.006848760116937053	0.8133534516238717	-0.14629609613871755	1.226408209496259	1.8247918138902497	0.7659729363124714	1.3188806133368836	1.4451708275839068
0.36605390222093487	0.3898254467151833	-0.08915418014643328	0.7922439451420125	0.5158114872848022	0.31537763987173195	0.3949853234348413	0.5285781419325726	-0.30219888764091707	-0.03151094158241754	0.919726893433993	0.640992850506682	-0.1393582950568852	-1.0423052561693886	0.29305079733002704	0.5001464007051866	0.9242275558948395	0.04996612491166714	-0.7685126015506337	0.2582479088296269	1.2839450087911555	0.8988631240590076	0.9351825571852078	1.2825333708542348	-0.17115821059588518	1.1521383092560562	0.8183476191868557	-0.07627149927589745	-1.0274938042704005	0.9912294946360534	0.07796366541226378	-0.14760058270656726	0.8184180969686674	0.8145726166348657	0.901960890020358	0.26102825284224457	0.14685499541583785	0.041812372940038214	-0.15833096584525244	-0.6776847302298296	0.13631707236702503	1.1914605308592845	-1.0114574217011831	0.49589087208129795	0.1753702854478413	0.37335308046576365	1.1237275402505074	0.7935567181510244	0.905489792131475	0.492538393494641
0.1640528140725649	0.44650202374415515	-0.5116346012522638	1.0181780551558284	0.1779726650171652	0.4080067394329609	0.010308743865667143	0.35684603844318913	-0.2940082827790543	0.09359246587130468	0.2639388527668312	0.33148009165947445	-0.2208413095631381	-0.5593676073845683	0.6083120459993674	-0.2527356413255415	0.7176400196397537	-0.03586385760754873	-0.8669682806106029	-0.10926866113019269	0.6150276397499125	0.1467423275265833	0.6547689888826455	0.8954844147932098	-0.18425488668617113	0.4571704287966943	0.459408776525104	-0.3098772948161604	-1.2374794351677005	0.5797061081276631	-0.5837865364036225	-0.13761127481112545	0.9287689782178602	0.874515603884293	0.598699478053267	-0.5083210008268098	0.12700457800424386	-0.11348908650689021	-0.6015690327914793	-1.0126184240907028	-0.6127110744545784	0.6209391616215298	-1.2795773386094806	-0.1065342531510423	0.526414624975564	-0.4636561167849901	0.2802406457917478	0.251911277218436	0.3709326810780115	-0.33574325074119676
[truncated: 72 more columns]
