# Supplementary material for: Diagnosis of autism spectrum disorder based on functional brain networks and machine learning
Source: Sci Rep. 2023 May 18;13:8072. doi: 10.1038/s41598-023-34650-6 (PMC10195805; doi:10.1038/s41598-023-34650-6)
Supplement: Supplementary file 1 — Supplementary Information. [file 41598_2023_34650_MOESM1_ESM.zip › matrices-bold-time-series/ASD/ASD130.csv]

0.6674621287874241	0.5940105108885577	0.127535547507873	0.41621442992197094	0.12474797976471659	0.5913605157243431	0.28809418355225674	0.8967126302658559	0.5699008431792592	0.27182461839263855	-0.42740536805039475	0.2924518356800515	0.8358578707930233	-0.6141252416856806	0.46448622834118636	-0.1769734438682578	0.3304277461134869	0.1414880354942357	-0.5953247570715875	0.27273964315866567	0.5112662807713625	0.49830397637448054	0.8704054980941349	0.9467451962809945	0.41607956456270156	0.589592999872806	0.38318137015110815	1.1096050566580302	-0.40288005872345	0.10912601765603619	0.4746105351120436	0.563920323231179	0.1589011970364858	0.6137918968249495	0.5255265010538582	0.25903449190142047	0.6078860274012552	0.4983807713503949	-0.5118438986206569	-0.11488141101741854	0.1373739878896649	0.16104491251987743	-0.15801194818563344	0.07715668979830544	0.2865471375252705	-0.7149756065544322	0.6266195714056194	0.1628746302234587	-0.28318857359577265	-0.37924366783309094
0.14818558027188955	-0.20857055866790153	0.4982350645281425	0.5701999763234364	-0.10586191363905678	0.3650022673226486	0.11333898748323282	0.8043732466559592	0.7916056953195406	0.6188421383998624	0.0027591008894166567	0.009160737312827245	0.4938846387905361	0.26145164754323	0.5125573171733789	0.2042629355009482	0.36240110941488973	1.1780782373762515	-0.13587670368607863	0.43823548033015597	0.09441033752807197	0.016609880835617773	0.877425174938357	0.7936494051075659	0.19883866682479914	0.5468998343841587	0.1619947382936962	0.8709386678946882	-0.20746728215902532	-0.09572277228460975	0.7189503812265738	0.626102641024448	-0.3473238580104683	0.45319367610147887	0.26378035086796653	0.24186616237127245	0.39700026965106416	0.08280212332280619	-0.20935422463181244	0.3135433972788152	0.9703726756577707	0.401370440778686	-0.09636212214385294	0.6166585179002914	-0.25686786954705093	0.021836514814792398	0.4056912980926332	0.12074857865614406	0.4306388582519338	-0.35335047708105566
-1.0974076370455907	-1.123507271035305	0.5355155324077776	0.001424616899903345	-0.4518113427566844	-0.39787488668724647	-0.4288656627624036	-0.08191512632522949	0.40411727636998857	0.04226415048263997	0.3465781482673488	-0.378489741848483	-0.5341388867011045	1.4635773406259096	-0.19143274870750354	0.13835441215589542	-0.4749221779699642	1.6202239867193178	0.061086561268626834	-0.20295814738150267	-0.6965270450641385	-0.514656879620431	0.4864773942814393	-0.47356990263007176	-0.17118786832591643	-0.033032201530469034	-0.7015585855939863	-0.08617937543283875	-0.05671902962019642	-0.5534522431821602	0.2981648658707361	-0.17025774096364168	-0.8076318287460754	-0.3994251171354917	-0.8115809985345961	-0.1397864406971793	-0.7619323789520936	-0.5080768827411116	-0.06203142915203348	0.34594487093579773	0.9515150862306366	0.26831333722330486	-0.44540509155371505	0.47922656726665885	-1.1695704135996952	0.9236068857402022	-0.551617826395966	-0.18692287588684878	0.6735738629778498	-0.6236136264547117
-2.2011647454736902	-1.4391700883920624	0.31320307436274947	-0.9328910510896974	-0.44470518922608576	-0.8821493860066043	-0.863054503013723	-0.9403472614793494	-0.29179069304921906	-0.975072759172637	0.1122092112754483	-0.47912672468972706	-1.212926118842182	1.8095066816177965	-1.1315827265073024	-0.16611373188289186	-1.6484034413394315	0.7134443898239083	-0.009033792873684927	-0.9516867800036626	-0.9755629321926212	-0.6298988507113052	0.20195782342161597	-1.952891827847118	-0.06717927156784384	-0.6058245305881823	-1.4414554336434635	-0.7772328708195719	0.06546076353304713	-0.6761564201635284	-0.3283690037598306	-1.279429063792127	-0.9074571935359153	-1.1088318735503262	-1.9785494566613329	-0.38004659708044264	-1.7269905979593945	-0.5264753690956517	-0.12511501732019925	0.08705198888077142	-0.22470848877870764	0.13007877632238188	-0.7347689768696242	-0.06996014015070562	-1.539486955488807	0.7612725755442864	-1.4772896662501325	-0.3886228151671156	0.3992488968700311	-0.808884560290005
-2.193497297922039	-0.9750988436853348	0.11371079339092759	-1.4887599584597864	0.1301211453588805	-0.481292946834852	-0.7191535739988891	-0.8403393603048013	-0.5641998462728031	-1.222892911824942	-0.47436018472780334	-0.1984956283527415	-0.8175559652467043	0.8597857161665649	-1.4094835508351033	-0.23340262367987336	-2.0872588078203513	-0.8716220039565544	0.11875002598455982	-0.920032380921297	-0.3570135040099524	-0.27868870176617044	0.2227336703011926	-2.3540467741155484	0.5428726081215584	-0.6471748173465994	-1.3028096461185394	-0.5013384065880756	0.3109696493529987	-0.12787612764357656	-0.3478375752450121	-1.5479605581345173	-0.6499818865192954	-0.9434784018887016	-2.1854062562468908	0.07934170833730354	-1.4088485879547743	0.1683630003002228	-0.1278503341396571	0.04570250856751516	-1.6937210308999053	0.456309478896127	-0.35124781091919044	-0.21789758279196825	-0.7809190529278883	-0.5552899742025745	-1.465905708123983	-0.09796183270134357	0.10106001579442643	-0.4524231950026453
-1.0476017832530493	-0.18226770251757568	-0.01149001270752993	-1.2835523544838114	0.7925795488427668	0.3912752031952139	-0.152219281226385	0.10397529170807535	-0.100121841945067	-0.1486924738879942	-0.7159207770952346	0.1853964454124381	0.19402446380213084	-0.6018509275267396	-0.7149426041625001	0.01356497342803349	-1.3408714261964387	-1.6528470675881468	0.6314058331338896	-0.15160959444107464	0.5333754079452976	0.08668493457069855	0.2359573837106253	-1.4140340074197686	0.958600574861725	-0.2921512175994974	-0.4378252154617335	0.29150973625160426	0.6073659330277038	0.7625065284096456	0.3891182651071495	-0.4127197744406109	-0.2701835236874115	-0.18416696889139164	-1.122273890964954	1.0443594063556008	-0.15324075021757802	0.7931303730124933	0.10134500083331134	0.3885105536893337	-2.2529724269849667	1.1202003649295125	0.6100317370326865	0.2836953939025591	0.5952681346325339	-1.6870039173863616	-0.4890215466697708	0.5024212552121494	0.1585667895066904	0.29316837215493835
0.22283822872130796	0.4230294376412867	-0.26951778001941773	-0.5876267804698558	0.7426707324209808	0.6913707800582488	0.18213074364290488	0.7304219428212929	0.5822793196530655	1.4022547996565877	-0.3093295357508551	0.3922621766500665	0.7271285489758613	-1.3946170273059002	0.2894621103435696	0.14439232536396085	-0.1241457288638758	-0.9488917591884778	1.041155785794707	0.40398422888463426	0.8042258914133401	0.04693934228388583	-0.06398126630459576	-0.16727466819724554	0.585226716983277	-0.15589473359017064	0.23337087706937484	0.525938595365884	0.6217029026121876	1.3333590991011084	1.0854959232413477	1.3657529388058738	0.09780337281066646	0.18697648699684943	0.4335671435223193	1.561777366054066	0.5599216356520031	0.4966194281797943	0.39725684597862904	0.6210294620131499	-1.5626974903846036	1.4774042211965823	1.277190471018387	0.7484868145046604	1.4163236152604735	-1.3549073332891357	0.5452097799882445	0.7429049170932849	0.4277000936588798	0.6781173500770132
0.6134806997604768	0.7842218757937589	-0.7102581249965969	0.07178027770769636	-0.24475843729589888	-0.03517401553553101	-0.08313591945994306	0.11409595174209128	0.7160978128327229	2.0607573513659587	0.2702352128712571	0.4128155379795912	0.3353259025005438	-1.065276503566342	0.6371718130497991	-0.21018734493165775	0.42367221735931077	0.3744112439626764	0.7331436214947055	0.06300246242730895	0.34724419990575317	-0.28472727045870816	-0.4850886867856506	0.2680943390587295	-0.33629689776287125	-0.556183200770237	0.061740157106245155	-0.19400956446493098	0.17474451246382142	1.232555195187509	0.8570787901995903	2.324234821508465	0.49586825289538505	-0.30434810632197895	1.403697778271068	0.8803228051658885	-0.15227544796805767	-0.5614096208338257	0.48338548551875604	0.19177436119472807	-0.3914330648956362	1.1403462388051941	0.9042437181568962	0.47182026824447987	1.0623534089859588	0.12323112957082925	0.7898044559362329	0.2637930333343124	0.5245233123286352	0.16194698244454087
0.16677823487409202	1.1607953346787099	-1.0120178801970656	0.42640970411842816	-1.4230606885150874	-1.0548578798057262	-0.55660664800935	-1.3166938065903415	0.16510397224052004	1.4168041136820748	0.35893747075221144	0.3362120693530597	-0.35667215084433534	-0.09229159444752055	0.06080806382017048	-0.8687245455810924	-0.04775231010592595	0.8792044790162638	-0.23337099513547102	-0.7337454591703656	-0.14852579485546566	-0.4536517625606209	-0.5787114492174964	-0.08220982542983611	-1.0697032093021221	-1.1074714219375326	-0.6241068147429354	-1.103544532272457	-0.46736264293555224	0.6212941552241101	-0.27105277566309355	1.6655601002017941	0.8441977499237965	-1.0078897713156505	1.4339184738817814	-0.6789504253451595	-1.4846721408536268	-1.2752009041859806	0.2907745584350096	-0.7383576643169597	0.28282742041591996	0.42623913277180964	-0.27866786864168247	-0.29027636370229515	0.05902105623438113	1.1451404093214383	0.3406348129386982	-0.42855741159284994	0.3372154995171472	-0.8851141651657677
-0.19031023430099026	1.5551214061282412	-0.8640804744848789	0.5336982722523339	-1.7212981671804177	-1.2371472707153506	-0.5722451450040101	-2.1786135968447717	-0.4961490928390845	0.3358784855120765	-0.09138680716598158	0.07650916830944872	-0.5629640941887462	0.8184057739366607	-0.7593546590483865	-1.301309348986843	-0.7778187575677735	0.091256952868826	-1.1236470549142714	-0.946441450595186	-0.17099508678327638	-0.3030895490800537	-0.28847864958964103	-0.2516983114864172	-1.322834123061783	-1.1688009928630416	-0.9571496875810748	-1.1939343602683268	-0.8799004111738852	-0.16805264273901666	-1.4155401658194204	-0.07323590054239591	0.7748747377524244	-0.9196740143504584	1.0394917167716766	-1.984468693902413	-1.8350077303943388	-0.8361592975991666	-0.046644123234059594	-1.40021564843953	0.2237909735337798	-0.10870349734995895	-1.2788916538989765	-0.648961462734545	-0.6151688948176174	0.6580107119504838	-0.0169637222240239	-0.45395728182115314	0.09562204662499595	-1.4449264956955354
0.20011951141875634	1.5133730327103678	-0.465339803821285	0.49495204600123177	-0.8092219785848709	-0.3344859822515678	-0.04157199141706385	-1.6305799596355834	-0.7749612750565388	-0.20521835675467845	-0.5129076223461209	-0.4986298627743698	-0.3399951356519582	1.3297247231504912	-0.9359723040069076	-1.224791213202687	-0.7932329230894895	-1.137829064489012	-1.3327823635694824	-0.18411119168282086	-0.013740810322379416	-0.1983453589615597	-0.09061434212608031	0.3853332715312697	-1.495258617192971	-0.5689775460513391	-0.5403872783540113	-0.376443209988376	-0.9788997369573734	-0.9509481364861396	-1.8276592011333936	-1.6870292120431305	0.012523035458831466	0.08472931063015152	0.8300140563384824	-2.211457067363509	-0.6184449088528439	0.3010642423960678	-0.41019445751979794	-1.310437542908538	-0.07635094457623309	-0.40606830045935455	-1.3810221485813825	-0.32430429382789916	-0.6148076294475544	-0.6798429449360521	0.17758628950893715	0.36827501952272806	0.0037702555018741504	-0.8679091102889392
0.9492560814986831	0.6359797249150916	-0.38539007401783265	0.31641198354258776	0.5503333788680727	0.7382940143724238	0.4196283245496657	-0.2599925907052399	-0.8634324382703518	-0.22819270983544587	-0.48086532008034916	-1.1835517126641097	-0.3752320525222085	1.3713744635543534	-0.26780598512336307	-0.8359108150579067	0.02090192585004646	-1.7019807732725065	-0.9672565375043182	0.8568333214542029	-0.250528645614374	-0.5010508756813637	-0.3813631228104529	1.3746950922268117	-1.891247197517924	0.24405280740369248	0.1781739512605299	0.493567165727207	-1.0184763342172807	-1.5928952576202982	-1.5971770453405079	-2.447986251349136	-1.085119154884527	1.0572641471243844	0.8113867010293864	-1.540104050539344	1.1333076791257155	0.91934608275246	-0.7450024969729061	-0.8142470686730068	-0.16867388061841085	-0.9004407531999239	-0.8140984994156079	-0.091720776788267	-0.40073465377655104	-1.3703008731154989	0.5487170715918939	1.1655358917311214	0.0021372113378911248	0.4338030290974126
1.116413693751122	-0.795446209919181	-0.8386802633107082	0.062295228736641256	1.2302858854662813	0.916349117103298	0.2720626220957018	0.6226577542711412	-1.2468092125062356	-0.42652650949891396	-0.2158417712464215	-1.4482995202571745	-0.8934185703840098	0.829289975589499	0.6400365133127774	-0.4663383026259533	0.850664647104963	-1.3776050719320552	-0.5228176629681436	1.2409791909149628	-0.8406944711390658	-0.9878384005737154	-0.9137850888205106	1.8029906953302826	-2.0289208740065967	0.7080683216817225	0.5159520966265929	0.6438570331078997	-1.0668668201005846	-1.7952668850747244	-1.283109715274865	-2.4761945136821595	-1.637816739755945	1.044049116019376	0.5421473579023753	-0.7209581162927188	1.989551216244426	0.4292406509100148	-0.9096642073338895	-0.5735152960163132	-0.1509760591342663	-1.762689182830104	-0.33100283816963605	-0.7218326996953686	-0.4193426341740602	-0.8529028336974354	0.44542582600285363	0.9143296352300629	-0.05398892655259497	1.3628136613488078
0.3557189022500084	-1.8838464639118084	-1.2856534077931405	-0.04524813959180414	0.7752418848708821	0.08677122578779746	-0.2554026356111775	0.4124314497024167	-1.8563811916002402	-0.967348995780882	-0.2051700399230779	-1.028418602464105	-1.1981001441529449	-0.30671913268973	1.0511813823749823	-0.18683464131564323	0.8719426263489428	-0.7951358817890565	-0.19685137574750133	0.8272760029331475	-1.1308944372509122	-1.0459215672113145	-1.0708585299309377	1.3658865908262128	-1.1408193551540573	0.6348363533816966	0.32087010795789916	0.14268449163773692	-0.7463367726902982	-1.249931262656491	-1.0818250984513644	-2.153746922232701	-1.1136560260285058	0.11908078512688039	-0.17464211546672073	-0.17630154268460715	1.5979777066504264	-0.5117869173189467	-0.678735514216406	-0.6801480532506924	-0.3705163200508514	-2.427985906925988	-0.28392678017354445	-1.7772319350113537	-0.4621113904166464	-0.028145378711715862	-0.2048298119645454	-0.38909314899424485	-0.14227412927771127	1.1869194032861379
-0.6427331187679857	-1.8919070947177057	-0.983299562404267	0.16014679550961947	-0.28102837651955215	-0.9186247799074305	-0.45875001627852185	-0.2609806029056785	-1.9631508812099194	-1.1475451674445953	-0.5145789848035233	-0.3742751116376701	-0.5335350152133109	-1.5591081640528697	0.7802833037660927	0.14247069577820343	0.08738857462555752	-0.5341820503487458	0.2102936041826816	0.2659110486721783	-0.7468766416593464	-0.46374847093958343	-0.6555003068471913	0.5525270863134915	0.6491393687800707	0.2010606043265505	0.003725768966911103	-0.41302817650431256	0.2610070970825858	-0.06222615746538376	-0.6675066998892998	-1.531644836420767	-0.00929849782129425	-0.7842780183848831	-0.964718492821566	0.24255847653137166	0.749205607703876	-0.8478478595058572	-0.02696370049935905	-0.5712895814399203	-0.8421292531994313	-2.1273965434123907	-0.30844770444259506	-1.9702703795824925	-0.05102701848425507	-0.011860365473613835	-0.8223437060258967	-1.6736834732458243	-0.1425312955001144	0.1872761841683526
-0.8962646007691314	-0.9034228021390961	0.08299997190650858	0.5194119185970509	-1.0173703166753862	-1.2655658061978594	-0.05793740461782422	-0.3809570011037244	-1.0623259251500237	-0.43648616571953264	-0.7390820273810076	-0.23569366245356474	0.814786302924837	-2.123072950396776	0.2255563051144758	0.5475835103225039	-0.7656818557243104	-0.5499914667824138	0.7575099987990824	0.11388051764951201	-0.11529925360391102	0.21922020115053578	-0.1492053114548001	-0.09715388875238344	2.0603751150781533	-0.3234874401257628	-0.04550761674291479	-0.6519993938422985	1.5366327000065438	1.154748607881677	0.14273102539105514	-0.49163967714668194	0.5877707797884064	-0.9127201755329707	-1.2672690167638474	0.7018123513731672	0.23767216543187822	-0.34450148392874946	0.686029584983537	0.14286630419177615	-1.163487337702682	-0.8394404591441189	0.08834232101714638	-0.7870543057018653	0.7331347235799042	-0.7769070863590163	-0.8955027239820776	-1.9462973605608374	-0.0781895444594138	-0.6953440726939902
-0.16158665327905278	0.32317318601653217	1.0375472077117471	0.6519329821260501	-0.9444690555421765	-0.8363261277881221	0.465334229738228	0.3219398528076576	0.3516503432254692	0.5329574942851462	-0.616151104509069	-0.7393474161107068	1.6502874543199302	-1.6561564310191716	-0.12924497384722433	0.8553128677880795	-0.9899879081742348	-0.4736765071374049	1.0627285344136916	0.2592390287405469	0.13342462391198595	0.3371240501502412	-0.060269870055728474	-0.5376746856426698	1.88479662645295	-0.6728128451017333	0.15647124320248468	-0.603178859081579	2.082222568164226	1.7643596586519794	0.8906111816772737	0.7090129035722187	0.19708737638836918	-0.3320740010186072	-0.899108849782784	0.9488747129933578	0.0914588643760586	0.29062461726662303	0.9947730747382255	1.0503963604396311	-0.9778204045831606	0.5247699789084304	0.8327067612700761	0.6913439565192092	1.171467640334191	-1.3242610516554991	-0.5207857362102047	-1.3125028037962037	-0.09712977808862527	-0.7737175777791073
0.8837221152279368	1.08556083472482	1.016480008048807	0.39270611254847626	-0.28522228216671286	-0.06603481883036111	0.5199644584377741	1.1994846527104308	1.1817076595124603	0.5230836796616505	-0.39183763996119814	-1.118773214233196	1.170933741924214	-0.7552314012797183	-0.1400077024470276	0.9478707507732348	-0.4944343664368635	-0.17067393807702885	0.7537371602254707	0.28336448187722796	0.04810395857252826	-0.05402119407132836	-0.21195873073538873	-0.9036419765784565	0.36862068782078466	-0.5490789681403391	0.38796165654585807	-0.28615948522904455	1.334395122611929	1.6585777561205561	0.9118039239061723	1.412863349224945	-0.47704713987783787	0.41470809639372147	-0.15295832961263184	0.6501563246754343	-0.030055271799078017	0.4031263750768821	0.8148550330488533	1.370185035584237	-0.34830025699164185	0.9954898808879753	1.3308640747532712	0.9589560122522502	0.7507883451022704	-0.9932628875235255	-0.11919130995093113	-0.7078277058581427	-0.1817490584148543	-0.15919986461528482
1.3912167098145973	1.2391636261473493	0.12412584972004158	0.033225292401884446	0.37776447057943524	0.6243372780435452	0.17500885809545513	1.4869593823435825	0.907718803496744	-0.7488773184415098	-0.3930755995659695	-0.5842641940314953	-0.10398708456156731	-0.35855470986249854	0.007535989642815298	0.9400889815363975	0.3240758717730474	0.19488196475323047	0.05950161263938186	0.1154816295000383	0.24686024642213242	-0.22802701274561682	0.03660315001766781	-0.9826591773914072	-0.9578706812597956	0.19402298204066698	0.5723870795260413	0.4289748685652564	-0.12076945071057615	1.2350556073744905	0.18462528565767178	1.2142570735122187	-0.34671041488674625	0.9597885574193845	0.5622896289585334	0.003245420976394393	-0.11762889007858719	0.14941602842685556	0.5180318618371188	0.9058624397319381	0.3825140954388456	0.49520866818133275	1.1506217420470086	-0.10196278191698806	-0.16637229576758503	-0.16033235193532633	0.18398840172959866	-0.7392909113248031	-0.06724021181305392	0.5027595274909675
1.1040980454814278	1.042249195958583	-0.684901077622613	0.020309732258508423	0.6253337626568506	1.0374884585776214	0.027169414785514347	1.0538193333308437	0.1348184588546065	-2.0705473226536233	-0.4229456350261439	0.6329943616841851	-0.9068053928027494	-0.6513015105504845	0.07922055122979664	0.9889137365092484	1.052454715174071	0.4969513837616475	-0.34910843996913127	0.057289988521833944	0.9068277207748928	0.258729242622	0.8546958837255846	-0.39626781288432444	-0.9132519304746832	1.2071824372510416	0.7534943197608693	1.3768380106274756	-1.0758203090164091	0.8649479459608926	-0.5449245570902523	0.46666044711735666	0.7593707953736963	1.2307781233294304	1.0343085126255938	-0.31968892042397606	0.1174956425615443	0.10111592034752749	0.45632094785825045	0.28133438066456284	0.9645897087974823	-0.19048806134987525	0.4938816757614516	-1.0387323873218133	-0.7504374235202459	0.4521813240085982	0.6289538776611099	-1.0467804405348275	0.3897102476438256	0.7143532910390791
0.38992708555055555	0.7115515321713954	-0.6615499249834363	0.43153120495755665	0.4573110191183958	1.0340284754404363	0.35496949621079543	0.36994315108779385	-0.15959502737006662	-2.0673546478699953	0.07869170717892661	1.398067390825589	-0.6014595985799938	-0.8246050087637796	-0.0028870512516112074	1.0108456252751137	1.5193253881886475	0.7731478449214197	-0.15360162627908172	0.23410571402213018	1.2827823269165708	0.9288156540240599	1.5217097022056112	0.703275183657591	0.11540687835391736	1.6988431449413133	0.8390407236123159	1.8360043918639672	-0.9426928946918608	0.5381570637465689	-0.5940106595206938	-0.0520865090663955	1.8340102281604849	1.141187526996376	1.226645930505526	0.05547639738076512	0.5858189278396301	0.35653489153526774	0.5307334291976221	0.1501401614355038	1.3378193413141979	-0.30674671201978687	-0.060066912762498856	-0.5706787057194485	-0.6785843579794143	0.7618091023097271	1.276049866443634	-0.8665739602618033	0.8489679742879868	0.5182771701661208
-0.2596238953166584	0.27288978289749233	-0.009597156010721485	0.8473561908816121	0.19381030385690284	0.5316165722292339	0.7099641325589566	-0.04966492175200337	0.2504200620413027	-0.8396329563948343	1.2052924226062607	0.9479266482313151	0.24815811439242705	-0.08970394100552687	-0.15815790950438863	0.7523485392303164	1.7082072969403734	0.9889825815947019	0.220239004770897	0.33622870528980286	0.5802379742808947	0.9499764566741554	1.1893503158282936	1.4874904096788701	0.7769636152962907	1.129278797965638	0.6297611922361511	1.1516507533753777	-0.2744212867704891	0.08770115677975163	-0.10395538085248385	0.054949196521868277	1.8036875753340864	0.5585583017129641	1.1308959808342443	0.6951886526093468	0.6905989215911733	0.4207885703685988	0.37143415736739094	0.40835660958567316	1.4404737438439161	0.16962069870737165	-0.17302912775970797	0.8749631503016683	-0.4069666691070797	1.2382653892801034	1.6700637440908397	-0.0021652441976837155	0.7263176391087174	0.30539003388864416
-0.5924149221204581	-0.22827324223456816	0.5112785992116747	0.7851487637214675	0.17673414037640175	-0.20625105607951438	0.5212179321843076	-0.03696603967028933	0.7074841330480554	0.17972110902489352	2.2029378607965047	-0.15011641392897782	0.6853711056844148	1.2410310839330407	-0.24177325196210386	0.16919570602269815	1.6189462993971255	0.9209790565463315	0.17404641819982275	0.05510190638960674	-0.8432279181762669	0.24888466308097948	-0.02915246912235473	1.2581617759929375	0.41107570526372145	-0.10555650758268435	0.1731402595036255	-0.343390670126535	0.012652822717651457	-0.39581567723295685	0.23734062845689954	0.49460127687351585	0.7144041534425115	-0.3087795898589792	0.767809838178882	0.8285545529431695	0.06081805637268178	-0.004396388305101561	-0.11241410910658481	0.4257049382534278	1.1525633572553604	0.7064630744287264	-0.007248385915998044	1.7265448142152264	-0.41121741945073814	1.9582166828344316	1.2754206879380852	0.9823585498680895	-0.11999968985547507	0.3434592789972146
-0.5730599886823684	-0.5810018022552391	0.5536780848985186	0.20840068895983266	0.4738572052476356	-0.5382466448630995	-0.07553859100815309	0.24399527476657512	0.618181369577049	0.033193024226448875	2.1990245032420055	-0.5591680563604068	0.4619209284906906	1.983442800090817	-0.136914169602166	-0.3936292562305765	1.290291215940123	0.45367152014755985	-0.25343687434915346	-0.41080178913267035	-1.5942497317974162	-0.2761797450226051	-1.0250194948620794	0.26379110131401173	-0.24552675586561096	-0.8978783032272413	-0.11863912451169337	-1.3923290401788913	-0.2700053040239699	-0.5768898773806627	0.14594137114574146	0.7803345629705739	-0.3760149976187384	-0.7860230032856566	0.27296198854730186	0.2601160632313339	-0.8457578385513113	-0.46145838994074845	-0.5639564545306229	-0.030244497977393366	0.5467896894132301	0.8686603294024487	0.08351721417409297	1.19579841232006	-0.4579101152308759	2.2376453411483443	0.17780077202112712	1.4664431691688642	-1.0950211002036365	0.5280321531406661
-0.27465570567643866	-0.5899212619240185	0.5000605238794953	-0.4411532673999892	0.7859903987225133	-0.01861779907323461	-0.3135186198748399	0.47490631300714664	0.2231074235185471	-0.5616258668133371	1.2499722055191642	0.33258782082256894	0.13852801227504488	1.4310851077240148	0.1639810020307398	-0.5055720411092772	0.866037002783537	-0.1188470826741135	-0.4213110296083422	-0.5404827430141593	-0.7453004876663434	0.18206271644212207	-0.8731263643882703	-0.5605687044337558	-0.08514498941028636	-0.5071136376347203	0.08644211135395581	-1.0742457398097092	-0.4853295880275605	-0.31099008951322876	0.11498642376506375	0.82517489492432	-0.5983706269956798	-0.3217317056602239	-0.16032938883441392	-0.411148651089335	-1.1917735243409968	-0.2477036518604048	-0.6336230917820449	-0.4056643981336558	0.06137232909778217	0.6309371725725265	-0.018605232115101903	0.15740555312948878	0.05690550411121874	1.4728963130073416	-0.8788712809291539	1.4209019801663076	-1.4282453786529494	0.5531229392607842
0.08906252825385591	-0.3319005042204059	0.799578458559227	-0.6854307906798703	0.6871738561639249	0.9846852972419087	0.26088691433226985	0.3460946157623621	0.2239124047605231	-0.1842022254826676	0.37780771314611694	1.7121395607960783	0.23319354549973725	0.21515737363217974	0.5220765178923387	-0.09526659956518087	0.5206001961697567	-0.314020454124225	0.053263380403471415	-0.167080688906323	1.0355035793143532	1.27985478647536	0.13143578276556445	-0.6688222818595081	0.9443252457948826	0.647854822400401	0.5374589037631297	0.13484064816218605	-0.07959107632621337	0.10452382988214214	0.6995919159126446	0.8843187310291694	-0.11190895774544668	0.8004192942694746	-0.4525728354140597	-0.5313514741680205	-0.7528205449251084	0.638416656482088	-0.4408325694648326	-0.03405889997139743	0.19354050979580784	0.16194626287761577	-0.13282431288202726	-0.04533199692680424	1.1193542449627296	0.1043358906228094	-1.2380218735712027	1.2696568136219561	-0.990039297959365	0.276746481603949
0.1938404462788107	-0.1085674563308233	1.2627629326645697	-0.43488276587232805	0.06767745085177938	1.4997078286606633	1.1701583095407129	-0.22210648598791072	0.8111913482629028	1.3503964331144427	0.44878906134003665	2.2453406918584125	0.5843830834348208	-0.39676725481605674	0.741378000680762	0.49400160687661104	0.30707225657903864	-0.009222053515296352	0.7433822827729063	0.2725139861114483	2.152890144243678	1.8413058095186603	0.8290492220249271	-0.45124551009017133	1.762099118251626	1.4235815024751335	0.5889929353512092	0.8618626004814597	0.7157316974021164	0.23462882114720673	1.6368610366618905	1.0433509038883646	0.30821780003927035	1.597854851174372	-0.6601163070062773	-0.13565966481147898	-0.13982809297281096	1.39568783718036	-0.39489029967113415	0.9794287096881603	0.946719681974513	-0.4184954295158545	-0.05419176305134949	0.7352676639198891	1.8332279882598026	-0.6649985688324874	-0.9716308531074805	1.305460875913843	-0.3795739897185894	-0.09236798880063843
-0.10073521669856389	-0.12666472433860257	1.280110079753567	-0.002716844699393247	-0.6417331691512745	0.9490161599326523	1.5272922816178247	-0.859568898749256	1.3963079125732527	2.5892845604636303	1.2101467805055541	1.5134131972136464	0.6617902785714715	0.05217149649890402	0.7559703516851093	0.8760497306780982	0.14342748919525986	0.41587348153740106	0.9233627604680273	0.2937603466708911	1.8052028285938237	1.2503170189802337	0.5326884135853578	-0.569502005367731	1.4630145346350116	1.1619213886556592	-0.00018607444072002243	0.41464238781881796	1.232680984592102	-0.010408056513195544	1.9924913048894026	1.050520685155249	0.25920513300751535	1.376226625749752	-0.7828215825647282	0.22943448061823354	0.062483409172120245	1.3594531681119473	-0.5976561240011913	1.7855532537222143	1.7095904338033618	-0.9531418293628889	0.2236809033649626	1.4223310120915378	1.380591346294261	-0.18170882329931154	-0.6506947431951108	1.458252919928263	-0.16675783677694647	-0.16265775472973687
-0.483578848780664	-0.3020955252918508	0.6956995484110494	0.22056005460869485	-0.7980339988795894	-0.16966319694190946	1.0600189438542638	-0.8849315068957458	1.3936494884412902	2.1721744575521584	1.649944242273033	0.3407262693226842	0.2901674555165562	0.7464074427530405	0.7103953204315061	0.9522712192512994	-0.02897799823303367	0.5845605082700449	0.4958781408024562	0.004273684953302629	0.7149297097550951	0.21909690035141216	-0.2544471025623002	-0.9745763308221077	0.37968943178201975	0.29773290634088834	-0.6323335312836591	-0.44181034773893946	1.212139518563132	-0.32723195995654886	1.2410995647865979	0.7371670964502872	0.022057156444009966	0.4479874672545841	-0.6546237476951438	0.3003366075273613	0.07102711809111717	0.7855040402071898	-0.6470163537213055	1.7021896751165486	1.8265901705743737	-1.11274372586037	0.5596057492272534	1.2328073913470972	0.0766973759108633	0.9063641016870841	-0.5776113374013814	1.5756326030137802	-0.22906560902780457	0.268124595788151
-0.4310066779898158	-0.4090522741206953	0.16426255082122793	0.08614626197133418	-0.2060443116504627	-0.7966842545344175	0.35879147362287783	0.05832626620500633	0.9988596255399782	0.5548985815159789	1.2174312695531924	-0.2559760732158535	-0.17924471213594093	0.6558663554165636	0.7816209650267558	0.8568100239759783	-0.13450472012881962	0.6089252613030004	0.12009847650486466	-0.05535561910048118	0.06242136588233332	-0.06286154066512177	-0.5767431955349084	-0.9276594862015847	-0.350622276965193	-0.2947314284354322	-0.47247436385305086	-0.48224229283950854	1.0164136766516225	-0.4384740562187362	-0.0339938750370155	0.36738740640625767	-0.028004184972890783	-0.2920688770850336	-0.15644131683680249	0.4013528844417817	0.509085841982236	0.4478993210934401	-0.1481986338356856	0.9060578898932548	1.2781361726947453	-0.6236164673838392	0.8341772107999162	0.6735522831931047	-0.8619788555604786	1.4008339270873056	-0.4711396424683536	1.6528636769154563	-0.008144806803757038	0.9681380310205941
0.14965629854698137	-0.3461428054501793	0.4312406647255096	-0.23632907625189747	0.5765538719306463	-0.49609289364071046	0.06964846471602233	1.4235316585783921	0.9023041286419943	-0.4727257850275903	0.3901080812945641	-0.17184330602545256	-0.37802695718970575	-0.19237159022502176	0.9058549228298352	0.6965737467805192	-0.07232261827623733	0.8548486908972357	0.35767804279734333	0.2962696171896776	0.03348352714635426	0.5976986066218116	-0.2618365692857038	-0.028826696507999232	-0.1165859415443084	-0.3615465626695824	0.511654770863017	0.4174870128133047	1.0077223432029527	-0.40882297597168127	-0.7239562298892618	0.3180319853013289	0.03340382756681004	-0.41748784565067065	0.4863980808423817	0.8498353805897841	1.3593756624618245	0.5660316295601827	0.7145593733656691	0.13022989691669168	0.6821151897302273	0.31499495137471667	0.9937539307579943	0.7243420289181993	-0.6660851081246182	0.888909688196486	0.02693774378821579	1.6523188678507905	0.6616286253551392	1.3905091380457597
0.6416190891499355	-0.18229087644085779	1.3595305699308358	-0.4196771965917315	0.7183581575782683	0.07477810853466267	0.09593883057894753	2.026140126992595	1.2822832270056708	0.07642672816185322	-0.062424597233013926	-0.11763044377171239	-0.35299966795768994	-0.7659175800945124	0.7648134618266658	0.46219623567855384	0.08506681944648255	1.2681050713554423	0.9364692306560334	0.5142734809323757	-0.20161577141428852	1.1157840152843852	-0.09132608775595208	1.0914884740630972	0.5421600819773807	-0.43362459508744805	1.3384808784854065	1.0913816320531304	1.0106234688856475	-0.4685509728561342	-0.4024276345286317	0.47768531776659867	-0.08416986546035504	-0.35604248198491034	0.7862587601255855	1.3128313758912178	1.7440593158772482	0.48204376931037113	1.3016533691517924	-0.17680209000472086	0.5811153429619564	1.0262152583492534	0.9664350883311004	1.360500535158502	0.12455018449874385	0.059389461836429264	0.7324566228148346	1.2924076134216878	1.235032460794351	1.093983532459199
0.31618525425635163	0.011082935110038536	1.9337459652979592	-0.24604721010431274	-0.031194385281353855	-0.008259810817410349	-0.17391278672805893	1.1296924509259714	1.41294226842595	1.238470799005333	-0.10607755582654486	-0.5860682354097859	-0.3734961173880622	-0.30946847931146737	0.13089840282559898	0.15312463154517153	0.0850388727390169	1.2299858369702317	1.0813204818648117	-0.03932242828306938	-1.14103898244653	0.43206971884379947	-0.6872634920769846	1.3752490702057156	0.6602676795921262	-0.9602781737022671	1.0135140103732256	0.518301557937722	0.5998446930241642	-0.6387316012463055	0.2685284000204946	0.272034876354232	-0.31440320171971853	-0.6773304819523323	0.4808490348425053	1.0870715475690913	0.961493673059616	-0.44015022527055236	1.1933204339528838	-0.2136473447847195	0.8213553356880724	0.9435213846430134	0.6393861274925269	1.4413498619376859	0.3535233547450842	-0.2837703245159759	1.0328163661876486	0.3056413048977822	1.0768584974601545	0.1290122685008529
-0.7494517596836408	0.24945747419358205	1.3383466549844132	0.18843321333840907	-1.0172411942908386	-0.7898299755201189	-0.946943785554935	-0.7184275503281631	0.48751915018366504	1.3526009721465395	-0.4249473258700335	-1.1986293617482005	-0.47199028547500466	0.7107246903421978	-0.7888905631417984	-0.1556354305203693	-0.2584996717552087	0.281627742377473	0.48181972775170306	-1.1860320513138396	-2.050981210066254	-1.145992869239871	-1.5311282314792984	0.546848891741283	-0.0446809801675745	-1.578018714421815	-0.3331865113540866	-0.8838859954944361	-0.2128526334974667	-0.6947308150838848	0.38468253970610844	-0.5623379945344252	-0.2440170912875142	-1.245553012282419	-0.1369617431808851	0.04039835585403651	-0.5092807869239376	-1.8250811865790932	0.5663648251452769	-0.3994466795502554	0.7382624669207597	0.18566168026003485	-0.01962186825978981	0.17259385304324928	-0.32782760734347943	-0.19314705225396775	0.615919664049103	-1.0652595811100092	0.2440173730609961	-0.9578002844736669
-1.5533655992559714	0.5184330850512772	-0.11461881746376011	0.5059789356636959	-1.2912930238666123	-1.343107419364376	-1.6374127248015178	-2.10179358800871	-1.2992698205930588	0.13067259965955264	-1.4231903914307695	-1.1627405222148055	-0.40381824939860594	1.119977972046302	-1.4485865450953304	-0.42248903612440813	-0.825680806611846	-1.1423292906394173	-0.3354233992137303	-1.9216117194754974	-1.7385170105632486	-2.1937629188689973	-1.4207999570259728	-0.5466603568738359	-0.9599981129654698	-1.4843900655600837	-1.4959283572563324	-1.696848658014057	-0.866703419220404	-0.4991344497940107	-0.1525840609089745	-1.4412598808749018	0.25301449667401216	-1.3420785280723908	-0.518981174133699	-1.0208228655115967	-1.400769857501955	-2.5129675856855487	-0.15026751713286476	-0.8071059887843967	-0.06868357219376957	-0.5718608706555975	-0.8422202200674143	-1.7463244671345857	-1.0335477081268754	-0.3546758598711358	-0.10951076171172562	-2.079825350282934	-0.5583889498837667	-1.543217130269532
-1.156585898567721	0.6679709694979756	-1.311528229984598	0.3663062106417572	-0.5491416287466548	-0.8423186273690362	-1.5245670211321116	-2.0790584244986534	-2.7678764833129397	-1.0284877767722285	-2.58873874585516	-0.21151210118273897	-0.0633512631694634	0.36221367832428786	-1.4585135703948746	-0.7051063309391777	-1.2382753266627946	-1.9829433692859435	-0.6685986682313992	-1.4494533915414336	-0.07524893054462403	-1.7440522858554885	0.08726403047834805	-0.8752258673286668	-1.3493017250775527	-0.46014058963693566	-1.4163992109892936	-1.1276891263342548	-0.8978785325126479	-0.2095677734154867	-0.6189918814782659	-1.4774048353666491	0.6798205722882479	-0.5864896656653381	-0.4932914766830597	-1.1613706880868648	-1.0571682146450125	-1.8060346593758527	-0.7982877899726548	-1.1346175482540313	-1.258947633574907	-0.8074062348316465	-1.5172822231338394	-2.807646567120817	-0.7269243304773834	-1.0811104005433352	-0.4404410433363126	-2.2110012083632977	-0.7846796073501663	-1.424486064193393
0.2623187711471082	0.5371207364097579	-1.5614862233961218	-0.16553071244902234	0.6000191912918175	0.4762675813295982	-0.6183647662320142	-1.038862542694719	-2.931083085206513	-0.8104682256531959	-3.058457884979325	1.0712512491694572	0.27749817187398423	-0.9248085702426573	-0.9480414091850528	-1.0093134826701868	-1.1636402995312771	-1.632205232651278	-0.4602305286959439	-0.10727095044191165	1.6367469693752554	-0.35254352253863847	1.9700947689506354	-0.30275575765379625	-1.0827524199446295	0.7576609302984765	-0.21886794472113677	0.14991132954108569	-0.4981736634109398	-0.0532517847596996	-0.4071643441009872	-0.5745732607715126	0.4665612203209477	0.538739628869158	-0.44056094913697413	-0.40016005368122964	-0.12910605997617403	-0.2511425020338326	-1.4614250450396613	-1.1206375281003662	-2.0875521294177983	-0.6152964350076622	-1.7959310501513117	-2.386702687385781	0.509409989109465	-1.8772851511159585	-0.1294424109068116	-1.7596188506192545	-0.6015697635692658	-0.9397566614018815
1.537099324372065	0.1732265440682732	-1.2994829249031934	-0.6046421329527941	1.3002386038131406	1.571299807009595	0.3467896594821391	-0.14160984181084008	-1.9831751964681383	0.4178081525390475	-2.629979653994439	1.8168799611371385	0.2953258596594989	-1.6868730075037734	-0.38696599515816404	-1.1330255054678817	-0.5790249934199105	-0.5561048192452279	-0.26414222489029443	0.9199813292087317	1.972568574308922	0.5519910437491048	2.687754629339646	0.4354428109511564	-0.5475222524084911	1.2464599663560487	1.0537974390201033	0.8874813436758211	-0.26068582405024027	0.013066069538073417	0.27918531954303843	0.31117699512819247	-0.24038143773907525	1.2172100211622447	-0.732602169090328	0.2822249740441693	0.293273558554933	0.9647743291217552	-1.9861095935491633	-0.8202766262917246	-2.1311348117256994	-0.4029638220200385	-1.6361674412207967	-1.3394181333963397	1.5423345504525319	-2.08230594136467	0.4400137235813375	-1.5315357195474733	-0.5200148292775678	-0.5862454871800248
1.7523863227964784	-0.1802872103566225	-1.4575496690011973	-0.505238866020047	1.2851967768520138	1.7059946479083934	0.7321061629339992	-0.0171904782164968	-0.9662629724173092	1.1362467236397638	-1.8931177050237977	1.6258307145845672	0.07718895166390889	-1.5816284741805668	-0.08983195970838566	-0.8302609102496773	0.22425294517941738	0.29402031826003183	-0.49539290682165177	0.8393885766692143	0.8647914259954913	0.22221937662293215	1.7737465896870634	0.6863975234973135	-0.05724827215094844	0.8845136222728242	1.584865336126879	0.7036459899587689	-0.46230266686745025	0.25455905978105353	0.7671042127063256	0.20937078937703157	-0.6377084693226294	1.179049710675437	-1.1078937937734499	0.0907939903679755	0.002859585273772777	1.2451458475590678	-1.838094253723201	-0.47925918815505336	-1.5906241133659265	-0.2693159907366147	-1.153594745227267	-0.8221957783725565	1.4724935901958163	-1.6672439809823598	0.7912638837615954	-1.8519249123787835	-0.6260863686736259	-0.5070329162158714
1.1750126995993775	-0.36573553499131883	-2.25914942103802	0.03005993519214651	0.9670547103858286	1.0912540646141822	0.5688527754099075	-0.21475847468473372	-0.5538546586107439	0.5536028503459696	-1.3505071821711074	0.7695960172671796	0.04583265161686437	-1.1399952618663847	0.00041534234570401226	-0.19610785366143652	0.8348439933956444	0.5561445198090058	-0.9727898307346704	0.08188350608167086	-0.4261302541496333	-0.7359407611857796	0.27588580880122565	0.5184475571228065	0.4100667854878641	0.36751977114001805	1.4380873951619066	0.3174774066225069	-0.8086475175488431	0.7426577882149941	0.7412303216843215	-0.7159615748195081	-0.22490721465947722	0.8271796946335119	-0.8489819531080522	-0.6486628700224336	-0.19907069609331934	0.9819996747325662	-0.6530820328561822	-0.28850413025818855	-0.9293449000194257	0.1019771920832858	-0.4763571729702424	-0.8935000264442581	0.5672933524735445	-1.1408898558071665	0.8603204228500686	-2.102771138738533	-0.4307374744231832	-0.3832328611693793
0.7823144623840378	-0.5065779402040891	-2.86484617189605	0.3777188182376483	0.7615785468966869	0.41441694126937917	0.24021054001966582	0.03058509128675924	-0.4098349434301904	-0.5557973528706215	-0.760564543862738	-0.17907039569227867	0.3743774325947497	-0.8940810045453508	0.026305167425900545	0.23432868407219903	0.9160515021064893	0.7023474417381648	-1.2713146236558237	-0.19141456738341572	-0.7386057341062255	-1.2219785459459764	-0.4265623079687015	0.35034952911830436	0.9051430400387224	0.2832321864275103	1.0810169479421508	0.4209213920769249	-0.9094351645499753	1.1169355845973274	0.46877583801801026	-1.3526148297838916	0.49631681038194586	0.5386495067855399	0.3062048834382723	-0.9215613610076167	0.3285712323117407	0.7750235039175017	1.146288907318421	-0.32615892659790646	-0.38635105790549695	0.8937155466451254	0.2933051247585309	-0.6529852337557336	-0.2204336349654276	-0.7695562506656934	0.8476961263030731	-1.4345896100606117	0.4457529048336095	0.12465711820270675
0.9745311060929647	-0.8238889860509547	-2.293481914931905	0.01243748232094125	0.5259709651472044	-0.018348303275160953	-0.16278176245601322	0.7221779104425149	0.16824903261648705	-0.9992406052889772	0.3664943312707152	-0.7931220504974874	0.6477492658424077	-0.6417548292535571	-0.1308152133955603	-0.06777715623197236	0.3234832551004786	1.2084684651848294	-1.3003913658319126	0.632030448932379	-0.16404086281711366	-0.894981368310136	-0.05496556619860875	0.2286198875236673	1.1825949285722794	0.423062866870209	0.5745956769251716	0.7278707405594231	-0.7925714053656139	0.8797025661628928	0.2302001555563604	-1.002642445474429	0.5192864977790634	0.14481240494841566	1.5759842238569821	-0.31087122435329023	1.1474283116690194	0.586105675202954	2.500101324920314	-0.6128891680293508	0.051073011828223304	1.7017665865026672	0.9672268450481678	0.36061224231664	-0.4529597757679937	-0.22816801362871483	0.7180637353893505	0.1260669146715898	1.610755395763383	0.8450169802631975
1.0776650547158773	-1.2668376328160158	-0.5577845984331544	-0.9181284395680455	-0.18023707358662108	-0.43497023716016525	-0.8646356864769459	1.053218575239974	1.1836191690723399	-0.6786406549116022	1.7818718568401266	-0.9640304017825285	0.2953391071897464	0.2207634428414483	-0.7207017559218382	-1.0539858934386046	-0.7991291423207207	1.7709740326921795	-1.3064502770788007	1.9254953610275771	0.2829230331793905	-0.3757959571360127	0.4802917369934723	-0.20780371090146446	0.88419449159854	0.175981191460954	-0.43312995190711945	0.4161637372766315	-0.782770761802601	-0.0779782852440093	-0.14883916162666977	-0.24456816736652334	-0.4896536800452735	-0.6959585812431779	1.7108210027030843	0.4529892756632752	1.2516558420912982	-0.07337466882463367	2.5746113186728357	-1.0672982735575014	0.3111423862845306	1.8553705758278123	1.2064113324476227	1.3971122216358558	-0.6094584374755989	0.822397127638914	0.13437870228536433	1.5183564821511562	2.1173782739391083	1.1014659014090882
0.29377166896261736	-1.430329350887487	1.2775893260983842	-1.70727861176911	-1.3282731392382743	-0.9704090329934921	-1.7930037866798554	0.435744134760191	1.8007463443298721	-0.5007389521961729	2.4443360986784035	-0.8330155466105922	-0.6426567991664238	1.720533753911292	-1.6228085319708447	-2.059163021832093	-1.9661307520659288	1.6112730483925202	-1.374402342043878	2.4310902346292473	-0.07356943666553706	-0.32575392519141894	0.3111055162754431	-1.0462441557619617	0.032336925740144	-0.5270444655250014	-1.913340893021263	-0.6512406312307981	-0.9735015983733256	-1.2970519233012279	-0.9393511891385622	-0.1677243240818832	-1.7214193824080755	-1.7572506119569438	0.2775827610670777	0.39223667414085966	0.3462339584079057	-1.2274783119041894	1.4393714958704702	-1.4197233965551361	0.12626571962536787	1.2030996297476322	0.714280624176934	1.378400803863836	-1.2435851971977268	2.022086552044817	-0.9920641406675411	1.7157062830173306	1.3821936254924179	0.3629001221435614
-1.0663224451852615	-0.917238474244844	2.1502329489007472	-1.7805296788305254	-2.1345679795148933	-1.219358447858046	-2.27239265588378	-0.665671873565361	1.3256237516464602	-0.9221052808712901	1.669346529870825	-0.6385680371974597	-1.3504508769698798	2.927073726519834	-2.1603675339297914	-2.3768697689686493	-2.5065670544098975	0.49418252145605984	-1.2046030427425651	1.5082152304745635	-0.8677827831819952	-0.6298996351880473	-0.36749749639657436	-1.6875117101512678	-0.8155186052761091	-0.9524859378868588	-3.006146897725556	-1.5333552548510194	-1.0482797338596626	-2.081219222142476	-1.80243116335997	-0.8849003885483804	-2.0417796654746803	-2.2005220638944647	-1.7159996313931567	-0.4494216187948862	-0.7280090971033966	-2.0665356520259914	-0.09513554925892195	-1.3227941144881368	-0.5989799535800473	0.39207600325808434	-0.395201033984503	0.31051406028178513	-2.032178518119129	2.4825990257118544	-2.062172409594604	0.834195041088409	-0.18804611144312636	-1.0859650464085422
-1.6826689445908516	0.22950349586878416	1.9554627475833413	-1.2048471477904068	-1.739816533598303	-0.6687471008243562	-1.6289091383484677	-1.1414268436713404	0.12046987999875786	-1.1790179424060412	0.11454686950764115	-0.5519574211560471	-0.9840140755286136	2.7446640870308094	-1.6391432427134305	-1.8360726011925697	-2.003169852999449	-0.8406405158773645	-0.5178314489282173	-0.24875978954463018	-1.2192226055521742	-0.6396067150733996	-0.6631804217536607	-1.3768289591384775	-1.026926973033147	-0.38986463211974287	-2.7116502407839227	-1.2109266961733423	-0.6832455510844782	-1.9704740542647061	-1.8279504510328064	-1.2161465263869904	-1.1746579124922265	-1.426926397939277	-2.6324623826449596	-0.9606452492121126	-0.9464886841042961	-1.7218301233820987	-1.1753619915585216	-0.647380104702648	-1.4129768403335772	0.2087095027989276	-1.4473349236720885	-0.5941420537564523	-1.9861410428934165	1.734515518696933	-2.180632430032677	-0.0004424731901210559	-1.512425028135305	-2.2121135585636034
-0.7080126499285293	1.4876588930925736	1.3895804575637718	-0.49742462958384814	-0.20044259544569074	0.4843729976621494	-0.08067643340484804	-0.45281393412362	-0.6847310874211868	-0.3137733450243517	-0.7342889485811036	-0.5634581637135451	0.407079382400035	1.0866395662866069	-0.131301563403297	-0.8091464391115518	-0.7274347750235639	-1.4072045678036635	0.4719029039528232	-1.594432499611536	-0.7385060896802252	-0.0742334083790832	-0.19794493072795413	-0.12957422564699753	-0.5229791363228278	0.8816718165960145	-1.0690262987010988	0.18403768863995562	0.03286224173222161	-0.9694430174774452	-0.5339535301464521	-0.05869265193104092	0.0521719858826231	0.13794234228470287	-1.7106893601171842	-0.28588260122818615	-0.26167644053093614	-0.329933635664404	-1.3927306148594225	0.36163419360699967	-1.5559660184704172	0.6892125654838055	-1.588746200443237	-0.2895928281776641	-0.649662255223806	0.32145487797371847	-1.1010551769794754	0.10652378721953235	-1.7386720028989233	-2.098514055510511
1.0642278942540635	2.2297588513370274	1.0051183848239105	-0.04314687068872409	1.328409073618374	1.22404879746879	1.227217607622195	0.735691800904343	-0.41263832367540976	1.3186087641952617	-0.13451458939696154	-0.5286077947583947	1.77961587249111	-0.864225703288327	1.4026142610187533	0.2250583002974314	0.41417151367092053	-1.0000952030011867	1.1935257046725	-1.7817551803376475	0.11788233517265168	0.5664833404190184	0.3711138552380251	1.0755766835163652	0.09633535307792374	1.6695805275846536	0.5960564424702772	1.369292659523461	0.7033564861782218	0.4980106260491276	1.2934461556965462	2.1469800481450756	0.5850222719017997	1.2833154346843492	0.24704499217119533	1.025223236551429	0.3850404551362442	0.8997179832911127	-0.8003012150798309	1.2680271777156988	-0.7260669027256953	1.054561843704795	-0.5068758755476578	0.8806153810871881	1.1375301262929842	-0.6999878038677504	0.33773702796052935	0.8672707449755307	-0.8586034969124402	-0.8043269004350774
1.8202222210155905	2.1259407438380835	0.6644361453539942	0.178145298506489	1.5577704666629575	0.6364195785440344	1.256678938928407	1.2352262129081613	0.3906779977954307	2.114165977806491	1.0816589015425182	-0.36212877466476073	1.982689295161582	-1.679147761859468	1.9219703540178086	0.9999128185519168	0.5640987132793415	-0.3237795295113764	1.3142944762417164	-1.143144435600739	0.5958588313397062	0.5690727908370051	0.1715900320070877	1.170237834426331	0.10046802696650546	1.013898603851689	0.8404678941848465	1.1802028093926582	1.0534982291913846	1.761363355104353	2.0918000060402338	3.659940987661156	0.12455198619833882	1.0852674456093212	1.684109465561209	1.4737761432413805	0.1350797623641046	0.8000349005488738	0.22632818559588685	1.7442198367657151	0.4573178944163185	0.6000882661148065	1.166331078242353	1.5599438132383623	1.8999614675078533	-0.7996021455528424	0.9002688008239383	1.1955528039910552	0.42278452628025154	0.6583269814604572
0.5840591477810241	1.2717802264013407	-0.016607491512492363	0.3404261713785405	0.28938621215054844	-1.0600983229376215	0.11864016807840895	0.5760443968568714	0.53901945058191	0.9700159400617616	1.42153973861539	-0.15301730504197286	0.7866821006961384	-1.0043190334666434	1.2709778074105988	1.4140744158178393	-0.2976007365216371	-0.15210282492871413	1.0307101032572892	-0.5981024824490062	0.3892020225961378	-0.12566083186335894	-0.7351067025331799	0.056177688207131614	-0.656127240355516	-0.7844536666041766	-0.4441640487992476	-0.26719886385040564	1.0965745453419236	2.1906265610220363	1.0475402954089104	3.198148165586259	-0.7536054565333032	-0.2767752279942468	1.7339783323286935	0.26449797986620677	-0.8989253650351476	-0.5930787586923517	1.074088404621202	1.6631479120617645	0.9370405478439064	-0.4645832808007701	2.2610238890024057	0.8842900025892704	0.986755774764422	-0.39454405089358296	0.14401934597654883	0.45544951757997376	1.2888416314820192	1.2465236949801177
-1.7115570809480207	0.08445948295557897	-0.9075568596356429	0.46079183502428883	-1.33656215895905	-2.532053212264719	-1.0117051513367104	-0.5236160794928102	-0.46789377356665746	-1.3218884867537828	0.3707360513404577	-0.022503009664979368	-0.9148138972660484	0.1496316642318906	0.2899291398794385	1.4095538501249547	-1.251397064962771	-0.564920520818529	0.7232579643920779	-0.6551185030083833	-0.1588321746259433	-0.7468826787711055	-1.311848461376336	-1.2581400648023695	-1.5358845725924326	-2.3486635748595908	-1.8554982487394962	-1.708022389272211	0.90960175435443	1.60497069509587	-0.957060311772099	1.226550038290503	-1.2524626781251957	-1.7124302810466807	0.8532697195809503	-1.688327548942887	-1.822762253373919	-2.0251892572274315	1.1332952980859639	1.014903222813547	0.26997985999564966	-1.214960662354554	2.026832036968998	-0.6237915836800739	-0.7118808660913609	-0.26114322198307677	-1.1312330414031977	-0.8243987592926264	1.3250378597125883	0.7971337722916095
-3.137641384257686	-0.8699268165323943	-1.3335042981169707	0.47333409158315914	-1.8664932694598604	-2.4849773674635456	-1.0236065681231004	-0.9173548341427665	-1.8255526047952608	-2.7445765267456887	-1.0963930825131114	0.09931471242610862	-1.880166936435444	0.44797685502926604	-0.045047551188175786	1.0594431963780384	-1.2453649867403587	-1.0753062804838147	0.49744554430851695	-0.9419821155451016	-0.4531975025309245	-0.4163189644739146	-0.7307339823886582	-1.584072049226019	-1.6536102714157104	-2.4571737879896314	-1.8348094062014544	-1.9290890925067452	0.47108607055886814	0.5237408933573189	-2.1118691906536107	-0.6366530229237547	-0.9944065878890403	-2.131422650624445	0.12940190649630623	-2.5880824620173217	-1.8521787511498167	-2.1480606188810136	0.29215137138190744	-0.06185178552065461	-0.8553187159323236	-1.0507384297806281	0.7670279864401919	-1.6949448500010298	-1.5654952856478392	-0.6846290711634014	-1.6701661353999917	-1.5145471311198664	0.6460149028312614	0.033913518615733676
-2.6647027459998767	-1.1100287881923598	-0.8736529591671274	0.49917761390124793	-0.8535419103125855	-0.8503386131009557	0.12766210303215667	-0.17458418297635	-2.1978453834486213	-2.088438432133946	-1.6455178381364595	0.4171359861977005	-1.5313922589101432	-0.4414388053207542	0.4659895608713932	0.6825923131928311	-0.0980793758922953	-1.3051690837830536	0.22721006131636415	-0.7248677142703409	-0.16431741365915348	0.9616867020084895	0.5816629743003779	-0.6187193676444354	-0.6854447594352528	-1.1059198790341291	-0.18951888255426766	-0.7987027782345413	-0.15048855696579916	-0.14413546162341961	-1.4525011511913168	-1.3013635486744637	-0.14886388966973138	-1.2230501405278813	0.12426753711798708	-1.57417955418989	-0.9350865281762804	-0.6834774950717882	-0.7918085889553423	-1.1174529174956995	-1.2620476643766945	-0.38380979622397526	-0.4805572856693113	-1.634654156216852	-0.7228842582253552	-1.2680171036317718	-0.9746193407179219	-1.0573197866639055	-0.3018088903122643	-0.25895167282306025
-1.0093305042505993	-0.5555143015820568	0.004592218999272337	0.8022454700255391	0.7980197388851056	1.1411389706850503	1.4930071436984493	1.0468508993024521	-1.0639723307552786	-0.10210502959012799	-0.9871467395988024	0.9128877454341668	-0.3298736029766083	-1.560886762736257	1.2159113020573498	0.6445468843578221	1.314917888622474	-1.3040739045722736	-0.046078676107553916	0.16361731565827903	0.5590654106520062	2.50579610485589	1.293557451661341	0.8437437449186994	0.788939650056989	0.5856438704668082	1.7464818850800101	0.7690246733671499	-0.6016924707627338	0.10177970264319063	0.21775421773142783	-1.035823595324445	0.8118873935750449	0.42066186161372404	0.46789660793669374	0.418678692830277	0.3299947543619387	1.4029116170683122	-1.180189024431341	-1.4753793455561264	-0.47727624537510976	-0.16540407730574083	-0.9048525067269753	-0.8551525855294966	1.1370109472807224	-1.4644873223616837	0.3001295184210037	0.011932510415656948	-1.049265108551257	0.027237979351372257
0.3403873308041365	0.2977773902425202	0.339402942040997	1.3869381751087144	1.751226346343266	2.041996057317917	2.0636941689774106	1.675716222297612	0.7716300764465379	1.3924199874005514	0.005571417657111534	1.1505128531368967	0.7187328600906668	-1.6785442787640634	1.566453975313069	0.9557055636879426	1.9294501758413394	-1.237208178327414	-0.026050633576708546	1.0205041713499363	1.2406124885655132	3.0406640937410203	0.5775835964578192	1.6735253662598408	1.7605953818222713	1.4396706060073845	2.4210440517451373	1.7006299101615145	-0.493702368669639	0.8078984796806438	1.226339660251367	-0.7075765426935506	1.4089120010103873	1.757883111983795	0.4810329795480029	1.662922179502601	1.172391874490189	2.754238603714824	-0.5954567760533196	-0.7556027653573094	0.780476749320522	-0.7792774294527061	-0.561155733086421	-0.21794365329301887	2.482454836690547	-1.1242256966587376	1.111347103997865	0.6780421010019477	-1.3331219219779238	0.4181082502038429
0.676000539698741	0.6699543065033804	-0.26435387578633035	1.8009887926384507	1.4632828808783005	1.3878865077635179	1.5885033176484875	1.197417284077085	1.9903069263402084	1.297000992880308	0.4335139146002841	0.6295225393122565	0.9199711491068956	-0.5492791659894	1.4932850822263324	1.1877368949043048	1.543708628796129	-1.0256820208958628	0.4126147824622118	0.9814024506533924	1.4070346590985339	2.0660731576484017	-0.9751342446510396	1.378269788862016	1.6743239417132143	1.18725741527441	1.4854479435380714	1.6066584308724645	0.10486194481394498	0.951508675938956	0.7580026386896772	-0.6225274812399323	1.4099461830524604	1.9700304637886632	-0.0010084577621769515	1.389910717898066	1.1021113588820604	2.6786502219268002	0.23362424982549657	0.626639458171744	1.3509602342720932	-1.576839275909289	-0.09959295157718094	-0.10553992308637138	2.302163045191782	-0.49544592594585274	1.0803920598656345	0.47905187625040635	-1.138272047791829	0.539433071317717
0.491356316651049	0.17210833678319448	-1.1201542083944809	1.549595478735862	0.5278412567099828	-0.04604872370512145	0.6040169495616848	0.010117357232580622	1.9817853112164818	0.03720500967105431	0.32462274808790775	-0.6003845169748032	0.3732902920328138	0.8654519497890788	1.4060917048467183	0.919907434706197	0.9448008124525945	-0.47515558518428375	0.8775991267605431	0.008294877263173087	0.8873179378864375	0.19940431804045167	-1.9465285391281222	0.4284500378889691	0.8834015275498999	0.48376334701691753	-0.028611443533654385	0.9191624024539762	0.6126737061937508	-0.01642728726908925	-0.43440798442563683	-0.42028499580649	1.0056228110344227	1.0018165553620726	-0.5228025880438392	0.42346601081935403	0.18767393759509798	1.5529785706928028	0.3586682840899515	1.6614406677110853	0.8208661932189634	-1.6082100568939615	0.009175281708208255	-0.22441368033048836	0.8786499655371592	0.15912131053521897	0.7231608757438539	-0.10921489870426249	-0.5913841661177823	0.5290411730646506
0.5424470794033038	-0.7703109723921561	-1.1398581698934973	0.7189956843445002	-0.09678055183761539	-1.049938979413315	-0.15475485757009977	-1.0358157558813377	1.2185369851315166	-1.1844320120764493	0.35439499929672635	-1.7942049476747817	-0.2549192438663605	1.404889083084551	1.4622586076114474	0.2282213903435649	0.9779556942412994	0.3389033474362644	0.7692126061054168	-0.9660357868725741	-0.07546366749936394	-1.289219448648639	-1.5319800284525582	-0.2724443256457185	0.21904557842824587	0.09926235047809638	-0.803898737562119	0.3550530533036794	0.5244081106729761	-1.5510744153183043	-1.0050304447120118	0.06370067536517447	0.7088927823316772	-0.36492927691942223	-0.6338567307740269	0.10677557453133986	-0.9238857148495718	0.3532849319663112	-0.29067702654558303	1.6134336137740992	-0.11731205873791088	-0.7264132173896858	-0.14276712692541724	-0.1462756083875428	-0.6425641862451271	0.7949371248593763	0.7093205040367356	-0.2602657599001838	0.12540546932562424	0.7327011504796689
0.8531987420556097	-1.2910997689773172	-0.0061239860587414055	0.01196044882388193	-0.07670679031334926	-1.0256042881537246	-0.3421092417110151	-1.3706822965568373	0.5273525620118623	-1.5779682415300584	0.837795747616732	-2.1215276952282003	-0.3890475809070296	0.853915325533708	1.2711303285452626	-0.3959943094361553	1.5878105706868288	1.029033172793202	-0.03467489899418277	-0.9914155803924215	-0.969804251898179	-1.49649867053735	-0.2809696174844953	-0.22476712057835446	0.1137381734233155	0.15704931414157322	-0.4251392672076626	0.2431361186246927	-0.021952515834601116	-2.518549483115266	-0.5035874545122185	0.31745238803677994	0.8823086239892209	-1.0780531543851408	-0.43835571748082125	0.7811729893253931	-1.393901476344412	-0.21112598048614367	-0.8238283013532658	0.6842847907447109	-0.4808425170239686	0.20339174317268338	-0.2394366871775364	0.17203290055039333	-1.3417029502199027	1.44138531177935	1.0537644894134315	0.30675882065183896	0.7355551804440167	1.14328702337235
0.8287030655787362	-0.9653735049925062	1.439519219888965	0.032093077116457404	0.11510381097069679	-0.3505152352740569	-0.15140379058188147	-1.0522798715759285	0.19082775269043767	-1.1853587835865762	1.287176185675957	-1.4376324566670706	-0.030074386036439405	0.03185243268202164	0.38007653948783826	-0.6134988906372904	1.9051139041379737	1.2883953205191225	-0.9563927672408307	-0.15139085354541576	-1.342427784966206	-0.6133562453056399	0.5780775737306137	0.29336028124224506	0.21427344779603374	0.14349774756394476	0.44182072853585225	0.283952809723982	-0.4241698985187504	-2.295178895088294	0.25980600564731143	-0.21538440723550745	1.284712375126468	-0.6949539634037799	-0.42487586758033713	1.4769875005375552	-0.8612996643715022	-0.2185822756387034	-0.49512544633016586	-0.26871846874676125	-0.0449430201384512	0.24723207034674172	-0.24341678433689312	0.42507045619525213	-1.2151524090431256	1.9473092444990572	1.1535802625239804	1.0348322972941904	0.8460997072340899	1.3275338176317206
0.1707761298103516	-0.2519407092005587	2.0110865307141275	0.5989219739465177	-0.0924028893175489	0.1586001892375918	-0.01853767101684427	-0.5370915015074167	-0.12867511813859459	-0.46964508783959896	1.0218978041858915	-0.3853600289696789	0.3292313437658515	-0.19960553733706804	-1.0277660978265404	-0.5746475368672298	1.2830627172618936	1.186615946662591	-1.2728589430154715	0.4998081653954767	-1.0885476907423792	0.3044885757493877	0.40472951257008905	0.6186015300534109	-0.08704217718249883	-0.40008110710100603	0.8760370545702176	-0.06697336022688564	-0.3406105327664265	-1.271719673388038	0.2680668064611531	-1.2371327130361867	1.2361761878043749	0.21969687267218915	-0.8113735721515766	1.079336862563463	0.19780813369569936	-0.2848489111679782	0.319962014957653	-0.6324065726050577	0.526408707415312	-0.5571547618853082	-0.38359848158307014	0.365690270787204	-0.9144260618734791	1.975052417866623	0.5900237968393811	1.1059677219224036	0.1735809542506603	0.9386283117029075
-0.6299256999507697	0.044536195237007255	1.3181563149303324	0.9247640316714408	-0.6365531276565358	0.09214024181914594	-0.1616817471706152	-0.20220727314540704	-0.7016332952088389	0.18555434170382948	0.02617650947835762	0.26666193938247684	0.22859184538076255	0.12822964400088088	-2.079757319796636	-0.6125106209168596	0.10412033102034458	0.978268552520229	-0.816456476887204	0.1327375934707727	-0.49674635144274415	0.3610109054608805	-0.343602304345504	0.4321297264318284	-0.8071396666905454	-1.2559500237448566	0.6083388591064107	-0.9400586717317074	-0.045579654889754496	-0.2836471112680655	-0.5031223209888952	-1.7009760996572507	0.40320624411886513	0.6892758228906728	-1.2015895787345419	-0.36719909485531355	0.9117635514255306	-0.7936604702608205	0.5247060079374772	-0.5298918769460786	0.5405391604369212	-1.227926322634174	-0.7034051935775797	0.07134198742773822	-0.9233869790852712	1.2824314344510748	-0.253453312322093	0.28990200125326715	-1.0670828323278276	0.16875864245019542
-0.808808357883993	-0.2911100216239989	0.06920163386443015	0.49706880655357094	-0.8880983724116753	-0.19642078386780107	-0.328248038135723	-0.0733651264842557	-1.2283362039277357	0.6207207231569556	-0.96606168414626	0.3111228611335672	-0.3087774886594411	0.23293878244913463	-1.9516630969539388	-0.7380321625540779	-0.5744047117246422	0.7210645958609526	-0.04135366506893337	-0.8382125936226309	-0.019190820282577497	-0.31744272141451657	-0.7560492332979736	0.07591777867857498	-1.2160535570106694	-1.6322596572365848	0.17240278528590638	-1.7666637731572858	0.022054493946341458	0.28578245990308804	-1.0717493365447925	-0.914036288895941	-0.6302348180191758	0.4021775278889217	-0.9737059681207803	-1.63084840028879	0.8989896676031887	-1.3711348354281991	-0.3385399723347895	-0.42734780374537346	0.0927940764101275	-0.8889738517858692	-0.8578375004106551	-0.1569460487469525	-1.0463623666431843	0.01887308251276869	-0.4953902206823518	-0.785660131670623	-2.0836880413491965	-0.4243476746325141
-0.1703941189211151	-0.6476632460925499	-0.6683216720011246	-0.3420924865720406	-0.40616436257972666	-0.014540411169881032	-0.007610398660022964	0.0582657448562157	-1.1649671713757317	0.8545623931381223	-1.2021580307063742	0.13068918340363253	-0.805748520423409	-0.4196827097806964	-0.6633216890409592	-0.6430928856900758	-0.15273971015029456	0.2606542980743632	0.5233730916512472	-1.121156492551904	0.06327798239964408	-0.7628766023271515	-0.428356772455652	0.1342092922513405	-0.6136774785582352	-0.9090222088301367	0.2880802820929131	-1.7361210113944336	-0.11176591295091982	0.7047805685334835	-0.5568883225475935	0.6643669741668731	-0.7964282715366199	0.09069642720765303	0.02444995548413247	-1.526932697143142	0.61180849961703	-1.193583994644218	-1.4127350487667867	-0.4704292102503191	-0.08059296969749957	0.33584531265502526	-0.5046262193065595	-0.08052872474632683	-0.6959101494054081	-1.252161760369859	0.31388311263029317	-1.216019644534741	-2.0548906693311966	-0.505736761641491
0.735552133151794	-0.35186639677322634	-0.4089107944397602	-0.7925356581773464	0.4900201236155262	0.9124161450435002	0.9937104298400262	0.3203747641258565	-0.4443226230217715	1.0520938034819962	-0.5951823401308175	0.18669406347710407	-0.7741745166964338	-1.4289420436487137	0.8774980905887023	-0.2031219689332805	0.8638764869245149	-0.3928754651065195	0.7232237757285548	0.020096990602167384	-0.1540293251832402	-0.24407522657485728	0.26885890080604674	0.7381713719030577	0.8144969213336961	0.6993876559774438	1.140424478625787	-0.6268586807582	-0.0047320913399971935	1.303163758266124	0.8689397142508233	1.8846273763961587	0.3203424068067674	0.680741852570412	1.2452693917036064	-0.07714695872732898	0.694287585370851	0.10231076422784624	-1.407713306325505	-0.4044819471930576	0.5129266259858245	1.5297208740444281	0.2054938621705607	0.28962384926210744	0.36660358793838077	-1.8639957855088307	1.6382709079221551	-0.6792062549934393	-0.9072560306279747	-0.26489886616297986
1.2185601300562392	0.4712926821353206	0.4859576903663016	-0.5032298056521668	0.9766650852484697	2.0952384988491186	2.1440598776479676	0.5840163128605083	0.3548855967188907	1.3981891490708127	0.323264381763474	0.6135378250801876	-0.1309600149132733	-1.8555111557000343	1.617478475083394	0.24911510195070372	1.4045310119191463	-0.8540255115536755	0.6851985647613571	1.8429080722281361	-0.2741236890604747	0.8884592146843527	0.7210710318525828	1.3588390040469536	2.062456628004528	2.2251580579592094	2.192350838916049	0.8384104446656074	0.5487500217215924	1.9354156954858446	2.1805637194165266	2.0607843453267702	1.8704447950773613	2.098715041978956	1.925226921141196	1.5680559197995558	1.115503431659314	1.841487804323566	-0.04224092420526744	-0.06600069024931902	1.5435969147592186	1.9592021978527385	0.7281104977834381	0.7217361222476082	1.6421370162413118	-1.4912801296404303	2.3854620142583713	0.2803623378537503	0.5212051315177448	-0.11509890355582146
1.0690273084837503	0.9963963843242659	1.270125786868018	0.057552898310121677	0.5402540764679545	2.6863316280997016	2.4792690435864064	0.5936101511870538	0.6444823620590072	1.8256819312697643	0.9804258888730188	1.2580790698694027	0.774113894973239	-1.22276513648881	1.1629566074330993	0.3182023861412886	0.9266789380066991	-0.6889606779923406	0.494751536139087	2.790485927746942	0.0755368198098636	1.5394806107097074	0.6895710394462891	1.3217793253082806	2.262912055210253	2.7195116176207623	2.6252646759013114	1.574982050524448	1.16330225517891	2.1536689106039364	2.531801107638915	1.4813085508241797	2.428571582358452	3.1503636909398085	1.7591780779219608	2.2441329840367694	1.1841342612574093	2.772190524829974	1.6254081240470837	0.32753254952804856	2.207774002700988	1.679843500194621	0.7464146441375523	0.9462707089309393	2.2884895316891365	-0.4032440658470609	1.886540737708533	0.8169872415470394	1.2381146225706534	-0.21322819998161924
0.5780694729994391	0.6657208397713459	1.4068487011233766	0.16783281487334525	-0.49652551409416823	2.2530916091812583	1.4846547778469072	0.2530572988242057	0.4914090174090408	1.930047618601974	1.1804456682374793	1.9091459801161108	1.4749453789837972	0.0014048396076012447	-0.04984328321793445	0.10717411149754205	-0.1313546128265938	0.07183502846290656	0.15485652963946878	2.068839067306562	0.8884585727677573	1.0617973985742768	0.4152222695719894	0.47982664847755224	1.4935719830161425	2.0096195484294	1.9932964437329512	1.1445921253010152	1.3048807705362648	1.7887278173796344	1.9702592907553789	0.824471845237152	1.3499047384849088	2.7422742711691335	1.0814771575470323	1.717967775819408	0.4740139115321201	2.2174945314357557	2.3196044696010287	0.4974999185235619	2.040205631973725	1.1928789584619097	0.5254322384657378	0.8525356398706905	1.907357847967828	0.7007184485922537	0.4457521844696275	0.6003740217796044	1.034613696448745	-0.381897243980454
0.1364875573302616	-0.12726612072696877	0.8258787097704471	-0.3303682714198142	-1.252354847589213	1.1795225764285922	-0.27630613449662067	-0.23380623934985043	0.4693495118300295	1.363033941545798	1.0340278101888172	2.377803882475008	1.712335538579309	0.9182171770804155	-1.239244999820611	0.1437524329325117	-0.9339772532262907	0.8859079215162002	-0.20420000005291894	0.4364681836644321	1.7064430101682766	-0.012896868519978233	0.28590552164022454	-0.6715082398946668	0.5692328161194433	0.7698329957273541	0.5707584995376197	0.16370675416763186	0.9329171573409198	1.1657153489641083	1.1815828081413933	0.35126704206725573	-0.6144091324439265	1.1257690658340616	0.44889469321081066	0.6166679336675158	-0.5065013206580478	0.7636188604385208	1.7854673232475777	0.5144357275014279	1.2776737410785137	0.7458091249940977	0.5181328577107404	0.5595848980748858	0.9144571890300934	1.191537683165711	-1.0168264159468858	0.04445285018484267	0.5692683552771381	-0.44457238260371634
-0.03647925927041546	-0.47061075630469806	-0.1409660151414797	-0.8925304555369307	-1.0657113642885805	0.3140447394717825	-1.5474828103334763	-0.5167585682727407	0.8719218901728386	0.3578713929565718	0.6804940314853578	2.478653497238092	1.5065662768787758	1.0654762647124085	-1.8726934771292427	0.6859172380896198	-1.1045619694353148	1.2239850671342776	-0.3189031074881065	-0.6165115918073396	1.9639987521149251	-0.5548403067530221	0.5186265013772405	-1.492926537613903	0.12267679911606925	-0.09948464870638402	-0.8488274348355316	-0.32898216910039	0.4696010650730626	0.7219243179430858	0.7100773507027067	-0.1428314614113341	-2.0620519713216057	-0.2877107488492957	0.13709682215468486	-0.3450070283432327	-0.8091909806783683	-0.2757398507977913	0.7968148009577244	0.6371882761392619	0.48857569178400356	0.2010523810156497	0.7263763805459194	0.3051938470604624	0.11578914944606668	0.9586339933126884	-1.7695079534629372	-0.23315254001139551	0.5086048585796719	-0.4647660416406999
0.12534719311381592	0.025463367418138667	-0.957133608655811	-0.9269805875210025	-0.03968738746677387	0.20555801833203421	-1.5307200877950464	-0.39765833279755913	1.2873268134148783	-0.3353101803016682	0.19458735419225195	2.1355605434519878	1.0161086059555533	0.7067278848179327	-1.8861898556128565	1.2946054673661367	-0.9211171005757464	1.0755038508001127	-0.11564046728043384	-0.3602756183246383	1.4937623973416203	-0.10647963974168895	1.0773100518054166	-1.7083071650674002	0.03708645949577678	-0.17933752845142673	-1.5303800494018938	0.10970742290501159	0.16256843592632353	0.554082062068124	0.5399282646062055	-0.7426881446488259	-2.22403106778405	-0.40101844277518456	0.046289102934992256	-0.9092145898825672	-0.14859774908078074	-0.12309405828887086	0.13315506239635777	0.7896474814078286	0.024161532317243894	-0.45998009850872096	0.6816169270267175	0.24612872087317714	-0.057663456907640485	0.4217875319317719	-1.7186268480660927	-0.06998635540457016	0.7582077887710624	-0.57505284701479
0.5667585227648358	0.8142905951099284	-1.1745020739892569	-0.4734330380994398	1.0794643816837124	0.6500614502648834	-0.6521918411772776	0.012416754276904722	1.0975628239065756	-0.21754967944251258	-0.31014263317789964	1.5342525536260239	0.38832820171915755	0.373743768842999	-1.511469176286182	1.286513222934328	-0.8112431610401964	0.8659074743109605	0.09144866953221382	0.6007178078973425	0.698746353365933	0.5872860203359749	1.715991484932297	-1.4271024284845757	-0.20904942285650574	0.2701943561140237	-1.308685955867388	0.9703233841821254	-0.2329424821248191	0.4285234561061783	0.3464227361870398	-1.1157468189844126	-1.4960528887061328	0.4349274453871097	-0.02248156595144804	-1.1592754711291569	0.7516693290754656	0.7480327236557325	-0.15038486267744566	0.5114970293556208	-0.10661765498017454	-0.8190017695199737	0.11612291901159762	0.3486335700759435	0.13204816928698693	0.10693009521523585	-1.227009601721216	0.18221437778467653	0.7133470520813471	-0.6837884050818837
1.0253528856768466	1.089794372207196	-0.7840513772046709	-0.1627269379040951	1.5085164703086236	0.9442322492609563	-0.09996942616314618	0.41355314065476934	0.2847725400579145	0.3329432850117514	-0.6489093211507169	1.014704563771812	-0.27169584796624463	0.3098786665528523	-1.0139721002041668	0.5530253912252183	-0.8845030090668923	0.919310723664174	-0.08850908916566201	1.142277389890002	0.16536547850269379	0.40232084637842247	2.0544864257524087	-0.8548584201412643	-0.8115473031922238	0.6777148138979809	-0.6440584779041583	1.3945937419743148	-0.9689148143618331	0.1409269340436673	-0.04214770828883912	-0.9216864215504422	-0.8405619540221976	0.8834411234740279	-0.12962624666323136	-1.1569904540183726	1.0095773953328335	1.1573460579792687	-0.41687825291148145	-0.38340582538766893	9.553656261829227e-05	-0.4574390850698971	-0.5535215127362487	0.45119729630909466	0.13719432226231834	0.19746472131811427	-0.6999711263427703	0.16656772374850834	0.18392787524669846	-0.5237172481219058
1.0873659689272468	0.7077758759051056	-0.33136213900054395	-0.536114551479347	1.0048874575822795	0.5570699505013801	-0.582572563175426	0.5859995639280242	-0.49144873714092896	0.4199188910242071	-0.711819604987547	0.7069226929431124	-0.854295716755671	0.40558665651081227	-0.5709807214204751	-0.27966698395716083	-1.0075779803621516	1.106936436946325	-0.6173800738086443	0.7846338628602428	0.08572192640092118	-0.8985237893999182	1.7645869403450878	-0.1742501132246806	-1.4108775471986892	0.6648363189814221	-0.19560341584724453	1.025975800138612	-1.7050692170567503	-0.27685300175415695	-0.5166454609999755	-0.3295554211560704	-0.836764811375278	0.11782031228851335	-0.23008841168309008	-0.8966645299290907	0.5750971171311796	0.42174613086808843	-0.7322048866819085	-1.291312405548057	0.26236153691191716	0.3598870035965184	-0.636398075378602	0.4016710862133375	-0.24616273776795622	0.47056568259104736	-0.3976502436198157	-0.07973608097786253	-0.22416737689625252	-0.022260735558584464
0.5548197249593096	0.25131521027048687	-0.49470751071361063	-1.4608105860959604	0.017076483589095498	-0.4290922524569261	-1.6211786436474107	0.561937555085874	-0.6648149679158196	-0.33682936717757644	-0.5889087649786188	0.36244420032774916	-1.2224570217553758	0.5181247666628708	-0.2776946342440624	-0.5658657132976246	-1.1338518337556038	1.0530141576953835	-0.998015714243613	-0.03419051685098058	0.11551571878147471	-2.351887610778223	0.8537576981026787	0.3298914291287293	-1.5454860587189905	0.2544767734992463	-0.28974947768734755	0.23603223546855984	-1.7400868354141785	-0.6933335432871982	-0.9064244801462747	0.0998751851819883	-1.3097378142194704	-1.3448636834800232	-0.3124965217722914	-0.538964643773471	0.15377826057520277	-1.0172259310348815	-0.7543674433510719	-1.3017301457345885	0.4685367756643824	0.7316688849277104	-0.03289541012813786	0.13480733042411835	-0.7201422000922029	0.6089552457530711	-0.46708843376473624	-0.2827910493614768	0.17981118905618157	0.5041642016319864
-0.23469470703587086	0.22157836029868055	-1.3557441411980653	-2.222642152838929	-0.6629917513338844	-1.4714361655902395	-2.1117370249063967	0.5637437097541435	-0.39951739381399226	-1.3143562213329947	-0.46864832501489084	-0.31511004480475546	-1.259675794827873	0.6677988262269506	-0.16883668801111856	-0.3463783953765472	-1.336695743827773	0.6091956738328427	-0.8364064903427291	-0.6531013590256848	-0.1669666098341379	-2.7441248535819676	-0.23381296993846565	0.29601384381840035	-1.1627939452607121	-0.2863677543162387	-0.7428905991030735	-0.3672291464994328	-0.9073466210705895	-1.0684848084318175	-1.1666794077345697	0.03211620284522984	-1.6877169533953125	-2.3285900501347876	-0.40090203035548777	-0.4304991484911381	0.23525932413930556	-2.1026922735928952	-0.29834920607867454	-0.2720494944518422	0.242155599378349	0.04059752761915015	0.5382010746690357	-0.30846007649878504	-0.9126897812173773	0.5146061138110567	-0.9111120545084078	-0.3294702839052134	1.2294169105631907	0.6369786137806072
-0.643624938513761	0.39439631362914945	-2.1204696158393723	-2.172529330213103	-0.5089751447896963	-2.08377906973161	-1.5066719025413282	0.7722424530924975	-0.27133302723186875	-1.5880606434667321	-0.4036938551738271	-1.2075054991212522	-0.9580585597247087	0.9100641583254461	-0.21548520632126206	-0.19131605611304597	-1.535694376657866	0.04584876739635316	-0.3261912563288416	-0.884949438153409	-0.7372606573508396	-1.7631095543077606	-0.9304165821921415	-0.3512788517033705	-0.612458694044536	-0.7260635222314631	-1.146145723708306	-0.5046821894172624	0.046976545154169526	-1.4257562853158443	-1.3253715639413777	-0.32509574455219437	-1.551689747220066	-2.3042322980976033	-0.4519827702736708	-0.7288815849125375	0.5072974690526522	-2.183500878928209	0.2692309579057811	0.8375502173805134	-0.6165688430759443	-1.2605863201759473	0.3156018556542026	-0.7472392415685859	-0.8413155304677769	0.3294786047337926	-1.4637295003255357	-0.31431037084754465	1.94435517169531	0.305016958486024
-0.409041362952038	0.13545725771150832	-1.766593002167127	-1.2961053172464954	0.2985215350447948	-2.190859325111787	-0.33398629938934005	1.1152469116399653	-0.42824791195342826	-1.0079795799523166	-0.23610369523708025	-1.8262164000462606	-0.4730476512828313	1.1577954439061038	-0.32652972424607746	-0.4352941790048068	-1.4116690896479782	-0.22406520994044268	-0.02772744614097571	-0.9718367474750633	-1.1596875868339538	-0.17310308771638705	-1.037585419598898	-1.1272188867714215	-0.25036792940867697	-1.010943342433622	-1.2690382343522886	-0.31242984124269146	0.2447280266899346	-1.7192860289325491	-1.360398955002909	-0.5775829567980512	-0.8896986833512505	-1.8140269323415235	-0.3624106159278776	-1.0897616271772008	0.3633151674304933	-1.5041776742945263	0.37371397948083923	0.940388642066992	-1.7570320821474659	-1.988752693413284	-0.6067487684738421	-0.8657291225733007	-0.8618667459226036	0.234039146385471	-1.6614055375300194	-0.2129611480779801	1.57629601226655	-0.14950989378887053
0.019165568511793716	-0.7352920020667146	-0.10100858091992752	-0.19301600959443155	0.9859855888174319	-2.0367193113011846	0.4303952263668461	1.2599622877494272	-0.3874034242169079	-0.33414258591798207	0.19536633022119335	-1.8865200854576032	-0.06864699272316266	1.2281200074226255	-0.366756266283971	-0.796779535356806	-0.7433381416873474	-0.06900465255614698	-0.18685883225758562	-1.0695048215577967	-1.1227296521520314	1.0090947977398077	-0.8588609324153628	-1.3070671785089854	-0.1785846853948405	-1.2048101426142943	-1.1646418358706547	-0.046634755957441175	-0.2578724716259042	-1.8471307007184277	-1.224448757391924	-0.6346337289884654	-0.010253520061340188	-1.6595876628587591	-0.12015720219174919	-0.9235396685036283	-0.2364098015703284	-0.8024687699181813	-0.11435428682707947	0.05287103572548652	-2.4396721185302632	-1.4186636916011404	-1.3319284441800847	-0.40795697912971957	-1.1781784091150176	0.28466752161617415	-1.2231666379048636	0.2368536824105983	0.4141835498330928	-0.35713852745652375
-0.02456067605318945	-1.6021746538466994	1.8806252605756633	0.49029169220926266	0.8525571251139573	-1.839078515211843	0.3623193525717908	0.860730691668072	0.19726544619295766	-0.2675643209943561	0.7823893857009312	-1.68438597456289	0.05726341935439176	1.01613752228647	-0.1825511578076035	-0.8111129664594005	0.2509041783556669	0.21232286758680688	-0.43340741925221477	-1.02327912121639	-0.7982951323876251	1.343935293131966	-0.795891645321447	-0.6339602689544147	-0.32327988009264974	-1.3415910800800521	-0.9455873305597137	0.1373443640185562	-0.49438957022027946	-1.7807623300492965	-0.9563131066936006	-0.6633690370838877	0.6959861746356758	-1.9314098417582235	0.12156033534643834	-0.04921256878248561	-0.7008181177515637	-0.5760181525801695	-0.7243993004616051	-0.7098194686186718	-2.2080806248259566	-0.02397989964635091	-1.1089628076107887	0.48791528815311336	-1.5059827620597632	0.4019177397556486	-0.3668895244988322	1.1204873644771132	-0.6070768861210319	-0.2687826744548577
-0.6099180216141759	-1.6575139110728356	2.8090071675767767	0.6409284224869881	-0.05952815566897235	-1.5918748054318244	-0.11307098002754358	-0.09899095098334164	0.813932919373863	-0.6028272798520062	1.1306224225174788	-1.7302858111523163	-0.054580158796577016	0.541770126942544	0.3398830828658453	-0.44250490199436593	1.0673278147018213	0.13514862295748545	-0.23774604891321613	-0.6766136298094375	-0.5895441790170786	1.028912802289694	-0.8937983021380496	0.3891218044565258	-0.5824268425710311	-1.3556928997460373	-0.5935185418590517	0.14164335800439617	0.21242151852370833	-1.5751092769433044	-0.672964713856231	-0.6422405811468161	1.0007175976477154	-2.0086097891533927	0.18942221214151952	0.991759342170771	-0.5855106915253135	-0.768833627875104	-0.8868147636086976	-0.42990329229861424	-1.3516440696619927	1.03779058865061	-0.0798022844193906	1.1849519368435513	-1.3133636562221025	0.4217544937497505	0.3782716474134744	1.9043167574525004	-0.9703849796140044	-0.06394954570398886
-1.091706850667208	-0.7518693974040636	2.154054929996989	0.7223521382732423	-0.972381583407756	-1.1915439227696196	-0.3160355140725102	-1.1831806731828514	0.5069835989420278	-0.5754891063189628	0.8654545366306452	-2.0691284172364734	-0.1480374984950577	-0.13814582108603027	1.1563318819125021	-0.08034754010250206	1.420054262423045	-0.5592515100167846	0.4352458518459762	-0.2180747412734136	-0.6307215410562995	0.4104885797188198	-0.9088962183157959	1.0206612160993764	-0.8111519341850492	-1.166364683811003	-0.08019397811678095	-0.1615334476777751	1.313193972328541	-1.2370179811507225	-0.4367453649874551	-0.25249723028131316	0.9745763053329958	-1.412701176628882	0.07194338208560452	1.3853843038070155	-0.15610185084524625	-1.0386436110946602	-0.4812491132503628	0.5436094781899745	-0.5949603192912252	1.0785089761242945	0.9672155452727204	0.9721441146065537	-0.41185656357059025	0.1462172761118571	0.7249608823763269	1.7163114187198791	-0.9963542192291706	0.17920710606727755
-0.9044367593572283	0.4534445355709199	0.6117715838678278	1.2187018261697746	-1.1417051527456226	-0.6827643372045823	-0.03244863551094312	-1.7974489294018559	-0.9181068850929033	0.05379910050099335	-0.01604644166817053	-2.1952959587884315	-0.01857060368398453	-0.9466672346607798	1.9639534503951523	-0.006465253586075758	1.4499303315767	-1.6555959491412362	1.066125631577884	-0.06321682471440294	-0.7051571842793114	-0.31992619492061686	-0.7850269388242723	1.0245628790769674	-0.7901099538129085	-0.8323885056033861	0.38655255734857796	-0.8368701386973683	1.5712662090425882	-0.7076750787042059	-0.20890255059721083	0.622823655505572	0.8863795287914824	-0.42864924939752047	-0.12632868738825662	0.8186343489192747	-0.02702193900224561	-1.1643145542485303	0.13252839154905077	1.02068085340579	-0.35155221515481894	0.3949049054117807	1.4213447330237021	-0.24840107001291986	0.7309340606687297	-0.5478797164876177	0.8892408512407672	0.2643425195924497	-1.188666133136437	0.5524533098920609
-0.32322517016631486	1.1338827063421897	-0.6557692642651813	2.02346635391191	-0.6312775915918968	-0.2984170780773215	0.39448224748246224	-1.7065787456751098	-2.391798132095849	0.5978343498069669	-1.0894233525347237	-1.7280829838221397	0.2157125302475679	-1.6920420841951274	2.2898810177909956	-0.09653932371389842	1.3776202024065882	-2.5785205195543366	1.1632293878148916	-0.40285262589105814	-0.6451265072951866	-0.9801944030243317	-0.8345797659359525	0.7599020758176644	-0.3919180530580775	-0.5874085850672741	0.4176177262915101	-1.7113492240387949	0.5115126607890619	-0.05760665216416703	0.021957461028124518	1.456828517941959	0.8994307078147327	0.21006483511497856	-0.39543935328595137	-0.24085793612698098	-0.4105040235607729	-1.151824513093926	0.5134861676691674	0.364286586915747	-0.407809742184206	-0.2793223679979596	1.262750602544702	-1.7214722389247943	1.3203506047019011	-1.5421472638184242	1.2040119952898858	-1.6257713476339535	-1.4611705480707577	1.0294835107562088
-0.1948059964374855	0.9947824388570449	-1.041553804081327	2.445939399355858	-0.2202672961737317	-0.22142933902285294	0.5545996936042824	-1.2636144577294053	-2.563911945803357	0.28514219847317857	-1.809884581443613	-0.9694061191028346	0.17513709815231907	-2.0843569424181627	1.824668809513971	-0.10699106230568321	1.1155852250342853	-2.8033380883974215	0.7776705698270084	-0.9669088663546141	-0.5948441751016372	-1.2189793727921403	-1.279721383804946	0.5848225480148945	0.20490757515545832	-0.6500377755291785	-0.1299510719643794	-2.379438151600685	-0.9388413417188433	0.41089507856669555	0.14392627808279895	1.4458606196419048	0.8807376153880745	0.1374805519179474	-0.8490592139895894	-1.0137087063895414	-0.9549552982606527	-1.0470305109394469	0.4904569097605643	-0.8049446688372758	-0.3600831296581102	-0.5670798749742263	0.7614679700913864	-2.4188290550504807	0.9273166272675591	-2.436375040284869	1.5660902081736308	-2.622721356687365	-1.290771741971911	1.2733693302402322
-0.884679023096236	0.3465458600542796	-0.7574804375121387	1.9240258293419195	-0.4770837561692377	-0.336241748526618	0.4144749903232777	-1.0335048411387757	-1.2448298692115194	-0.6950551020730416	-1.907290519580848	-0.5536736572154867	-0.36056721263734204	-1.976446928802545	0.7638753699425452	-0.05239036383006618	0.43917393057626936	-2.2504574286514814	0.38285355073511385	-1.2691486588761887	-0.7213028180609241	-0.7179250324661598	-1.7344986094415666	0.4279077248906369	0.6154633911717766	-0.9542152641864923	-0.8300990295098293	-2.44823650065338	-1.404856945493764	0.4431921418841209	0.06691455864822747	0.4372113545671619	0.6067808452999816	-0.27401655960885385	-1.4502462681783534	-1.0706458128826162	-1.2725507130547151	-0.7788373664745062	0.20322374037486446	-1.3617171456582335	-0.18540703609970716	-0.5557150903009469	0.07938141396757278	-1.937021066203665	-0.0971376782805273	-2.788816889789181	1.4883089931324007	-2.1294231935643104	-0.5523416189610368	0.9116441408000271
-1.7153589525190147	-0.32385992998353474	-0.30597574262347516	0.7326733575855845	-1.0298500397024097	-0.28230747198389244	0.2847786574399755	-1.138126596061651	0.3846887683698117	-1.2873215040372719	-1.5205171345399098	-0.5958637668017206	-1.0874616506377262	-1.5611588272511308	-0.21731034237416122	-0.11033010239651875	-0.47449209195548464	-1.3166838746845242	0.33393810611280483	-1.0381234352079438	-0.7949117064004588	0.410431907177501	-1.4465847175337172	0.10132434401091511	0.6631464385511698	-1.1067344975412459	-0.9596383592404409	-1.8098950442887574	-0.5198951812100696	0.23236407168021686	-0.044530820945800444	-0.6814357885384851	0.17017880120291728	-0.33634569491792593	-1.8020891076121663	-0.5256513077415061	-1.3437822804677704	-0.23641553730601353	-0.06483882137609284	-0.9106408819292999	-0.19577668265346818	-0.3196301072274249	-0.6655304451107361	-0.8013168922337534	-0.8758207582312026	-2.467295193088647	0.7831655681155122	-0.8201809559749269	0.1439419958700831	0.012606004233880514
-1.647922872976369	-0.7113416324684159	0.04751824252863285	-0.1471633033748167	-0.9359973782020699	0.1973334852767481	0.45823273177752205	-1.0606215269835204	1.0731564661336848	-0.7465944563550428	-0.9824431849295926	-0.48029559872109234	-1.326695974188573	-1.1962544097347334	-0.4571452609591463	-0.251011539704362	-0.9458048199714796	-0.49685159955784175	0.5481434836180079	-0.3893213924109267	-0.3413452326935757	1.5562514832180394	-0.19856683526937627	-0.16030964929944158	0.6217951166880927	-0.7023405587070328	-0.20274527359490865	-0.7121643146446067	0.7599691312406269	0.34770021427015063	0.17211319756591623	-0.7569787665592492	0.03014048443242449	0.27045439998256476	-1.416826340777172	0.26793175127230995	-1.2867402602622608	0.5383024306127072	-0.0916881221028515	-0.07198369775366428	-0.4768877732981465	0.2938396066197115	-1.1419406884774022	0.12181236896957003	-0.7150601518659777	-1.7310294575682674	0.006816513982034399	0.12027315111456952	0.13350538128307868	-0.8537404579079902
-0.45886108420990684	-0.7089270412084371	0.2699509181615452	0.008507694090018142	0.18943507850832797	0.9647900772479961	0.9263616228489315	-0.23641097993841936	0.7830204146862839	0.5026055394978808	-0.49970709155323234	0.34750400586062113	-0.6358047905233207	-0.9880590307497542	0.11821541618432119	-0.22601094193646434	-0.45722386915076646	0.034387086368546115	0.681307096725031	0.3564548349217562	0.6977487008182407	2.0439562734904957	1.2109018695546083	0.1617441778718165	0.9088551708360222	0.26882179233733144	0.9556382743458502	0.4019061927013811	1.24375553474622	1.0967959048120948	0.8652467348578937	0.41419828059127767	0.5023225759283353	1.254814227125377	-0.2877548370248115	1.026092394154382	-0.9731795440245431	1.2925220000106337	0.11576619572315193	0.3500742606500134	-0.6225059510438178	1.2652352924684824	-0.9625659876107332	0.43304557081734646	0.33767692781880226	-0.9260741046720498	-0.03807551600396264	0.1909396014871168	-0.4572549335394007	-1.1353842032147274
0.9683337141512124	-0.3160376509091805	0.3167151755388327	0.8602879021592142	1.5829969211138566	1.5813054112153422	1.3841061024903252	1.1538663414975558	0.4792353106507333	1.3348241686475426	-0.04595539152668562	1.5665235316160342	0.7101412358569182	-0.6589276055236325	0.8968957453612859	0.006926307162919337	0.6371410375995296	0.44314962434863575	0.4952801477482675	0.9453818713446287	1.6678167356739502	1.6492256863394168	1.6611147032887792	1.0896521799289847	1.5285520301532445	1.3521342905549258	1.6442516095981927	1.1517563512167877	0.685457163295539	2.0267936790007264	1.652890733749973	1.7772786383357595	1.2416179079902236	2.0396327071999627	0.9196529911556778	1.544034103513802	-0.18232116182756736	1.7226363285147837	0.2887801553460981	0.1971831365660402	-0.19034638725234124	2.0350526769356314	-0.20217560666141346	0.37831811790925324	1.5493239452420053	-0.14986215795803257	0.725887751109571	-0.10854090019400156	-0.8149539066140636	-0.840026574228951
1.5747395716433732	0.30921799907259606	0.15951648922841646	1.2998286934639742	2.0420621633595273	1.7140912199329912	1.4480895374940261	2.1431632186718192	0.7910875155198497	1.128146220278395	0.465170503775692	2.2380886304239667	1.8874805040766252	0.06278240590535113	1.108505330350559	0.08653270504694352	1.307868922919804	0.8673902656826147	0.0215237134211196	1.3013279763413952	1.8036391539319416	0.7093185021807058	0.9218148303546189	1.7948545191716416	1.9491941908035306	2.005352207915966	1.4449071415394836	1.4198828155392493	-0.18251907706438775	2.268128744975442	1.8694971939152079	2.0350436197537065	1.4388430419559075	2.234959974162474	1.4161372476596386	1.6163427500645293	0.8923178390362522	1.6983435720500097	0.11947443498644514	-0.11361877870022093	0.6849431787532445	1.8820867571472768	0.4701587978780681	0.3458389518171143	2.097267335681936	0.7013996447414796	1.4030267134827599	-0.06506951185522473	-0.3958068353468595	-0.46650713345110695
1.178813317525281	0.7881515663883217	0.006162629918546994	0.617834719457588	1.2000243915532225	1.4363250480669747	0.9253700670352298	1.8941412053720963	1.2640754158669187	0.2997277993443798	0.9661500725137401	1.8810291177838911	2.2045575558688344	0.9788348139797877	0.5032062726383988	-0.2893714416392382	0.886124562187495	1.1490975431705086	-0.5230437050750164	1.465384440710549	1.0937757191120159	-0.20563194714016733	-0.04482944566577709	1.3645648016216256	1.6324840096238222	2.040917499697612	0.7666823738784706	1.381552475489587	-0.5697093576267582	1.4519637152467328	1.2195034709097603	0.9424387346996617	0.6540397440582861	1.8438972197349102	1.0567103657314025	1.1580007913068917	1.6125145645576824	1.3412808873069642	-0.37675267132204493	-0.2279583176599031	1.3592225959804543	0.7516749142173969	0.4264866117478521	0.39952361258233277	1.687192176883961	1.5806518601428463	1.0531245934527511	0.3932176925174161	0.4564424329205864	-0.40177907111941646
0.47912994979695145	0.7270072380914422	0.2022722243322499	-0.7150283816700344	-0.07470751180886474	1.1085835468480312	-0.011246934998350635	0.6452041122967681	1.0890688939637465	-0.3208079206808625	1.2435956386583482	1.0271665958492784	1.6317202646039022	1.5114282000764432	-0.465604140935589	-0.7934730316428108	-0.19796911051317653	1.0472556598699818	-0.8840258150318178	1.49202684085649	0.3125426626568569	-0.68936602801619	-0.14960288879577915	-0.07781920687722282	0.6425036707627594	1.6821323792625231	0.35934119750931415	1.3242898801868095	-0.34990270232168624	0.15908880818204568	0.13612752461010158	-0.4936219670274764	-0.6428008397449102	1.1577824405902886	0.46076637408797266	0.40097403900033907	1.5593437210706638	0.9034868097480931	-0.7653217983999111	-0.15920566890594318	1.4109150770304444	-0.5035362985222623	-0.1797652551859999	0.37523242151443126	0.69365433222986	2.1355515030060888	-0.1936356067853438	0.7457879936178577	0.972424283566382	-0.4964292648205286
0.16357483818265764	0.10757079164780617	0.7480392618562736	-1.5567130047172733	-0.6234622869426678	0.9903084141325772	-0.8806499004364956	-0.42016690296288095	0.27839638285902507	-0.3803219008101096	1.152969595429067	0.5552235581639609	0.7094608548226595	1.3222606154581398	-1.1143135456826077	-0.6785215418109384	-0.8623136419833843	0.6684793899883812	-0.9015687154566492	1.382657664868434	0.11162179263203205	-0.6612287307238459	0.5901082565802012	-1.3162687561253579	-0.36772559543103345	1.2376387421250548	0.5215374914601727	1.3716620620466224	0.05902484919093341	-0.6593513922808882	-0.6009975623979512	-1.0908896220531514	-1.5166755693245801	0.5335421881185392	0.3194406466750345	-0.19881331864876678	1.0498475510281402	0.5768765602369896	-0.5983744427766292	-0.03475952386084786	1.1290637355663957	-0.907803871820263	-0.5328024204782644	0.25277198266533407	-0.2303086517640101	2.0203698832609223	-1.1845769396996437	0.60687165579036	0.8550236571504395	-0.3165794926144645
0.29148129307970483	-0.5828930640468964	1.0687718481358082	-1.3541803722527068	-0.20766407163717784	1.0195225553549623	-1.2290313949416372	-0.3595482608731266	-0.28781564828732115	-0.11595614661592722	0.774884766451865	0.6624662538804877	0.021606229608801094	0.734883040468025	-1.1637366000122977	0.29439014164290567	-0.5424342839863613	0.4875661725595052	-0.6469843762608593	1.0719721652758316	0.2913792104259017	-0.30734460296531546	1.129708911776049	-1.2995087523450541	-0.7850081073189249	0.8280876792237528	0.8657480114837536	1.367582983573497	0.23267814959556027	-0.6283327200520838	-0.6096879976217244	-0.6616286060195588	-1.5360070409879805	0.2038499636923048	0.6758898047583857	-0.3587083544714085	0.7249558710747982	0.40119984575311185	0.05256542106151482	0.14162378405190632	1.108240921296424	-0.3489314786145725	-0.11225593049541853	0.19794604742045882	-0.6746247552391184	1.317824644182148	-1.0110954282098854	0.14254377305807192	0.4714435790751321	0.23948891984786796
0.579317560006386	-0.7338964772772145	0.5378249099315953	-0.7355291559919473	0.376924909517929	0.9784881045823712	-1.0247397872930273	0.5372641062884399	-0.016471672742231717	0.20640856406402047	0.3274463853625633	0.77831600144504	-0.20907214306929153	0.4166266416659894	-0.9095371132740332	1.3388906525672215	0.22498199181998424	0.8037931601207379	-0.45517172180057147	0.483831747769572	0.18929179061885307	0.054128217430722284	0.7167570020784795	-0.3169711244858534	-0.5859685133392343	0.4623048118902781	0.828404260798562	1.078822401316403	0.015353384646102988	-0.1744113632899524	-0.20598226326405877	-0.05629304657017016	-1.1377589583377674	0.17054738518571197	0.9836756380513442	-0.21613864384630455	0.6720254283705338	0.3129513958587466	0.5969518634969816	0.326270589034423	1.430782922761944	0.3685848292671707	0.6221954087004923	0.2346544638449643	-0.6726389186281819	0.5247167112364823	-0.07475065836260675	-0.25578844319823824	0.20182641494119188	0.705376540738406
0.9576297289961763	-0.17238919404696004	-0.7210520819398998	-0.7548880703111337	0.33128204274799783	0.7978371333374926	-0.7116896321953134	1.0746315065148722	0.5653606668722615	0.6069855358896827	-0.04111467787514207	0.4623140380674902	-0.10849035700338963	0.6642290392424284	-0.8128309279725181	1.344502927843872	0.4357992476158672	1.2691419754639028	-0.6746937227789276	-0.34981704521785906	-0.32811563368486835	0.1423437495214015	-0.15912259544422114	0.3245000506815877	-0.2538312426517598	0.24978539160868155	0.28636888483271916	0.5262077736330529	-0.5311440183729548	0.13120379630138895	0.03696518900369395	-0.12967728388741406	-0.9758966963644581	0.22584389395334545	0.798465135184302	-0.09263752390748405	0.29116720707909294	0.23999105550240465	0.553405397706984	0.25014473225806855	1.478745461000226	0.45573824392838314	0.694278458589491	0.11162114907661724	-0.4901660555333395	0.08622811718508415	0.32024029157780215	-0.4615877948554777	-0.07090983749671105	0.4950738678998409
1.503320789866242	0.6871145972980691	-1.7582986490606671	-1.6481695575191981	-0.24340327370400364	0.6081583595276944	-0.7648590463893769	0.47635329017190364	0.4347851367539255	1.0637199837031734	-0.3099254327226115	0.03565258960736028	0.09194350812389475	1.1216202692355064	-0.9839492319696347	0.12384191599901295	-0.2788155134583849	1.175289047717812	-1.2518266367551405	-1.2027776005438682	-0.6170910128787788	-0.08613771994781723	-0.3735938244343822	-0.20345840615717523	-0.23948637639822898	0.3513107914310752	-0.38212974147584455	0.04337161772459839	-1.154149264984906	0.19107942154439686	-0.07241498651868569	-0.8098729704998594	-1.0845102637065898	0.1278414905710064	0.23171146601027492	-0.06633128970377906	-0.7943419026947829	0.14012818340636937	0.08771127520869995	-0.30249314918167136	0.663095406046938	-0.047245870657277846	-0.2614556992497596	-0.3250244691612287	-0.301223319813448	0.03403799477097963	-0.5553833723769738	-0.5797511473961763	-0.612947630280452	-0.4400065779591392
1.8982593519948932	1.2611242732654502	-1.6990947694734106	-2.507179025318509	-0.6026604846299826	0.4969714661771385	-1.1376163810019206	-0.7532591264593097	-0.5886494930009836	1.176992574805229	-0.4392320584853366	0.0945573922497874	0.21843749294241083	1.2240636259090136	-1.089971735685263	-1.2570540413875277	-1.2881815887679795	0.2914300746627624	-1.620153205658524	-1.724682937832047	-0.14292082263573241	-0.3478537280669364	0.404298934002903	-1.3173244943854283	-0.570200179066228	0.6801860585084433	-0.7400071019519648	-0.0682287851508699	-1.3824186969763284	0.21108800553582457	-0.23075695949430042	-1.2496037815090097	-0.8951401829469158	-0.17490707756136395	-0.31125538232549954	0.07064730895226434	-1.9517926452912249	-0.010913352941854113	-0.22428470274254425	-1.0240953167550046	-0.7875429315296557	-0.48011116746510857	-1.5142409419457261	-0.7316945570039253	-0.08554437534509893	0.13269889994662745	-1.970150477174419	-0.5487644734770353	-1.1803890274661342	-1.4520291540012176
1.4061065646886581	1.312193749195826	-0.6546093514901334	-2.220435016166796	-0.3593908815802255	0.3220107745131576	-1.2224749757779376	-1.3999715803137047	-1.4910955307755385	0.5123562615080669	-0.2685559901489487	0.600756606290044	0.17485402070088588	0.7981143341607982	-0.7389144058923334	-1.5329481052036755	-1.6384751661758488	-0.7326790833698741	-1.1864889885855698	-1.6588533060381117	0.6608876968802093	-0.2368561787265672	1.2466390472392455	-1.717935938152178	-0.9204761673939924	0.808850289619673	-0.6645901522073283	0.09080964884679367	-0.7797451060394707	0.14504670296580305	-0.10880206431957418	-0.8198860985302208	-0.04805602948324397	-0.4824833262417297	-0.6403665779174393	0.3938001297171654	-2.0552444277059125	-0.20927504253290521	-0.1314916855698046	-1.1775847966987905	-1.9364604842365924	-0.4305963901764825	-1.9604314196112316	-0.5062330088673861	0.21331044738575944	0.2662526440699876	-2.4515856286465545	-0.08924728848419529	-1.0991731666886542	-1.7143174654075894
-0.27706280599742583	1.006105076270716	0.4281912155903696	-0.625221797809657	0.047724008250457965	-0.13862627184766718	-0.4741776486652106	-0.9020796388240644	-1.1979828385242595	-0.7147754861237714	0.3214295282585928	0.8407508921795459	-0.05756848098176025	0.13849170542353834	0.07678667401251683	-0.5185789434597541	-0.9627296820493513	-0.9814720553145496	-0.014308244432278154	-1.0337112055644517	0.7840369467908628	0.35911956735346806	1.0717368134963048	-0.8611199162352547	-0.9394783752625276	0.34704342870943194	-0.32228214052183185	0.1033261281947622	0.5236390211538197	-0.3102062671832201	0.2128176543944327	0.17030961882579163	1.0629544712593313	-0.5411617211746432	-0.838120693430076	0.5511621494259713	-0.8411352088983041	-0.38173196796521003	0.01526257438034881	-0.37654939537498083	-2.0386488181750955	-0.16361912914610188	-1.2284200720719134	0.45986111564393867	0.5049657637634423	0.5142479189299026	-1.3253583932926802	0.8190397283611902	-0.13650757318617915	-0.9254652613516163
-2.2817901060801615	0.5210557870124031	0.8088004056211754	1.332986013346577	-0.041055943240404055	-0.8653713007198557	0.9044701026918358	0.02484219911412457	0.1525331386944108	-1.5991164345067783	1.129904021807776	0.36573714712690675	-0.40877998986131353	-0.4015135486859417	0.9019207814118235	0.8019810075804082	0.2624371410943901	-0.27683955205462124	1.0737793156863495	-0.15927357108219162	-0.10926737287215882	1.032169868012386	-0.032864613898914735	0.4887138029921652	-0.4962037659914938	-0.5816188720921146	0.03653754329762695	-0.2683828080926536	1.6469256608341407	-1.085095440551787	0.3461627344763584	0.7893666119850479	1.6976094367845964	-0.31813973428569015	-0.906922532446668	0.08023583593758925	0.5802316878541366	-0.398623123874529	-0.17363636610158398	0.8213035972827641	-1.2168943427804517	-0.17432717105024056	0.03372640892541068	1.424162024398651	0.5606971362014105	0.8537524178279247	0.586731439983385	1.6034249418431799	0.965506507073119	0.4277877155164102
-3.0833761141510605	-0.24553876520332876	0.642264493933818	2.4791445058172203	-0.6336506167344245	-1.5142786703286342	1.9808648220677578	0.19191779481618482	1.3177003525185298	-1.4185851098340463	1.6277452932276213	-0.34561769778273427	-0.7756290121935007	-0.7169837445843619	1.1525362485422554	1.3713120299273087	1.1827880374400574	0.6031802132131715	1.2177114798503426	0.5636445439845662	-1.1652554988367771	1.1373081362676438	-0.9069273061536004	1.137525927048445	0.2626695340755542	-1.370382582245802	0.15838937050981897	-0.7614533589038377	1.6091048288574314	-1.441412226397637	0.059731280136123326	0.46789419167525015	1.578351243920345	-0.053758247658575516	-0.6651698905751325	-0.9732812020279036	0.8451286062614354	-0.18516932964733585	-0.486103285958888	1.3420737558821463	-0.22906440560314373	-0.5476060322927314	0.8791304872560101	1.4116399894257239	0.20114018187596427	0.9905828574360835	1.7871419393837467	1.5186019873882368	1.1438251337112297	1.4441570506230585
-1.9785126629710048	-1.460453236651773	0.5382831018714912	2.3327621605287607	-1.0347446269282026	-1.6999773676801821	1.8926389110067903	-0.7340742001544387	1.2866989013348806	-0.4590381006329718	1.3619748727973409	-0.4414431157379931	-1.112793013877805	-0.8538776584227862	0.5683891359375292	1.0190262408157955	1.1948019132509482	0.7863434391473054	0.37188438599861673	0.8723892404428067	-1.2963404891192092	0.3962632794649131	-0.7047411550434266	0.6511416593973808	0.985900968793304	-1.5067821599912126	-0.17915286192520488	-0.8830531652023752	0.3254087630580762	-0.6792454483315061	-0.4584845620219068	-0.39770840142665476	1.0771060227976388	-0.01024153398855404	-0.13185097377743826	-1.91790133934079	-0.13611438003902182	0.17695652998464123	-0.3225117801733495	0.6981004329517161	0.28917280594928924	-0.9433840643292977	0.9006560594535608	0.2401620585587673	-0.5133975673855105	0.6527725551627204	1.4957243793423718	0.458973109805607	0.21557230538905822	1.4887437899832623
0.09956524974446315	-2.868321859858165	0.6517444639913871	1.262972147827712	-0.6523415317008597	-1.3271283685211541	0.6673786818711812	-1.8305886492835144	0.27594509157149893	0.26459793981046276	0.4163482113395933	0.2121240059683904	-1.3944252687403977	-0.819989964796283	-0.5509046659425206	0.3173560651480571	0.29216808823220647	0.2574083917397339	-0.6263197549455526	0.7762970855876684	-0.45191819522141485	-0.7666121707844207	0.15403066223469797	-0.41340525750317586	1.3088940695230815	-1.0484562090663632	-0.9517818742098291	-0.46289433578881684	-1.1521153505706296	0.8747325434171814	-0.7857205210765854	-0.8467398585608553	0.6260682656454315	-0.17713105816086322	0.21763399275579787	-2.0179206058713874	-1.062789130205968	0.5065180626440843	0.4403462122137361	-0.4616204902160243	0.25101234632874736	-1.1056093182010236	0.3734455498294138	-1.184157927097675	-1.2449052567134302	-0.011046397650640047	0.21750508282591852	-0.8027604943908845	-0.8147666239013581	0.6564431210093333
1.4599194887280798	-3.6795090776648065	0.5283116531256723	0.003799309154730611	0.32370542760256366	-0.6161682839521624	-0.7648773777364172	-1.8493190708429268	-0.6626124196120643	0.15279533757354052	-0.5791698658164213	0.8356534381306948	-1.4445675876761188	-0.652733063564437	-1.479518642030745	-0.21678364678362225	-0.9284070645996081	-0.20554849332454248	-0.8581579370136782	0.5416789123028473	0.3992967223977821	-1.5410234708991053	0.6120732583751861	-1.219116383953891	1.1227308404129845	-0.45366607433687095	-1.652332843512425	0.18409413763674554	-1.563096725340837	1.9319472183813227	-0.6245675608476556	-0.33692871217664605	0.21522027959827236	-0.26863270471962086	-0.08482350887388743	-1.1903386583486415	-0.7079671498855525	0.7006108555792215	1.1065837611944553	-1.0035323857198557	-0.06210386785577938	-1.115904137603928	-0.1896404128362258	-1.677888385282359	-1.535417078707695	-0.5110632642900247	-0.8868932214262724	-1.3055476214254957	-0.7946046115269978	-0.31739242360657133
1.323744281828152	-3.129944454612016	-0.11848958916570033	-0.8375270539022888	1.1272882959443482	0.13342276356904945	-1.3914248065318235	-0.4636262922077068	-0.7928330420346141	-0.3124351827914885	-0.9661768967646166	0.7145204894511488	-0.9315832671280172	-0.5615074058857801	-1.5077306578618626	-0.4952684106345692	-1.5701581170081202	0.01011005958472671	-0.14874906246436087	0.5126840673203444	0.5356730034313448	-1.4391649110077076	0.31365854286922557	-1.3251133801723083	0.6932293231730453	-0.030640021939917415	-1.5125267605235226	0.6525367364032768	-0.6394620402305952	1.530876832190252	0.013835949312277827	0.701512099833782	-0.35813131903696177	-0.04468754341288488	-0.7658401973923833	-0.024091474103950992	0.7468699622683942	0.8018530285948815	0.9234207277120592	-0.4462113685717289	-0.33482060946150516	-1.0679905184797824	-0.4375894116467828	-0.8603426741178799	-1.1022056200088122	-0.5428676548259409	-1.019043194378945	-0.7855344338257302	0.3461458556981615	-0.6388450588201534
0.432177486431155	-1.2545288201273055	-0.8071190233574861	-0.9737803681733761	1.1817676989631136	0.7123059598504794	-0.9732051747300569	1.4225008465749291	-0.25703740442945083	-0.20463684222707912	-0.620060811583693	0.08185784977424218	0.2627206593099768	-0.7506399109891202	-0.45444115932360907	-0.5501650490314831	-1.0367589935821748	0.6704954280404378	0.8915185999406473	0.8164388737579453	0.3394296625585505	-0.7216227950061966	-0.07414599686801102	-0.7517591688229605	0.406220065435309	0.2666547830902059	-0.2392362787577134	0.8419222975665238	0.6815885139701884	0.1341165939326026	0.8383971486564799	1.3015198030491038	-0.9253044237117086	0.3806734284253937	-0.8822147377758646	0.8335420985091267	2.0086993681170937	0.8308813066012735	0.051190495356886384	0.6426890807388608	-0.3033044511290289	-0.7320417458558068	-0.2607862268753956	0.5796242153450429	-0.10725855861495168	-0.29767615804325537	-0.22148684019881457	0.17825693277620094	1.56476928823502	-0.10061733183532214
-0.016950253960800896	0.9272925482845003	-0.7784835612723698	-0.479358407556748	0.5475648159659318	0.9637508825979485	-0.14249379610511695	2.5085827406591346	0.3581456046338803	0.6567787217877219	-0.016698696360641672	-0.23559451975009346	1.626021373671565	-1.043395254622173	1.100406279855083	-0.26221892493878846	0.373989811940678	1.055295003727733	1.5121858880279708	1.1573249082585082	0.635047350321506	-0.12624370775171573	0.08645527873435133	0.23388566405895933	0.32212415190560834	0.48445194604196484	1.4604710395185776	0.8356250789482813	1.222541357029044	-0.8181963459704035	1.3773194679124612	0.9340312913450364	-0.9720804270850626	0.6030515478716609	0.09606604275911465	1.1628055097832806	2.1195734753444473	0.6051382915596407	-0.5544330890612814	1.305370579842761	0.24029364123992464	0.17347108898341265	0.22709977117736077	1.5742630513355076	0.8419231679487947	-0.15248757965832838	0.8563867064663734	0.7996689148394243	1.8424821935900881	0.7375932385437639
0.23774381182894636	2.1243016502722534	-0.022207967832640604	0.22443344675542898	-0.29424986570938194	0.7536721558747725	0.283971201992882	2.17875817863819	0.6621179557405735	1.4137766017906679	0.22852516681821056	0.08403488628837077	2.183363837513013	-0.9113459592385625	2.129448756648143	0.373299120444718	1.5165997227569856	0.8112708279359585	1.4004534132901916	0.9765536201359377	1.4249749422273004	-0.15389964547821264	0.43803806596837497	1.1796368551778416	0.08043917084487172	0.35999127059445307	2.3314604193379305	0.5223889410915571	0.6454482095969727	-0.46309476901507013	1.1597486824339762	0.023154388318271206	-0.32342614288861044	0.34310310558262636	1.4195975707929054	1.0543161093867799	1.3070225042537738	-0.11643035226669778	-0.29809593483740376	1.079837354531043	1.2244344809146324	1.380423308263768	0.6727620799784154	1.5198875218990338	1.0926775206054427	-0.18148416385824065	1.48344686014702	0.7182985688607483	1.1343250869186159	1.0357778956950021
0.42901577524353396	1.8173011731282487	0.5362042953526082	0.5991852595378893	-0.8830205903097194	0.1332942914589257	0.07593741496721226	0.8738801278972517	0.5594252439471369	1.1581966119997902	-0.12272091714179086	0.4690153400283808	1.353856061617557	-0.10434631174228007	1.906657554396866	0.9226495158025377	1.3460050272159225	0.21658938333234337	0.7226290492007664	-0.012473938218281931	1.759720278578654	-0.5792556513420775	0.09217770975854811	1.5293048626890768	-0.6097887672807178	-0.3668358543584564	1.7412462987277264	-0.35326625860308936	-0.4139811520228846	0.6032005091487895	0.06741161875933444	-0.5241705014996214	0.4438696406140073	-0.20764907346463704	1.6728793609750516	0.5620030553406018	0.419031153535255	-1.2041581734022726	0.3152050130668192	0.23399064212466544	2.0723414837623255	2.021502657147153	0.6542901555696377	0.5383873434567418	0.5180939073189532	-0.18284335815540523	1.2795931851030153	0.05689300408405499	0.141014394803613	0.44962162550272833
-0.06928377568175124	0.6825412222828876	0.08177838380094803	0.43600129984900143	-0.954773946022526	-0.5091298474027709	-0.2631957130110114	-0.3896836134190302	0.02138758829140779	0.031999292487431774	-0.8096051158690327	0.24822720245197136	-0.3110211207585327	0.8275355293415019	0.6337144228485868	0.8302002555803538	0.013096874979914927	-0.3551940269373215	-0.13920388372599043	-1.3690301334083665	0.973861246291768	-0.6399054418469646	-1.0469920590824675	1.039401079247673	-1.4231136445050325	-1.3550708408008612	0.35035776711424854	-1.6273589799655082	-1.083587949288925	1.102571871155735	-1.3484894353057728	-0.2790934343292734	0.5416436012467541	-0.5126578544697311	0.40823486435817957	-0.2632312772613076	-0.09883901780467504	-1.968278447518356	0.3597045451713618	-0.6362945982675573	1.9963850195039023	1.4231265726473583	0.12181211768071153	-0.7975421469302989	-0.2763736477819903	-0.16425805697033122	0.4292976013577652	-0.864579649656686	-0.601698454507013	-0.5057882372430195
-0.86632460350142	-0.02287958228277435	-1.0197578513627932	0.08878466155181772	-0.41426214826658986	-0.6575853111731238	-0.05204023806659092	-0.7905354645657915	-0.8615877502226262	-0.8776642510298125	-1.349319122052861	-0.4769202912215256	-1.4422135166814054	0.9384332143400784	-0.6530994031097673	0.13780335718371223	-1.1165508356082918	-0.9140316339583163	-0.7448313747409221	-2.1163382352806663	-0.33952239870543227	0.2535615969806034	-1.8911828875860697	0.1930879326465206	-1.5864467632850137	-1.6846050568846593	-0.5390394973330206	-2.432542403277654	-0.9472181031101294	0.5261015026743844	-2.052075115793973	0.271665551136564	-0.1027140415848097	-0.2206277308635584	-1.1103836720847853	-1.0308521284930894	-0.38162632704449434	-1.6328975648961435	-0.24747717275962922	-1.0304070479492806	0.7801533950613038	-0.07026215028415286	-0.35578694873046746	-1.803843174970384	-0.4393557853088983	-0.49900086752145745	-0.40657435548684456	-1.658749593612693	-1.1112736938216612	-0.8824985098051562
-1.0474119891301206	0.43527488467247544	-1.5018756892443703	0.10493168373607428	0.5880232990968168	-0.16887335627917852	0.8612426176469281	-0.1758271192199996	-1.6025993388324096	-0.7311911840272725	-1.3829763976249712	-1.037625204316821	-1.1023633400344626	-0.03882573706107186	-0.9201557051774399	-0.38623756924228936	-0.7784550765940801	-1.581133854221101	-0.6645842485435086	-1.578896398999529	-0.9610095590939945	1.899114695957962	-1.379406225376735	-0.09855153891723599	-0.7501714190164249	-0.74526918415316	-0.3093712105500698	-1.8530071817316227	-0.11411416257638403	-0.4462954282800827	-1.326940932565806	0.2846524254638974	-0.7012478184136648	0.4254957801459403	-1.147697304192985	-1.038523340801134	-0.5186285477761813	-0.1535006807636656	-0.5780350505766065	-0.6814226939450722	-0.777653381827213	-1.2434053576260025	-0.04667113101746491	-1.9059632008822072	0.30301492239042355	-1.3598235778710266	-0.5456080001318211	-1.8498985933958803	-1.486562720529868	-0.15789899432758492
-0.3386581511770861	1.6830479551361692	-0.619013108160212	0.556605389503186	1.5349859826919459	0.4900434354732032	1.8880930317656959	0.9466379239032942	-1.471759191786618	0.17444192997074393	-0.8338901800821232	-1.127968917563703	0.2806694120314866	-1.1941260320756812	-0.015369368698107256	-0.07951840032847636	0.8305704137099765	-2.017111621997888	0.26624991581029933	-0.11123617946259912	-0.5251812818807973	3.3224881045115597	0.1286023890929511	0.5406005558546286	0.4195637757959264	0.9338071466948723	0.43719318925702855	0.004161145413934463	1.0547813441346274	-0.9053970600343578	0.4494670710881499	-0.47112525658595034	-0.5038571243192314	0.7644047974209831	0.53558416670243	0.05836360506742218	-0.24800142810385545	1.5019741649419525	0.0629405146897838	0.36817091417493214	-1.448522622200254	-1.0939937372617288	1.0780905465486426	-0.900856289084048	1.309443497657698	-2.1368238125262358	0.1292876920685378	-1.0881476376220198	-1.4377791524950618	1.2600398782871751
0.5493635324101741	2.6684255915831563	0.9195433426177433	0.8725234497109143	1.7537973647456313	0.6509737564484293	2.1771277407832956	1.7733525498394969	-0.23744490514842348	0.8124164463865754	0.111710188122502	-1.1334435416994968	1.3429046437407435	-1.2689973593740453	1.2320783695392852	0.7469056647922684	2.1934169015061737	-1.5314670409388744	1.5967321872508273	1.0875702411234591	0.06316517786429558	3.465885850912304	1.0746638339527919	1.4040643397264383	0.7674322075800869	1.993491228071413	0.702537042837991	1.8067080137392926	2.0709145441197716	-0.7420593445711132	1.944770068437036	-1.2795727008562743	0.30855450819024943	0.35764496794770095	2.2928174689883027	1.6307993853072107	0.5150940077471018	2.075344655684063	1.0540604655991859	1.616890551598578	-0.7479122773033685	0.23692392458813172	2.067190297069335	0.7683999788783006	1.6012084277159753	-1.8120431536865347	0.9944142321868867	0.40862276403778314	-0.6173263919593461	2.333410685966951
0.7829600076167177	2.6296329177755857	1.6299798045280016	0.4818926903798767	0.9825887815735038	0.1367752410972135	1.3702966713308191	1.7130157565636412	1.3293062167254202	0.5829330053961482	1.0902640021636059	-1.4203384264221257	1.1628059321209656	-0.0008171171618752241	1.7982424710827092	1.0464381668494878	2.069799030736418	0.03313926490890962	2.3342731348756933	1.012053479737077	-0.1684746667944493	2.0244090047211976	0.42494909799223707	1.4049823864417543	-0.13916024715046496	1.539486825506096	0.2513802419186586	2.1452172133359473	2.3395777345295525	-0.5293113592266959	1.9927232013713523	-1.16845873716645	0.8231824543043433	-0.5430555306932634	2.363821292148349	2.4025628856043473	1.1566545649491446	1.13809005558295	1.0395289687971974	2.2004270987167835	0.5507224027870756	1.616949968094552	1.8281712741421159	2.1132142688308293	0.822600907478057	-0.12594182796560974	1.2168168087385232	1.773071323697194	0.6494925141063622	2.2105354231334937
0.347010624551018	1.6633096843684325	0.8211411031846058	-0.424172373844362	-0.2810655069173766	-0.5386422515584969	-0.028210137550086934	0.7787966835318247	2.0057476952704585	-0.13438914956030656	1.6948812954029961	-1.6480449342254746	0.11068796354911536	1.555405896995215	1.3751743872756452	0.2255836745067051	0.8021716448962951	1.7274517478697644	1.6845390844778068	-0.23465264543690625	-0.996461208884086	-0.24662502914244755	-1.0961717189810367	0.3643420560868197	-1.4640101014489986	0.06435486956083829	-0.26292824169100665	0.9276939744265658	1.4602955385579557	-0.6093901948763578	0.6695321190515146	0.07361242055205736	0.46173128753704334	-1.208584771675047	0.8313355375353554	1.601355280193321	0.818967886718201	-0.520331952024335	-0.3934651826952776	1.4971098830307676	1.1931059720194042	1.9430371566072924	0.31656802207804174	2.268525955675355	-0.4176489098991737	1.815054504107105	0.5538831775788722	2.1347277990942177	1.3347640361748216	0.8623598825671255
-0.06300976763044216	0.446627828645373	-0.6831023569657514	-0.9584812516861909	-1.159317224413029	-0.7229309638216145	-1.0249141620095803	-0.40922242844833767	1.3241837639087006	-0.5665498670341153	1.6792226688111573	-1.1635575067663244	-0.6979930545506204	2.141368922749604	0.5331268450135798	-1.0904531008531182	-0.14911212371508661	2.1619677534343107	-0.122258097770749	-1.5501858396761514	-1.3142331381917995	-2.0353590001861246	-1.7463540643857423	-0.6678265041998922	-1.914856542101453	-1.0385740116055486	-0.2457613576481402	-0.5253129208872174	-0.260320287726066	-0.6780877040223702	-0.7860291990263152	1.6124959346112124	-0.34798658163098833	-1.1295255468591747	-0.5116927699289314	-0.2317807047674014	-0.5368873033180982	-1.6501493240473	-1.9920768034761007	-0.18427811241881636	0.7115364189784454	1.0132753497472249	-1.25374411152881	1.239276645886694	-1.1849455998199951	2.423697971664059	-0.40053306659132615	1.4488591172680754	0.6843621742408701	-0.9070433553823792
0.05285794218726125	-0.4518426996141086	-1.4146525132603633	-0.4467745839752352	-1.2025750203385028	-0.311983051699219	-0.9590040413294679	-1.0870694452447724	0.09900238017340486	-0.4470667876735635	1.1317505610263825	0.001100661234882238	-0.6277877661311632	1.5789576617202978	0.043064713504213335	-1.6505778271329137	0.1156871514287628	0.8853538914088567	-1.8312377662508301	-1.8393521418596763	-0.5935693371069994	-2.412739722669453	-0.6588283398998084	-0.5700487593116504	-1.0547536107888686	-0.8604752537991952	0.09805370380262805	-0.8562124946971922	-1.7318626883041146	-0.3396064765558124	-1.1627904295851277	2.3099678138255437	-0.6622122649368187	-0.4752967205956884	-0.23252351006304114	-1.6929636106539896	-1.8243182678480507	-1.6538609430335638	-2.0676993301902358	-1.647448665699241	-0.1864092054272956	-0.4558252836492887	-1.5201126443508075	-0.05299841203038925	-1.120822130797332	1.2180703173301337	-0.8083082624575958	0.5573103191415508	-0.8326821437423597	-1.9962609217532379
0.47145033978501083	-0.9205757113902809	-0.7243303234326484	0.8217216974728149	-0.7591339190455696	0.20688528165535092	-0.053989221520024805	-0.9558481294835425	-0.41106590367966395	-0.15936537462568812	0.4384521488246522	0.9451202903137483	-0.03218315068410916	0.7800657165008383	0.10963158672282228	-0.8721633155894126	1.0019059306819018	-1.042934410448783	-2.1742000471129694	-0.922087361099119	0.4247011275925802	-1.4619781989541236	1.2583567606772257	0.5267178918064896	0.3344449177937335	0.21675717636920586	0.15471011746802346	-0.03264463021048466	-1.838776082471063	0.24031058736798977	-0.37219044817375413	1.724401252830588	-0.07080912311897979	0.15098094379520594	1.1507632833649613	-1.799536024257934	-1.8583588261121498	-0.9371635162504794	-0.3320207521419809	-1.7662496985990916	-0.4822815094779537	-1.4885835470473456	-0.2759885602021806	-0.5736701159175164	-0.6335141156246311	-0.6414708622549578	-0.395734337561047	0.3169121855791386	-1.8015822925553624	-1.7105960391131207
0.6432724145048463	-1.0885757129419802	0.6823940933420901	1.8406352611522878	-0.490254585330542	0.3535349697011453	0.801024858844351	-0.40614263181227356	0.17385106496007524	-0.10258407132419213	0.0023761052175676994	0.9106248777686224	0.3703440075576694	0.5869283721697617	0.27840271321034765	0.6053030744724334	1.2531362886484414	-2.0209200776625003	-1.0010109521360726	0.45337091410422675	0.6833299948256463	-0.11465990557419878	2.358915104495878	1.3515896267886005	1.168110392786685	1.0629331971799814	-0.18416092124623967	0.7678199844354715	-0.4713925325101536	0.5067571603193456	0.6161423940503569	0.383753560908588	0.8755804486701806	0.35227108118181216	1.8593627983483245	-0.792454417837004	-0.6400801791397946	-0.28547590422463587	1.7513260527449686	-0.5060212775458157	0.051108622212322145	-1.5410543989625285	1.374511065215967	-0.07849306743255843	-0.27660351971182573	-1.5172807038061227	0.3531174399382014	0.7330091715673456	-1.241600354027547	-0.25176256067487945
0.3531798310280753	-1.0025471330545728	1.5334355583964205	1.8190482904627208	-0.5965599995343072	0.14409260488706868	0.8355366070790506	-0.12142154158778877	1.0109662210441028	-0.2004725455177434	-0.05686135541433758	0.21455741758229688	0.32534555961748163	0.8875304066821653	0.009946055391423266	1.6197195102488644	0.44800768718967876	-1.432687037686559	0.57070090014362	1.3436621367314916	0.10862761875818985	0.6149532911919396	1.952505984619365	0.9304490431446234	1.1282877225445387	0.972263877998495	-0.3691375327216902	0.5351633200424528	1.239441277012516	0.23184611045118564	0.8057498941373806	-0.8394648358641573	1.246878527902411	0.2508468119916755	0.9088109497821265	0.28034286768334277	0.5973291055535368	-0.08652959379655853	2.4443193964402568	1.0260237077991625	0.7015556254573915	-0.7797445340988948	2.0864301916442223	0.7538565024018327	-0.1520708155282202	-0.8876324018971719	0.7279583872803281	1.0621268339604197	0.34196340610036663	1.309334433066384
-0.19255891654095264	-0.6697162760515738	1.1642895159734203	0.7775389714380819	-0.6394673710753617	-0.07159473421392812	0.022244502023575263	-0.4114649146842703	1.01019346284149	-0.15580920696996348	0.04814793338580631	-0.1610847352432597	0.09230390759449228	0.9634748880189857	-0.7564037394287494	1.5424682974805082	-0.6455920522616314	-0.11919903794829857	1.1513945382730322	1.3250065714282355	-0.44117295460163775	0.33501049592176757	0.7804415925750755	-0.3721611911595551	0.7215510037790632	0.210307865637355	-0.01617585682395673	-0.5133613660830432	1.856625194553335	-0.24089900033854827	0.04722405573972938	-1.5015707213923881	0.6115179707755578	0.18418059984075852	-0.8990722918147757	0.6238282677382655	0.6787676263106492	-0.19720466244486454	1.3356362614184043	1.5692034273211162	0.6634111373543577	0.11202140957693406	1.3945890515913293	1.0245808309893898	-0.026045801166305428	0.3521039064894489	0.40476339099040454	0.7133919709199084	1.4067394034489802	1.7061534730509271
-0.7624994459605532	-0.32460044535357957	-0.0128727370307363	-0.6790973578108206	-0.11813769273865421	-0.10950856573125638	-0.9958582944264148	-0.9141314552170537	-0.010662921160923333	0.009394834898643708	0.006258808654878582	0.17701542844782528	-0.1126842640950651	0.4451726354156716	-1.6004275300719546	0.6017380637751121	-1.145884347536076	0.6394041768526589	0.28249536800947994	0.6625703104482167	-0.41536192647885883	-0.5972885481324376	-0.03370089855161396	-1.3946942226765289	0.4870972490519496	-0.4484431448827474	0.45789150517481403	-1.2843510830713614	0.8989812800653076	-0.5179387778483064	-1.0128131584654831	-1.724832597454612	-0.6555709839380561	0.2360448479144906	-2.0484557771909353	0.28491204012991334	-0.3165251653671739	-0.3499984358450146	-0.5644092842566543	0.7626828834275987	-0.13917837940610386	0.4514138795423835	-0.13536231669744322	0.40989662570609087	0.1499494116433866	1.0485694549004105	-0.4262071974176495	-0.1288510554921562	0.9152791077963266	0.4841841615859046
-1.2655298277908562	-0.3879101840120686	-0.9625077800555476	-1.9198366222874506	0.8995811242123181	-0.10177908192638192	-1.5226570888974864	-0.9651173710006506	-1.2275494338736601	-0.04393529633706395	-0.3125111401493286	0.593152833339675	-0.3581953290891306	-0.3690741710534666	-2.061872135676091	-0.5788106525356596	-1.0885510213056175	0.4448337669583625	-1.23991193627179	0.004915518862747867	-0.24893767325728464	-1.4898078429444477	-0.15929106652459663	-1.522832838452651	0.46579366086324964	-0.49378260254245804	0.3387563548286681	-1.0238859021877438	-0.7874442449252164	-0.6396174762119272	-1.6140093283042325	-1.7170807527031962	-1.7639152222520997	0.19914864437025068	-1.9751247243124759	-0.1473035883978574	-1.2273689615441525	-0.4311459707910704	-1.9887893141189226	-0.6893253919020048	-1.0743063127966075	0.10265830045279678	-1.5801437109316678	-0.6595482786512245	0.1314634252542681	0.9473980049594306	-1.3256085862880913	-0.8210547690575131	-0.6085778742261491	-1.4642223020159661
-1.4936299185214017	-0.9864511462366521	-0.8522378784657954	-2.5286330109554034	1.7826100281096728	-0.17341050240119857	-1.3479562139790313	-0.28970421471453905	-1.725478587996483	-0.39606601905574745	-0.7771120766119	0.3900743348860887	-0.6174948704576897	-1.0534425985120224	-1.999096116975018	-1.4801771130563066	-1.146438498908541	0.004959243315736943	-2.1343970253317015	-0.06772352373472261	-0.5654561115693407	-1.8334702497742932	-0.08523477866142495	-1.1699562144737077	0.4744125934182529	0.01285584880219731	-0.36666025980460093	-0.014835896083315757	-1.8754034424228454	-0.8241838025951713	-1.4122624317329189	-1.3717178734994586	-2.1018766997538814	-0.04692175560713734	-1.3698300972469353	-0.1989952567560994	-1.0572387497051874	-0.37275892789816606	-2.357366081313142	-1.7411244427305537	-1.4702726807973423	-0.3815324397273963	-2.310405319247252	-1.454112481869578	-0.1455104657230667	0.6085206732572347	-1.8564336949004436	-1.016988056388852	-1.5879717553995574	-2.5213322587859546
-1.041022872278923	-1.6025318932785357	0.3528319351478596	-2.272037214850085	1.9029859586192728	-0.19708826445761346	-0.7802871685572498	0.6500094947635443	-1.3321574996919328	-0.5582227183645974	-1.14089237201707	-0.13588551760985407	-0.49043859943710033	-1.5277633995454187	-1.5762310458802478	-1.8024749136908198	-1.5630155148650613	0.1739205156566396	-1.7395242730317604	0.5767248495428621	-1.0827792735869723	-1.552235217756565	-0.26247207613496837	-0.9791698164484521	0.5556014799251267	0.6480109157331992	-0.8279607794222816	0.8480241684621685	-1.7486732219456647	-0.9079524455390103	-0.5293461113213344	-0.45656206316210424	-1.585210371063606	-0.31365414797169744	-1.049828100135649	0.15251769826524622	0.0935674658522112	-0.05845408485847659	-1.738019027797798	-1.8411348250758315	-1.1567539429669977	-0.27581131993581726	-2.1687830141619533	-1.533893740348313	-0.2545414476533443	0.4732208002369629	-1.7209035298500284	-0.9340818294715523	-0.9387858503512239	-1.7985605944878282
0.20919492785713534	-1.4452819168264301	1.8279931419903432	-1.2284639073277237	1.1439527116285784	-0.019072473065059273	-0.2938832468542354	1.0104289193307838	-0.5832241265329596	0.0023807250128690745	-1.2469753203495768	-0.039852322920463035	0.3380473770824652	-1.81688484803535	-1.051616557851662	-1.461242729679545	-1.8062625085083543	0.9749879106706251	-0.4945483160785219	1.46979591472834	-0.8544188832052644	-0.9307276750465597	-0.5643135307416677	-0.9733582812550835	0.8391527095548058	0.9449115448953711	-0.4771048527483736	0.9456756836694725	-0.9061511709698377	-0.4264373067613868	0.6140572110797692	0.8708880799837541	-0.6500567662503413	-0.3664493596240105	-1.0333601781587538	0.5917238289948074	1.2759071305101175	0.44939135573362987	-0.43212143702247807	-1.2040772175087575	-0.4736623656628658	0.52433165808492	-1.3888208880176633	-1.0248139545508719	0.2625082868803701	0.390060444738442	-0.9535358417456601	-0.9358536440896091	0.8952662581947877	-0.07446493052722779
1.6131183585864688	-0.30687705508929997	2.4149874498762407	-0.018588799009326903	-0.05530330499000559	0.20147905827133594	-0.1844957219693761	0.33547379595830534	-0.09380255498760555	1.062735179646814	-1.1267118974214902	0.9213637255408371	1.4154140595529294	-1.6442813133918537	-0.644652221651086	-0.7122164077726163	-1.37528534234461	1.6276733893569628	0.5499465096293042	1.8165788411987345	0.376845869228966	-0.36468483329111434	-0.6103010218237993	-0.7557283141195563	1.0722484382576765	0.6246333034433272	0.12108162197405192	0.3488320084110864	-0.2977610422777307	0.6392215359550965	1.4432105318879138	1.9133348400924908	0.06480299426196964	-0.28889516564201595	-0.8921097816423189	0.7451803922668748	1.6637220296203528	0.7215655111481202	1.0762657872094354	-0.47138523922469844	0.04600220262302407	1.280296596312616	-0.4904595727997667	-0.4699470918749983	1.1590166849403816	0.07119410914532524	-0.07664839056645983	-1.081340879149932	2.404138844485652	0.8872867579673396
2.152889576704123	1.0459501243417435	1.51259985474197	0.45056747772313754	-1.0098375088866847	0.13146005909082548	-0.44397171198175195	-0.9539474927588508	-0.08581059533235844	1.646809090556313	-0.9403285305608995	1.7629894450792833	1.6937835312739171	-0.7084915496294437	-0.4959605662106893	-0.11237137412522494	-0.5763674613640547	1.4134043068439155	0.7072410940079588	1.1701738052289932	1.5796212115115347	-0.08398691682150518	-0.33290708138664904	-0.2870028747469283	0.7095860684167087	-0.1951291211028912	-0.09624439028590687	-0.4264887272086487	-0.3421624274519919	1.5102276763127156	1.4710811451266543	1.9433880985421874	0.22519720590646367	-0.376429659684607	-0.6135559802425578	0.432986725866057	1.2088001588627362	0.3240954648565818	2.049814306061009	-0.14651724871823205	0.0026664176191769744	1.1538286609242812	-0.01912777908666264	-0.38221678184208385	1.5268856959308779	-0.34780535252591654	0.18457740342704104	-1.1750196245672477	2.456488462797675	0.1374201867824254
1.4846657006029396	1.5154915433587224	-0.30106008194180117	-0.15718052290814338	-1.1798860409184453	-0.21448800280456157	-0.8003012932215576	-1.841034067726929	-0.3713579882711317	1.027499913345621	-0.8142147486048209	1.3920482602089568	0.6483088490068869	0.6047332334724561	-0.5816141900343457	-0.03257129948098947	-0.13689360870801198	0.39662311832608665	0.2419822826700144	-0.03454318146845182	1.5621793176925869	0.015246635529433032	-0.013317648301043422	0.0035660089417851233	-0.3170577348152719	-0.9313331092505372	-1.205563761646588	-0.8551304376613907	-0.5922459709805822	1.3438243927931723	0.7027933577182347	0.9083731914296553	0.1424770053596617	-0.6412433261414542	-0.6255120189641639	-0.15340870057749273	0.4969845909594973	-0.5234570484037671	1.9295748138567923	-0.21736774693741998	-0.613213426289388	0.19893516591050853	-0.07949498310149125	-0.7730400589989467	0.792998113791015	-0.48099136315373814	-0.35820586751246974	-1.0844567259991778	1.29618881989516	-1.3898191818515415
0.4099067275268629	0.7595160650544489	-1.6096599982357176	-1.0448395023943546	-0.508376571209449	-0.3290414487456115	-0.8619091252917518	-1.5863726892180907	-0.555609008776228	-0.36000995213193293	-0.6958274678105669	0.0023523515124906024	-0.9374211401824105	1.22233096569968	-0.628218656701081	-0.1671952149021994	-0.17141712709993684	-0.6684980904642319	0.031162663773728887	-0.7629561508439847	0.46777902190646176	0.2778881351336387	0.12822273584254015	-0.06473171054551348	-1.1798987454292034	-0.9108052393838608	-1.914111713283072	-0.6761327504201516	-0.314422989851043	0.27404089141930027	-0.18643029167693767	-0.4093885958841872	0.5041836593578507	-0.6410310960048486	-0.9906204161293904	-0.4960605804611492	0.1430838727773979	-0.9035421417900678	1.0071840298857868	-0.2141954689160084	-1.2983903844512754	-0.5802078310130154	-0.13373178998993165	-1.0522658756297054	-0.4758639283615593	-0.28078294507882634	-0.928991258367461	-0.8107035434553961	0.16793756747359304	-1.800849291857769
0.03238053773720373	-0.463423234568899	-1.3997267726261238	-0.940262097082246	0.4305444146248317	0.18705012486465994	-0.3905390163184099	-0.4319141168132357	-0.25319196352736767	-1.2441231723454478	-0.3714095567065266	-1.0834235672750825	-1.6481441349160482	0.4750036882316572	-0.2593656222668284	0.192486659370637	0.012592076939787467	-1.029556730821824	0.5930312726411209	-0.41388030457839464	-0.3516158643276749	0.918272589760564	0.1286496714881412	-0.0356678375118521	-0.9131727256782519	-0.07495368412269114	-1.0155829604346898	-0.026485352174076406	0.6394933873190932	-0.6079173496256023	-0.33933212487586134	-1.0070709136636975	1.5621593740518807	-0.010259327611148294	-1.0718049313637081	-0.17975003372519643	0.298402014165528	-0.12287802001752972	0.3265430247804492	0.29920486857107526	-1.2900575049931242	-0.3245088682069662	0.4584994337044971	-0.5446605654472605	-1.0770580072562495	-0.11438528049820848	-0.43022839101613275	-0.3163366758359203	0.017180165339896497	-0.296104349860243
0.4789965600627727	-1.1055938624208523	-0.09392459906854222	0.4719850814920851	0.7310913580323223	0.9614058639131761	0.40675220061847694	0.563071926344572	0.639283035238018	-0.8534687860975253	0.30105778943408346	-0.9838648721235923	-0.9812811928610347	-0.9288007920181958	0.6091988726081115	1.2064113220113715	0.8806422081250626	-0.5337415382521509	1.4392521247928372	0.4291630229356904	-0.025311495061924084	1.6654261422944336	0.04209479413075604	0.505593581308953	0.35414619733848884	0.7375243973203988	0.958348603319564	0.5565296892119357	1.556988238110728	-0.4633235651782124	0.40781431713284916	-0.5147022455143746	2.601066435928274	0.9046180053108327	-0.34276925569510286	0.5612329615471977	0.5728898002094285	1.3292536677663316	0.5747156321169472	1.1720569068419897	-0.24598390094279868	0.6317133670149305	1.5527168198876438	0.7121720427345459	-0.5506171379009068	-0.18837724298280492	1.264889719792531	0.4448462449745091	0.5831438523870821	1.8650616537294085
0.7459353027988322	-0.9057946120145527	0.7882342070921178	1.9733262765528297	-0.08076206483382951	1.0848467892410225	0.8992108984398154	0.48983619361779057	1.6950038894283306	0.20956364542133657	1.1176899467695367	-0.25190708146308394	0.04257747391304275	-1.4450493747132906	1.5230380897822786	1.9986242761067674	1.772392713900398	0.32177432686470053	1.4999225348948102	0.4980355452953896	0.7322034448145063	1.862891153520755	-0.26042626020032456	1.0900466167250467	1.2698215786304132	0.4999426538944755	2.035057456587655	0.45319284763249973	1.5051531083189806	0.32306260151062355	1.2100104763982384	0.5022047583388283	2.473242774984671	1.2221145096131278	0.6864749716323845	0.8546974214670561	0.3755703713273342	2.0464191909770486	1.1792020542700945	1.6402512158238578	1.2055306602240015	1.064158198121519	2.0790737665254935	1.731165680132414	0.21148573350629918	-0.198407120265135	2.833564925755226	1.2170650158150211	0.7622241936534684	2.6190834320719465
-0.048815230228588684	-0.5231915921853718	0.17080176331092517	1.9927439928246782	-1.4320425345466934	0.1585377337114033	0.5493340434220555	-0.522092022287433	2.0992300041126426	0.6073412197545436	1.5379261720039372	-0.03280735070082137	0.04235471862313582	-0.3923700389926779	1.796937453374552	1.4665668992958276	1.49660137891572	0.8250573818410964	0.30760665285577643	-0.7618202189420672	0.5746577396079581	1.0899251860751251	-0.8587657828316415	0.7355690077955985	0.6667818616285985	-0.8540366078551827	0.952388890157008	-0.44635570860650764	0.3025639145048428	0.64223096282094	0.9971001698440094	1.0789695676103677	0.8531313427011551	0.5046183176546182	0.8354375101437719	0.03608023346770584	-0.5271931466091022	1.1451749419986104	0.8780546141537776	1.0340254198391892	1.8026933097390372	0.27948388004152525	1.0953404847199801	1.3910125938161702	-0.008696930793692631	0.19170977608783835	2.673424722712043	1.388033925739132	-0.17166415046702063	1.2569995180501723
-1.4840079513661866	-0.615813905940285	-1.4079803539713538	0.39324199351374234	-2.0382009636798157	-1.0678420728719542	-0.4632373990744432	-1.4038129589383361	1.3177116057298155	-0.23345049815917285	1.107069698836081	-0.5195195794116516	-1.06569896720316	1.1489206075454845	1.2030741345648066	-0.3672350864503321	-0.13633417138723453	0.5920223204365557	-1.300824752942102	-2.412636803408834	-0.6567797914483153	-0.2580704286090236	-1.4442063645219192	-0.6793725594415481	-1.0003472731112626	-2.1494896092190245	-1.2805224731350078	-1.445955607008328	-1.1631847021358537	0.04546315576415448	-0.34481718568763914	0.7391120702182291	-1.1599990929584676	-0.5803324453204435	-0.30479100400847414	-1.4370050312332137	-1.6534893615737851	-0.6699549111498726	-0.7181613167736707	-0.40963198871376344	0.8251396669069216	-0.9966461820823518	-1.0037631529899658	-0.3429040110634014	-1.210467281230316	0.6754559572150416	0.6634249859216659	0.5528781368764034	-1.7560323167285583	-0.8721078483638568
-2.2040628804468865	-0.983518937800499	-2.3194409586001985	-1.2116753990917795	-1.1381792304863083	-1.3700668464283252	-1.2262749514671676	-1.199337563493634	-0.27137816278956295	-1.4373288871461694	-0.03748461052232048	-0.7475396590116743	-1.8862237736914302	1.4479866428948749	0.32007986207515493	-2.1077555071343825	-1.7775431696520045	-0.17323299034778092	-1.87511839927909	-2.875358390743098	-1.6224135744496975	-1.1349559502463797	-1.467690239511097	-1.8427156829510245	-1.9692229327443198	-2.077434504498999	-2.3473782487270016	-1.5668910066285304	-1.6961969746875056	-0.7114308901186902	-1.7093142654123035	-0.0841538387904622	-1.9604963099016484	-0.8442462378833154	-1.6163002771698947	-2.1659180796524153	-2.087788994797599	-1.727968968970796	-2.452033947850292	-1.5981391169490722	-1.024452304655202	-1.3934469441199497	-2.61509384269883	-2.1256686240900238	-1.9938133623798815	0.49484172363274787	-1.4821498466897145	-0.8422210985154195	-2.767695305743634	-1.8606716670451475
-1.4605923888235497	-0.8074009412959129	-1.5676612717546028	-1.1331315001334734	0.5737243222749089	-0.39116822595959755	-0.8963512275821142	-0.02179736626371665	-1.5630807100493205	-1.6086148219153376	-1.130541529322187	0.0157922157091927	-1.1296420713241275	0.07830984187159888	0.052483731552146924	-2.340292228012023	-1.8663536993920946	-0.8836243951170553	-0.8726842450060702	-1.6138890066398455	-1.1459232392347762	-0.767938997730554	-0.7377618783972263	-1.2942942615838533	-1.0603470887392779	-0.5898783412216697	-1.1292528719588915	-0.5346424533151606	-0.9645684051233656	-0.6475000837543522	-1.834535024270557	-0.486438916639149	-1.0398479422938807	0.10895749610785961	-1.4979251837291985	-1.1974175888798344	-1.3412286430373863	-1.120660313309083	-2.7959856376062966	-1.643266211636024	-2.1175681713843852	-0.4890505418929997	-2.4794418812222037	-2.4050485024336767	-1.101115871334296	-0.5637343030386404	-1.8702702587508575	-1.6879619625197466	-2.4379501397901353	-1.2364684248462312
-0.0015361840252603473	0.29360652752643845	0.15595010511020171	0.5444177402909186	1.4842065528509583	0.894950937996667	0.4129201095534183	1.09843620438485	-1.7094880287152445	-0.36269865538885876	-1.3802502248594617	1.1644136329265957	0.8431364024096692	-1.5557414937231757	0.7134952634232649	-1.1265977660959283	-0.38492295051611597	-1.0827961997747364	0.6214718172846623	0.19473251815586667	0.25845784653254195	0.5301971487040045	0.2595680535969616	0.7638361070412256	0.9494381486787419	1.0041698497284028	1.0893370862884932	0.8403491407704684	0.11514822532834305	0.18826897606716717	-0.6118595408761589	0.012927699501101394	0.4857139422254209	1.3431820687623592	0.35454605934691136	0.7827132416527633	-0.00625439768002318	0.37618223534054923	-1.5758215254987515	-0.8387598751131111	-1.4470643836469759	0.6675090864224376	-1.003867799951736	-0.970958776568625	1.0373310834341403	-1.6502062328379192	-0.3898832597204889	-1.2627185823378861	-1.1985052431283367	-0.25659443256502235
0.7445808742661532	1.6487937474085685	1.2347577151253237	2.055547779600801	0.706139814813607	1.1977947033934269	1.6423615265968985	1.3182757056002934	-0.9011679697455444	1.2233815328745212	-0.6823339421069331	1.4502059098095406	2.3125223955284704	-1.7624434686212322	1.63064514283383	0.10737125526409633	1.045736311014046	-0.8241120990803311	0.9089896997123529	0.8138291189504621	0.9821138476034013	1.5662473876933	0.8028344045666062	2.408460181614698	2.079267423053188	1.413501065821503	2.0730036828661356	1.4362986812896912	0.2737144091076447	0.7808835285967236	0.7840554694887296	0.965778087803244	1.063611893109721	1.544518835593312	2.4861139392911373	1.9213978326602326	0.6189247700070816	1.2200597805229219	-0.17183953701813087	-0.36056186854539835	0.3650281203632952	0.7660002905166489	0.18498123734358823	0.7921163151857975	2.5808245230589697	-1.6548255862186239	1.208731744187058	-0.027135503410299428	-0.21234149775345026	-0.30904674767590506
0.20432168326629138	2.119454771625016	0.8211057013768892	1.8891858133482269	-0.9096392672760447	0.28058158742915135	1.7922016887896446	0.8254020459104323	-0.0718452299226972	1.7089962244320376	0.29060742449661703	0.6081732453503298	2.00496685562047	-0.3826798466850424	1.7623755335492035	0.17452648903569107	0.9116045429726624	-0.5450085571319501	-0.5325692465907401	-0.28468982716899255	0.32577765578933116	1.39021873815596	0.6892046252376961	1.9978425892972136	1.2261100269353027	0.6669830603989644	1.04569366546717	0.9731107903316097	-0.7856016874695048	0.43688759330601284	1.0893098807239592	1.380293013238019	0.29035800459997163	0.4587495809335518	3.113845433248193	1.0578993466801698	-0.22890507816367192	0.7794849893267894	0.0647428474098581	-0.9014510781695511	1.7157561137958885	-0.24571469275320665	-0.0037094023826013743	1.3076778852146695	2.14181525999916	-0.4953134806660613	1.2285216727175816	0.8296519409245013	-0.2194334187074213	-1.3450881315519239
-0.8573481525455223	1.2549535202382838	-0.4107924258202132	0.34767979934292903	-1.6095146524746466	-0.8467352411675502	0.8940793502174627	0.49575821502731043	0.12688155284158995	0.7158316678353782	0.7583780128820449	-0.23718339466276483	0.37977268076077136	1.177730951861721	0.7453622035388197	-0.6684830626235586	-0.5900297760693164	-0.5535164630108954	-2.4165067168934713	-1.922564912520701	-0.6227042193935625	0.22714073064145465	0.4228545294219695	-0.01900918888238743	-0.7218696690394284	-0.1097111303265172	-0.6468727771266186	0.24947120070397158	-2.0236648028620783	-0.35495257783545314	0.17670727048290286	0.6547923332798565	-0.8654592020177885	-0.813219507972307	1.8599207510248543	-0.9845323028719614	-1.8924058138712816	-0.12511998640110575	-0.7229882604626555	-1.798454657500866	1.6353340279965358	-1.1389799351773073	-1.0471656423228288	0.3887023510631665	0.1851469151653172	0.7077000842312255	-0.21490989987098613	0.658800002648032	-0.8990953796057656	-2.074304097379476
-1.319658438438338	-0.2440545277743297	-1.1598525885654343	-0.9823974872072736	-0.5873917057714575	-1.0516210532921666	-0.09451364204435117	0.8081226586916315	-0.11113035496864655	-0.803736939257778	0.5778368737617324	0.026932518141066866	-0.9580774380260189	1.5873240884338835	-0.7002814132317433	-1.2550274257523724	-1.8665900013511039	-0.6834583027869372	-2.911643976308096	-2.4418955054188554	-0.35465779126239944	-0.7550325581045038	0.6117272461336525	-1.6286589168520054	-1.8939445614418018	-0.06843544600006242	-1.1813576521288283	0.2010096771393614	-2.0877120301728476	-0.5696384949749956	-0.9407473046692356	-0.8248077961526933	-1.3169972283297724	-0.9972716208363436	-0.05896771283563134	-2.167322526626144	-2.786965167849373	-0.3040194346012145	-1.2553735106604198	-1.7480662550516337	0.6102156964433573	-0.8749173242965264	-1.5683213045851034	-0.694076990405689	-1.5258375927361703	0.8781880409991425	-1.5080680601753231	-0.009245700376425534	-1.327359947756051	-1.5204484291261966
-0.8521363184873489	-1.220527703985022	-0.8780133720436548	-1.0753333382525139	1.1948114794219893	-0.18041564550044223	-0.3336555502923063	1.3196595216504177	-0.2213301690252034	-1.5910326849750005	0.2841974033554916	1.0709028144627908	-0.9262669112911714	0.883488058066635	-1.4268801426725617	-0.9543501038605131	-1.6727383337032318	-0.5186974155931316	-1.453325740335509	-1.2700084208790745	1.1640889760828692	-0.6098362624825787	1.2748178808768713	-1.4823381603082797	-1.3434552092834184	0.5281943343011617	-0.1549479086830156	0.8993768512615089	-0.6488866783881322	0.059144198474821545	-1.1930561445797405	-2.000777068756821	-0.9924813829481166	0.0386456654514671	-1.1819566100889523	-1.3111856911259445	-1.875139734321728	0.4800282369355311	-0.7184985015204627	-0.3210172797059192	-0.18983221427164268	0.22141210701674102	-0.9115306076278583	-0.6491056601441584	-1.7128273570658807	0.18882766870543966	-1.4127684365815858	-0.18080498227467823	-0.9329460897144327	-0.05031995904039468
0.04610832939790777	-1.1222808796999095	-0.09878093880319049	-0.4165259607677845	2.116694249057128	1.0107567744741772	0.09097195360214813	1.306209585847028	-0.05344333792812556	-1.1966800563639377	0.42631870212446366	1.5111334261171474	0.14460128915212425	0.05111174115160963	-0.9000478224899999	-0.1842205025959802	-0.24230086170917667	0.06835161228805166	0.8323207368666288	0.739430901550277	2.4203034676191204	0.49059459328357163	1.8301184216941904	-0.18334418025245472	0.20791456279414533	0.9036765475520747	1.3279597294971013	1.6287662769841957	1.3516105631291433	0.7542715373158875	-0.3999669245991839	-2.0667775237638426	-0.5687999503380825	1.2616906283072324	-1.0633299392890874	0.753508963049462	0.3628601765325887	1.4311925410080297	0.4153746176292072	1.5312954632629325	-0.2464036645211037	0.9504021536641991	0.3417189885308449	0.5391209433102754	-0.6298944943300657	-0.23346535971375	-0.2721181226187996	0.42076716654782614	0.06427192812734966	1.1999129702051747
0.8466757507141395	-0.34655779867755243	0.41786789687342296	-0.10586085072398085	1.6199405899815833	1.7614678720505779	0.43924669315848364	0.7310982946292651	0.07065674815582842	-0.11334620615472414	0.9672048037988781	0.6352291162661339	1.156678484650731	-0.2930843752325611	0.40149442137114666	0.4754843652547894	1.281678366600152	0.7118467471753351	2.405632283713615	2.2656004627025936	2.1369659834446058	1.5023368365043477	1.712541044782799	0.7563428927430398	1.3515774063021915	0.8447633349953866	2.1135301935221187	1.8117563546730742	2.7143519926787985	0.7440566897103852	0.7795269255178234	-1.1141950989844138	-0.381635671070517	1.6235529920735634	-0.2389382811087345	2.149498676947407	2.4180180516368064	1.7376572338724785	1.2153652320170512	2.5809993070697437	-0.02530032987661065	0.6955501162114796	1.3358508229709938	1.7903613917063623	0.545547613901691	0.2852218070648039	0.6852721990791185	1.116072212725725	1.0421096953844686	1.6277962797810488
1.4312375479511483	0.3335642570995409	0.514431108032244	-0.4280150242010495	0.5752681231987128	1.8665600959021555	0.2358404531375246	0.2995771251590373	0.0003770883278668687	0.9191179358166239	1.4001535478361469	-0.722170520780239	1.4329227128504323	-0.38160696254058546	1.5276450089902267	1.1512349077338737	2.1411234165309336	0.9407803982282569	2.7225493316676386	2.589079030781627	0.6787839233180315	1.554702862637762	0.904655019418916	0.7904185899587343	1.3816270327871982	0.8105735589066929	2.0636653552389737	1.5588216485937918	3.0363827671758865	0.2559465955916	1.5777901795703717	0.07029323942657403	-0.05420960363008053	0.9992262503007868	0.6398820762083174	1.8651814135815923	3.105493776590776	1.328112912118201	1.4889851504353202	2.64298486830968	-0.09175849062785033	0.035110713861613005	1.959601274698401	2.1559526267302496	1.0066794615407693	1.1854227269170456	0.846979974066821	1.1676428581443792	1.5930151556177772	1.6202222412868446
1.7513136835808438	0.5197505311773726	0.5153302330416561	-0.6708188011792495	0.027067939129871103	1.4334976004023496	-0.27247802741591576	0.5186760005091109	0.09591510317952537	1.499604741439991	1.3753644439761314	-1.2242069773597783	1.1143938534666065	-0.5704939788568418	1.8900597224318898	2.2469053890353905	2.398842417458186	0.6939494324735938	2.2777086490326117	1.850002173494996	-0.546668422502991	0.68686988219958	-0.11030795556665203	0.6839631244844734	0.6452162663845324	1.045833410987005	1.6647105887030833	1.2360755388849245	2.6910633894749707	0.1772006216598162	1.6615114858900217	0.7665847541381681	0.7307573760518556	-0.004047667737513006	1.3084976340209673	0.5266445851510596	2.395835831509171	0.6114512512524348	1.7523951737582286	2.469186574437462	-0.28066340247261273	-0.14512251205771073	2.609851279771637	1.6118338392978337	0.8327810004947496	1.4231276336196361	0.6565596196730643	0.6296912214284673	1.6978493825070387	1.8030311891850144
1.5130454354909164	0.37996520481362106	0.5677168094726176	-0.23232564926922417	-0.018943397937888004	0.5182620114355782	-0.5528465568163798	0.974895703006578	0.7102158051270243	1.5526845592390979	1.0655703156922491	-0.621546139555314	0.6303702870807946	-0.6657888737348752	1.5731565229071909	3.3771848867504133	2.3110066130166977	0.34278767788118814	1.5903530729264188	0.6792644197801914	-0.7598156093022361	-0.36939429799946233	-0.7709408910787755	1.117555039633265	-0.15458328085725004	1.0564100336834434	1.1012987159908498	0.8007444235776101	2.0145488186198217	0.8461286045248002	1.1334520195115538	0.8550112969453799	1.5137155790478538	-0.8494616222040268	1.6867320930862384	-0.5866555661091499	1.103398303629669	-0.15163905338764588	2.18134847727681	2.4576932152464748	0.01059777123820711	0.2029574339398889	3.202325763479375	0.7271996342034959	0.47897623078384816	0.7279097220357557	0.6945855527128418	0.13660478838822177	1.4745352260531914	2.194375032446508
0.575690619992347	0.2903631893613725	0.44474504150068067	0.548012427561701	-0.3006209109279951	-0.7065876251934373	-0.4390026503204225	0.8051272702385789	1.5302238468424947	1.094167481984376	0.871491157529215	0.09975460556843734	0.15746591231823798	-0.29556812687428025	0.9867834454043598	3.3714240479286897	1.7945911927873746	0.22993144420308523	0.643140580421827	-0.18204132845012103	-0.4357003908524339	-0.9593878336848841	-0.7663487355853155	1.5950871107114903	-0.6424120198439732	0.2802832534754526	0.18326664427972184	-0.08825363480240146	0.9056906887489438	1.539928455319663	0.3194024401978712	0.6830715881730164	1.5059675738402374	-1.4085679179428512	1.6439727059897518	-0.907454033351993	0.05822225101519343	-0.9041666853826071	2.1571332088857966	2.0027562724114474	0.8787162787346284	0.3523634884711435	2.976199815938118	-0.06057747662766715	0.1758744700338877	-0.19610232634447317	0.8376393564619233	0.03283141549021036	0.9996306543500696	2.3066764560330197
-0.4889889311326522	0.45176191858416165	0.01861195664359082	0.8786330971546746	-1.0389558022486114	-1.6256009499819564	-0.17777246645586825	-0.1830249946332481	1.7976211263503714	0.266865234386391	0.88283341879001	0.06661408522309545	-0.30857870701658163	0.3174849306736068	0.39310205479681654	1.669301322695788	0.7591020041946301	0.33016414009589573	-0.5775593592140217	-0.15158242516088496	-0.3272558143571788	-0.978741731465452	-0.12736608492636087	1.1492053933029924	-0.7939239609320969	-0.9339535064756216	-0.931786121110018	-1.3394530158858897	-0.6488003086154785	1.3089622461357189	-0.34759011994942535	0.5634543553205225	0.6466210459298016	-1.6278632936508557	1.2023319367970389	-0.7892550723505161	-0.3489991626472674	-1.3869154713282505	1.1355572986903584	0.46617392709355343	1.6389947601988615	-0.10561158527257988	1.5169942476179772	-0.6101654384885566	-0.06153284857873929	-0.643049251796251	0.6159865855770608	0.028628947238617607	0.4154877484750402	1.9143193834545953
-0.7112322251830794	0.8127017376042858	-0.36440707099821845	0.5669715659908208	-1.4730017480358668	-1.4971988521705526	0.05329193256028152	-1.167283460412496	1.2528777926446368	-0.4990062541808277	0.7691930159410647	-0.4652619492996493	-0.625621170457757	0.46329600999253623	-0.19610787751433748	-0.6170004157290059	-0.3340816764209648	0.4309057489262235	-1.4464924140524056	0.8210377526264059	-0.41020918514145205	-0.7107706809156629	0.7696500289974185	-0.17511298195956937	-0.6586891502751021	-1.4793271832288601	-1.4885277899316085	-2.1913318695259147	-1.9746992760930338	0.10583286591026152	-0.4659726575655126	0.4971103354654469	-0.22276155058061164	-1.2820008812995234	0.7491439174286859	-0.6473552470472511	-0.1145611670653867	-1.146746716068336	-0.3566251420586858	-1.5058496150105594	1.6211534281339797	-0.6458685886656975	-0.3555014148099803	-0.7617210597908375	-0.14564187638058104	-0.6866909067655641	0.11627242624610908	-0.2441174030380311	0.009385278430390297	1.395861502922323
0.18826694882191533	1.183642222397068	-0.21243357934375537	0.20199947419266362	-0.8418833044625323	-0.31008841202951043	0.39046148124940616	-1.2374704254404396	0.5507148384177231	-0.6868518436081046	0.20741100075367547	-0.6744739746523256	-0.552278308390535	-0.06755775323949235	-0.798408891575936	-1.576619356648599	-0.7055307389587547	0.5059144717714403	-1.142197121494765	1.9844386527345206	-0.1643400105737914	-0.4126925872196612	1.2789512439090507	-1.1522867099985512	-0.33456247391613864	-0.7596212825631669	-0.9314767947973923	-1.970105353222139	-2.081408023559464	-1.1601644268213296	0.021463872566794193	0.3260687297613358	-0.4114187584438826	-0.313011694668251	0.701477716082765	-0.36254739561516225	0.5017364064114241	-0.17453844876854868	-1.085043103350737	-2.2653695404586043	0.9996255852005426	-0.49970158393420355	-1.1900776604050678	-0.31913596596484595	0.02810098733415115	-0.8016323808463838	0.01918756938747892	-0.6345569838267848	-0.016197339039282305	1.2194089380225483
1.2887574283917913	1.3329569793868001	0.47755889494128995	0.2887739407189013	0.4933857850382352	0.9181087291536928	0.9446947409239788	-0.471508345416994	0.4652990889192649	-0.22473861971304232	-0.6979183275364044	-0.40717516303699575	-0.12166722644757864	-0.5000664110928148	-1.2984509015138728	-0.5453494741001931	-0.14867750000648042	0.7110809832066058	0.23223690540560116	2.198832419616291	0.3708161443437846	-0.15124519490892824	0.8272262330208053	-0.8384830760585583	-0.09475995977766252	0.5039250512714314	0.25532404736166836	-0.9450591837088841	-0.7570543987295436	-1.6305211818661958	0.6295345216945654	0.0053404428642785835	-0.2813612474752159	0.7651818516072824	0.9348309157330864	0.32855040592534	1.015627614774415	0.7271336616335389	-0.5240714023082235	-1.0100462728044737	0.5556621406576596	0.27305968615932974	-0.46910263878906155	0.5082571491280835	0.27986433875779637	-0.9945320379576238	0.6289830442488834	-0.6808543479168676	0.17045899678474333	1.2915932055350297
1.3915696023907178	1.0780785639295472	1.122169779343742	0.5688380877466903	1.331245303169367	1.0431658927013163	1.4285357932013778	0.1940514831950845	0.8228076317137276	0.3233142156963227	-1.4894407110222958	-0.34814094222251923	0.2625602501685476	0.052438750991949425	-1.5338127357028306	1.0855980499735973	0.6052231930710793	1.008391763929827	1.4093678779406882	0.9977439453210226	0.40387336878383834	0.06670753433736051	-0.5532453599747182	0.23941053192312442	-0.22094889369659526	1.0432170248865373	0.9023372453061775	-0.11902439297854699	0.9639388391593219	-1.2994520117539097	0.66772480278883	-0.34964047783682334	-0.7074001895592382	1.170368721719091	0.8232649956210766	1.1797094448032481	0.9558930400795476	0.6105030745781191	0.4655986061509253	1.0244040196189486	0.6636330018081158	0.7725465821513148	0.7454506448394365	0.9692621191647119	0.21822560947790748	-0.7444631450457209	1.2602256475041473	-0.29182550912143723	0.15405959039403955	1.0343973846317038
0.4063936560733458	0.44944663430443493	1.1450424031678683	0.4530501948915534	1.0401458597701814	0.0251110372848959	1.3926720811852857	0.14714692124435827	0.6145714300917885	0.3204073324552172	-1.7911125911906878	-0.9320651945959648	0.2455479927604406	1.3574903867875305	-1.4595269253598653	1.3883303490833614	0.6563540256565067	1.0166399731914808	1.205324025088561	-0.7575188310060305	-0.5486276469438204	0.17311298177313209	-2.0289809103332748	0.7524353199751572	-0.5968639464668907	0.5106379771564152	0.4256657120541953	-0.11563054097798546	1.70499451519915	-0.7466505773120858	-0.055431265637251974	-0.6071969092670872	-1.7185540496757514	0.6861464544259491	0.014515156162043269	1.5506526720526213	0.32665377886461694	-0.5266057963920125	0.631701189669602	1.7060943085113949	0.8226992964017206	0.3705279480778368	0.9632049065286691	0.4608239614196238	-0.22592321533281018	0.14623803970449759	0.9699689319582062	0.10721922654612236	-0.23190895097080716	0.0897788525464848
-0.5325771236575552	-0.21545511651583735	0.5472262843159644	-0.06037953567534802	0.31159233026624084	-0.9889353629756664	0.8436619809127774	-0.17272447546080544	-0.6888562382261737	-0.17747764832614152	-1.5821732760160447	-1.552471277683107	-0.05538307118266491	2.1319903194668646	-1.172890571498425	0.043429962602938486	-0.03668872585377762	0.4234796406325081	-0.09913758312282193	-1.583681531653477	-1.7782347789556725	0.0978154508905407	-2.529805253477356	0.24097280320464298	-0.6597305929638939	-0.18223766358711452	-0.5232987822024339	-0.5297820801168426	1.1055899567997067	-0.33428429469776383	-0.9339620054245332	-0.7007223303253006	-2.1644270218685535	-0.008908396905768577	-1.0102073053851697	1.1771018811933884	-0.26226229905893583	-1.599585240164688	-0.2021318398789098	0.34876126211468483	0.36054757662600256	-0.46885081604062495	-0.08719770061429197	-0.6471713242701913	-0.5340643302335673	1.0292096617231021	-0.20377765171691134	0.2008421433087169	-0.6460902116540118	-1.2243987388474773
-0.47461004142774915	-0.48473113479663965	-0.17987173715974192	-0.2893028929689457	0.25689974767005574	-0.9394661446980155	0.37655223991188524	0.046222669080440607	-2.2404723153110795	-0.4186746536867424	-1.0776564051503115	-1.230122556560941	-0.20042727610696046	1.5001187803065865	-0.8205186656713885	-1.399972834260598	-0.6539928630427417	-0.524212019993027	-0.9901417951034241	-0.9018299944718491	-1.9887106965836894	-0.13086787104338332	-1.7039969360844158	-0.38494338155988544	0.02811798315515148	-0.08200540238095437	-0.8647084946973027	-0.5584771966411494	0.08319603852049862	0.05011971308641201	-1.1393325259942133	-0.583946203781101	-1.0346068507542923	-0.052926510407547527	-1.4146484160322153	0.5226266216124773	-0.1952277167787083	-1.5819075517590162	-1.0202929307778787	-1.4969236696777264	-0.5980211901059503	-0.7331664635985757	-1.2467956070645234	-1.2085989993526274	-0.14367765506583313	1.0648187848660733	-1.148647234353675	0.2750546420177891	-0.6207454607765914	-2.227417184724991
0.1323850024434431	-0.26695753189484855	-0.5914561398583755	0.20825382790502142	0.9664018546092648	-0.030656275222361105	0.5025228260761092	0.7727554895101818	-2.605000250136398	0.1454431418110545	-0.48488305348861266	0.08695043586021747	0.0026707576194662493	0.08778495543251776	-0.5462135897275195	-1.4219520049158854	-0.5519784197019673	-1.1660692544589097	-0.44798373504132843	0.30871234541930764	-0.7742985316678089	-0.4117190303758326	-0.3033326593379454	-0.14364980258402782	1.1787232924233644	0.5887174685758562	-0.3765796661365316	-0.08398710615754175	-0.2946511211730272	0.5101265361633561	-0.5219493525439403	-0.24129430841100036	1.1329523971230213	0.6193769910866789	-1.0302933779327716	0.19159980372143895	0.37599729686345373	-0.6411799326687719	-0.9613832556979834	-1.8198519594642573	-1.186830231258658	-0.11951378278040543	-1.3581054040669318	-0.5356850780371218	0.7533458634905175	0.2823445057003765	-0.9836343568421336	0.7877601132682629	-0.17242413270645457	-2.533950220024636
0.011731427131171774	-0.002762093507922867	-0.6068960967526048	0.9012373703083071	1.3754171886905773	0.5868155385811197	0.944055844745833	1.0086040363390345	-1.430681208978575	1.0723518726340993	0.04036734064311535	1.31919526183058	0.21989645844748246	-0.6661820178409856	-0.4985483567796429	-0.2934983270877262	-0.04167755488465627	-1.1453372497911862	0.8253397038304583	0.5946643139895218	0.8379595911142332	-0.6639350195705589	0.5029734540858174	0.6579422811596523	1.9260562096368536	0.7666887602016839	0.11403753437223703	0.20962507738416583	0.013896680542210507	0.7424813443097752	0.19120811941502583	0.17784879501002113	2.6088718103622504	1.211633579624918	-0.6269153759677718	0.17334475715590666	0.6048570615062727	0.11679715395246099	-0.39713101714549154	-0.43878497892228063	-0.8710056186960712	0.5600233859410322	-0.5958492068806237	0.7146271115429523	1.2278986919022126	-0.37106273969257814	-0.16382387563957543	1.530639112266058	0.14258336078125058	-2.303138684886588
-1.2197421510450872	-0.28580936982305205	-0.3692432654423684	0.7845346341817039	0.6432443337485158	0.22158443169212014	0.8499962241149673	0.03543480691634984	0.02524743957237974	1.265658419148945	0.30524687648036936	1.4756578981098307	-0.029469176516469898	-0.20171608628964588	-0.7663885935459076	0.35767177110907317	0.054135775125019076	-0.815232830128171	1.1754070516143904	-0.32119156734579374	1.4809218030283242	-0.8333176688937588	0.2474510593901832	0.8061317262854163	1.658661949262931	-0.017909127864202207	-0.17125425775239864	-0.1658516528416621	0.1495205210635561	0.3576859412448824	0.18376586338248688	0.3344384954919871	2.3178190657302955	1.0082206878665831	-0.9980379158156392	-0.05834420875522112	-0.026721917713421188	-0.003562092061299111	-0.3975652213273269	0.884368543816406	-0.19077953967626954	0.34652172978229184	-0.15136577438469748	1.160752664735491	0.6040358554418439	-0.14277420733575147	0.06433309729008042	1.6037061683941531	-0.12197885269007674	-1.911701659236102
-2.3618627039060898	-1.213469270988949	-0.01693643552486507	-0.4099725360194586	-0.6915271756231101	-0.5850655939810214	-0.201294541871091	-1.4933171311046873	0.27544048223218914	0.17215459428774493	0.15266038901404436	0.7786296182580371	-0.7716443315195163	0.540347327126586	-1.2247989600378992	-0.44909134044009635	-0.525850414007995	-0.7475743028142123	-0.09605899912826954	-1.2612973303610924	0.882660386304541	-0.82997130093496	-0.4465553590449396	-0.1911485671812871	0.6318594915628851	-0.9840324203512096	-0.9744051322323132	-0.730846414112879	-0.479437374708604	-0.502614787221095	-0.5487410738026993	-0.009595707955146644	0.9890956434608346	0.18086436932158875	-1.937107891749781	-0.713623556319435	-0.9308679630085063	-0.5039531095999333	-1.3010042436316076	0.5835839977895745	-0.1760675078389139	-0.6882834712756332	-0.7504061841028451	0.22657683706953166	-0.6959277888003144	0.6379492833642765	-0.7611031791401482	0.46124489767897575	-0.6990381497016109	-1.5463581603358945
-1.9666524658251576	-2.16246064517922	0.30877581183315667	-1.7585781153673175	-1.2802264672618062	-0.8187139359584779	-1.581423928669351	-2.0863969313389132	-0.6749105943717564	-1.4975960502240662	-0.29013451747252395	0.29615814650985683	-1.4558715978715777	0.33512654440904416	-1.5026985407247624	-1.9157804982497635	-1.1414606500318727	-0.9059487469545444	-1.8987156833698071	-1.03167009308929	-0.006542882327825778	-0.5643859916830027	-0.6075705471632391	-1.3644832886127338	-0.3151763210336671	-1.0806374111135204	-1.3294123262639117	-0.5677002276739609	-1.4523251138066784	-1.126358134712551	-1.2070983907313044	-0.6206036293500066	0.21463720771492095	-0.48985861987422363	-2.3894538641501653	-1.2573928992111827	-0.9865221304442378	-0.4138236344190513	-2.197913838137889	-0.9141041305442366	-1.0740455559943187	-1.4652585102783353	-1.8137879778171582	-1.17006679104898	-1.5223038967772993	1.033231629615992	-1.6886341879826772	-1.1919766952826405	-0.8169401790914408	-1.1591377209622338
-0.1417178268302096	-2.3037309233205194	0.3962211072006327	-2.0441221272438277	-0.6055041337930405	-0.2689097698659637	-2.1857845288128663	-1.0892859020831516	-1.3269845595108933	-2.390157663923008	-0.5519614968387543	0.591927218197991	-1.4549063299453517	-0.7863699332155116	-1.2429141931705505	-2.463893153022139	-1.0460934970568512	-0.5834859488270114	-2.5310731138228904	0.15606754605432868	-0.20854252584038785	-0.10689997881023508	0.033175475252761724	-1.4191781810570614	-0.5893471844004702	-0.3350055053461986	-0.7457149678530267	0.4740670943540688	-1.8594799773129616	-0.9136275779431974	-1.0744238585916261	-0.8509953822139305	0.569471821396825	-0.5629549883518177	-1.648657747499306	-1.0166595050390683	0.05993317882150596	0.4364981700301483	-1.9408749272297616	-1.8137434250605862	-1.9367757705035507	-1.0840499843902147	-2.173806895138085	-1.5914786588091483	-1.223222761536455	0.7112436556097383	-1.5087429011121827	-1.8991583249283077	-0.037256777288584536	-0.686737439768485
1.4296625648887742	-1.3800687425465943	0.12709094228620124	-1.0084391427777575	0.331843532591922	0.28166919609005553	-1.6134788939986802	0.4619354292101236	-0.46432302608728243	-1.8273111158944193	-0.19551447123607854	1.102198763557596	-0.6609969093208337	-1.5783053272035785	-0.4696310695357792	-1.537962317525636	-0.29618035103059936	0.6727430269543742	-1.4676677829604594	0.9878378130769561	0.263591114087934	0.24991943906699376	0.8086814151866768	-0.32208922521033734	-0.31219913877109223	0.18180958122114974	0.22406248041907745	1.44822795924362	-1.3549362849235127	-0.00466796190246364	-0.2543636994102719	-0.24417632009052329	1.0731935879464893	-0.3574858322053704	-0.1861221748787705	-0.08228722670234408	1.0790020844469117	1.2016599778057224	-0.424642294874869	-1.1092856972331946	-1.636134204103492	0.20837225007578358	-1.3831747496099154	-0.6082464455809614	-0.302867737497518	0.31577695170989845	-0.28444826595758566	-0.9647821387880534	1.2231094226177786	-0.17398951950789865
1.3692691690963776	0.036297194534722514	-0.28332201091093984	0.41625014132748017	0.16804746451988833	0.12129465322779803	-0.6108106663274676	0.8935939831969758	1.3646128427699082	-0.4017968057381625	0.6724636285273804	0.9463627008491471	0.3974304826575185	-1.120825392816904	0.3537014522521973	-0.0822032012904614	0.33198875142938405	2.2208304431135852	0.23490344586021467	0.6475312066538815	0.647902486217175	0.20471047571101264	0.8881909817046797	0.6448616185491898	-0.030804446207781496	-0.27012240626907935	0.6569900539841046	1.3333188533949512	-0.4540604271027555	0.852944329804303	0.524077170615835	0.8921363819689674	0.5655757884224258	-0.40507494902245084	0.8426187646336263	0.6743131717192172	0.7301208883244062	1.0830815288055786	1.331970828591151	0.35552049045888245	-0.17396694739419175	1.3170797719467593	-0.09573560098288529	0.8250093061961802	0.23756874408181403	0.5127113044206988	0.6580147181000889	0.7124696381258527	2.069119433582059	0.2956704890500635
0.14506709295308218	1.0505043550562805	-0.396017450612656	1.064067241513212	-1.191068536967485	-0.49445963661105796	-0.2645129710218292	-0.29263293083850983	2.395948650518514	0.7157030180591222	1.3551982455607998	0.05227685103730817	0.9777543140415454	0.06571812498671442	0.725761221337958	0.6795229861475255	0.24916925963504283	2.6972951535343332	1.1833364455277304	-0.2921299850237443	0.416255316978368	-0.23077057204734805	0.15982425853799603	0.39571562106295954	-0.12963801622474488	-1.158706445304422	0.2721683695325275	0.17725831570233705	0.15294155137653279	0.9997540072618136	0.70508591756313	1.6438846644634435	-0.7909081964873087	-0.744123598050842	0.7845822809376477	0.548401702009646	-0.9451282875892889	0.2692214727575536	2.2408243063541597	1.0394240424401533	1.222005939843984	1.4274494116021303	0.7483989928485666	1.4531496361987704	0.039202442218769354	0.9864708634796786	0.29323438406721475	1.5049197348278824	1.9566600341509963	0.6644283916319689
-0.5890546810682864	1.183643610684081	-0.0144786825329993	0.5838366002554758	-2.416081437653983	-0.749542913103668	-0.8628093337523346	-1.9057600366198848	1.5863416682178078	0.8941532351705225	1.1585831600348397	-0.8179918659899953	0.6826430997830458	0.6763267049638406	0.5895774167474807	0.5424196498745086	-0.35143654331687674	1.36453927419575	0.984507325587446	-0.7351517797313636	-0.24883816400399142	-0.6790604709418067	-0.703317043984205	-0.7617026843735397	-0.5772148679411471	-1.3771512601781652	-0.4106250543305211	-1.0091334468588011	0.3041211215710179	0.35476190936371443	0.3634591051580022	1.3368265799639891	-1.731873308370375	-0.9783397832105934	0.0036891131299155505	-0.23518964585993568	-2.4334642070859998	-0.40995086007443693	2.040864943531283	0.4794200051548302	1.34105700687865	0.6852564518243287	0.8390983947861512	0.9368620331565201	-0.35952452454259876	0.7573810956569494	-0.8962486697740014	0.70696529909869	1.075309821894486	0.8532050712934661
-0.029053127143555	0.6426386115395281	0.5503774280823814	-0.42784660943686725	-2.2599591707196787	-0.38747680260005785	-1.6829673173398192	-2.4039500793293667	-0.28625909468567423	0.3884220439536563	0.07956045685514028	-1.059175692280238	-0.2705917480451511	0.17934947685488378	0.36477933764853576	0.2348189496127704	-0.8471062676313086	-1.0127394748035043	0.28416856751469316	-0.48479858707049284	-0.8628993585767906	-0.7381975372544622	-0.969333738837968	-1.6129432786200013	-1.101363440684424	-0.6682638414661666	-0.7959658900720383	-1.4129361839987835	0.27073575865086275	-0.6891792364731306	-0.08168704704704852	0.2167452042335599	-1.4630279795232086	-0.9282838723230454	-0.7106954783400171	-0.864693389783111	-2.37426769321922	-0.570266468490217	1.201706273237942	-0.44418576425326733	0.19381123481490353	-0.1744681909518132	0.537554185065125	-0.07713057595377254	-0.3591125588734116	-0.5195374746950383	-1.5262636319230605	-0.8328189442957556	-0.008298957736844501	0.7508775036784324
0.8657739999619479	-0.02373791455742543	0.8099738514692361	-1.113079435854491	-0.9456929091232323	-0.051263128880780634	-1.8582311273942271	-1.520433339066729	-1.5315807180449568	-0.24323363677957285	-1.1316847598468402	-0.8874730405276205	-1.2252639988256009	-0.6408033722608448	0.4723899516732788	0.3180471250710718	-0.9237361203793932	-2.7711135514979017	-0.20017314620005103	-0.37454700601677077	-1.1980751800247451	-0.3803614952922847	-0.5360441194907967	-1.457600786642538	-1.441074422125875	0.053994660013186035	-0.8191754492345142	-1.182287532095556	0.18950123112585573	-1.6521220526599574	-0.39346714569025776	-0.7804843386818606	-0.5727097985494167	-0.9150317037785451	-0.9699345349803041	-0.9267759389971633	-1.0349209586917714	-0.6421326020110665	0.27821691012434363	-0.8168453784299541	-1.0982105383497665	-0.6381947451218898	0.25602010104435513	-0.8444847466276817	-0.08844974832752533	-1.930161973328449	-0.9478117149875678	-1.7201402926447533	-0.904011548778089	0.3509941113643706
0.6663273655088702	-0.4278830643637557	0.6427518015942201	-1.0428998438637531	0.15161630668736084	-0.4039887369200483	-1.278183720729463	-0.3680016150907054	-1.3219218709083844	-0.7607701382480692	-1.642087122104968	-0.8855935151570615	-1.5625710317804475	-0.7361387339307232	0.8803957079306328	0.5470914821397758	-0.7833254179227823	-2.830526084453456	-0.35323595937830526	-1.0035556268919037	-1.3019517835032972	0.03465653662742015	0.08372048536815967	-0.7148380167105649	-1.442843880512437	-0.12226049960593444	-0.7658525180285903	-0.9583947104873869	-0.10559111290371224	-2.182346495606117	-0.631830548352421	-0.9357861602127229	-0.22227209359254735	-1.2655407885829775	-0.911058578428916	-0.7995779245040059	0.0867141579242958	-1.0928814560976694	-0.4387938061433074	-0.7406412693096189	-1.5042527145955706	-0.733278332627336	0.05199316327902514	-1.1996061274791858	-0.15467501868797504	-2.218085666624951	0.08650490815679197	-1.46144247428039	-1.5398550173882641	-0.13339817034532983
-0.6677710556508097	-0.52729429319146	0.3461942784548302	-0.3859614781803976	0.08938753055769412	-1.1865126697482902	-0.5547042213613085	-0.0389717446519412	-0.346350702952817	-1.185416557426411	-1.2831676169750743	-1.13650717712841	-1.1392931513454383	-0.06925725160597387	1.1900793387159334	0.3458683682863779	-0.7125194958183404	-1.5305424584920502	-0.43913705461122454	-1.8065993111346887	-1.1798743792814488	0.16078113268505656	0.34221852801117725	-0.18369997373524705	-1.0780719834437242	-0.9519328255027504	-0.7234137781959575	-0.939288322174232	-0.6699687543477704	-2.0648527421987075	-0.8538795594180506	-0.3615846700084264	-0.7429791469905006	-1.7276048239606918	-0.7365880297834656	-1.0117817581647923	0.023804677928661724	-1.6242765502666654	-0.840679062093894	-0.8837549898425748	-1.0211271408909095	-0.6851086311932006	-0.2042969669589047	-1.3939627623981143	-0.7357636300940243	-1.196923390909604	0.46003765620041603	-0.7850943841213501	-1.9202451058937404	-0.40541411629023594
-1.6686253235659783	-0.45660689242682445	0.13467487035128523	0.33569297351847893	-0.6376811696700302	-1.4383841293027482	-0.22811924232739483	-0.3943356487468142	0.1884951586619776	-1.3576991173659578	-0.6361705333458864	-1.1095025109933323	-0.32965711261404024	0.4212041789604707	1.1516009882638267	-0.39330234059603864	-0.6961674592416656	-0.07795930890377144	-0.5797274361003285	-1.7220497595166502	-0.737054323000484	0.04344690413198294	0.15635881769781448	-0.09207781596673963	-0.4598227595161758	-1.3418518448038341	-0.4564807605869442	-0.7235579064465302	-1.142191840354038	-1.2589923997725518	-0.9058140509828985	0.28244175573395996	-1.3864541773760541	-1.6294479762540823	-0.4483966846931634	-1.4378006376710544	-0.6447426254527627	-1.469201728676265	-0.9310251176189389	-1.3513980248506878	-0.4280988021785622	-0.5121916064796541	-0.5151745212615182	-1.584029003699925	-1.2158518392504716	0.0202977481603708	0.06904943460152434	-0.6529088247462637	-1.962128015678809	-0.37747257581071925
-1.1074767162221455	-0.31005837251277796	-0.1936748886106544	0.6074481931865717	-0.7397010688012797	-0.6103713750680323	-0.19246587425055436	-0.36766802941168225	-0.11302685788927827	-0.8846342411830502	-0.3943334796651655	-0.3879260764781897	0.3953909880987121	0.007073175996122379	0.9780106944670038	-1.1958282764474393	-0.5456273349384629	0.6392288240522461	-0.6697299818352291	-0.5922002652911624	-0.03570834529936803	0.058541519083529274	-0.09948226482583834	-0.07813140422737343	0.23297069483618427	-0.6805936969399593	0.19933249641026704	-0.025111209821437643	-1.0668344045267517	0.002748147960315378	-0.5768016956229662	0.5559472560108812	-1.3764325499692978	-0.6339827980668161	-0.05097013304499804	-1.3719752681910953	-0.662567030942369	-0.4078419256318239	-0.9012863950300268	-1.4777671562843684	-0.3027557900498316	-0.06917120602872352	-0.7404496176375949	-1.6803042095036698	-0.8348084268826644	0.23638110568470636	-0.1505512759278514	-1.1855583878094154	-1.6122707978871955	-0.2613364358942156
0.5404029127097891	-0.09364540248026927	-0.8965219930101113	0.2651341975594577	0.4121208841015245	0.8074443090926484	0.06584539813874123	0.7054516963234703	-0.6292834706693203	0.362294663459507	-0.6620761993785443	0.7571587438807283	0.9494023076047606	-0.9879787819710587	1.0590446849382174	-1.5477123858004018	-0.23496833635747635	0.6186466280899201	-0.6355048028385362	0.5539716781535972	0.620577455684414	0.48658903391912395	0.01547001381439054	0.13629558745409498	0.9318079666218699	0.497981573465597	1.033927799667515	0.8200836078916601	-0.4456357569002896	1.2682018066302445	0.1460620883294031	0.5913279768271642	-0.7929536535319265	0.8428379454563539	0.27662751971034805	-0.3940863324682711	0.31645016490035843	0.8510497822106731	-1.0097180940913364	-0.7606964395949166	-0.44450970442497856	0.6158832667687493	-0.7729389724155716	-1.5606894034091048	0.44693960600931254	-0.5944871932906778	0.5103810059939005	-1.6284964526092216	-0.9898056203564438	-0.302653548748351
1.6599551809836808	0.19976228831793813	-1.700660092535314	-0.31862374083515893	2.1384440658993022	1.856656889979982	0.7958040718333816	2.3006923715919974	-0.609670365649294	1.8568432785121125	-0.8827122653668068	1.653356534076134	1.6167943662968665	-1.6186375091669154	1.4094020503388658	-1.3013112325517415	0.08213796263146186	0.3409590951411601	-0.4914438147700104	0.7348713789364398	0.9885245866881824	1.1925805395916766	0.6354150092866417	0.41551778208840656	1.707649825852906	1.2652896086627077	1.6492544460167633	1.2716104965640227	0.24292342213335003	2.1287070212487635	1.0579500752776902	0.7203368228324124	-0.2303489261279716	2.0351727127612547	0.42352118677037826	1.0386515516508343	1.3666046477061111	1.4398872676921395	-1.1904797224078323	0.3922725484887859	-0.2427035612948848	1.2123215015853839	-0.5730367206175982	-1.1805035160697506	1.8748047044125766	-1.4624159883441206	1.598161096448959	-1.2241752755964526	-0.3057947261990226	-0.46268598002819195
1.3432833343870072	0.5320757549712136	-1.882577290849898	-0.46650049877365596	3.187164237596955	2.102281945065963	1.6600803515736804	3.258681127423501	0.02996114751881659	2.724544020973404	-0.43623975275249355	1.9307027690588308	2.4920644765948294	-1.3642918757224358	1.5432777299085285	-0.5604504970371835	0.3456565709338343	0.12397920959447997	-0.14016464113988536	0.18866809196355144	1.1545247769686178	1.749385676006149	1.4995965287512174	0.5500779959192436	2.4939688085168674	1.3988727646874581	1.829912436115133	1.3182318533644113	0.6051332685219764	2.428753333325731	1.900355950154551	0.9402556589054225	0.11381072479151079	2.5070924317195167	0.6180771141434369	1.98081753960725	1.4895982830204209	1.2665997722746465	-0.9382668655995241	1.1207250580287118	0.5500254525479217	1.3543608989328795	-0.08417325896268209	-0.47071547115561385	2.6156772690872714	-1.463022466034819	2.011231031587944	0.02834778681002879	0.30722690699245914	-0.4441291579501295
0.2963750099951835	0.8160325695366993	-1.079022792201083	0.1504759860235282	2.92364472346184	1.861333092252301	2.053271129537467	2.9445651955573133	0.8023755051074335	2.485293388488463	0.7058319917534019	1.7520364437882265	3.0387925705235417	-0.5430319718671187	0.9890989470262459	0.5427495844407092	0.6734203770893682	-0.01417887163366886	0.6031443019672205	-0.012355990973438919	1.3488673354841396	1.8528231042429144	2.140802508306934	0.5958207352561131	2.83133889153981	1.4343435142974863	1.6137527751091605	1.4694995329155218	0.7342900566219046	2.2009480910989767	2.4427049102597467	0.9020684424011387	0.5937959731473916	2.320990363113846	1.1608571999672572	1.9063168376910309	0.8026985566908618	0.9555266046772535	0.1336428846303055	1.1423045420380553	1.5149297880628911	0.9963218918343819	0.69093305328245	0.6228272519201207	2.39396429845638	-0.6293464863241138	1.2734692533057221	1.4226292610469258	0.7944747552931634	-0.03949938298008395
-0.16038959778887862	0.9315680863285362	0.16218949781130085	1.0247648985304174	1.7550541806353814	1.5668470501668479	1.660442208387889	1.7558144437126557	1.2650768161310066	1.440025906187523	1.908500552902585	1.4098933708305936	2.4567458920101504	0.2129079215748619	-0.11518530259306442	1.7550739808013263	1.0918792243697648	-0.05471214773201064	1.6124497805376108	0.6186924255751288	1.537907338992857	1.5781403871163906	2.1823814472231624	0.6815360175644715	2.145908537729986	1.7355826917218307	1.0923880210832266	1.9740458066954665	0.9378778925524395	1.4906257133388878	2.459281626572421	0.38900013747322554	1.3677184162665865	1.6863855699092791	1.8436592634960391	1.133304397850658	0.2826495768102241	0.9700906580163043	1.607813029737165	0.9992240041323102	1.986260936714581	0.4593234895556704	1.4736020825626386	1.8533704404459133	1.4671256058705893	0.3591561236774991	0.03331524040372663	2.186785035090319	1.0551474933531813	0.614759370000622
0.34210271366442746	0.7713293902970342	0.8864824402085709	1.1703059669322546	0.5552731583989025	1.2253623540790868	0.7142271552469792	0.5939650974788951	1.346595001407138	0.3323006199901696	2.4337712313316433	0.9417383732703457	0.6342712329243816	0.617544269021058	-1.0523049669414226	2.5370758460847798	1.3345947396476459	0.16922067834773818	2.242206409301376	1.3682532015574678	1.3853341993238186	1.224285563232211	1.5540685736795834	0.6768817137605122	0.47250369278506177	1.9153093584120908	0.3463428211605495	2.3263404058870947	1.2014453401521616	0.38822240737399455	1.824306489673222	-0.3520435456429384	1.9080063012577384	0.7348104065269031	1.9198233318469957	0.40456698160182836	0.5013731150037105	1.1127110809727865	2.4175277576331946	1.2466216815334954	1.6750476749101333	0.12636632262889405	1.747807214648472	2.5992661374802943	0.24143512088788296	1.0010124526168802	-0.699976609203038	2.0451292117011377	0.9724686979821447	1.159349686529272
0.9547666128312401	0.3358041456881096	0.7675711990170312	0.16344040895877682	-0.15123320403686416	0.6291041573704369	-0.20679686103421818	0.007684552299432536	1.1727244171490603	-0.28955601454624497	2.0713153467465726	0.25291886299316196	-1.394830465473845	0.7857657823974462	-1.200722360252831	2.31987889575512	1.0904355273850979	0.731812476633575	1.8093022112569	1.2693045239569218	0.6891163087315814	0.9434860190067714	0.5027327873307043	0.34916832559246574	-1.2194471120458954	1.3810310973325677	-0.39285538406607684	1.7925793958100955	1.1545902113185018	-0.762235809137483	0.74105337042475	-0.8354463647260552	1.565114966179839	-0.2880253971805486	0.9190236120149026	0.18726150799979438	0.9747746366289944	0.9808341911107454	1.8933124904167378	1.6868621202778276	0.8692387456472493	0.10203650725406403	1.2158837131838227	2.3494345203131184	-0.9069443172978467	1.304806806092821	-0.5796628623901419	1.2905926028263466	0.6198847064855362	1.3235235592228687
0.7816745230613259	-0.20115464003028188	0.3986992761095263	-1.2348796149324208	-0.46580798317272515	-0.12260174752635168	-0.6070368023914197	-0.1345744727899	0.8275164096082265	-0.3759134791689981	1.2342112735225603	-0.5363728891007129	-2.216004559869555	0.8507950602008826	-0.6350020714100751	1.079327153601065	0.4333830841607185	1.364525990730815	0.3550514110047143	0.3429213558907296	-0.2635274298107439	0.5751905180604666	-0.5878106334466369	-0.16884788468676945	-1.7315085054145147	0.2368165416575434	-0.7320326031552021	0.3559369262917331	0.601061863065109	-1.3752430622042933	-0.2399049701822137	-0.8210665755674365	0.4756219269195892	-0.8839842466277946	-0.5826490047935221	0.40018475666134296	0.8568090301007073	0.6238055287653125	0.5415414814857742	1.6245714992920621	0.10058126432338256	0.16610813279684375	0.20820917548286638	1.2963004439914032	-1.5873672953224163	1.439575924500886	-0.06652901257097073	0.4439833927357111	0.3027655973077791	1.0658671862279034
-0.07166180307048056	-0.5844528307295588	0.4532523548332096	-1.7281737326131241	-0.7667062600196811	-0.6075369599477657	-0.4111022961032942	-0.2890022439122658	0.37188893527958133	-0.2094628636688179	0.4711584745401744	-1.0690762781171665	-1.3823175102421428	0.7760884839263719	-0.0023766292611825416	-0.4665624308642462	-0.16775237338416113	1.6027102347956514	-1.2462476927231727	-0.46153152411038034	-0.89829785501231	-0.12183885627078392	-1.4088121333293733	-0.3701801511328814	-0.8217443014017659	-0.6894002126641667	-0.4768792021499676	-1.0982627914209209	-0.11834912807154832	-1.04879344190582	-0.6328109694256882	-0.4830144737859581	-0.4467304065350427	-0.6775339332697158	-1.3112449990639194	0.6658887217426293	0.015100073002485299	0.43786445828626347	-0.4442960147772435	0.7565428061231211	-0.32096589267629644	0.05168874147986087	-0.5267313909632907	0.23831771819297215	-1.5179838618215384	1.3689481703938715	0.2588653523170133	-0.17022465107758333	0.24468918194904757	0.48302721490804673
-0.7814606681875185	-0.6971381684993434	0.7846726924788843	-0.8517883635460871	-1.207117646869859	-0.5946983245153451	-0.0015567800864931132	-0.6908597619781544	-0.06055851433617784	-0.10922441499198401	-0.05923001961148604	-1.0814502088670348	0.10413162312149477	0.5358793561016257	0.16826658142084175	-1.4032476180474982	-0.35085232821571666	1.2032924472541118	-2.066134113134782	-0.4848469185654791	-0.877113855292185	-1.0776288730939185	-1.8050435310181292	0.006480987138653991	0.45336976966069537	-0.7503106778163338	0.037621952047652125	-1.6163046466030182	-0.4563017121827567	-0.013995404684998648	-0.4956181707318878	-0.1314791488240406	-0.5213834480131742	0.05866809803544832	-0.5784626911029274	0.6799089651720779	-0.8376488339580092	0.4914975634368958	-0.4377898455933618	-0.4457727279803757	-0.4752922993287239	-0.23698361504635426	-0.5291747440877501	-0.230321684636136	-0.8489888535814979	0.9647466119064086	0.2670599137845403	-0.6083508955486274	0.2731116419221898	-0.27109599462540956
-0.8768782192280496	-0.6669006945153539	0.651241062975398	0.45819570193019005	-1.5310776928283198	-0.3404929699541497	0.08691099067746766	-1.1327949876503733	-0.3561335782083732	-0.275494890694371	-0.5900111542210338	-0.6320228149126454	0.7920351026813568	0.26742646685717403	-0.04489175295463377	-1.3848911589986934	-0.26291851466967814	0.3616014674839032	-1.9273296452229256	-0.10967672254024202	-0.33890654690226885	-1.799237801065742	-1.7245740754681822	0.5421152418662496	0.7808992901492162	-0.1698458816508317	0.19046757034601103	-1.0654588055845158	-0.2791932538022719	0.9521110238710596	-0.3684352982863225	0.10582575767590029	-0.0600698163224115	0.5144088903395602	0.9070973424651767	0.3804128464537434	-1.0105850123598377	0.3311296781182455	0.07013329275233668	-1.258819865837186	-0.6289832766718867	-0.40318336073707045	-0.053193409427927926	-0.2923850425369467	-0.18958120274478693	0.3279559817075842	0.16555079525361707	-1.101978867274778	-0.0010881637773756648	-0.9337132718207812
-0.6869980991542053	-0.6811104819225013	-0.20328825558495148	0.8375707383344829	-1.328517829141083	-0.23968335187093986	-0.3598551798549323	-1.1858362109686094	-0.5775551315463031	-0.7269964820947671	-1.258608723625695	0.011908438455553803	0.2297992908321885	0.11799445398016316	-0.17031550445327157	-0.8035682917198085	-0.33100998334204756	-0.48562521459778074	-1.3336418175529874	-0.10839775439869596	0.32187100963662335	-1.733333687851406	-1.1948716596243554	0.5849469506198326	-0.041879954119133415	0.30414463062332686	-0.24825246806357057	-0.11992799468669384	0.02340774135775853	1.1629203285533307	-0.6384439995608847	0.2739588020007497	0.08457385709917088	0.16158158337399817	1.700672246265546	-0.06581297036351312	-0.5719013301043765	-0.3549573413373917	0.2288177825798748	-1.395106159362419	-0.9179103883063217	-0.18765774748956665	0.28311275922469464	-0.5002612704515974	-0.06416913448116862	-0.2104008849994613	0.0823879553269224	-1.6339682828511863	-0.6245869102593988	-1.1444707830834244
-0.7193436999079996	-0.6838857307819649	-1.0491323543249358	-0.006881408630213966	-0.49686679065934736	-0.32167387170551126	-0.9779419491429432	-0.6283340595705926	-0.8726333932486338	-1.246739427286558	-1.7421709615980243	0.5805773537633984	-0.7041887215048431	0.03669967243499092	0.05152423888547168	-0.24697912051670098	-0.6734622824039302	-1.0108043236895117	-0.7270503832034357	-0.5298801174437642	0.7616624129534084	-0.8138391177742161	-0.3979434292410107	0.08715779624580648	-0.9615856736457614	0.2703993905564116	-0.8015088241912075	0.49003060640641255	0.0708894814551773	0.5846841842749365	-1.0548983235500777	0.3692891268940401	-0.403364086827351	-0.6300595271033431	1.090313666583818	-0.3655594301082675	-0.14307116145212787	-1.1165102481924336	-0.12681259108214582	-1.0661374354525965	-1.209298986131961	0.279918941122942	0.19188294411712578	-0.905913973889875	-0.3225259044205293	-0.42386066594988236	-0.027977472772913698	-1.7577659495254674	-1.0860005129769361	-0.6954433790534674
-0.9189188806055917	-0.3543204502909245	-0.9924829413109721	-0.9632340783404157	0.5060882066010054	-0.28823984217125354	-1.0875486178394387	0.2740125718318884	-1.1795826329404286	-1.459397479089159	-1.5152291981102581	0.8377770303876242	-0.8928142849181193	-0.13589406762834327	0.3861619166289618	0.07191965250464488	-0.9060538989392805	-1.1449375381094369	-0.07862717361385059	-0.6343041576402237	0.7692455314927515	0.3496292159594393	0.3026668762687473	-0.2918895762013177	-0.930737669298391	-0.0217826952918196	-0.7964946058259977	0.5344878699111499	-0.040757856353996036	-0.2287391436200545	-1.0299749060700676	0.27638395708397345	-0.9558903560704652	-0.9768210304021963	-0.2337264911848064	-0.2983355010086746	-0.15418554375425816	-1.1309364431178062	-0.4452160039790448	-0.5569193009826727	-1.2297287523205973	0.5270391223075652	-0.06724295703166339	-0.9150042319245667	-0.27820620763987863	-0.39980153662334444	-0.14734839955219195	-0.98856234822266	-0.8550582363362909	0.1897290503386342
-0.7889266639158469	0.5002391190685058	-0.13169571868986854	-0.7467236766400656	0.9312551615177954	-0.007150652342097262	-0.320135299148677	0.8993240560604855	-1.1540175443937624	-1.1333794978539298	-0.4973262848059411	0.5849636852169522	-0.19240179191168838	-0.38656389743273895	0.4281624723524985	0.3123570142687289	-0.605512297333504	-0.9816194756432478	0.7292014965669271	0.06231550315285067	0.2749556995256947	0.9132803050182013	0.5561820677628662	-0.02614497057302026	-0.10456969028599551	-0.17596943062211662	-0.1569890404725469	0.17256621801948036	0.06474710251975416	-0.6907201169826596	-0.410788128256941	-0.04450056852941109	-0.8845251617486648	-0.46450644625543264	-0.998864924019176	0.04885715363922729	-0.4862531519918639	-0.22878551037770564	-0.34259047312121105	0.0037649713993791224	-0.8151532263010979	0.21307959914939323	-0.128772879356334	-0.13753131053959947	0.4597184693799384	-0.36621622592406133	-0.10113858978653845	0.5318358504112538	-0.10491155893755487	0.9421617168944719
-0.13087870965975387	1.5339470441694811	0.4679099994754242	0.6902967751043293	0.4082475418435595	0.271299105131263	0.9816520954631314	0.7756452706194464	-0.52920610537552	-0.45483046350189726	0.6754712138864661	-0.1417892764436607	0.586071644493957	-0.4777189874904612	0.09841234968017577	0.5992396561383626	0.15009588444949432	-0.6428671449240336	1.3992571549971364	1.0612356709677555	-0.5001007977756564	0.5348090350945133	0.3339594386790983	0.5835835743116163	0.4326055406053457	-0.1607152390512505	0.48395832387399074	-0.3992476188204691	0.4725362856181308	-0.6168325092947987	0.24285257613765646	-0.40697661510644534	-0.22309545495128277	0.43586074148250525	-0.6734084515410429	0.2700508863531698	-0.7644209997260966	0.7757361487055263	-0.1137876685400307	0.47827793532416074	-0.062192876312170166	-0.45264318820703314	0.018355311811681235	0.8751658366740113	1.4204748604109911	-0.4039612564734906	0.20815305779821677	1.878250295897348	0.33955563856467824	1.1233338876528032
0.6340494508498472	1.9851582485813122	0.05642539488664485	2.143675677632326	-0.5882146497394887	0.2975283238765735	2.04023525372694	0.05090517102059436	0.47350228595979915	0.10958807364555381	1.1769872337669052	-0.8865032827535307	0.7596159070404055	-0.2355395836817059	-0.26820629296449383	0.812793701214846	0.8463073906431563	-0.2361844486534409	1.4172597791483552	1.455555066610863	-0.9826978407606692	-0.2907937648456656	0.0007840211785052484	0.831607640343541	0.045872783651899354	-0.16861516378642308	0.5278710561666683	-0.990238476686584	0.8014251449307166	-0.19140429190584204	0.29027790674373966	-0.5296567645226414	0.4037325986759039	0.9933600700446003	0.15529521696776058	0.012216558164747416	-0.766391743269221	0.9812616464753178	-0.18753631701742723	0.6250505930344777	0.7349820874558235	-0.8632380375285293	0.13122363516853022	1.0977681366239942	1.7207420807285199	-0.4112394493743149	0.6120602639763806	2.0841350726786727	-0.07928715097265986	0.8105596546561121
0.9802857626784263	1.3594435158138596	-0.8147854885377571	2.485314499052999	-1.0550096544742569	0.23876470914050876	2.351267488021592	-0.5715678519228078	1.234653896488689	0.3069060242375766	0.8235242786338065	-1.034967364490644	0.5302034401925437	0.20731645336179663	-0.30181045717735433	0.7922860331945039	1.1164310528781674	0.1552084135791274	0.74225464612288	1.0436350719361578	-0.6462501369914914	-0.6771552521146621	-0.027935403636505353	0.6205843517739774	-0.666976783799652	-0.16400244430217664	0.13076521723074697	-1.2641781938106929	0.656837011751715	0.31460336427985225	-0.18255826670453887	-0.31183887445734526	0.6210151203494507	1.0591958443927996	0.6057034171414375	-0.5738648048501761	-0.47746829802297014	0.45901747678521576	-0.375435301448951	0.3720639359742804	1.2946046008490104	-0.6429013979781257	0.14346098391680245	0.26287681636540017	1.0715884946745433	-0.2888177195521746	0.8636838410061767	1.137550210178409	-0.9121235000398592	0.4595443104697664
0.9170982349722193	0.016667677330099613	-0.8797055637453577	1.7824703562478095	-0.41541595259617886	0.4686547456832187	2.081651503828135	-0.4806679919520319	1.31585866289728	0.3722897506139633	0.28422650167665253	-0.4480315542909347	0.5439101911986949	0.562458844012371	0.02646124275190514	0.5908216166396241	1.1123627435967405	0.506834336619176	0.006630970928268154	0.5108006380324862	0.35103810737115776	-0.20198588321530817	0.26358926380551	0.6608143918310497	-0.6443679393538032	0.11788553063016739	0.014414404470538067	-0.8786462846171164	0.12268970630059611	0.7005650382332339	-0.41542021408914087	0.07076754331813866	0.7007216159994969	1.0704868656746704	0.4553074156146756	-0.8661097140791537	0.05292166961846948	0.12112402912510482	-0.07830736344975459	0.06279607068532102	1.5233857562513182	-0.06252995477475713	0.2616433597145933	-0.68206511105225	0.14775959116109627	-0.03961080845841781	0.9606234527038583	0.10208111720950175	-1.1158410659079185	0.4065474518504212
0.8986305674255358	-1.0264628304489738	0.31364174783841453	1.00991131512999	0.8056100284409471	0.9535757789288263	1.7391713131200341	0.2048876721694549	0.891949281118369	0.6710556516441992	0.3666518850503285	0.26387852999128775	0.9124518463993722	0.7426916119923482	0.4217556405636947	0.4130831693987863	1.2191742304970197	0.8444191834672024	-0.16149590622462787	0.4620909948438052	1.0869268915891606	0.6538094182749924	0.4508904990307708	1.4636762871323903	0.2728558204540737	0.6746690210289382	0.5709471518871961	0.08073179117075299	-0.3291163456639424	0.822897639928123	0.08803808293809418	0.33593527101399906	1.0282327797896167	1.2888419693741169	0.1891224265294231	-0.41007700149048065	0.6974708209473747	0.518936030748274	0.7563016048052783	0.1707515347284986	1.518926178406205	0.26365564502908917	0.581582404762277	-0.5867004323046221	-0.17012177571983186	0.3119362402926684	1.1097026676916022	0.06792326757050335	-0.2467982847369024	0.5787346858246231
1.1368584330767875	-0.9971683902223792	1.7499368068433963	0.8380267302222	1.3864344326379985	1.105169449145836	1.5231690941756224	0.7030182404668242	0.5187603340796413	1.0910498742857564	1.118361944297153	0.3256572906224764	0.9841975163421862	0.9432920924776211	0.5637416331091084	0.34958934696147526	1.5002913080404379	1.138316748674972	0.12098746379687611	0.6156879446200142	0.7197785720316858	0.9478434506428858	0.15574105498517885	2.400300519116932	1.0662585682798262	0.9977711505644118	1.3208171171855396	0.962890271902751	-0.38063986900906854	0.6149080438688258	0.8406101195644197	0.3055764056180977	1.4194298843235162	1.3467218645194998	0.2791526236494641	0.465686900380873	1.1453144403037914	1.0773272851813411	1.2919874244584726	0.7096932774180056	1.412458408708853	0.06639048801013916	0.8014633859903589	0.5513276332383951	0.1787399077904089	0.7613805751585495	1.3214307338855054	0.9889338365080211	0.9564828678462998	0.6865205569781626
1.241671619726468	-0.10137751155607938	1.978089128863319	0.959616154136599	0.6189239720010984	0.42760107262015645	1.1314090815355335	0.3446804642857887	0.48400695140950445	1.0064997927065384	1.740965326634004	-0.3015114016157192	0.15983058152304777	1.3230391368948917	0.31033634293933704	0.27754620067515173	1.5745572015978693	1.2164390660986935	0.16779129992651384	0.2422430285208085	-0.5246040958651279	0.19716378063566198	-0.4400136994843555	2.1787943704085193	0.7126607700614732	0.5662675205624274	1.377670987845077	1.069593353497302	-0.19398069779979726	0.18134982816104106	0.8064451220088956	-0.04034423038116438	1.2560632009815924	0.7359136094319944	0.6351845783042194	0.8228140447474794	1.0536126015777516	0.7626130239810557	0.7158501433863292	1.107994224239098	1.2049337865490979	-0.3314717249850616	0.5102790916969036	1.5244604503151322	0.3576786257900972	1.1966878699985177	1.1979276981191977	1.7186667756202272	1.3573997006995986	0.5775474884088299
0.6950068123744316	0.6850976242416495	0.6644598133801891	0.6386803116615443	-0.8879051181586416	-0.7866774598119406	0.24411214776617668	-0.7197354906791155	0.49004421168119083	0.02472380792888408	1.4338045373965935	-0.7952571867033958	-1.2628061307868421	1.6930199096084542	-0.32317664171183025	0.028212732512056513	1.0680768524944784	0.8638730230400236	-0.36338705873855687	-0.7298833306978122	-1.4123362578796022	-1.117400423885464	-0.6640615022736222	0.3472062113885893	-0.5889704074601398	-0.4630831387661057	0.4093534337720607	0.3498122157728849	-0.1746608809387807	-0.2260883452991349	-0.4104647352432852	-0.6018945415447717	0.3067274473117448	-0.41147767244294275	0.7831679131788969	0.04429759535966452	0.4449003302576548	-0.6102002877225913	-0.6753374068605674	0.8145320958284159	0.7619621888622043	-0.5047364355768753	-0.27324704593215404	1.2543250019864225	-0.3722750476838709	1.319146590151893	0.3157176019402054	1.269645828988635	0.7169419796441114	0.3112389620820889
-0.4063000492128561	0.5961479988780901	-1.0612634995346601	-0.30236144312461355	-1.7085881779706782	-1.6306301671759038	-0.9210922920857773	-1.6327608102876996	0.04571055346893696	-1.3031360356006838	0.25025845396366636	-0.39854009759695996	-2.2525533095309935	1.627062778090322	-1.2090842455509065	-0.4261165078189991	0.08855369477801833	0.07158217737119711	-0.9761371245120591	-1.4287034956355487	-0.92929923540405	-1.9565387436002568	-0.02681757484757643	-1.9656386058366795	-1.5854474345034024	-1.273793318045383	-0.9602766400668007	-0.5305807614854464	-0.5111580103788321	-0.42533123199881784	-1.9601787693279231	-1.1502570428955907	-0.8190175992439793	-1.3207593496682135	0.4274786155233521	-1.407445822321667	-0.14806799835457113	-2.0402218707444515	-1.6679410424733947	-0.05092016555148177	0.0004409189606537875	-0.5041619941220801	-1.0347789557359321	-0.031075037524366442	-1.7131400872670655	0.8628488882991946	-1.1631445385006205	-0.09076130100377852	-0.00885591854149795	-0.032509797180549777
-1.2759480145703026	-0.16822333390840372	-1.7660933091126871	-1.243122626919843	-0.9680380959411343	-1.512625141639902	-1.693241101670498	-1.6436994485292817	-0.8739098081383596	-1.7730744377419791	-0.952706436772284	0.6321927931239435	-2.0438716070330507	0.8932205675575762	-2.042290520635157	-0.9635927214301517	-0.8233221679732452	-0.8303049829354877	-0.9081831446396909	-1.0182628544846002	0.5976506468269768	-1.6394190874925767	1.1616543423954206	-3.065565675013192	-1.3269772302043745	-1.1992953041756456	-1.7163599253653146	-0.8608063083304498	-1.010960929670589	-0.4693716014699057	-2.467555902475092	-1.340532088706295	-1.2009774858225637	-1.4188336848771064	-0.2615170321681369	-2.277027882994483	-0.11718147656412167	-2.398384221704778	-1.4693219912645474	-0.8116886824597299	-0.8907522973321873	-0.7391317267679571	-1.3090083287999121	-1.1176085934830822	-2.525445651120697	-0.0482669241403469	-2.414201413379029	-1.141402792020719	0.25069057969818004	-0.4451452520714159
-1.192113752827586	-0.6927546101740691	-1.042706651428089	-1.468886970941313	0.7951382577959959	-0.7770632158888761	-1.6252995079763994	-0.7751245428104393	-1.6632119944091688	-0.7102970685579942	-1.3727735559427445	1.2235469136518011	-0.8664323786484792	-0.26728068962647433	-2.355591581578107	-1.3986645945585188	-1.1834015124101698	-1.3528072675547433	-0.06770821377813172	0.2419345260351167	1.7589590571947424	-0.4066319674185668	1.908150533334881	-2.3848176307618054	-0.15996043744160307	-0.42566918854525226	-1.369810982250958	-0.5579347173800817	-1.3204773179446296	-0.5219322258656954	-1.3722317396636514	-0.9214945180328181	-0.5424141589839278	-0.9807200619548303	-0.8447027909465726	-1.6694038508560216	0.5896293327606348	-1.618685012477301	-0.5512589581469204	-0.9892400015308805	-1.4456639023931168	-1.2985879708416113	-1.163871402946929	-1.1564756930333056	-1.9698885485552569	-0.863060183449347	-2.6282661005477013	-1.0475435969215805	1.4375530521299316	-0.8520018488501343
-0.26622840681594667	-0.34032587731046987	0.31617344531313246	-0.9334999048702951	2.1314127908442893	-0.2930467985965928	-1.0007000140754518	0.2891947486081175	-1.6452934882445147	1.1818289937097457	-0.9790389781817315	0.6694146534800451	0.3157426375250688	-1.294866122620889	-1.8299898051530465	-1.5237129338578925	-0.9562751401312526	-1.2205798489386626	0.8224672389037317	1.1784256402856363	1.46126076083461	0.8421010170322272	1.3654835621499655	-0.9590076465256695	0.7063035776378596	0.21093605212415667	-0.33401003726076534	-0.1304106308276971	-1.2160973104334485	-0.5944448960639042	0.490922820922073	-0.05374242999048454	0.5341057487643865	-0.7666649770554995	-0.9979775463697427	0.04280428341014446	1.3540078281327523	-0.6538915784973549	0.04346693346674779	-0.7794189478947062	-1.2441587636539266	-1.6479459007988366	-1.0129768332179427	-0.447407321821229	-0.38460828175927475	-1.0465682505746343	-1.783332859539034	-0.21201765631745303	2.358168747266431	-1.0434419990081734
0.6209231408420496	0.5556421793713258	1.2209381724464492	-0.25282421330574056	2.01498699623666	-0.5068532387098623	-0.5749636449856866	0.868093506632589	-0.7884060838182186	2.3180695238805553	-0.39251573946424556	-0.5621576062445528	0.678293444975424	-1.7239662585656377	-0.6922035980381305	-1.1654819922446134	-0.4983736888816203	-0.600363336865388	1.0223601403156433	0.9397146420198828	-0.037207725525137535	1.3135279640443334	-0.3598500052073474	-0.224746745243577	0.48691923880116383	0.08446625091442793	0.5061810892565088	-0.06595617747847056	-0.7221598024184763	-0.5240321654558628	1.6397103499998524	0.6608061037375361	1.1048625228755198	-1.1053267869747214	-0.7386617726982111	1.480138362065289	1.4700592475812466	-0.3506430777930001	0.005472537692874739	-0.6993644233074547	-0.35080284756067154	-1.208777816503379	-1.014962885805753	0.11518998900563213	0.9959130222303731	-0.5841797087739669	-0.6812594569203736	0.27498958552930264	1.9084211633660912	-0.903124269027066
0.6593326602013949	1.0199205420728594	1.179501171357285	-0.04862126225047183	0.6902727750245167	-1.0433459291324256	-0.8128016274346851	0.7821038147351499	0.1821680291005947	1.6797568625621015	-0.1989624247183907	-1.3449163038906908	0.13283384257850808	-1.4886182128743695	0.3174174836713462	-0.3556191009690632	-0.19881281327655634	0.026259425473065062	0.5265059340708756	-0.14285470555601668	-1.4967425507463898	0.8801542841099211	-2.180359613137931	-0.5672372900641489	-0.45532370659717625	-0.654773316782043	0.5552790432055136	-0.3736445716533062	-0.07560625339853667	-0.25864151161430143	1.2522463460513154	0.6562294323070398	0.7668917914980814	-1.5462369686418993	-0.38877213749938083	1.4776571324966565	0.8249731687779589	-0.618923847997541	-0.014724668873160285	-0.8964419164969738	0.5714104619199709	-0.13892801680654743	-0.8551368709727203	0.08933596642722286	1.162993765581249	0.005863416267121752	-0.18607056062673374	-0.1282046536797726	0.19455753017746358	-0.653233895968418
-0.13538584188138963	0.4293336617542244	0.4538553216250206	-0.4103365821839657	-0.7002418469569996	-1.2306327960799124	-1.4347070230495258	0.3116670509943094	0.43698320033588084	-0.22685922317515256	-0.47644815365836074	-1.117024257594777	-0.7751456459386639	-0.9312651295244778	0.5665388940930284	0.5386082835845257	-0.1917848596292559	0.23897272362399666	-0.0633221142423222	-0.9953813143365718	-1.935138909524163	0.029873592226641203	-2.8585258459797838	-1.1722839202310136	-1.1041573058114562	-1.338891154843691	-0.056473213812477364	-0.7063595630980064	0.39539316257603313	-0.05243610758505483	-0.19265396625013467	0.00011012177685682804	-0.13205938521571708	-1.455770656115997	-0.3278530346499609	0.13568654886873255	-0.02238738332106586	-0.7660834936714113	0.5080239999496913	-0.9829623118693188	0.7278352585003086	0.7409076240429365	-0.19889804964045316	-0.21344670911011704	0.19614948048028863	0.18564173656233202	-0.4424353333280874	-0.9125004738178669	-1.579267422752869	-0.6703609542264545
-0.9858456235121326	-0.8625661817216725	-0.3220090940368242	-0.9560212946469467	-1.207865953447903	-0.8545288287663798	-1.7370855885275949	-0.1453620826746647	-0.15804832986151682	-1.8576437200879414	-0.90139498124044	-0.3942672322903394	-1.379617466031954	-0.5545079572457748	0.17289920525916674	1.0051891897747327	-0.34049756006022647	-0.0034241895734220492	-0.24455189448965844	-0.9461097769285388	-1.3835487389096124	-0.6182543940334418	-2.0135864075698784	-1.120992769275976	-0.8332742288687549	-1.4671898902452445	-0.6523760251264784	-0.7870251072227422	0.49221893787270904	-0.23344648335234466	-1.425271531270255	-0.5732996077657944	-0.921273047448945	-0.7742181228501144	-0.663940097092337	-1.2652081409327682	-0.4054451292314723	-0.4186103390497232	1.0933940975030418	-0.5434357873021	-0.06816282141186833	0.8787459315383879	0.7759863701030383	-0.30955032004585203	-0.8870373948189161	-0.09804109189445642	-0.8477187900089643	-1.2062676567738992	-2.225223419807968	-0.9737948469693296
-1.1250969104438935	-1.8817629248331649	-0.5619625752261022	-1.2717843202832382	-0.8132413475084316	-0.3028180381090519	-1.3264957428135333	-0.324327038525076	-0.889883634912351	-2.040035947228137	-1.1170338249128648	-0.058608317848963226	-1.3380436386641936	-0.660113300352592	-0.0897342569651997	0.8474333802231216	-0.42828974744327186	-0.3517122264975902	-0.002351754524630015	-0.2959992916558409	-0.562617399769055	-0.7697574488095463	-0.44192330801436835	-0.3590592937336601	0.08077115999457218	-1.0809763280769662	-0.6196263116350074	-0.6323434825843911	0.3681168141254337	-0.774324123320414	-1.4771731219140414	-0.36154385230882957	-1.1644091112652235	-0.04071983926565862	-1.0733233614060103	-1.4037435948280204	-0.16524204001436654	0.11336846422799648	0.8194109899458455	0.358490415135126	-1.101018921261658	0.6190111580804772	1.4684824117169863	-0.1147665156768376	-1.0679575381053963	-0.42146669096237344	-0.7464228682541587	-0.7433939266046447	-1.5263565672439114	-1.0577099497041316
-0.5049971233136996	-1.9490163954099131	-0.03606598680665271	-1.2264408862370837	-0.24031088633573808	-0.0679022838910032	-0.5127538778781159	-0.16652274177883217	-0.8801250474651977	-0.9164717223660518	-0.9418089922581173	-0.34678407783193704	-0.7763604861232088	-1.0885716721093341	0.3655052100749234	0.4281943879108901	-0.379886458245807	-0.3778972321075973	0.42147761602893685	0.15277467839363207	-0.09777133882567872	-0.5667281694282003	0.5566308247333802	0.4136618043779481	0.8376396813920629	-0.5781384833215464	0.028436100356472628	-0.4376235887868666	0.4644395872133975	-1.2231461855462618	-0.4079791498992968	0.5588390002299571	-0.8977570082327392	0.2393528998825092	-1.0544760661508572	-0.09111366454424075	0.24090688817566228	0.3261878753125771	-0.37612464014678304	1.2482422455540236	-1.329792681618831	0.6782042170089527	1.4734151291719015	0.12250397844853544	-0.1866538137878767	-0.3530398023314354	-0.10198291544819109	-0.03490510138183872	-0.2358915413819064	-0.4420355140631424
0.21086635781293742	-1.205828078551663	0.9105178152806502	-0.9512407887564113	-0.1871412187886971	-0.2544539395341469	0.001625182097523542	0.17120771224371864	0.0360839582296525	0.38116566587548595	-0.39811109609511164	-0.7007872592717327	-0.13009254848309032	-1.3088531774138465	1.2381995019967225	0.3346114224295848	-0.3445288681774963	0.022132798189960022	0.8557745801019627	-0.07051975115616502	-0.13043946191516814	-0.35943399891692884	0.3037537381960992	0.5500095129377334	0.8711262949031782	-0.299802644572225	0.6203589286323132	-0.3556550918362418	1.0530776433906759	-1.1471643027681102	0.8468045892535995	1.3818644034660965	-0.5059136064952298	0.06836256337710492	-0.4726568493696335	1.5636088115070843	0.17305143969117462	0.13067367245612294	-1.3966081128600514	1.6952617873425526	-0.39528874967731215	1.1249765479353913	0.9840439367213524	0.20816162665595675	0.978401940845271	0.10742452903198817	0.5096080827921929	0.27599191668805856	0.6635006236491187	0.6232644312451305
0.3166261258792531	-0.3013823773523547	1.4550829303267865	-0.6486677396559025	-0.7193992654130873	-0.5589296701263816	-0.2046330117020799	0.38448411458611315	1.1068291075996735	0.846451775180485	0.2550239411994995	-0.5158102115969396	0.2299631533311324	-0.9037433959177019	1.6220539317042393	0.7582662279668264	-0.5449418635107136	0.4823988212709811	1.1676401083891748	-0.7676239571004406	-0.4534003331340927	-0.3617720714674357	-0.6664667730527064	-0.0015436032812416905	0.2862436408960042	-0.28617385231115944	0.4411609409773768	-0.3741800250898334	1.8052766197439778	-0.5936428759150564	1.3008337878876015	1.4270649119219343	-0.40592560900457375	-0.19685045559985642	0.17307342647385035	2.1508529230186344	-0.6091913906209787	-0.12933459595091285	-1.1712175330674173	1.5878459348796683	0.9468128130701373	1.2530660853832691	0.528022947086127	0.12012918202442312	1.423947598068004	0.5214317660916007	0.5187680921198703	0.020413043033074046	0.6923013978257292	1.2317119199065554
-0.2603731369563286	0.2997151051262255	0.9287021552838143	-0.4513736259072837	-1.282679681425293	-0.5812021465550431	-0.8803943028833053	0.2602773723538386	1.3798498757203357	0.3960548052607515	0.5508117979689884	0.1884570834500228	0.34507349779724683	-0.06061460854772322	1.0274114800805494	1.2800015057756393	-0.978505140495408	0.47141166764279757	1.1150957149194298	-1.3620972946371788	-0.7504466170440048	-0.4623708989017074	-1.127008842924968	-0.7856444742515937	-0.2983099045857575	-0.30341625760788965	-0.4951742525274342	-0.3098230766428853	1.980161456383405	-0.02734236766893392	0.7398950385450946	0.8705608490326324	-0.7178638323072475	-0.27067929732556895	0.1936817901475062	1.239006668779257	-1.6675029003232729	-0.11603870204462792	0.10837745671930263	1.04936846045151	1.4984814006972067	0.6069730797601133	0.4021429250783875	-0.13803457792546792	0.8071224615959571	0.41135043175918556	-0.0568007743378845	-0.5161599731296823	0.09345711943225389	0.7584800322857995
-0.9119007223608158	0.6194459402510119	-0.4317743557938671	-0.38772662298172617	-1.232797780651574	-0.10076283625548753	-1.3281402358787353	-0.06669015069624717	0.6531784479649517	-0.2591474371405161	0.13084440775474143	0.883886233110732	0.6304009624339953	0.5005402078201926	0.00018216926518987777	1.3161934429006088	-1.274327942848767	-0.16176749804111798	0.5241745385449755	-1.3692181529510024	-0.7301275092036356	-0.34918871793136214	-0.3568709742612718	-1.2146152464588675	-0.2936004066523528	-0.04796093726432298	-1.3111200353636332	0.08337721139550587	1.1947292514473073	0.1638979922729227	-0.11597581716238127	0.5080966634292731	-1.1269567901069837	-0.09063470526591229	-0.49525029646725904	-0.23862993689554793	-2.1505476481028163	0.20816374481160846	1.211220035188364	0.2884752881122372	0.7805514714777089	-0.1902914694697434	0.4624165353162135	-0.532614305152338	-0.25209409607576727	-0.2887546326760102	-0.6287157101236098	-0.98151306955501	-0.47539817538517587	-0.36819500082311074
-0.958826479163752	0.868245194237656	-1.4910468316020131	-0.40373653589877273	-0.4174954677549562	0.8092948697345005	-1.0149981105390817	-0.19808481982644052	-0.31491900736659745	-0.36187540549406616	-0.7929118713522455	1.135478928649653	1.3707734714032676	0.23450921191025853	-0.4200966036474657	0.7122705223676917	-0.9667280020394473	-0.9329232897816219	-0.37235776791624997	-0.6806289028732971	-0.29049411240832546	0.14398714840895993	1.124388187889597	-0.8829609011530374	0.3618374817778467	0.5861440549747667	-1.0641279333138036	0.8697683487231587	-0.05779702099516358	0.010505953211024691	-0.27516613032740184	0.7953977167508213	-1.1209254970063056	0.31518399871658226	-1.1507504326745328	-0.8859682147721737	-1.4915873077525126	0.6689957376989907	1.235686956646586	-0.42088137479708937	-0.5211164779659523	-0.05904330454847916	0.40869319770176676	-0.8167148216948781	-0.7288517718269855	-1.108522099343076	-0.6006038705642419	-1.1661079493100732	-0.5028538367886005	-1.0361122348351515
-0.31482001101578244	1.042866798594363	-1.2476820427216984	-0.405679284737527	0.6619001841323571	1.7784642475096777	-0.0240067219546601	0.05929058532856843	-0.5860500625711716	0.2579183604176319	-1.4066910107961819	0.9459492759404697	2.2438126812574324	-0.5826185532924056	0.1566102055896369	-0.17663049466553404	-0.017898827746953356	-1.1105175408518941	-1.0199627726920228	0.38256345492185595	0.31285357570759564	0.7968547741447306	2.0623660378840416	0.18997955395458724	1.138332122726077	1.344000746624695	0.2304050739097942	1.711520396941642	-0.8433289416075458	-0.17950196884549122	0.5782671050749632	1.2722035802230927	-0.4937919868800951	0.8797481138490536	-0.9532217005097883	-0.20923498197513402	-0.024751579318232072	1.0730531915042147	0.45307811699732586	-0.8007294835587694	-1.3043644700213097	1.0875046025269208	0.12577087329819764	-0.6129233245977554	-0.13355662834277696	-1.3838365626529896	0.08901089756420964	-0.9546345841250311	-0.059639365639239154	-0.627349331934848
0.46006664842734823	0.9448069962191533	0.07529724096100003	-0.3097514725795076	1.2582088753522507	2.2932204494483934	1.0328389084605047	0.36068250929016815	-0.009905905639070218	1.1246401169178544	-0.9861576116667407	0.6054049870326249	2.5100548199190342	-1.0521641083708073	1.019301346007371	-0.9231486867570495	0.9755418999760123	-0.4417936514823341	-1.120920315872182	1.2291662105887842	0.6235861270351991	1.155010632362697	1.753544218992039	1.4335994221666564	1.3788209796482722	1.7583552907027926	1.474809105037386	2.0026157959785733	-0.781301964172786	-0.16290287460841024	1.7383087263529873	1.0728422726293456	0.3650061901842858	1.389789439056043	0.03330598957817946	0.8999972420411951	1.1159011005200559	1.259714478809606	-0.2550167097308784	-0.7990908176041033	-1.1665414013040312	1.9580835169606219	-0.289652865424152	0.11325862119614837	1.0338943812282153	-0.8421103303916028	0.9555413939170936	-0.33568352441137145	0.2512362880672964	0.3307446831722178
0.7676438475604711	0.5329514069021485	1.150038700908412	-0.07649517952901337	1.0298319176586692	2.0631244524456815	1.5419236155578768	0.14580566201326345	0.660692810834034	1.5635224550918312	0.2857796331185328	0.40512777725727644	1.8118020585262955	-0.5890768987537985	1.137508796666335	-1.3905631972350645	1.247812953709799	0.546272434661998	-0.993805313595197	1.3751474759153406	0.5039696521364672	0.9783413117567227	0.7723341214839922	1.9912409766774746	0.9238524645886841	1.5870307578545466	1.5402773556375768	1.4160044887992762	-0.440595411241012	0.11714005292363502	2.1399671592008387	-0.025155577586123194	0.7889236180281227	1.5328178875583234	0.8453049881294658	1.0962016645707215	0.9358436503348719	1.1186947344555493	-0.46405625206279233	-0.7125891172611727	-0.6590131007310293	1.295438474593066	-0.7030775615044779	0.7828039397036455	1.7635682107396602	0.07659506917709359	1.458765397300096	0.44691619944006084	-0.11380556690549287	0.7985515523842126
0.5943094343435547	0.07917441954160194	0.8873080203159444	0.27537926594245254	0.3418102890927764	1.3441598642919197	1.3741950650436767	-0.6352580686028118	0.6379851493954715	1.2461377135173985	1.3508516515313598	0.5189290657372558	0.6885105920736483	0.42707027552670146	0.3115759056052489	-1.6365514152547147	0.6140153016201646	1.067227609236231	-1.154120948633265	0.8365862069640012	0.41934035075468423	0.5196244866276715	0.31864745230968045	1.4081947492925513	0.2881367006594751	1.121327890041581	0.4435052629060148	0.35057340273811527	-0.6159913729737865	0.6240636784378286	1.4332036652174405	-1.2228024959085328	0.5089664967967525	1.2149137589866077	0.6744316820395938	0.006810210032972329	-0.4123099774948649	0.7091578235676116	-0.4298958041629898	-0.8886380834590767	-0.4670259835223354	-0.5002609967154735	-1.0172894724489538	0.6851793540542815	1.4834746075836278	0.5579883751605198	1.4745379029499839	0.91781925122271	-0.9996334027225473	0.3856124167647787
0.4683879799952293	-0.12529178912240077	-0.4330386232328174	0.6534350183163152	-0.10395424316164681	0.7891524179805599	0.8977312454552848	-1.2781387759234533	-0.02065028780245696	0.42389216165952287	1.3066072177119157	0.9601815874133124	0.08468030194407025	1.0729481917896975	-0.6026822050707561	-1.6377318347901042	-0.31358897214349135	0.8957932811652759	-1.5871466911109673	0.1355363543528674	0.9494390177164374	0.28514927919333355	0.8616438027113645	0.14351326726531302	0.14415324801685184	0.9372934361318283	-0.6591244027729833	-0.33200244092603953	-1.331207694690315	1.2334982494272204	0.3541043397528139	-1.4737353679151366	-0.05542235848979847	0.7530245197509651	-0.1922500796002529	-1.347914556542709	-1.630676025274816	0.31294593427436873	-0.42214994562606367	-1.253455536105153	-0.560793796629513	-1.6251504524407077	-1.125861508465302	-0.20119007242766415	0.5288955744804029	0.21267786349606213	1.2806169171388466	0.7469190790013585	-1.5816271428549395	-0.31434700403258553
0.8017137490221545	-0.13920491096848284	-1.517627512522286	0.8886748164147837	0.03905777405086418	0.8222542822418005	0.5458402109406814	-1.0035677871444748	-0.5172122642859657	-0.30860981232653645	0.37782910640953693	1.4921440085570625	0.3056131960750669	0.9243024173350423	-0.6344361557417607	-1.3000324939729373	-0.7469793275794764	0.5547956472980097	-1.6966789791668206	-0.19556132624323175	1.9623082955916384	0.49745990063616463	1.600441981789723	-0.7668054789454757	0.6123227009680201	1.2575385442735652	-0.7019762603960641	-0.15202895349308432	-1.798151252255985	1.6272476788063586	-0.051279905144084766	-0.5844997213544867	-0.26408575218205954	0.5682215193198888	-0.681984682994483	-1.6223696585360532	-1.4745989379338473	0.20830375661295292	-0.2798745789030109	-1.302582716362698	-0.3525086061993383	-0.90846725132103	-0.9456873625018459	-1.0735925202896883	-0.30073402589450066	-0.4475431677979542	1.1331024098927378	0.11892963734982692	-1.1848394514495124	-0.5240805210174736
1.3766807491903172	-0.29901469214783466	-1.4760887566915455	0.8174381306756079	0.47607491657702056	1.179201498166955	0.41061965751989027	0.1348803695882724	-0.26493754756713783	-0.5150136074418235	-0.31112436962597945	1.67323560577329	0.6641135913342521	0.4974114679237022	0.2687415361647189	-0.7121709835404244	-0.5208908419420691	0.6245202782478545	-1.0836720215709696	-0.12270159340070333	2.5418410680532584	0.8638948697305884	1.3979606916864222	-0.690269333447712	1.1447642751050202	1.6489336175459353	0.19538078624654803	0.476098533176785	-1.394942841771577	1.4110675851166885	0.45599840252071583	0.576304714835322	0.03468060833140877	0.6722824556584384	-0.16831138004285784	-0.5633878569834512	-0.007268103848624728	0.3517247152667957	0.20403476355069375	-0.7060107371836887	0.3881334808047759	0.7451595445459172	-0.5457107498371573	-1.1451051460898936	-0.5523192812876513	-0.4733894274988933	0.9594654993923669	-0.39590746899124557	-0.07708524276316937	-0.16023274032133797
1.590446254979908	-0.7445096529211063	-0.6608949521563269	0.45177066517627074	0.7003159212439639	1.2091347556014558	0.28170863372341814	1.218622919435467	0.4413500015704166	-0.2500494797849245	0.01703481282939295	1.2100095790111696	0.3297110748512119	0.562776280178777	1.2427776273011586	-0.18342519011618186	-0.15948011987313862	0.9937479261662497	-0.15939604693445622	-0.033774612216270865	1.9834446707372384	0.937155841972798	0.14627718943242657	0.02718304907234181	1.15695928107324	1.4918773552667415	0.9847772648430907	0.7240071180546416	-0.43778157353546326	0.5536447391516038	1.0820649213146767	0.9911977783670312	0.39574808675540457	0.6306123126838112	0.8299824035471844	0.7705416036911233	1.451429349682542	0.4088143569444203	0.7659376345253002	0.17358399102343247	1.0799396085228348	1.3330427634199555	-0.14052304610099967	-0.4965439138497487	-0.41365264474835284	0.47133574535536576	0.534648375985303	-0.3983495487849357	0.7181173907218884	0.259036717208018
1.175781384579078	-1.1421586456442692	-0.04733615384314036	0.06792385292554144	0.6175443119046073	0.6558994960098901	0.03317801653442962	1.4377656897914048	0.8206982531582415	0.0655890641014961	0.9302019663775638	0.3236102022363315	-0.6024039437961289	1.1743797342870905	1.4578448680040152	0.07904021563831201	-0.15433678874383192	0.9953162269180245	0.2763326977356176	-0.16468131199558392	0.734624762514593	0.6491988907108349	-1.041088605877552	0.5635198111140118	0.6698909697505254	0.7209862770372962	0.9319167010222158	0.3157345524386989	0.22128176312588774	-0.35392644205220786	0.9204440625809099	0.5152783099245557	0.3940729163368959	0.13538253990329738	1.307132165928684	1.2047313924397656	1.691263749236642	0.18280826428483515	0.9048544706509111	0.5838140580910489	0.9835775245228874	0.08907996925317861	0.1294928277932853	0.11517743507384477	-0.2867575113426122	1.6043057258542488	-0.09812315610409847	-0.02085395473665819	0.500567408577628	0.41124281049991857
0.5262601234441375	-1.0186685126730228	-0.041514021003103294	0.026082517624318825	0.593540527565576	-0.027051241586082495	-0.14547178809286784	0.9540789731445525	0.5595350002676088	0.07601238789379265	1.3179521497348896	-0.3844538639846612	-1.1756319322624351	1.6061766657909526	0.901798665644717	0.20631330649636911	-0.35339357618556616	0.30188558922948266	0.010974095564693939	-0.28176652389562307	-0.008285312933827615	0.365219672614629	-1.0845331253822985	0.592613141830747	0.19114166390522294	-0.08109751316870266	0.35064753045334673	-0.18570969328439624	0.22998434094355638	-0.5368841239218513	-0.03552034357643094	-0.10038448194682262	0.1846217427731074	-0.5209255010238988	0.9613912471458815	0.6771265279940047	0.812574857670565	-0.09441994898048738	0.5833700459841609	0.24077380089341055	0.17425145400852782	-1.598042570359833	0.3417026885080056	0.23756757194092384	-0.28086676499909813	1.7513773314702088	-0.5317063985235247	0.3119491296665306	-0.3291251237926901	0.5300759646879535
0.21466491520644673	-0.35693455811681646	-0.18961123730027196	0.4196603840025708	0.8610923444480899	-0.2657745288046541	0.024134054578426437	0.609666642869482	0.14394041440856262	-0.2230277399987366	0.7025735345078706	-0.5463858350624741	-0.7595031153549033	1.2577398432161417	0.19478562060371932	0.41599174653374343	-0.21565654660939476	-0.533147553078814	-0.3308434356406088	-0.0692972659641746	0.26802449249370675	0.38318623802459745	-0.18664782506128558	0.5397980389025143	0.01253096990914031	-0.3997834641366337	0.02918520421432144	-0.14622348312905623	0.054329946843438615	0.1346943523229286	-0.9362404687855878	-0.1436021545846215	0.28848488739314515	-0.7399894331748618	0.46776626814972283	0.11982815811368386	-0.05828428124608976	-0.05290216687915295	0.329936565954212	-0.31475797417844725	-0.4338339775026634	-1.8013912994527168	0.5939544763628268	0.2055725241009476	-0.24413912573463628	0.6267703924927304	-0.4117202921515199	0.39242396698253545	-0.7438874541764029	0.8676212552114781
0.29057340819409283	0.28694191999803276	0.0011436452314168245	0.939445167450992	1.0711094700516817	-0.1363461467649704	0.5149216054968082	0.8376397357170423	0.17927225439782943	-0.5950590494570916	-0.20649951545515768	-0.41385211566761876	0.11127923471396328	0.3916148452194113	-0.18868419182740237	0.5779418640148813	0.4161863427817357	-0.6322604487080874	-0.13700283044070996	0.3031901793442618	0.6995902665172277	0.5140157502774348	0.42681354147586925	0.8607892439022787	-0.13858431648943692	-0.41620133430410344	0.18451743607742385	0.28835694554780245	0.19835140864554057	0.9046943969519372	-1.069772256113495	0.2669990130116053	0.8775319325956757	-0.3638370915582944	0.5536692982853089	0.2269814733695233	-0.1416606908667835	0.2683655481636635	0.47974577136101204	-0.37325103831449896	-0.13759584320289725	-0.2673688938643364	0.6985058573654835	0.5054355011248942	-0.15503920540364702	-0.7572690208127191	0.11451699712093884	0.3803574973140534	-0.30972697684298356	1.0868751797820084
0.24343866299618305	0.36576282607737987	0.3413685155120171	1.1823062683151224	0.6541445247309492	-0.28187024818843015	0.9624496313615449	1.1375546696547187	0.5824373432825555	-0.8566285388650551	-0.34884430235700187	-0.4787725708020846	0.3625975789782526	-0.1966931088794857	-0.31962006989449093	0.27237633489948954	1.045216523731066	0.1680129248365771	0.3546669802122769	0.28980279049177093	0.12098377187571542	0.30593730548280296	-0.00499059993425772	1.3485752119508967	-0.6148148101865201	-0.6923340904923228	0.3011559938164742	0.3865146949791609	0.4301403114568353	0.923714138775116	-0.6024353313833624	0.4127322064626113	1.4860495099701083	0.0944723603766921	1.0836324600064144	0.6448242495537178	0.18347515291846708	0.37409835383105444	0.5917693884097536	0.059564024924029145	0.6799923049876511	1.4136898250536085	0.273358482104792	0.9307486546933919	-0.21567440801582521	-1.0946525131971543	0.5039166760673902	0.47752410896287556	0.3044258766366969	0.5570966146863952
-0.30095522297841115	-0.015219708075833125	0.3068108769581947	1.1022618263012776	-0.3762179429874854	-1.0043033990782333	1.0717185977575765	0.7799618425439474	0.689889161371573	-0.9737455404049794	0.4676002358386934	-0.7643199217956202	-0.25720877615282106	-0.12215025166163719	-0.47929610366289016	-0.5903490424233053	1.1274310627207842	1.0705459431272482	0.39579327639179346	-0.26879420801003256	-1.2991306287757134	-0.33853439333777596	-0.8455012448452771	1.4056599372621914	-1.192906574611772	-1.2790032858844962	-0.014411009098832538	-0.14149002466297844	0.12854866921238203	0.2506367406099682	-0.24113556977687803	-0.1024894009254957	1.540489340887184	0.08198394760579533	1.291397785326693	0.5397850698943445	0.03878670750550598	-0.07092467185601985	-0.023098727855271887	0.29450925983804466	0.9599807618573687	1.7830180246411331	-0.7246880988983843	0.7712586044399357	-0.4750984105058614	-0.14091880128986897	0.4106787263456481	0.6245060946915957	0.17822253010459507	-0.7121385850830043
-1.0301291940450934	-0.17415852478254432	-0.08984185153744413	1.0425982202270256	-1.2192267610545562	-1.703711431347051	0.9449252453903568	-0.16479897572442012	0.14753844041562272	-0.9162439695784305	1.3762525440139393	-0.7442129946562972	-0.8230544167916667	0.21922486348935313	-0.6746582521083783	-1.3715313111349858	0.7744373105479794	1.2013312018180637	-0.1486713475357478	-0.7396227985361885	-1.9958557703868225	-0.9472712220514337	-0.8433656315686109	0.8907495473260352	-1.2187215464796834	-1.4672866005229914	-0.38876008815118407	-0.6488393016297018	-0.6723013567093542	-0.17595427488161747	-0.3404866962466576	-0.8521062459311728	1.044041827240084	-0.2986466558469546	0.8037702356184196	-0.2350494780616426	-0.7317824135860146	-0.7200399942832478	-1.2376522780723804	-0.08923654933059348	0.2224845129327552	1.1330388063263042	-1.6657450381261094	-0.12660688318738247	-0.5715280957475128	1.0835473788824068	0.061574259319641216	0.6235769641775254	-0.6572126862736459	-1.7469439522901733
-1.2793376001904133	0.3767106179049339	-0.180871789854072	1.2394070652075517	-1.0882285939588006	-1.5123573068073026	0.875791335388152	-0.8220409235272927	-0.5734288484372615	-0.58676770667326	1.4351203343397616	-0.10408036857558273	-0.4240385008045858	0.24744784700802494	-0.6738410127599812	-1.1969798647843208	0.6073583159087309	0.5574932228967507	-0.42241596640299417	-0.3476379137039025	-0.8482132898706872	-0.9966505185705887	0.27729700784154976	0.3442024841767298	-0.49406867466376336	-0.6706850772372835	-0.17976397264028054	-0.34719615556179495	-1.015505334872022	0.31324758350488685	-0.5986183706954259	-1.0925490188223734	0.5429149769203256	-0.4612228280636223	0.11244901941473859	-0.8891954255141895	-1.330497870481617	-0.8675962843886443	-1.967173902904152	-0.5926056342961331	-0.8355890989628972	0.8170745130117799	-1.6844829810152517	-0.8802035728975025	-0.10959177828420777	1.4334673927021644	-0.07194610984786642	0.4629104958403907	-1.1526688689932134	-1.5033253242350277
-0.8784244859572268	1.3215086424202316	0.46785004751189	1.3857767465010633	-0.16033074744945444	-0.4518753496911334	0.8578835055222527	-0.58938853738641	-0.73464559232583	-0.007328730759485666	0.5809222581365482	0.6021105855358111	0.5558882389304364	-0.08082557524883216	-0.44602478739738166	0.08180580368534185	0.9073177211775137	-0.13438274659005398	0.4049452962767126	0.7898202968816393	1.2125357180424077	-0.5606037625521331	1.3465632454643783	0.23525082807517425	0.23628010610614814	0.5909949200905638	0.514593884193199	0.5500943695347232	-0.0871944411134077	1.180416128848714	-0.6400377400189838	-0.6605088544748307	0.4166113956996696	-0.17866398185765403	-0.0914236799301916	-0.6941989116874029	-1.0139797957603713	-0.31617699644353076	-1.3381831624296288	-0.3474570379278954	-1.1346380566962146	1.2577448004029528	-0.559587800755489	-0.4914252655050654	0.7052226356510901	0.781856531519829	0.08113840175749715	0.3458285189415061	-0.4434605246406649	-0.04847020763713532
-0.43939016728516306	1.806199100602778	1.3217294503149433	0.8811332191307424	0.4964488012625651	0.36094058029478937	0.4942556309133707	0.05712062964762631	-0.28129008852275883	0.5063114248216855	-0.47815499785676213	0.3729428219600778	0.7501824538122447	-0.3474393427320334	-0.3269316454284232	1.5885905832814466	1.1624403872336497	-0.4218539294925966	1.93366198919714	1.580175089684148	1.9305393707438927	-0.26716258677186966	1.0231927755400752	0.25146014652701015	-0.01931879459779807	0.9675271362239146	0.7423247579939242	0.8697156386826942	1.618735837241457	1.1662409328344558	-0.6129739649469649	-0.19049991516027484	0.40051583363283877	0.03269560618228489	0.17768116768635175	0.03880490108907767	-0.026390804669815814	0.2878826244273702	0.1878857163247274	0.7591221536531318	-0.4525019879378337	1.2850823552018051	0.9486720752383145	0.8619605038913072	1.0614870195023585	-0.08772460476377546	0.05629269861065632	0.37702540139543783	1.0999127750327642	1.383615220438189
-0.6557806169823088	1.313862822821064	1.3530581580925987	-0.41337004667287364	0.051782848673520156	-0.1190375409324046	-0.47120233558046515	0.08918734902049281	0.03846062401408087	0.5472453281317113	-1.1198665751404748	-1.070246908535296	-0.5417841646929492	-0.3425712566163851	-0.6222577629506625	2.2338530254911455	0.6607750153013265	-0.664113948312062	2.7475688292129914	1.1039734380624886	0.17422858871328173	-0.5631899174284298	-0.6484083480629207	-0.3274354352576052	-1.316439907163508	-0.2763183296364529	-0.2106730317611303	-0.17031545419503108	2.5845664903443284	-0.25222918644530734	-0.9578615249728717	-0.38448732894766036	-0.046246221182271084	-0.43277506625525125	0.23754841840434016	0.27616235503467773	0.7064771821083388	0.15178157695199923	1.190520666157847	1.8076734559130663	0.3649307881048441	-0.30366790677760985	1.772947925854289	1.8337333783485101	0.3711258682613318	-0.5369453824122747	-0.5471782953853722	0.37229685582447297	2.226800756485698	1.6138837676777098
-1.422334896329805	0.19867011303230955	0.24855892575803515	-1.801891747056258	-1.1491184002659578	-1.6121831140715985	-1.6289640476509326	-0.8154256586258279	-0.4123176181347343	0.07454463858121745	-1.3144665976413785	-2.7386203605012756	-2.352826249354129	-0.35170632829145476	-1.1535428578268978	1.767404423561693	-0.5553249658856162	-1.3949492090426385	1.9470904349622198	-0.29120088313653786	-2.678428259936334	-1.1591060856153454	-2.2176714608266455	-1.5720881424949678	-2.5401845647179955	-2.268442601491441	-1.8121629205654062	-1.885875449942728	1.8471312540502876	-2.1172381949569816	-1.6635966020987776	-1.176475404857527	-0.988541604996987	-1.375467169329802	-0.34374519704213324	-0.47340810906432407	0.6779832070040982	-0.7149743959544224	0.8217817108517554	1.825552022265754	0.4347977081902882	-2.9369033901162216	1.5364884907577923	1.357423361675798	-0.964303360120848	-0.6983420142330424	-1.452287240584469	0.09955326992557643	2.1343949733393166	0.6698066538213406
-1.8670810757818412	-0.6799529442842903	-1.12136483250849	-2.3147190257548456	-1.9295023977540857	-2.6852886159612734	-2.1308008966227217	-1.8246813460125333	-1.324060745595226	-0.439677041789172	-1.3171835100932063	-3.224743126975835	-2.980075965933192	-0.6717659818427746	-1.374890590967559	0.8925818933388528	-1.577235772269602	-2.37027701530402	0.20557712155977112	-1.2973683446622803	-4.088417611269373	-1.3405941047713061	-2.360800854228993	-2.565451682936861	-2.512353627981678	-3.2535876759413926	-2.671577830713134	-2.7137834080066323	0.0751740041870491	-2.8878071813643333	-2.0632376356477296	-1.7585396061469156	-1.8233584428674443	-1.8516823772943025	-1.145706305808719	-1.5001309054378789	0.28951727662015775	-1.450637363690338	-0.3035088460617949	0.8662895633660948	-0.1625388227209808	-4.556821773231079	0.7894799483460373	-0.14453102142857666	-1.8249357615239736	-0.9923041550031513	-1.8812408244903527	-0.3586725450530724	1.2112204614391993	-0.3896045079394094
-1.31508193651328	-0.7886263648552269	-1.5878902347012211	-1.667541776111411	-1.5339443605903287	-2.2292154442335335	-1.5411095309714355	-1.8786857896546214	-1.7347503443983527	-0.4579773742505498	-1.1666003801472096	-2.090424470274692	-1.8168773935475964	-1.0752001395530937	-0.9703107586632181	0.3823132451026901	-1.5660761063632103	-2.631272350858159	-0.9438854376995044	-1.0575957816246304	-2.95494614349068	-0.7921863839051324	-1.1987957946258851	-2.3460718680685146	-1.2191839753765301	-2.3426523452601327	-1.97694277001416	-1.8725699865440648	-1.1358511074509818	-2.005372974068447	-1.5407013584420013	-1.4419344086834853	-1.8945321978192942	-1.2158987007589828	-1.3775106050651884	-1.669982613238868	0.19465649920807715	-1.2806690913538108	-0.8956816118458432	-0.09911103131426303	-0.5817394635827742	-3.770187591298252	0.2878624000657449	-1.2422581526213046	-1.4830388423908114	-1.3423899154623644	-1.384787360280206	-0.636555903331331	0.42144511441131965	-0.6772786210949179
[truncated: 72 more columns]
