# Supplementary material for: Diagnosis of autism spectrum disorder based on functional brain networks and machine learning
Source: Sci Rep. 2023 May 18;13:8072. doi: 10.1038/s41598-023-34650-6 (PMC10195805; doi:10.1038/s41598-023-34650-6)
Supplement: Supplementary file 1 — Supplementary Information. [file 41598_2023_34650_MOESM1_ESM.zip › matrices-bold-time-series/ASD/ASD131.csv]

-1.2749093482170044	-0.39316617222022693	-0.49159272163675954	0.33423147608160686	-0.6401739523332383	-1.276188378664587	-1.1556056321788692	-1.2457142504119305	-1.0095857513434858	-0.9738976430167968	-1.126768686057945	-0.570465951519266	-0.7512339678532813	-0.18176751175322625	-0.3924522956635235	-0.03929641147973078	0.7115639390260011	-1.3576008470921075	0.7770917127112551	-0.8876274530557952	-1.0275757813733222	-0.7907223711665501	-1.6151653586780421	0.317243326044838	-1.412938456377495	-0.4676110612486912	-1.0886545351111336	-0.9312520998462018	0.8822476695370454	0.10934016023540959	-1.271137526055499	-1.0375672591288299	0.3433444366521143	-0.1672420874863721	1.7897693302408095	-0.09691335236330635	-0.24999451841230108	-0.753470533207014	0.024435930710720435	0.3074345433375593	0.07150732867991065	-0.3931520286020865	0.2024445655782114	-0.3678988297580263	-1.0910460485212563	-1.2436892747167934	-0.5519863376711057	-0.698671465857153	-1.2164858292327976	0.3765920661505942
-0.917580410609701	-0.08478220564684608	0.08182203368023824	0.6392518721290146	-0.3630488733454446	-1.117868994343983	-0.7757697224678246	-0.8565895069496562	-0.2757490683542339	-0.8885021674186167	-0.9073788154370559	-0.37077965330767265	-0.6561494930608296	0.1976451722604144	-0.004908344013833556	0.2546178709311865	1.074219936465809	-1.6422372962333929	0.6448711509403436	-0.632690313670838	-0.7721785336471313	-0.6672618218615897	-1.6244519223209246	0.3502661238856776	-1.5850594244235154	-0.4676559658322712	-1.1187823523511644	-0.5933079006678678	0.9030463898500253	0.10668021741541746	-0.976899398565413	-0.876444027272688	0.6155653673144545	0.09989331115725841	2.0778320743456438	-0.08492210467339278	0.1459050399752754	-0.7019509382007001	-0.42067671065647877	0.43051447201444265	0.02131383480676197	0.24795521885680538	-0.20480316529751347	-0.07335741718488718	-1.0641953003625457	-1.0045935243820245	-0.12665003431024416	-0.5493064037463538	-0.9819065715219351	0.8202768260780483
0.07830910301844339	0.63891750379796	0.6826315164413096	0.7594226687655866	0.16317148331016507	-0.4921533531989646	0.08821829434775827	0.4703554124792079	0.5268836025538827	0.006562227568318796	-0.19312767968587052	0.02829308688449961	-0.15713293475071693	0.550805727512212	0.41172182282581005	0.27308244275725874	1.085366698810216	-1.045587973452513	-0.01416727152096574	-0.09166730958644935	-0.2773746021410815	0.04915110520291233	-0.9146116864111717	0.31149761627558703	-0.8183704242039517	-0.17482826133636098	-0.8666244598081594	-0.04771370785882222	0.44974261996699366	0.19501100656990883	-0.18724958695225144	0.1165447440679011	0.5228868909452534	0.3441202004118372	1.7521488439195632	-0.18534402776443196	0.47155121603377137	-0.4088544983207469	-0.7666386197353265	0.3317421895278054	0.2167807663954794	0.5928311817811076	-0.5823922279777402	0.4086248048170597	-0.2860647254122084	-0.1877196558207859	0.289322079674515	0.10824334890135451	-0.3690132413833619	0.8688883192737245
1.100814259753416	1.1246236444739057	0.7050256066316823	0.45938256306745523	0.5771071057731519	-0.014061073575302018	0.8256918251974078	1.6128136891682963	0.5353147534434614	0.7959434395142203	0.42978488566606865	0.1898979431703678	0.23258539123678224	0.7272941660054719	0.17005016989629312	-0.1299328626912363	0.8404158481260028	-0.007510830263064893	-0.7778369476569221	0.36039981904249413	-0.036516688802490045	0.847178458586282	0.058650782084455434	0.23751380142271017	0.0859359667040005	0.27310944036214935	-0.5696891486570503	0.30045660139042396	-0.07085461461804936	0.12051534509742465	0.47040262196042104	0.9518606560730883	-0.08931330905176044	0.48907947697748505	0.924833017857275	-0.3833026640585538	0.5033100522854661	-0.05882534065624759	-0.9830829547789914	0.027965857059534586	0.5091761748952313	0.11514726223821453	-0.6054992799027524	0.6127774923175413	0.6150675382698382	0.5719716538708448	0.19399140491844788	0.6416607233146695	-0.042970998651908905	0.29552978686150216
1.5067593829784987	0.8646816713630129	0.1235993797973521	-0.21584453770335638	0.6402585675620485	0.027235138137806366	1.0585829662918018	1.5806730481134192	-0.25675469778084475	0.6385239695909404	0.5908156102960204	-0.029653914032905973	0.17843672731262591	0.775779712435161	-0.7772908260890757	-0.6179079115543276	0.5344046187635664	0.6961480906575052	-1.2400301728530219	0.5860092915516633	-0.11662369113597432	1.1477020139259932	0.7694410503856133	0.10964985215824069	0.2998460183393959	0.6138172268429305	-0.32541701908142945	0.3025718450431069	-0.36495209741155277	-0.2637579852406666	0.5773360811802251	0.6644105088183648	-0.8768832696125894	0.5135991521828525	-0.10871449443111932	-0.4198496075041991	0.3758967665063492	0.23196992866092606	-1.2497990071511167	-0.38645452729875956	0.5321642035094784	-0.7549457820444158	-0.43085675284015534	0.3624718410187466	0.8877880037938432	0.8236520105980214	-0.3590106781100004	0.5336907514629378	-0.23045584148635734	-0.5671646496295547
1.049718977616738	0.1019380315668898	-0.4821666812766733	-0.9320784301030529	0.2766067587701421	-0.13955777224313318	0.8369140230593499	0.44226238181698146	-0.9748547218885156	-0.3434780745016792	0.42127807662037425	-0.3607915294903102	-0.19845035432377384	0.8723108999886343	-1.737762838203548	-0.6917409661207845	0.13406365821646338	0.701956577227589	-1.3281063697208388	0.6250615363823971	-0.24697356266330153	0.7856327373407775	0.9117049852628774	-0.22221460204523205	-0.19211758222830994	0.5531340889755045	-0.18331154438987207	0.02557149886532733	-0.4805262387373896	-0.7646817472027784	0.18590935326422398	-0.5458553110188297	-1.2849971351618732	0.35216261438926777	-1.0141939949779046	-0.10068199746363891	0.2489969255611059	0.3767241661788356	-1.5520204507048756	-0.7726182999186441	0.11819168662059114	-1.0817360145734334	-0.43044847498530053	-0.07961949076301045	0.35174020072093404	0.6627585898695245	-0.8407652705453055	-0.10624416897741341	-0.5235874425192703	-1.1157218371629671
0.07398421558692944	-0.3790373015346554	-0.5562199399977245	-1.3099871159971417	-0.39294130489882767	-0.158913430933872	0.4231243986802456	-0.8017174316354968	-0.8177787021569674	-1.2068904219242407	0.2860250453106641	-0.4465823554658934	-0.5253382325369554	1.053181387195317	-1.9553123241448744	-0.23109522813318437	-0.48109215220833174	0.32986593345118825	-1.1573733941519724	0.4810124419139284	-0.24091695851317504	0.08597973201977563	0.5312569687804477	-0.7958172101715587	-0.687281613737784	-0.002426839253134847	-0.23793035265928172	-0.3933735446344733	-0.5558047555753141	-0.9635304912492747	-0.35736997396219294	-1.44403185983784	-1.0814276179026296	-0.02872803265493268	-1.483367884519079	0.36672262772682157	0.04380760110553935	0.27205367052304635	-1.4471371397048014	-0.9225817087501508	-0.438172519121656	-0.5027443594381316	-0.5772600836498691	-0.33043612627402674	-0.46802591424957024	0.47385453192045657	-0.8453918111879998	-0.6866140580821626	-0.42482297275120723	-1.0414397081931652
-0.7065336446074543	-0.08238454313057035	-0.12085965271445165	-1.242097191973077	-0.9877823783927574	0.03347912580221805	0.023564410009339086	-1.1881571455785964	0.09384159460778717	-1.1940606904319255	0.3708493834239934	-0.2369239528192631	-0.5682252158838651	1.0984243093424995	-1.3433707776722679	0.36948760524350266	-1.1000010315955624	0.12933379897431818	-0.7392324800605676	0.13295392513220167	-0.14919438580615588	-0.47547841660284007	-0.011661242971998696	-1.2661704466829995	-0.6131353518191829	-0.7588548769532255	-0.4737545309411606	-0.7492950409842045	-0.5012839672349992	-0.6432684563069383	-0.7241241313904505	-1.1264649316289022	-0.5730269747314534	-0.4839344354639124	-1.3552495166298653	0.48234947043936527	-0.35624019806642543	-0.0862768866139618	-0.4726076761085624	-0.6118025002230468	-0.6064041785679012	0.3453529991692564	-0.3285156029583017	-0.27002487194722374	-0.8687362325774765	0.44327956198443885	-0.47348524236054246	-0.7486363095532156	0.06291056528715366	-0.5573347637521001
-0.7677412886465742	0.6602015475561207	0.3381526379216463	-0.9792870883273773	-1.0282075696797264	0.22485654658594373	-0.266947495987514	-0.5992679661357461	0.8820836664496163	-0.49094640720392574	0.5913269601719914	-0.021943080921151145	-0.41108762180786207	0.7626696563453483	-0.519546114725481	0.6166441433125585	-1.1700844334184899	0.24852277496223438	-0.041748020482748234	-0.2845118830250382	-0.041941854108419246	-0.6574205241162725	-0.2844308656036774	-1.1005761524386455	-0.12180008775453938	-1.2019419953593873	-0.6081235395091213	-0.7675085215686249	-0.12075782122866294	-0.07661758493044389	-0.7567306426248744	-0.029359812360402856	-0.2827598912326764	-0.7478532188178381	-0.801893915307299	-0.014312886514002995	-0.7764382458534297	-0.4795858388478501	1.141326565704174	0.16898914637393483	-0.14488039432005065	0.5706005597833373	0.7034451259339674	-0.08097773312948969	-0.6144160521191381	0.4054816267679341	-0.1004521979491998	-0.37250559430776	0.47449296238837524	-0.09410067733923097
-0.22823010705950617	1.0280721996958204	0.44640765153484124	-0.8525726637933339	-0.37760763514543516	0.23352724385596704	-0.3894453316218915	0.2932045982841169	0.8344698838978493	0.06224803102364076	0.7985451309455437	-0.0824257432356058	-0.32793775988474244	0.10715250201983843	-0.13851306027827376	0.3934328559250605	-0.3986373545412842	0.32847466821653426	0.6819503535757246	-0.4983777025710063	0.14520406636883085	-0.5451704200035935	-0.1324414967532359	-0.1915251405804604	0.2014712992563931	-1.066441399434338	-0.3063021341865595	-0.3134217853959025	0.46195105396641045	0.21707165884060547	-0.4574297116082093	0.6601320550339115	-0.42961654888195533	-0.6911622965903296	-0.3102235850436206	-0.7691081645227383	-0.8494044603412849	-0.5896643437920226	2.3553133617821054	1.0102198147303914	0.6164229760648483	0.05354886564000675	2.044538867148206	0.017426711174075068	-0.08102537211145373	0.12166263103977334	0.08735971062458264	0.019791963533133988	0.4292081529338955	0.12654491928555453
0.28382207870505155	0.5435215606258228	0.2770067858542835	-0.878680209123564	0.48661159542508176	0.08456639077484522	-0.3087406618406574	0.7249635916241619	0.06658183775486556	-0.06973822713552752	0.9212942735691486	-0.34910695481009996	-0.5217285242470159	-0.48303859069324856	-0.2396122490781208	-0.013666489495407115	0.7165134142820109	0.00012550813151431173	0.8983881516576987	-0.3845364726191661	0.4418786346639888	-0.34703799090555026	0.17849653892013378	0.8150715877247672	0.08264108506750531	-0.6013578624458775	0.3812623896701769	0.365685097470062	0.7240138352302775	0.04702138067589116	0.05094478379772248	0.4766760126891782	-0.7318268440562746	-0.44613798873525295	-0.2909996360694241	-1.0799503078142214	-0.4820756120817534	-0.3048559604506866	2.1831518488945476	1.2753383050321814	1.0508458613064597	-0.4632382040005984	2.5826879046586884	-0.011121965871925417	0.19051415001032707	-0.3889798688864092	0.19272565027971655	0.16384885269096644	0.019414253144632264	0.1790447225864279
0.28755184470101514	-0.47525617029603784	0.12354169698231517	-0.6947764212059945	0.8416691457208706	-0.08385133944503584	-0.0723305537911672	0.44103808369063213	-0.682607598233131	-0.5659748991615272	0.8939277909812648	-0.4485327388158252	-0.924651768487864	-0.6553303992753805	-0.28195301451368093	-0.26717294454424284	1.1901902976403511	-0.6096225610956667	0.3547258331583213	-0.1444356211284028	0.6558019781136039	-0.15862428839738793	0.2534658738035838	1.0178184914769037	-0.15199985688970083	-0.26578695348577996	0.9502896784551722	0.7750767746877185	0.2904588375705595	-0.20263404128800458	0.5647210559811455	0.1913906962990042	-0.7011850293166704	-0.21315596741866047	-0.6411635054990601	-0.587752310271984	-0.05279494261689076	0.15518378981210207	0.7538673444547462	0.688343396487146	0.8134008922254681	-0.3030760357687037	1.6731481470775162	-0.05242945632270638	0.05648915410563532	-0.8237942526891835	0.31661766000024566	0.16379552671233763	-0.33499210107966293	0.20200172699759272
-0.050020394364581985	-1.2350882604056388	0.08793362339361563	0.031254563127779515	0.46894976195789134	-0.15867396090763614	0.1947981057489771	-0.24697517298379063	-0.7726551122521648	-0.6696417924959293	0.5916372675677497	-0.0965239406523078	-1.1772070927488663	-0.4206008470631963	0.1927781314344168	-0.24197284038338604	0.5028849007830785	-0.9393000141848714	-0.44070797845394427	-0.0721398090181935	0.5467667359967184	0.0754578187994002	0.04402416809076292	0.18216360367696594	-0.033673521631071186	-0.17962138493505092	0.9597009309540135	0.6770257386161856	-0.49090713983806394	-0.010311746944661063	0.8953229567466587	0.7135031009538783	-0.12376972528096401	-0.004520372235241629	-0.8129847125527464	0.3375318529014037	-0.0021823447298485476	0.4790572427548205	-0.6359950052371983	-0.2561500432233647	0.15593923433651974	0.3476622122138408	-0.04478916212451156	-0.0038567073003664245	-0.10889489083557702	-0.8579962448714294	0.37382396660817296	0.23579896067488876	-0.30265455151052034	0.2203419494046351
-0.15399839813042673	-1.1570506766689752	0.014273773002694072	1.1229872945709842	-0.0728322048937688	-0.059994073330876314	0.3876882910464141	-0.8138232476310127	-0.1496481144195383	-0.05886099035224839	-0.028204594686593594	0.5749775870354946	-0.8517176149293264	-0.08313937632116986	0.988984889567628	0.026438104033655537	-0.8235642295521752	-0.5575682461092029	-0.5786903299677374	-0.16961794597781354	0.1876115454500382	0.4123593073313772	-0.051668847890989765	-0.9292615125979196	0.4522100545016509	-0.0179314102009796	0.5587631089910362	0.3912153584157721	-0.75576131265924	0.6211426290959172	0.9816000396874164	1.7823556209885638	0.713973295868505	0.311969280351158	-0.43959564861416933	0.945218977510403	-0.2937842377409913	0.5896713793767219	-0.7148969545638583	-0.6414111734877916	-0.3238347146638252	0.7348346493425189	-1.131158279283994	0.14312606336822387	0.15942365201817457	-0.4164746063923492	0.2856310806002844	0.3726501833945366	0.1258324603097464	0.2073501790064659
0.22848403624107094	-0.28718648776614636	-0.2128415478671797	1.925712752408084	-0.07019375169822774	0.27145738441819106	0.482165513632551	-0.9022024504350928	0.7299937413585347	0.7926793857611276	-0.7473293734571276	1.108753961331026	0.15085563064251253	0.11936112872552788	1.4051070046690788	0.46938811065900554	-1.708078235657813	0.36718083353751213	0.2618674790208913	-0.12745434878739859	-0.027404911663559264	0.767093441338946	0.33874176184338306	-1.2742030407064164	0.8489126561320182	0.48850275775862945	0.326957174801654	0.4431058504137362	-0.0468717042134733	1.0826577131874187	0.8900265555819397	2.156994251479378	1.2363680013608054	0.7254147748479022	0.1589792136805398	0.8224413049387228	-0.4436163379280298	0.6573306862846428	0.4910327120124846	-0.04084320260839403	-0.24653270439224034	0.523342851892858	-0.7474145140718333	0.33001151688587854	0.8741944621026336	0.2577892828068307	0.20900686423016226	0.35831456887632235	0.6950833472662412	0.18892592715249815
0.6765118115182691	0.8056463170492719	-0.44980070528117305	1.9054708062991152	0.49087621699616113	0.7661455821637483	0.4799698620009651	-0.5088381934566361	1.2939310617278246	1.1088078988687293	-1.1860862538846106	1.1447613573392732	1.346732468530337	0.21708543999527977	0.9683321848148556	0.9316622354937458	-1.55280576888586	1.1692237868479978	1.3211450136575844	0.2596173209824192	0.15361257113628315	0.9356532235442988	1.0286145321728686	-0.5759341648107831	0.769016799900608	1.0876511650702663	0.5593693669357488	0.9056688753183298	1.0651020260093627	0.8265189088747761	0.6897264639205698	1.125025387397496	1.0410103883479094	0.9731616806965634	0.2524762609337445	0.23047313900975708	-0.11687259139404953	0.8038720469966312	1.6742547567827353	0.9485567700233498	0.21187364515405588	0.2185298884446869	0.48765372412878655	0.4664734110176787	1.4901206704495609	0.7561200250758834	0.3727088132085965	0.07880589604040672	1.0428039142583398	0.1761342531306022
0.5760628462640389	1.4260531676236263	-0.44146691693750095	1.2001824535132903	0.874653573592661	1.125606764779848	0.34039951579793715	0.0446788017308604	1.1994744911673458	0.587390078737763	-1.1592026048560573	0.7408676553313526	1.9162568526351609	0.3349883266515419	-0.02295477630551211	1.0874356303370711	-0.7315893902113675	1.248700551930687	1.469372429998126	0.764996001487295	0.4693790156785484	0.7636818845275426	1.3572241322476144	0.43438491924424916	0.32116784098917595	1.2220041248430247	0.882679448949275	1.2415830463309727	1.4705911165714434	0.03342424485167333	0.3716803833694565	-0.5426561090783636	0.24113281533510658	0.8087774048544377	-0.46072775524224774	-0.2475351737439423	0.4380310255601203	0.9038286152111141	1.5827962593928053	1.2330255746914243	0.5101869923732376	0.47723786126934126	1.1377831172828896	0.4464809899427581	1.3763772685373663	0.771524196612098	0.6835717304786086	-0.2935082027343791	0.8593796031136919	0.04847014769092907
-0.12069849900939773	1.1582268780553042	-0.1195735525586823	0.48556630398855544	0.46695733267962825	0.9810048577899619	0.028869477876597396	0.3225552774666346	0.49139723067912194	-0.3319943967043509	-0.8775706192451581	0.2749541554830116	1.3916740198445559	0.4212856845829329	-0.7542346643692496	0.639127872617852	-0.06908166595373401	0.5644614673341941	0.4301363912285681	0.9414678757050194	0.4106173986235615	0.2935363921789954	0.8860654442733992	0.8243160184145669	-0.054767588757727796	0.7009473714556096	0.725355430480843	0.9056548935753355	0.6719404104755364	-0.5336365661868131	-0.058796000542095814	-1.3968620845444955	-0.587354510641738	0.3137981042639348	-1.406950059379611	-0.3045885606045956	0.6585586840475036	0.7508761219887001	0.2750697529289766	0.35127574641458714	0.2572745802671693	1.1709598625210957	0.4284015646035937	0.21271225721170195	0.43965005233509485	0.3282052834502944	0.6982368771004399	-0.4756502628372308	0.10838371435816385	-0.3438760083537319
-0.7743641220289424	0.13180585692633787	0.32586104239563773	0.2669376095963734	-0.4513553312462473	0.2696396578513628	-0.3684928902990927	0.09506563179089267	-0.4224536164207187	-0.8977870481188072	-0.7058427263125501	0.06348464845477896	0.1734628164363592	0.26683368065373286	-0.6992488470711172	-0.2904893002853454	0.02406340688600036	-0.35443653187802593	-0.8660082175422924	0.6392315642082022	-0.129259552017121	-0.25080124166951484	-0.06146784818172749	0.3983082370350895	-0.08825588483766589	-0.02170443619285406	0.07974806841333601	0.027908106239891713	-0.6720639393767442	-0.3575744724605372	-0.4396171185357117	-0.8916657417210664	-0.8312364747122437	-0.1677889175639626	-1.660027815322768	-0.10610448093663022	0.3173102720345519	0.3626267498167358	-1.018214091104094	-0.999543570800233	-0.4295186580798065	1.4189517480564338	-1.0025234832758696	-0.1417569542884174	-0.70736809664953	-0.19410485113646417	0.14119165315642945	-0.3753141626293172	-0.782417242459137	-0.9022535583280847
-0.729848121083963	-0.9825282730941484	0.6429384812650036	0.3875433105866975	-0.9678678135344347	-0.5686753468422845	-0.643153204754102	-0.4343463335262999	-0.9922008774827932	-0.6757751733723184	-0.7218365233887996	0.11810029741797035	-0.7258397736852257	-0.19559653778144026	-0.10694075964883888	-1.0863261171114047	-0.18281055227152163	-0.834204846102746	-1.2320312168634466	0.1862467113335216	-0.622374387163044	-0.6199063993254547	-0.6637798234164789	-0.23828473583779664	0.10067253388024971	-0.3370657500748131	-0.4207992741113363	-0.6481374656182974	-1.423386356523542	0.2843599316760755	-0.4999990987239551	0.16441091793380663	-0.31217409117225	-0.390299853863397	-0.8941586005245631	0.044767312362182496	-0.21753010439491444	0.0075595577638587486	-1.2079933759820027	-1.6517654394556511	-1.0313495836100466	0.6377751076990978	-1.8386091140239649	-0.37812254132473216	-1.2255451559290562	-0.3194394685810558	-0.630898012158602	-0.1436844681241453	-1.0745550681305696	-1.2109834228323624
0.013374918000612947	-1.3688601667929463	0.6987944159276163	0.3167519671011588	-0.5378576778686172	-0.8807950548452581	-0.626709125473182	-0.7412853713422184	-0.8881282893251509	0.19102142234212804	-0.6063893619695199	0.2671403183535415	-0.568461848950971	-0.7066334325004233	0.3578479175099392	-1.1532080021436861	-0.22631675305183038	-0.5428381314369201	-0.41371553985558673	0.0011824610609029668	-0.4404774335095914	-0.6867286275465981	-0.4051891012888422	-0.4461369895069546	0.2690320554930756	-0.12255345323209647	-0.24350594892159363	-0.5293149445145765	-1.090770545414523	0.6896938134102509	-0.11572316058308635	0.7142826445960759	0.5868097868991857	-0.38222135233128096	0.29394246704408067	0.10839889746624828	-0.384827156639472	-0.0930978015271331	-0.3806661907376105	-1.1397720125750181	-1.078491775702251	-0.6367608510775913	-1.446254952978846	-0.30048424779322436	-0.7497667649749022	0.13357895943966627	-0.8883146040172207	0.05332854349980485	-0.3137165674970472	-0.8893176586292778
0.8786976463308194	-0.702063851190327	0.4767165902857252	-0.13439339069818934	0.4520141366821781	-0.36777174045042416	-0.3448259399499001	-0.428386428987309	-0.24712908736211744	1.189694665603521	-0.02844690780829241	0.43179487199039257	0.4505855137353344	-0.8754507556243183	0.3905604476117173	-0.54054003082713	-0.006420995321896704	0.3148489991497913	0.7879528847334643	0.12756149098766956	0.43802811594791186	-0.47015826277113837	0.45637928904100955	-0.19712225103753292	0.40135688918848905	0.2615657975599868	0.4014656192215527	0.2265578542003795	-0.1637372758967895	0.5479722949656094	0.5119175493157507	0.6129833114611201	1.257133714871327	-0.23753519731945008	1.0288014668445242	0.31185204443583203	0.002672266858520488	-0.003808301977176778	0.4911563782517193	-0.08404119284569006	-0.5343926489180532	-1.2106607909869074	-0.39423995819176744	0.0351086577693804	0.3324943010576442	0.8644773822819001	-0.3232818430702893	0.2236268137430481	1.122645255747454	-0.02788600704861354
1.3410343336906916	0.49898771071386544	0.03567271926755057	-0.5414281593177284	1.1607635605810098	0.6218233961244037	0.021992414456795437	0.36980909995589084	0.46504970601829904	1.8037120356290004	0.9061155153514662	0.6885462700044552	1.4511667200465688	-0.5517898828954529	0.32987241939243006	0.0691019956630815	0.20310846094221288	1.186113213490949	1.4762174514564705	0.26840758186361546	1.3762581931378357	-0.0646842928548681	1.2202194515459253	0.08658200909196304	0.6751898942779677	0.5392248826495147	0.8311159365588131	0.918823518728757	0.597341038826431	0.21449365003755758	0.9995721158064937	0.4349393146202207	1.3635192402387188	0.10767803969002712	1.0036387002448948	0.8078100129161564	0.643650268646059	0.05153491215707421	0.6894028567109801	0.5796287429179158	0.20880705228073465	-0.5310238649747852	0.31669676724752227	0.3482868785444907	1.2552764737418178	1.3192898300567049	0.5490313191743894	0.4613356437990245	2.2013252087141857	0.8315186687495437
1.3080579387429374	1.2469216382979111	-0.4172198876171345	-0.38037320410043163	1.1645732634179202	1.3784448297380563	0.324516629083141	1.0590761882032584	0.8916156389993958	1.7571571711788345	1.674690772750268	1.0536980950325032	1.7399828654424667	0.039714051082925785	0.6305841188996978	0.09320976671851156	0.1755028207093635	1.5755948823226158	1.4998964058620472	0.24518623357697347	1.7300914018767846	0.4095904066204055	1.4231656024562416	0.16216919412711994	1.1045059302299292	0.8202134920822354	0.731349100440715	1.0187949481571335	0.962192489106141	0.16075591823675348	1.1229552976449642	0.409186130772121	1.0522617373999013	0.7199821239974529	0.6178594703845919	1.4276655088655503	1.1180525053145582	0.005610527022089478	0.4130145452515992	0.591304871605454	0.687870430487435	0.6593244104644821	0.336490551211593	0.41715108153938607	1.5129665070244676	1.1613242745933654	0.9307209997314729	0.7350181316894171	2.140719327443081	1.2255820331398164
0.9209824968619904	0.9624827099624782	-0.49883317027561974	0.289722271994659	0.7090456044897236	1.4249335169084678	0.5548945431407308	1.1315923705751407	1.077285411415119	1.103799820545361	1.8279161732880118	1.3063050013703243	1.3712394914866364	0.5288485382113823	1.19706616205137	-0.291282160029882	0.014406769295358767	1.3796139362728534	1.2852014982261775	0.25603370568843714	1.430922280651209	0.7950422855138249	1.1174194018992272	0.23197564558068487	1.3581231366241968	1.2249001988200077	0.4992804379212331	0.5852359634448366	1.2028316721600614	0.35634855570861895	0.9823317009168404	0.08303767201933056	0.7083932996752492	1.3395381581388668	0.4004871194312934	1.8020220773257345	1.2641542303903808	0.03427393762639939	0.32411565338249554	0.46947226179538176	0.743355640998446	1.1028691234595938	0.15925119824587547	0.31698775475849483	1.1763341550163637	0.5533878881388621	0.6410814796866682	0.8680157112527483	1.1716382105231287	1.2276331733119181
0.25327264605823024	0.019554033733719896	0.08489216028756696	0.8135059527899146	0.21088060296157263	0.8610143912590387	0.7625583989474404	0.6624523669455372	1.2910288050884267	0.21237361681198758	1.4120484411734302	1.1355674229509594	0.8691076979868514	0.7164783732086695	1.4245281836157178	-0.3503887833253852	0.01123601005225495	0.9162728333949249	1.0907933283192033	0.5781302159332106	0.8759941499952432	0.9034961459873171	0.5848421383597915	0.5732969868900432	1.0436973652709551	1.4335441766925354	0.6536988644765481	0.03976596349784985	1.4505544450969103	0.37578432008709806	0.8181384849594127	-0.8075692729095254	0.5511141837576377	1.4437205297875642	0.5009804719677178	1.6765467077181828	1.1964291421155986	0.29810349490150645	0.6541191037914394	0.7230299142235012	0.5875846472789756	0.3882442289328541	0.3528296186995431	0.3256324710761418	0.6781716528361874	-0.007448589197730535	0.30410388120993365	0.7552448491601425	0.2829147510278749	1.28384821590783
-0.5953238938261538	-0.6346597054255404	1.1228978594589494	0.6348196428293851	-0.2193028009669801	0.18561731124155958	0.904045073763399	0.22352774952025573	1.5903782821003603	-0.39815851955935827	0.87104760269928	0.4818592705908485	0.5522739759603569	0.6652778650730544	0.9138558971506778	0.3333138924498779	0.31915007331678963	0.6276126710400209	0.7344598367681895	1.0955049747060102	0.3774277164659759	0.6176696084120824	-0.013187006778837869	1.0816932512715474	0.16044819767537882	0.932812192582074	1.07669871689862	-0.2966458227999367	1.3960312446010081	0.038895888261182114	0.710939016106364	-1.5748132583581465	0.4805401302882351	0.7927187526790496	0.7611872993984374	1.0755611520159645	1.0574197874840172	0.6685609769853893	0.9432092539062968	1.1937167892832876	0.5370716490096595	-0.6428838888365811	0.837498281401509	0.5766866059714494	0.3714641483398905	-0.12858218828248935	0.5650923274192398	0.523005865149187	0.1526245946582977	1.5990544259742412
-1.2508798348101229	-0.4313936893219648	1.8574046591340376	-0.10811660548390543	-0.6694238786608693	-0.17171801745010942	0.8300083334711629	0.26639255855601096	1.6601027718476244	-0.39978186884444594	0.5657684415630623	-0.3396886028430117	0.2737879286414223	0.5532800222144335	-0.03106580429113309	1.317739895112332	0.8119248710855476	0.6891507017430175	0.05616079070608804	1.2851726477228307	-0.10581024391538658	0.020184087284496145	-0.6283467975759945	1.3289228646994733	-0.8174653644200396	-0.24887824143571044	1.0746107160255423	-0.3882015262000331	0.7398723377788653	-0.31307312460277903	0.5150174858309912	-1.2043335026253268	0.27070827539993336	-0.18654813808868215	1.0469505113303839	0.20895419885545682	0.8243766953952549	0.7885698532497305	0.6310694540173537	1.293424045527122	0.6841213181308795	-0.8852114815289148	1.0459479607025401	0.8515533892838801	0.2838944937720108	0.17494484244753555	1.2526119060966376	0.3928011991249165	0.4291953724111128	1.8056740913310874
-1.2556081798717904	0.27496513608463014	1.5778614409519967	-0.7662001240860852	-1.0643510132980043	-0.1643429633986918	0.4364020534532547	0.6129313179807397	1.1454336175087554	0.04136965845211781	0.44903140278184206	-0.9154089802178202	-0.21410633452021868	0.501212475281024	-0.7511930056035687	1.7366439788483397	1.197015192455641	0.8656980023039567	-0.6483571912543096	0.7383908152163476	-0.6995033528869017	-0.6074207353429619	-1.1254738758473672	1.0381187664416078	-1.3559686014984176	-1.3280410454071363	0.21712746855113627	-0.35329584679080095	-0.2514551764455789	-0.298722302039901	0.07254592199883253	0.24967751628958812	-0.16309631563875462	-0.7578020516312404	1.2802045546140703	-0.6864513645438397	0.34139117647376527	0.4125516484548566	-0.2681120981296972	0.7663796502629731	0.8191159646523268	-0.20809445724636427	0.6774065777910216	0.771590131734737	0.19853177581426898	0.5440512344840612	1.5029953569506436	0.3978893271661035	0.19678974952947784	1.3464720430199084
-0.649067084464645	0.6192380306018057	0.35517403281979104	-0.8895687934916783	-1.1739571797654367	-0.05821210625725443	-0.18977999148646135	0.6240786225554962	0.10638858837080396	0.35108843061854295	0.21509269924540345	-1.1156819000702642	-0.826164609510424	0.5074867422112836	-0.9795064755674304	1.2301145642650273	1.2044439647785368	0.7565100668017604	-0.8887559722517631	-0.36813133014740423	-1.2777144938691287	-0.9649900307249301	-1.2976291158517197	0.372780467723151	-1.3275816667501918	-1.516981383765057	-1.0655915954884971	-0.31671796636508237	-0.8858405187118479	-0.08143513118510526	-0.5693542863550072	1.3555278475278059	-0.6974455493263261	-0.648406976026339	1.2196955940087162	-1.3932209160033135	-0.485530325946785	-0.3407339261308401	-1.1634299188907362	0.013720635138611796	0.6618427501752561	0.45181477150968136	0.08567309186706193	0.2099095554867087	-0.11403182525374843	0.5886659299160317	0.7374368950216975	0.3187117671008708	-0.8797321703044542	0.16216555709686248
-0.14432126097533363	0.1253822828996222	-0.9102694836967788	-0.6288426654253204	-0.9662022101194947	-0.11788621331960314	-0.789251722181704	-0.08771420801221988	-0.940572481456992	0.07654092006807561	-0.2980180332045731	-1.1536946736718297	-1.193099457398057	0.4585889923400047	-1.0343576368453893	0.31487200119336295	0.7242051438249001	0.2063295849981834	-0.5881922460675636	-1.3894897332028577	-1.549757110296091	-0.9423342772357787	-1.1139145876692689	-0.27420860502596345	-1.0256733789585883	-0.8946546277451563	-1.861289203316342	-0.37468047364455115	-0.7682020782566519	-0.22076798029673783	-1.176570100404218	0.7411086966421829	-1.1185283649162996	-0.3172253047287902	0.5284089206967268	-1.7036681491100891	-1.4925678718986313	-1.0641478435819396	-1.4729863797938263	-0.3750398902413597	0.16339647758285847	0.1912903136885117	-0.14261790916430847	-0.5177844761560064	-0.7128136438295056	0.17325180133664958	-0.6339371889230822	-0.04787650884285828	-2.050141524284943	-1.11139779229771
-0.43173521773047063	-0.8478701144737127	-1.3085304988531903	-0.4315527479078206	-0.707664978519527	-0.3644481224071039	-1.0974568980865442	-1.1499244493612306	-1.460973515476108	-0.6079444812643532	-0.910568068683741	-1.2701303265956416	-1.076461164946042	0.1791451371100443	-1.241559893524174	-0.20418756834489826	-0.11039414312132426	-0.5238154301437306	-0.19473671032397477	-1.7851958293448504	-1.4265282332961546	-0.6590557466356134	-0.8152539490303082	-0.6727693146193959	-0.7524766476494326	-0.28140370770235007	-1.696365544501398	-0.5492956466306236	-0.2267884791866521	-0.9139023217781149	-1.5170633557521973	-1.286201647612354	-1.2385180519911296	-0.36428819152879865	-0.7418717973289586	-1.5026707434004747	-2.232815036234356	-1.3609713881577983	-1.113493427417969	-0.2695153861801885	-0.4192853438102667	-0.8603906439762843	0.12972550853742743	-0.909125424294324	-1.4194072951185956	-0.5036997142891965	-1.598255506301944	-0.5927740501529224	-2.232958662643313	-1.6984151986817508
-1.2961799891256258	-1.5059503464804886	-0.8023156446636612	-0.4954606471944626	-0.583878887407464	-0.6008739007917222	-1.0142745240417306	-1.7110269451597382	-1.3543501554096016	-1.001185253347856	-1.2840092673469945	-1.4291830159041738	-0.6080229722981109	-0.43913003614861246	-1.3965094505218678	-0.08617900868971895	-0.9300712478945579	-1.007571500116582	-0.13477959789115498	-1.53981713220565	-1.1325827534071249	-0.317192817930638	-0.6605349649286582	-0.8600936062949769	-0.49312755367174543	-0.22009370462640207	-0.9588616509261941	-0.706112349241731	0.06903785340074528	-1.6072113267215036	-1.4983264876104827	-2.900320328987415	-0.9494136610081116	-0.8001587377297128	-1.8753896720485304	-0.912810782670992	-2.233003450324506	-1.1003523459814222	-0.4590726555065582	-0.06674446234711705	-0.7478709943781003	-1.7417686532634662	0.45905244115850796	-0.7420683162967796	-1.8801175999781972	-1.050016757338161	-1.5757668666729636	-0.9440855552592908	-1.2021290697353673	-1.4108445092538253
-1.6830814571918349	-1.3672625529243392	-0.20867553511858997	-0.6462982059600275	-0.3820152097100697	-0.6362263244349742	-0.6538316412072217	-1.2779732548285008	-0.9653352934965206	-0.5895071948178087	-1.2419818124419981	-1.3763359140445914	-0.11589046742322577	-1.2645902625324572	-1.0247862856915149	0.17848206514407092	-1.319459512169791	-1.0731963327101808	-0.33584649755367757	-1.059630454982855	-0.9011604281520122	-0.04084543987921998	-0.6338443258529958	-0.9339455947611838	-0.05499819583202208	-0.3404968434853245	-0.4121821732896593	-0.6228542265431516	-0.17680279374614113	-1.5503756613151924	-1.1680662049273487	-2.6217634369415923	-0.29985099803474136	-1.0797658377176564	-2.002524471686948	-0.2919618974625985	-1.4172510391110031	-0.47549812434766975	0.03855440178556858	-0.1768145899493454	-0.7093526440634895	-1.7300099328055643	0.34625943663114483	-0.29207048268071206	-1.781154306434536	-1.1533913433693048	-0.9437879415740547	-0.8409167717431556	0.13528051401789817	-0.7776984764062819
-0.8184020377321592	-0.6183078015518291	-0.27461151426320196	-0.6833483739557344	0.22404300293302473	-0.46870282580467193	-0.25588639505754535	-0.24956971640202175	-0.6981017480540574	0.3363915484608526	-0.8934874555140306	-0.9635993227185552	0.1691393557849562	-1.9061160789110183	-0.1035347300449402	0.007180351072139468	-1.1285677095711433	-0.9522732281468882	-0.4218816366146988	-0.7533362825036445	-0.6788710542279095	0.14550674753796983	-0.5116727207806339	-0.894486048083958	0.5346001899167921	0.06644094319094239	-0.41500243687388017	-0.2586507501608751	-0.6605661558800274	-0.6697776003869231	-0.6716948882864657	-0.7994302746402152	0.42101052941610223	-0.8298229870179047	-1.0008151144546644	0.01667409518170373	-0.29910682898126995	0.12900616162262085	0.14846880253618663	-0.5742056336049169	-0.5120878387098485	-1.0123980175084708	-0.2281605020899616	-0.07410505261972411	-1.1332411203972048	-0.8280123941297252	-0.5136463980899845	-0.419954143626323	0.6902255378077622	-0.46066655569271175
0.8492498812540632	0.14682321383406624	-0.8632863052072667	-0.6529438425270522	1.102426541200699	-0.2533738322347117	-0.025398396531910436	0.44837307986711394	-0.6644274439107201	0.8813158224146757	-0.48716165754212704	-0.34742108948268047	0.18551679924806846	-1.983243979984603	0.7665062473793148	-0.6020979677317401	-0.6191802768680559	-0.9979876449526908	-0.2547089805114763	-0.7415289966189184	-0.25634808983293017	0.23902244239566933	-0.207439785355415	-0.7308279361712363	0.9070895106315436	0.9960847139079289	-0.6825062229109192	0.09431386174672021	-0.8991531088170998	0.3103457174264559	-0.2286249344150159	0.9043931247021423	0.7803537655067254	-0.31732958444120213	0.2655429274188047	-0.022927398835240715	0.38997338446286384	0.3841341094416132	-0.07210473800140567	-0.8776278972390691	-0.4789783769215512	-0.2805056713504787	-0.8327778200451355	-0.3426547799888664	-0.36393099754842967	-0.42924227564247214	-0.6175513865618776	-0.08269798507021829	0.3096554049697263	-0.5933904754492122
2.0254935513640024	0.43334545308348965	-1.157986167291781	-0.7013722454142162	1.6272064119196874	-0.11909898224937894	-0.007244164056920562	0.2873305854157936	-0.6789913635949204	0.43976809844473064	-0.19848317635657334	0.14907696234031603	-0.05619656697899254	-1.4852039513160997	1.0389488059071492	-1.094348061728673	-0.23367637524197518	-1.2768555491634572	-0.0657449529893537	-0.8741388385083184	0.34715838152020123	0.22380833362405364	0.07521645585645886	-0.5460949486244004	0.7074164847367228	1.578780267375011	-0.7172554097103756	0.07681319079630723	-0.715582817190154	0.6636511517168009	-0.05753385041290172	1.300071168604434	0.5400620476600514	-0.0753125009779033	0.7762097128316656	-0.1259430640522417	0.39624319554063026	0.2466586939841225	-0.3388291861361104	-0.7672415402757161	-0.7299886171876738	0.11914975529567502	-1.0481665741808832	-0.8253851201639182	-0.016264031298700295	-0.350994955499118	-0.8377667835926864	-0.07864322389627523	-0.1638248999206712	-0.7230897432823089
1.880512879199318	0.1554827054104016	-0.641485152458654	-0.787077881162991	1.3481551493458512	-0.06384809522426713	-0.09068301751604488	-0.3406091369853528	-0.5185714442795064	-0.6480380831488994	-0.055117922168521766	0.3174874591315603	-0.4849776870430364	-0.8139257391780592	0.8660233884046757	-0.9781111514705638	-0.17681162746639625	-1.480901061804709	-0.05784258981091196	-0.9047336843603047	0.7761954693713606	0.11888682260174287	0.09171373623341322	-0.47233978176590397	0.024740285576145948	1.0689677920296607	-0.34151781006050813	-0.2905949341818388	-0.28737686458753486	0.4113314731922808	-0.2157533999149398	0.6593258975575645	-0.06841708381283439	-0.2245345501080218	0.3849538582723768	-0.009667431287988658	0.2194212098354958	-0.014570240878953256	-0.28661676911480594	-0.26270440894067054	-1.052219720531607	0.4152473354639871	-0.8053577255458582	-0.9644333876951581	-0.24872666636901394	-0.6268649767726221	-0.6098343251182536	-0.26150935697559946	0.09213159805979242	-0.3721301226935721
0.8002184058730859	-0.38346404068629	0.2678179469837256	-0.7086035364410487	0.5457638173420776	-0.04956503136754164	-0.14540417046930557	-0.5675327915570781	-0.1507987641285923	-1.4241523357762063	-0.009607497199389366	0.1809227186173616	-0.8931430126907388	-0.39565425992651226	0.8033073569673872	-0.3297948176671867	-0.25908256073352154	-1.2657702037062817	-0.11730345118538577	-0.643887271335979	0.6850074099092027	0.004864109824441976	-0.13310016777624534	-0.47871660455903176	-0.6324335300294488	-0.25268330449179865	0.19095016620354227	-0.5679333059463314	0.11035188104422193	0.1449968001080015	-0.5021825641191678	-0.004687476558394699	-0.5159531189939919	-0.4027888973716357	-0.13368822362401395	0.26707208960922213	0.5411262812806673	-0.08161063455155275	0.25516039621877157	0.3244260757137619	-1.0886024242813643	0.8494271462527709	-0.32166750637022457	-0.46621886192504614	-0.6517566146272176	-0.8517947604061364	0.055522405004794946	-0.2860522179060437	0.9467639184564901	0.3920804164127481
-0.212233511025193	-0.7339654777511717	0.6407246131330665	-0.41408953475544064	-0.08719127947648711	-0.144115131160966	-0.15926249935897346	0.0024763429538901577	0.24258267855108795	-1.3061407503800462	-0.027412408926537457	-0.10841965752247303	-1.0146991900850384	-0.2634583550040526	0.939632963163	0.30782470133340034	-0.17930440871785153	-0.6578215727485807	-0.06985415906251313	-0.06597189501504176	0.12394493638548468	-0.04597181850976146	-0.35593715768110445	-0.37828533037397305	-0.8285078759560083	-1.3797432839540453	0.485481271120553	-0.41312220898797786	0.2675531950906882	0.21746936891591997	-0.6003562060092275	-0.22142441668392485	-0.5089754665258824	-0.34828492910738	-0.06778243043210996	0.32561435503244346	1.3592696442159813	0.07064660346975594	0.9995534918056256	0.6042378626362108	-0.6838257893097347	1.1688569344701276	0.13683072292820161	0.3580318285112713	-0.6558629824164637	-0.5945712990081482	0.5536940077241751	-0.02492879600038513	1.468719211980598	0.9625615045044739
-0.6500595108684845	-0.6208724527453469	0.03926570170702982	-0.12354180833337979	-0.2673518115112681	-0.4680982949001698	-0.22443983900846157	0.8654645694222214	0.40777990533590125	-0.6620264124071464	-0.09524546635359621	-0.40120206293532773	-0.7938226524183563	-0.10047956301244419	0.6918498331848147	0.44322684128587686	0.09645400959571421	-0.08799636045779208	-0.06009862824472734	0.6282788792292603	-0.4967837844293542	-0.05606845669504596	-0.444195728742937	-0.07314646963608999	-0.6125925647179423	-1.6701039415401144	0.34198853263766926	-0.0481860671222688	0.0508253180292494	0.35429255878503335	-0.37987957236923214	-0.33700841614718446	-0.29561248699240744	-0.27802288699433886	0.4073023906682718	-0.13433847809296093	1.8699724587938822	0.1337644236626336	1.2945172802108758	0.3235244700277332	-0.06828292999148539	0.8951735496479061	0.362133806053699	0.8231228932689285	-0.15264005315604967	0.0727683721104785	0.3537742632944992	0.260082466759303	0.9339692583735439	0.7611122845175369
-0.7916620192315545	-0.16865019016138444	-1.011152443996333	-0.049452959276755845	-0.376919986133873	-0.9634714977716786	-0.3829322074817267	1.1731060854833906	0.1991878058668936	-0.3315985484150482	-0.1760127826132209	-0.5816057818422773	-0.5066375866645797	0.2988057894846756	-0.315901625797981	0.02844312182339452	0.32010572949706306	0.005021960013830229	-0.40606722966056574	1.0812523857326062	-0.8006411784610031	-0.11854938300364576	-0.5139967749309992	0.2817054837514965	-0.3842224272644846	-1.372816474583477	-0.1216902304214932	-0.032978570573473316	-0.509793149759148	0.1320328566078375	-0.03456730492054554	-0.6978246081016574	-0.33622266676551427	-0.5106107183083386	0.5422439287279014	-0.9557825687385662	1.357323683579755	-0.16959394949603745	0.6729072126905699	-0.45378570089774706	0.31050855747102246	0.030452310048699065	0.2062226853087994	0.4979253675897456	0.3649001931211417	0.5340508825907768	-0.41070776779774876	0.19227748015540977	-0.42875079369018837	-0.1891493610713587
-1.0028543642159968	0.17988947470375605	-1.5621061887899625	-0.09333927012658423	-0.8185479806155445	-1.3044689175291313	-0.5292138458611212	0.6487264837031929	-0.30796372234377606	-0.6520251295717937	-0.19526582284816585	-0.567010316422321	-0.4811174099528703	0.7208731056676666	-1.4194241239156926	-0.5773683491850313	0.30963034733498185	-0.38956742971738256	-1.0628203471687847	1.0238514806047876	-0.7286223769184464	-0.27859711972965345	-0.6859958670474188	0.43644667026855893	-0.3899715744172353	-1.068383530242352	-0.5780070347440046	-0.564560226890272	-1.085570117513782	-0.37551491135272924	0.12658629461737714	-1.0114658311181044	-0.6984437036380607	-0.8814529327793531	0.02807818646051695	-1.5752133906181207	0.09552464685522091	-0.710079018866776	-0.6074541156341629	-1.2941615277676488	0.17953401498848684	-0.7540467730425386	-0.3300358355004146	-0.36873757770955	0.3466877470685683	0.2227777366950552	-1.0577976611300115	-0.2890609023227864	-1.6934962534074167	-1.238180589932791
-1.1432214538756	0.08150893383357442	-1.1706077668162342	0.02904192612474297	-1.3604821882120162	-1.1709600106851943	-0.5185258811412953	-0.15445629514338108	-0.8465832535128682	-1.1100088478385872	-0.09824717067611768	-0.36431681484811135	-0.6912150032055088	0.7796304407939528	-1.418226469171553	-0.94344216383726	0.19387229496838046	-0.8213250067857583	-1.5017679431596338	0.5239992020334335	-0.45472866347818675	-0.47003169250901844	-0.823038781764943	0.3328633294619051	-0.4612010669999295	-0.9149225447140148	-0.7313843494463874	-1.1859656836196832	-1.2069668909340039	-0.6658689716659989	0.015883671851964987	-0.7216955839726122	-0.9442182671955721	-0.8403094441236812	-0.5848995195234857	-1.495472549043577	-0.8723567476407263	-1.0467689932194093	-1.6741032973440964	-1.6450024064229951	-0.30204806154588754	-0.7780248407474843	-0.9701883627312999	-1.0743419307041557	-0.17726106117913093	-0.7293622715294856	-1.0286117583702261	-0.8140142946524241	-2.122334669683885	-1.6606719289369989
-0.8717859923260766	-0.3099876946136756	-0.2452882210960581	0.3727944092123697	-1.401357406954069	-0.6352376085417565	-0.3564351447256752	-0.5114865759988247	-1.139034550957115	-1.0016586446216555	0.06990665543896046	-0.1062409162914298	-0.7575665669034778	0.41536982961802954	-0.03639106401574037	-0.8885272897669343	0.22763136908400736	-0.7929815796986244	-1.3181567066275248	-0.028361490118639993	-0.14747501126076343	-0.5851595455585785	-0.6577067851508227	0.14150288528471539	-0.2961433595931757	-0.6953069652016707	-0.542256946285311	-1.3118228150349325	-0.761835548456132	-0.48523736285930347	-0.15849758326150695	0.1985199745941515	-0.7033523766719744	-0.1804542661644719	-0.5861019621299035	-0.7413780603654455	-0.8968529788598868	-0.930504888220874	-1.8216215588497555	-1.3172693089790772	-0.678136549082893	-0.11517613701787176	-1.2718932419929314	-1.1429081516320962	-0.6071226897326567	-1.52010207128307	-0.40640933948536223	-0.9317368276119198	-1.7267299838083374	-1.2728604844076965
-0.30563388875726355	-0.44726486532673054	0.4508542291548075	0.6458955148672536	-0.8192703759329973	-0.1669655504969662	-0.19934413871053722	-0.3104152393820791	-1.1074923561415848	-0.29541031592196676	0.1523923994773806	0.050252682611968406	-0.422023750152616	0.0007093878990368633	1.471926445978621	-0.5767982573554713	0.4257021292437928	-0.22945344543388788	-0.8105002102323905	-0.23366272374599226	0.10720509954668295	-0.5770005707349166	-0.16855935152993132	0.014422869334175702	0.08798569296552683	-0.4132646211756993	-0.2432623637363316	-0.9131043597603357	-0.2641349356161856	-0.18021141525244666	-0.16156048716415702	1.12588752904855	-0.2166140751166306	0.5936219797144724	-0.019994095386190975	0.14367614070378515	-0.42994366962561703	-0.6028847102861611	-1.1860482373157148	-0.729435826184434	-0.6159911412542979	0.46229135673239635	-1.0160080643344884	-0.7602582959786105	-0.43767893428202553	-1.4263781963304007	0.21948392822546225	-0.5724169837962667	-1.034931854687724	-0.5376321982235646
0.011980817004718126	0.004907546576389295	0.5221984964244664	0.6057552657704873	-0.2120135142255809	-0.15487006337869702	-0.12619367677594617	-0.06091443445093213	-0.9096897826865273	0.3305248416285383	-0.013842768607789168	0.08507962616433808	0.0781714869245285	-0.10124419940973065	1.5623147985931087	-0.3581884396440387	0.521204316018404	0.4447956074659875	-0.6654345437613919	-0.0021569157310825115	0.23262926901921613	-0.4662179731733319	0.3170259775221339	-0.08104886892597661	0.32023532440715236	-0.40714776301162375	-0.08227138795593812	-0.47272447051052635	-0.3707199755217292	-0.22618470397499713	-0.008658776527254063	1.4635833366840187	-0.08738152559439147	0.8357325516005775	0.3554014903464891	0.5648614177881598	-0.3805329158801897	-0.48024838568479616	-0.5520118209405654	-0.5186032063961055	-0.21054107241899575	0.3209935294141577	-0.4778853736738519	-0.4947441149513024	0.1841393749734522	-0.522050551173949	0.36234510395105685	-0.12616978590754516	-0.4787478297319423	-0.0701594179205163
-0.1479876568768205	0.7069591827877113	0.1649210153862203	0.44921463850079946	-0.12530702589973913	-0.47105342783401727	0.008370363549571545	-0.17798497694042925	-0.7385078458979745	0.300774350704531	-0.4382623065257065	0.11396913191674934	0.2497434066127005	0.036160198229482826	0.19110048010477457	-0.47011700643009524	0.33457033038906087	0.6922986154557277	-1.042268764562753	0.4231527466454958	0.16932171467804724	-0.2865502328239088	0.4738109647494796	-0.2023418751214978	0.12267258448955512	-0.7439471155409425	-0.03473780167577551	-0.2969299912916418	-1.0455572656597223	-0.5556832789922167	0.08314148614581161	1.2208330951655706	-0.4813793691574772	0.5552321078437339	0.023083820840483722	0.367450366466577	-0.920873418546035	-0.6021866146127444	-0.4766906320715082	-0.8238875886703417	0.13257003005257814	-0.3714263647733104	-0.18928104660754866	-0.6140247802466368	0.6420528292219779	0.39082927621744573	0.08578728622901792	-0.03297520655173457	-0.10650213750868422	-0.051677360772110686
-0.31926750651693075	0.938935551630669	-0.1854736975746537	0.5983659613408702	-0.29588537524758074	-0.636254096585581	0.36575629281042565	-0.46107761741030917	-0.5982591548502048	-0.18778385878154782	-0.9135449634538644	0.18663943103494698	-0.05333840227315502	0.05120481903614513	-1.0262987051072314	-0.8251904297960377	0.07592724789438078	0.3478305218095231	-1.270914753976317	0.7172579263725892	-0.0022543423973883747	-0.09597121709027924	0.34448364798651715	-0.19792968198493657	-0.3127448613660097	-0.8511540723820901	0.1449993518114401	-0.15521854935252472	-1.4294257238023873	-0.613501126629517	-0.015402308944675681	0.8321666003016994	-0.816817676085563	0.34808598459983475	-0.626293826527561	-0.09769276466428323	-1.2926231015518725	-0.58921796484628	-0.7222446701084568	-1.0750718276253568	0.11699999729658958	-0.8893812262044785	-0.37647489787334776	-0.7858252385816398	0.5332233329302313	0.5629063375798358	-0.14135977129071228	-0.31010605823252935	0.1787745329868756	-0.1569862150843773
0.045195097900469924	0.4207699197947056	-0.29242357576875655	1.0738762044703714	-0.014825375723404484	-0.42592312419311024	0.7644903574316246	-0.4118935274377679	-0.3385159306782112	-0.43559467324469053	-1.1518572420771083	0.15335493808162862	-0.41017725732592963	-0.17783565547774874	-0.6442310885865742	-1.0904110164430119	0.14491963263189972	-0.251412170138772	-0.6899048416209765	0.7082805412205098	-0.0610967904791216	-0.04017685788011998	0.23997845137928442	0.18473587832749372	-0.5034447279669229	-0.1364057200764293	0.5251279643969644	0.23306864630958835	-0.7916952418344304	-0.11831746703697898	-0.19491032257452393	0.5830835545771882	-0.4559594204717645	0.5095592145274908	-0.7548602062252073	-0.35824711908315576	-0.8929556072548096	-0.22455205881121346	-0.6528340095984769	-0.6572357108863778	-0.1605051172731893	-0.7604697429247704	-0.7164981893504484	-0.5301280077270953	0.05292476744729483	-0.022375943647308435	0.004851921668981208	-0.5408549767644616	0.28720020349200753	-0.048733369611201394
0.7415888658041999	-0.2838613234189548	-0.2206771774371341	1.294795419027911	0.7915970737437437	-0.15162133335595882	0.6968220203423224	0.04547772514098803	0.06907253638167683	-0.08928492136431959	-1.034424248639908	-0.15833102990012388	-0.29679663653898536	-0.34458541872864273	0.8920644240524859	-1.0228806003633446	0.6230563211177222	-0.6035964730600435	0.3838135175139224	0.4048697753957342	0.11881236169765921	-0.292056655121634	0.3117881437812448	0.8989580595428197	-0.21921045540827439	1.0950630990241625	0.7500378201784683	0.5834739531579729	0.4576917055621298	0.4606029296443996	-0.27109347133914546	0.4114349067369382	0.40514698742949345	0.5511315828022058	-0.09456349972194351	-0.24740073803921517	-0.20206429738475065	0.10649867069804728	-0.1076813319208148	0.2537485189900874	-0.35800796238467497	-0.20039965049714392	-0.7346874055596591	0.10380601642979517	-0.3038535358314808	-0.727177519667347	0.349423790984136	-0.3631009719187759	-0.011860144149945476	0.15808922463752065
0.9639041988578507	-0.34058904765579795	-0.14449521328233092	0.7062991791667593	1.2622865556939322	-0.20941419201958522	-0.11955969323079367	0.4035776554432099	0.36617513271061	0.47674703042532235	-0.7325259991949752	-0.6271746623886861	0.3156189559807249	-0.15406221632605593	1.726495148198753	-0.729555059529953	1.082384933967072	-0.5120766495790933	0.891944375136384	-0.09430030247768643	0.3626800882452116	-0.8152078461093498	0.376655772405095	1.4473056804960602	0.2572896837315587	1.7542194990346376	0.381032640461874	0.30553860070550587	1.0326824181915253	0.399787404122445	-0.22014509193974782	0.20728795075643078	0.8486022757502024	-0.1173723682681822	0.727553921435271	0.03517151765294833	-0.23279869864826416	-0.18690017146811871	0.3312321730028317	0.7483666670360278	-0.28681423697877195	0.24228559754821613	-0.38376720152835225	0.482658781885024	-0.28365555547193383	-0.9282815517620194	0.44850076478760686	0.07611076403194884	-0.7158842082616701	0.052898935012379154
0.35784653703900077	0.3927076916652613	-0.1602391443976154	-0.4417172750482457	0.6568361182233208	-0.45173594450421195	-1.221657375193122	0.21705499908223722	0.23527559419598543	0.679685168209382	-0.5407948955751518	-0.8221359021731341	0.9398281802392361	0.1869275477297134	0.7635109264846983	-0.5341379785321196	0.9925371795246618	-0.22496717225056428	0.33290724224311335	-0.6388161497541195	0.3448409232890394	-1.2156952146261741	0.2260993563594575	1.308055158642389	0.46039085079426517	1.200679981796213	-0.4717079792757499	-0.5561616693872223	0.22205035744028578	-0.3586095834308178	-0.1682892492425915	0.053009768043919755	0.35806573799410185	-1.1830416163877622	0.9246780105877919	0.22666262871462936	-1.118708397940428	-1.0486223345995143	0.04476900241575535	0.2151702456821386	-0.09782768470191265	0.3034123354179782	-0.07916127135623059	0.10344016365054913	-0.013506019140182905	-0.5504924926060841	0.15287314771216132	0.2422783410467556	-1.3770741461961002	-0.43957723139667687
-0.3997499123097274	1.1426007403535339	-0.2550818804462453	-1.177125146589621	-0.5253469197514149	-0.26155254694552965	-1.634953790371237	-0.26544721473303895	-0.27938891885505907	0.45888152390671383	-0.5589177358057258	-0.41775559632125014	1.1163861397211845	0.1452004936547987	-1.0513017146191168	-0.5590117735157245	0.2897762553814707	-0.11316688233811585	-0.4916126104114009	-1.0213020782222586	-0.012792389455575967	-0.9862595665794489	-0.020400757937624085	0.5266574712460703	0.2593348797903659	0.09884511746847456	-1.0405623858789508	-1.005657807827691	-1.1253767369866368	-1.0106477275696155	-0.17245195933322505	0.053796170072568046	-0.4094024374127693	-1.5376661224491355	0.41701726438321857	0.29200377224086776	-1.7199729892473918	-1.5789006242620547	-0.7751226190717326	-0.8197426994325088	-0.044638664007117496	0.15138237442596703	-0.12204798939717265	-0.726649851471202	0.3074329467964281	0.006496139271003521	-0.14583982767579368	-0.1731302280152623	-1.3915461799207205	-0.7523996589791013
-0.3690206265757646	1.055892820553173	-0.3516250761492943	-0.7984731069814657	-0.9437796446206049	0.6504344217233673	-0.8001924089851465	-0.34310468644936043	-0.6728097845340579	0.3022941284634624	-0.5603667763539079	0.3997221895071111	0.84653817740251	-0.42471533823328195	-1.873662855422039	-0.517394886007498	-0.5434644403207182	-0.23091689012051106	-0.34450090108542897	-1.057920604169517	-0.3799669129134804	-0.01530772662869804	-0.02962185081801435	-0.2591348820053663	-0.04128447452252923	-0.30286048601780363	-0.6299448871473622	-0.0922280875239672	-1.3879647722733597	-0.7254926888898537	-0.11766657660981561	0.09344118558852398	-0.29336717332958423	-0.5660223992450095	-0.19646477190862016	0.3868100239652753	-0.9370383806938545	-0.9262171100011091	-1.1965806144195525	-1.1344990446016368	-0.12190086224217865	0.020107444856633537	-0.24334586116265255	-1.0978674453422455	0.6506110097731859	0.3454898907724382	0.0752329010662981	-0.8265191430137476	-0.562046677608922	-0.20617236421513932
0.4414608583341877	0.1573352243315117	-0.33709316294805525	0.32555195053591773	-0.03689392969825336	1.720295367980395	0.7616784839112163	0.2575156138968087	-0.41977329835419297	0.5798237374342337	-0.22590195943103047	1.060634378709651	0.4639011039851787	-0.9276886777637271	-1.1234283120192814	-0.031342661381068705	-0.9796386304742968	-0.23811576847778618	0.926892261664455	-0.7434395012153117	-0.3486043872847058	1.1947983365026738	0.29953001685830877	-0.4800082105628623	-0.08875269773434587	0.3173182350903526	0.5607979878678656	1.834470872057761	0.022796405977164983	0.4397764949625415	0.11680518003681242	-0.035321041360862025	0.9300000531789272	0.9593640607837939	-0.4263067644625036	0.5879855807363731	0.8262079516396591	0.6802896158037705	-0.5420019359355676	-0.14920232042451556	-0.040534245993559995	-0.09325428895905395	0.09500730934559769	-0.4519371246312947	1.024294470960712	0.42216823530221265	0.8152014387768601	-1.0142397164839423	0.646022442064854	1.1253430218347917
1.0207166970677095	-0.6803641600069105	-0.10880317091691476	1.1288357182378772	1.144645646572371	2.0605661465215888	1.8682356528226423	0.9637886788486218	0.46153243438040403	1.0694484106681164	0.48253969746437203	1.195128906592062	0.23459002004217763	-0.5857499898333586	-0.0488590140295562	0.8431268338971657	-0.9540861191715013	0.2097016196090856	2.117908752689037	-0.2875927635782228	0.10261905204697389	1.9508765995896546	0.673564868626889	-0.24693480958804265	0.1511117304113301	0.9634802070677757	1.540431753114744	3.24492509983688	1.9242830416060768	1.611272100044775	0.46135802889579935	-0.27823968637257834	2.1066891465971005	1.6355710826714887	-0.3963496757496848	0.763883467495079	1.974286623958169	2.038204825924994	0.8054908889987811	1.370604858982115	0.402643455376846	-0.28444687402624486	0.9553639645737845	0.7696319723538277	1.2606868588299744	0.49334123187234624	1.4179517818331555	-0.41731658640905506	1.4685443522510822	2.2679093182791634
0.6296051168310921	-0.7037855225672736	0.33149205660799846	1.0159568561540793	1.09831710665258	1.5075412677833933	1.8337794868182793	0.9835527545974307	1.3600649376654668	1.2738151214095526	1.2276268582966727	1.0070167472898455	0.2195700646297495	0.6630016481730373	-0.07048042293982176	1.5398621131323005	-0.823304102197553	1.0141972212007913	2.072708966337232	0.06910714861047085	0.5747132873102033	2.048625433366452	0.7736729822872017	-0.1713702163778321	0.46233366034674445	0.6173397253048567	1.5534876906026291	3.0023155669551773	2.636311899376352	2.047577155295803	0.7254318904829837	-0.29377366731030885	1.9512824678242366	1.0496130588891757	-0.4788546379683314	0.7672905946503439	1.56560986018281	2.2161346737900223	1.7323237200357864	2.121445328315368	1.0069151590805638	-0.43746651177752716	1.6840589650345639	1.5552075485091457	1.1433542901915696	0.8153858299525429	1.215275946838271	0.5274993031505748	1.5092289749403305	2.2658124287752615
-0.19957317287839532	-0.039395252640753504	0.830482198263384	0.47602123888686226	-0.2628039034346949	0.8729691588726204	1.1265991353144156	0.2540559739679933	1.6550207840271671	1.0761541121077023	1.6209063817621705	0.9824757697173729	0.4356979935967985	1.9889880289536666	-1.0034664421338975	1.5501145284941962	-0.8702709898715566	1.6397345114568613	1.086583093576532	0.27517268945248496	0.7080502845679759	1.9279054224263072	0.6732690416553582	-0.5784888034524415	0.7059575741251595	-0.3990460820621367	0.8777229930523092	1.6008907968530048	1.8400428087811425	1.8422189931121953	0.8570515523648948	0.1253245926071846	0.5935847412198987	0.27300624630945347	-0.6420225708470452	0.7036532869611802	0.4326531609089607	1.525936776560859	1.5374501506424467	1.6918144505972212	1.3247176005177257	-0.25324502507569496	1.5805499842290058	1.3941005647708848	0.7546354183376516	1.3937000657615972	0.29961244178917235	1.0859823857644098	1.0569562317647787	1.2394885722118623
-0.2859304907935842	0.5940866907682963	1.1979772978793888	0.42437188196736364	-1.3600034719279486	0.9809947925377741	0.7787820041124319	-0.46153225442092155	1.337659450447554	0.8560660605446654	1.6232343490319445	1.285190966908933	0.9141852223474758	2.4775116135292725	-1.3403800033846895	1.034230278059013	-0.9565079596230773	1.6146789638578156	0.555502153126971	0.4567439193087808	0.5928624600222413	2.064146428319127	0.7331365282299431	-1.0547275669886005	0.9413605239764045	-0.7730321442450192	0.4400315307165215	0.5540929676491344	0.8597169265294794	1.6161036224232679	1.0274692314883107	0.7254052477130027	-0.46085093627247153	0.5435074471504617	-0.43461260826221626	0.8887990757317618	0.12228772418851566	1.0690506411866723	0.6484127761677909	0.9635375558294567	1.154753959560547	0.39056933549395856	0.752600541327583	0.8007481295530378	0.5132651613100434	1.9470871845648836	-0.46227564919490377	1.0275931328902785	0.7401856740005864	0.3367969172796382
0.6784058905687553	0.7710274255372255	1.4081142752362017	1.0678026847756492	-0.7509711303197136	1.632868912136651	1.2029121827652918	-0.4744478331939582	0.9947289715907233	0.9320472486307024	1.558902195506078	1.5949203748298875	1.5205802880561587	2.0149367670124114	-0.17846573843493943	0.7244884144711634	-0.7084215527675857	1.0173699585617406	1.2733947008768456	0.6882063473826349	0.6457733571861458	2.2920052234865715	1.1080544009201887	-0.899120442967753	1.2362676810195086	0.1381912747918122	0.7148780545703156	0.6428914558967006	1.0572910061512928	1.681832326469652	1.3894199475588038	1.0363002736965203	-0.010129228781181228	1.717416532774274	0.3570656386206409	1.4717564502731482	0.9466244625041782	1.4018355315391882	0.1525445885294723	1.034633252351994	0.7939088997340757	1.2384174335620917	0.11168499319973818	0.7042560484971724	0.7358864799097385	2.084013756771454	-0.2786487309413708	0.8542159606884299	0.8870668761956126	0.5091162866053041
1.6618487028744315	0.7307146270949749	1.6475987847184486	1.6533128226335552	1.1462282304017393	1.8521495223009983	1.75975362207507	0.04332917490932095	1.1554003825340624	1.1162583473950538	1.707021121720584	1.5958329447754367	1.9080240760393996	1.264187176174236	1.6276963539232696	1.1390733042712786	0.006551545656061729	0.4169639387627133	2.4707218880611572	0.8510909137873124	1.1172062262591356	1.9318230281048014	1.5405479310314731	0.03652200776960686	1.5159578335618276	1.471394577699809	1.2533353261994822	1.1596646746324515	2.260622731846144	1.7415771409719871	1.8128404441663912	0.9119511710510328	1.4751435608394674	2.4286141171848508	1.273998948717944	2.149555081866831	1.6332046307834795	1.939690786567253	0.6834753560941152	1.9520038006124243	0.716990907057435	1.9073205394603239	0.42035796666875436	1.395892053540395	1.240422884574263	1.5960281763518764	0.7378214618966848	1.1770871008822257	1.2644329215021666	1.4423300409691933
1.548019770540861	0.8734235663628495	2.095931130103332	1.3841213472638085	2.5255922953851937	1.1936397615589018	1.5580854805011233	0.37270358715923874	1.7050377139096635	1.0158886091725743	1.9408371704473502	1.4710817896735913	1.858960421749516	0.8352142247014288	2.4673165624207116	1.9701685289521096	0.8668467577908359	0.315814528016533	2.7729972576075674	0.7866854356128931	1.8184207884082062	0.6697870197046524	1.7290232142226252	1.1148436639975123	1.6955201521660406	1.9509938316451922	1.3839985098814007	1.0365396291183342	3.0545083435038234	1.4283646508660421	1.977487847505333	0.6757680088777609	2.4255698153092915	1.7895840202309785	1.6114025347726249	2.370553824060433	1.0701809531237323	1.8050963187578923	1.8457138969762603	2.724512521275472	1.0310319556960592	2.273838442875439	1.4420126356891563	2.217075196979088	1.5408249730816566	0.6892624170245839	1.6781608982791185	1.9628056405517211	1.4470367757783285	1.900569123065521
0.5529889581026877	1.1520384629395104	2.6395238401919925	0.3824604019214825	2.3040238380241203	0.4560405192465067	0.5409800939049243	0.2507473431497774	2.008811891571511	0.6728979309973688	1.8627827308084088	1.704301839211127	1.6121756126168407	0.6832577292584645	1.8198508343784976	2.384846248920492	1.3754527661166769	0.688809213756526	1.8679157763532517	0.5577081636984546	2.344496522939618	-0.833633211293559	1.7434351552617007	1.5676508361778856	1.842253562042255	1.4977089404961939	1.1221081120829437	0.347661379957407	2.492254765271244	0.9116837546141912	1.7540715755855176	0.6812080175757415	1.9927828778775634	0.5195014897429137	1.231497730441727	1.880722424140993	-0.08951903248904294	1.0257294145271958	2.6969306724064133	2.522968733549842	1.3511516072480765	2.494217119897929	2.180501067158248	2.317469966466067	1.429420853196239	-0.06658312567316743	1.7767029642750916	2.5447402818756495	1.3625451686789574	1.1519212419985623
-0.03038254384980635	1.1832953033619356	2.8506539858260886	-0.44932619900118786	1.2823183888537975	0.7540059904223533	-0.4048246791232767	0.24186975345946798	1.6218175173988894	0.6048267324423795	1.311375033603402	2.3582549925866156	1.593754886401302	0.4025487584375113	0.6839747079435851	1.9501057554572152	1.3203835934056984	1.1070324409641157	0.8110077639340526	0.46424944626879905	2.457510816359606	-1.4325085767922479	1.857123768700478	1.2743987402620975	2.0048381796529493	1.22380898094918	1.0675866890970123	0.1939179566313623	1.1295315193602913	0.7291453495565543	1.3982233398466828	0.8550592396273253	0.9163712344901127	0.07037172108436192	0.7451182707027467	1.022909565063918	-0.13307344784948166	0.5518542004552178	2.6729262177026425	1.5904074481933013	1.2715926934401716	2.646112443957807	1.9600988693648322	1.610226735293814	1.1861758162887575	-0.12894663328168618	1.1470222932774188	2.3955407896722885	1.358114654432361	-0.15017482154166004
0.5088614401504196	0.8683349598797234	2.3115943362438154	-0.4675523170116302	0.956108519790818	1.9753652432091362	-0.42851547203363854	0.9320592300704954	0.8199039228629075	1.0729325734664503	0.6455114765449307	2.7331671055206654	1.7358207570959252	-0.06929127672948479	0.19603181442231862	1.1374977884288906	0.946689967512528	1.2708531554178482	0.6362947162349852	0.7498297073623411	2.1677576844605846	-0.6578867139626979	1.9761835829378611	0.7875607342832791	1.8735242138479329	1.7885053074148656	1.4337073932563456	1.088837129207001	0.21665097267271688	1.0235901632400357	1.2693117892976775	0.7963478998306518	0.4328378832687625	0.8195600480174391	0.7914811120324514	0.41235336255349175	1.4480960454436604	1.0499330259691735	1.9898172697271217	0.8299577877717302	0.8900384059449828	2.4921013055551358	1.129384036476419	0.8603010923744004	1.1031297226317334	0.5638258084177719	0.5311223808339031	1.7328864626300151	1.6944484022612543	-0.6812242681975822
1.3310138586800677	0.6075784841945463	0.9952914956978685	0.03154407286826017	1.520545275993114	2.5954958195871427	0.35005328086797843	1.9388125679654533	0.35790608099455123	1.5132078711723989	0.4221042926762277	1.945283175300535	1.3144520010143574	-0.29668079749102244	0.28044363010466616	0.799691603051603	0.6988607605853169	1.3148422853993573	1.05467110266714	1.3219552360736317	1.5192168936164452	0.7192226120771233	1.499577501402035	0.6454817101759949	0.8691302704602718	2.3026206175760704	1.5573350432007529	1.9808976615310494	0.16245830541647638	1.1716795901145072	1.372842289657741	0.27325277580338764	0.6487935235016355	1.5728538418775253	1.2613862516739849	0.29749293706175944	2.9957778502765433	1.9814775346133882	1.2461766820547577	0.6776568915339177	0.7428363425355977	1.710333910629305	0.6136316027704676	0.8319432762720358	0.9474582091913428	1.502556540080645	0.41817215523164986	1.2148488565719109	2.073684832516182	0.035971560148819484
1.032884579059426	0.7620587573605855	-0.657421365535664	0.24664165119434084	1.6130240811426388	1.299850046349591	0.981422099541548	2.07316932174717	0.6694976204224474	1.0120046416365338	0.7742669049318982	-0.11566148151957494	-0.22588159922754664	0.06025297678541316	-0.010194105484663476	1.1822556149678265	0.8097523426376211	1.5282602380310644	0.8632455748842416	1.801465260585263	0.48010286622307463	1.389270998307896	-0.0215908397193749	0.8171063657530787	-1.1603045891842692	1.350683519699221	0.66324581356263	1.32629216831423	0.17449173098035037	0.3722915347602371	1.2820445615825755	-0.5188238754001926	0.4442424352293906	0.9976276709080167	1.4050192394395788	0.30083284181790493	2.4145388723980177	2.1399652484104257	0.7877167937454831	0.6625061415059902	1.1761790566342636	0.3217274598527062	0.8600320044996705	1.4432380000681007	0.1553422619103046	2.0068455124441225	0.5683610907125768	1.088086524213647	1.8216591872725096	1.0554934625140968
-0.6069200665221988	1.0754039807538884	-2.022940622703007	-0.19113034606409232	0.13018891195175838	-1.3854253068165017	0.6753979996875021	0.6268024931828285	1.3270900757067814	-0.580213515998674	1.1797583445734652	-2.5017805152469825	-2.3138148104212846	0.6904379401076022	-1.0401227981107088	1.5933443243333767	1.1092841110670442	1.8420388836996002	-0.48667393826651856	1.8286863628176848	-0.8655799332543036	0.731756288449101	-2.1326274027992245	0.8702331599489942	-3.3544554564118436	-1.0563350592355063	-1.0218908804614506	-0.9910964192250249	-0.5863113347250728	-1.3927116653910334	0.5769191830327274	-1.2041757769351993	-0.9743294545935559	-0.7745429943784841	0.7118722474389351	-0.1550547815653183	-0.3494359695167199	1.015657332601858	0.4957211820850829	0.11184778447477463	1.8508830102989131	-1.219151571155413	1.3724171153477005	1.8223020162451373	-1.37054333952944	1.7438416120047886	0.4200917117679868	0.8475662317183625	0.6070287224278195	1.0372762346797435
-2.289685023367618	0.8802828465410192	-2.671553779214233	-0.9255691846586093	-2.179355815401994	-3.4358004454223585	-0.4868559766868871	-1.674787190914473	1.3580662246905775	-2.2393502006178023	0.9164386571886732	-3.9512686782706536	-3.4709901552865055	0.8548699243300768	-1.9717603690319818	1.135948478175625	1.1821713398949805	1.7353471949704566	-2.1339611389420527	1.2913194311448608	-2.1234221014748886	-0.731460008646366	-3.6237389156717508	0.5403901180859861	-4.259430831807588	-3.1244350508069516	-2.2889317654668577	-3.281622800166222	-1.865588916845615	-3.128321936184162	-0.6669577334687894	-1.5895057334991975	-2.8539372666809544	-2.3079035606017495	-0.473549755875205	-1.188017811484247	-3.0647568256533138	-0.6524862104923493	0.07783944282567212	-0.9527466033849775	1.965775860779385	-2.378020698059808	1.3019024609827505	1.1726346397919778	-2.8574609779339406	0.8735018389255979	-0.20827111693277517	-0.12866384974779324	-1.082942682633096	-0.31121951742329673
-2.668900475875637	-0.10629032848972275	-2.5468955374780813	-1.4782142561517855	-3.390183694065712	-3.3783356602734274	-1.7978514278308502	-3.222887045370858	0.1729268718212861	-2.7073500539335775	-0.2439300811281067	-3.9158737026191024	-2.7634334166115933	0.14564058342327532	-1.779743307019999	-0.28564598895103654	0.7032235174647405	0.7418293047557692	-2.769025206922124	0.3041835718102622	-2.768050885146404	-2.0355884116655725	-3.587633489269616	-0.03614868359233216	-3.1184155476484396	-3.146312923070127	-2.220670516811216	-3.7872117618312697	-2.592825405046312	-3.6773105331437166	-1.8814381476712014	-1.701868047285175	-3.609949290685558	-2.525729345940488	-1.320875375051571	-2.2848259354007743	-3.570446761395874	-1.7562148522457868	-0.5666105331596393	-1.826341225317806	1.0033656558380575	-2.9138432453079814	0.3620907272071037	-0.4529999127350573	-3.28845499825731	-0.24529128396975225	-0.9811067523095218	-1.706574310372302	-2.285685519549889	-2.0072950902591034
-1.7998643569144093	-1.3982793152573831	-1.9045650557700975	-1.8706737812635654	-2.5705665075266206	-1.7651196285421298	-2.6800211057304044	-3.0383754940012975	-1.7778920656911394	-1.8233574944212871	-1.8107649879211698	-2.875707248510042	-0.9331567521280374	-1.1105535047276172	-0.5864369002849837	-1.791951408709708	-0.32471074028398583	-0.9735990342371992	-2.097499640926981	-0.909098621030685	-2.6006474150083565	-2.7209162560269915	-2.2897662631017752	-0.6276448613217553	-0.7620005882116314	-1.425415670373534	-1.2296090448829449	-2.524718376229371	-2.1579495876093304	-2.819275749243795	-2.5042656307771267	-1.5958634659344255	-2.6724992729636172	-1.8365712835208938	-1.427252957545333	-2.806007652209903	-1.9995871648055346	-2.00847338728274	-1.2738686333432385	-1.9514924676369743	-0.7631282714026567	-2.891753879904009	-0.9398925212341043	-2.2020257921845356	-2.4502292500032103	-1.3760295940624858	-1.5420424915092192	-2.9658617332284045	-2.4184867937027406	-2.941433945693543
-0.8488519203838506	-2.270455050919453	-1.1520245837988625	-2.450934890234842	-0.8289024209191115	-0.4466509381297803	-3.0627894003800735	-1.6138974272407716	-3.2979874515280763	-0.7260619780438246	-3.0149089177302617	-1.7628394615550165	0.21007368710164068	-2.2267328907514727	0.37220735249935977	-2.3852779107588744	-1.5819276682515155	-2.617998919897187	-1.0725436208841872	-2.0489247371312818	-1.9795066221499107	-2.987182767299925	-0.9001671236537749	-1.2391348042476336	0.9729451266466701	0.0689465663755201	-0.5898075711040996	-1.1009662429799676	-1.1004547188480334	-1.4870205802207175	-2.4574308871610615	-1.3179212517609857	-1.2205999480033332	-1.4622779781963586	-1.2137547171404643	-2.6164660489163407	-0.3548570358829258	-2.0350295291806555	-1.8052750146071836	-1.5220777122798097	-2.4925853400883	-2.4660131845959268	-1.900973647324071	-3.1742978612929176	-1.2049025384843082	-2.395093425325138	-1.9233892968078241	-3.121679560363478	-1.7674892637046782	-2.98754544060377
-0.5890534711379483	-2.5399028505363566	-0.6891974644147799	-3.2073284434330773	-0.010051765955366684	-0.5713969878618257	-3.1183093608577286	-0.2598891786008219	-3.4777102880322106	-0.6489156956885557	-3.4239973244346187	-1.19484741032131	-0.38618878036049764	-2.7984877923511577	0.1107526161394177	-1.9233628887909522	-2.637226252979566	-3.3929075562365876	-0.7540735142504151	-2.7496076507103977	-1.5256211581322199	-3.0827573223555635	-0.3942630447918394	-1.9927723978669292	0.8518127734597346	-0.0929783279728783	-1.01822366757047	-0.829836175255808	-0.46176266025875995	-0.8753250919693821	-2.151853157765194	-1.0626042861786626	-0.8746425033737417	-1.936354840620622	-1.3701622487360554	-2.172708884373764	-0.12035728724652088	-2.397758133316831	-2.0418137679339114	-1.1971878347421674	-3.4577290636263367	-1.8056599152951034	-2.284779333843557	-3.1338014462427464	-0.6375351445348689	-3.0894424721069202	-2.348241673038334	-2.3626905941252754	-1.1270102751810496	-2.832393959581207
-0.6584616365669637	-2.6247235072836284	-0.7385720815448469	-3.5385974514576906	-0.6591796195950244	-1.6063840261855156	-2.87802674855304	0.1895578312244908	-2.50939559877919	-1.6451142891795763	-3.1410783777754805	-1.213795628566965	-1.9842842006023602	-2.8893316909329205	-1.049167783254084	-1.195307570196142	-3.1692252344071106	-3.124396479225656	-1.246847584150966	-2.737912546587507	-1.5900775051624552	-2.8519750789440286	-0.8036600165508488	-2.7522163702397977	-0.7224343908849097	-1.3559829771970804	-1.9925548618361666	-1.4443302106239022	-0.6848335564176601	-1.3416838242888038	-2.073422475827149	-1.1465442874468987	-1.8698354365421106	-2.6112471932492056	-2.0158058355168573	-2.008501085852311	-0.8160081565876097	-2.87074344201677	-2.0267499459014693	-1.3681885775112381	-3.51387455019095	-1.2015138642228815	-2.3532522989459648	-2.5763708575858777	-1.0229512384037316	-3.1726159167744457	-2.7653904715223643	-1.6333639146096575	-1.0147261591939125	-2.8980556168783242
-0.4018376058375528	-2.8578324951709586	-1.1893445210072262	-2.851793143910058	-1.645011507008003	-2.2964491753104315	-2.2427480939210396	-0.0980608802897137	-1.4824896845837283	-2.642094517177726	-2.5217946944776446	-1.527719470980325	-2.968150013672152	-2.706788136025723	-1.9071345837948215	-1.0648882388609635	-3.063620345560763	-2.311221114209422	-1.8569298387485782	-2.0815571964279855	-2.017818184965327	-2.018779711815778	-1.488284247540297	-3.068321607399864	-2.2608560973191407	-2.0928519883390972	-2.520487243532414	-1.7879562003944565	-1.330436241746458	-2.168638344546592	-2.373418578517526	-1.6484064932891838	-2.833855922482897	-2.5954088921259637	-2.538835329008098	-2.194172564319905	-1.0230900039342714	-2.8420390096464474	-1.8892788527434017	-1.8454538134400613	-3.0101809277882667	-1.018577362919776	-2.391245008988211	-2.190055366927935	-1.7231361119171875	-2.603565089814063	-2.809215306391001	-1.60380814337312	-1.2862205954875465	-2.7748177730061663
0.02036066430735029	-2.995402489093793	-1.6041985957283942	-1.2777422085241101	-1.7014721495133074	-2.16472158642885	-1.2637947167921322	-0.5153664687913186	-1.3244216808970117	-2.6684017909833626	-1.8331460365807546	-1.7933416498311283	-2.5975255548719542	-2.3224993739014717	-1.6771135265117363	-1.6117276157633418	-2.387207967345442	-1.622294979741577	-2.015126688822568	-1.2272138811604185	-2.3773822343976123	-0.744249558299197	-1.9106046903713347	-2.6025702546237257	-2.637943704253412	-1.5844289683035562	-2.281986196108999	-1.3773426198279495	-1.734313419948902	-2.3490358340929585	-2.7885575379143077	-2.1439456337161706	-2.366187083847352	-1.792184733034933	-2.270722343655247	-2.3144757974194	-0.3238687655106364	-2.2087027698372066	-1.7422097818389828	-2.190548330870553	-2.388243877068537	-1.3490299212571997	-2.3741993576906064	-2.247392577464151	-1.9977565957668708	-1.796670433474189	-2.2692274771813934	-1.9976710791893744	-1.4560341993422858	-1.8353963093726324
-0.14628035043328366	-2.5673886722034363	-1.4986294407951093	0.38100776341608905	-0.8659456774171292	-1.7378050858525373	-0.22397384110965404	-0.7303369621008736	-1.916451558301819	-1.7932666284395944	-1.190045737322566	-1.7020772078463193	-1.5746162822972098	-1.768719293125678	-0.6427309808695174	-2.141922637937992	-1.333465836062614	-1.3779555410193776	-1.7519267072675357	-0.6762981580477149	-2.3302694560186272	0.36386273322610657	-1.974865532422511	-1.5299940079119927	-1.8877188417244446	-0.6372753194048798	-1.7380805875729988	-0.8230676062169667	-1.662576021757847	-1.5507713282162139	-2.8720828385362487	-2.0101358061257018	-0.5474252921474237	-0.8021319380417208	-1.2166060239464587	-1.9161179783263802	0.32939147102263294	-1.5430516573935047	-1.6112274290060666	-2.167148884183618	-1.9036630972522988	-1.7521391791974312	-2.117610083991231	-2.448486158481989	-1.7007642540407202	-1.3394811313226607	-1.4277344783037977	-2.0011345553942843	-1.2549993368419714	-0.185487416031006
-1.0014400963012897	-1.5723087021885689	-0.7394390694951025	1.41764855675949	-0.1389708266860598	-1.4882848766912997	0.6117290879209296	-0.7144868559697494	-2.272907704614949	-0.7904331330380283	-0.6653692586912189	-1.0434840704166348	-0.9151865227319554	-1.2158943614274735	0.38679369082887793	-1.9884936807647373	-0.1884060323482975	-1.4407672390710544	-1.3508481564846895	-0.5661748891629472	-1.7731243703777961	0.8626238260965077	-1.7315874970148006	-0.4065146604012655	-0.714963915295895	-0.29456699850234996	-1.2617976987668789	-0.763864808678827	-1.290592077316631	-0.32540394381145055	-2.3096732211170723	-1.0784440386215273	1.27095983671989	-0.04058980573192897	-0.04641958498238581	-0.9216560900358466	0.09963685734795931	-1.3291067558017593	-1.4333415499776938	-1.8237495602629037	-1.6124129802681775	-1.5425393208660374	-1.6122456830524756	-2.2911134872410694	-1.1418578058728905	-1.419849222236108	-0.7709523690560267	-1.2171492421006411	-0.8032625007258577	1.2803307699961002
-1.514438008586648	-0.5533040616723186	0.29565284972383293	1.8031667236749749	-0.03485575070663149	-1.0926199061647461	1.2244900138256454	-0.3486211784901608	-1.6029567639263924	-0.11920235588353027	-0.2954692266270534	0.10434216294827993	-0.6745349814533982	-0.8361277097067649	0.9741071476230513	-1.2221838671302376	0.7383487660304507	-1.4620320284005723	-0.9041966942796387	-0.5857224245532684	-0.7607666323059832	0.9394026464180947	-1.0772846007378998	0.36251565766251365	0.4068164597567787	-0.46843282750963156	-0.6067556450546776	-0.9012443179846362	-0.8218197143224896	0.5380741324623073	-1.1233384450588073	0.1269361619201744	1.9650448697617509	0.6606729653438135	0.5928773512615263	0.35322615756723763	-0.4859292913529195	-1.3026114690824036	-1.14016959041738	-1.303196956204827	-1.4532893110657354	-0.46606127316008733	-1.0896371832110474	-1.5819502961518512	-0.5116167061244593	-1.5889274158287796	-0.4140478215611401	-0.059436959106805964	-0.33269572848376255	1.795014705662363
-0.6647725463872077	0.06586544819698549	0.997881934401067	1.9645895622765162	0.008863212818582187	-0.00945346500521947	1.7429603854244098	0.5859269717131736	-0.15268237084312594	0.45628871463995757	0.01936502771719195	1.2642805561245336	-0.11979271367280235	-0.5084428403776359	1.2778586880600156	-0.5484555709091639	1.2619158719518653	-1.1615964217108221	-0.39351399742213966	-0.31818833389862544	0.5356705205088281	1.1303313335677225	0.051424592303000984	0.8299941374564512	1.4147331422735618	-0.2207778010549074	0.5499023055466893	-0.44155839170607725	-0.3692365877246333	0.7642108791407211	0.3215989794087491	0.9144671244209914	1.6344023341674667	1.5296694354178195	0.6627780911882446	1.47275790778822	-0.18440264321366887	-0.7777858228114397	-0.7607458431458318	-0.7344588224719635	-1.284434878253109	0.9655628039921296	-0.7725025328561756	-0.6034272485463116	0.27088801845937677	-1.181635549951689	0.010642963471311976	0.7804955385751458	0.09007859268207595	1.4910300487804822
1.1498554279201225	0.4828455524869263	1.0231351046865815	2.141177746458193	0.6727943870187105	1.4827078657622328	2.1732848304198593	1.9186481945614442	1.050540749216489	1.2329052854867488	0.458697826865774	1.8129910625273424	1.0094240684692501	0.12076155002769416	1.5825730847713522	-0.5467174861906362	1.4478368631801868	-0.46036658160278526	0.015458886137498754	0.3431434742029232	1.7603024323255554	1.631923751230454	1.2981381984558267	1.2592995764653674	2.137558688207388	0.8210330267062947	1.8130786336908513	0.7145937394273897	-0.10336556945120362	0.692242251471011	1.5028678467720296	1.1303434087466426	1.1454824544517772	2.2656778702111846	0.6199446472105562	2.1148129236311175	1.274977025273031	0.4404266200706959	-0.42018295997870775	-0.2650159139952099	-0.9327843460026682	1.917172807047155	-0.6496404315480169	0.19891862697224202	1.1476773527044428	0.0002136821525242179	0.830649777567658	1.069751430469128	0.5039969532535696	1.1347513783152905
2.3076341840617034	1.1407324403775772	0.5395798717472814	2.142971239521784	1.6214438153747714	2.288450470056915	2.3318321530868036	2.8706069136728893	1.2570763226748527	1.8833533009637349	1.0045840075246968	1.4770363553005044	1.9124131029768328	1.1426188191113666	1.8829535673652136	-1.0721707474979498	1.5370202918489113	0.4862062233411214	0.07706458388597574	1.0997431423623447	2.4095982417110373	2.0475390265628	1.971143250551805	1.674178251484426	2.077742223126559	1.8309810162273787	2.2424780865293332	1.6818179565193976	-0.20561359874683272	0.7403295660833041	2.0240796390876	1.2097682190406995	1.0443631981430455	2.256567087544069	0.8131399325468367	2.130883894216203	2.646841238523256	1.697369224607272	-0.20737800565589876	-0.02185685669953168	-0.3335673002438899	1.9962376367487473	-0.5282389319222672	0.655653949213128	1.6569445033288308	1.4341572325173764	1.8256726077740624	1.11301544811895	0.8248896385429273	1.2097463394278962
1.700271575498128	1.9461914565226037	0.0028676433931517625	1.7293370763501934	1.7552653771102695	1.6604239055666439	2.056532756396398	2.6429755462790157	0.7046511405676943	1.7169175938337884	1.2892880647018998	0.5872214747262918	1.6489204823041999	2.057999932144347	1.9712492147340746	-1.4335515002259256	1.6674600988075805	1.3089104020506368	-0.1345319961048177	1.4984401659734108	2.1360594027517776	1.8571183369504602	1.6548983223505087	1.7792266390357767	0.9979067729879527	1.7286373947224163	1.4049141766474846	1.6098895618579512	-0.5626665028859312	0.9156765391829057	1.814551725240937	1.5433236732680533	1.1714907749087689	1.3137581386608421	1.0974275518046437	1.5544420863249702	2.4834271913348513	2.1149874824559327	-0.06815722152367591	0.028707355864862737	0.3488668462247297	1.4956663804198491	-0.26207659028723435	0.953428198723391	1.3347607519236127	2.291528579347959	2.381942003805319	1.201633570954868	0.8231921730147792	1.4552072477272646
-0.011056371530995554	2.1717392291018083	-0.28244576142469807	1.0228911203056337	0.5775872183882211	0.10753203029690626	1.4041572912123816	1.2657646713640616	0.24031428565493643	0.6111331642855995	0.9063585574928208	-0.19666952005605737	0.40108206770261823	2.15837568052425	1.748305555517567	-1.1364679028563067	1.6696818705770182	1.5805501389561605	-0.20596510402934484	1.2501488049867635	1.1096841481602624	1.0239901712594535	0.683455068345093	1.3357459570498837	-0.44543118498194495	0.463493550369981	-0.02037674490637335	0.6917018639873953	-0.7158143642031427	0.9158246063603749	1.1119205137810917	1.9749910178179928	1.1834965693884427	-0.046627305566178945	1.0608826305571488	0.6484534070028695	0.728277502029071	1.451075486812778	0.10701216803962951	0.07591180784547137	0.8029142482955323	0.9014304719985878	0.10234113081070687	1.2770152708114708	0.34755650889074036	2.09494253793589	2.133054200535334	1.2137592209503825	0.36970216212171064	1.3184660571240567
-1.1330664444874885	1.3043875092859076	-0.3584437926978391	0.40260710372305136	-1.043661352807546	-1.0771209496228435	0.5988186061946331	-0.31942481153782076	0.34505103756732164	-0.5899423541677926	-0.03787378197477248	-0.4192253624790325	-0.5746398501288473	1.30197956375216	1.3197201521594757	-0.39965977876930775	1.2230025058681164	1.1249376505548216	0.09130186168633653	0.39591930414440923	0.028813322677445442	0.042390946355821066	-0.1013300140470416	0.5181003860778768	-1.049938763424907	-0.9265141475165696	-0.899498114930705	-0.10901699906739094	-0.34002091703364246	0.6290463678017238	0.2823258815316501	2.0496319160365073	1.0686427631644855	-1.0928874737496677	0.5568779213534928	-0.12509965402598552	-1.2470247109129897	0.2534219599465986	0.27800429316873443	0.22363643642612482	0.8349667456108135	0.3427649989957062	0.369581471270265	1.4690578934085148	-0.4950179157890024	1.035763773050533	1.3277964874448094	0.8635509301900381	-0.3602888177727912	0.675456715414338
-0.7953349703141946	-0.15725887413155684	-0.41148010268200313	0.06194299126907533	-1.6971418692151075	-1.094754425029969	-0.14967158329584565	-1.128302124096827	0.6937435359675144	-0.8151805519525777	-0.7991124680822072	-0.10216684469613649	-0.30443477181514067	0.18429689536384533	0.8637275231159923	0.10164903271776467	0.2813468803180151	0.24988134486443883	0.4485648964858847	-0.6929983197307111	-0.34795049502538905	-0.554775681572617	-0.08589550921476151	-0.17985110165450383	-0.23790596132390474	-1.4333325719309207	-0.782555950528005	-0.1917184803315805	0.2871065999972304	0.3733320347162576	-0.33479002177230655	1.6469251659709059	0.9984471037902192	-1.4616560343885938	-0.06578798845755046	-0.3461568636895599	-2.0728695424326133	-0.714902166323982	0.22587977427749045	0.3283996116626586	0.5596832530058301	-0.3239217068886212	0.35265535741116355	1.184385707517103	-0.4767294812744264	-0.2201254844535278	0.5382427951894877	0.21498818740602907	-0.9778447774903677	-0.03385723710888145
0.2536638795316042	-1.010726383980642	-0.46546917098135976	-0.15232158653334163	-0.8819028546714243	-0.24558129239894866	-0.7092937769875403	-1.0032371956437856	0.7061062255233446	0.13875082639084632	-0.6151634002272346	0.4262153829342867	0.8797611599081044	-0.29395453201604493	0.5248886250344419	-0.0062412879209921	-0.6990547778996481	-0.39555830564175015	0.43535764484562184	-1.4494846539089408	0.21303243896114027	-0.6171583794235538	0.6347654794755455	-0.37661017570979277	1.2661543873839285	-0.9676585016591903	-0.1613870193796116	0.15059181833939742	0.5378089202347581	0.5515524716925815	-0.4711603527427248	1.1564372977178026	0.9095248211835846	-1.1841191907034414	-0.2668884890019839	0.04103935478667164	-1.5741483993867305	-1.0370135414371042	-0.1660922588249474	0.21849043725384268	0.309767043753895	-0.9890985761762853	0.03818443938227562	0.4179405411217941	0.3491653566580023	-0.9724908792952639	0.12286555321578836	-0.2595911484995384	-1.1544251233494454	-0.30256790806863576
0.7333637124906599	-0.5218923111873518	-0.34722167134881504	-0.42789969230266106	0.5659828558956647	0.6740525504768733	-0.9639396195400608	-0.541914517528297	0.35734251680135987	1.4026559197699382	0.48004018270546817	0.8608629763966018	1.8423365904810671	0.09573968310142705	0.39094570753291835	-0.3511633566525326	-1.0718485756775962	-0.31973322680035055	0.19321382893603986	-1.4017807065938515	1.2424925483424625	-0.3311236920938874	1.4538966719167623	-0.10236675841735729	2.1302692851145304	-0.12820132135126297	0.34245182348103376	0.36464125294597804	0.22784893528943762	1.1318970312864942	0.02419505429514631	0.9765570473823977	0.5394216843570212	-0.37367079586097973	0.1913513187834117	0.651038561518767	-0.5658279043031054	-0.7016408692652587	-0.6116856980150985	0.0577706524178196	0.36021633188247393	-1.1366567211728755	-0.3228874596109137	-0.25659141942152675	1.3005314248872615	-0.851811791020673	0.06146190848835979	-0.19027277328884531	-0.7936990402351348	-0.024426660168117127
0.3629514353282192	0.8439742427124073	0.056376288020385204	-0.662936823450476	1.4550831760144933	1.254720789920859	-0.8262866085477533	-0.2873343728257122	0.23207974288990446	1.948909721685999	1.5647806178026185	1.073969437998181	1.955438129550157	0.7581865905021334	0.41827332466826306	-0.18812803839287798	-0.6086191345324166	0.38648319106993045	0.38585096225476756	-0.5280232075335376	1.9670154155115493	0.070804236410366	1.8262929637809122	0.3032440028508325	1.7652945277407677	0.5760981079949891	0.7091375798485912	0.4459609696367193	-0.05196441498503456	1.6039457492258562	1.036513388993625	1.0100168634262792	-0.1110429792112202	0.8114968991213648	1.0526396136419294	0.9714433950960493	0.16936305877380714	0.10156498402163341	-0.5461919595934692	0.29391139560573537	0.7428453152297384	-0.3955444833293872	-0.3066808077960317	-0.16103027889007798	1.8047072879426156	0.023199076222580276	0.20757981440514425	0.24079547860580452	-0.014311197089217378	0.5318431541915086
0.008104049642669546	1.9501066889496832	0.5867379531987362	-0.5825151461566598	1.4098688836463191	1.5882422927596922	-0.3718618155286757	-0.2094455919306115	0.7529763770709074	1.5906589696182645	1.6799901119866454	1.0746387363759844	1.5970813141422202	0.9843667495135999	0.3528193838095788	0.7757789991111252	0.23994045745012693	1.128577596254882	1.304131542432935	0.6417419307923324	1.9321595723358105	0.4358420286300105	1.6383931978133965	0.5222583718763051	0.8108220944588119	1.0296254365759137	1.2648995054936703	0.8140780309786578	0.3925049007461686	1.5069935002760448	2.082531250350723	0.8146876647406583	-0.5965132358974621	1.9258755475749065	1.7996634901076407	0.8059170322059038	0.43943176625059815	1.049309950080022	0.3034492478709648	1.1025935429142035	1.2845923543727094	0.8590123586101767	0.36057517890492197	0.7281171413658684	1.8575923306083506	1.1182776213821268	0.4946292718530522	0.4838007540752974	0.9130200418651275	1.0326807797508846
0.43339361038555185	2.1416283112991756	0.9226287319531928	-0.12022707678368189	0.9760352536534626	1.7454224166206669	0.12613371169068224	-0.017700965943900537	1.5437815117121692	0.9997695023413686	0.7849880393020967	0.9538041683704644	1.379038568298112	0.6819741541122778	-0.10997113136589454	1.9873074019276575	0.7607536796605107	1.3441305947268987	2.26561170077881	1.4097502099800256	1.3094748419307805	0.6229192359251383	1.143747226511311	0.4852803312113829	0.25362328183414073	1.227525639900713	1.944378296623911	1.5115119436695812	1.435471317567363	0.9344711523458336	2.5185895088330725	0.200961597672949	-0.472263508058746	2.3173711679285693	2.0191513323288315	0.417264622554206	0.3837253738364683	1.6832041354394875	1.474329801098216	1.9871932350358636	1.7535024929393044	1.6964281509438692	1.4510847954258899	1.626306905429223	1.7683819061799575	1.791772826452015	0.8397362510234921	0.2430510463663658	1.5968773532501757	1.24674774604626
1.3154779418102724	1.7312879103894365	0.8951511629498997	0.47142566640225725	0.7733956271621015	1.5358152663995024	0.4089935125432732	0.2597917629898237	1.74683422692656	0.8371113683686575	-0.20536406787191225	0.8625753262820385	1.272691912001689	0.3381994041272394	-0.9452705362081134	2.5463317221573702	0.6665147473025546	0.9865547500839684	2.2510686157817466	1.5165945401574976	0.6492435532489308	0.5168769225385969	0.6756509882211301	0.361030022248504	0.28672125398556164	1.0883973595425842	2.202048444537311	1.922585938679132	2.1494933996537746	0.42751613047063236	2.03143090388533	-0.49564799203882826	0.16570007414852478	1.7266107845624645	1.5833177925824495	0.23501460961621318	0.09978687507293067	1.651790231669672	2.0378197673202516	2.164962334737227	1.9572622187417856	1.5242981071956834	2.2569568557846305	1.693926101434115	1.6562913395210712	1.7185477732964718	1.0236749456835736	-0.18432043320010968	1.6482093539120137	1.0276906532785661
1.6843422148439038	1.3951404098985694	0.6499268877159738	0.9195827969093672	0.81945507536083	0.8799870155900976	0.4747479347049886	0.2661750323757365	0.9722620688296639	1.038949040141471	-0.35606922835927923	0.9166487795034667	0.7887621595024752	0.38131232180647295	-1.656409028031986	2.1076177339251125	0.32331593352353327	0.5042847129307262	1.1488049698229146	1.337481708555337	0.33989173312007975	0.19263290667454414	0.42300487944787196	0.40032444938118983	0.2561855715255153	0.6670276158561407	1.7273712395676946	1.4678431730799526	1.8503029960032091	0.38262030966920396	0.9632775695615029	-0.7889565285684265	0.7415210364159092	0.7033343333435478	0.6238223161429525	0.4341800768768459	-0.29972939777381175	1.0894167882945116	1.4569066190698905	1.4326556839081819	1.7966201683808434	0.6874535430799791	2.1432398504425842	0.9370750389608078	1.3680222645862963	1.1176554014210451	0.8653639122544258	-0.2354507180245739	0.9645098657166433	0.36988976691474235
1.1136210021187136	1.3263910872376885	0.47857013592404063	1.1940611213249221	0.7130780784104669	0.13626354283082776	0.5133851634820134	-0.14103143722188094	-0.2147447407393268	1.0056232612397613	0.3808148594549261	1.0387087330501703	-0.14241093949587905	0.7530137292243794	-1.705593932818759	1.2289861585649506	0.28304310664720556	0.37078735653115924	0.04078648157878287	1.3860054149438779	0.284751716335087	-0.05145030177289237	0.3634026671861972	0.7517344320685231	-0.3463488152245715	0.28667100074216195	0.9389117581240067	0.3697995241212126	0.929159842189861	0.6574870153529316	0.05508813142727114	-0.5659004468890261	0.7914013143569838	0.1344385860003279	-0.5368073999091774	0.801603401153322	-0.5212604961271664	0.6028298210758569	0.19246798686905217	0.4937773424892165	1.3414752192989357	0.0637837518489161	1.198363214394995	0.22732345820392724	0.8234091543961803	0.5314482312062616	0.4998111807902407	0.3023589669829718	-0.05928367310469163	-0.44053530485779435
0.1523409332958048	1.1431242473723222	0.5156141248190277	1.3588559688453532	0.25202781376717887	-0.2174590846383152	0.5766952403862755	-0.5928746537268972	-0.8426034382235553	0.36561620832145997	1.2211596229483013	0.9558097725053167	-0.8778254653154136	1.1054995061327728	-1.1346023753117087	0.7770858444903262	0.6575312351557007	0.6382044074233978	0.028062423538179948	1.6463925063248783	0.08973174400147423	0.03162128868359368	0.32298670661705536	1.3140993347459422	-1.1532154227337112	0.19963674051585462	0.5071256993994401	-0.5361910390041129	0.41987426285949025	0.7976237273634104	-0.2214622667182098	-0.14150013808649414	0.3667802374030919	0.2794856893113807	-1.4446314671271674	0.9825959719195213	-0.3172489631768459	0.6804305867361728	-0.6310939639946999	0.2539007842971598	0.8628844542050244	0.12110340522432647	0.2735439746746422	0.35084985123498363	0.22621760327314144	0.3119691573875764	0.29721895080805766	1.0520338826967208	-0.7253755482394576	-0.8927549104374717
-0.42152180706580705	0.5193857849304226	0.6274677112871017	1.2696582765711155	-0.3293544638157906	-0.15960052838884564	0.4308600916385721	-0.6197554237353128	-0.5110716485359669	-0.585488485581349	1.4069225031380548	0.4675929299309997	-0.8006712108905267	1.220342886474022	-0.6003753730808352	1.021854540269174	1.0263151020488421	0.9149129046680244	0.9417862511714621	1.542905727298512	-0.4407379492557388	0.3358912422464027	0.12973642504541405	1.7189512109088936	-1.3577382066423407	0.20555708608347914	0.5103454293968089	-0.716652576501417	0.7914904493236065	0.564539693586725	-0.06788461601330732	0.12010632492916969	-0.1644317508020332	0.4860351617704761	-1.6804816315413669	0.8170547127361968	0.11065519221525004	1.119871573984419	-0.2447751322504725	0.8279698875030441	0.672369953221821	0.5195933957230089	0.2292668889605335	1.1190771400689048	-0.16480335739695975	0.3159829210854959	0.4077039721256265	1.3955775651646705	-0.5897487797147426	-0.668925117817481
-0.48017782555584604	-0.33642812833189384	0.5861725053280534	0.6571711759762354	-0.6844045662291384	-0.11970772953172175	-0.1340855870715527	-0.248506646133108	0.26379619218204076	-1.1970913834555355	0.8756819543436022	-0.2640780573827315	-0.1139283222074057	1.090370845434947	-0.6623497815198012	1.4031562086619291	0.9352690747821754	0.7428911462372668	1.542980784061139	0.6495265271053143	-1.0217854984976706	0.48952154170274687	-0.22046223610935048	1.54120572001872	-0.7245567493458188	-0.11690175188112296	0.376555509876927	-0.42447273933334867	1.4325490186092495	0.1388751995066101	-0.05489262476159944	0.08979691444775843	-0.5506710572026766	0.029107119229516094	-1.152604998804398	0.43350534978043775	0.19608503221794532	1.204237993047395	1.059833842206825	1.4269474124617623	0.8185672684390625	0.6530111039000122	1.086297911054031	1.5500196434510516	-0.35382625440715476	0.12941434022737894	0.5019171017742462	1.0146373389053578	0.1287906577681577	-0.018353979414017178
-0.5016039655286987	-0.9131124085837466	0.320967344342794	-0.4022325560508881	-0.7291459490849403	-0.33718519069934	-0.8825716212720575	0.024344672425679822	0.6469959155944126	-1.1050904799310257	0.10486480195155042	-0.781578248476479	0.3734681620891624	0.7108587776434252	-1.1240991547343229	1.219741970925207	0.3783634977574304	0.017560249291768953	1.0244895653818602	-0.6868337424406908	-1.1479878527618974	0.2805156239741979	-0.5444479181443447	0.6551699406466549	0.11184569554264569	-0.7538322322830658	-0.28624057219157467	-0.21037148656405072	1.4422376857323265	-0.1640966223855221	-0.4440554637900757	-0.19182351220883861	-0.7672004660408879	-0.9137178419342532	-0.2639438636721054	0.06607817781988747	-0.34661524413226297	0.5161752748135964	2.238134391389032	1.2885568950407893	0.9645219167576381	0.3942685504890798	1.9922844414986647	0.9364969195538942	-0.545176811748761	-0.42894066739355424	0.1274197054082662	0.11894436097312017	0.7406758072104671	0.4075600541186486
-0.8181703799506438	-0.9556504437386135	-0.0016862984508005932	-1.2834648410482001	-0.6266492585084584	-0.4667916411208846	-1.2008768367170268	-0.11774503981122034	0.308322435519944	-0.5179987403309804	-0.4879580668631757	-0.7565148420021	0.2018245203175658	0.05588628746954644	-1.270807810161794	0.46522085119378803	-0.2665145227722288	-0.8923761503901386	-0.015880792725705216	-1.6107597745060176	-0.6549409480268934	-0.10180244489119215	-0.663946576358837	-0.5762690176968474	0.40693275344667007	-1.097849571615752	-1.0949371510934358	-0.19434431281697023	0.723637544233342	-0.23244993305467546	-0.8961616676235558	-0.6447471298610106	-0.8158662142343244	-1.4044638198588992	0.32758119094914195	-0.1635303784952718	-1.0852225476804702	-0.53771810298146	2.4708073293775663	0.558024760560916	0.6860171263334643	0.14126083582157134	2.0888481170402335	-0.3816503278828017	-0.7878546543922071	-1.081139745711729	-0.6926936355874455	-0.752275518324052	0.7245182005472702	0.1702903501852848
-1.1975036223122661	-0.6398478859364458	-0.11728753985079196	-1.3282648003635447	-0.5108713052460883	-0.04320736163439151	-0.7151198491244372	-0.3789503944727346	-0.37956377735701413	0.05945640951789867	-0.7999204502952219	-0.31705321142347026	-0.2586653500633825	-0.6557268695112103	-0.7664735543889694	-0.13360153075110412	-0.6929410285003295	-1.4044384032327082	-0.34751071547123763	-1.6581983404878309	0.028068025501352453	-0.33171535251362777	-0.6156206931905291	-1.5253892236084812	0.14526070219086035	-0.6565540367770574	-1.357785368981553	-0.05808967981934051	0.02920968785096641	-0.14387721985220445	-0.8772734459072303	-1.069899749330693	-0.6568310635185282	-0.8904064781632188	0.25241278159683395	-0.27968679664698365	-1.2671977137374697	-1.1316451940004444	1.813881737674434	0.06643453205054826	-0.040316916596777434	0.2033468819100111	1.358996461943109	-1.374180541292141	-0.8438347457505407	-1.36716205401119	-1.3871912230940144	-1.1013708291431306	0.1734688758638737	-0.5469075295726982
-1.213867859860834	-0.2474496548366177	0.11848507352077045	-0.5948341211486633	-0.3536224438114005	0.7675155114985126	0.213725300988553	-0.22001687908339138	-0.8339276663087143	0.29557308899647533	-0.7871256708362369	0.10915206633430977	-0.36192607812615296	-0.8983719615273861	-0.09722837036788995	0.07014964479874262	-0.9228831053424172	-1.1664826390828031	0.32622828058556913	-1.220198276892173	0.26740915201850834	-0.37481177464231336	-0.6046676103963889	-1.7792221535668613	-0.06487516818037709	0.22050359278448114	-0.9793865006977917	0.3331447457361215	-0.04125288307315879	0.05912285595773578	-0.2683649984777519	-1.072792904418131	-0.39464001359009754	0.06821682669654601	-0.2320883810345918	-0.32606249121358755	-0.6404267779342313	-0.894512729450761	0.9385059888726809	0.28182828785923497	-0.7104597074063358	0.38777937597314227	0.5315013440272967	-1.366113186947014	-0.49274353220565553	-1.0837143986104325	-1.4476567763098058	-0.7438032962219288	-0.37641458747137957	-1.1760650303578233
-0.8092963277228631	0.13555916573234433	0.5930533246679974	0.10276088014507083	-0.09840217820123	1.184318491760357	0.7655596008993316	0.42398262636456724	-0.8028801381859204	0.23475329691999786	-0.2743022982694617	0.2558100503835357	0.0013394678394728877	-0.33309046678377	0.03938285178248243	0.8828412092869218	-1.0941628288831777	-0.3575599790442206	0.9680805595716602	-0.9872976635566578	-0.11210244406074182	-0.4920385520339257	-0.7239691905514585	-1.4146671305947713	0.16186711776237894	0.6257686811563284	-0.5600375833554494	0.6206347113133108	0.2208745209147651	0.39209239731549117	0.5162615337446638	-0.3470838898009072	-0.31880249754100565	0.43936918924423285	-0.5005543818117081	-0.2718076861858452	0.2893725840190377	-0.23996424811996325	0.36263402621209934	0.7101729410332154	-0.7642036760720576	0.31492000817338645	0.1860805378338376	-0.6203815559510856	0.123271675424309	-0.41710630011691335	-0.9924269231747693	0.1098362091440649	-0.49350386742697194	-1.3274350161975292
-0.30784393348470945	0.516911472759988	0.9667045936483556	0.05738960490213056	0.1764071250746946	0.6955432755043603	0.4941993032317824	0.9985658427565224	-0.43488973524982244	0.12715311010404995	0.7454034160752592	0.23552207224513533	0.36043871124823584	0.613685564396803	-0.34172579108817186	1.4153457548157984	-1.1336993685162495	0.4119543183805574	0.4945824178158537	-1.0528435043598234	-0.6207950865345687	-0.7898934720279226	-0.7987629224558037	-0.8123990838275207	0.5070321144237396	0.16037510115206152	-0.5388561903563182	0.4096965128315739	0.08546722408762408	0.7088975716566515	0.9778144440426294	0.8530264949701726	-0.5513244751425405	-0.036898198494207585	-0.19544915332610224	-0.07206326099026306	0.8685333986606238	0.1795184257672721	0.03585163488421305	0.4762365455493939	-0.20328863976101616	-0.005328645394076081	0.12097925240746833	0.07992650057582681	0.5795787923264534	0.2828028937327278	-0.5668981655770189	0.9520752210063921	-0.18491656540786225	-1.0244840668634334
0.03134736292565304	0.7412362922952025	0.879054260549556	-0.5174323367438955	0.2913373031493191	-0.2671087642416573	-0.1943242548576306	0.9617593057824756	0.0067986665886363064	0.12663441093225464	1.7143123748158893	0.28012198420732337	0.3384358345488327	0.9264976299337941	-0.47604278937904426	0.9874242819461959	-0.8013492216872453	0.5780467533093756	-0.8352259866086661	-0.8167015504211731	-0.629634759682569	-0.9360534720246038	-0.6026099265071827	-0.2656212070849564	0.41252996559318417	-0.537852025308956	-0.5721247540271324	-0.14764278975893488	-0.5940325407528881	0.65088854120512	0.9732092964996962	1.6902694484943759	-0.7317539568692428	-0.5545327237321498	0.42309112350692446	0.1976256834628528	1.0005271676068175	0.1815125225312877	-0.3665945043372327	-0.6067313443160863	0.3454779130417326	-0.1457997803109642	-0.28313405780995143	0.25300445252003634	0.5791887601879251	0.7545604433611802	-0.4305879187778607	1.2418093459795645	0.24222215563296595	-0.46038152615574923
0.2581122041539708	0.5361384440002551	0.24213298040467696	-0.7408847008688064	0.14636989453698437	-0.7598186944355133	-0.4848013007996267	0.41101121756010756	0.3513959870379118	0.15132424553644142	1.7343123064777293	0.3729668818682208	0.08302076075477642	-0.003648301452053982	0.18537740092956065	-0.18116690955904233	-0.07542055217086438	0.10957900413494938	-1.6570232827850264	0.1456798033342879	-0.07715072030643429	-0.5058208755746872	-0.19614251748885644	0.15907401869807364	-0.1522324127051386	-0.5313071415501922	-0.0630076645429343	-0.4725158185777571	-1.1265033959043875	-0.0007149381527103856	0.6715831182014474	1.4272761939676424	-0.3277229075134112	-0.27377198511529743	0.79026468070301	0.3138819280657151	1.0914417406989467	0.1006399787786535	-0.9031719720160651	-1.7422172053516551	0.2559541565464373	0.15108795836572483	-1.1721764475318481	0.023359090420662594	0.18218178152014441	0.8706416860452375	-0.26885046216901665	0.7402289912687899	0.5136566261547334	0.24603292233318394
0.49619738533405494	-0.15252983643156398	-0.6029830404147927	-0.16601854112350922	-0.15811675642323827	-0.3874226722914332	-0.047401947582471946	-0.07014022142520357	0.4907890141734962	0.006583520037115608	0.41258729624870616	0.26024248678919215	-0.06840938880700259	-1.5968166593126913	1.193582631960074	-1.2134297767162117	0.6328088248487559	-0.45859812639596886	-1.094007472567113	1.3268086383473765	0.4418234586387673	0.40096063419878464	0.08273307814890832	0.41983002072762715	-0.6122604351241244	0.2928570447731302	0.8303149491457745	-0.2512800149893037	-0.8315837468232742	-0.9570516121316044	0.2115583783871968	0.18219325485669266	0.6250027084776412	0.6087728728540255	0.6487594565729241	0.06192429301245698	1.3743564507112371	0.23629960508574901	-1.2458029691095243	-1.9657623563665478	-0.44074246244476467	0.5439254237001657	-1.912415056989434	-0.26586344275200213	-0.3761827081786297	0.5954200532291407	0.26443390340813067	-0.30490293368161475	0.5334193735183256	0.9275620668753068
0.6562496315356303	-1.0060364906850974	-1.0875443580399713	0.5807209710003378	-0.37428740342704336	0.28416251195367576	0.606239223931397	-0.13721667151683814	0.3236142418884704	-0.3678744039085202	-1.5625539598824396	-0.18611772944082397	-0.12428479595793922	-2.519836013907369	1.526918806354857	-1.4551796338509009	0.7766663249039492	-0.5423072021564943	0.21441859154334042	1.6563054335020335	0.32976348059029054	1.0708917287374264	0.02610703022084331	0.33085798420986806	-0.4802293092589528	1.1119531637546332	1.1395213510793525	0.20203215425211596	0.0833029981739787	-1.6000005207088541	-0.41896411693368846	-1.1186547025813647	1.2971278433044728	1.0825912542947405	0.256608964906505	-0.5460436577090613	1.5207330008362796	0.466762649457369	-1.0848931834161346	-1.1335562955162461	-1.104546319271597	0.420559710761351	-1.7803860232646886	-0.5068487548640332	-0.9536156991126877	0.038000467249192774	0.8823050758246604	-1.3149911322780459	0.31271814499490413	1.1758317766453248
0.5434851439736328	-1.6165238791256908	-0.9071167602864384	0.4680149796294242	-0.2872721157059345	0.4359477603355695	0.6858924451799535	-0.06821927580266236	-0.15008691102463667	-0.7774581326891782	-2.877541035507101	-0.747643224526594	-0.3868821595707437	-2.017756297241891	0.7696886643628994	-1.05020486326658	0.20487350469560023	-0.10536062950858043	0.856207967812636	0.656587275133415	-0.3494806559859408	0.8383773541634002	-0.15527238455493728	-0.2574308130186096	0.061143052727758	1.1876265280396157	0.22845494216212017	0.36252565982858	0.7157180122987846	-1.6266169196331381	-1.1488117630031676	-1.6250627785596696	0.8581934611207541	0.5447598239266842	-0.023920236295155838	-1.2057787436907494	1.0348888905488545	0.46499232913028044	-0.5475206723811356	-0.0191700036770946	-1.194245625191602	-0.3798292380210011	-0.8492507632855935	-0.7988244107513969	-1.4803337414106406	-0.4950618367465972	0.8288712273663853	-1.78698824918013	-0.08406997268426475	0.5912968739390517
0.18409953361471698	-1.87241737180321	-0.36225897158838694	-0.6814687310318194	0.1031540090204591	-0.07814827662108054	-0.03730859326915362	-0.3423825558579246	-0.7116695627419982	-0.9278179298245407	-2.725130610090786	-1.0802719664441796	-0.9151740987192997	-0.6983626926567504	-0.36747489692160323	-0.6617183709079196	-0.6564320626997289	0.2953010939801757	0.23097469318373592	-0.9464753405902835	-0.9509179747075112	-0.202906115393134	-0.09364232938903029	-1.1310288654351204	0.38997117966385314	0.6980014514397216	-1.2616939789347101	0.11243145238103225	0.48240788887348435	-1.398822960957166	-1.6471360140504951	-1.3448848302860599	-0.49172204423721205	-0.497030013485184	-0.2148995669809304	-1.5105294524994906	-0.07723084991853926	0.13208530896647072	-0.1353235317087414	0.4889180074345186	-0.8344116814453876	-1.33006387979013	-0.006599667652868803	-1.1076507668053543	-1.7698815567494248	-0.670944457484042	-0.20020108571651515	-1.6105212452038513	-0.4926707410889453	-0.6465443023738778
-0.13516710014456992	-1.9514934648242368	-0.120622264474397	-1.8464634265799102	0.5383592607019178	-0.6860755174419968	-1.0163280787621378	-0.9618924346015428	-1.0078122553449325	-0.7334820796839768	-1.460539488160746	-1.0884104157807128	-1.3147818897271901	0.1529664211791091	-0.8182021158306626	-0.724271590275153	-1.1722383896430422	0.1225722846934141	-0.8903685513680369	-1.8859377205070076	-0.9621978812788998	-1.2537402379798865	0.20968228403870523	-1.7205397735870995	0.16455925188962972	0.3572173334979746	-1.952654313994407	-0.226034515996584	-0.28396137381846837	-1.487356644676779	-1.556203746631975	-0.9784363881156461	-1.5320683774333845	-1.0629491534271165	-0.6434316716108288	-1.2649107663837116	-1.1840320583483304	-0.3333365852666168	-0.2517123069872384	0.16570413733126796	-0.6055499085412309	-1.7539916918438667	-0.04356250214499798	-1.1636279985440112	-1.5725543084878058	-0.4516650973890136	-1.48600680260532	-1.0404967778838046	-0.67289958557488	-1.653154783764827
-0.1947852801312061	-1.9396869197842188	-0.5332102226317014	-1.8635587962421736	0.6808845218159111	-0.8668017249978859	-1.4988357683666511	-1.363877152371564	-0.8134773990932009	-0.45178073460108953	-0.1372293516350668	-0.9680464363669368	-1.2009974483915555	-0.021921746301793988	-0.3008663613082237	-1.0477884081996605	-1.0217042353682622	-0.4977180302525777	-1.3755952326023735	-1.5450807056963833	-0.5079841808501305	-1.5778215023268718	0.30757206956463257	-1.5556586000531745	-0.34809998053477165	0.41414323627616423	-1.2198378045126812	-0.3898701753118159	-0.8243442174260652	-1.8942155658286957	-0.9013032536019577	-1.04019169050209	-1.2507345992122787	-0.8279157806830744	-1.3582853575798521	-0.6552255554390954	-1.571931485449379	-0.7186626585181667	-0.8212545471737084	-0.5271580853392603	-0.8255247637816411	-1.493392391085298	-0.8347296918060655	-0.7619824889956316	-0.9137556067482915	-0.17049993770259061	-1.8635214360115873	-0.41769927262330603	-0.499022298734318	-1.5655855452096323
-0.07516449510514295	-1.6024963648773178	-1.2040140101085404	-0.7067457514342211	0.43054200370572643	-0.6961437523544222	-1.2084459510022882	-1.0236978399410968	-0.21515878054721183	-0.43863418605616245	0.5027680025839109	-0.8866948665154446	-0.7108889849920641	-0.5424795607255061	0.49701524983015083	-1.128617373754302	-0.3625727575984952	-0.8390894237028663	-1.0012245459577678	-0.3776669195513363	-0.08413356955759038	-1.133112577172385	-0.11974833508887028	-0.6967463925347891	-0.6630026548881244	0.4021998965137521	0.13659158647705597	-0.4622024126807132	-0.8560732333107534	-1.9354742924204327	-0.1411648279255004	-1.2847536483757331	0.032424012506386365	-0.3538931743176795	-1.7883857130860776	-0.11036068592018526	-1.0292192616297775	-0.9524676464661413	-1.3651628356706431	-1.0015956139752886	-1.1715079925782637	-0.9415269756990464	-1.5129163660384928	-0.06293764676514498	-0.24545562087022185	-0.16811719936804315	-0.9006339622839447	0.05644480012091154	-0.10671127894095392	-0.458469392347481
0.035546158162009976	-0.6590298748633148	-1.3544811557922887	0.49482688890081833	0.08275838118445088	-0.5576107836559213	-0.45864789003554196	-0.02435536033686058	0.46343541782895914	-0.7334272703627507	0.5116614953131827	-0.7518139229102485	-0.3408939382173103	-0.4458556099119007	0.8131167373097167	-0.7439565176969918	0.4272656989340436	-0.341360634538015	-0.5159920273784433	0.7630215142234317	0.09285570881656433	-0.4306135329172711	-0.7226257796184804	0.35089075305391115	-0.6336940438544666	-0.06716090338054097	0.8438141066814693	-0.5877133613000447	-0.7869319627611897	-1.0318876682661338	0.26373411389641704	-1.0431870690696299	0.9861250157314564	-0.2504575445944154	-1.1862086551762323	0.042309317878095	0.08066168519324139	-0.9525676608061504	-1.4155116688756615	-1.0131536571742839	-1.0702839288112707	-0.4931906829382611	-1.3984153847256606	0.5150799259180208	-0.066974904747467	-0.3595652025904181	0.6306144488574648	0.3337349729117884	0.2487148381358228	0.6383929728236793
0.16671572413252847	0.7431883657056187	-0.663948207621852	0.7252625749336818	0.08420791182462865	-0.5493552404265862	0.27079848532988765	1.041053212221672	0.9035464428755869	-0.9412420315642922	0.356883589384178	-0.38272426101689927	-0.30925511418421614	0.26867626826726165	0.6343666055886197	-0.16917723589208472	1.0584842952757654	0.7321887565662879	-0.5943842795821876	1.4616647015896111	0.2915208420424182	0.09557832830142234	-0.737344731169588	1.1320527665650997	-0.5081293858977698	-0.6268852185535733	0.5621662601052843	-0.6179462434079059	-1.0678132330080965	0.4896916384656272	0.27892055747249744	-0.0270587899161239	0.7359985273308948	-0.41335537111107096	0.5121608231202873	-0.16930955952863433	1.1656337817013045	-0.5443569160249694	-0.8675554228478961	-0.6829218785757815	-0.37674593803812756	-0.14374055146799034	-0.6310518655571027	0.6996053460863529	-0.364668227263587	-0.28751665219409545	1.529945376332075	0.4463157232952136	0.4950871704241655	0.7845098560931314
0.5178236492547982	1.9513572901811669	0.3509765613862162	0.1605485139747505	0.542684085434468	-0.4268110960810683	0.7380824515129762	1.6481392370765888	0.9886040404465669	-0.6180762314079372	0.32677061195645196	0.1639800001523426	-0.3082449618847535	0.6435724112543565	0.509157908134619	0.1576372813823106	1.383898106047626	1.5030655322016422	-1.0426070781606023	1.8151248054211435	0.7926848614458384	0.4386380673293123	0.13707879289171038	1.5594757761522713	-0.513391450068239	-0.5911069162837352	0.07846493685855158	-0.2812562275924042	-1.5573427852672288	1.590779765173618	0.22797626516015537	1.2902385038690956	-0.18948039225347105	-0.2772732043088725	2.3510449107545304	-0.41406695806997723	1.7483613647757152	0.25822769764506065	-0.009877080795710523	-0.26054056905931355	0.4520356223506173	0.3055633352625699	0.11866822942546879	0.6070257464399986	-0.5625454993960554	0.32620251023695346	1.333243455203187	0.5088525474217742	0.7978652995432821	0.12816772734464832
1.0604469506908958	2.2871343099389465	0.9053828456838069	-0.16774074731731903	1.0115176172842126	-0.07426768890687478	0.9549091783893365	1.7149285418202367	0.8426024377818333	0.20965935596846041	0.4125757775428486	0.5837338910542011	0.014549093460968924	0.031267215425108366	0.7259551789546405	0.09385931806187153	1.2915276044554704	1.369152784203334	-1.140184947636077	1.910755102841899	1.3788593480999451	0.7873675200921191	1.2626155417862568	1.7295625920863682	-0.5554929708079646	0.05761051891085238	0.18139178723454524	0.32868359543289316	-1.6700689024438615	1.5656332509434794	0.34815841026440203	2.0494797615329	-0.5251888731221475	0.34467040775128077	3.0164839730203132	-0.3514260166807685	1.625565876587954	0.9673794547279448	0.7085602575806238	0.057616926145874374	0.8527086338676011	0.7928601240551724	0.4024931976694434	0.5813953710989009	-0.13179543947862718	1.1663086066939137	0.6226463886100048	0.7334449728753152	1.2340979753567722	-0.2901808994773189
1.3600633431555187	1.602983377360605	0.8359809677812433	0.3363936302166575	0.8786952955097327	0.2503562821142053	0.9728885194597653	1.445948001490807	0.7210549764419045	0.9828964215702073	0.5738858458876596	0.6644227699250896	0.5110619708212917	-0.9451088213465333	0.9576187169203162	-0.13130284883277638	0.7143260237394814	0.6132339839663078	-0.561704043059104	1.581586743171323	1.4759373845531907	1.1426717094196774	1.636827945976961	1.5756170615917044	-0.3838735809622985	0.5169420145503165	0.7067266850116632	0.6879005697777288	-1.0758365595679003	0.7468616948130717	0.5289180674636135	1.6899588512209405	0.2460640753590406	0.9655414521058536	1.936426142442292	0.10063422010411305	0.937728559965863	0.9078940214618455	0.9537147182329382	0.1823332130568961	0.7049867053109313	0.9400357378901671	0.3178953883051702	0.8355545460210684	0.7991953235642252	1.5793957037771136	0.25850857469501015	1.2763594559173963	1.4998323738134718	0.26035352252430033
0.9644619338768766	0.35935970165178927	0.7290039534225998	1.1379572206028368	0.025973021323814252	0.2722202903323687	0.7886246967770624	0.9864232359942241	0.8041713568326493	1.1315345442456626	0.8212475638621107	0.5213094885778897	0.6867945139421084	-1.0081038891182978	0.7595556691922105	-0.2544352002926656	-0.2078568636762768	0.049714376785425854	0.26131232270154087	0.7680775870732425	0.8074566570255877	1.2927002723821865	0.9375019182306125	0.8931108871030802	0.05178344786678235	0.14957089524793182	0.8855836515507008	0.40813457558462396	-0.1021853245414194	0.05741553166533481	0.5127970213992096	0.33534944454009563	1.3195890012374558	1.0133398806243277	-0.21664568536950737	0.7287797447248623	0.14620170870638152	-0.04335110038031205	0.6636284131055956	0.1341445575350025	0.31472714075040453	0.4848192665429313	0.1486374259251847	1.2476641814782483	1.537147477371786	1.236551870007476	0.4741576917774044	1.9591060508553668	1.1258449504884889	1.3562739914447837
-0.04511818164781396	-0.7952628833922059	1.075073937097411	1.246757042874771	-0.9691442770470655	0.11695171943582922	0.4359493210593673	0.34942769199621776	0.9905207056042763	0.6373499140434262	0.9843289164283379	0.40056288733246953	0.3594303622010994	0.2131794415151868	0.18866868905564496	-0.30316698413938825	-1.0757861060341	0.10271068298629236	0.6584678516101539	-0.1313297382707858	-0.2351523934264068	1.0990797063624431	-0.14837766693705118	-0.26670374778913225	0.5131204611052804	-0.6630355695635032	0.40186128926679354	-0.26000101288871413	0.5750054400899529	-0.037423096674523745	0.23743592288471713	-1.3055481308888468	1.5187743139992471	0.4914453166595357	-2.0796471491681725	1.1909861037072238	-0.23726572787704006	-1.1372254098000216	0.04708823524988513	0.000500762474880056	-0.058732355594816515	-0.3539921259021991	-0.08565777697988612	1.4443400979134606	1.5147803096772843	0.43332843296736	0.7753656669612936	2.206092040739682	0.05774903315319905	1.8837038886111093
-1.0308641791947077	-1.4713374404494364	1.4834958840438393	0.39444221575535376	-1.3795125094154415	0.1343692144600648	0.053106203538771365	-0.38996588063703147	0.8841067098273632	0.018941542453474	0.6571915392909385	0.31847131053538547	-0.07931807548121507	1.546001495880073	-0.27130520143551656	-0.5271262305826271	-1.4723905919592524	0.3556514530069169	0.3986970988678736	-0.5542274235519319	-0.9651691697976311	0.661989756710666	-0.6934892839195588	-1.3959012130880264	0.7146920053017418	-0.9735677823368951	-0.2600916162719191	-0.6830102321831505	0.5447687489112765	0.06887680806451195	-0.1319497299436699	-2.3412975027601064	0.5977609826615427	-0.11407936002022605	-2.668693061487379	1.214979671302247	-0.0910531395645638	-1.411101451475154	-0.5515761877604358	-0.17107885068237016	-0.48420280565428836	-1.0415749664807687	-0.5613835324088013	1.0601788607350635	0.8053455693875398	-0.30026007631563223	0.5840952414161836	1.4507003356689259	-1.0990694805750052	1.2516855152352424
-1.3963714365106514	-1.6281334003309016	1.0376934460544804	-0.683249356319141	-1.0655784828466468	0.33977325221780263	-0.2064442320095384	-1.002800315676413	0.11343214951872997	-0.23168007225210388	-0.35823293577136905	0.04891949369921232	-0.17483872889147184	1.4487706165758214	-0.3250877516762907	-1.0192577730542056	-1.3075915048023556	0.08533997325714149	-0.21174256894156826	-0.4164067804320718	-1.0783449048062734	0.18418068336670085	-0.5060510357285419	-1.8922921300398012	0.5684310493551187	-0.5006651082991492	-0.5430637412452914	-0.5903393945111993	-0.05538097202698611	-0.21040749550088547	-0.45987191763170276	-2.1822723254603975	-0.5909959530267346	-0.46410450281041776	-2.017101566553388	0.715118280584133	0.1528359957515219	-0.7141287886401109	-0.8564357611979754	-0.4330193517372289	-1.104374080317775	-1.2242654718763555	-1.206639929089358	0.014166000340977758	-0.047477938652525455	-0.7591449216547789	-0.17746113977576589	-0.24888858028107275	-1.5774050057826987	-0.02155465689704236
-1.1456932352618894	-1.3798422103613879	-0.4918918287214235	-1.108363244772162	-0.5847456207153904	0.29220393024290114	-0.2941041440822033	-1.2847066326216734	-1.2046187808430966	-0.10976736403963375	-1.580231926371426	-0.49263092921247814	-0.010319019186793297	-0.23651111517568146	-0.18309690778528467	-1.478521256128554	-0.8868753650948624	-0.8222356273078175	-0.7427095780036714	-0.23550752697272662	-0.8591084376376322	-0.20667804726020633	-0.20996740531751706	-1.6264071308304255	0.19464821919368339	-0.03398074797213917	-0.5507728162936429	-0.3755001124907362	-0.7451051971591096	-0.8123277207380307	-0.7743458148665027	-0.9133498573679277	-1.1206013411253954	-0.6620727297299579	-0.9324421309655233	-0.16475061354216175	-0.07077200700729322	0.09298843490982775	-0.8168574846343657	-0.8186889654523536	-1.7252729648612353	-0.9898349903119156	-1.5461864497383477	-1.3362199398599623	-0.5770088716071806	-1.1019216092243904	-1.101025655090728	-2.019170889904006	-1.2116624631236141	-0.9265838217410399
-0.7821473697672885	-0.838796224003471	-2.0517671358518292	-0.771297726988172	-0.5456017089145461	-0.3289312001096188	-0.2530992477311118	-1.2527794064535935	-2.3425956124427483	0.04167544735775006	-2.0822319349154066	-0.9898929599573852	-0.06490491554157755	-1.9611813391002502	-0.20020311477478936	-1.4312438428543894	-0.5945758522568775	-1.622821262814346	-0.9821258719132793	-0.49347730767478026	-0.7413789189842631	-0.4351371060307202	-0.41167323731528815	-1.0352319338662834	-0.20120271318296343	-0.4303862810173553	-0.7952543414585573	-0.562525370544204	-1.0801443376634154	-1.0647913650489005	-1.0853501825907907	0.7024475023287194	-0.9048909104602336	-0.8942396901673627	-0.22819566011265424	-1.067062730383162	-0.8191276633409132	0.08171122999712632	-0.6039611580601258	-1.1556734767112746	-1.8500522012031504	-0.6605896871956971	-1.137004237173466	-2.3148324638461393	-0.6760308793804742	-1.4012322883427641	-1.70051075606777	-2.753813616277844	-0.596317645655869	-0.9796746284704142
-0.7069562573726035	-0.1365146277218575	-2.2451566612579112	-0.26156577640736733	-0.9427511830295885	-1.1839872998249323	-0.12110680840896765	-1.0765031824809324	-2.474459505145068	0.031505753857677656	-1.382353809137343	-1.0007906903117283	-0.49025807245872877	-2.0346248632756354	-0.37482395815411834	-0.7272441003820528	-0.5175076657543022	-1.4552521119880388	-0.9201773493821206	-1.0183937995735803	-0.8064435111476403	-0.39831829979021816	-0.9847745478974331	-0.6111470454996657	-0.40410271002733733	-1.4567398625594457	-1.3566692744592899	-1.1127373512594567	-0.8921627248037175	-0.5308367409372987	-1.1981279925929165	1.7316857295930537	-0.5174354037024201	-1.017380465961184	-0.13239265907223235	-1.5480764411624195	-1.5195220383596961	-0.705879108748691	-0.4455528090607586	-1.1142253754335714	-1.1977187182799074	-0.4393142006725498	-0.118571234259154	-2.365597737778758	-0.44529274498542215	-1.3964890549746707	-1.7272436665168251	-2.0461483244273295	-0.42957821187102435	-0.5146479394276677
-0.8344061159068666	0.5187856236255608	-0.9029417293733445	-0.06077082374470223	-1.2176509683819094	-1.544384367344797	0.07674795933117168	-0.84097635129335	-1.4585636904969788	0.029684665449333614	-0.025498031296168764	-0.48284885805687333	-0.782031698320729	-0.40130134776184917	-0.3921994774436993	0.21272488461441488	-0.4172090944802579	-0.307498467953004	-0.605933905631816	-1.202504536994179	-0.7920270694328188	-0.0846720752396238	-1.2790789401964846	-0.3988924999967489	-0.23946220970152898	-1.984405977405937	-1.6469694995630415	-1.4461206390752606	-0.3322074410227763	0.420697666958808	-0.8792301790963646	1.780021630978796	-0.35618358645937104	-0.727031108938443	-0.2826340065954656	-1.3337876106666757	-1.5807176936329226	-1.3407886829978624	-0.4385436924824098	-0.5575005579415687	-0.10713381477201477	-0.3033225999865943	0.8077001851331521	-1.5385976759428497	0.00482736943564167	-0.8514329603235162	-1.2284134152117807	-0.5928483694113347	-0.7928100632295636	-0.11528690992385535
-0.8206557077457988	0.9062895262246864	0.5510652301515414	-0.06978191829508792	-0.9364650235097239	-1.1071958256236125	0.22822643693675468	-0.484867201030258	-0.10262229035827274	0.24829521010170552	0.8904295994030912	0.09249882714454084	-0.34887062488819537	1.3140626807368145	-0.12315739830236003	0.7150681573890174	-0.07338490625147588	0.8260120533342886	-0.1354184713760591	-0.8111783314498451	-0.5054446424049892	0.22630443518015048	-0.9170992014405333	-0.0987080930506954	0.2935545389231118	-1.3391302460292236	-1.1321105908292417	-1.1359628975499922	0.2365594755923825	1.0207990821045367	-0.22364260439777517	1.2545309225842403	-0.28747864685358665	-0.08169872677772512	-0.18395786828998162	-0.5494667856765331	-1.0662716078876735	-1.1154792488157173	-0.494336646670456	0.1928288634503322	0.6940541393669979	-0.14951427842506637	1.02300817667049	-0.5391353706146907	0.5046895461290638	-0.05260548993062962	-0.49701396566647715	0.3864153872794991	-1.1854732753471207	-0.019508500314669688
-0.5538627893947411	0.9319862848887741	0.5372252586570188	0.031018463343955038	-0.28215303322884444	-0.3376806841744892	0.12111471334459205	-0.010954091425604584	0.47391922563188355	0.55042001823379	0.785500981085921	0.22987020905730898	0.6909409225314199	1.5232412251397938	0.12992697275020765	0.4759425970813401	0.4007206991250387	0.8083906448188444	0.31045185722198665	-0.34072368486125293	-0.07918019624667515	0.08105838479065047	-0.20269049534804315	0.40156132305002085	0.8993983529961574	-0.13309892068236995	-0.07004775289013124	-0.4031086749004992	0.4792165996140903	0.9572528933279645	0.2943661336639401	0.8708158889605094	-0.09752898517637379	0.379673665759168	0.30911402363504703	0.3162568732832051	-0.6247480887338909	-0.35096882544316566	-0.4410447548315366	0.5895325914124956	0.7574040225611844	0.08045413677710465	0.5850675601113089	-0.15588078683835804	0.7361854988629472	0.29760256668450363	0.02636139674061397	0.2161787466512795	-1.2004221137658337	-0.13282901800018485
-0.29598923531898663	0.6826829689742363	-0.9496370590821516	0.21118074829630745	0.17309661928376863	0.096878999699658	-0.3609237233647098	0.33485672376595677	-0.15879217181089836	0.5319422623418695	0.07345279851383266	-0.05568303857071308	1.49893585775616	0.26389481395410735	-0.0024253860550861183	-0.12978212031597297	0.6438330150116879	-0.5692185432755388	0.5647182933479394	-0.42263339692862895	0.20492623920104072	-0.6590415369143376	0.2677447296324899	0.7917718999285424	1.117247897178059	0.45126359712358716	0.7058320881343432	0.1645235033566758	0.3539437290667786	0.6328672526307405	0.2673789633489455	0.8990619360845203	0.03401778773344192	0.17122535065249905	0.8707317417480347	0.7576074360609285	-0.7332542276101603	0.05201304075642902	-0.17278114330013317	0.42846401965113223	0.3124765498930633	0.4073074024759697	0.12862843016502762	-0.5409284472359354	0.42768858901358386	-0.19180636538613102	0.002859792894509104	-0.6907371755484889	-0.9511112316206907	-0.37540662124746477
-0.3470797870497049	0.34048673732565865	-2.295807269841282	0.1328850786547386	0.09541651080245019	0.07319400245745906	-1.0139066344303909	0.22173706249531072	-1.3564248560386225	0.003506650501673797	-0.45132612447737885	-0.2993020261003708	1.3612618920756892	-1.0072601088786868	-0.45193342153083177	-0.3987528985653772	0.45184085191428514	-2.324937793646187	0.6285204761168003	-0.996469234205041	0.23061417777939391	-1.4968775869255417	0.23639340217240098	0.7346096622288917	0.7120385582030151	0.02735730261514383	0.6926307986802666	0.2595113725950336	0.1490664411255863	0.5650093959636208	-0.1785515534476029	0.9686703692807831	-0.23094991739179505	-0.581209645316467	1.0163239735072516	0.6301412260476833	-1.1423240256804699	-0.2578380538393383	0.26618688826606574	0.08797004346461483	-0.017738616622921376	0.8103356838573742	0.18264360258757895	-1.0866530635710632	-0.3050731262250975	-1.0794998236539104	-0.4742845635841765	-1.3258188461303377	-0.7384278431916933	-0.7395956786397327
-0.6701711042551186	0.05603428414140464	-2.0309353260283505	-0.275499132840506	-0.3052865372461651	0.003295796470053168	-1.3726188228332485	-0.39367605146356616	-2.022133724335744	-0.7242140203036213	-0.5117330109954601	-0.1645335518937868	0.4215211344098897	-1.0544631309035035	-0.7392268790115907	0.01065423832738818	0.04682843346183919	-3.077399273429576	0.6363759295511336	-1.3134278413566214	0.10617080002188004	-1.6686519498404304	-0.07389319988923541	0.37898725050298376	-0.05039951099536036	-0.6390764300200179	0.20074081013150052	0.08013861914912822	0.17357789860601822	0.7263810896963849	-0.48335642754626407	0.6157815595472822	-0.7801931447781117	-1.2430715392985505	0.572666596499223	0.20789822155080656	-1.1781142463015615	-0.6642536244960108	0.6869872873452071	0.07732297701480001	0.1410718969039062	1.1366697129207675	0.6336037027910661	-1.0797786052220113	-0.9535195348386392	-1.4555249180161216	-0.8329456514330043	-1.0967200557668528	-0.4877219153215868	-1.031976217619122
-0.9049810959615857	-0.11268084521408468	-0.4267441471958327	-0.5534257003381301	-0.559103041583004	0.16197318824180323	-1.0977696450443981	-1.1173839225891922	-1.6040071098084654	-1.1132890129116846	-0.451793889897507	0.16515638391281853	-0.5087502827798652	-0.0725931415194322	-0.5255992305014358	0.7389930036874324	-0.1153960779252801	-2.1863034985047065	0.6393063033940037	-0.8195632255474034	-0.02342285936798563	-0.940818866876643	-0.33703352325773417	0.2791072556525734	-0.5993188374360636	-0.6293050768621405	-0.10207669691153233	-0.02857388036673644	0.38754329688676925	0.6384257174378022	-0.258890663884222	-0.11970787600127895	-0.9861303612789809	-1.3073846530921203	-0.12167425451425307	-0.12260527041148608	-0.5379565440269521	-0.3773973777648886	0.8303599296171154	0.3827736845154727	0.5884273204555026	1.1050430147123471	0.8812236896426058	-0.4514985974024816	-1.0758807496244902	-0.8561804972679943	-0.485135715222176	-0.3354041695224929	0.1812548750313865	-0.8580149601076672
-0.7145441761127193	-0.18543757595212615	0.8800069116242306	-0.1897841053141176	-0.40392251958716885	0.3136376906627711	-0.3392606419333771	-1.410830844566135	-0.494262946160791	-0.9099079523844684	-0.5443440253351489	0.24554862950711956	-0.7744309068609577	0.7495870838798306	-0.011906810422452096	1.0893337146198918	0.1795160820430344	-0.26319560041401363	0.5166743173282615	0.14084877024217968	-0.10310668680778023	0.0536428299031249	-0.45368005914514115	0.7394462582482447	-0.579547383611658	0.0783369150097738	0.07058801130433222	0.041169843575435856	0.4284131095370779	0.04881356138871192	0.2869417860194254	-0.7649403245483983	-0.39862733220062835	-0.8160532125150737	-0.49867907440280684	-0.19766275387346727	0.34735998573874555	0.5465084566503895	0.5068131768164741	0.43842000614621257	0.8243168043261175	0.5607764589540956	0.48824208560812765	0.20195968131270275	-0.7207282955015231	0.26053727804342547	0.5539858745061153	0.16986646710930658	1.2556560840346442	-0.08228399326778629
-0.07416141692357954	-0.20938209250291848	0.7732977177471363	0.7173208235649031	0.06366945569270593	0.14611447476128242	0.32806781375958033	-1.0468771526203695	0.4704578634887384	-0.3143958336868681	-0.5226412142053919	-0.053097667428638515	-0.3933737500653254	0.6251823296295028	0.3069068562007123	0.7279100017337848	0.6539280520095847	1.3552023244950893	0.19029826183758625	0.6694364919635402	-0.10298044246936092	0.4168823501510522	-0.4749978915256135	1.3656077788647862	-0.1520447726022756	0.7417355236227628	0.47944914172100433	0.19971190824443988	0.07920065751444261	-0.6769355777067564	0.6094122598018236	-0.99892080743564	0.6431334746736612	-0.1533160882187915	-0.2828119144484049	-0.10308963940555135	0.7659466585032717	1.2126660673066891	-0.22458717643969855	-0.1520747914202902	0.577795840105545	-0.23240094120474658	-0.3584883396774668	0.3375522207052243	-0.28696233901345675	0.9812279891748412	1.565970749536843	0.06456595965979071	1.9667953680149235	0.7980816489812543
0.7462632966481391	-0.1955759197912226	-0.14798200928616428	1.4738037928459515	0.5916075993656276	-0.13427674168632037	0.39678638996370563	-0.26278250202121445	0.8043083166529684	0.31457760074070884	0.005571177682763757	-0.35688304470954485	0.17674722166121395	-0.10017500122574323	0.23236461547734696	0.014921424668459792	0.8042437049196558	1.704993581796962	-0.12638510740605105	0.31143408691785374	0.049866908566094055	-0.07362131085897823	-0.36525070170649476	1.416022462310609	0.24021676729154387	0.8427020661628066	0.8058520225922967	0.41070471602950165	-0.35003790502962034	-0.9130825739824737	0.4692438219495169	-0.958343567996618	1.302034479071425	0.417074554148965	0.26342671827051234	0.06665836691036227	0.4357273692471286	0.9240857732245537	-0.969297113003198	-0.9729067460599263	0.05159082984201942	-0.6778151935406209	-1.010246497884527	0.08083066992944742	0.011703080107462105	0.8134870364882103	1.7625265983405565	-0.227792080783274	1.4519805331472222	1.011345057140092
1.4109357275776957	-0.07179292482150303	-0.4086867473744891	1.5060763241539936	1.0055678900631977	0.04943512099715789	-0.10309419729564563	0.5171988801626171	0.6847370682775538	0.7957741377783131	0.8540494012105416	-0.19908668777391306	0.5695431584332697	-0.5421677853185968	0.08850238751956509	-0.34507954112332045	0.43259283631263107	0.9405046272650359	-0.030993291622219508	-0.4624736924053955	0.38443831069624607	-0.7419697315595134	-0.00370359022600312	0.6137550792519261	0.34623091813614504	0.619625713552434	0.9827659790627954	0.7082352029468729	-0.24358951833981798	-0.4213265311364357	0.20765474484099483	-0.8978853666280514	1.1519745628315834	0.888682972870579	0.6361852344651788	0.36854607106426635	-0.29149520797675743	0.021639655924068694	-1.1655333445938938	-1.068219596529543	-0.286420282120022	-0.36101111057507174	-0.9286979939504604	0.03438763779874998	0.38094153377728046	0.06750445192824833	1.0581249093481186	-0.04482468081296905	-0.17169200155139425	0.3529336390497919
1.7245374582330046	0.27926588754028014	0.5415209820944876	0.9418245287849929	1.2637958789897952	0.8699626570489484	-0.6214119779989649	1.0604900999208922	0.6174869148810223	1.1219063775870675	1.309610815570753	0.46477059907545354	0.7131295629502366	-0.29751484302127	0.31741916228451655	0.05130819105202858	-0.10185974490839801	0.10732952763573561	0.6533536858779081	-0.8215287775944728	0.7818287524859023	-0.7796516254567445	0.59453913540815	-0.4821419503718205	0.27741098622247123	0.5907780640771981	1.0560662123286229	0.9990971320966328	0.6644856006973995	0.4532397221366214	0.3424257963801076	-0.7437327139557152	0.6273416216556619	1.2813868963384674	0.6212671450971691	0.8781845885548576	-0.8391217818692573	-0.446751972525809	-0.48651017619981246	0.07521324142764557	-0.09271447142152978	0.5103552532939071	-0.10233520287583259	0.5444218542051207	1.0552175241645112	-0.5351361496358557	0.17501139446327904	0.7282557059894267	-1.6428596853951125	-0.48046256134665505
1.6982211304489747	0.8697576557075245	1.7184094622911816	0.39586276184384095	1.4097306820485416	1.7312610016577958	-0.5986730129818333	1.4172232306803991	0.9158568867087503	1.2493555899763453	0.9887924176768675	1.2098348873015778	0.662697940755303	0.3169171570756328	0.9134165546132758	0.9983045179561094	-0.18693866887308758	0.14772360228412318	1.6256116715466253	-0.4853763140128267	1.0624488957364728	-0.13249646117387576	1.1959423856870492	-0.9633329365211425	0.23812139380480732	0.8520778948279383	0.9714939569463484	1.062757222784032	1.9261772028817186	1.1695510833706864	0.9599100431930694	-0.2204795004619187	0.4782541771977286	1.4829620280097076	0.4792224552532523	1.4550066423944896	-0.8936388587386923	0.1642618013744286	0.8256675305827508	1.9059002499829423	0.6242482707248469	1.2669604844543643	1.018758290769294	1.3141910631058173	1.7930105340521836	-0.5074544172467454	-0.04355541510153673	1.5090541811470577	-1.71061387900048	-0.5815760340820132
1.4917159148104784	1.4700635301616278	1.84305878094452	0.27207654837708833	1.530051146003678	1.8824567107173673	0.005411137416062328	1.6970141675835506	1.4789165582184296	1.0653623865664288	0.39914193595566044	1.5549783967438104	0.45820447704914924	0.8812996892025995	1.3396454626961911	1.9286295297530383	0.466579650038703	1.0240264213698007	2.3347087719810866	0.061747010609448136	1.1800174162523136	0.49534830426727966	1.54842043462814	-0.39803719938608556	0.21476271934326988	1.0811085813628576	0.7050901422648944	0.8589461464490767	2.7419815005132584	1.439446268483048	1.5853839630365143	0.60132920284444	0.8972229742619974	1.4000278561070516	0.5851772057969549	1.7514174339600976	-0.5181512484876568	1.4438648973097454	2.043761043465505	3.250893110492141	1.538127927157049	1.4190531076100663	1.902996776763867	1.7856029877498003	1.971226625942507	0.11117336205424999	0.5898575441101338	1.6524004719056107	-0.4455843328592346	0.1634340422213795
1.2805989338885462	1.6881201335473943	0.8727793449780062	0.42045845864101206	1.677571399553585	1.2872207037780201	0.6705012370884964	1.8457093645937492	1.9402145893348812	0.5926182775605087	0.37695561503204805	1.3457532489320287	0.18126272998530202	1.382039870611062	1.0358151976321812	2.37306239296135	1.5288173934376483	1.7732996541980302	2.4353513627053704	0.21223333686256185	1.2312534492851854	0.48812118610669364	1.5938529553913132	0.8299869486794327	0.0195739536984998	1.0948548558503588	0.49132827826530806	0.7019421007882759	2.662554475103915	1.2884231482480901	1.6483281787345168	1.1500091340877068	1.349178764041246	1.1409410890848444	0.9544021321089321	1.5150183347582957	0.04178894239759805	2.3726374484270347	2.4698354867483316	3.3475675088119505	2.1942152808762914	1.0878250411174255	2.2446568561848	1.7645143034203463	1.254349894353115	0.9094658854172829	1.4960913267429552	1.1355021153521636	0.7894087446505441	0.9322945790694562
1.114621022331361	1.2898465646969905	-0.007765815481847012	0.466528091885472	1.7417963736402542	0.6331771706872513	0.8085017064084306	1.6881402461861246	1.9595219414004215	0.08997225266613468	1.0125296053620878	0.7648912815310883	-0.013652161049462402	1.9574108778130053	0.005236417763666794	2.188825446386336	2.302205272755975	1.4673432978550156	1.9686574232102731	-0.07768536668766964	1.2338259745530493	0.012396784849327568	1.4172839681010634	1.9046022915125391	-0.408792842194124	1.076536937085955	0.6400085403586052	0.9352515401871209	1.8796873977045696	0.8406498857436518	1.0235594803769565	0.9304480892701369	1.2487060924437394	0.9020796623765046	1.2200798147106222	0.8530164423862211	0.5514273655496309	2.2962173118660343	1.9629677767166849	2.383410731727902	2.238828078047688	0.7603884092819042	2.0070990729613287	1.5249898635596122	0.05506691201104512	1.4109124023778368	1.91391520047957	0.5307135548387967	0.7740366074786756	0.8978352883493017
0.8776771013569502	0.4835415486419157	0.1527784749207775	0.29726485644497713	1.442033568415477	0.4471208009625118	0.3274131922130796	1.1666861912613522	1.4504320752461217	-0.17520046822594865	1.4317025820970595	0.10579152452595882	-0.05184502477585905	2.3550390824648617	-1.1033210176487898	1.4828690711724422	2.2661300267913855	0.16928896976180138	1.1479591745801756	-0.30402669767037327	1.0040926200019307	-0.21565730509845688	1.05029467826717	2.200625339875661	-0.868175519827894	1.1689929297423916	1.0495285502705336	1.4330323316318072	0.879207538242805	0.2062708447882929	0.11883780854845413	0.15221013554622426	0.6231147741744144	0.6990684269219338	1.0851073082414535	0.1456880975241615	0.8691573905182276	1.4062974798346441	1.0040198914656788	1.098746063342785	1.6177400568916358	0.6883009858718034	1.316156374881919	1.3464504770256769	-0.796337272481882	1.3216607601066641	1.543929920372638	0.33740790181795566	-0.27107250128083354	0.1683554878695757
0.4199709590669542	-0.17113956577359682	0.9677365341293362	0.09778592742137626	0.5929625687146357	0.45116328899052754	-0.27360375056727343	0.4804992459320126	0.6503113858364766	-0.22328432578779306	0.8112712210611187	-0.3831338808427191	-0.058057369876440994	1.9964023426389272	-1.5153258302109844	0.47341408664258317	1.4297446087351215	-1.0700193166726326	0.12016348722134573	-0.007777581548669234	0.38951162505390946	0.2389893378294287	0.45255434227352775	1.5982271801218817	-1.092758249447397	1.1110266886167002	1.1265498233800006	1.6058559694511667	-0.04055757586087982	-0.43925722268878553	-0.5003600231240911	-0.44584705967114757	-0.002883102329731028	0.36189981177447694	0.6908988440905767	-0.30362613433977825	0.9976582016691923	0.3892542821379329	0.24379230730001686	0.04811130924030226	0.6405030085960097	0.6509288410070034	0.38788699405500443	1.1503542438717318	-0.8273741463504937	0.6993132249160185	0.6803176120317866	0.4649249930312714	-0.9597730979431334	-0.3614595672679094
-0.23980444616349225	-0.2313535962078743	1.2467567874975802	0.0010677891855405694	-0.5682320334184243	0.0029557148250171565	-0.3775489791391208	-0.050394698608220274	-0.020191319394713452	-0.3120670399768342	-0.5603836161009251	-0.5278629184020782	-0.197117628191525	0.704159734683668	-0.9963082654879468	-0.5500533673784703	0.2485626028139204	-1.2095790142162024	-0.9799145507994843	0.7626501601277847	-0.4023759212396893	1.0710869536907957	-0.28971815149874897	0.4083882599964795	-1.0131279690675192	0.5437507978074169	0.4137499236936654	1.0178954755715433	-0.8366256470404749	-0.8289596422057541	-0.5461554775144969	-0.4294864279002852	-0.2683533985819629	-0.144691343935017	0.4456797889368353	-0.5010029000738208	1.0886204728889537	-0.22727552435251527	-0.03155517760379047	-0.6684996959282384	-0.19667121422883457	0.32919987048696503	-0.49270538537728015	0.7026121862415706	-0.2912151739738507	-0.027957508484870244	-0.15457533710709548	0.4362308120836316	-0.2841428774898068	-0.0672393311864888
-0.863784786346317	0.20515946449146533	0.4348394967037197	-0.10664527694148543	-1.4333639047525808	-0.944910082400676	0.15730860705404162	-0.2639831886386866	-0.2725054272144348	-0.5633105848088867	-1.5102275813332462	-0.2917766251813794	-0.4098085134543415	-0.8341154724586338	-0.07228894492112499	-1.2673351274896671	-0.7369387406037564	-0.22761929592792032	-1.8522647690934078	1.535335643990663	-0.8792434456406065	1.600484254842852	-0.8702085177599561	-0.8460855191095568	-0.7504557537018481	-0.38814836878748765	-0.7668809041309645	-0.08550952563837935	-1.445147405719469	-0.7798305569164098	-0.1622256781788775	-0.12679835469862116	-0.3352748491046767	-0.5219129685828642	0.5206782613901396	-0.655347433896097	1.2887470959076608	-0.37911729224308693	-0.035108236735882516	-1.1201117785834365	-0.5674377380610588	-0.22432098666112485	-1.051422334755513	0.05074461346971791	0.20820132058977256	-0.3377056261541669	-0.6404914382783252	0.009999529260316404	1.2802351010206245	0.6845530402056975
-1.1830192159967037	0.5651427938479837	-0.7867258972353186	-0.38339966640687384	-1.5453365543414355	-1.6307932764543338	0.8601722479445226	-0.2869135224140463	-0.20320872848043875	-0.7523265065151784	-1.2866309095097443	0.11355090290522488	-0.4456703668029569	-1.5910100754368217	0.4124750869583137	-1.4834366371514551	-1.2201528327651947	0.8794589508221239	-2.116960966394038	1.8264549942964516	-0.7788588630145697	1.4577225616812468	-0.9910646771041784	-1.6550174712228294	-0.4029602648983901	-1.0257186239156713	-1.5390483439518985	-0.995969694147021	-1.6559293491663378	-0.3821096562652191	0.23400213515440818	-0.1136566820131787	-0.5684587387911408	-0.41334003834408023	0.6348042848601918	-0.903156952562356	1.508779044202077	-0.31073703548441606	-0.15374035527748647	-1.2702431757072283	-0.5638429107733213	-0.6299074080340948	-1.1783604059986508	-0.4450526235680755	0.31699819172608623	-0.08040998350269064	-0.8081608729834585	-0.5467551657816558	2.2911246767161453	0.9745136270220759
-1.1358315286506344	0.3337682263391689	-1.347603100137031	-0.7728080222551515	-1.0709144196021454	-1.342199299726065	1.1065140881630444	-0.37550599058800227	-0.1909463996962814	-0.5760483790075306	-0.392457557654888	0.28989107361485306	-0.21011923115470096	-1.2349251080077872	0.03816148456053311	-1.2758867102504423	-1.2268110478050023	1.100270660108119	-1.6694391679263882	1.4572524718411575	-0.42130329808661754	0.8352230449710899	-0.677229230981777	-1.773995086374591	0.048732810749119504	-0.907810300595411	-1.41500616118626	-1.2580353971676141	-1.3384858201215046	0.05060939402550187	0.26045774542947414	-0.3893159885748664	-1.0255336066593397	0.12429611027183365	0.3945559722611289	-1.1782263002012539	1.4261848770161054	-0.2854934947538946	-0.5336500398167179	-1.0801868396661403	-0.5717536149004603	-0.6725733788850176	-1.0009423951896543	-0.549063405286252	0.10099954564494251	0.32444601718469823	-0.8910152823446084	-0.8220246484054459	1.8554630855914362	0.3798713122281159
-0.8920241043176211	-0.4489723526805051	-0.9446467022920475	-1.0667314213206232	-0.6353543884467444	-0.29201769359563173	0.7268360299339469	-0.6249510494805055	-0.4666151484482219	-0.08531365233491821	0.05846995807895687	-0.011340368282152102	0.05098149888048917	-0.4869268973964592	-0.8101122072412078	-0.912242796601603	-1.0165280054321322	0.3715299323288048	-0.8634554065396142	0.6291545638347646	-0.379913764671936	0.17667776300310517	-0.26882853600897716	-1.407550563590574	0.5978832824458218	-0.3234540519994481	-0.8244525866983197	-1.0257684115460493	-0.6752768760524859	0.23298964870507044	-0.14649620315768958	-0.34099387003744314	-1.4028851548294434	0.5749872698640034	-0.2236674296792782	-1.3077582938458774	0.8426365377220474	-0.4203630291491476	-0.9613297277542695	-0.7217857313320608	-0.8554714036952259	-0.5874025378835563	-0.7469095684278318	-0.4522703365550515	-0.23173414344123716	0.29442517425380166	-1.0656291513127913	-0.7443629657768203	0.4912115762262961	-0.5803820784110263
-0.6459109564244973	-1.2173297957339746	-0.15268169645784116	-1.161447070343997	-0.6315107673779826	0.5885373758328948	0.1660059753322688	-0.8483917642451488	-0.8123047036408335	0.2954771970290006	-0.32759172870792796	-0.5704382800794465	0.05216945049374427	-0.33005534768978095	-1.2975702313307202	-0.572694040086226	-0.8813512858593323	-0.4688091692432928	-0.21755577677724902	-0.1638312778784016	-0.7791316331210475	-0.2028432116064672	-0.0648086697969904	-1.0677911814073908	1.0779032410868878	0.038168998433954396	-0.5321057062109421	-0.6886428565488847	-0.03599017973168306	0.0952049383579537	-0.6442759947901397	0.41011893900242474	-1.4254512127444856	0.48956323752012404	-0.8263274840348767	-1.1580295624158272	0.030457096804441596	-0.6474051857819852	-1.0814351039837478	-0.4835165840845921	-1.2653205928121287	-0.7409324031203738	-0.5091849640453814	-0.5012216046269035	-0.5578043862017195	-0.24813024505821174	-1.2743214215769492	-0.5672552098186222	-0.49525619425517814	-1.049114921512482
-0.4358982377584821	-1.401203301083828	0.43779365464431697	-1.1051154636260407	-0.7917004639798769	0.6899596577750593	0.038949425761585776	-0.76556199836364	-0.7949794919764267	0.24126759507338422	-0.820656683928399	-0.8156756905808416	-0.10387323136408005	-0.9366151243085292	-0.9189721110558061	-0.20272392697726885	-0.9347218637830993	-0.6153934409882663	0.05974267008716378	-0.3658452998850814	-1.081167994946018	-0.18414605567479622	-0.039568824499835176	-1.0912995757298818	1.2803436457449406	-0.08229413956120127	-0.6529842407066714	-0.33997165595571494	0.36019408408965725	-0.23871914179215012	-0.7179004289635526	1.3651115546106685	-1.1248034207802076	-0.00044120245794678826	-1.0305484632081425	-0.6895661442505364	-0.41534700333738267	-0.7534294160079787	-0.702150868648994	-0.452408798256733	-1.3921255914143051	-1.0964181531289714	-0.1884386712917724	-0.7020196638926679	-0.7595941481377888	-0.7162790828063913	-1.2574229687305138	-0.42974108249203813	-0.325421870987454	-0.7159772416865956
-0.19963639780360187	-0.9257050700334342	0.8264051360736041	-0.8945231651108221	-0.5653975424597437	0.3204445666129816	0.5266211498833017	-0.3247785462656489	-0.33077351767126545	-0.07910018889909987	-0.5484092162221635	-0.37126622237222057	0.0009951617811669445	-1.525417181365762	0.04859371317164775	0.29394107412122344	-1.020004089155075	-0.08369290032848652	0.15892995137267213	0.25912060521265806	-0.7106034117254455	0.2493122546022152	0.02824308801913548	-1.2678447490217022	1.1870631843769153	-0.2744073418103178	-0.5463193124375373	0.18414249265808547	0.5418718408939905	-0.5757561720519822	-0.14462998671136862	1.5901706414429084	-0.6984707292973652	-0.31673979156871285	-0.8498575715247996	0.01730759409568663	-0.1621905432253545	-0.5356209292400083	0.04875171616119303	-0.43710734532741324	-1.0227574268951785	-1.1693490640363908	0.2820049794507354	-0.6906759760505958	-0.6333498856008603	-0.491385565244732	-0.8041015815750324	-0.15266099483172152	0.6287234718581919	-0.0035887391321538604
0.036869215233095824	-0.22669473207270158	1.2429020935013493	-0.4153001172177549	0.11794420294984354	0.16822662162993116	1.1997098886581485	0.17157508326628276	0.10207312431839756	-0.20677910762030835	0.3755830986022326	0.4949183103347303	0.514957071637668	-1.2899057412984438	0.8603497903009031	0.7530987857324262	-0.8602431979844167	0.4357585407855745	0.268198132782841	1.3243619473801476	0.17511164259058754	0.9537906797056157	0.19533845145726075	-1.0683311524583874	0.9739486993578662	-0.11552047770089054	0.2226733152196314	0.7981291398806797	0.5367917500765077	-0.7463596880883402	0.6959810648242057	0.767980656590041	-0.25491553294075947	-0.10392424356822204	-0.616711753151173	0.6932977084030705	0.4773064836031491	-0.038176295892707005	0.7717680695240604	-0.2866305759483833	-0.40632498152701446	-0.6024714648737315	0.6847875439211123	-0.26196941406432733	-0.09774589292933385	0.31832458789552087	-0.03471761042722813	0.3960882184832746	1.3841841255171314	0.5054579064197597
0.10780672114270787	0.17633430733750657	1.488616592074163	0.27430895099345814	0.6416108056774394	0.3668928059805631	1.4157867520855445	0.29049026640421766	-0.04808614967555721	0.021654906300588066	0.9609509000551799	1.0364429537092834	0.9550197472348712	-0.31765294842872405	1.0312364834438639	0.7726724666536895	-0.38253103851736636	0.3873691596587533	0.21707290123826137	1.9886820299813437	0.7315563687495963	1.492739793962712	0.23162363652625842	-0.3178144581026009	0.7411170480582231	0.15942101198250205	1.0877763919948937	0.9839883086838126	0.1869732773578672	-0.677232193989782	1.0468709768387663	-0.4141390967326064	0.15298446544755753	0.332437988734552	-0.599563101468665	0.8974741007725117	0.839122223521454	0.36286307792679995	0.9959253327103827	-0.1774987551664188	-0.02836577427860106	0.2965349611481405	0.6055508904156988	0.2280974690095774	0.5198128338717573	0.9106481554019354	0.5877344624748817	0.865850062546521	1.2967116193516774	0.6204994737197723
-0.11942589351180921	0.09660892414930335	1.0225829688414754	0.7195838418645482	0.3689104979025127	0.3580430028351187	0.8846908449615394	-0.1501662720034605	-0.71862761519721	0.2341877258424574	0.5281452343888705	0.7030143950322209	0.6437921016339531	0.5214907472799216	0.6994566776470914	0.13306599263624258	0.09873700641840207	-0.10501586845724384	-0.3228755640694994	1.6368698320176358	0.328576729778097	1.2991404985753294	-0.0990508855305717	0.45864896932819627	0.3435788358714427	-0.0927386339110277	0.983196534093328	0.32014864596203596	-0.6280014386615985	-0.47435480478487246	0.4428864754803279	-1.0148867198541136	0.32133151903882823	0.34502814692373657	-0.7883308813548965	0.30245426401247083	0.5693881138300182	0.22817935071396458	0.4681925176166111	-0.4250962077294741	-0.12561069491760807	0.7363444089618556	-0.1291856273918278	0.1803304503988273	0.6244030757293836	0.65670763307414	0.623757677956015	0.6298276776982293	0.47184115953824773	0.4988857093007164
-0.5495665324954725	-0.2827414833189218	-0.24062349801018204	0.40518147625678747	-0.5580008547415617	-0.29953190330555535	-0.10987213778731852	-0.8942965486337631	-1.1857849539615803	-0.02951880631409313	-0.4814735660851578	-0.32619432037188095	-0.461806468680204	0.5247550083754287	0.3037266018382813	-0.8414421171059309	0.11937258359566033	-0.4775053027976195	-1.2796429438779735	0.49162399481986513	-0.6994570471035361	0.18909037637307385	-0.6912356675708453	0.5290822605678532	-0.3710619651183378	-1.0148390945654255	-0.33304811647071336	-0.8774814300801617	-1.616296390719798	-0.3974270131828215	-0.7815466963130568	-0.8231814566284017	-0.02479374617032437	-0.3165768392331788	-1.0284594556255093	-0.8868695947076743	-0.08793043562762025	-0.4900431913594993	-0.594632580448155	-1.0034050796707024	-0.46159435020700507	0.22067285896549224	-1.1155540797419994	-0.5161840073961561	-0.045216601385775504	-0.1679414895064924	0.09399836202029122	-0.4408142548117416	-0.5268527359681368	0.26691561619216586
-0.8719725370630271	-0.682918083501072	-1.5078947416039676	-0.5632242266806256	-1.2412053023568728	-1.2170752300594248	-0.9633332881536034	-1.4199952302795724	-0.8087490300810926	-0.6820319240210176	-1.0170354012483431	-1.271889790635959	-1.5327383668217618	-0.1618635057200885	0.059611969351584575	-1.4594486324775857	-0.4240719624142236	-0.361514867652286	-1.989775213246217	-0.5271037269444586	-1.338127759736231	-1.2742533262677187	-1.096021910643493	-0.1792542308002796	-1.1560971317202764	-1.8406067576199059	-1.7341249923572972	-1.6621001959517998	-2.1198640474045694	-0.6135994569153009	-1.6945459492028667	-0.4347635070469808	-0.7971059210432436	-1.1633502789078947	-1.2309231612938039	-1.8502394583697548	-0.6425483722471176	-1.2752338332693554	-1.5187966960298365	-1.4063251289188954	-0.5951393721275996	-0.899726310995898	-1.5939604098149787	-1.2270547432881362	-0.9925463815076419	-0.6554167615910979	-0.48657215882899557	-1.553990805497085	-1.1556545910902367	-0.09577598955611756
-0.7678175431556407	-0.956309905734328	-1.756118331710711	-1.2850018323868282	-0.8977402088782312	-1.4678188821302476	-1.1899141263953945	-1.304084418407874	0.2430291242914215	-1.0328298142059842	-0.5809735424723856	-1.4082634980964468	-1.5869587482637115	-0.823101458709081	-0.10483016228675907	-1.2752104317365962	-1.0338290454978905	0.11713946598845983	-1.7389567591579007	-0.6566799395659759	-0.9140902377730639	-2.0849692927117114	-0.8758047938852273	-0.8534887118934094	-1.3608090396071915	-1.5824019795315	-1.742600158462564	-1.3137944813296523	-1.6867975652819835	-0.9149954864000114	-1.5493848371288312	-0.432267355274072	-1.319590062757789	-1.3972423010660646	-1.369131450705088	-1.694405765646597	-0.8449294494045089	-1.4189234363270962	-1.5883008577981945	-1.1159407724530803	-0.33304767341127417	-1.7074083946623622	-1.1224506370848482	-1.1686010790087369	-1.2999450477902845	-0.24906056441399418	-0.5754440202303875	-1.59799148558723	-1.1339924190754593	-0.5168922856962709
-0.11811041162570461	-1.0503514711634387	-0.7950550082862333	-0.8374663244738121	0.3662511325925999	-0.561787604485547	-0.6996828633618112	-0.4761108072437247	1.1337855640838364	-0.4428259697863777	0.33700983818274166	-0.6225196348828518	-0.4275298243436803	-0.9689902890844826	-0.1707082345489746	-0.5098419956716984	-1.0063407329607583	0.6002354475407996	-0.5245474296549278	-0.010439440079417306	0.2788070563434646	-1.6160495248853348	0.03793180430151278	-0.5767453005914128	-0.5102676183598575	-0.08246542432685913	-0.06519693436230221	-0.035599590820366726	-0.5725816960400716	-0.7871041901464518	-0.416169309952792	-0.7262999121773132	-0.8122612552835539	-0.6674812993176366	-1.3467825076037878	-0.25279005265610904	-0.7363467496754997	-0.6384332384331859	-0.6366067734663801	-0.18157067975294097	0.12538754742724686	-1.5452123620772513	-0.04443492634116125	-0.22591029738868854	-0.48819145539984404	0.6882323046902387	-0.10896473924259446	-0.2615094983482967	-0.4919787883829918	-0.7056377571929257
0.9152894335988666	-0.8573909443141501	0.4963482938238111	0.7068520296412973	1.6923199804795395	1.0043907354956259	0.20048571551987823	0.7770239072946176	1.2417079432736866	0.9848157464556416	0.9552891042121328	0.5782134087498075	1.188402525302718	-0.7115231481097886	0.13870651309339174	0.17688219037754702	-0.1457226641215404	0.8947076710942016	0.8190724053542111	0.6015201443405568	1.383291727284489	-0.1952077308396391	1.2787598443952066	0.6836247453840602	1.0724856399075477	1.754866807800489	2.0476631126951843	1.2591014867894537	0.444593962390822	0.08829225176596403	0.9237489344529717	-0.7906820369689898	0.7613318062808747	0.5949561492232879	-1.0167827548771777	1.6434156320106381	-0.3608872764224827	0.6554830460328588	0.7114053508785124	0.7748197067889847	0.47388529250751116	-0.5458384856426522	0.7821662060709303	0.9195429320020285	0.9720781940431236	1.3419527097378996	0.48919635235146214	1.5519047471088523	0.42358430239969136	-0.4325768707272176
1.92266089791195	-0.23998060674935867	1.060487588539367	2.188662484561847	2.2954123237954103	2.1880687903018576	0.9918543159067965	1.966054122634836	0.7743192076934567	2.394769246509213	1.0675980031647463	1.5170167264827688	2.2546182236742185	-0.42596859853317387	0.9485324407292437	0.32481131232317695	0.9628588174375383	1.0417342021016134	1.3536676665470941	0.5387526085381108	1.856951881133695	1.1422523591747213	2.257940891453891	1.9860450689062823	2.332100579822324	2.7828227001097288	2.9957898171172364	1.786292614516966	0.7888912297667271	1.3748221114218013	1.6642030573274518	-0.3644267314911124	2.4350730419516156	1.5389695629625455	-0.3787151803985019	2.7946712631197212	0.3097111320018442	1.6998985429692337	1.4783932595574236	1.1596714566487758	0.6471035583636784	0.6124995665143511	0.7770371251943997	1.4766576848117878	2.037495805204343	1.3430114468717265	0.7825311394435783	2.543611673894237	1.0652763057779793	0.12900853328465367
2.3792977887140823	0.7278557322826443	0.6736277075785257	2.4312639980024806	2.057852529913046	2.288304239857187	1.2030246323136116	2.583059766360853	0.4279200267052163	2.84628650808828	1.0512083902440628	1.80113220782756	2.2858264781581457	-0.2568794206831706	1.7642955847909891	0.05043564578387058	1.4785754665912345	1.087599116562996	0.9095783096020658	-0.08151902942544313	1.8192571989676047	1.4903349985769188	2.4716917765757778	2.3429197791393896	2.3051309541042904	2.561696901777403	2.25628321544746	1.4450802889288252	0.5713471850499874	2.2391217203055014	1.5549267566177305	0.2847214807927626	3.01908774737884	1.5591926841646817	0.3295868725827182	2.6238445815142564	1.0861857170862417	1.9792293736549424	1.1454017401505863	0.9437851491215562	0.815483020641611	1.36957566729903	0.1522260037153547	1.2629744974629356	1.9732808667501076	1.029810682739987	0.7194304929874349	2.2246783181330345	1.0335786701947036	0.5151003475950642
1.9125324109141273	1.5983602753926236	-0.014844359481042653	1.3691723835732648	1.3650815352066554	1.3779525927886498	0.6582952293692615	2.2887215952573468	0.5249845421523702	2.0076275103802237	1.1559502630015681	1.4448026557523415	1.447414411960486	-0.07075330508375893	1.7267306356631156	-0.19537386864727374	1.109844229073671	0.9298952026008119	0.19224779324254748	-0.6842570146731379	1.6112145679734933	0.7171322529262465	1.7603103410611758	1.6424872219970585	0.9505120038351466	1.5007847808683012	0.5976903772127957	0.6276901232626068	0.32417634529678924	2.0633375431468353	0.9024382151708988	0.7394878253551271	2.203758436727868	0.6817329730387665	0.8235345796633508	1.571512711593809	1.4140797296068741	1.516295368127725	0.08128027996886016	0.5572899092226083	1.0485158766689975	1.6468561772316177	-0.3848771692512222	0.7036761260286054	0.8841709837484284	0.8458123898991544	0.5232547993044698	1.2149829983046985	0.421676946675229	0.4700151499095216
0.6150598673218693	1.7600154343349432	-0.340283075434103	0.009495257353500482	0.5582462488533588	0.02388888239943387	-0.4097864004215091	1.1005176426645784	0.6544077533604841	0.30948176313676823	1.0812235414759612	0.6891968460855546	0.17467735783179525	0.22253865132802036	0.5169150283401811	-0.16853236998443752	0.33124629126635996	0.4316953281789487	0.012180674032803204	-0.9879987326201365	1.2555613753497727	-0.596069829502606	0.42067947839554576	0.5864848772703896	-0.829547734630846	0.25456283518007067	-0.9079587750387569	-0.29940976863880003	0.33471518716594806	0.9864559724006698	0.14923745172612835	0.8355420680139636	0.8125865644557011	-0.5664413617146784	1.0251761202127891	0.5343208590574597	0.7942460776943038	0.6667534207566421	-0.8523294091945874	0.32771664738130746	1.0771299939047514	1.6313361275760612	-0.4109506858019977	0.2289218287116136	-0.5141939170233789	0.6993631386640254	0.28765529393775013	0.3909061096345896	-0.27084522047916265	0.20446294192677902
-0.888906424224521	0.9263812303472981	-0.3216009883994162	-0.691402401098443	-0.3086746503760283	-1.225686165603738	-1.5022225144112407	-0.5358685523950094	0.20963141356898007	-1.4338334822478036	0.3825461465561921	-0.2281540650811704	-1.135198113841777	0.4963460874822319	-1.11870981039429	-0.07128018900330246	-0.20841322144518887	-0.3781213168712184	0.4472769864150429	-1.282301653523205	0.5022374815791616	-1.718504693860835	-0.9372690992976797	-0.16879830567054754	-1.9964384154371946	-0.8285062168261892	-1.8267168917376884	-1.2070472076044605	0.355548408597259	-0.3017938742798347	-0.47760039217023115	0.5995078590830429	-0.09630420915767578	-1.592995343825522	1.0400884438256357	-0.02137402812668762	-0.6034885776855134	-0.26102616832961284	-1.1346611388512047	0.14464164351518882	0.49221692714110055	1.3701650008745379	-0.19977960460210187	-0.17219621620266595	-1.5262742590753697	0.09821838006628096	-0.16076698708351556	-0.05982639564503327	-0.673850995864957	0.045048125582050166
-1.835998638156287	-0.5463666253429551	-0.4627334760138552	-0.7372495233513142	-1.2464417886294454	-2.0845899701408164	-2.1865660809874257	-1.9417236668391376	-0.8402686157782322	-2.53165870007082	-0.8470820078844191	-1.1555419376751017	-2.1403517832399372	0.5844776226350425	-1.9917731457677457	-0.2696799405424147	-0.38259037944415397	-1.2697670803447636	0.8074839327508601	-1.9336018984125014	-0.685293379251968	-2.253600128589818	-1.782944322217123	-0.6070399837385444	-2.2127837369593033	-1.6991559197343824	-2.335321806704952	-2.022355736864259	-0.013791655553878693	-1.2424164189387985	-0.9852166041547948	-0.0006489951219099324	-0.29839109258939983	-2.1075397696981293	0.8903025976569692	-0.3408439237979358	-1.9312671590874126	-1.1496130112646172	-1.0009500338639525	-0.28995443944870586	-0.7800312900547096	0.708941218558425	-0.3325997261769555	-0.7705816192707201	-1.899783337918376	-1.135010725708091	-0.9507742073149291	-0.5965066197901562	-0.9493829585821613	-0.08532477368982724
-1.924723127086844	-1.8633433513733482	-1.02053341987866	-0.8100922413949813	-2.0728397023293463	-2.4775689571876245	-2.3466210418970843	-2.60513767755165	-1.8402506936828331	-2.723848483014497	-1.8981139868252794	-1.9563166311920492	-2.5577511076069177	0.4843120738819951	-1.6739705038419157	-0.833576241919351	-0.5821294696966337	-1.9466187719948187	0.42139677610955567	-2.7739891106203185	-1.889714227708414	-2.2099433646336983	-2.0290385573211447	-1.057377529536873	-1.9315408319861365	-2.298759096979251	-2.5738715026715275	-2.5644549930324207	-0.7597734749989844	-1.7690689471215872	-1.4339658182804484	-0.9739321065816581	-0.4571426227326183	-2.190759598899528	0.40597002035474	-0.8478714175611909	-2.4130238618049624	-1.924493620262218	-1.023652079989792	-0.9744010148032635	-2.2302602489433596	-0.37570171087914545	-0.9609304114097006	-1.5963627269055856	-1.8009206495761956	-2.4753922214613664	-1.8319316522548297	-1.467311117855987	-1.5194095914148358	-0.6208232467903988
-1.5289277374185664	-2.370601335681973	-1.6401123441217393	-1.2650089618353393	-2.4896380499089363	-2.440374058641035	-2.127303964341236	-2.4697509714244186	-2.088481211132012	-2.214819037159668	-2.076261999947135	-2.4243049287860003	-2.3350039835556107	0.2792770181930354	-0.9060487666052819	-1.3888270078271652	-1.0676811656888097	-2.179893468298873	-0.5930381742267328	-3.1505952438021407	-2.5563799960116134	-1.7927545258289959	-2.001509673228115	-1.5281687139605602	-1.7508168699171593	-2.4533519529225067	-2.338290630971644	-2.6511013252066946	-1.3653121947381657	-2.0143985745104067	-1.8001959721375995	-1.9779530635133509	-1.140291223194697	-2.084821758591782	-0.49605236333492997	-1.4961146720672367	-2.0465998308419637	-2.398958666239934	-1.3538090781164471	-1.4811272938420201	-3.0567655621628	-1.500091491228759	-1.5550306668962017	-2.2537797412680236	-1.5365450572697015	-3.1206336182598933	-2.289488635437399	-2.1856148287145998	-2.3689883132771983	-1.688153341880102
-1.2354299447648847	-1.9908618301480259	-1.7209501872768798	-1.6749183370237402	-2.3591753038861145	-2.072703491457179	-1.681638914477945	-1.853948411715766	-1.489842799232894	-1.4824021582799354	-1.3297084308920988	-2.3266841907201696	-1.7444780947482197	-0.0427013209689638	-0.6840894294360628	-1.4190479101077556	-1.526565173597542	-1.87364579819142	-1.3890417663836496	-2.596776129601784	-2.463356199248006	-1.2117501691119692	-2.005063261004866	-1.598416784561909	-1.7633817134409095	-2.059435920149985	-1.4404313649012879	-2.278835319279858	-1.294083211228066	-1.8793378676360477	-1.9651508506003617	-2.345138942467767	-1.9815189123327568	-1.9121182084655397	-1.46649941138439	-1.7775084662208458	-1.4478669287116128	-2.351297073407806	-1.492145089839973	-1.346131488427869	-2.773067596868394	-2.0529114909924706	-1.4255468575777577	-2.2619790835375397	-1.2981085987314231	-2.7379725023365995	-2.0131788459715207	-2.0289444409951627	-2.7961278719186082	-2.635158982989066
-1.1710072960285027	-1.151519564232287	-1.0452139346669187	-1.4322274527464667	-1.8130143561810002	-1.4808015630085334	-1.0505841865888519	-1.1155770008147423	-0.5702835937487553	-0.9429478615100191	-0.24413691498004056	-1.5882715359899164	-1.1484290523165241	-0.5104805665148049	-1.0698842431027624	-0.7264144880881783	-1.4185410584804048	-1.1252071730660416	-1.2340029679841822	-1.3490689106085036	-1.8172360953032114	-0.6205671736694047	-1.9560629254415605	-1.0097618026275699	-1.5545088288730873	-1.2526328895018324	-0.15709193496861873	-1.6037081358804708	-0.5307058445647066	-1.125911503782879	-1.7861221249146917	-1.6678763239911543	-2.0165610692562934	-1.5680501680887768	-1.8300757868830757	-1.3546844098671278	-1.0645607026934256	-1.755561567595763	-0.8671042353074626	-0.5558548498481253	-1.5902089172477556	-1.7074428388663703	-0.4598415839080921	-1.5332705898977264	-1.0551664129548777	-1.716496470264651	-1.1827226461393026	-0.9537834371087474	-2.0644492712146314	-2.4787257759907306
-0.9027581748476657	-0.3539712983328714	-0.019974018775041232	-0.5868088581379365	-1.1036021664991689	-0.727146780519502	-0.3140993973652073	-0.43528542842202955	0.04388427862253616	-0.6647934285199987	0.47445801803848947	-0.4646806657648655	-0.6650822303485395	-0.8943889179984845	-1.1535101553338636	0.34958500738870696	-0.693206026110236	-0.27262807013872903	-0.2743205511707616	-0.1421850295515028	-0.9765226271025732	-0.11619183828555552	-1.5380661442420458	-0.15983982947849812	-0.7799410227910972	-0.3495053174542431	0.8634740476796037	-0.7862765910298283	0.3580326197748043	0.10644687407573633	-1.2197003983742183	-0.32442683211686846	-0.8530658659583539	-0.8870612599137229	-1.1774310197234221	-0.5523787431901078	-0.7594241012634461	-0.8901667552285355	0.41575801584023836	0.3669106612795572	-0.24050363606086325	-0.7492930413834024	0.7029664522641215	-0.4955423179881713	-0.6326207400622945	-0.7403249131279696	-0.2710742294422094	0.20466238114568264	-0.33089483451208324	-0.9465401138442177
-0.0787591440655447	0.16168022437275908	0.6257186366521413	0.14200464540006766	-0.43479178696480036	0.10481101406151605	0.2417673631575534	0.10418301630386555	0.09154559173597045	-0.3900356870018656	0.46862940491883154	0.5051209037645348	-0.18352867331674483	-0.7223182307485382	-0.23191786022559452	1.1348687872253413	0.03611284738349132	0.21764905181562053	0.572121425317656	0.44510907478246126	-0.21474553968250662	0.2596299733576623	-0.7207454013080707	0.19923706489090812	0.3372239936281293	0.3257423923753608	1.143326393452654	0.04582872440239985	0.6779514225765444	1.1179679301244032	-0.45199291581198947	0.7607031331884675	0.682084244263973	0.0753844419450278	0.15300980666134872	-0.11079351795732548	-0.24812902720748634	-0.17739391656146367	1.5062792620024497	0.7575875043262024	0.5805138150192424	0.13670832902176241	1.2263729005065205	0.23241359730574226	0.05046848814492296	-0.23346286018300186	0.3577115198780553	0.5197664502642539	1.2448333695765263	1.0229658095658472
0.9434551183745497	0.4096003418488047	0.3718311122764086	0.1686428410172347	0.058317887654001845	0.7820668124797262	0.26759209123363253	0.37476873959174195	-0.2702226945859183	0.09953006351803427	-0.15710816638287078	0.8207139686315673	0.2901264432386871	0.2111405147062218	1.2259748697664534	1.1043394153362145	0.13444652794379786	0.06559887862649946	0.5122867376509436	0.37853818427658653	0.2728300360937908	0.49106561003276555	0.02179739962273448	-0.24511767096549986	1.135003079263729	0.5572557825095553	0.7532848084766925	0.7006060110060631	0.16834748238672442	1.2037917209422317	0.1124125673230748	0.9612126424684397	1.2435845255349736	0.9481363305856878	1.2828011700658206	-0.4443167300414904	0.27396490451897015	0.11073459563950491	1.5549959230666157	0.33173180160351406	0.6671582888109199	0.4386664874562988	0.7940532911362779	0.2972550175933897	0.7597627013153109	-0.21548121224590633	0.6142117621768831	-0.13865657899259373	1.4878196408341935	2.001860279416205
1.3204545949015571	0.47964050448182083	-0.70672230258919	-0.3414028312531089	0.28617445254889223	0.973056250431032	-0.26960721133305343	0.29665821205721293	-0.6921010505968374	0.6359572798258716	-0.9636694846175993	0.3964909621440046	0.49564637935627665	1.3734324660693806	2.030255770527542	0.29834510416734916	-0.32894673583518225	-0.5577181133674006	-0.32522683187519086	-0.008784144708606983	0.33763423265464826	0.533183485740394	0.15776526406080998	-1.0070065506616088	1.1449644504900471	0.3052653621716142	0.17374460274435397	0.937999984352504	-0.7726920261995673	0.3939704296145068	0.12445556158154399	0.4902323536685533	0.3346394815977799	1.2894322679111563	1.5579013467704517	-1.1968329556224506	0.25101671239916434	0.01726233464515318	0.5311803094093897	-0.5874173694559709	0.31636339193623425	0.21246235739460467	-0.17460401576301296	-0.16410430984933327	1.0314389898720604	-0.5166805555057187	0.5669460807509328	-1.0725905424778006	0.3328101360621242	1.3916422136097948
0.6624634708698772	0.46960535980444057	-1.9062794515805548	-0.7424154695602408	0.27637711492443984	0.5607232815056601	-0.9218771458732121	0.07415346732955952	-0.8596349620081188	0.7782525412500849	-1.3875873794126745	-0.3480105980357948	0.28548846316524124	1.769552147640074	1.625343883512526	-0.6616377038265233	-0.6305399547460921	-1.1352178091777267	-0.9975871514768525	-0.3937531961615868	0.023505908052176488	0.3185179644013218	-0.25664344883388135	-1.2904502856793434	0.5794558255768422	-0.21922527256685045	-0.12799423286915174	0.6974330048156796	-1.3531384576118837	-0.5082081152503392	-0.33704952840203667	0.06823334023551746	-1.1294528175875318	0.9772833602337676	1.1170370639796747	-1.558645745705721	-0.44114589771170365	-0.19019863409210774	-0.7110358932724943	-1.29693205939314	-0.01870039454903232	-0.05898388764521844	-0.9279016823951964	-0.6611553857918527	0.6179988118560428	-0.9498024106360083	0.3486453017600625	-1.5142647253530896	-1.0999658761435682	0.007856996022914915
-0.3870174763733109	0.5341584513302908	-2.283424944523067	-0.6479830061883733	0.23664829664946255	-0.10335575697321056	-1.0925261925491938	0.15950516112379062	-0.6330922439535961	0.34355662054303265	-1.0468883564580633	-0.810936816754577	0.017281423651784103	0.8864721340888702	0.7214871462792385	-1.0256530400572998	-0.16737879552114487	-1.2380060012196186	-0.6661533996887042	-0.5818623181931123	-0.31129614360567637	-0.1271828895695979	-0.5389434481918836	-0.7505647725155353	0.156175922436403	-0.5823528252020097	0.02549256485984565	0.264279180053823	-0.9623867023069984	-0.7058254923272876	-0.7076450275013486	0.15243776335868695	-1.6985893962584133	0.36195363147606574	0.6911014902096071	-1.0162296261013213	-1.0852255584042476	-0.25344429250413375	-1.1792278892119958	-1.2256366928261981	-0.0787270932805231	0.01749239260866391	-0.9650022788811897	-0.7226990840093066	-0.12236939854168975	-1.278800079509926	0.21727336306064327	-1.2779791630714776	-1.569243729262945	-0.6933545509800223
-0.7179326658966697	0.8277741552701772	-1.337886506064665	-0.22189082281956196	0.4133728298317579	-0.39914382196800235	-0.5693512623133703	0.8026193255136114	-0.11885492905446068	-0.23836133635173923	-0.07841806184364322	-0.6864033851031982	0.2997182032451932	-0.6627745737834203	0.43602631459281416	-0.5119090808086215	0.9300147711240903	-0.851453234333647	0.5783006003139217	-0.39339637171838915	-0.22193287991128247	-0.5746342665162267	-0.09682109445705553	0.29608277587069765	0.4020860832081021	-0.39549577180265116	0.52779132155135	0.08435404436259629	0.33579295754278277	-0.16514269416376595	-0.3959463710248548	0.5902723086221943	-0.8042699727235594	0.0003097571897618498	0.847516315273522	0.19495549640316323	-0.7734684495828784	-0.08551108573053251	-0.576440188246003	-0.3577820573713405	0.1217657252670534	0.35927522317691507	-0.3146942368237069	-0.24113540169486755	-0.42049967056582604	-1.2006042261500132	0.5244364174757575	-0.6945673154972231	-0.8104129796455943	0.013534943781970859
0.051591435454800195	1.2910061081297586	0.4724706286803826	0.22090022422869376	0.8181575415722541	-0.0008518173450500145	0.31647061120326975	1.6452850262139496	0.39355730361360225	-0.24741101395547016	0.8204987975672297	-0.17126799655280817	1.2328694312461679	-1.603750584058683	0.9756171148801985	0.469009207726589	1.9978389215422803	-0.25373496043946864	1.7911048948564803	0.31858843496023587	0.35695178037575426	-0.6643594070366076	0.8797775577387519	1.3151617943199474	1.1177468156142205	0.3257487201961393	1.1176833628831573	0.364852002273476	1.7820552092947604	0.46514021362079766	0.6140114303401145	0.9539195298405465	0.7453115547064477	0.20320781511193092	1.4393412686428397	1.3169522942192242	0.5366442022797945	0.2490578219629745	0.5294084527558669	0.7611214652521991	0.45918328388104424	0.5158843885298502	0.6043808426055083	0.46822599165874473	0.16897142793598996	-0.5219548670014317	1.3989931746527906	-0.1200614274627545	0.4086877184891239	1.5006649970696742
1.0907058201775413	1.5640637328926421	1.9444272666380173	0.6607048475821173	1.1597672910625547	0.7884259869522485	1.0786793566995734	1.9392458589585888	0.6739694399367647	0.5819199593983195	0.8883301302789172	0.2792834915300559	2.0940424205222623	-1.2051648778773956	1.4343938807825467	1.200309172609146	2.532864758924536	0.3618458173696909	2.05534790247066	1.418993549429628	0.9511738088139658	-0.17034917247499987	1.577367701316931	2.0253237105495194	1.5559328792009988	1.1016795490956672	1.4930997439829234	0.9113084155073254	2.46440091987516	0.6185991557817543	1.6677354279356682	1.0235526144970395	1.6477382228808541	0.816453560140693	1.7797353069983088	1.7028392621805915	1.8286453714966024	0.6578960577650922	1.272958911683729	1.4682348322313696	0.8732152477893786	0.1546111451119631	1.3220325792674923	0.9592485572883467	1.2377264371329735	0.6229692760493811	2.4379714807938493	0.3239578560761881	1.1818990591331524	2.462221547851033
1.209610402673747	1.2787247278576852	2.092959868404671	1.270864043914035	1.1407877589506885	1.3449810042428785	1.5586033460535964	1.3048797530119347	0.777464722584336	1.7096075035657303	0.012002517145529652	0.39624304080543377	2.0315969288681903	0.020542574061847053	0.9263518533961225	1.3139113287251662	2.556618014028211	1.0224168798079738	1.2922482656975511	2.3721127460758016	0.9927290210375035	0.7771272771348992	1.4345207922980407	2.3983859844893587	1.1696292317263322	1.3873675680544686	1.428893639537347	1.3879177993721297	2.0426047315841425	0.37069308924963307	2.038887919963523	0.8765701819189524	1.3843599371161723	1.419306193674082	1.3378629075085753	1.2820676593054126	2.019013636038678	1.092417358542555	1.214166550231718	1.5207261583870586	1.3615349730050477	-0.5500052566733765	1.5886571613611113	1.0589411777491313	1.86663907232733	1.790865401910407	2.895482361347911	0.6101492816672274	1.272137461177893	2.146373410624048
0.16806200472448818	0.5090945185414091	1.0599720883014976	1.9892294477005754	0.8140242047623004	1.3637618504910414	1.9607371723920843	0.22618692377397281	0.9540873122605309	2.283903380438514	-1.0634688569281276	0.3121417316235637	1.0652770964059564	0.873027358334572	-0.3210989238187892	1.071299781656988	2.3398338808133516	1.710199719456788	0.24340034945040198	2.5802032337388465	0.4470549375432421	1.7508119191607079	0.7505340949322851	2.390881976620179	0.19425577546184036	1.070763575408327	0.9153451847085938	1.6687516738806056	1.0248526044249024	0.23320385939681765	1.6346955637208125	0.6604242995462493	0.5828749815681195	1.7140126100505335	0.27982745303938833	0.5251001734685199	1.067661218136869	1.5062000704168736	0.5962805561989355	1.239710660821562	1.8398437853153573	-1.0060966266248972	1.4543014783928294	0.9924168557281314	1.5723975452698926	2.5013096456631994	2.3484307451043698	0.6550482169617905	1.0702871602226363	0.9445194409166999
-1.0184995391116096	-0.16172937740411136	0.010686085952305392	2.4281613822946526	0.5558600843812774	1.111380553206221	2.4547844281069238	-0.3557387616769147	1.2740803007082675	1.9820397399419356	-1.3499538150034152	0.36598954184503807	0.1627028412390878	0.6783194022016295	-1.2016556779220702	0.9920345170208943	1.9775040276473492	2.111056700318232	-0.2763707819478896	1.9427514955959613	-0.10210713604780139	2.340825984358756	0.3349366459368358	1.9091516068510328	-0.5373346944108566	0.5465210797565399	0.21152005616462075	1.8554164763703747	0.3000185459856728	0.5299476539872076	1.0471552610815276	0.4633786412751325	0.20585125054411813	1.7222533875293944	-0.6404917691281717	0.027219850765956677	-0.0186585011264245	1.7899453672602406	0.01558949449725218	1.1145098417217276	2.07478528595535	-0.7099177868277876	1.1589177000000344	1.0823249720511805	0.8285102009848209	2.510562383859772	1.1607350440366755	0.44032716054254295	0.9737802662347499	-0.11990514072361969
-1.1483490330062018	-0.16042993265320052	0.0026819982688636545	2.2877569122516124	0.6482285081137484	1.0247291826104745	2.8674755959397267	0.003416371833302195	1.426919568320187	1.2741587400056689	-0.5055335613651821	0.724679484756962	0.1913545470176901	-0.11996263706031632	-0.9794958637105444	1.248486159579414	1.382696324540817	1.8294694540983856	-0.07525235900118316	1.0214483563538952	-0.05720394960687399	2.4314001814019757	0.6101533016131877	1.06819173783447	-0.38653443198061643	0.29429874226493	-0.28961737493024015	1.9949359787029683	0.3334310193346303	1.0824400219717736	0.8917094258137463	0.3829501855076557	0.5295371763218487	1.6398597485526702	-0.7352613973407468	0.08132684045506187	-0.2588279967330481	1.8056439428502133	-0.12031386202416124	1.2674661231109137	1.830707544986063	0.2880656217121069	0.9236692196576779	1.3432759398784333	0.5289447310241282	1.8932487799498892	0.1677145501440765	0.18106250852702044	0.9918060086751674	-0.38147932218593783
-0.11036093100476332	0.4733239892890619	0.9496705966052003	1.7222859068382426	0.9547027850940726	1.1645519294717115	2.835956312109886	0.7895768858252393	1.0429288839156015	0.8300170840026057	0.8905789169942603	1.2065279242878235	0.9477379555107339	-0.5382461866245157	-0.07549028515140087	1.50169893225125	0.615279710764911	0.9095892046730178	0.39730038768323733	0.5480473726788334	0.5604537469442309	2.1831472944050994	1.1915456002626454	0.2996431513742458	0.47874969030799525	0.43709990285868866	-0.31472580737836964	1.9236190477276514	0.802521341519146	1.4537686387231217	1.1762980336797237	0.5220529917506646	0.9795780733054105	1.5573231684944602	-0.0012561974876144914	0.5377487965817116	0.3561280379589395	1.5163001917845433	0.1274046568880355	1.3515932280762368	1.131083576031175	1.3883141985593752	0.7965419019857894	1.453772316868017	0.962194498882148	0.9734288422731406	-0.13207761677627952	0.19867891909502294	0.9235727613853741	-0.03510697463290173
1.0335288760672545	1.0989964051698813	1.7896362718640522	1.162367402548177	1.0851220345127304	1.1833142340174538	2.206869868937429	1.1024178179146915	0.23490730047272584	0.7716825265101999	1.9212401263900047	1.4686302358798116	1.440677622717779	-0.07680435042607955	0.47323411910835633	1.3451903427255787	-0.0006499045406147976	0.0016595049978130776	0.6023420059410179	0.7426359998014099	1.1637370620959129	1.7728461017392547	1.3829622045500414	0.024244876014355116	1.2622982247149064	0.7319981246652572	0.11203689859158991	1.4670965063846815	1.0233948236998731	1.3675052201560682	1.3928088393182925	0.8079208758288113	0.8776426045585466	1.360701371594179	0.8499738065584687	0.9985199061848861	1.0057015956722197	1.0680021540661633	0.3917574610550029	0.9991114046491637	0.3604268388766515	1.9286961363623392	0.6826768542016504	1.17497001933851	1.4685849001881859	0.20812656998235116	0.015205934695326166	0.5908147249198179	0.7140720064813819	0.21868654054936157
1.2143923250193303	1.1491652254014664	1.674465731462735	0.823322034188061	0.8478094815477077	0.8104405069457467	1.192456785857229	0.6320697196355581	-0.3392815250904959	0.6323015733987342	2.1142548353339	1.3565412174190536	1.0872362675621514	0.897127830353545	0.17534186688379452	0.8168667007526551	-0.19454653810890796	-0.1700684865970548	0.4151951274498581	1.1556847998957405	1.258414329621679	1.1933375804356088	0.96761016373878	0.21593802757618244	1.3080272624598663	0.9040929756613906	0.6878152223093773	0.7221935027045623	0.6970823620818892	0.8707676487236525	1.166138725844629	0.9309490428777831	0.20079171311985453	0.9016745050798276	1.0050839454677851	1.156156599992656	0.9800352840200511	0.7022032217752152	0.4040727659880822	0.3156969306125002	0.02768320733639401	1.7204817686691818	0.5227442556172004	0.7216066383346372	1.1912143528113528	0.004819780902693944	0.05013186317521061	1.1209410410534444	0.49169151108375536	-0.07743985917844423
0.4428828180590784	0.7195923889744621	0.8501672085222648	0.5331674688072084	0.4331696808008516	0.22339341029150972	0.1433976193812036	-0.06232392414767031	-0.11491100000783043	0.021550235645487463	1.647058540124174	1.062429429433306	0.3438750845976581	1.6524483682474178	-0.4792991396400862	0.36508822311689276	-0.09737930393193334	0.4524077383263735	0.13347968743714111	1.1860840197348832	0.9327184568670445	0.33825349881144406	0.38971307574761943	0.4036624490421391	0.6667548176368989	0.8715509916083847	1.0085429063431917	0.023847815702664945	0.17596957511269856	0.22274125609937823	0.6595541385160499	0.6378399678859892	-0.4502884288233816	0.22574194342529794	0.2803251702447456	0.9978067635080748	0.34977599985652086	0.5532101800506538	0.2556404256152606	-0.1631596256420882	0.3326269451617829	1.1490124063587455	0.40509388735828566	0.5793390926209564	0.059744097898510665	0.45524610485201183	-0.1951836411381045	1.47545536851253	0.3260936518664361	-0.7327866200571822
-0.3562715290970337	0.3826755715018655	0.26105257174221885	0.06283604523727572	0.11998543557154703	-0.15568871369022103	-0.7287946591998569	-0.2626702232048931	0.6971299535786345	-0.8384678849634694	0.9354797789611149	0.9267367070434569	0.011724663857309303	1.7704299883245316	-0.7156271078798548	0.310495266528012	-0.1384228540455097	1.1438388704163895	0.09067163393749288	0.6924689854637268	0.6375944482945459	-0.7271815981953634	0.186547399886174	0.1577304349197044	-0.07448122801861407	0.6530409517005468	0.7963233680006986	-0.37895712648991076	-0.005638458095244745	-0.26752939102370815	0.2827167177575548	0.08712282393980737	-0.5555619221180127	-0.41019912866207464	-0.7095647765283503	0.7190018812827499	-0.23745714198730877	0.5263529694038888	0.2724706095022961	-0.041014068978346724	0.9255212882333455	0.7554591929554144	0.4465073889577259	0.9067596694176403	-1.1221755137080884	1.1750968324114333	-0.394235777850122	1.540761258724487	0.1212076585626178	-1.1623187831108146
-0.46471259770978446	0.44283806680840454	0.40227191043600735	-0.5247272203686421	-0.08781772202324438	-0.1626626463795963	-1.357599458775215	0.07115907849464012	1.2202969819480498	-1.3493537775227402	0.22355400881806448	1.0688935131648536	0.14906482160572984	1.2888370506196183	-0.3940506654943225	0.45065449502752214	-0.5778909665070934	1.09898733164328	0.30355815881265436	0.05203687732191626	0.5817825899237428	-1.6311719690882245	0.3866177636933622	-0.47789010462677267	-0.4336742780557415	0.21710915561133004	0.08104642814419301	-0.5274208221782674	0.2201047600803531	-0.3665139771790116	0.13424509946765767	-0.24083739110437133	-0.23770235354630875	-0.7613738997584065	-1.141538592024512	0.4599944598512099	-0.25163159133059304	0.39079012432315513	0.6179834809381122	0.46858283319678506	1.1423578491051787	0.7097193215258721	0.5609881175701451	1.2272207943333224	-1.552101245020575	1.5149053023340928	-0.3060998622092895	1.3571032790309447	-0.19350146077526	-0.98384591384337
-0.09532370913986106	0.5471690860273067	0.8022153471351079	-0.9681648776580208	-0.3965552089102455	-0.054407486718258534	-1.6544041464647206	0.3213103419714427	0.7977983341321843	-1.2210429194797139	-0.3905498519923094	1.2228132201129112	0.029301974394883887	0.39871629146746956	-0.09062066607249357	0.2848574729001157	-1.2195770222401643	0.23587650868390567	0.4561157276130532	-0.31875680974196485	0.5077309277609956	-1.897578172364253	0.5547261289841162	-1.0722408176446496	-0.4257486359618001	-0.42455161916494716	-0.760939520327556	-0.5938722867856344	0.35926459124438426	-0.05306816553048002	-0.07603152729163261	-0.07137968164435962	-0.09185300020239354	-0.8134176659342226	-0.7811940899797379	0.1609919887355831	0.28659917746583363	0.012366514827955515	1.0269019894754832	0.7096724131855114	0.5726349160517167	0.6939872887308113	0.43104128792096813	0.8680169883462935	-1.2170792166259579	1.0875844301796609	-0.22034167881847677	0.9109504178746366	-0.47159861901025446	-0.3776820728372926
0.06781626832403863	0.15598008544461928	0.713280948181133	-1.163758416909102	-0.8053418455700136	-0.13937678729241215	-1.4929605071724967	0.02528095833781326	-0.2920618447087198	-0.7458691262567622	-0.724814878199659	0.9856954489162384	-0.7815016018393485	-0.7300783809597955	-0.3270429166306515	-0.3989105529371519	-1.6185783477550657	-0.7497564372672259	0.19082175721199363	-0.3774027862831485	0.11430529429849492	-1.3370880162339867	0.36457238852146207	-1.2589654559569878	-0.3537541035418845	-1.0009057254086473	-1.1957506046505921	-0.6010915112287912	-0.09054729158246695	0.4107170447715896	-0.5279797264948202	0.32216338184674137	-0.5049195281863834	-0.742842110980982	-0.17299286879741432	-0.28815073435331723	0.9292795384592581	-0.4884873246651369	0.9946678632370725	0.23552582315747006	-0.5386493750556852	0.3090854846919337	-0.19205489989628077	-0.25550687378984294	-0.7111307769703991	0.14071559975435932	-0.6148370582827283	0.18158822116500423	-0.46536320211328314	0.10369277494544019
-0.15208523200964771	-0.689795238796754	0.1082405988663207	-1.2553699468124377	-0.9205559755293317	-0.35501859658258633	-0.9066198871432667	-0.5312616096271545	-1.1021475009541386	-0.35243421720789014	-0.5493648670638769	0.27843195776691443	-1.6526108795941503	-1.785218885104532	-0.9044313238872823	-1.2512990001575475	-1.5163733832762818	-1.106746237737719	-0.5429997510113465	-0.3567375131591849	-0.4244272977231785	-0.2587737567590209	-0.004665838384081381	-1.0270663504218351	-0.35937458560162105	-1.0391775604678846	-0.894598167124274	-0.4091096441638616	-1.0549787525796457	0.6543407696630544	-0.900354951070214	0.4205744625092149	-1.1995062491043071	-0.6614220938356565	-0.008450968697181517	-0.7764111572965579	1.2036453636630406	-0.8041115708871124	0.300215991131719	-0.7363176565303402	-1.4573601815946464	-0.4264847035215983	-1.143900627085244	-1.3947263063129847	-0.4073355285453454	-0.6491570883700689	-1.4276589605130507	-0.5641371604749945	-0.11938308344416418	0.06936087676332041
-0.19019714894702502	-1.2870828809504835	-0.2718841788425675	-1.3496329795892397	-0.350796258435906	-0.33099024656486137	-0.2058257366143425	-0.6710596837047814	-0.9876885983514432	-0.0571871555148477	0.09859045489021663	-0.45726760299904456	-1.5221860064127863	-2.21980889796708	-1.1092099632124834	-1.702613440872423	-1.037009878508833	-0.7325875750250029	-1.360073529978885	-0.37390549800024303	-0.5351785218402318	0.7209542377492816	-0.08943370232339067	-0.6160329450681606	-0.3053087914184192	-0.2945941381796283	-0.013245243433400418	0.016639699111709302	-1.8944482688984254	0.5515354628977752	-0.6772115237417468	0.05632192381158565	-1.4727575149190109	-0.46302676203203297	-0.3605642137012386	-0.9450852850362802	0.9184959939761446	-0.6862852198902523	-0.6647519402206301	-1.528396021685842	-1.5875772093959952	-1.0318385434672686	-1.8820018671550627	-1.6244224419485978	-0.06329794874859551	-0.8056087431154864	-1.9336744628536198	-0.7488914450173771	0.3445961446550569	-0.34995749636335954
0.4498820417370911	-1.0571191427691826	0.12286382257137696	-1.3155219438073398	0.7115544639675633	0.12778776858454738	0.21011653475287118	-0.19893098705134757	-0.2291936794493399	0.44551531284649254	0.7782565439443345	-0.6095688699605847	-0.24282496199983106	-1.6159310061888004	-0.5423419011235678	-1.5236186535794223	-0.5305797340586742	-0.1578542744931511	-1.6786944139393871	-0.29861221944369787	0.10099155382578262	1.1177065596216202	0.3021840579938135	-0.2735053632514609	-0.07314993076362859	0.8733388459514515	0.8808199303522684	0.4265175074414109	-1.9918519759901026	0.35259815828954605	0.1506273657859353	-0.43942366390650694	-0.8916660131778363	-0.0024701663081831047	-0.6637891955412918	-0.532128550320867	0.24053138364841806	-0.1779702411756214	-1.1759714186454748	-1.6387497378115472	-1.0013518410223945	-1.0509335162051976	-1.9536253143651308	-0.7733425689534141	0.6676253406884838	-0.47307526097304253	-1.5230714792185323	-0.02756446168649194	0.6600987823684803	-0.6625703703746186
1.3806303483842441	-0.2913107109133866	0.8841946189138328	-1.009720460783198	1.4553084376584877	0.718908863621775	0.17375520521820145	0.27463901562448434	0.3192698392585765	1.1643127456813598	0.9674069283287052	-0.026645367699727442	1.0461037066971641	-0.22309322404919904	0.35664669858812614	-1.0140475561637472	-0.3195346729275578	0.059211166173111146	-1.216739139981763	-0.038330843724795595	1.055954744530485	0.8807954137508667	0.8292493568446659	-0.176533914836235	0.18105928858580195	1.6647297625402666	1.2143117720277117	0.45872504181124085	-1.3196704568974786	0.34839871471431894	0.8705845850615925	-0.7073652940947968	0.23425229521944876	0.5741373085243205	-0.4811550025302144	0.24971692958149996	-0.42619889980713477	0.35930087630040064	-0.8699719948627929	-1.172875224359207	-0.37702132828969337	-0.5578497726926565	-1.4464682795708088	0.3460845913984722	1.5250019948799045	-0.20415521358480052	-0.5095982532820862	1.1255694428607754	0.7551212988203322	-0.535973736571099
1.616576794934514	0.08314481563009318	1.0429435982960524	-0.6132855530145273	1.152074480226788	0.8788787025853966	-0.1526807397328389	-0.014508640864508275	0.09908826630669307	1.517319815023752	0.5351023586758465	0.7162502039212741	1.0851357808816227	1.018835426208033	0.6791833577936719	-0.6867240941710181	-0.5564686040327443	-0.17786383000893358	-0.342192694974226	0.1911610004962998	1.4448789127349015	0.31853888454554424	0.9271400782115311	-0.4530236290260341	0.18735401636427307	1.4862612579831143	0.8055417275924373	-0.016595247332544704	-0.45499320788346637	0.4160245382407215	0.7002876015752248	-0.8048619399074152	1.0686493514611235	0.790278851782384	-0.13668322418095735	0.7765939952857449	-0.7003780075806909	0.4740206755784694	-0.15248709826116955	-0.6942257469808634	-0.39506196106254465	-0.10577287695603496	-0.9281035726659032	0.6747126014360123	1.708963222320818	-0.3683604103581945	0.06790579749893848	1.6184549080081436	0.7076782492745377	-0.14205360188163407
0.734835804922624	-0.4748253841143707	0.18245585708766568	-0.5239149512937484	-0.07314936412253675	0.3388721811324503	-0.48152267674923804	-1.0759203888004663	-0.6962749595516223	0.8736812649462021	-0.15763088432597577	0.7795765598335467	-0.11764639521183426	1.199962258889051	-0.03643352545975163	-0.8300986276275649	-1.1570180458286583	-0.5673796927584769	0.13970339791525152	0.046963760526981195	0.7764827886582879	-0.2241340605404895	0.3578731842541539	-1.077728010646747	-0.06637412354874032	0.4779014699384268	-0.07744347703868443	-0.7610970961751748	-0.06616175268275037	0.07146231026168187	-0.34891862825968506	-1.031780021744797	0.9804355808870313	0.2631579710610151	-0.3801389410295279	0.5641948866915527	-0.4943979982083255	-0.027277749612496557	0.16391555440642264	-0.6887444232344812	-1.1412776134978855	-0.13771773738385065	-0.8958319595875276	-0.11886785966311543	0.7394045029833803	-0.8137032477329003	-0.4510080032936178	0.766657645664445	0.5418206664401991	0.04879203050359123
-0.46721325029100913	-1.4704489846281257	-1.050021826282135	-0.8385624927160867	-1.2508109778359253	-0.588826441847795	-0.6382673299678918	-2.0300445224919286	-1.424695604469638	-0.6259038511101832	-0.618462504851715	-0.12606655184734938	-1.3087753274725655	0.27398506455358657	-1.258490088184965	-1.3412207804228322	-1.7641459334912963	-0.7943477929728937	-0.28105401761896903	-0.4793078138911637	-0.504759314016282	-0.6039722617194067	-0.5501982902769025	-1.7124870666104075	-0.26921139164503455	-0.6053307622385815	-0.9854480142988684	-1.364887664781276	-0.3528488664923594	-0.9016977741871335	-1.384947759814226	-1.403127249778637	0.13495414364494931	-0.8128797220158231	-1.3966396999199608	-0.22259266939930034	-0.07297222359902401	-0.8788174028179385	-0.31460397205686924	-1.1416312747916746	-2.0435243396486875	-0.5017380804572246	-1.283284182662972	-1.3705729870704608	-0.8904524014383246	-1.0826978953330069	-1.5571801213433893	-0.8910281888073994	0.1995414245368089	-0.17880177051690685
-0.7222136033174386	-1.8751809910519757	-1.6297524052664172	-1.1101996264087637	-1.4372572187528772	-1.2853123233819514	-0.6034647445382814	-1.9255586598225631	-1.582758194523258	-1.9910641788461172	-0.625006735312623	-1.3965096180020182	-1.3922670692007053	-0.8590440145828284	-1.8684203255253822	-1.8518465835236675	-1.8803979569458316	-0.7559217297045645	-1.2210265388346004	-0.9291233275021965	-1.3824805355303926	-0.8550224638543354	-1.1989165324278266	-1.8271238642579997	-0.17195479631449342	-1.0533665577226623	-1.5867917159420284	-1.5521498201310537	-0.9076601552679179	-1.9783370311716304	-1.4960979688818643	-1.535633012755997	-0.6186822569955231	-1.7198567614397782	-2.3518613518829476	-0.871648573665015	0.20059000760091952	-1.5133383887807352	-1.124425156051485	-1.5560287893633136	-2.362513099226537	-0.6402055064268716	-1.5217124813160354	-2.0598255148772604	-2.0775401220870937	-0.8809856035059274	-2.0343176999150003	-1.9844460615323927	-0.2698409574266361	-0.496347720263882
0.2795446557012738	-1.2438806591046538	-1.229458730113445	-0.8142703620689058	-0.6097342566659367	-1.3764042302720279	-0.4364620716784925	-0.6662740863594033	-1.082476869992025	-2.279744494000216	-0.2844603273504207	-2.070615952514492	-0.575645893792644	-1.1632898635436546	-1.19421445801421	-1.943112325106936	-1.2414934624752307	-0.49397516719284246	-1.6421208782783996	-0.8378291431634985	-1.2197010911737007	-1.0268747956147062	-1.2653549807964162	-1.165632904021922	0.037394706395919755	-0.7851774278425564	-1.7680121960879707	-1.33041089863598	-1.0862673741422597	-2.27333973530443	-0.6712021671802502	-1.1524155889599899	-0.5116778178096707	-1.8679098417342845	-2.1429565901027363	-0.7954092338758074	0.20200019842329386	-1.5140034405943266	-1.3901028236481903	-1.362366001146681	-1.7754250299552075	-0.26761707041325705	-1.0871921396423683	-1.6874030484514027	-2.140030997700053	-0.31105859313101486	-1.2162028377443512	-1.627985622896515	-0.6287110548961207	-0.37197040050099495
1.4128037491319918	-0.19675132934261275	-0.4750349209299681	-0.032952258159244775	0.3218015961360814	-1.0295381026127695	-0.26370336881631323	0.8748315777232636	-0.15256081342528013	-1.5401384243487186	0.17051996218784288	-1.7438465153122689	0.01115883427968181	-0.3999627399780771	0.3004340619604558	-1.3431745481390285	-0.13776974759835658	-0.08057036975853424	-0.852113465911027	-0.29736638886947736	-0.36574121824287803	-1.1123501839035004	-0.9821138838564071	-0.09119964684280833	-0.11986219805065222	-0.3407046590656642	-1.5742912977474481	-0.9328274987847024	-0.5721153775625999	-1.490689409306731	0.2018516032614548	-0.5295257922019043	0.40073004929163264	-1.380877896885222	-0.6144880034008515	-0.10484731818246058	0.10225372707920094	-0.9854045745324345	-0.7240506337483567	-0.40027799049600665	-0.5724118604346623	0.24828850875093206	0.004601516712648796	-0.5992089588285878	-1.4086953124396655	0.2693819035319783	0.32680699608721403	-0.28707357510362175	-0.6846584365193858	0.294202259404648
1.2412622562113895	0.26009373600007113	-0.18777554670505775	0.5282847198835923	0.4074518768811382	-0.7443742147006729	-0.29013260890941367	1.6168059001702562	0.8242021831145685	-0.7259419950913101	0.5282105187040252	-0.927709513753053	-0.33265187196843105	0.7079034723659703	1.3875897646081203	-0.1206032330541966	0.7469749568940701	0.36331328260053114	0.698055447065063	0.08074611920341551	0.18653990378052845	-1.109487048099329	-0.8862348057424528	0.675633118913176	-0.8421901963359444	-0.33452436700590304	-1.1377618047191354	-0.65487536116954	0.3253082864340924	-0.3626938860360369	0.24728068526116204	-0.23070040117143317	1.2321165451459737	-0.9294739060511057	1.1397290634234094	0.5084163173477155	0.08349907464418031	-0.4636167406507743	0.3549155936053611	0.8797377797101319	0.6181991381733494	0.2887810724623684	1.1982932008940939	0.4163444761655739	-0.7809570974477359	0.5251718698874371	1.3973552461580916	0.7399008908115977	-0.5665197990325251	0.9592501288882631
-0.42215204958699243	-0.20622480573585042	-0.5571865333091317	0.31816422742622325	-0.44731379385712977	-0.8661397701120799	-0.6531169704470612	1.1445055093657297	1.4013863588030646	-0.6420686104443825	0.5947193389800683	-0.49452113137736653	-1.168252151830589	1.1859959647618787	1.2265550187101157	1.22049545948528	0.9445055354457073	0.6404269317541382	1.7310848984934202	-0.1696103926583072	-0.24218531758335662	-1.0677077551650944	-1.2693591054249713	0.7408805247646134	-1.7036049300338867	-0.8968838024239566	-0.6298286246196361	-0.6739291089474562	0.9052043807175745	0.02419113393970016	-0.5556381750734631	-0.4221228297799202	1.0643163915393639	-0.9545786030167954	1.7991068804970338	0.4535722931604645	0.07153563738307125	-0.4009989685741831	0.9255652771387138	1.6766836526063802	1.2738767429381341	-0.26585029823571193	1.8392698950495345	0.7819137162787608	-0.7827289240065097	0.31344278668007886	1.3663083098754287	0.6361706039367693	-0.6220640922143645	0.951302813870765
-2.249965320204807	-0.979166150537712	-1.1252861948540895	-0.38582641153786595	-1.473037120550607	-1.2799917353736179	-1.1827879176562943	-0.06278887734302917	1.237786001955868	-1.0947902642938336	0.23184754980508235	-0.8148200724943236	-1.5657920944084731	0.6629612002555528	0.189564566509381	1.9516064357260732	0.6303701484611853	0.606836526225918	1.3654020707219272	-0.8311001675966024	-1.3867665137225134	-1.0199344686789127	-1.8653558209451264	0.3894487474807108	-1.9897896705278437	-1.5946552660798443	-0.1887296597149311	-0.9237994423123663	0.6820457017745858	-0.6616102502196289	-1.4552145902018843	-0.6664783114624953	-0.16305037344476217	-1.176487645966009	1.0765009788314963	-0.22420886544136506	-0.1743390538596874	-0.7297149436436302	0.5608037546404487	1.4279156407236295	1.2424173785131059	-0.8450716716561099	1.6409081840813293	0.4724788435955903	-1.1456717997728019	-0.27551655837278416	0.6578967823098012	-0.25516221048110704	-0.9826270409131252	0.19321686014557632
-2.7585145819178605	-1.2286323175402427	-1.415578795918186	-0.7582247381962354	-1.8673330085592816	-1.550210000862355	-1.4204423980966807	-1.1256363414907822	0.37841017545617983	-1.2047055940613312	-0.4786429135681741	-1.4832026685070652	-1.2011659856468309	-0.41621045355777214	-0.5113990300162671	1.634601371674515	0.34551233182767654	0.3448792611603286	0.0058473592498117085	-1.2500290589442398	-2.3314596886658085	-0.9074355385423504	-2.104132167026352	0.17767845542376384	-1.4068383864954106	-1.864066393641825	0.14344053614127833	-1.1328685942485857	-0.1522509078606546	-1.6868050171220532	-1.7619037701946911	-0.5049201282650916	-1.5367949163875863	-0.9988139793312739	-0.13520220174731176	-0.9708331849215371	-0.7286713413647123	-0.9795812849636993	-0.3063083763451851	0.2946375884887573	0.7165691533052625	-0.8482349389243776	0.8330760032764989	-0.1214373609110261	-1.2449540084771553	-0.9435532835030019	0.10628280390425698	-1.020180251294109	-1.3355631190122526	-0.665454402513464
-1.8046048952646567	-0.7711141784233356	-1.3622238582246047	-0.37043879473931396	-1.5539756936006335	-1.3488931691605162	-1.0443616012768213	-1.4549745608530023	-0.6461050031267714	-0.5050416467514236	-1.1680798781109418	-1.8320360795837338	-0.5954487838942755	-1.3008326374481327	-0.07800424939099	0.5394447979782133	0.3087484048925503	0.1163874644675867	-1.0583442739615316	-1.098361701537895	-2.3910283078299392	-0.6473386940697592	-1.6910642937256537	0.24807388497691504	-0.4033639486455313	-1.5264288687324787	0.3748994273856852	-1.058351280634487	-0.8606117996203884	-2.0778572536851283	-1.4872444175599255	-0.08659329728539183	-1.976621776667398	-0.3341881381000238	-0.7983198469440759	-1.3036846159064124	-1.3481875798126788	-0.8342712083972949	-0.8751385330816719	-0.8938279619937569	0.04120235185731984	-0.4025293910195794	-0.04013619398592681	-0.5699146315292156	-0.8009642380649301	-1.303951933831029	0.02742445508795258	-1.2090885610180562	-1.253279408697583	-0.8886466431732958
-0.5925695178274984	-0.1279094612291982	-1.1319507519924077	0.33320149693521545	-1.0872820989963794	-0.7521517454133051	-0.28705179554506405	-1.07773790513312	-1.1507104222107007	0.4671516679602128	-1.4270719289099345	-1.5824668177663181	-0.3537819886205786	-1.574564089389213	1.0314565728043155	-0.4929051674578388	0.172736323519675	0.08926933028385876	-0.9383980815888305	-0.7314805793230479	-1.6760702215580903	-0.28459437085258515	-0.9062606743278034	0.21447135154117813	0.25763964353065333	-0.9015850725402013	0.4465728522189112	-0.720952153816183	-0.8127531099354447	-1.6122461982884047	-1.1452821829087354	0.0018078749151042486	-1.1992953327792297	0.1975466562565832	-0.7134748258727464	-1.203858610128915	-1.685532747341148	-0.4845384214711541	-0.754973222870879	-1.263785844848177	-0.4787383015730103	-0.25733779338046786	-0.47859557827916877	-0.6888206788232891	-0.0814001606381657	-1.1176898412916243	0.05591728333588496	-1.1172210082342733	-0.7148156024254622	-0.3853670077682188
-0.26789184549451023	0.1623925333490309	-0.7756245348816511	0.6121349513160865	-0.8916161574134861	-0.1186925259002801	0.22952073933529943	-0.4443224181377475	-0.8294995540723156	0.7921747491311134	-1.1847356439636718	-0.948864616878991	-0.4379137857355526	-1.3287925447720477	1.5988412904015588	-0.7070535721732191	-0.42701445355515827	0.16248793384516014	0.05090263315132824	-0.6923324416049222	-0.8250738398391249	-0.0011629048361884158	-0.2935719807019554	-0.232067690288118	0.2314254074377211	-0.43469466405188156	0.2417674514755046	-0.3579071778474782	-0.05356945902740494	-0.8695573529590338	-1.0489521339382342	-0.47050313753874784	0.09096802770792209	0.024973697236411015	-0.41274328055777276	-0.9780954564636181	-1.5953762169194161	-0.34074225645223016	-0.22583543084482266	-0.588024341590427	-0.6856342417908535	-0.8429584861739622	-0.31552464828085464	-0.5727648663260342	0.4892807973004404	-0.49179074738575557	-0.19355830149835188	-1.1588605578623763	-0.14923667202947027	0.2584629800775802
-0.7482165243654145	0.11709047375463091	-0.26917158997354335	0.3492258954406979	-0.7611692861066649	0.30402806462742943	0.1830185333772464	0.01726086437086499	0.03131845401139778	0.28185565687520603	-0.7879420087173078	-0.24732055324722887	-0.32104973569942613	-0.8449251113723719	0.9836352082819785	-0.023085547114570823	-1.2060763368909055	0.13008426326717426	0.8758689541117464	-0.9754269536543455	-0.2900794741364512	0.09158478143543287	-0.08386029649626237	-0.7762263395866257	-0.13418102271378782	-0.2416921619959454	-0.2030719849428252	-0.10478588881375785	0.7744716097598935	-0.40466726982844015	-0.9572677237289101	-0.9768402583676542	0.9299580792683058	-0.5589143605800144	-0.29334115559369534	-0.8616683830742287	-1.19122568341156	-0.4407885960756614	0.18905365042231845	0.5672862180306764	-0.5843113336385398	-1.596065310941898	0.21351111884273832	-0.4279326917197974	0.763439631240729	0.18499051793867127	-0.536938800873796	-1.2725610879154174	0.09398554001356105	0.4510883253786509
-1.0660956809563193	0.15580305449570517	0.17360665829340563	0.1760442653787001	-0.21004813782075635	0.6043814088368161	-0.022113415210642605	0.20450484022349463	0.8577250170771277	-0.2338929227097988	-0.6420189718205499	0.39699251835717275	0.2791098513510478	-0.25135411838956473	-0.15537116421893657	0.983949159459108	-1.3618772712929266	-0.015459717071377421	0.9274846168931868	-1.0009680746863545	0.008497864846156335	0.13206995785927664	-0.011738391801702405	-0.7391149815665361	-0.22940087194530617	-0.061000423384353734	-0.5440827925783456	0.2015631628233316	1.0741917850638496	-0.12315677158282409	-0.4521490376611665	-0.7777975385894874	0.9597566834427422	-0.5994816412807139	-0.1530036775990583	-0.8369581635752872	-0.677172840235626	-0.3180760407450831	0.28186811922365124	1.3623142733403948	-0.28501772116106133	-1.4645582454144879	0.6622008697927925	-0.3726313694869267	0.879820489346471	0.5551225057712623	-0.4297303684161072	-1.1065954156270574	0.1749138338647817	0.19249234456809747
-0.6628967958357148	0.5026170061071964	0.11385766522109886	0.6517965717157328	0.7708688088879779	1.0031971171317695	0.3016684955184468	0.28676847359058805	1.2455526534677803	0.17395046393404393	-0.7933974677744292	0.9304644039849305	1.0325347254736916	0.4551886291032409	-0.5611639900513763	1.6356558786609074	-0.46122603679614177	-0.052446625473895586	0.533077350137943	-0.3807841631701135	0.34795022214506144	0.3761353387709956	0.27458330521077806	0.11174948785499507	0.1889378100652574	0.3501625614545669	-0.34735339955466954	0.7857222111155735	0.830976755677485	0.41988950350587073	0.4537965942856645	0.22377336247270016	0.5808021678281909	0.4141933979287826	0.3674304857465568	-0.7766474706748651	-0.22956226354035658	0.42044957016051804	0.2526826836169933	1.3674687524862352	0.08386903117348576	-0.13905108635122143	0.7060982537168587	-0.35983925752664053	0.9641747324172595	0.5465242041726597	0.3129734464318656	-0.6215976193933097	0.4953279257797504	-0.044577926336523695
0.0007909868298727082	0.8895858311252866	-0.5954162329456429	1.516940696758301	1.519934325781851	1.4681015271237472	1.2346330132217045	0.4121732552516368	1.120770483794607	1.437941541414728	-0.9170496237204364	1.167521150843085	1.387341777908385	1.1273097413322384	0.27829225142671143	1.6500064305480935	0.9613356035711088	0.15726507845618093	0.3717149056489391	0.47895557171596526	0.706215882152582	0.8454965751782049	0.7347054573054409	1.1961362455052855	0.8356424583382518	0.8550908134545265	0.4358588141633145	1.510039548323291	0.5005776362980913	1.2876959891173114	1.2338870310727759	1.3511847688424106	0.3594881187112959	1.8301762972936575	1.1353582298521283	-0.6176464305897952	-0.009037382744514013	1.4665589753816408	0.3386046176547286	0.794788766815538	0.43102540512478404	1.409263848234047	0.363254491745005	-0.2605289096951956	0.9654759710176837	0.3188473512993043	1.1905308475741565	-0.21138536868742294	1.042013605413809	0.07179058402029881
0.19964817370244087	0.8784843156276577	-1.3918533065993766	1.9426413559813602	1.397167667058617	1.641574225471598	1.9923873534447936	0.5114345944487301	0.6002702311716597	2.4841428912545616	-0.6960194580984903	0.9272803437877503	1.183318171844157	1.3639322581746731	1.635640834249563	1.1677144723115598	1.883944345097332	0.4166447816273695	0.6052520817461972	0.766774655285392	0.7735499120239505	1.1942385547067031	1.002640330872572	1.6946212690899625	1.2965909179420996	1.0699116763297345	1.280923135101782	1.8544953267726465	0.42865362157275805	1.991682413934942	1.4050162355009344	1.8838515189319842	0.4326949286235053	2.4371452852036564	1.5792408912164895	-0.33296497802422326	-0.10884183693607964	1.9662718077916845	0.4835326075000961	0.15883940986918815	0.6915047400760552	1.8287600178419654	-0.08663518560417319	-0.010828936838039885	0.8085937158480838	0.025820677912183104	1.5073956358407214	-0.15242395953627036	1.236427832947821	0.3926998497818333
-0.008957302658831887	0.38768655994199547	-1.353184524499677	1.4649954673648673	0.5837725931573133	1.2277305592599224	1.7300031228416237	0.42648123628542617	-0.11811383212914947	2.3443255119978703	-0.14125510036896882	0.3699554495341013	0.7750233830526407	0.8273831519486959	2.383416730198199	0.4532632256123236	1.8575958415528417	0.37121666819005206	0.7614550408245434	0.2544305185073876	0.4479461687717459	1.0431875193892333	0.9089622605371431	1.4112709041887799	1.4664801518301562	0.8521961806980332	1.526657367076311	1.4572584778196875	0.48732782763661275	2.0855315862563657	1.0708321394623619	1.7528367089923145	0.526463010941439	1.7696332341002377	1.3687064028410272	0.1626256270745441	-0.37556922274666754	1.4069317310068519	0.4247313176271471	-0.2029899487933686	0.7921913747018471	0.8168765628360053	-0.3946252564048624	0.31608835499567417	0.5948711657576153	-0.2807971937264448	1.126795881597166	-0.1578423778376037	0.60773765884313	0.5804661429278621
0.1374521004399714	-0.1788794660652873	-0.12245822778941216	0.47477268944743195	-0.015361268920276715	0.4010725388229912	0.545030596056204	0.21512521505989668	-0.7244105006882692	1.1536428462870303	0.47031853761239245	-0.00844205644902837	0.6046376790320058	-0.30252813917712146	2.1244472643574497	-0.3038257511687569	1.4082096643372535	-0.06492225338269468	0.4107619672387444	-0.33387870842138095	0.11913414722731666	0.45315302720808787	0.7465663389926966	0.9077366300321121	1.5288358073965571	0.5327436041690738	1.047115278661792	0.6123165855903405	0.32048650900032083	1.714741032824614	0.7966934831846099	1.423764592689049	0.41723758358715324	0.6027796728222189	0.8145147756272693	0.9184961082507204	-0.3913300302028894	0.24995805644972333	0.048570840180396785	-0.293536046638018	0.6691881419046692	-0.5324598159546065	-0.5333249914566689	0.5633455732767573	0.5288829544443694	-0.5276633256855628	0.6166430688886132	0.2821336907198577	-0.4905848559308238	0.5763486428155374
0.9828962321842362	-0.3197124283313196	1.5663782095966696	-0.2787506369728628	0.24548004976918814	-0.28788755402815	-0.530172903394255	0.22500410985502092	-0.8737278198309241	-0.056890578495386646	0.8780264018198097	0.12866123375592964	0.7689894074011008	-1.2790152049838426	1.3423665121622557	-0.936616929495267	1.3147492665639764	-0.5758712566791819	-0.25828376138057046	-0.12076051933738165	0.28135514527509925	-0.05142779890786148	0.8743938389687304	0.7780418743234485	1.5764707807214178	0.5490966368001622	0.39694125925952867	0.04445310918584477	-0.14199830746476996	1.3958201291979964	0.9436952799887101	1.2370653601556434	0.19463664161076294	0.044601099396722486	0.4702704876070229	1.7258277057193125	0.1500132849463101	-0.47932515996503977	-0.4202055866184368	-0.27417139611280766	0.343266071721478	-0.9073007946156801	-0.593207501226225	0.600617837232824	0.6359573596029233	-0.545826528476445	0.6116007999314128	1.1486436917924066	-1.09283778215777	0.6057764897000384
1.7894378100606625	0.09148791614416095	2.4426819820889367	-0.5014082595845267	0.9993112934535981	-0.4537679773846742	-0.6236099433222769	0.741404452969752	-0.5022621346796388	-0.48298986566055907	0.9814138487403761	0.5368644172453668	1.0213109183490041	-1.335959849240032	0.5880325195169038	-1.2285344561177578	1.6563188450776596	-0.8088068313965897	-0.6440375541054802	0.8440316732432341	0.901701882478643	-0.02705992199713945	1.1570966301966807	0.9720247627974341	1.4081939184566823	0.8922282326928015	0.21139550212490305	0.12768551162188402	-0.5394455843864879	1.3291767985436376	1.2403305924401193	1.0811945187831333	0.0523567353177484	0.30065630027677276	0.4700088077093067	2.123310914739898	0.9939256932046046	-0.24609553203015194	-0.6055279444818281	-0.24681654366374192	-0.0389007979071742	-0.17345571406829569	-0.5545439895223007	0.40299684275267483	0.6517139349849452	-0.248459704950197	1.1063258083039245	1.7336147454122142	-0.6509257644344224	0.7439469290855614
1.523264031823812	0.7189907421348263	1.875103536923099	-0.5039521901986006	1.274939697254469	-0.2393606992566878	0.02937880574869851	1.5385172023278404	-0.03510220286402842	-0.2905400051828772	0.7738032877768412	0.6381584794077253	1.0997843766322526	-0.3823657580876876	-0.13347456307854066	-1.03294468232702	1.7788571452263713	-0.800147886074031	-0.40717765272184475	1.546763551751146	1.3722384891376997	0.36304589551459965	1.0489820090134447	0.970327475858099	0.7996110218291901	1.073095450112121	0.5209927715294582	0.471969429726729	-0.474407357221024	1.1607961582503412	1.114297430279105	0.7283596289971117	-0.012854657789427468	0.5682997000917115	0.45331652499577524	1.7845533555301059	1.4257199646450431	0.47502144078101144	-0.33418110975376875	-0.2179569356255954	-0.28125443058023836	0.5961188153575134	-0.27052136402537225	0.07527215123597457	0.2929710805399491	0.1522613650555582	1.466053663373375	1.3924070885508135	0.3048620845375632	0.6859144796563046
0.20061428906883447	1.1029081431714434	0.48710252604288423	-0.6180187057469855	0.643976680078705	-0.0633652099766326	0.39850658200589284	1.897278118501731	-0.06708545093743593	-0.20123221606520078	0.2947382692446298	0.2252377322981272	0.9704760761974649	0.8512058464004068	-1.0276547767866475	-0.4599839257336867	1.171239830319461	-0.9091189710784174	0.19915388709954693	1.150184645821578	1.1993534781713096	0.4918781933018531	0.3341157185724404	0.5194537833204719	-0.0790431255780473	0.7068449578415495	0.7702631432902821	0.430551134868739	0.030757389101264528	0.5127711385267866	0.41505851569879176	0.2724423771829473	-0.1430823740680687	0.13218523840138752	0.12818468604130506	0.9219330940979265	0.9964785439547476	0.7935564149206659	0.1967554847723884	-0.17462693974561333	-0.2868548598412994	0.462460672956656	0.2769491725278211	-0.1725992642938984	-0.3580967619341165	0.26011137834234743	1.1285282500444571	0.35613407165590183	0.7254892270509938	0.1093043622816391
-0.9448951365650492	1.0570114249394944	-0.4399079994335664	-0.7246530474692178	-0.252728864072523	-0.07802731129564669	-0.13039322138047452	1.2236014594548044	-0.7143095029056605	-0.5223818410914476	-0.28542439618237364	-0.23594552832141938	0.7677937941161288	1.4235124182587267	-1.8449928939940794	0.1438161517337217	0.12770914837459765	-1.310464480355676	0.6512310579574153	0.005690442848922666	0.6211874836669784	-0.016106936805613207	-0.4113193880798103	-0.046143067737113914	-0.6733625893283066	0.009351853327870413	0.4989649506063751	-0.0658405773002855	0.5412957524413333	-0.40799833211020775	-0.3317753143325227	0.04601540219082855	-0.3149910506669166	-0.7196911008398532	-0.30652039562439204	0.18583330403271875	0.1038469896938202	0.3909657718328221	0.5723548785881012	-0.11645638741170745	-0.13294356090325493	-0.2640881479356606	0.7830313025227496	-0.12725441006284346	-0.8301078179321714	-0.08606783188886025	0.2071468798009115	-0.41968220780476784	0.22729597182845884	-0.8045556755272657
-0.8357871738416698	0.7617923535087311	-0.18538041090678703	-0.5084622080194571	-0.4706685554890543	-0.03769224279948575	-1.0664089258888205	-0.29316492313415504	-1.3873533762476882	-0.8199682986779352	-0.648650991657178	-0.1453717843087519	0.5764993494036947	0.996544476326782	-1.9675824312160262	0.4519630129039304	-0.6053788624800114	-1.6838478166774422	0.6606178921154057	-0.6848532640128504	0.3459587185822173	-0.8025020081367207	-0.3642627671550985	-0.28392964720050656	-0.5868158904056502	-0.4443421763065901	-0.14258534196332606	-0.41371303330346304	0.6442025885113369	-0.9294241533301718	-0.4784226500047211	0.1549416154969096	-0.29347131967385576	-1.0726003695537143	-0.42725356817121724	0.051441710065964145	-0.34447558227607583	-0.24140719500762495	0.4720987801796372	-0.03967019192686834	0.009849021179379764	-0.44851131372949765	0.8129861766451402	0.24670244933039887	-0.7120570854584849	-0.5788864810939519	-0.6575682916020156	-0.27448765063717884	-0.5006728826479039	-1.4229586863345165
0.14723625578772034	0.52057386213432	0.7890299550902091	-0.03570364248128383	0.07832579409237693	0.2573925619876558	-1.4267790545420986	-1.696918812031363	-1.3756717628254065	-0.5750402771637049	-0.5596032824451439	0.46157004273161156	0.3241008883556328	0.06765770518866253	-1.2526954238198345	0.3845323135057834	-0.6974038741931403	-1.5345437611883734	0.3091662031044266	-0.20459598879257637	0.6696074018612392	-1.1172277793800174	0.5167226377298371	-0.2474752934969988	-0.07982977394348408	-0.4241113090685287	-0.6325805045205579	-0.14725251412969115	0.3048604206369331	-0.6509206262006058	-0.0004302237077744897	0.283784738102511	0.006820294668935485	-0.5383327298057967	-0.14819581747068966	0.3239151989068402	0.08377377013539827	-0.5052638233703171	-0.10515407156533232	0.038624838397444385	0.033216317057207234	0.4346121213755706	0.24520931430586448	0.6837164165545225	-0.12808353639409598	-0.7387098714186604	-0.9919861188110249	0.43461452132727596	-0.572212895637994	-1.3345158806801258
0.6009679239707847	0.4579004943603076	1.397652892921184	0.1875913831238835	0.5106318293502871	0.5654906703180744	-0.8747987922247702	-2.027074922464867	-0.6513224489580578	0.06540799455362001	-0.13798689870471795	0.887301351270132	-0.10799167246444613	-0.5788053159625378	-0.4680636003474009	0.08951690656040366	-0.5099145500002678	-0.796165903057284	-0.17717968857170735	0.8932202222151889	1.0633430207477208	-0.632230563816487	1.260048807826695	-0.38397876190547	0.11104664977140673	-0.29931380871639623	-0.7059047413749149	0.3744897546547049	-0.19736107663321226	0.08898695587773782	0.45182602423255636	0.0401588421767084	0.23982737560726297	0.2744897193038814	0.19012990577873726	0.3561360835344761	0.8445664208039712	-0.3940502373237132	-0.8340109838195464	0.03813185439631578	-0.032211408314373614	1.5956174952894109	-0.5351115150326156	0.7587611557308432	0.3214480902799542	-0.43347182746691576	-0.9282897311468087	0.7656817357406561	-0.004889021672963414	-0.8495082635526822
-0.14569622356312747	0.45513418235491115	1.0447928036460594	-0.17495816799676264	0.10127143510757707	0.45859384217764765	-0.026234537035131077	-1.1184150181053316	0.07098550180921559	0.42364681007421107	0.21509340293645	0.5945658763093923	-0.6772411865338026	-0.6038409044721783	-0.543685725106776	-0.23450859520821188	-0.5024517231805936	0.025961688848742927	-0.6175175402040499	1.4550496685367524	0.8077482756094017	0.1984384984125383	0.8946584422337784	-0.8505752461019279	-0.44843815669086073	-0.47350902424664065	-0.5626858643136526	0.3555588018982141	-0.5808997452662225	0.5703278310260831	0.29904179748008397	-0.5994636627002687	-0.07410007834284521	0.5336505000309707	0.30555280913284383	-0.19597521510394333	1.0492789225643757	-0.3319082955662557	-1.2531067849715383	-0.1249288702486464	-0.0748588882293136	1.8149750659196777	-0.9621195669130106	0.28391379934323036	0.17271353328178873	0.0068988585362233035	-0.9217757517628337	0.2905593542143249	0.3156827765273645	-0.6507839816806973
-1.089572591921148	0.3544783616426086	0.15603287285502734	-0.7758110883921471	-0.710412462812349	-0.04538906074911501	0.36579470628445115	0.31575681490551777	0.1507809058388618	0.1531699902230244	0.24710289491253057	-0.09216763647991325	-1.1036191542444385	-0.2894717612561014	-1.424069817097997	-0.4521370817271389	-0.6197275814865346	0.3864485344903361	-0.8585712876937162	1.0357801194272314	-0.059113082624732145	0.6495274106200264	-0.3824118758737528	-1.181328953427133	-1.334299822661255	-0.7289792793693165	-0.46295691020330504	-0.3792973460611252	-0.7344077063354143	0.4417974588251884	-0.2720210919635366	-1.2674014052621365	-0.9065011012375003	0.19130611253406138	0.3432913030331372	-0.9088419708093948	0.514690393586253	-0.45875781409709027	-1.0457710455862503	-0.3861549771478317	-0.008375794928722965	0.8729662284777575	-0.8127216054123088	-0.40315494395621887	-0.35971058205274664	0.22801452496729818	-1.134312050834964	-0.41692201774060145	-0.21296956132135303	-0.9392404335717609
-0.6903360616843888	0.18220076536042182	-0.3508270310773989	-0.8627249858321785	-0.7501498802577453	-0.3472749822224625	0.2842899349428639	1.3352128065672717	-0.23735965229805434	-0.27691372370024875	0.1499934371650281	-0.30049005880345886	-1.0563826743453533	-0.06865820841022743	-1.995765687279533	-0.4912713072368145	-0.47035877306173945	0.29444147659457837	-0.7675350975284988	0.3070534552022818	-0.6820426544460052	0.5153050990582555	-1.3078100156059844	-0.8150718191300973	-1.6189362771661835	-0.42250104072027234	-0.3395248840170104	-1.0059738802036826	-0.6498852738276275	0.009486107880156688	-0.4994700523755174	-1.5641676878357291	-1.5344115946203658	-0.03721162369390946	0.6062595072805385	-0.9848483949863107	-0.04074997679727955	-0.3850287584929166	-0.26197361538814967	-0.49809469986237614	0.17839945825045148	-0.17274156521826733	-0.3618753621973098	-0.6559507072891239	-0.5459815046069536	0.27883368228924876	-1.2456530731344526	-0.46531061349515584	-1.0645487083035547	-1.108097945123948
1.1687445693357656	0.12411379876626256	-0.03837442327541521	-0.08446250079013412	0.44208938682888543	0.051983504647944906	0.3307680157461436	1.4837543531694626	-0.35119459587212326	-0.1379168164836867	0.31706679351968814	0.374011681371478	-0.48887167539752124	-0.017901079348093974	-1.345649541988787	-0.3560108440044498	0.002751626423726873	0.2555191131507674	-0.3910563691646091	0.15173934446751994	-0.37656116702301634	0.27355984902889563	-0.920917244596668	0.13730071237252495	-0.8571256880449871	0.5967180449188356	0.012336426148577431	-0.597168973874246	-0.3473286499106485	-0.1891154242893888	0.0555439676972855	-1.3463429585026687	-1.1887517461783599	0.35095530880847414	1.0157793421198835	-0.12707469465465968	0.09355621496691308	0.2160329365127188	0.6665084814032624	-0.251741125688163	0.4333212744510975	-0.18490680959790332	-0.027818702111653514	-0.15305185027020593	0.08107301036989158	0.46985917176610636	-0.9158390879887687	0.3014079748207016	-1.134471851340096	-0.423090304069279
2.777114773868666	0.2663142125702172	0.6464292904105192	1.096976480667854	1.8824577878954931	0.8289511868780818	0.852652095847029	0.9544913814640174	0.16924573258368455	0.6045020586648746	0.8139452400043643	1.3459077772860724	0.20466634293242905	0.11752696483251543	0.09449875087110114	-0.18667425224887324	0.32964298843433665	0.623090135723895	-0.05815893331911229	0.6031461846656924	0.5015863579186443	0.46476343979735407	0.3428427621464061	0.8822014150711313	0.34613315723823757	1.5200888515079085	0.4664191953234291	0.7099300125999984	0.05101817872097518	0.03704204427289896	0.9327546407664341	-0.7143961910983435	0.08361260128701027	0.9862948127747475	1.075816800008846	1.0545888212778192	0.7294655313053837	0.9771633546133034	1.172040726528959	0.2387418225238319	0.6585190074247195	0.7893078746153553	0.05002718709837263	0.6822413371107922	1.1375615616776673	0.85551390649269	-0.3146401065300571	1.0996534172119843	-0.07640031353027757	1.021879157944413
2.384018173316751	0.4080575410026729	0.8965701076001591	1.849149621104515	2.1090305659961706	1.0547648998950587	1.4585995629998367	0.24372316625068707	0.824474392465349	1.1340344847777923	1.22637603091892	1.656871432193199	0.4539592876773869	0.47884301937828666	0.9565510710616045	-0.21384613233055055	0.1038972506337861	1.144256075980351	-0.14518310178799715	0.896438297817494	0.902635170481448	1.0391292868951278	1.1276105696841252	0.7801062944422219	0.8806940270413713	1.32688952377677	0.5598382717272149	1.716052045324924	0.2610375213867917	0.4293723536992351	1.2150909804519419	0.10640425116970628	1.3322874679391898	1.103593114688107	0.4633931949631096	1.5787385442880184	1.0215619027335825	1.094644017198339	0.9309328148060901	0.5528263334634517	0.7277852964559164	1.629573986962379	0.026853339919799747	1.0142652684558546	1.674075899210393	1.0637070470608543	-0.028039452445071836	1.0730788606210522	1.1848960188222935	2.209938709990137
0.1972184019125662	0.21519935662046435	0.39181972298752815	1.7476500642456836	0.8016692135539011	0.24373226640491502	1.50318190134762	-0.24522948926236043	0.8632242586534269	0.695828870377838	1.1229158623139044	1.0266045700646536	0.035739146059049695	0.8330421534483138	0.501629870519452	-0.5246763093311884	-0.43088388137713235	1.2604563576033028	-0.6558407743956682	0.4789143540849197	0.287351291936761	1.4218705132674412	0.6733555169051934	0.05330054249390142	0.2884414736918447	0.00515516749067382	0.07063126761525448	1.4221845755831746	0.02149702441745411	0.636171081539072	0.5211914839456767	0.7996628652152213	1.5800628828229277	0.5096068975396759	-0.48888837454783063	1.0243999629385685	0.5332235017426126	0.2742024879195439	0.1138257874867851	0.35814749474270047	0.5531731076718888	1.4220383569591493	0.03230352898397553	0.4405087515352107	1.1111387751795838	0.763441370294159	-0.39363713025414715	0.23373972824801667	1.4268578525313926	2.163350294687193
-1.728770297104782	-0.3981056201382294	-0.4151539110865285	1.0523049475551323	-0.8267975811741517	-0.9732919132689181	0.8826106404454864	-0.3535348858721682	0.23831666192491635	-0.46547553598353125	0.5909230381034931	0.11749050872285915	-0.6602057584193245	0.8284543250857449	-0.5024826519000105	-0.8604232979939435	-0.626482650312197	0.8093564174122534	-1.114538801927179	-0.3215723939921783	-0.74107034795387	1.1743718338646172	-0.3815981407298473	-0.4879171790979335	-0.7078062495658409	-1.236276044085694	-0.5685158129612521	0.11677533138181405	-0.5793161261980734	0.5325880966487201	-0.5657512673899141	1.0260423403398573	0.7654303892069779	-0.19495065690521474	-1.071849987418416	-0.10880559063617372	-0.22259435324928764	-0.7889358558658446	-0.6986405245397748	-0.20417932294102578	0.18985958218295707	0.383584243057552	-0.0031279325883799536	-0.527221668029907	-0.13857271597901752	0.18863994225861486	-1.033667005590562	-0.5672594024309997	0.4839654222620407	0.94135604241261
-1.6434521611111654	-1.0835508614558655	-0.8137879080583222	0.29514674516848766	-1.3480165669881505	-1.4330722040720452	0.14448821901449532	-0.15211363229750424	-0.2758911532620383	-1.2800107097343247	0.16695222999337503	-0.26465733475569186	-0.9684853131363438	0.4357622815705883	-0.6675497079277694	-0.7574096570529937	-0.24365107353390306	0.2778688754992751	-0.9854110738764664	-0.7573808560052935	-1.1447000079458092	0.4567399094087266	-0.8101519049553152	-0.3731028001680641	-0.934738236113927	-1.17386765064224	-0.6630143260415131	-0.9636438244903764	-1.0301362067764472	0.203672638224779	-1.1107490909092512	0.6723080975904474	-0.2493981445091493	-0.38112261347828047	-0.9515464457652334	-0.9468761950649786	-0.4447718621303876	-1.0673125383319795	-0.9010608289361881	-0.5927013647947098	-0.14048300285348447	-0.5551363429896926	-0.14088616612669744	-0.9226454851185615	-1.0442800960573952	-0.0187498022506926	-1.1748298768129473	-0.5654645533315572	-0.5778360871555852	-0.4133396633396838
0.10820695897573046	-1.3339037377449052	-0.5552432252704381	-0.2447451795635618	-0.6289222479667314	-0.6953040424965412	-0.16960216120267965	0.09864265283385654	0.0331923726071439	-0.9948480082976237	0.2129758203418973	-0.060862202909626115	-0.6082817350423458	0.016205369674139533	0.3934146274529358	0.004171527198178573	0.2119464614793913	0.28301422608411647	-0.20706479367665187	-0.5915041450072888	-0.6477484585990713	-0.20324311404341522	-0.21356985832386802	0.050298739143624475	-0.022167089998968215	0.09576666745640158	-0.07016511497300199	-0.973759124053794	-0.7821379508355041	-0.23229193225290026	-0.7813941673114557	0.06310265712636576	-0.582118062369762	-0.13539377695756127	-0.503470924523478	-1.0661971023544037	-0.051053712458537105	-0.2960551077798709	-0.2833064669404975	-0.3720828999973904	-0.20021524134323226	-0.8613188061422813	-0.17978686532116037	-0.2971480587288563	-0.9607922985467753	0.4522150354234792	-0.44825252630575885	0.13999767594953585	-0.6415536977773237	-0.9018535267481969
1.5956352878113438	-0.9747790423405144	-0.02771650963583279	-0.6174930512835219	0.1758088741549596	0.4669651468790407	-0.09083350788360567	0.06851792845891434	0.9927031498290702	0.008671094726668903	0.49270007752504974	0.08858087716954931	0.02704071919246427	-0.07210830647945586	1.618279459060218	1.093887450625966	0.09565537587218262	0.8747378852459974	0.7393237447599423	-0.30620018890695	0.008948184197161393	-0.4890445444672618	0.6146153222019624	0.11761737488659962	1.1735432648331359	1.2311438910005097	0.5724959099581043	-0.24638163624936776	0.2154259940979455	-0.6751287666172813	-0.09434404644100743	-0.23952917131792612	-0.15232839981844903	-0.05819158415862837	-0.34481984618675865	-0.7446183380089757	0.2540310354400086	0.755368340882031	0.8155929318513748	0.3591792220584001	0.03979788717707093	-0.8415679059968413	0.20140608079023292	0.8195398702313077	-0.2145035190419597	1.1473594510701477	0.7057533969916487	0.7659641602964116	0.29957164139301395	-0.45177614784744025
1.4159373348962723	-0.34561222443259587	0.223905903228784	-0.9065272355540294	0.045566018552164154	0.9212840562282084	-0.04341445521160975	-0.3794968964235533	1.7466823533960316	0.6535973261451022	0.4743843031543686	-0.3019850627156197	0.2939635575761174	0.1447854640084882	1.7209102377919545	1.844959564320495	-0.5731327460443121	1.4647010446081092	1.2903691968494935	-0.3919257436023052	0.0173869252915117	-0.5298260559615738	0.7099085555417756	-0.33302335620252616	1.457282465183609	1.0832682453187699	0.5493577405455244	0.2758563240376887	1.376800634140974	-0.9830855259470488	0.24183560908193494	0.016661721873270908	0.4010894143583051	-0.43949288668394504	-0.6460606118976567	-0.48879371584649944	-0.08454904398794086	1.1350675801849535	1.732215690423313	1.0600754493282656	0.3380766699513877	-1.0140496051248686	0.9922701210166126	1.4604479767101846	0.3199792774903432	1.299714856201825	1.4700359593768642	0.700896191897094	1.2645240374803723	0.2155943068621945
0.009306554316495451	0.04266044964222304	0.053493543095696226	-1.040227307478489	-0.7926017472584552	0.38491177633186957	-0.24842078046663596	-0.9853570384231596	1.693383372253774	0.34429850456796535	-0.009800610430984728	-0.971477058026525	-0.01269144784470178	0.32931277025170647	0.6181980866403253	1.8174403500095284	-1.1209861464603623	1.4514716823273914	1.2717526826234256	-0.698524027712026	-0.5425699669806006	-0.5981542294054332	0.039499565035809515	-0.8138154205221964	0.5425898901902829	-0.11901752443834883	-0.11326045340090263	0.14679420076987426	1.9300636561117563	-1.0111770001159786	0.06846073564631652	0.4723939620452933	0.48737716592239916	-0.8961127427331118	-1.0227174431234545	-0.46448097354628776	-0.7514455927054386	0.6790891045229083	1.9258385237457067	1.2449935404478538	0.3891950210483091	-1.3461654159267435	1.6693035397038551	1.1668908590952727	0.1508010166771527	0.6764188837064213	1.4306790939359475	0.07560140803139168	1.4147409686722408	0.439459857694672
-1.1163928945552803	0.0025818658605774227	-0.24044650689904473	-0.9257268656887185	-1.2938974206056815	-0.38745838790991816	-0.5033515460087326	-1.2549131106284654	1.0328241239384408	-0.45893152810575805	-0.5589584346140315	-1.2601962622022387	-0.47382827560450425	0.23969358485457984	-0.5726383740017199	1.1447265843890206	-1.0262995886906945	0.8232915676187803	0.9164901781579706	-0.6877305153914783	-0.8884436887021858	-0.7322964312409543	-0.5931156266342734	-0.825304436538938	-0.6852880793122792	-1.1293688062708964	-0.6961052481738789	-0.2549068534686315	1.5562615424903763	-0.7698289768196054	-0.2121775836029606	0.5219228010012901	0.11632112522204832	-0.8964441547532048	-1.0577289113111985	-0.44862358661747875	-0.9729598758998379	0.024206050354261197	1.33235052750913	0.8731238621461929	0.11276598629958598	-1.3418231391042375	1.6243102603698956	0.33515284903907316	-0.40483521432401987	-0.17608837494633323	0.8692903353752246	-0.4956047335972285	0.8377752970549496	0.19975665900623438
[truncated: 72 more columns]
