# Supplementary material for: Diagnosis of autism spectrum disorder based on functional brain networks and machine learning
Source: Sci Rep. 2023 May 18;13:8072. doi: 10.1038/s41598-023-34650-6 (PMC10195805; doi:10.1038/s41598-023-34650-6)
Supplement: Supplementary file 1 — Supplementary Information. [file 41598_2023_34650_MOESM1_ESM.zip › matrices-bold-time-series/ASD/ASD132.csv]

-0.030180294949489116	-1.3980239354341077	0.7878943107071411	0.004892529384519957	-1.0372500994312595	-1.4907454066317267	-1.083945391995429	-0.42998718247670437	0.3508137466869823	-1.2346845522298635	0.7223307439948637	-1.7406421961051823	-1.184466642456037	2.876703982104441	-0.6672567416007256	-1.3805375279016685	0.29771507611664266	0.15862464596154577	-1.6158394964957348	-0.5042704605839426	-0.8397633919706728	-0.5222796420280803	-0.9710579230945989	0.05731000296620581	-1.1933093411296916	-1.9066595492912297	-0.888330886099232	-1.6226794079032603	-1.1236407027895916	-1.4284419165753075	-0.42528849803178076	-0.24776443091784062	-0.3933147348037725	-2.0629395428917703	-1.8515307688728377	-0.25346274605361097	-0.00908292401306599	-1.400858033842134	-0.7162284408842664	-0.7220696551782547	0.6040274562138853	0.014368331862381813	-0.5562908307245553	0.42686657436092734	-1.5425388435881116	1.3173950809302726	-0.21381117004441363	0.7083711258620802	-0.48038336512836205	-0.6961684264651153
-0.38870656881807697	-1.524738235171217	1.2639718144875587	-0.207324743702374	-1.1727127111635036	-1.844921163789699	-1.693111391781889	-0.27903017366768873	1.2451561941355869	-1.3796467786861752	2.0044482896018825	-1.794572755144742	-1.9217714153973795	3.8455552218527305	-0.75603702920261	-1.5219044781485105	0.05777562927067194	0.5105552816394787	-1.8670505907042665	-0.6154831338134679	-0.9381050266661575	-1.1535638712056524	-1.0114880013226335	-0.05915481338379605	-1.5367857853361497	-2.3562362443198603	-1.4390031886699541	-2.271006042598177	-1.3397373924921436	-1.9471432543505154	-0.6846524800413873	-0.39346354542537	-0.5226878776786894	-2.386579644875007	-1.55712720688166	-0.33181090271872155	-0.6372470530497291	-2.057326485667872	-0.7304136263709972	-0.7195309509151204	0.5550656097236257	0.7663392975855037	-0.7498849343147659	0.9518669400630242	-2.0209534787216894	2.158466035106377	-0.9224898730034466	1.367585009978428	-0.8475456281615242	-1.2859900004535725
-0.8870556335158442	-0.9365144446962234	0.4213092593687819	-0.4337582265622269	-0.9504443190753599	-1.549991783834065	-1.3800326870563204	-0.22911527824017458	1.2376427816345565	-0.8409055618857885	2.5992801362765485	-1.2213106593669392	-1.8328689066566601	2.8566792588628407	-0.3408850325343987	-1.3171769936102393	-0.4311377104751048	0.40674659099170557	-1.692161613257623	-0.45163013719125483	-1.1631605082203829	-1.523929781720205	-0.8333179467294815	-0.335854501307084	-1.3335110793240073	-1.589773943334287	-1.132619097272445	-1.676107184228499	-1.4635136764672185	-1.518297579943674	-0.5558631462293567	0.0988503559234588	-0.6755487380494064	-1.4872768784092938	-0.3771124090683579	-0.2897473121568937	-1.0752880944844563	-1.5268163433962672	-0.7578803461147607	-0.8834260233775116	0.08836345027460678	0.5494046211738156	-0.920319741954991	0.5980815131933448	-1.4171945048538461	1.8137678845026413	-1.7137473173771027	0.8451042604332879	-1.3730115635401328	-1.7750576140899068
-0.9957781169786948	0.07520115781412934	-1.0500840584612754	-0.6137020067593463	-0.5389172211518983	-0.5480120545267062	-0.24763120776045938	-0.13873530823491964	0.30065466168204763	-0.1853331864881082	1.9870845022598422	-0.3978822981292802	-0.685069134365637	0.5402569197475429	0.33233227730520715	-0.8509854570680199	-0.7438932306240058	-0.05888496676529382	-1.1487037833257143	0.14187027779854472	-1.308959718113126	-1.1283516045754864	-0.5268643641718141	-0.47382572802468276	-0.6158271276905831	0.1577979292819279	0.11076879657986007	-0.09625944004048458	-1.3454960497198794	-0.30997025479723467	-0.07457397390964748	0.9454421121445512	-0.7929095321218359	0.17607174607195775	0.753903334771189	0.1120684465255291	-0.7823915752516148	0.039039276963747316	-0.6101100369460432	-1.000903026901824	-0.5638821243664802	-0.5631563556638703	-0.7934708834985856	-0.2814643230490731	-0.008451495726243343	0.509384879105694	-1.7026511887922298	-0.3953239392100532	-1.4020367924390778	-1.7277149666082212
-0.46260616087392564	0.929554521132709	-1.6435942547378788	-0.5727369926404475	-0.10918464974698208	0.7379178577317027	0.9489031064836896	0.07326409251632564	-0.6943974655470938	0.107724387241035	0.481780228235508	0.22966511840000234	0.8957866577389949	-1.4876633358889046	0.8202575993683654	-0.2751527997287983	-0.5323136206563527	-0.39808423944006216	-0.3879124763513683	0.9295961445831142	-0.909348042033386	-0.046451673962598306	-0.1699689704895657	-0.18394621640164063	0.37311565930058693	1.7668504603622177	1.504145995733945	1.2999503938760137	-0.7536511652481331	0.8636477041548075	0.44289423610664114	1.3080486122807986	-0.6049841168143429	1.58497225094297	1.020896169496523	0.8147164223138135	0.08975458204244932	1.574995397218758	-0.0349854669678993	-0.6790405620113285	-1.0286951370790511	-1.2995093842922742	-0.19673552368563088	-0.7841389450191265	1.345875440965807	-0.8579308501469157	-0.5369790537469773	-1.071540044515608	-0.47545335374392744	-0.8856276175995159
0.4476109206422305	1.2005338554578315	-0.6110370918883461	-0.15975661371759656	0.43202209026133653	1.7098790784418103	1.4957257016176149	0.3549147662510987	-0.9107191980785587	0.24143702844785056	-1.044370210397928	0.5872355365901826	1.9932509101788576	-2.2193959814196966	0.9104711036909174	0.321283923808465	0.13101061117179072	-0.164370758882033	0.4721173210317124	1.3761173460017697	0.21332332282366467	1.0737819774954303	0.3046841650893005	0.44591520809386603	1.4033347864698114	2.2584960450920586	2.0871696876373678	1.6816844921844294	0.346458263179233	1.3170148868284637	0.7614042931213497	0.6826543127976408	0.08934065014947691	2.0931389021038047	0.5266282472093287	1.4137876712014399	0.8532444358361398	2.0915174725145618	0.9220490110662705	0.18206947319918695	-1.0808107626871946	-0.5397313560030269	0.67592429719701	-0.3998122815456948	1.9897408427911358	-1.5758464320614132	1.1361621036575529	-0.5270556681246794	1.0438412291786057	0.48902553156591433
1.2542019280412748	0.9587182183325907	1.2430795239041441	0.5841025041502986	1.271004177228271	2.0918221530291374	1.3788260364148366	0.6718399784395287	-0.29203424522276394	0.8116177997212088	-1.7879607198999488	1.042013468100544	2.2768868524264523	-2.018205217181357	0.8165114558422821	0.9346174364348302	0.8792757290355518	0.6493461163636108	1.3576312914288908	1.1686394432692093	1.6142916222918011	1.6639229710790056	1.0547186132873754	1.025249230904929	2.314961083167012	1.7138401497022773	1.640292433236967	1.3962814205850633	1.5768060960860077	1.171997025256677	0.9748062970872232	-0.39560918579099785	1.1448073670067047	1.9603870491963837	0.15095444759427457	1.5393305185542399	1.0084590895707441	1.6085018685330092	1.8071506955032366	1.1800843262445102	-0.7336879324661739	1.37533455268173	1.3393216308419433	0.5652229146759593	1.9729129115995285	-1.5782947157774578	2.2488993144139564	0.536591925695185	2.1914887865197423	1.6877919228557932
1.6936017419864824	0.6705864185055167	2.3922368828104204	1.410278257240261	2.2357578929818462	2.0876757914957014	1.2147152957809326	1.0904502167188448	0.6028500999150497	1.951277848828767	-1.4802533927596209	1.9418159625773008	2.1829320213855996	-1.8111475960597392	0.9241898131659041	1.5192564270363387	1.435621831714492	1.6195006523987052	2.116322460036776	0.619957086292825	2.5424946885237327	1.782183406233565	2.0550006725088155	1.287080105374798	2.8932138668520277	1.0837631751732673	0.8355998781143843	1.3946639379003145	2.2952877978568362	1.1437004845581165	1.3079045904670397	-0.7726808767720721	2.1239950150971434	1.9379444326453255	0.6079277290827656	1.2297662301122838	0.7013877450895188	1.041592860772002	2.0824334590904843	1.7329536133292829	-0.1090859008453748	2.9170810250906354	1.412668345526141	1.4347468363738942	1.7867855092659781	-1.1740594074141988	2.3106244765273525	0.9023632569912233	2.3159840275803227	2.080027665606543
1.7946119524592532	0.7066501193373637	2.0731526120317922	1.987858195501611	2.69686048337306	2.0247168739736763	1.5148836898194389	1.590775243506519	1.2422396884065026	2.956226976459913	-0.4652250899761215	3.0392710206539486	2.201629486674279	-1.8423184773095795	1.347174037792678	1.8679719606013516	1.7507290268764826	2.2402122582544917	2.4419756588601795	0.4008173787583657	2.5761821777663627	1.9149859976003918	2.8783529621000934	1.315485553518464	2.835987023160337	1.1111371955611011	0.47620335884325626	1.9667459025009053	2.0607842210629266	1.6273989849787185	1.7067762913545717	0.08962168965249907	2.6074676261557226	2.369469080184064	1.6737664251345559	0.8443944470917297	0.4241717149155024	1.1710144933467959	1.5784632816435344	1.5867046480157099	0.674593017471011	2.9210616092601547	0.950036845524943	1.8069117107194208	1.7149707224188382	-0.584170815248412	1.7214142926593674	0.2208279045174025	1.6750251530982305	1.6178035956209054
1.610241565751837	0.9352291406617675	0.8435272819624646	2.029363120721508	2.098693209359787	1.9028885880112594	2.0664402907347035	1.8463640405377073	1.4121958891589264	2.903527414028373	0.5402299156158553	3.4646292978269364	2.1577792471837447	-1.5212545008528036	1.7488871319249308	1.7009564013904004	1.787545828134115	2.2457376447823383	2.0348012075394015	0.7849673167453319	1.8819980805418461	2.2706267082757066	2.8634783823388426	1.2948479773445245	1.9754777209158219	1.5586911499259242	0.6678876393041077	2.354510121934039	1.0104550417968374	2.13357622121689	1.7604760165225561	1.415636045678641	2.414734070144786	2.7777177263875594	2.366638711754165	0.6181402339962462	0.36830829794162634	1.8028106879338477	0.6153312802968388	0.9653355926906694	1.4360731704234804	1.6358741042696336	0.3644388586106122	1.6724518284199257	1.5542101173483598	0.12153717466140747	1.1363209917344421	-0.7038067950648673	1.0383819459795702	0.8215085191608549
1.0305398747258354	0.8501052331614279	-0.2035621690969408	1.377329212087558	0.5850303997127183	1.3907038576374051	2.101973292354979	1.3732174845878016	1.0406478591529935	1.6032528900287994	0.8676798338021299	2.443306421185113	1.395905986824701	-0.4238803816891221	1.6139264986949124	0.9400104229244463	1.3644171213227456	1.6715066762835553	0.9193231989118802	1.2433372891339909	0.8828744919220702	2.4212422064826837	1.6522263842610203	1.1477476067071009	0.5332256053744001	1.546637732695366	0.7930701834866425	1.7004296732588133	-0.22327518750573042	1.7677804593151711	1.1184297054896832	1.8099454120926082	1.58148249407758	2.358120767159185	1.8723799348298633	0.40082341740749744	0.22201679329806717	1.9935454128995362	-0.30655638773388183	0.26064807166710147	1.8375776438639313	0.1677476690650792	0.027227027433620377	1.1072955913695575	0.9541605396031541	0.7924308484464745	0.7295240658475124	-0.964584060809399	0.7880731887683448	0.2702262055754517
-0.05561970897001662	0.1385342133592416	-0.5357924686408754	0.11882474529078532	-1.0331267242703968	0.2843021454738909	1.0965272986717796	0.036503484148312705	0.10919311922423691	-0.17769729169660775	0.3386606160775238	0.14343853059416117	-0.3151760756025945	0.9430363534527888	0.7120931828749332	-0.11664634474439667	0.3736727709154221	0.7435104565819036	-0.41570768927485996	0.9443853124184906	-0.17413063222421557	1.7508913304368354	-0.3634558579237397	0.5864671725394767	-0.934270214401017	0.5575996293166327	0.24534655446500495	0.13382537781690168	-0.9976786242827538	0.25010852837007963	-0.059268297240641865	0.6518266398404089	0.273389294779347	0.8344074017017398	0.2889595823527375	-0.10883791589876307	-0.35474192079289907	1.0597870702424976	-0.8981154797784696	-0.32114373717943234	1.5219658982911326	-0.832852442529991	-0.03883796716634054	0.1449402606608549	-0.09790093836445732	1.1719500444016284	0.23102592911175576	-0.5673322359285717	0.5824434753651919	0.12853553655736574
-1.4447170327502659	-0.9035487934934779	-0.4448333584333665	-1.3114151372373757	-1.9799755408483095	-1.1021201323455994	-0.6290410828529521	-1.6100054489574462	-1.1018059850418978	-1.4424270296608337	-0.5588779112818234	-2.2335060848300268	-2.2392444161774208	1.624164998349864	-0.6646010407220552	-0.9569673967083867	-0.889305271173611	-0.21004379043484067	-1.2871787711105942	-0.28955409557188566	-1.2148237451524582	0.2234078890441803	-2.165094602842329	-0.4461360355177897	-1.8984383849175903	-0.991583882619612	-0.8981495646300486	-1.3238915401429079	-1.09367219097419	-1.667111387477013	-1.1658282557545359	-1.299121684888507	-1.1826886161561996	-1.1953870830462112	-1.4810123880637904	-0.926390679962414	-1.1604313408888804	-0.6847115705812745	-1.1742122684698681	-0.7643246346697307	0.45942617177394374	-1.6096090557470435	-0.07429512054837917	-0.9968628489331086	-1.2028322387650796	1.173202638775536	-0.43092612679574305	-0.20159873703825834	-0.0656822867758437	0.16260600468005934
-2.543820843250089	-1.5710933989335316	-0.44535124455649616	-2.2380906236592373	-2.0974796556833573	-2.070509155798901	-2.106507475540945	-2.612536275798757	-1.909775284254115	-1.8050444690735525	-1.0183632944040082	-3.326046174141673	-3.179554333515452	1.3114637367012125	-1.879330520213993	-1.2354531528812622	-1.7974390771462736	-0.8126484234020066	-1.3083643276822603	-1.6188234022997052	-2.0044821360932277	-1.396268919003492	-2.78297226332138	-1.5087444320637513	-2.151369575605295	-2.1286290726034878	-1.926399173995192	-1.8453850358113457	-0.7153228526175957	-2.8346103929923143	-1.6791057390978785	-2.6820028799106232	-2.268240982059674	-2.7045115084989435	-2.483845262674589	-1.6602288947783883	-1.4957277821007942	-2.154943247910219	-1.237798000009336	-0.9982905585422233	-0.8564447480414844	-2.496660509108216	-0.23901029502765983	-1.8004473145724704	-1.8813632734160655	1.0077910131919563	-0.8048626391659002	-0.19956381681060642	-1.0543043125687537	0.14183071581068268
-2.690218956171452	-1.369444432142906	-0.6657512292177751	-2.1447175182596867	-1.6884803114498113	-2.069000572736452	-2.5094359773978216	-2.351707159324091	-1.7033302414377647	-1.5720112492039986	-0.6278407585071181	-2.6714072407301925	-2.523884860485414	0.6434816734414783	-2.370814297523529	-0.9882366725607674	-1.8982073376084116	-0.7865636711293523	-0.6401038699976247	-1.8973688116189005	-2.0631943739075314	-2.1333178746911745	-1.972821829009324	-1.9520770315985903	-1.7515438016596667	-2.1509557524408387	-2.1284355952556875	-1.508875600440375	-0.1412544421959563	-2.6712748965462505	-1.5636721255096	-2.780042768488898	-2.4777744378964393	-2.9805865242692007	-2.3607974059211934	-1.8331599910792136	-0.8367683640927325	-2.382562998223254	-1.0674388620685138	-0.8122173678430029	-1.667336962419414	-3.116600854845203	-0.4039077813401957	-1.796218100636455	-1.8764212743472546	0.8905383218374763	-0.37350597401286945	-0.10757187138814818	-1.7003221410736526	0.13358876878588785
-1.6441548707231255	-0.41523067892492976	-0.8452353530301355	-1.0902837566280486	-0.9498683297527353	-1.0976894364034253	-1.7780881240306565	-1.0395779112571102	-0.59154578380865	-1.1449175911385858	0.1956923671547017	-0.9597711804970182	-0.7387546767091674	0.3491487226396037	-1.9875064470295454	-0.472699243265489	-1.3039436431510996	-0.1789536512616633	0.2299510045884286	-0.778591714855007	-1.0945365164832277	-1.613300140380301	-0.33588422054801287	-1.4885323360854112	-0.8090471392524221	-1.0876945157889617	-1.3631854778025785	-0.8805177913892512	0.5312855403429616	-1.471976719270557	-1.1257279537550002	-1.939653160645044	-1.7013521763110206	-2.0211138168876923	-1.3983339109671566	-1.2856905949172956	0.564276921060488	-1.2278328261494302	-0.5524837754317252	-0.09591138941567603	-1.513903162076078	-2.725971973965845	-0.2929595204787162	-1.0283823571006088	-1.1828851878975852	0.7045092567131402	0.774878068287523	0.5833992927421914	-1.4501012568860627	0.3860298136087223
0.1273128387106268	0.742655200470153	-0.732825444648095	0.2757834166241753	0.1753804793562796	0.32539535263207203	-0.5673649927621999	0.4824882533561693	0.6021433586592726	-0.5743223775835478	0.5836459389596691	0.6739869168178576	1.1062079389984765	0.3646700782377236	-1.0313681954181344	0.14580308383030408	-0.5213861131383488	0.5725502527842741	0.9155719766545908	0.9192421985471163	0.5171773829095587	-0.326020621077353	1.1581332342371298	-0.4460622911459033	0.510918535430234	0.45197658856312434	-0.12218407541883407	-0.21314277934765252	1.271025558647098	0.06228481857295987	-0.5828737155202697	-0.9511631749313159	-0.40597924746032266	-0.40930396068131836	-0.15295247007089147	-0.2803024133096407	1.8056415726104076	0.5932537343965087	0.2976121735338736	0.8887577564727228	-0.5983768656494514	-1.2635505134869025	0.2002496118766444	-0.03438502151739294	0.008069271709843917	0.17021255353140416	1.9046088789966522	1.5582178976460497	-0.4401871430216779	0.9793105809635669
1.6334131486366554	1.5938691952086381	-0.3409611817873275	1.1734637802935046	1.5231495740528023	1.4934259274527888	0.31731951903221095	1.4146243564451575	1.1221497066335162	0.22680623551962703	0.12707447349271658	1.522197716374436	2.164629437966027	0.06040648074392455	-0.04594404305082275	0.8671903522074619	0.04103924503299389	0.9119803517591103	1.315160703691869	1.949204994327705	1.7860534265806973	0.8136158600495738	1.79000609952519	0.5037828647692979	1.7626032552159545	1.6980658823370105	0.8379072179645581	0.6066333652838672	1.838322053093065	1.3542210697284418	0.06986117258926333	-0.3019751867294176	0.6404744779006118	1.0538759368352018	0.8722299506609897	0.6995250563553082	2.0958365585345655	2.019095344301962	1.2268995105506797	1.5852775857483934	0.39520750537312455	0.3094471961492231	0.8609475781045576	0.673435931076636	1.2501046793293542	-0.6154662376950238	2.273303415413376	1.8744483291865968	0.6736668800476496	1.6411351510097774
1.9684315405645012	1.900923858991165	0.13369977386969684	1.2108483719473004	2.3492885619755213	1.834463022243471	0.44247256300995774	1.5058917368720794	0.9635536033953336	1.008485664460491	-0.6355915848595927	1.5227928191417794	2.1781088588490647	-0.7459422206124443	0.4723537073414367	1.616556517325608	0.2903627264324847	0.5909043400323531	1.4393405839791797	1.6963482771127354	1.8370842751395244	1.1189876950808597	1.3947540648106587	0.8045992051282522	2.215356636396883	2.054447867231174	0.9565259576490316	1.4042137846029612	1.79606097917577	2.0113785777325996	0.7593647742250342	-0.07928770822833013	0.8891499592771053	1.6874136417990262	1.2935498464939568	1.209309418495145	1.4091875602439758	2.242767242868289	1.8322138367315124	1.5534593430142352	0.8390224364538832	0.8969050647992658	1.3004125880825401	0.9927543710968179	1.8521258590200347	-1.030675888304968	1.7059382114091453	1.07185722949678	1.3041689426348002	1.8948827825782057
0.9718816402365079	1.5807018558892074	0.48787104300441175	0.504114296962633	1.8051746934131634	1.1295796072910271	-0.1316334405145486	1.0323421573594207	0.6535559620642489	1.1833621971310917	-0.7692322634440036	0.8737906073542117	1.2867370410359469	-1.3538758380124436	0.2846245458083697	2.0457433156450415	0.22905514761391882	-0.16492822291712045	1.2144507486179779	0.533574740798468	0.6120577424271765	0.4661246011705077	0.2836070449522617	0.26463780037552204	1.3571903396337868	1.3199300969145975	0.1751417191166768	1.4724566871206357	0.9157673825017798	1.6938062917380743	1.0878019053500871	-0.29390512044091355	0.31290534276539617	1.191314185297702	0.8526378423117927	1.017443661551821	0.41918603701010076	1.096369729493825	1.802297135927103	0.8148957765267819	0.557938977256215	0.3506689681603498	1.2326572866294263	1.0549858535503862	1.2595685218430113	-0.5515143869747624	0.5323234075584552	-0.1782521005352659	1.2599212639405912	1.3800976047940572
-0.5851808232168076	0.597267258567308	0.5747175868876169	-0.588535465606971	-0.09359521052411132	-0.3354373629071121	-1.0491058123370243	0.4315576750694487	0.4598396035497686	0.4149221797271733	-0.006204097355669087	-0.2514961377770026	-0.1958564719223311	-0.9676499933887506	-0.5035370864657666	1.7240161043491298	-0.24535393049491935	-0.9206582055704752	0.5785544155492172	-0.7191023751173872	-1.0814098124525087	-0.7911638445438764	-0.9819394799065677	-0.9311900505666485	-0.48185105756215657	-0.1608561296538047	-1.0163912251668084	0.3217462576025028	-0.4416864592561325	0.3068453732486961	0.6090465432210971	-0.9303762819977708	-0.6994649459347043	-0.17454466552495043	-0.419225531558654	0.21901663240740507	-0.1766122800075735	-0.8749774657551255	1.1141821196440875	-0.19073853753586553	-0.199496298683976	-0.5018179287512721	0.6395134134779948	0.8381897026536247	-0.36169148067390866	0.49838723770994614	-0.8487333221286859	-0.7439291726963256	0.6404625834413902	0.10497158265529419
-1.5432102112015869	-0.862337483609301	0.3026341722445683	-1.7112415223585133	-2.135049379803206	-1.7792179086012252	-1.8915748978749263	0.005966830485441042	0.08643839611994387	-0.8719195270131559	0.8675441835690696	-1.5177709718232888	-1.742065987844862	0.2232788838460632	-1.4600598855003382	0.594735407612588	-1.1340571282950807	-1.4270755448598782	-0.2605442635766539	-1.5114568913124768	-2.176965707376306	-2.082300297468723	-1.787455746461503	-2.2709244102384805	-2.128612963965857	-1.573216213077901	-1.8352911662336828	-1.4468261717778796	-1.4692396360578668	-1.5955027894900227	-0.5868420043621639	-1.6370215771527936	-1.628123422147994	-1.639790126649302	-1.9982654364150507	-0.7341300673955267	-0.24676697319040344	-2.6678342752233997	0.07206018301185545	-0.9514463068255675	-1.0411911202454578	-0.8114513346039819	-0.2457901074642008	0.19028055954965997	-1.9884417764358167	1.059192970779689	-2.1572115778698153	-0.2797564215012023	-0.3176633974185273	-1.4857047340597183
-1.2617404591052124	-2.1823219473921207	-0.3127403553250378	-2.4958802396201003	-2.792459111614054	-2.2866225986725457	-2.2967732355595616	-0.12789807782619503	-0.7390030013259691	-1.7086689325516256	0.8174175795137831	-2.2126310873958097	-2.6016277610113945	1.0471229312450252	-1.9625342548533358	-0.8043363165320726	-2.0109788335336978	-1.7072964449163681	-0.8234842685627519	-1.742448461669727	-2.0457005794641687	-2.8470614264757534	-1.6655571968725809	-3.035721759343509	-2.404089756169267	-2.083917936959449	-1.6908403195849844	-2.4085600173216424	-1.5485378369691956	-2.8691714344914927	-1.69761866449945	-1.6841681489086031	-2.007745465983821	-2.322002374552405	-2.9732335247350017	-1.2311136002833956	-0.18220354108375983	-3.3427616801429374	-0.8244880795766237	-1.187951751772344	-1.6207513160583598	-0.45228843931141816	-1.0494721309941124	-0.7447752367804372	-2.4295543504390347	0.3720015512811398	-3.0663900893503233	0.4087449258731649	-1.2022214829209799	-2.657468202258647
-0.10559441605421581	-2.549488885148502	-1.0822077231585063	-2.5206383437089377	-1.5601485879208254	-1.4436411430502971	-2.0244257768345966	0.021717842850655266	-1.5986933325312944	-1.3962987142650332	-0.28358802285702567	-1.607858335616458	-2.189587842091711	0.5511049329890606	-1.495411446245014	-1.6712920407096745	-2.178029393827835	-1.795471400097459	-0.752464984764343	-1.4609093347342756	-0.7787028644417785	-2.714691040608717	-0.5466843025547607	-2.649959923988842	-1.109905764270161	-1.433210786425557	-0.6135303536994352	-1.6681004642474102	-0.7772373372399136	-2.5696732383508034	-1.8040058108738706	-0.5626459476374664	-1.5342837224791601	-1.7912350424573933	-2.5843817716204533	-0.9349421436065758	-0.35188299144028606	-2.565367296346523	-1.1351390881050212	-0.9143807179372269	-1.6537826036944918	0.1847708898899932	-1.395854153544674	-1.3648153303182	-1.3384247598079118	-1.1464457905781833	-3.1613383957685004	0.3043009296625226	-1.4594034218958685	-2.7559488684623368
0.9539436333508401	-1.6217435572969512	-1.6803125155738825	-1.557247038284564	0.5836902169634272	0.24802807859473391	-1.063432465019553	0.3325850419982199	-1.6218675380816108	-0.13528564782108024	-1.4571536188300875	0.26717527881211006	-0.6521482922500464	-0.9249730766544506	-0.04267634493974511	-1.5632182723211316	-1.3293743687840929	-1.5410258478070478	-0.21067508392878612	-0.6764870927224532	0.9756492420461936	-1.6697784883114304	1.0816621822402366	-1.15902842689213	0.7738260578774709	-0.14453672562440845	0.7262783266033438	0.16784926581154233	0.14842614625183395	-0.8071730557291199	-0.7374601784698652	1.3329777976720283	-0.25465699795171365	-0.3743635128277508	-0.850699016851604	-0.1262428393902776	-0.6867037467588356	-0.8100297909742339	-0.7501461304349035	-0.33728841038527824	-0.9683044087215583	0.8160226877845638	-1.0857413364308488	-1.1129805774802228	0.4357025730235759	-2.22056768240275	-2.298209601902711	-0.6780111581650711	-0.7811546749896365	-1.6739467944106377
1.2226091502030103	-0.0068458086598999785	-1.7935292422097961	0.04808889307544019	2.037390257237841	1.6498576937643918	0.2652529341115107	0.5572235931551349	-0.46432025418862394	1.1227701733010027	-1.6534512706531044	2.3262353370746505	1.0379146729512116	-2.0211788320635735	1.7015429305516803	-0.73393350099803	0.010301535766135912	-0.80977833676923	0.20322033303384684	0.437531724448337	2.3604622389404932	-0.12905890786808666	2.341154521698817	0.6317076510451906	1.8782809528939057	0.8904365330036427	1.483951714889075	1.5432644179047892	0.5730548603667346	1.2476667660418064	0.6642399355854485	2.8154670362555376	1.2582096873273478	1.0656944109255944	1.2777787689331341	0.4398138366101295	-0.8247186535720165	0.9389069092936961	-0.007469535573530332	0.24512208393221332	0.29204648226269997	1.3931904138866624	-0.27478142642375647	-0.14562382421647704	1.5586253219417372	-1.954003499755208	-0.9494773975127713	-1.6355194136214772	0.4498735213696924	-0.06767577979972113
0.7597663714685601	1.0605195903251516	-1.2802548620889354	1.4024423534746826	1.8856445288773431	1.8342433394536592	1.370651491541901	0.417827373671935	1.138953546258327	1.4436366276248884	-0.8791001988254693	3.1504807794556116	1.7375187427286658	-1.6871128546436407	2.6289570785800462	0.11422620680927398	0.8996608997430752	0.14279840310351197	0.012753648362841357	1.3245409117118352	2.672273754955305	1.2017343802042222	2.472492405367514	1.6750156119295603	1.4877190623499923	1.0859051958801924	1.2388187019685082	1.4490301900944682	0.390706396697484	2.287751281788449	1.2379037485134123	2.875924831472101	2.095406162423633	1.703992422845778	2.4928061365389613	0.14888128284941451	-0.6015242594893785	1.784449986931711	0.48591793179514664	0.5246911246804401	1.5398423782417088	1.7200486941196433	0.5204905922982846	0.6791955990957098	1.3171495078770703	-0.6754891989690306	0.04126077229587517	-1.7057521702145637	1.2771671602328885	1.002983490600549
0.04551099533587399	0.7043096982478481	-0.27073223703768634	1.7195826966763912	0.45901965194220795	0.7891641148627802	1.706918391980505	-0.18638882071322077	1.979947284139487	0.6146888270283739	-0.13599859649335416	2.1702293661575003	1.0278787132530578	-0.14814537777475573	1.9992626774100786	0.4071049391584119	0.9011313254764086	0.6790018703198185	-0.6649935191633202	1.2986785115280088	1.703642945544598	1.69726276404346	1.3614431358934411	1.5095680574466577	-0.049100064461353156	0.4950732038105035	0.24996568397765687	0.23922622481717912	-0.04049468656258754	1.8496453325961029	0.5074891967736269	1.577525092147455	1.6594176858157554	1.2475770265192299	2.0691498583928736	-0.9060220533816976	-0.2877814227034745	1.4124746098321885	0.2749874648317496	0.31801673799573793	2.0137040973500966	1.3517887430348647	0.7259852393256657	0.5972941296845117	0.08501829171966761	0.48170719485540486	0.18308864279620443	-0.9569730799354403	0.9442735592913856	0.8736696308152192
-0.628914024524707	-0.8014658540461131	0.8252035066927558	1.0508707306807006	-1.1665899813835439	-0.6404046073539179	1.189003629145053	-1.0289942287784435	1.5131152737573088	-0.7577352377728765	-0.22573329324039101	0.14426584275326168	-0.4690373639078336	1.4270780499701878	0.1463987208616333	0.09026309296663768	0.4970432934419627	0.33243782525020393	-1.2340431409717463	0.17050730399740371	-0.05329130901702054	1.2101156358448681	-0.3478808531858845	0.620778584925089	-1.7273971093335652	-0.39585665568426986	-0.784289341630863	-0.9853719114454805	-0.37121044678173826	0.49614465906250665	-0.9065202053695093	-0.03043726552801134	0.26538660006267445	0.04930127900068656	0.44616694969227244	-1.943401074098441	-0.2827500810923811	0.21267576681990022	-0.5720839267132031	-0.2817211039755785	1.3766147251952079	0.13467146803086166	0.17114215035887473	-0.3178633711301293	-1.1719260648448886	0.7424497360420734	-0.23728953958383558	-0.17497710711311726	-0.3902493892221669	-0.14606197842639795
-1.2635463258576647	-2.1967836589245904	1.4702227212729768	0.2840783161775208	-2.046176700109443	-1.4839755131237586	0.35557077648435115	-1.64031512586262	0.28316818056547144	-1.7493414123615143	-0.784732897184371	-1.548026308395025	-1.6308497873087295	2.0629548807388973	-1.6087200640967465	-0.4354250396908647	0.509163726404432	-0.6327456689843379	-1.2042902323134794	-1.4161815951953078	-1.5911800316307827	0.20548583538263962	-1.6882448272597792	-0.04177997853020044	-2.606561481790599	-1.07969021060798	-1.2015521070066066	-1.5319571206743055	-0.545990178282532	-0.7788480355017285	-1.8352467920640914	-0.8474612402028835	-0.9841749293639961	-1.1509284740095107	-1.0613319242659818	-2.099105481967361	-0.6177836430994175	-0.987692259754978	-1.466942916000115	-0.902367234434351	0.10003486129199639	-1.300422536998861	-0.7037976969745264	-1.2690974933819554	-1.7266937472978678	0.3300463635397832	-0.5295367296850344	0.09605850832607268	-1.7624634312459992	-1.0183606469127908
-1.7148915228218478	-2.2658009517342363	1.3343502084629584	0.2926264021315188	-1.845637998364806	-1.3683456223656725	0.021521871048008352	-1.6162769259510372	-0.7370364806416105	-1.7787809399057286	-0.6802466929377832	-2.0746311758411604	-1.7213551034992418	1.694813112441991	-1.9623647275985026	-0.6873551134314211	1.1653987332306432	-1.344950900666793	-0.6435614862639922	-2.39804068219981	-2.0174189565720617	-0.5283443781756435	-2.0406833913141926	0.08375884607423525	-2.2905415952882655	-1.2557223239811648	-0.7262647213609857	-1.48788142066867	-0.6493282526288007	-1.250870918223166	-1.542447785256022	-0.5567848790735584	-1.1007376206189636	-1.6670718396963402	-1.2585559340639265	-1.090415803568817	-0.8637635636151572	-1.4194757084831517	-1.7284799044043917	-1.1243586474442693	-0.8439204264598027	-1.9057072153621757	-1.1704860867402613	-1.5426963441461237	-1.4784034317946146	0.013028717506818955	-0.34023648132103973	0.09472540137758209	-2.2437477743449747	-0.9052514637231829
-1.4772521829406327	-0.8521146085106873	0.6033180863225139	1.0637759391482862	-0.7907285929238352	-0.6494168250537675	0.5925582922468547	-0.9309213631011403	-1.0613008791379501	-0.9531285019432996	0.6419403367630672	-1.6516654879936716	-0.8658528252704131	0.8961660289266155	-0.7546329760754575	-0.44977960549046736	1.8590975535229213	-1.1238180430131817	-0.05909180978420367	-2.1410766825859224	-1.2266582261174808	-0.4484960964232235	-1.5221159786751042	0.7754115330207135	-1.0237426038601165	-0.8435968365335691	0.4446004296271317	-1.148263653512401	-0.6303629858415719	-0.7777282952595562	-0.2740794440714422	0.3332580307412545	-0.08914109734536807	-1.2685023178606476	-0.003918691438477371	0.5944882223577741	-0.5809447587701798	-0.8548111182155914	-1.1122467382617893	-0.785983152897164	-0.7986361128656218	-1.198630150194319	-0.8421445453279419	-1.1091463969152187	-0.7552476262473242	0.20825983897056072	0.09230543486443347	0.3863662191538369	-1.6523296128726466	0.07909673393037812
-0.17751877111336978	1.0211957621816858	-0.09671092415871359	1.7321120110818122	0.5839239721254084	0.03033047046539463	1.6311193000967237	0.014747974008002944	-0.8881797673421941	0.10098808811841549	2.368871516322449	-1.0420814570555013	0.1979610613239219	0.15508923116433604	0.8597428140726366	0.12255275713105417	1.8381715720440157	-0.15453832109681276	0.12646627165576066	-0.924971000920424	-0.005466877591580871	0.31558705640061724	-0.7906870302268626	1.3850292003226687	0.48415856302972143	0.018487668984389236	1.7592535879230102	-0.48831662047392554	-0.32717121113440795	0.24598681747886306	1.0418749436580823	1.061231520819875	1.0777059068887413	-0.3213716405150732	1.6947872283452183	2.0642148021280913	0.1841646898922741	0.22194791647204892	-0.0003887333636059445	-0.08711967200002571	0.017730966144869294	0.2516209219797824	-0.023614378731456654	-0.4503061230462547	0.04194270077815643	0.6397170452578094	0.39293644367547775	1.032057497661595	-0.4962331224544615	1.0275819868030183
1.7433029825721484	2.029832659675065	-0.22445860376427693	1.503537667358222	1.6622924723283925	0.28421430296233524	2.1702620092936393	0.6884352718805113	-0.5858160234297006	0.7508502135004743	3.013269771918332	-0.7388919772601785	0.7818006137639177	-0.4487911787538109	1.4575385384205712	0.654779254579391	1.0173586137319894	0.7004628559057452	-0.04222104417613047	0.38207987976994623	0.6214307522832963	1.0673456681013962	-0.44762659682806755	1.4775131410085969	1.4296678381952312	0.9562190273973324	2.5606928130207094	0.5991530342747411	0.2431244313831712	1.1143289778031136	1.6069915468610882	1.1634404138812313	1.3933524406324636	0.47694379663943376	2.52920982643553	2.6122616348632586	0.91953760822283	0.9605867986660758	0.912276032023586	0.6038774127878456	0.7833695548832718	1.4181454317006181	0.5857532338157081	0.04380074570595711	0.6137378642097201	0.7804431601009344	0.5641465102126886	1.410882468466923	0.6092742718381389	1.13987709891221
3.12329669151101	1.6627274297183252	0.17596303781059455	0.4887299130753194	1.9882017447935187	0.19127714304148385	1.5939616751005976	0.8462015732274352	-0.25126956826700575	0.8046121621147959	1.8873132925723486	-0.6675860133952589	0.7442855141536907	-0.9741414581073258	0.6577094696443363	0.826343169319107	0.036896704808338864	0.7701465903882506	-0.16095876725374655	1.0963356460512055	0.2668194143312189	1.1497243811464508	-0.554670911524292	1.112459161176695	1.395240627355921	1.491406335553983	2.4230015671411267	1.7560607039960527	0.757332238182158	1.202996365923204	1.3428788286465065	0.6518889238426372	0.7294475605210897	0.643919997130102	1.9724913178549377	2.118264024895259	1.1624352861069465	0.8356989732686442	1.1611618586506827	1.042944731361025	0.9057395802711202	1.793163992586376	0.5611345830353522	0.3813707984152163	0.8058101125568616	0.44108017605817446	0.8965977314844623	0.9223831708738345	1.3461720966876023	0.4475424481468661
3.0639914235117613	0.598710275862072	0.5767881006723056	-0.43955915514891275	1.5101863733267664	0.09916641355098837	0.2567224579693068	0.6982727839124981	0.16221269031032431	0.5405731927498123	-0.19660281615892924	-0.5216152235384155	0.4603185864349675	-1.2765373431275753	-0.5887207509887199	0.5874926856331472	-0.40726227614836424	0.18966522427480115	0.0916243188031554	1.1809354718077332	-0.5338658300583837	0.5270848047861781	-0.6856070522774098	0.6322943696328445	0.6398359833339434	1.3550529616461935	1.4284110343658463	2.21373073413426	0.8609422872589261	0.44726329324219893	0.7878536714016141	-0.09549797541500253	-0.1737820272011035	0.292950352581177	0.6493500094702864	1.0508041779779442	0.9252498589919868	0.1027475395303701	0.8140208118369496	1.222270073631355	0.5458618555304315	1.6456320225862535	0.1204140574178421	0.7368743807267606	0.663858809539377	-0.13290241975115713	1.4426085655626284	-0.24119652308926035	1.6316084216830726	-0.33044747106690875
1.7780516498939742	0.01112605926303848	0.6123404833307748	-0.586243223646838	0.6217220562068639	0.25011854495695895	-0.8310852760401513	0.6351668729723265	0.4893331094197916	0.33127898752249213	-1.7141654789750203	-0.1932129724748429	0.3544193363700466	-1.087624810326856	-1.0140801826869408	0.16411263071414256	-0.17818459038613482	-0.37379016393374337	0.6217437471311422	1.0316494042192124	-0.9024899447863557	-0.22689195050020092	-0.44215003559296223	0.31669041342780274	-0.12959262162989404	0.7050825612635807	0.14984727951084503	1.5335727568509532	0.548499204546108	-0.5012844736284418	0.4744435592873683	-0.5738780598191224	-0.5551173830980761	-0.044971934589504214	-0.31842630410345124	0.10693351220913902	0.5762178127836277	-0.46837181978325	0.29958309554580637	1.2334809483662819	0.2945601202663218	1.415782600433802	-0.17512050104531954	1.087340316631606	0.41829308657493314	-0.6119423384313208	1.7969893134374413	-1.1569203065197218	1.4263769840748048	-0.5674629461444444
0.31523599749610787	0.4384025163535662	0.5121354841303994	-0.1370416469993984	-0.12767791585009658	0.5417835251028156	-0.9856334563340915	0.7633566452503946	0.36430407891031164	0.2554997920604113	-1.8454982624181338	0.1580014662624654	0.45182604065056353	-0.40092538696567287	-0.29924880858279235	-0.16120491462729739	0.3244231704842949	-0.5018731374139294	0.9903097825597841	0.9289900143438898	-0.4860822339850746	-0.5388354287495144	0.08849214506856433	0.23789469050370993	-0.39597926440031395	-0.019906716577961805	-0.7322101166238546	0.15177770328660642	0.17213877277998738	-0.7842599961279991	0.4233634641504084	-0.4699943473529491	-0.37571866910833013	-0.014584425499799549	-0.34731529235881914	-0.27317833101345446	0.36882672700207847	-0.38031069906738224	-0.02650483473600028	1.07918712720042	0.39911743095477437	1.1433945157110559	-0.046842512238590976	1.1759547251826206	0.2766357616042388	-0.8748290845633415	1.513943998814597	-1.0468688698542963	0.774008336954261	-0.29411599558167795
-0.5354351913496471	1.2952233542185456	0.7408526608679996	0.11777462349393093	-0.4279595206405121	0.6155765425591919	-0.4777637548126141	0.7494456933483866	-0.36262976174617295	0.0976329181409193	-1.0603663821999918	0.33551886386528	0.39071926976487553	0.3534166355802951	0.7071825139944413	-0.30453116577004175	0.6332888730402322	-0.385174105606674	0.7954032967093722	0.7709495198574015	0.24910437725803933	-0.40544079614102563	0.41683744178993337	0.31053976400740996	-0.2632953128235923	-0.4874376767875995	-0.9067634127739747	-0.975802574527929	0.03144797340450915	-0.1682495257344309	0.2458944302941635	0.07849102888223058	-0.19997697822981697	0.19315711186183407	0.18554781833579756	-0.1738360104706173	0.1989631571614633	0.09572132331299404	-0.14859714114835365	0.6588677695785976	0.4448377252075572	0.6286971879282521	0.22759404856272358	0.7947180961578989	0.1957920451171253	-0.9531888251176113	0.6432582182552362	-0.05188457649237588	-0.05324290916754534	-0.025832605933252883
-0.8999277487416105	1.5193960565888174	1.243376835750395	-0.30657032261198497	-0.3488185869570856	0.21004828605525877	-0.12847106848640083	0.19531779770000315	-1.3331207405849022	-0.2905469826375582	-0.38122882450660306	0.3011779202029298	-0.09813517691816329	0.6262775634146015	0.9743463552615296	-0.42533426739804653	0.5568245033252639	-0.3990152978847856	0.022194791500178983	0.310660767742818	0.5596395049502637	-0.30554614947325653	0.20447396831991174	0.3720912416407104	-0.1996063142043584	-0.691332548022694	-0.5963543014737719	-1.2564913288180648	0.0179736530969997	0.6845071786426279	-0.2878232799097732	0.56765341564813	-0.4376600379531188	0.13044455249314907	0.4865691488690191	-0.03408651366926988	-0.15901493499810912	0.27636605608922393	-0.27450821969218414	-0.06610394957912727	-0.1227319409470388	-0.047221264892304125	0.16395935698106034	0.02941621900623624	-0.0375589713666693	-0.8276503953411634	-0.2985305087445544	0.9033079592473865	-0.6517654260448922	-0.16131915364624327
-1.3337881012082087	0.7166212486238691	1.2907066926234692	-1.0634743613475957	-0.15307014831102897	-0.5385579431694185	-0.34374439373780763	-0.8254614240372363	-1.9080190901154277	-0.7077515135488002	-0.24682409598569208	0.17633827173286235	-0.7586958091763971	0.2756502105651514	0.3662121270284974	-0.713894893756189	0.15278033978519107	-0.5084423049074019	-0.9325582205295179	-0.4430104496179116	0.20167547402073593	-0.5708959432971508	-0.31109710320604006	0.25531566992008586	-0.38514116646982816	-0.8090749122881897	-0.2834693502812181	-0.8995545878284948	-0.25390874272309943	0.9108724795186779	-0.8680482314051601	0.6108666886751014	-0.8459279955771175	-0.29359594963843133	0.21721899025630861	-0.1862263044479755	-0.690688227751029	-0.11573466872815348	-0.5301195680187443	-0.9344383190673778	-1.2302719802463515	-0.4731771620981419	-0.3778762384868622	-0.780141491742269	-0.4393433429850088	-0.41344644506334327	-0.8875726899294157	0.9942647903479909	-0.8236867754319982	-0.6460935057264696
-1.9128970599693262	-0.3965702825949577	0.2763363959253523	-1.389874865339041	-0.05527463161101952	-1.172875292025687	-0.7097971807771506	-1.6923504441921184	-1.7077257957351801	-0.7608650443095115	-0.22408855791803925	0.13702795037060148	-0.972891851546657	-0.2496630737946771	-0.321597871518388	-1.1539611409304498	-0.438248207013335	-0.305080495851525	-1.568230852258904	-1.135064126022421	-0.3736027613856302	-0.9660701746355899	-0.5227038267735254	-0.09550668087399868	-0.4684805856334507	-0.9349710090420508	-0.28932188695807354	-0.5147160601785532	-0.9637551802303979	0.3901673195228537	-0.9278816503268154	0.36667237253555746	-0.8388778518323532	-0.6432840367613502	-0.24301606877433185	-0.5491234663148012	-1.1276319582892314	-0.6288759443876207	-0.8265756399801818	-1.6469076881674516	-2.0825913382059413	-0.42595544838585914	-1.0570660360020345	-1.2912402232122184	-0.6493224362599386	0.22910207761480042	-1.1820477600268993	0.2115068426516471	-0.7512840309367421	-1.1775122108245208
-2.0912844755960878	-0.760366903052789	-1.400247225822531	-0.9680777679586098	-0.1532521067163777	-1.3353362066848096	-0.6042345024030006	-1.7867660538850276	-0.9338488009937105	-0.30339901065795905	0.22500944360923467	0.3044380327746792	-0.44035571084037956	-0.3108476064852241	-0.2986392205653727	-1.5221096059430292	-1.04043146189963	0.35668167035022386	-1.6430516334974263	-1.367995449195306	-0.5667588866482531	-0.9843227743773452	-0.10630793304994002	-0.5277578721212502	-0.06292773755590134	-1.0183745297110165	-0.5863244686092813	-0.4343639624207415	-1.7947166369275795	-0.1651121766859509	-0.3183659441236723	0.3627653378577402	-0.21473573164581605	-0.4830858518013375	-0.3585030317603222	-0.7821984416088885	-1.2661198074185445	-0.644701832185581	-1.0144133372380484	-1.9723669092293026	-1.9245767577873143	-0.20047857862793442	-1.4347473957606738	-1.3837247385588283	-0.2819033841286744	0.7436014400382949	-1.477483213458788	-0.7671070632619548	-0.7602942302309832	-1.5800628566340826
-1.470983427441367	-0.14279266340110902	-2.4888320112558886	-0.2658772004253464	-0.45141994216749537	-1.0916639202020135	-0.045715391619283334	-1.1063662376187502	-0.18992305373563362	0.35829134277134866	0.9116581758528737	0.6444970437224034	0.37921539104728186	0.2766517491323368	0.40695838107960486	-1.6052762142482875	-1.4166658870698592	0.9748286151144161	-1.2734034527664544	-1.047975405169786	-0.2776706794936187	-0.49286379755512955	0.6035018613636758	-0.7560434540808836	0.6369029182248706	-0.999706483903978	-0.9279664603870451	-0.5049489641870414	-2.159719797741989	-0.10077781109991371	0.4080867611887639	0.8162776036492634	0.5517278406865177	0.04507311883203134	-0.11289507474955218	-0.6995350837875134	-1.165929568459562	-0.13604447976241257	-1.080522133984314	-1.8829344825612235	-0.8570224581356957	-0.23711152890605183	-1.3907002139035447	-1.1840139961901162	0.5382075138935731	0.6456914317916915	-1.7807808339734914	-1.290180415360552	-0.9408195220133325	-1.8655017700315641
-0.4300603609013376	0.5956811340709504	-2.06850735411843	0.013927953283874212	-0.8128105361604615	-0.7689450726811434	0.2969383909005729	-0.2515540461224727	0.019226774865128134	0.7517302744254349	1.0428585995336697	0.9262084686943121	0.6752454892873854	0.9877478260668383	1.0991845522748487	-1.3654319682898857	-1.3459201386591644	0.8647180074309082	-0.7123402506725784	-0.4134644154681359	0.05807353997007999	0.08427127062833942	0.9697604250450178	-0.6016004097817715	0.9588299399058733	-0.8773644752279414	-1.0765211958962952	-0.419349751926228	-1.7014279998413313	0.38593621312285653	0.5216665832438162	1.2422913052024231	0.7981997117192664	0.3680194130546739	-0.003135484593627667	-0.4456365739367708	-0.9660633160601295	0.3300259948491541	-1.110270595811024	-1.494447827486366	0.2039423443174573	-0.5306016569640334	-1.1080872737229706	-0.8735106596286096	1.1575707145366423	-0.2502034695033428	-1.7029283022664221	-1.216968031139968	-1.0724615839493257	-1.9740164984086435
0.24579601796570563	0.4823431087137743	-0.5001805653959404	-0.2486885152893333	-0.9291532114553039	-0.487657745394184	-0.02808748201857493	0.22259438358423794	-0.2966470846289164	0.7033509520066205	0.18512777281279538	0.8525228842551571	0.1971024664276948	1.0370862618646597	1.227510140518881	-0.8787260466284996	-0.7888321536034502	0.009015939868965499	-0.08153504875717207	0.23278242018622464	0.034984419535936805	0.2937556465262094	0.7584513477671868	-0.15619539356833154	0.5363901915346179	-0.6167292439085117	-0.9216566765430829	-0.07688027055033293	-0.5733185893987857	0.5312670962426502	-0.0658662098422932	0.9215963682476555	0.4075107428803125	0.22775462781335418	-0.395433343537713	-0.2426566793851466	-0.6073238985656122	0.3534745366479966	-1.0721164651617923	-0.9176790851374271	0.41703063419051034	-0.6539060369519306	-0.7320909518635021	-0.4485615698815031	1.041975993892322	-1.506915502029624	-0.9258843595822357	-0.7526366774137968	-0.9039520689875576	-1.627283158582355
0.2655144462687793	-0.4346049476357732	0.9150710357996604	-0.4251974409759038	-0.5293299418219978	0.0006921209086261041	-0.6010073819564867	0.3531193540965411	-0.5956477187573955	0.45990711400945655	-1.05066486822269	0.33916036121357435	-0.38910727675328793	0.16642544479729285	0.8936736214175615	-0.19413720148449562	0.05036997532357741	-0.7436456922733492	0.627098566401505	0.7573866834368896	-0.24452601962736473	0.23828925272303605	0.37103024127310663	0.31724060795305986	-0.1857201617714597	-0.12362377450635752	-0.4913384879491664	0.3921613937855048	0.7010922445857535	-0.005498576726569471	-0.6280102012057628	-0.2224803871571628	-0.031428598863503764	0.07548271933219919	-1.043493143311035	-0.07690556619944092	0.09186397294837491	0.24403736366420645	-0.7554855763634241	-0.21623422525500952	-0.17521096543736087	-0.4000012451293986	-0.1984154091453553	0.29448582078118396	0.38127635076878763	-2.213707619458344	0.3282377264810021	-0.03298581503572061	-0.40903337027094017	-0.5769406326723452
0.10645938496437572	-1.1179466784593721	1.198212312101583	0.1693356531082215	0.26339746155355076	0.8869042075490274	-0.5575764887597348	0.5863814617595263	-0.2281433873794681	0.3575518449141379	-1.464657525957661	-0.3272336074230873	-0.22647657051989545	-1.0014268672717839	0.5750168139468894	0.6451498893079589	0.8484745098307755	-0.48325341844602604	1.3038426542598045	1.1646054572309161	-0.3332927253605262	0.46557569257511383	0.3148373272274386	0.6224436793010837	-0.41515543343523004	0.5686428725150605	0.062190356899306576	0.7994680219211702	1.5789539737300333	-0.7172932318512806	-0.37548837197993323	-1.3834804316576927	0.17191909847399184	0.5250763649091719	-1.3463335358183532	0.22982573680439758	1.045396816156064	0.6075636487144328	-0.020345481336122788	0.49664341466996914	-0.7498711107468622	-0.1538827321946134	0.5479525813509927	1.4307152974046211	-0.10173935554360493	-1.6342155861015328	1.4049820182849622	0.9124819151010238	0.2639216696616425	0.9991048654690915
0.3261131469003284	-0.7327584819970115	0.5062267042090225	1.461580107699022	0.8764079282023082	1.7989585690847796	0.3715233606222896	1.1104865482390343	0.978506362427297	0.45614065772752294	-0.4668374407311241	-0.691894445137316	0.6889884253898647	-1.4697349548178256	0.5282694760176637	1.4465909268884751	1.3391942960896237	0.7845627824570299	1.6031680314810828	1.4192230605163245	-0.015428750950211926	1.264005994090638	0.5456135243508328	0.722409949127103	0.06680281600774729	1.1410162391411576	0.514907770033116	0.9949712222850816	1.765644767436412	-0.9185566433261175	0.6576127667672849	-1.6447450781753943	1.0734468608152954	1.479773694026439	-1.0131504466529597	0.6595724647053102	1.7329068901311222	1.4684163526885736	0.9209272404622313	1.0049481712019817	-0.5582670759995944	-0.41519293763623283	1.2877551360218924	2.534256076901742	0.038930221061637314	0.1080017058602178	1.7950797801401472	1.8075306644616553	0.9905431920989358	2.4535568962863126
0.8307160015270814	0.37459301112410026	-0.27382491963350347	2.5684679676320727	0.77788956222602	1.9732617329398578	1.4739722163819131	1.5401853970811181	2.4663720996722756	0.5565398099762653	1.2481177066646616	-0.5474737331219718	1.4153594986651261	-0.8123725842353601	0.5923273156715841	1.870060238040331	1.3914235818515333	2.0877139903204585	1.2262461249743872	1.4047805183203714	0.4245002679987816	2.2209625158944197	0.509169376123734	0.6253666029292638	0.6654291258353645	1.1991564396968935	0.7072855007078459	0.8859212651902816	1.3123743276573798	-0.6052551916871001	1.6031802665051116	-0.9343030892117832	1.9954427814771147	2.0663629812180884	-0.33218331376780924	0.8893672480496295	1.6030657717731647	2.0752390685686604	1.5967920333181782	1.1351458760200226	0.3927380217727872	-1.050167881127451	1.6536040576175082	2.800209163167337	0.4995080002856101	1.962305248036018	1.5506932280494474	2.0157253901127583	1.7004021856710718	3.129016009472953
1.0465158315513194	1.05107517013279	-0.5232537924811518	2.5929344351332637	0.07555098236584172	1.0877405831222469	1.8125626604283556	1.3579960802503976	3.339331644047703	0.5179763915491565	2.312599157670325	-0.1149995104965784	1.1392032264208036	0.382242322700794	0.4981205626629314	1.7145816165003422	1.009449203856307	2.4494843644735185	0.35483726888625544	1.0827885041160894	0.5701967740361203	2.5920895427514568	-0.12452544196845325	0.2957129938311602	0.7392983720649355	0.7313742425985712	0.6701280878933898	0.5206899688610679	0.5861363301330303	-0.3655531648801188	1.6666789209924229	-0.06630265176016575	2.1535171457142352	1.5819967063264773	0.22670332643406954	0.6719947889702956	0.6806401016732484	1.720591208139625	1.7298371652983968	0.9774984932552848	1.4767331796455594	-1.3060210211698071	1.554471847139887	1.7818036954531424	0.6539429663437671	2.729161754581419	1.1364987778306408	1.0674257032751369	2.2330978729361375	2.899129100012603
0.7243571483659391	0.6184221122536976	-0.3368179699562033	1.4592939111720693	-0.5031520422805635	-0.18910917096492855	1.2177505736685728	0.5712938240615385	3.130675423015671	0.43482674962437723	1.983340134436608	0.2275745562175921	0.18359284803270515	1.0661034666839644	0.1869067123298875	1.1926793429696287	0.3416333701063591	1.8158625427950463	-0.328372508233409	0.6198888567511884	0.41339871385595084	2.04452172421088	-0.9254568776492551	-0.24113338376028648	0.414712408487365	0.24627060086718608	0.5671180756194024	0.1639364380289529	0.09548547917468503	-0.49106343783782236	0.9346571384309517	0.16768758397859534	1.3558326810406278	0.3599217871475704	0.5122011465160916	0.23678121612043562	-0.33538669717967834	0.6019554270057156	1.5413566958761806	0.8786553666554207	2.1184976610678024	-0.6874800364169686	1.3416208650967192	0.060129927390669226	0.33294618996117753	2.0927378429975425	0.9446788384024637	-0.6608695233533577	2.315126936035876	2.2357491672352285
0.27836654959179463	-0.43343342840682064	-0.11248821352293063	-0.049544032880091425	-0.35404104484782895	-0.7286242372454377	0.3420004708302433	-0.23513578530235335	2.20805478331529	0.4558180648617216	0.7844562030398317	0.3509772662844526	-0.31488842248576915	0.7550899011633571	-0.23493014107423923	0.7969129609531707	-0.33349004318142633	0.9657465117756415	-0.22050925617726008	0.26757109783277133	0.3737807541568777	0.9165020742091898	-1.0778304375162722	-0.7668282930790158	0.38929343758521345	0.28940034097990847	0.47253313977489886	0.13708936655315343	0.16244724979795236	-0.5355989845563316	0.1797010580824826	-0.2128175453407473	0.10154256176447088	-0.5412949256361494	0.6664878417858128	0.10618540832923087	-0.6807272807545671	-0.3620937895231532	1.495553754845826	1.1067970426886806	2.2234650098296447	0.36225538181024064	1.4196740995404558	-1.0391730980702056	-0.022388894729415333	0.9139081707577346	0.9895455143061909	-2.009437280355975	1.7948498738325847	1.7204824932072453
0.21111813348209207	-1.0864874054943332	0.0006625254926415747	-1.0443179730991305	0.32517135513801715	-0.11080654522067658	-0.20185220502373952	-0.5264647872631071	1.3568602585393177	0.5187443438203356	-0.13692442241201308	0.43040287087422724	0.24693725403830127	-0.03939333848224787	-0.7090956499725416	0.816644970916108	-0.7376729048168422	0.5920926857936774	0.563848458226631	0.10629577491141841	0.7519734469471411	-0.21767310017151056	-0.2883921829282881	-0.982362616274544	0.9483914393356894	0.8138918168953245	0.25802127980048695	0.47144605491564834	0.6407813018591988	0.03173834724039626	-0.05700543188312283	-0.5779366193622012	-0.9259092848698633	-0.5160610582192624	0.7085100438979964	0.4522686672719486	-0.22973046843970515	-0.5664522966058351	1.7319835341399321	1.509784727734567	2.011046539025569	0.8801245620293701	1.7237969774114206	-0.6478690974781288	0.00726075957213632	0.39429073354954125	1.0054405399835868	-2.0033239719376175	0.8790858815679872	1.4997593978785515
0.42163239892605464	-0.9148452745163858	0.12274206948236507	-1.2651651907238601	0.7383175046756133	0.8850699353785277	-0.47328005222775643	-0.3610793204539016	0.9631998041655417	0.3864487258480208	-0.19635470540864958	0.6170599703432955	1.1826714807123226	-0.4225978342942769	-1.2215371660545702	1.0388982353359077	-0.7839884392407092	0.6358332445650217	1.2404639436508456	-0.022226386316483257	1.294556381205118	-1.0500724410564646	0.8341174455772681	-0.8072679393140879	1.473787447784795	1.1774412265975078	-0.2150701229594909	0.7846388600889356	1.0028376991297696	0.9586299455408623	0.006622919079363827	-0.5159218448284276	-1.3868656521305005	-0.047923217079274105	0.4084617420470344	0.8023180101797074	0.4527005509369132	-0.3361023430074622	1.8683923535081854	1.5990372743039971	1.6227052546517042	0.46242609143440194	1.7351958608677978	0.7182879351152861	0.2556334094218666	0.880927409215728	0.7461239440561324	-0.7875523107209106	0.045897215506897654	1.239040273708999
0.35197620475337066	-0.35585682819943754	0.29712116834797214	-1.092038398763836	0.3988591032284029	1.115228962158959	-0.845315026140366	-0.20902325157342114	0.7129440616064724	-0.03485635353080647	0.17675944156968518	0.7879396552856536	1.3199923675455254	-0.09127546303133781	-1.6021854098088193	1.011325241551687	-0.6216171414141217	0.5591112336098388	1.1336733210246361	-0.28064823275333006	1.4391444038945669	-1.5315115349759236	1.398802832662144	-0.4883114271008249	1.1512062538118062	0.8578048564456396	-0.801600521474007	0.6420089132470129	0.8262385462303431	1.3783428467246286	-0.16019163203189488	-0.22572129413074382	-1.3555143770519067	-0.022932038902312653	-0.2934208145342217	0.5636028785613051	0.7354932322089696	-0.37715525068814765	1.45830282284837	1.0604377072453515	1.028276150120919	-0.2853191264014492	1.0915346622335336	1.6241252842956435	0.22250249726394403	1.554127780907184	0.18797473252441646	0.5140875647634133	-0.324338755364632	0.5955816290107425
-0.21220493163284396	0.029553507400348598	0.3703228519559702	-0.9538059676600893	-0.3035119786312865	0.3340886722640192	-1.2483746202553199	-0.3236388971204661	0.14289669802686386	-0.5032111162607349	0.21479539484956683	0.7164691023540162	0.4238390148582087	0.4033830202770068	-1.5194687226972006	0.5752520973966785	-0.45405286821010954	0.10271924604601672	0.3706726195651387	-0.5814256666745107	0.9675507966705493	-1.569241438532357	1.1368395396634543	-0.32521514109131927	0.03992331796331589	0.07989567217549476	-1.090485960340089	0.06341270479596696	0.2276217445556525	0.8977744815784751	-0.6202660971861578	-0.07670672032820347	-1.0363670530394604	-0.5764229876140755	-0.9188147470123436	-0.20969247534919658	0.5116364040254969	-0.7957020652812481	0.574676445652523	0.15505479772700337	0.2535398738068485	-0.47714477071176276	0.08060516691403292	1.192951365712384	-0.2039479955348407	1.3633655190802914	-0.4655297224579008	0.9150192094483257	-0.23206016675375027	-0.3246140998395367
-0.7754381186972565	0.21849566869137252	0.2295319799051295	-0.8724089133181113	-0.5635633454050765	-0.5734133367373957	-1.136404554837328	-0.4785261317730518	-0.6646275497859414	-0.6486318798054681	-0.2571805428763359	0.4172576245455585	-0.517688955206963	0.361489487434474	-0.8263216013856406	0.023911625207668784	-0.33720418634347393	-0.42811927140848405	-0.2952691166435316	-0.6591122774078144	0.26724620709222113	-1.038232194508108	0.5484498643229613	-0.32633469114349734	-0.8765175228021804	-0.4176761713515956	-0.810092878930107	-0.4434794434468371	-0.26138187854227996	0.1721612919223937	-0.8793411932069845	-0.044384861531421356	-0.5681323542315522	-0.9277536469022261	-0.8002017626015293	-0.7941420136369864	0.1479081320798818	-0.9656397756554964	-0.21926850053263022	-0.4942603253898661	-0.47960161292558595	0.02545379509362783	-0.6200505962642032	-0.028675086145664663	-0.5385682480451895	0.20327826844366298	-0.9165971578952872	0.45234363658979904	-0.003048723701759529	-1.0310142992738942
-0.7278611062368688	0.48066807628292685	-0.026786302402265608	-0.6144927667618129	-0.11534474159421675	-0.6602381086357751	-0.2847191490889369	-0.3619488201877481	-1.1516168954008439	-0.3638930830982622	-0.7112702084224616	0.16087239071069154	-0.5278409031707006	-0.238316913350002	0.1300332456604742	-0.2988714868480918	-0.20680545370197984	-0.6278847897719069	-0.3444437362149665	-0.41842641596806834	-0.12800301513134854	-0.15502306913394578	0.19367906659815945	-0.24715747657404913	-0.8123425452169247	-0.2333858141974965	-0.1729209656493085	-0.434602650537104	-0.29314514576031075	0.1101981278411791	-0.587193662761666	0.17810767013118733	-0.09602175929383394	-0.4230892125089094	0.1107399386563599	-0.6371218394849227	-0.03578860161524099	-0.41962759194519433	-0.517393521961136	-0.5578109178075319	-0.9294673210054196	0.5119804481122228	-0.689698185630232	-0.8257260545350008	-0.3192883541654612	-0.9821304749219262	-0.9640090263989437	-0.0857891356467266	-0.0021280362638890038	-1.157598962659395
-0.1411444671983356	0.7288497563705565	-0.2489928362754165	-0.1566161372717427	0.4595570014805367	-0.006386736480531222	0.671589117467526	-0.05112513711416179	-1.044686006243374	0.07014508590213427	-0.6655034146383537	0.10803301399111152	0.13436978890225756	-0.7465249862649538	0.7041601323660448	-0.4205631708416856	-0.07759955765006421	-0.536336271899798	-0.03812452420800871	-0.12243873449187366	-0.14490363193432593	0.4253483657517995	0.06478811030085686	0.014075951057024213	-0.12411802442187464	0.24436750562721002	0.2992212067236792	-0.04494770024372433	-0.0988952438394555	0.670253006118375	-0.07970357220760048	0.5881359227545772	0.1444894152962993	0.5358728172754883	0.9839460003746738	-0.05196887230005432	-0.08807403229730242	0.41128208371791564	-0.5334590709917498	-0.3541070142092019	-1.0746777298160781	0.32820945940190205	-0.4934095128326054	-0.780462180867991	0.2413811701960862	-1.2759620253553776	-0.6633882017577338	-0.1664983960193036	-0.37747246360330394	-0.8456967258633368
0.28745605058563717	0.5230389529527216	-0.43352832678632647	0.1725115101604122	0.4392794506715701	0.461890333717573	0.8019036321559339	0.08392790144137904	-0.785427186131294	0.2637576724697112	-0.31364178731161807	0.07409890345147241	0.32204048283184616	-0.6346247117321986	0.5496953748979339	-0.6086127139356771	-0.10511276061616391	-0.5540524117985731	-0.018297227954528084	-0.13413440151394287	-0.16241862181249964	0.17866685166780055	-0.19227970162274874	0.18942074219589233	0.12294923763565235	0.3333123185812654	0.32224099090363295	0.1640492990690278	-0.17782012312405066	0.8588343593686577	-0.0037267312709269845	0.7032129128443033	-0.005580348933844557	0.8881034050150658	0.8951394710117795	0.1422354893634421	-0.21627290147775144	0.6214819905557311	-0.7568234979985594	-0.4451402437181844	-1.0695784282396432	-0.33255322022851774	-0.5690948369792269	-0.646055019145308	0.45195106149285136	-0.7885510512503894	-0.32096418910552704	-0.021253599108953258	-0.963352417903847	-0.5741715081507589
0.08526815700113874	-0.19939984522122786	-0.6112327308209063	0.05673532943373931	-0.17463188833268856	0.14920759020552168	-0.046399633437833425	-0.1030335165542294	-0.9847999812898833	0.08134286886807171	-0.2604149468627615	-0.19893664625687504	-0.4835400020582149	-0.09980167808149426	-0.024184826138658425	-0.8647432841290753	-0.3829584569277611	-0.8680352401957636	-0.4652741528414821	-0.4794954565142014	-0.41858342027487866	-0.6231238101110422	-0.5862055824007423	-0.06687561715729184	-0.5238768345280108	-0.11041059617927317	0.12663193731544847	-0.13421754517312404	-0.6234342276523013	0.04192007006874845	-0.4709224802697126	0.1563966418587217	-0.3756431494569216	0.1846667863586958	-0.13840762193802617	-0.3573754861009864	-0.406149497166779	-0.06312443834086684	-1.2090576281882255	-0.9107725185090052	-0.9817252691732496	-0.6811818180852642	-0.906981777696708	-1.1711506317417322	-0.021902856531816138	-0.41855231977652335	-0.25737265144074967	-0.13420790108943162	-1.3466503547894775	-0.6365018570583065
-0.4505425954946803	-0.7467653607187259	-0.6259838244801851	-0.40342094363063113	-0.6790778525959265	-0.5159716386939126	-1.0095801519105385	-0.3304317835890439	-1.558465603468358	-0.2935977066266728	-0.7171585527829674	-0.5945717290992525	-1.4146010921912668	0.22945512183839942	-0.3704314292553335	-0.7904383493901339	-0.7459501869833887	-1.15811257152033	-0.8640952983359356	-0.7769864674939787	-0.6369789465390137	-1.0649539280759677	-0.6287604583527403	-0.6983527914972201	-1.3262063442399787	-0.5525318259211554	0.11010806483726443	-0.6538366671813826	-0.9358707297311265	-1.0968327798606865	-0.8518596745790059	-0.6874344440373021	-0.5319422612343069	-0.8403478570936437	-1.1117007120843285	-0.9365804537274489	-0.4085062130037735	-0.8916256045889935	-1.3023606706056607	-1.1962425055345995	-0.7088322966554367	-0.2780077504940606	-0.9613046218460758	-1.9184995977284232	-0.7342745914445559	-0.6942619270317144	-0.5156415310343111	-0.4874121260955836	-1.1200862498480821	-0.8622803772671871
-0.6987950397007262	-0.38004812533057114	-0.26824967945137235	-0.7603790042804092	-0.5341749374868798	-0.7034466948882542	-1.1704120568786802	-0.2989140775185923	-1.7274655270663912	-0.6018296541614784	-1.1760053971376272	-0.6543587114268747	-1.2498889408384586	0.0912239979396448	-0.175791689337397	-0.13136894368959157	-0.895300731980677	-0.9805242358064442	-0.6823567920178684	-0.6756489774603003	-0.4113601945542594	-0.5706451535313635	-0.008284866399863014	-1.2093126733478607	-1.2667456990089676	-0.494764519113827	0.2843047148365811	-0.859483528702204	-0.6312301216214962	-1.287584996732208	-0.5489804775159342	-0.9812123468343086	-0.222635363931846	-1.1272976309412541	-1.128982136593683	-0.8391140402569102	-0.10990087166875571	-0.9433023193387399	-0.6052364985757828	-0.7978848795590082	-0.23054287762920303	0.4574629323031327	-0.42989027355358833	-1.7092868292839902	-0.9949485070219821	-1.1209823551603095	-0.8221074255879411	-0.5851569005810896	-0.27240400051213987	-0.8888782640648143
-0.5229310227682437	0.6596585397517025	0.2997300666592872	-0.6871899499358197	-0.010487522020237028	-0.27734414817908626	-0.5828989465866833	-0.14978419048961875	-1.0114285256833555	-0.7427403089440232	-0.9833390102440267	-0.16393596718518166	-0.01256396235280593	-0.10787091439971354	0.24143128608002123	0.6532748602691061	-0.7375816125590761	-0.3538499590198601	-0.11183229356688675	-0.304291668505498	0.12455339100958564	0.37770114790101067	0.7858409422827272	-1.1765938513764358	-0.34942680456043057	-0.13221229477189436	0.22349863722497412	-0.6208912249857339	0.053434787414325086	-0.2839619634816271	0.18199254987737568	-0.33486321462538216	0.2771634009001746	-0.5318325810562523	-0.4022725350779278	-0.1702715758174711	0.21825031391962965	-0.20882496224915276	0.39096738551212823	-0.0034070720360669608	0.15609391395540007	0.7163745340902671	0.1895472484588401	-0.2504423487372115	-0.6899901829244972	-0.8413285501940665	-0.8824469785518578	-0.18951452590257495	0.5971783374754035	-0.6400489550037431
-0.3558821361631983	1.1972155220911311	0.4851962635844998	-0.2930213521153827	0.15676034647768208	0.04957742076283165	-0.11926001356542125	-0.2971410233535053	0.017360135833076388	-0.7636740839670647	-0.13183733185465937	0.42605772133871794	0.8882639371026727	0.14059696257188728	0.31245992400913547	0.6594634750241188	-0.4939978368502889	0.18548601958201336	0.09399481962669526	-0.15895598640195882	0.2696588710222124	0.7032871088861435	0.815913984735697	-0.7038791729482635	0.33343747843467747	-0.11534595288895821	-0.37989779619992486	-0.356469949831848	0.289534373023524	0.6935515380859033	0.433332715798105	0.6602243330190833	0.3929804755982979	0.0671421176648539	0.048776497944190624	0.17711196470906776	0.15975530777338326	0.4119916118667731	0.5822812974182723	0.2779949091851347	0.025725218258055044	0.15804865518247416	0.06981482255150064	1.1557464981861176	-0.35517021795664755	0.1946900338563549	-0.6987755787821202	0.27439250862585673	0.6242484198618679	-0.42517271832361375
-0.4820207766840519	0.40520967989310436	-0.10334840944978971	0.05255185108864259	-0.32977346922569534	-0.3162865563584183	-0.35858285352784125	-0.8021236230492296	0.28498464047389305	-0.6963898458907972	0.6679287662877194	0.37907757929435654	0.25833692801876584	0.7203083629252804	-0.16575398373956618	-0.4611826476602977	-0.3959791660592428	0.13400644051719504	-0.4500741398422835	-0.5041020913564257	-0.46043131478737104	-0.07320393957327002	-0.2515183651890829	-0.2503587971911885	-0.10418873251854154	-0.7041009565681321	-1.2213410306893702	-0.5002478374383613	-0.39909178721353283	0.3564217960485164	-0.28640740523185776	1.0009243544059956	-0.12365164869534548	-0.10858721392640291	-0.33589938335246083	-0.34458081471295327	-0.3648499826759413	0.16784965020492074	-0.5264907058507325	-0.4665718540444504	-0.6902721478954525	-0.7744666909609376	-0.9149452556145365	0.9317277328671095	-0.43424698587746186	0.9985659260797747	-0.5270517259076674	0.24722451276742638	-0.5159111702944725	-0.5350150121423649
-0.5481992673378794	-1.1405739312174707	-1.0031946673466303	0.12946589495498356	-0.957143157685042	-1.026676628122837	-0.9064286892518892	-1.1380804377362534	-0.48884639076167186	-0.4862195531682049	0.7092334374570132	-0.48415535563567724	-1.4163781351443439	0.9278086981795378	-0.8370373382228439	-1.9035083034057316	-0.3467968254354824	-0.47126157847500627	-1.1925879419275573	-0.9846537001927427	-1.6415333924770592	-1.2833940141699614	-1.6370927938009268	-0.04862919853812575	-1.2356814285177842	-1.3686462034769251	-1.585252237103582	-0.9528318529663902	-1.4493368624847565	-1.0652329964944693	-1.3736616313645993	0.3250862634251919	-0.8760961730797624	-0.7962521287956728	-0.9504705482012125	-1.1495677874878505	-0.945240113214716	-0.7226608241380323	-2.075849519555887	-1.632438226211704	-1.5066916409121383	-1.3067375533572196	-1.8647879196853305	-0.8694505385952528	-0.690546525426399	0.5889680992947386	-0.5131772849617275	-0.17745597155983753	-2.0990314376873624	-0.8337988902221116
-0.037034531246571564	-1.9769665240923477	-1.1757160679930698	0.025033652826529723	-0.9817153422054612	-1.1873734879102333	-0.9443481011113073	-0.7531310930630448	-1.3612093519818884	-0.09518108775390915	-0.02873807621091749	-1.4790911218360716	-2.422237236569176	0.28358652921612676	-1.1629987428048603	-2.3684131865768947	-0.03114679346685437	-1.1452905327507477	-1.1974141908877785	-0.9565209555814284	-2.2496477279650477	-1.8448243777345557	-2.1761661116785564	0.13946051365549078	-1.750737962090097	-1.3471326891698305	-1.050395761074027	-1.1782704621054707	-1.729811593306657	-2.026590158542119	-1.6924186924941527	-0.7359280378615548	-1.218508649091552	-1.0740509592315357	-0.7613229561929182	-1.131933803542777	-1.062278771524544	-1.4100852962508441	-2.5882616163639485	-2.003177551506382	-1.7922630919579836	-0.9940907240434662	-1.7541587547208186	-2.4279970292585378	-0.5235101506895057	-0.8745906224922162	-0.4693966843052273	-0.29439064627414346	-2.834194485262007	-0.8731209527439077
0.8967017100984075	-1.3349104832225462	-0.1272083009014051	-0.07035379839801251	-0.2579345892849358	-0.4762295051314739	-0.25097687241084066	0.21390302719650062	-1.237150275538327	0.3691013189851108	-0.948659524128592	-1.7320827472946019	-1.699003154213813	-0.8194129104591693	-0.9215928574678522	-1.4079719227494503	0.6120248299095855	-1.465847913650459	-0.2380822221880315	-0.21064711480726522	-1.715635157711953	-1.399471911067221	-1.5104263337782442	0.6085388679934793	-0.9304694377925596	-0.5074100934989841	0.09176723311843998	-0.8154887396513268	-0.7585035965205862	-1.4683502909554833	-0.7808461678312045	-1.2570311104115148	-0.9406116574396156	-0.5288686415464067	0.3833843971180962	-0.013980748919431957	-0.6003227068107078	-1.3820714826974647	-1.5086502350112458	-1.032784858716326	-1.3778950502243454	-0.00014701132004110858	-0.5931097632056264	-2.114142711256047	0.22342375438106843	-2.173172166006784	-0.11478452326980566	0.3132914425653864	-2.0478832548084767	-0.42579530384536224
1.3997232425211221	0.03994610252974854	1.3889438793615612	-0.09256912676837156	0.6231148858063256	0.4364274404121845	0.5886552649671792	0.9901520919891981	-0.1959080162280731	0.6663833982881694	-1.4523135410194226	-1.1058375152954074	0.02601689425653635	-1.4158028095249375	-0.3392016993614247	0.030870713930167364	1.167036646758885	-1.3831480660339899	0.8433603720427179	0.7336596855733346	-0.5336055880907402	-0.5369080878857201	-0.3884488784892389	1.183765516950861	0.5507286547780896	0.4884841823343967	1.1434959231560837	-0.07822241894708686	0.6871609335746578	-0.03936134600620385	0.6485128542012573	-0.9308371065500112	-0.4450330975365228	0.26723952741933515	1.4740049340667067	1.204960954136806	0.05239700575005552	-0.8562310697917168	0.15715728448516336	0.5117281691630661	-0.6797353206050499	1.085295406278451	0.5209214659233795	-0.2936684777730978	0.9868078364484048	-2.2281439153939617	0.48514986888432793	1.1547336103296821	-0.38278959874244656	0.19507198028638068
0.8707732429196996	0.767623184572423	2.049305004565759	-0.07105216828764713	0.9729786674908926	0.691172870617301	0.9540112545518404	1.0016073143128588	0.5775719868626746	0.580263025732362	-1.365518869459898	-0.29884660231714827	1.105744562926615	-0.9345657524110307	0.1808342037906776	0.5601377353253708	1.1374320380850453	-1.062190307942553	0.9834106558905289	1.1327414341788673	0.29402100772692513	0.05130377974645049	0.2368645832725219	1.3147594903162863	1.383141479029132	0.8703445320279544	1.6302096866444762	0.4887394226150368	1.3204865455171253	0.7264178240687508	1.4419202998963967	-0.2128741307889512	-0.20925277527249794	0.5123759323470817	1.4668234701346343	1.2992822538314446	0.3960775066110675	-0.2694319716199288	0.8764336998116377	1.31578695387256	-0.20082686447265297	1.6256119742920543	0.5833840475410275	1.1547533784593407	1.0718369126901586	-1.0947129482035196	0.8575394337068996	1.3474342521146279	0.8122436611674073	0.4425179477999849
-0.2541141063407481	0.335397971370683	1.3662108325719489	0.03664812919262902	0.6566027982879342	0.24836488056412986	0.8699542703645364	0.4953371735117153	0.22854879566812217	0.08478381861945604	-0.8331951261754592	-0.004658295841671456	0.7487372542863172	0.19969336722000786	0.3991439710409227	-0.18595774078905464	0.5496407427090886	-0.5989393611342358	0.03511364886870986	0.7793975001372253	0.3340721227219475	0.3509389656402697	0.2173529672937046	0.7477529025055286	1.0005430884484003	0.4875948554236016	1.5643825925547272	0.5685619948494546	0.6821804696345778	0.2331487007720123	1.1160316504322412	0.3040835096826872	-0.19024690221054336	0.143201308837612	0.48991131632972335	0.16751467549084628	0.27178039076432325	0.29132735642445107	0.18165665876754095	0.8787237929203259	-0.006259134724112654	1.3033265826793572	-0.23910208274913955	1.0161938631710563	0.3766813548457363	0.2438146355387153	0.6053886146555016	0.6816910768242366	0.8230151654897867	0.14102127035131234
-0.9068396376087794	-0.5229593677535108	0.19665176809479123	0.33359445750075584	0.09599609330974188	-0.14297012509754045	0.7601664139565234	0.18723187358426005	-0.7032771946976858	-0.604565862515347	-0.04317431828408537	-0.1401145943823589	-0.328183801657642	0.9653804557646328	0.3625861879632805	-1.1883115159462068	0.021158346110203126	-0.018819700206194678	-1.0610848752978925	0.1813087611102641	0.07949214571847615	0.7943695682078533	0.1658395438524322	-0.04034407068489842	0.0206215584628627	-0.17589293550077595	1.1983271437867524	0.317429165461588	-0.4035453925221931	-0.579867393002685	0.1697197719069415	0.46389486097262983	0.08866208718342132	-0.20080813067653222	-0.3079303928401876	-1.0797301128046777	-0.06775440707572054	0.9377942590038632	-0.9288024353602621	-0.027296583667079325	0.22260729182265576	0.3535580973086692	-0.8673615711081217	0.0007052049661911447	-0.5744382733702834	0.9005810143222518	-0.08694986007207178	-0.10595749804018563	0.2003178828334572	-0.3068969206186613
-0.5585374882590086	-0.8632013662721661	-0.2868288494986586	0.7766165786176675	-0.23294603056861166	0.07301542552418437	0.7351378338835142	0.3677026306837633	-0.9135044127929466	-1.1366140775678073	0.7969633999612158	-0.054726440218571815	-0.927680937450178	0.7157531344304872	0.2905784195844201	-1.1766927867657402	0.1370042336070358	0.5199144441687885	-1.2477351579539913	-0.021841307719162782	0.2245334074630854	1.4340364076634349	0.5226764621255793	-0.24379379486803257	-0.5990536618526997	-0.5726946621499547	0.7169880065322519	0.10309921095828979	-0.7491727774694287	-0.5114650654413566	-0.5814286352159403	0.4892420669316532	0.8591779147207461	-0.09199239359959567	-0.07788179069595227	-1.3530147349041541	-0.2703078954038906	1.4455016503263989	-1.1613301709802029	-0.2753854673923671	0.6743380998655064	-0.5151970636645075	-0.5725857588468903	-0.3402348166815892	-1.219714227632378	0.7782202942296896	-0.5572765535785364	-0.23482954412191454	0.0074169746543091995	-0.35947071962659466
0.22541164292245863	-0.5921950087736335	0.04132531398851406	1.0829598197854056	-0.1942285573505641	0.5784196315259152	0.4594135894900037	0.5711470577454659	0.08634591924920343	-1.2421612562088913	1.3393158198788366	0.5700287504524486	-0.690110344426308	-0.2556659086996293	0.3692621380627706	0.012453878966251868	0.8043877893589044	0.7158965065358822	-0.3945493049289365	0.2655881660077387	0.780172044514296	1.6836081960866434	0.9474604255333361	0.4186407798918872	-0.5703440338870007	-0.5451577782267109	0.22776681033217402	0.10869365232197246	-0.06286487313401232	0.4167515604717194	-0.782836157189799	0.5535908961169062	1.6697330356651672	0.12522093306244045	0.8004711425495091	-0.6803242133199369	-0.21275711303886877	1.252961995692582	-0.2889414552065834	0.3924501527540209	1.1084714905022908	-0.6163554395821507	0.24966073546637446	0.4089896834405142	-1.4136341227406224	0.36027742369987936	-0.3415740011602943	0.1466106615743764	0.5853125517119881	0.07594672309919506
0.48398927905421946	-0.31736748900397754	0.20146006274112213	0.9464669729540545	0.041449598584165734	0.6063281899507406	-0.23389347003676236	0.21099832737082977	1.3401914641961197	-0.9340321240386649	1.2250667404417621	1.252347117586651	-0.20969590511064842	-1.053972413608208	0.5912341542782047	1.3281381452968657	1.3135335568759423	0.41741320824662875	0.6614654121464363	0.5589145332914708	1.0839557994600328	1.0024233064644563	0.7668460088058345	1.3483921361953013	-0.33336885968928626	-0.280058409869179	-0.125482267377261	0.2205256578678936	0.8300417263158882	1.0784650394162225	-0.6449826144645092	0.5852880409372085	1.7609203582481263	-0.15862980447817537	1.2291261904257245	0.022182016436724433	-0.04178894411913025	0.1559413892239868	0.7815807258238437	1.186332849253173	1.1429452506671274	0.10261780484243707	0.6539020747227514	1.1098317009259124	-1.3157339137766098	0.07572917670796683	0.3037155514308483	0.14439989859021657	1.2571099763359885	0.558878364724703
-0.05290460476718556	-0.3838903528246378	-0.5816665289062667	0.35053832329264667	0.23865531606193796	-0.12483220287043464	-0.8949634819338107	-0.618246385163667	1.50844915856426	-0.5140551690665578	0.46211734829031514	1.2425183887892028	-0.08349701106093378	-1.010900371250685	0.7417376732615207	1.6679242986670568	1.046148600053337	-0.14842055900728332	1.0179989894392185	0.37974997678153555	0.6319793453369048	-0.3512731230937456	-0.13646032283345855	1.6269784423831188	-0.3192167819854076	-0.023153320274263874	-0.24695642284313438	0.22169413403859753	0.9688935577597085	0.7007919170864448	-0.4913361302405271	0.45353564188526335	0.8699740049142636	-0.937894904316416	0.6641667459611071	0.07820600830014932	0.03701162428934492	-1.194154288781607	1.1420820124777398	1.228102976688547	0.7397418169506178	0.9355169379538075	0.2970984179653165	0.620258872389586	-1.0490813481412729	-0.013655788681825829	0.6397465777084647	-0.7403758186241377	1.2335033906720925	0.5988131296427931
-0.752100177394398	-0.4458664971599979	-1.8127420381916075	-0.3801464881439785	0.23666328237568157	-1.1122830889487256	-0.8765364592111493	-1.168598900490165	0.34136601254590004	-0.31564552182254846	-0.435742180569927	0.39978338050472045	-0.22438241214645274	-0.199136846014955	0.5815203707920568	0.9552015004347392	0.07846937040844253	-0.5572536599448009	0.5406887018205804	-0.22172099066845438	-0.3050186756469328	-1.4634156341430364	-1.1161610444320875	0.9076830337114562	-0.4390275193567445	0.06506178431372987	-0.27540448284913205	0.020481784465559448	0.28033071823661104	-0.21980731670356435	-0.4064495949373257	0.17514740621299965	-0.43130551099273895	-1.4925476461210536	-0.3497856679428722	-0.29574015268087706	-0.034484479092486656	-1.7591711733780178	0.7976529906418806	0.47926356410958937	0.25803474889622297	1.038336025711508	-0.2365152450164121	-0.7177236161370796	-0.6271374144279304	-0.04621543796641592	0.22079117210836766	-1.9078216684274663	0.5571664973304963	0.14809930263600035
-0.8749901375526153	-0.05214071017194003	-2.222034909934737	-0.8352335759226347	-0.020679724667822835	-1.6554158035266169	-0.11566469331397904	-0.8631253065908612	-1.1143430499574183	-0.36619286447990745	-0.8482919108157855	-0.6326705861410293	-0.17854144683860612	0.7482208009477399	0.12168718239793684	0.02065486324923096	-0.9009128262926561	-0.6082988049615401	-0.16083401804115338	-0.7526795859248	-0.97913787339375	-1.634868352079633	-1.4565071368730678	-0.27094203057877764	-0.3352673997044945	-0.08766543584364211	-0.4827441861948325	-0.27843292572612194	-0.4638681954479002	-0.6170699551436964	-0.29451403728974185	-0.13180871343663153	-1.2331919912497495	-1.195631407749663	-0.8968970365605712	-0.4340853792916665	-0.1425538900582225	-1.1252158109616281	0.39436032643205826	-0.3584801552026602	0.017923299705031016	0.25929182127244554	-0.2535741043332605	-1.491540319365122	-0.12129320161430447	-0.10836195072703347	-0.6173795065520368	-2.2538480369682707	-0.03776812913409981	-0.3968277700586364
-0.34866987129493615	0.6600513075022572	-1.2401097306594882	-0.7876461030436858	-0.4210867824249172	-1.5070441872854876	0.7586682777437583	0.07076178825406634	-1.6689792606721068	-0.31462268491235024	-0.6063288719136798	-1.1195523645626266	0.18293544031764616	1.212941638029232	-0.2847589158513324	-0.3798101610384569	-1.187934904532359	-0.48390313740571533	-0.42139891997733475	-0.8041066629986032	-0.941769826088123	-0.9518909388645381	-1.082681466892067	-1.0072017911975861	0.09147847924059085	-0.3996385000662462	-0.8650339681001121	-0.44371144411914076	-0.577749346607979	-0.17242128522923772	-0.07713731284343556	-0.39129744142645484	-1.074796826089074	-0.21295701019796212	-0.6874393858700709	-0.040057109298380654	-0.12467091103048394	0.09741383170446996	0.30695167244419136	-0.687721781714396	-0.04603917748989059	-0.6887457783519466	0.18457238728713055	-0.9192679818535953	0.31686917212269217	-0.1958915096483748	-1.0726592099978614	-1.3524029117093077	-0.07803762551453168	-0.5985162847764501
0.3348791921542841	1.1254525629352032	0.30782268087082265	-0.2502732230078602	-0.6423481330381277	-0.8708644097532127	1.1462816167828334	0.8722759226186105	-1.0760379865996696	0.22732450337853397	-0.07024834915632243	-0.93624230734741	0.5603078027990013	1.0018521201379853	-0.22271852987379376	-0.20703039268449414	-0.5702196265852099	-0.46036120546979087	-0.08901479735387384	-0.4165629312281789	-0.373362268906389	0.003966278993993728	-0.47167130584785305	-0.8146640455946044	0.5878578169197329	-0.5587447830814535	-0.9640328278778035	-0.256404884869772	-0.14543558228065606	0.4195624095798745	0.2762626045523456	-0.551954793258364	-0.235083109739951	0.7312050067244967	-0.18114997399294264	0.608965238325195	0.09808501043190922	0.9391735034036934	0.2996748754982241	-0.5376635517680679	-0.19193251750367177	-0.9361657775708502	0.43431415801581486	0.31347220134548104	0.6539370050381393	-0.2906309622971983	-0.6512432463911001	0.14166977162631966	0.1332401152384442	-0.3149197957976998
0.7781318703022749	1.0938959880617651	1.088724708509731	0.5890685036820336	-0.337156231340585	0.006603202864788691	1.0838279977421186	1.0388091594736424	0.05173054822999601	1.2237779960453046	0.3413360698289552	-0.5023824797203389	0.7195118330198653	0.32791974903189985	0.3379872563646302	0.1453851208824711	0.6079852624093915	-0.5401153603499382	0.4964113294513942	0.046004531727593265	0.2906515672657493	0.7873183546026263	-0.006648584033169789	0.06432668856331553	0.8920905029855674	-0.20453816006822195	-0.3212445118131677	0.3177328704617854	0.25661705493802434	0.4542274665673696	0.7983813206002994	-0.47620622583432204	0.6410267438223971	1.1567435662340024	0.12617178268339047	1.1147045884277018	0.4644592635607738	1.008183178196728	0.07627836243427011	-0.26267839919348535	-0.4117188492052234	-0.30715110742417256	0.19625843747970187	1.0096014893798921	1.0369881535732275	-0.3669429916358242	0.3952869542313978	1.2330504951225894	0.048146549697097495	0.2953266630463107
0.9969524897716745	0.9122891169548735	0.6625391590800226	1.3895529390144576	0.4981707940670407	0.9641578053965852	0.9842539386816814	0.7127425282076144	1.0750009790175454	2.1316006532616636	0.5711738738833682	-0.15967300873444337	0.7957934246640179	-0.46047949490579954	0.9177859171887273	0.47209401186027045	1.707765607311929	-0.4573668900604883	0.9067540370397015	0.2823314550112299	0.828242923792127	1.2773236391754437	0.3472522435593566	0.9720081273155226	0.9681069964839166	0.65151751796599	0.8525712356282715	1.0152662246479822	0.33040747761929723	0.10915712278947078	1.434707575552021	-0.003760107855138833	1.08200106074656	1.1994674761486688	0.2454820385114982	1.3414424149254351	0.7931698530584802	0.6675897870542483	-0.15204153881193083	0.015796117669069566	-0.34652868611234267	0.5801716732891548	-0.04077953225949121	0.8688282765137724	1.5314724163452778	-0.36290785347042265	1.3556585209267424	1.5037305941184707	-0.3108094702093499	0.945135458803984
1.1219579364174568	0.997174067952699	-0.1883950942630672	1.7123119820162043	1.3641818751615575	1.6948516484039862	0.9521622081747011	0.3346888578022503	1.7763157971488008	2.34899218115267	0.8001976862221489	0.16556159371962634	1.0082252000852248	-1.0796550797456959	0.9557052749431113	0.8691040975798248	2.1317734964992523	-0.02291948905346638	0.9393832719259214	0.26559545720784816	1.2205079796382536	1.4082994434051272	0.718844278572679	1.372348493754269	0.8703890621695871	1.4418989522761496	1.6570303268598656	1.3840829262948555	0.3443810726851621	0.11551972356996153	1.912594538608475	0.8016992232848403	1.0009992350413177	1.2098354256956512	0.4553632868702974	1.3216070182293458	0.8609567807342133	0.41702923667337194	0.09922337571321599	0.45059430995944644	0.26648358002640854	1.002903646745481	0.37238802729711507	0.5984938578572385	1.8924511495541536	-0.2305152619149792	1.6919055567652566	1.2095270824311424	-0.34854505209796005	1.334337652525041
1.0605571893252799	1.2702224394846648	-0.4440925245654333	1.2825169573568411	1.6039462344703295	1.7305369891445759	0.6741091582871594	0.11638226585701313	2.1012200668687733	1.7711518809756157	1.0350572899206276	0.6463730080837847	1.2780283391085503	-1.3256039338178864	0.3977406074276557	1.326902308036279	1.618455329482244	0.6375502326421877	0.6401546874341865	0.13883622844440652	1.3556583439787133	1.0588652772486975	0.9444815270407677	1.1510495556091165	0.5726534743305264	1.4635888593679565	1.3384052221670804	1.1305987219419351	0.6535203363440562	0.7357686455063096	1.8738202088110116	1.5516894074862742	0.5786147154677921	1.2262766642039284	0.7571256743909025	1.0434054358068814	0.5298327041536264	0.3490877074337841	0.8659285887951172	1.0275516242314426	1.1726841937834456	0.7954235936721685	1.3461999225722208	0.782227165889229	1.785693739287865	-0.0005521055984394927	1.3724625715739962	0.6986108283213363	0.28973767686856455	1.2196333201019736
0.6398114177851841	1.3168745005769353	0.08923157669432244	0.3191064206941106	0.9991597399898884	0.9093691299633129	0.025641230701814784	-0.037510734713683734	1.8805752677330518	0.875736142485068	1.02864715666953	1.103178290448089	1.3358404353725382	-1.0520286837332324	-0.21408855334600368	1.509520534693617	0.4135481288398182	1.2202896887774406	0.17340885808628886	0.009867752314744627	1.0240504128122576	0.34002256093792954	0.7388979928778041	0.5455467980393901	0.09180831273836385	0.5790795150600806	0.11812258641829655	0.42026561887876773	1.126302599265329	1.4042615936844196	1.2554147802049005	1.793797306755198	0.09849857814614486	1.0126160257195684	0.8194445529075033	0.5490193368606356	-0.11896371733448247	0.27658006217392356	1.520443517795019	1.3522585223356027	1.7713695051467844	0.30576274948126114	2.0380997788624766	1.1109397005975625	1.2501263455485083	0.2765954541670365	0.6894512891882836	0.0534235178417852	1.1602307048323606	0.5611571054846443
-0.02248073814196862	0.9738979532379526	0.774224161984647	-0.5071055283520783	0.004468346258051857	-0.23681000269476962	-0.530264602066906	-0.21467862088761272	1.0612094544086026	0.25452133188289794	0.651487442593587	1.084038077212989	1.1321245477696946	-0.27134847193333966	-0.30916822412960127	1.1029766240948977	-0.844362894852761	1.5346981079086768	-0.2797971877437522	-0.1089280332134133	0.27956744238596415	-0.2322664707580094	0.19662743932029478	-0.12419541550542976	-0.3072699754983655	-0.5638875542397123	-0.9720744845057921	-0.21539718268219646	1.2212194239765117	1.4369171973160857	0.4667849625036811	1.3965496683348986	-0.15427667392028044	0.5072041610167844	0.44627322592821395	0.13803956473826046	-0.7480407427568991	0.17043533957533813	1.409325019627069	1.0382771332702716	1.715412400757801	-0.13738239880740677	1.76851225670653	0.9316129878623928	0.7508895124480908	0.6371522697709587	-0.08958270492049214	-0.6576437147304727	1.4582994630349935	-0.3421212212232025
-0.5147069132423746	0.4893807307809876	0.9900586937705887	-0.6411652618090389	-0.6622235124052046	-0.8305454805202239	-0.43352195857802056	-0.31090743481806277	0.04234242277310146	0.10456398074136578	0.16273322130445972	0.41535280172992656	0.9061394176985903	0.6987766715005594	0.09022209848598763	0.27076132792636504	-1.5597820785343608	1.5850591336692084	-0.5633955527141554	-0.20747081201652764	-0.3886873362878424	-0.1494040916606099	-0.13360992952730477	-0.6776756770466299	-0.25843938434787556	-1.0985972993418827	-1.1293864308367236	-0.34105132520426407	0.6235615739175033	0.8438618821690101	0.04714104563744443	0.6412737452372153	-0.02810058853822187	0.001809727388434111	-0.11933397980815422	0.18787725318743578	-0.9164345666058495	0.22121983265735365	0.586249881769336	0.21909829871460462	1.2268360541843806	-0.512510805536608	0.7601344072569525	0.2515205663617999	0.6430168830521981	1.1295090097304545	-0.8157062076146948	-1.0709611842428401	0.9233767852648483	-0.9767142048620922
-0.5525552375131153	0.09618596464078115	0.7560575821118124	-0.21816787266938026	-0.6687832355207263	-0.483791425853822	0.18237795773855142	-0.1996589488406879	-0.5389534530770342	0.19702294273118248	-0.05486088554669607	-0.47558583373737356	0.7969683881305472	1.301157623483498	0.40370305828761444	-0.4342683658790015	-1.6106327576738981	1.423955244691117	-0.5746613425718811	-0.19869377561118975	-0.45740378555986116	0.47769537185539984	0.17859191345167127	-1.099299316235417	0.2715844149639947	-0.7201755540638041	-0.5368905282299559	0.0024910879499952655	-0.324911020313271	0.24640987159432412	0.1290811794061575	-0.049898295944127584	0.3478913902931316	-0.18853903352809684	-0.46806265329361507	0.673922810359255	-0.37897339978072575	0.4829333722227241	-0.24416798798897937	-0.5034751790168637	0.760692060103263	-0.8608975219286928	-0.16140901581121617	-0.19846897135020983	0.7046698186492025	1.5838427948249716	-1.2986266600763228	-0.7609614818232242	0.11008305791556484	-1.0072314423077136
-0.2668836135915367	-0.27255728739741497	0.5447848300666033	0.056000982467188154	-0.29971397511774356	0.3388594207339478	0.519000990579876	0.05857818576294313	-0.4352417951869005	0.25778509698387386	0.030042100325780793	-0.9033783511394351	0.6020444001806392	1.1178349570810844	0.16065671535237153	-0.6365398723746828	-1.3314084001690836	1.0650856846765024	-0.2904286857652024	0.03067561887069977	0.058715272586881154	0.933831906745544	0.9042348827968612	-1.3909281491643357	0.8371270500768556	0.130083412875163	-0.00686065886031087	0.39513796555741965	-0.9097798627738356	0.10611798045997718	0.34582237768381374	-0.4150096129635034	0.6208606930253486	-0.08272793653028968	-0.47541931806030263	1.0645899128803635	0.6753587840454861	0.6877064851797898	-0.4790573586821611	-0.6574415911375636	0.4578100273341819	-0.9780233784153015	-0.48123681727037126	0.10457876932024578	0.41848078692209656	1.5929256692351357	-1.2432137403806431	0.22280687788743608	-0.26034407599871917	-0.5591079828943167
0.01153302556081209	-0.6540831794559175	0.7008537251730893	-0.30524417063020415	-0.08137557909992649	0.8775776428912605	0.054889787148538975	0.28862902389146405	-0.02845772851924936	0.24010554346105492	0.07727709111283981	-0.5681125637538964	0.10701108819858644	0.2736068852805981	-0.45896732661536777	-0.47861426029032356	-1.052564633526787	0.5847150972502693	0.21996628339963553	0.4847468170747448	0.5865906698795107	0.6627468589252747	1.3603337400962947	-1.4384585100953016	0.9544127233532813	0.794231895284824	-0.0007136037285414542	0.4806925787282594	-0.7224231847431761	0.2734032231248359	0.313268517930889	-0.4054890340411281	0.5412657164951502	0.06094314036185973	-0.3319553090131446	0.9000685282431558	1.6727579900836829	0.5535952351308528	-0.16450631593892448	-0.3423138342601985	0.07202119570733181	-0.5701042502903536	-0.4098105148387257	0.8129760150091753	-0.28299457098852604	0.907955881244133	-0.49223730574248004	1.258489894408873	-0.043821788524018	-0.04817182159391401
0.1415994212129718	-0.6749854399880281	1.1493823324528871	-0.9793172044270632	-0.24970305242621682	0.8741250951099531	-0.7669119857380484	0.4158851053145732	0.15451288733613702	0.193668996970961	-0.12830727664903627	0.2050738879125386	-0.4593724857837542	-0.5891379241675362	-0.8247216875997848	-0.33178911319502824	-0.7437370049580704	0.19101258691093584	0.7857239659414263	0.9767490583113309	0.6138402947771566	-0.09578286997582214	1.1576576095866897	-1.086743792840575	0.6476223488270636	0.9853744105322256	-0.21207232997331246	0.2537277663299707	-0.010674850880655808	0.31706426130022003	0.09047445337251482	-0.0925125375873123	0.2405470838271474	0.1105511560819868	-0.19136989409806596	0.4049002130576389	2.016140272247865	0.16958454542422385	0.22350108881031683	-0.024240904167244854	-0.5705402425373757	0.2768127283830973	-0.4037887032860053	1.1461577715748008	-0.7967599325793727	-0.14465033024721685	0.6589044320206774	1.6993608818986559	0.3287271636394174	0.2693921938746666
0.20259839497138196	0.09351310250276831	1.5334306048121864	-1.1807423901563787	-0.5989633210893771	0.6580516889163068	-1.0353185350567926	0.4787508158836554	0.024194807659077132	0.01772561563240349	-0.3432670182905867	0.8408892144530675	-0.5785749126957525	-0.8545888859147166	-0.545871777055757	-0.30187042669277886	-0.2097394064242273	0.05774751535976738	1.1420148419644827	1.204243021262792	0.22953050186173748	-0.5930839980597049	0.5915803770967528	-0.3858087994638844	0.39564650930578105	0.8399127445757172	-0.12961186326772242	-0.0758882811684748	0.6034372278857271	0.07846562873282428	0.031211832360720174	0.3445003298432164	0.08945198977748955	0.16653198083757165	-0.0013323614913904782	0.27093092790172846	1.5051370874925343	-0.09414005068823292	0.3607444734725126	0.0033126404341137228	-1.2143951445056616	0.9645533268946604	-0.529017480947262	0.7835677902528461	-0.5509891930650034	-0.8299773417139676	1.5049045793418414	1.4357532879424415	0.448893400282145	0.48870484701498107
0.19742990715303865	1.3256534642112643	1.4644729291256435	-0.5908329771809956	-0.7680971766422422	0.5296129573866729	-0.47238731990797156	0.4377459056971472	-0.12404316798458336	-0.45680367177756154	-0.19277714768539603	1.0365944002159702	-0.12856915718377684	-0.49909919171475386	0.14407482604114738	-0.19739352631444523	0.4291665221671649	0.10895148412744357	1.0197028185545103	0.9620014393380462	-0.05423540003257508	-0.4461501907482135	0.2178891289532511	0.293533359435151	0.4986269057120979	0.5659933960288853	0.23421889871994278	-0.37475868230716414	0.6720473695550249	-0.2506808092157159	0.22188724181312022	0.5887030384295012	0.24279681587932528	0.30205139990387636	0.2504976547394252	0.7407241428080564	0.4720212355562077	-0.04303970154017129	0.28205859156876706	-0.16742572398817002	-1.4171864626207762	0.8753843663296421	-0.4947558424958622	0.06996841029349055	0.2004957099546727	-0.720836182330362	1.43349526332684	0.8399250127656654	0.3083814793050573	0.7618678193271481
-0.04503982361578174	1.8569047005253445	0.699312298045579	0.23047348801316575	-0.5809689644135375	0.35142793320989135	0.2474251192224054	0.13467120515079278	-0.13369738860936944	-1.1082128490492236	0.2629030186697975	0.8992956118936936	0.3089500167125287	-0.05777650700000733	0.6947695882833625	0.038937065974339	0.6711070658216207	0.10933154009713708	0.3363401060167068	0.3366298120518272	0.04427132566547023	-0.021405647433568473	0.17529332588672766	0.5108603219541689	0.6568386356096623	0.23804179059550598	0.39602771269260545	-0.629181177540404	0.19809709766129818	-0.47385614880210436	0.2603834980093473	0.345581687216729	0.4136619404374689	0.37814427990479166	0.32116201960270585	1.1189723365721143	-0.4854768115072776	0.13893525983079516	0.10251437125732014	-0.3319402148001628	-1.0961566134976723	0.0031020950916509013	-0.21004646449868955	-0.5686985424618201	0.5560745572138525	-0.15681000633222753	0.4696403878778657	0.26131970661255827	0.08488030245963152	0.9297146809990607
-0.5562843185985495	0.7874259973582943	-0.6821070300826646	0.4726224320648265	-0.12102400476334653	-0.10013644024989111	0.35148668310318737	-0.4500443612217929	-0.19052007202394733	-1.4289118570779167	0.5377520429052183	0.6854665427628721	0.062115699877447535	0.017694341133792743	0.8038444908525331	0.0995371118204151	0.18294353173507502	0.026305329010958205	-0.6522904130171594	-0.3125031959226446	0.26465684637933384	0.11170823420402887	0.10800037292408571	0.18414984839749046	0.33321803699143226	-0.07207016561345779	0.103897735801238	-0.7484462102967866	-0.49819577102907225	-0.5909040546028761	-0.2846971372784594	-0.3394857689164712	0.19677077468850904	0.24025051082511234	-0.02803929146496521	0.45806027114359493	-0.9421730715597332	0.19744777796981855	-0.20981100223084995	-0.46461803083193864	-0.6603598541482905	-0.9785928208094012	-0.013315496350089152	-1.0644793090001157	-0.0026661935814335474	0.17707184341318413	-0.6907920143482108	-0.2552043819875029	-0.2030134076156474	0.6235941780071917
-0.9727756487317848	-1.367173567197263	-2.142420646628484	0.0027625233042788038	0.40725860845087436	-0.5911265433279791	-0.1229300333670194	-0.9915988690807966	-0.4361880109675539	-1.0000969479641189	0.3652878032873092	0.5402090298609884	-0.7680089440425513	-0.1082733293249357	0.5856218268903848	-0.3131242325727076	-0.6828490206874609	0.17205725022068313	-1.4413714767502863	-0.6274921289424162	0.1928417381935954	-0.09889311134838451	-0.2572256406093715	-0.29329863015571656	-0.5222525810584201	-0.17793924981330156	-0.2932016973122478	-0.5156198899548515	-1.055076956777934	-0.644119028012956	-1.2802843861763553	-0.9939915597337923	-0.4155948880735369	-0.002455289862607234	-0.584066267132946	-1.2699655553308582	-0.8837587370136912	0.15876456858719043	-0.6613689431324551	-0.6291875213804976	-0.5208232445230188	-1.30235862789921	-0.21994620360507547	-1.4412419172183248	-0.9820582226055464	0.09787862953923582	-1.2525827464424653	-0.7695142018877511	-0.631482471684683	-0.2230463665890469
-0.8356734921923884	-2.9604160282934378	-2.8759454405532603	-0.5273448104318975	0.799635605100327	-0.5776486256984148	-0.5171118540863431	-1.05630124412433	-0.6239404548996351	-0.08602712155049864	0.10639152145194176	0.4907798899037578	-1.3189646071527248	0.10323699290340753	0.27307278127040013	-0.9658026809098835	-1.1291926126563767	0.8132597707970912	-1.6098542937733191	-0.5573554922086764	-0.1787878860416311	-0.2323625034208138	-0.6721597369518686	-0.45040163697342867	-1.307141624796904	0.030807334744719275	-0.3138628340798271	0.12764467528050502	-1.231485059205204	-0.5712404923511846	-2.0626538082087147	-1.1009877319381922	-0.9604721371637844	-0.08187350446463372	-0.7435537111150025	-2.921111318627445	-0.592201838965282	0.20655257002091876	-0.9909498024868517	-0.7176593626067854	-0.5793882666394519	-0.7464323834729623	-0.6149093412449935	-1.418513529668695	-1.468079022892826	0.11876012106227023	-0.9835041502096751	-1.1863314024002887	-1.0511725673300683	-1.1038715705875792
-0.18314529996930753	-2.8181328551603433	-2.3865441534986425	-0.510543571620601	0.8845685058336357	0.03546283075394118	-0.5039550520503014	-0.6027301413364021	-0.40458807164698923	0.4215982216983291	0.2661008116045981	0.5527975952801923	-0.9563419137007722	0.7858273561575791	-0.050813766064637333	-1.1896119385485489	-0.7394610890870851	1.6466281083074894	-1.124085486825638	-0.37899071579020127	-0.4378027063673867	-0.08527062974164769	-0.6651666178545863	-0.23930294898187363	-1.4112607901247056	0.3342917723678016	-0.015072210368402294	0.8049213554696157	-0.9617235388166524	-0.34972327431476863	-2.107397137350925	-0.6113111813219169	-0.9946881845543275	0.026153598501762174	-0.18574207108664548	-3.263370849307309	-0.3660151820445351	0.27678911279456087	-0.8441536217601641	-0.49348216601406847	-0.363361052098471	0.2638462928162505	-0.6402469180865104	-0.6668976078124328	-1.2232420748111297	0.6709405709971319	-0.33794788707244133	-1.3535322379762664	-1.090539653195836	-1.3388762671360512
0.34603523369470607	-1.3993164745430096	-0.9815479126604073	-0.11243858457217998	0.5739510485489211	0.551217861380486	-0.4742131559671378	-0.1381093812383607	0.11928754275875557	-0.16247057674299628	0.6735120348742173	0.7076399428443441	-0.08047361734349018	1.31700336629148	-0.36765840196812904	-0.6173451242029482	0.05568537507131524	1.8645531354583544	-0.3346595303966495	-0.3838663212831695	-0.2885158588608015	-0.01799747779257563	-0.20362155081727648	-0.05133945147336229	-0.9094443566293046	0.30723071334991775	0.048405117671464645	0.8968187507792698	-0.40331059284841236	-0.17645675761273788	-1.5627444837160218	0.002835342727291407	-0.5835890649798925	-0.021471185150345146	0.6195056769172643	-2.238776237800214	-0.3634437012452834	0.017462157464461517	-0.2432222126214888	0.03728179241704918	0.3210066731689238	1.067775112621288	-0.10599811329502343	0.5320783218824319	-0.9068669063614468	1.3318389125357466	0.05174498129275984	-1.3307621940294305	-0.6055828605565335	-0.758963135391629
0.15814060845035188	-0.19750919852959337	0.3894885481047531	-0.013837035633881676	-0.03378134250130607	0.15736884770770757	-0.8520345725538551	-0.25603958684031647	0.4072936251216347	-1.5208446956429176	0.48034427230668675	0.7806013520393481	0.2679068015358306	0.9542534630814655	-0.5500564129207716	0.2863664693351262	0.4341770253403705	0.9229492331035645	0.30149744515697086	-0.5677148510089223	0.04310280396790392	-0.45378410638260225	0.14509443226221855	-0.22148656353034019	-0.46870286693642055	-0.2167004313677598	-0.45554929738357275	0.1284875942861411	0.06958612810116237	-0.31041866440162724	-1.0418622125869348	0.2365157179816905	-0.22796474478558207	-0.5234789108078386	0.7849434993365972	-0.9935361310892539	-0.6346346371850773	-0.7300991104125536	0.2816310199346225	0.4399206369157213	1.0196582862911758	1.216239904875468	0.48775878961296354	1.2288145061470457	-1.1483390050192388	1.1616793724495371	-0.030240523319293403	-1.3613364743575722	-0.004138244659516602	0.10247841643456353
-0.6091389324423193	-0.1336328045522384	0.8860313758972218	-0.5349785799196968	-0.6414495772004003	-1.094290135190538	-1.35016634790213	-1.0238786008493648	0.14491130977796227	-2.4971156441909104	-0.8127828839783942	0.4659553021515927	-0.4223294213682262	-0.18742689432222595	-0.4916662306904464	0.6134706159815078	0.03333362258503951	-0.7775141751043467	0.48475081694377364	-0.6899814390645719	0.03258625895861919	-1.2084841363773942	-0.19282388361546673	-0.6348162159527054	-0.5954629774922495	-0.8981378242099745	-1.1725975623982714	-1.065333495557218	0.058176494303581884	-0.726925985189351	-0.9562097449175179	0.004056222673531337	-0.3483472196003866	-1.2820321145090112	-0.06715134631900842	-0.6624547664527526	-1.1645249459781732	-1.560006767158745	0.18483432876731326	0.21169024931856464	1.0473829489959507	0.6240535042130095	0.4831449444475749	0.6780834495457682	-1.687839699793488	-0.11867223393621604	-0.3025281933750699	-1.5341698540719455	0.06774549511811191	0.5411709810590518
-1.2076228106117983	-0.8133327397446689	0.39627183195978666	-1.2550310093079833	-0.9416241548325771	-2.2161475411815466	-1.2805563762639283	-1.8958148094525538	-0.3222859891783115	-2.1647444239202125	-2.4923141135857887	-0.4084238492852166	-1.5632502168135913	-1.0306217610685169	-0.39884474485341437	-0.03314600504924551	-0.7685652130519527	-2.129169329606315	0.1368573945153755	-0.6273835819873422	-0.5657991057341284	-1.596711837104593	-1.1329209459945704	-0.9203163912696917	-1.1235897701857054	-1.219360371417019	-1.456009438228084	-1.8556678600063012	-0.5377838674068675	-1.0945997541028807	-1.162226287212421	-0.45827449888641414	-0.9286467594138387	-1.7348670148761234	-1.3793404887221983	-1.272466342764794	-1.7948230329724626	-1.82890076242841	-0.49678915580193594	-0.6435582720044007	0.24979479965478996	-0.4919664360205281	-0.16808456038075828	-0.803262496780263	-1.7137249247929827	-1.567213614299659	-0.4231818355212379	-1.6190068023687736	-0.5941702873403909	0.3371495477500109
-1.1036142282944545	-1.3226945651952315	-0.5400821546485505	-1.5490760820059837	-0.866838891392846	-2.278462146987399	-0.5495625318562917	-2.22316119545852	-0.4233066022436935	-0.7288288086164811	-3.121998652545845	-1.612869380731779	-2.1359460514096154	-0.6206864129375684	-0.7042927998383498	-1.0843543704878176	-1.3538742725139765	-2.3181206585582284	-0.6318284113176299	-0.5439823721497582	-1.4439821232100036	-1.2323185391043003	-1.9729443266448476	-0.9396174953593551	-1.486692526653064	-1.0283729970979996	-1.1002312348400294	-1.7396730372563882	-1.3573294149034965	-1.176099207728604	-1.2319574495198922	-1.0061815354873707	-1.6344507695187755	-1.559753047780328	-2.227051902506903	-1.893530284528763	-2.1559840452780055	-1.364580197939574	-1.157126242371367	-1.5016193104548077	-0.7701991517930564	-1.6916326096657353	-0.8423698498226044	-2.059930376182738	-0.9500152964075713	-1.9253769637614957	-0.37655369726943894	-1.3406999964608035	-1.474785848842032	-0.16212122257513367
-0.5336663218163828	-1.3265557325023094	-1.2893627503341698	-1.2799307529726065	-0.6323684376005398	-1.3287099522778183	0.07449539130168588	-1.7767697524161883	-0.11238700957970955	0.69439748079414	-2.009364247883462	-2.5602452437686996	-1.7461445606457637	0.7237360781428391	-1.4891082253668444	-1.579521157823563	-1.4325500849561035	-1.5418030356789694	-1.4998001273755088	-0.6040181779011178	-2.017318681806542	-0.4929418821573059	-2.078683116991931	-0.8756935579569326	-1.3443064970001892	-0.6488181424499094	-0.48051602556334894	-0.9402309985025565	-1.8014096343404804	-1.1105440301589624	-0.9091062855593455	-1.6652434322419714	-2.119112903349989	-0.9962281301237219	-2.1941946389814646	-1.700457236913974	-1.836505729981332	-0.6670149640667664	-1.250594744402087	-1.6567387386295844	-1.239756711961809	-2.4197756218372515	-0.9599065697966129	-2.2039004588621713	-0.04044510953687812	-1.0338580273853417	-0.35915041312826257	-0.7264279538069928	-1.798761270435298	-0.508877727769532
-0.14534188872748968	-1.0798399568021517	-1.5177704488748192	-0.7615643530393261	-0.5034387722776991	-0.2017649519531947	-0.07654574608755985	-0.7846774624181098	0.10157105918928488	1.1950490171675767	-0.010653445139718361	-2.6937813999636373	-0.8436180708555083	1.5740114683353592	-2.0818080036491504	-1.1344408603011875	-1.0383814142778007	-0.695449963208563	-1.9488280248390148	-0.5899183390635915	-1.8959071718138996	-0.03666498974963931	-1.4386220442857243	-0.7914075170488021	-0.7965584677609535	-0.44287685062752385	0.013979043524934606	-0.11819501243472773	-1.4970189760262096	-1.130761147723632	-0.22350753334636803	-2.2454143038726837	-2.1280411572063573	-0.4765269673428809	-1.5629105669634256	-0.7020155137572289	-0.755722337628927	-0.30119367290000204	-0.8107214977165852	-0.9651495379304432	-0.9646477114082835	-2.2657028335884397	-0.5967635174415419	-1.3648435388271987	0.30717974349660154	-0.05664267733661323	-0.372919301558771	-0.044763081189390645	-1.2381979820610527	-0.5503787761210919
-0.2005146474778217	-0.6300825373725437	-1.1668205167085255	-0.16336589110571692	-0.5311805300231836	0.4516636187373193	-0.5918934929884829	0.37551470153529715	-0.09688995196928499	0.905137956763959	1.289021182953055	-1.9063240300176665	-0.013347851578159277	0.8514979102897321	-1.528673425040219	-0.24464714329084825	-0.20380153674257775	-0.4377089039768262	-1.5257904923250794	-0.029563591149410616	-1.1002892734579084	8.497705340575548e-05	-0.5418981189344825	-0.3362437254176544	-0.07380616887146164	-0.39649091779856865	0.4335963882049331	0.24078537675516867	-0.5857599866585448	-1.0692255356513236	0.6942624668198499	-2.1447103273808015	-1.4578315001723756	-0.06948132997759456	-0.7503936202381715	0.5071236575069189	0.6225281042680247	-0.2207522225100965	-0.2948136366721519	0.06334648108599379	-0.4251511235774536	-1.2791940393972792	-0.2777037259000633	-0.34509114110401357	0.28626694973078837	-0.16702485006200443	-0.1239846756885704	0.5519122459772946	-0.15800959131572667	-0.3630577593786718
-0.32183398476763103	0.3884294739371037	-0.325561988702481	0.7138204932470572	-0.5396666266298532	0.7106211813776637	-0.37113595376776226	1.3749239451173543	-0.37507843582472505	0.7031342755070974	1.12129855792939	-0.6324588701882166	0.6364135525780176	-0.9581440567348227	0.3515344437857243	0.3372865789507476	1.0363708714258715	-0.6831850908708137	-0.26714296356538336	1.1575826171421175	0.03914030519465229	0.08592645505752627	0.16049511979584669	0.8275494387655119	0.7258773408046588	-0.2348574168824466	0.999371160463228	0.14396133138605532	0.42507411174288423	-0.4090519776571608	1.6865814218758968	-0.8802762109603401	-0.0841619897433701	0.5066167234240105	0.1511987177759366	1.4315184439212827	1.5474434443031122	0.11499565442392744	-0.024181154196645637	0.7613652189081355	-0.17616432035394258	-0.020043805196524628	-0.27892561281950684	0.24385616724955334	0.734796160140491	-1.2181150717754328	0.5662422908912069	1.1346752890337335	0.7550444730332342	0.0008308019713579532
-0.038369904848841924	1.9445370666946054	0.7238277071969529	1.934532938103362	-0.3549553874486356	0.9607231005688415	0.9719699995058289	1.9143847263355818	-0.2952951915765685	1.1733783569972533	0.1079244846843082	0.4634458291018582	1.26198545680212	-2.218016619480199	2.480654573467677	0.3769950119387177	2.2978250662895943	-0.9601248364593304	1.1632773453008713	2.2617817060226293	1.0767599804382408	0.5880442973092174	0.5737497648271849	2.317842973902004	1.4760892987092398	0.1342829332655873	1.5498097833721824	-0.08133903268637062	1.0815198559343298	1.023106241320937	2.4314758171490465	1.1251861717130882	1.5799852082025958	1.3222312811057553	1.150519660856886	1.948867437712804	1.5628657118271145	0.9660028661090633	0.07591519959578923	0.8345548357028445	-0.27684213161509785	0.8245116782718559	-0.34669448368483763	0.35118228781693	1.917611698465374	-1.9692293490606603	1.3423381151295068	1.6981435869811714	1.0358798901240625	0.5091635971946877
0.6058211762915464	3.030932729058882	1.4849005235521173	2.951309981198827	0.001760873388425149	1.2186341279788504	2.4573520654499683	1.7816452802252178	-0.1034718982179441	1.971207531234803	-0.6304562480315226	0.9443153469141077	1.7197968861013941	-1.7948694475736025	3.319759007342812	0.2420187790488621	2.8393765921354825	-1.031774353157459	1.9249232455142875	2.295488598701755	1.6148835706967442	1.2427467027265826	0.8224109006882285	3.064954197991897	1.7957819405354674	0.4630958324569126	1.5686319237537618	-0.1282374784209532	1.266319879158138	2.5523132039046397	2.456438811590294	2.5651310807412515	2.748213917808898	1.919399780605309	1.9082377799272447	2.066699986318779	0.8847211375428722	1.860415267346609	0.20217033042091423	0.45747044967505335	-0.3608552410393527	0.9736382418270272	-0.13934565601322824	0.19482876436280291	2.9374935892718965	-1.5599833841788948	1.5084030941518058	1.9577699848294172	0.7016340702163332	0.942573929506359
1.1249499555780342	2.480057240788641	1.5369804523429347	2.9737309410284545	0.3633771762372878	1.1299020305534475	2.7544481703411603	1.1017175480063026	-0.5151700945766782	2.2302870356255826	-0.6468733261956352	0.840148741313395	1.567058432432949	-0.18317545519900802	2.2674836031201053	0.33502604839145766	2.2151703664010376	-1.0037103545442692	1.7054288494664507	1.0313209262363099	1.472020151597664	1.4918816633985559	0.9826897404868652	2.3198894283999647	1.287961833042124	0.48649385576066484	0.8507345400189031	0.12690594782764136	1.1357987937491745	3.0882633346437722	1.5276557908636639	2.3589083580471177	2.836616136903073	1.7377430203605904	1.8710044439325533	1.7215163698616864	0.19822536497663773	2.045320783303777	0.3343006864388351	0.0020646039004890535	-0.1642416400254588	0.7382314231169592	0.2552052902527032	-0.04104487037409003	2.6436405141025094	-0.43560928081796446	0.7451313943499415	1.6587625065433473	0.15795666485520432	0.9315305492144442
1.1790501365520742	0.43405306016446066	0.9268917432410586	1.8608799736048285	0.6104625752621154	0.5543198632649843	1.6724598579899164	0.42429575189464647	-1.5874220596269624	1.4913402279258874	-0.32321674315469007	0.5050888382606579	0.6812839074800847	1.080506922139568	0.20999720003492028	0.6376418652356097	0.8840105376863043	-0.9481601872947321	0.9650668313280626	-0.6023184418220348	0.8126534798676387	1.1829207021990864	1.0326702547932758	0.5707475284610567	0.091109139132652	0.2610768992562913	-0.08868609301087307	0.6350553090681599	0.8796543273831412	2.142078711827675	0.04034040770078024	0.7695961097198972	2.021314745646548	0.7818623822323553	0.9519293857839227	0.9463793343430685	0.05687556144251148	1.2856137214183492	0.31630324020791556	-0.2295224990681808	0.1694790834531959	0.6666361488974788	0.44037963531085356	-0.1461213153103195	0.9965775662230953	0.3274699820035468	-0.4451850799117344	1.0136943028202905	-0.08596681685829159	0.35912186761136367
0.8982363157393972	-1.4411553502907752	0.1410107375375818	0.3955195821967499	0.7563487487464585	-0.1424058621355295	0.2920551931760734	0.3200905739663743	-2.2165182518044166	0.13425406079832738	-0.12279471341249219	0.25291107796030976	-0.38200216871393605	1.0009957789737907	-1.3676298127405375	0.865581743706848	-0.12284895479049025	-0.7216590149886787	0.4392193188626199	-1.3631301969512484	0.06273576376596013	0.6650227611796035	0.9687474277815368	-0.8104329109135868	-1.0004970087596918	0.05496102362575177	-0.5073288650143026	1.182532066886812	0.6058442174239715	0.3144295083789951	-1.151215308318072	-0.7704051622085801	1.0764474781671995	-0.3333906304970093	-0.15135620552614998	0.08256078099857758	0.4431488816158159	0.05720671667643325	0.2046942676768009	-0.08264192877439366	0.3386511908215325	0.9943895630297778	0.30380000628486376	0.15489124185804318	-0.7951038041924503	0.34190953983574446	-1.151097007786051	0.5526539780609704	0.24362908464583852	-0.35777137468439074
0.6000404746837094	-1.5623473181687977	-0.3976254896271543	-0.5053128733737867	0.8407497130080228	-0.5025363961342818	-0.38131638359971426	0.7979883434331367	-1.2369275319374904	-1.0607528771402088	-0.07555084396767238	0.11462440517188079	-0.8723554475228535	-0.025315531807096017	-1.7422787288024533	0.9236674709385669	-0.2615953754993252	-0.27634348920751123	0.43399388323980226	-0.9516800174369927	-0.4095395528501062	0.20277645011322445	0.8332973940997018	-0.9405426419469982	-1.1851722550298542	-0.03518152054966073	-0.2816964781431315	1.4085827954237857	0.4219186821684247	-1.2771952648914306	-1.422436561834708	-1.0540861382091866	0.5752759744583146	-1.0308215238496816	-0.5562284023167613	-0.3859541930747228	0.864575639761099	-1.0102844779036522	0.33283587540043075	0.45299169275102147	0.314408658279858	1.435277698738277	0.26226631136499434	0.8686085977543534	-1.5585121678212772	0.2016819176228171	-0.942006694472713	0.4357295626280939	0.9387499331949082	-0.5809769395142738
0.3727429490330149	-0.10935576379482985	-0.6873285880917751	-0.713335894459702	0.8074639547761375	-0.49633113435473863	-0.4923391674376929	1.2520394355851516	1.012278481572433	-1.6310387586463346	-0.03639842095594441	-0.06993887358708903	-0.6139597505463732	-0.8735473222183769	-1.3582049558856961	1.0239894770180276	-0.007834345427884203	0.055384167907025036	0.6716898517506478	-0.27351714617784956	-0.5515252166286331	-0.38090117887979125	0.6219414718109986	-0.27637368125283784	-0.4328780300162045	-0.1792738396536805	-0.008315252841250152	1.0009118798840813	0.5030623247936138	-1.9504339400186577	-0.8727473034783205	-0.22297581042336806	0.36400013086583954	-1.2818899381147733	-0.08051519143755548	-0.24530545429049547	0.8376677344773662	-1.6706226265936142	0.9206771502050067	1.2163755528656368	0.387621676585656	1.503999700688312	0.7717636506815507	1.4567556119523408	-1.3044040072976448	0.49537420197618603	-0.2643670716839954	0.1658283066531899	1.3960704388151814	-0.10337822437148676
0.09552885043994154	1.2351515483236748	-0.875384579117258	-0.7962543941871308	0.5554834954565165	-0.4250005039915645	-0.8032799275526495	1.1232126543469334	2.6953213235958557	-1.6468155816087837	-0.06315116612647997	-0.3581010238414582	-0.09347791812823311	-0.9354034386059902	-1.0034058711561913	1.3315702344416922	-0.1357455449330875	-0.121892293085484	0.7707468095439018	-0.36636286215105407	-0.5303210024058451	-1.2493939534908818	0.2749846007751574	0.06748130782905988	0.5121771333906822	-0.4760263530742402	-0.17647553123884116	0.027244424043494128	0.9595826220382789	-1.7697271328970745	-0.08225211951408956	0.601429973048784	-0.046636426223299915	-1.3613832142928703	0.6587939237658108	0.2912028333250355	0.2984346741514083	-1.9679104340997546	1.6987706738090778	1.8917619902642437	0.7752360651967946	1.0369843685327633	1.6753503997277113	1.260608159807895	-0.9022718664489114	0.9549472667063867	0.09722982599714516	-0.7191153514415242	1.122373132532418	0.6153138504021973
-0.21386239884673144	1.216132849561378	-0.7619151480660451	-1.0669755344658198	0.11121770920869334	-0.3911014873478371	-1.3776035616292606	0.5569051936340624	2.35895164586564	-1.3435437819363665	-0.2034137143485844	-0.5580221795934581	0.2166241063632275	-0.5354263050175382	-0.8614505887209384	1.629487738638345	-0.6137405245879889	-0.6391857353268029	0.6985473026584114	-1.205273964064107	-0.41658209146932346	-1.9354714310566405	-0.17770939639412722	-0.28353472099924204	0.9366348238978383	-0.6793436957638448	-0.47189220816347505	-0.956328243918594	1.613899304606172	-1.0918303862617473	0.5453730151919077	0.6855009646408443	-0.6710278194998155	-1.2741801835427433	1.0478271618231396	0.852033687195886	-0.3773303672141091	-1.8384155489966996	2.0552179428368236	2.159558920904798	1.2805088043388964	0.39531197260351686	2.2142678871604553	0.3471992656268124	-0.8293876635968668	0.8958866895913106	-0.12748536210052255	-1.748428403713336	0.2743582751283302	0.9400723794135891
-0.30009064884964576	0.3081359893697415	0.09240237999484728	-1.0791747575958255	-0.31175108965106246	-0.14840812296457537	-1.3515327748056496	0.2349737489931627	0.5836125575612774	-0.7693265521019386	-0.07125782447715749	-0.41880974272978017	0.384436053348985	-0.2628369369732888	-0.5311086915818984	1.462211137478155	-0.5826399391915543	-0.7214444465262206	0.6474650989841639	-1.7696715539591137	-0.08833117062837748	-1.6059036419010093	-0.5373306397106674	-0.5589302770094092	0.8340683342873918	-0.4421441225598174	-0.1777743498740015	-1.2820286206817593	1.9927344395716964	-0.12339139217974442	1.0521431646127146	0.428770101817126	-0.9021815973825064	-0.7306464562771816	1.1468310977934044	1.2229106425982172	-0.6920340742185421	-1.1159596435752757	1.59221481387048	1.8848914888763952	1.4327326830227352	0.14702890360114138	1.7487577006281838	-0.3320253854259806	-0.6561739696081208	0.30707163324010217	-0.488384840803493	-1.7299894843126389	-0.3850297963572001	0.7072296376876697
-0.008922664607485944	-0.10449717984223185	1.6150498875503023	-0.297256878645016	-0.4796677842621716	0.41912254118056325	-0.18500053819116166	0.5197535146816017	-0.6346820945802654	0.09569987369214086	0.8720288825464522	0.050967980208171136	0.7191683569434596	-0.2242790752807969	0.18572937905068715	0.6131921452408633	0.4483880522389477	0.1843226357999784	0.593040800689816	-1.2764118055803364	0.4894758328320001	-0.11528479994547543	-0.6044850358062909	0.07620458810372009	0.6898005639827098	0.18452359983754366	0.7711204198062722	-0.7651895322552829	1.6588855827892965	0.9596034914958236	1.5443186635405506	0.6689912127763457	-0.2970408257351029	0.2532987046227696	1.3834696811336527	1.3363366000506334	-0.4013444345280242	0.030212969358826662	0.488467155937568	1.1622531980060766	0.9597103349249192	0.5212936104247321	0.3971472372368077	0.06580004132285475	0.12821032850854963	0.023598881501504892	-0.4293246695755851	-0.12699277874655868	-0.2245841623104312	0.26947821409816736
0.4148132804340068	0.4712565116526368	2.832095152138303	0.9368156650987896	-0.36401331050920643	0.904621120215482	1.287614200556982	0.9342318798188189	-0.14562926575888613	0.9958840779470349	2.399120697806206	0.5253940866306726	1.1246109413908512	-0.10827375516813202	0.853466774958936	-0.625476566735456	1.7063808488975611	1.5981527816048307	0.22551671411993107	-0.10417583773953465	1.0074117639212226	1.4666247651237736	-0.4172227737443745	1.3230559733352851	0.7333089729395805	0.6797600053330022	1.4653117608700743	0.09264542079588957	0.6178541563131544	1.7121568836597527	1.767415746578892	1.478372261688338	0.6867585033871825	1.0253492627747771	1.7326759835491143	1.0838107146962441	0.31163100100621033	0.9422821203581966	-0.6947677958875378	0.20583487816330429	0.06855914908961484	1.1483919802530214	-1.083452410570582	1.192611084214545	1.1512243299792413	0.6247984092832146	0.055866177625924614	1.9848688604178246	0.5413537166750236	-0.044689011131446875
0.5389872381746675	1.1260019032232307	2.625600853012014	1.520843410801049	-0.16055067623404057	0.7523050032778329	1.5632176631722412	0.6636537144202244	1.1180300803534855	1.415936605824946	3.2227621675734537	0.6690741301340303	1.0791781738762936	0.20870164165213012	0.9034783548029315	-1.6731908733331733	1.8489286260587856	2.2896795976126367	-0.5842453050832456	0.669735318851676	1.024297779222109	1.744339986042351	-0.21869773720031432	1.9717510949135502	0.6641401738518894	0.5946482684371889	0.9880692006153518	0.5637516076841808	-0.6165442494490588	1.608905963241581	1.3044715332054906	1.958241694410142	1.0330730742662608	0.8772109904718572	1.5604016581087388	0.36075128094695486	0.964167121474613	1.0225977334041154	-1.4920094136725084	-0.7467057553188502	-0.7527733156482824	1.3519606257330037	-1.977454560158429	1.7606317041515844	1.431941225753931	1.4744808414244932	0.48458886024829406	2.7662605678658707	1.0035920995927716	-0.30952684413772774
0.24383240682179053	0.8504362077727917	0.9807907166040242	0.8145548214185602	-0.06187213356167743	0.010047530448670563	0.23071409919085217	-0.4607552588751216	1.3908377605485998	1.0697602697403883	2.1336313923706585	0.4710626489829666	0.35201755372445304	0.43204556121464305	0.3844521275446241	-2.10646006101344	0.5498847916354577	1.5204069050184745	-1.4160945388148947	0.5124757550558742	0.4878993723952897	0.4679519935802497	-0.14613068003713672	1.3104905852126243	0.19674933236820133	0.08262536330938629	-0.41146710904581824	0.3800414788124826	-1.4116000684205572	0.6370993833986358	0.20804614571590174	1.284862683318833	0.29796435852070235	-0.06561131836642047	0.442174251494327	-0.6353915329945249	1.1241424378793892	0.4039975297571814	-1.7827850794060265	-1.4344970048901264	-1.167145940348116	0.7563633852031643	-2.100964178586412	1.0076638572788996	0.6054609483747843	1.2879281898149226	0.5051576098350531	1.5542980629614747	0.5058123272026903	-0.7391903799927161
-0.132034801439125	-0.13456642935654387	-0.7877414684211937	-0.5239232972368	-0.03623046139250872	-0.5714463541766812	-1.3963338061027102	-1.6567625462207323	0.2430773124098113	0.2980901542873664	-0.4682529620441121	0.2070101825452228	-0.5100945909007377	0.2935803511748269	-0.05029243760229554	-1.887870199291886	-0.9809159231034242	-0.10509774725077292	-1.6233657521007392	-0.053881693446833814	-0.09579342854783002	-1.1205652996321802	-0.04622425357349091	-0.017215940628863485	-0.3498779638153471	-0.25772252352234726	-1.4133917204895696	-0.06235339723894544	-1.5105268552587936	-0.49784635064468113	-0.789296390677655	-0.2588446513316305	-0.8235214071061827	-0.8247791847968624	-1.078468180449537	-1.3159996301280412	0.7415763814085188	-0.148587551981798	-1.6687705343972838	-1.606184408884482	-1.1966821493474997	-0.34148464667331135	-1.7033636600526982	-0.3556984691914376	-0.5036961642056169	-0.295439412643256	0.2665211226023975	-0.32500393842507735	-0.630122843032888	-1.20588678166162
-0.19929072310758894	-0.7214679375928236	-1.3083100872468767	-1.217635340629215	0.12341859066315479	-0.3686396421416069	-1.6679112870882864	-1.9543418835094357	-0.9934853103325665	-0.18833441176385982	-2.5602756594052036	0.07278607297155064	-0.6905092702706395	0.006661568040020914	0.067184271144633	-1.2538376024985303	-1.308910052563108	-1.2040055252664623	-1.0535152795456306	-0.2192140570052	-0.15992522317392047	-1.5660830848432818	0.2847514705571018	-0.7754657486918658	-0.3042957558135388	-0.07394001980335933	-1.0119459349513489	-0.1773313428372	-1.1620395235283476	-0.9629719716298238	-0.9075577953036884	-1.488652763865368	-1.2448141085385822	-0.6143251581055109	-1.8634726745028958	-1.127670943189361	0.18041103750523202	-0.09110484795624396	-1.2702422822097421	-1.1948968260957291	-1.0546467580206706	-1.2034303269718247	-1.0871428745794478	-0.956516747392053	-0.7758916162337609	-2.0392768223114874	0.12340081852521213	-0.9610045607216586	-1.4304374667149127	-1.274771743064537
0.036839254275435204	-0.37976333198599294	-0.5739178739931021	-0.819180460074286	0.51876336526536	0.32215811705726255	-0.4035624366201624	-1.1745516193930454	-0.986723605803761	-0.03879480144244379	-2.3844992338831426	-0.04935581286626597	-0.08189234668407097	0.054386455558357166	0.45839158913916467	-0.4906227503753427	-0.41314433646472226	-1.027395401849984	-0.27921410211746506	0.11552016466698996	0.27920462092377873	-0.6954979820193598	0.7021615023992109	-0.5748237405966972	0.46567863815726507	0.3420297741678763	0.3608147980249198	0.18627476484893035	-0.7895828733110433	-0.577411821766241	-0.16705801677478546	-1.5079084848467064	-0.7060400008135801	0.2420422765131075	-1.362829538210174	-0.13848979311501824	-0.12121786684105645	0.29868413145388184	-0.7025742718921184	-0.47822176184697424	-0.8621911382242794	-1.2998215972584277	-0.43353769290536226	-0.40942922437394963	-0.09693324040421449	-2.287743456050446	0.13529044593917147	0.030832818352892886	-1.2872656690753934	-0.7747356751579592
0.2402889768049241	0.225988662684092	0.15366457667866879	-0.16382079264832045	0.9500872483286011	0.5616886368251133	1.023769033294132	-0.05365887831818332	-0.0747909626994661	0.3301462110403179	-0.3047037383009098	-0.3799119496835206	0.49116415835643606	0.5490051169419959	0.49077100617414265	0.17618363035006093	0.33662472129410254	-0.15874911011583698	0.01227248845157599	0.36192679591460214	0.609694015204696	0.35049607409305267	0.7138129515637149	-0.22127940621587017	1.1434415737819874	0.42490201001280864	1.280407123170177	0.6258431382256919	-0.5801063926332479	0.11394936760290643	0.5369717613940612	-0.534205939897764	-0.016257847107429536	0.6781225458534041	-0.21844295715520148	0.8824756796598714	-0.07148719970228358	0.3243880951933329	-0.14824818206882878	0.04764856630143047	-0.5726196756239581	-0.7758743489652692	0.1101535638075833	0.2286093784426656	0.541634362737555	-0.746072721306133	0.03522787454402231	1.127251611611019	-0.5227671771269093	-0.1376913466901493
0.18306152950183016	0.2081655088657818	-0.12482563201390368	-0.2647945148447152	1.0473615493293706	-0.14642543908162373	1.3484899515471902	0.5360015834089873	0.23892804548537352	0.15694014744308035	1.510021136641695	-0.8431992597885274	0.1735994071662018	1.0048673102462198	0.022307506734479492	0.5924357232488519	-0.14768854485804656	0.24730924756877387	-0.2235005395585848	0.16122898297517063	0.30159308662025563	0.5021165910271133	0.0027844769863692538	-0.5989116003398425	0.6910467929078928	0.010883809095718651	0.8487016112602861	0.6448649910914226	-0.422321522554721	0.5136388914567126	0.29941936146765663	0.459146139436077	-0.049198974012930524	0.15739610160731998	0.4444126714248704	1.0682080803320975	0.007449965880101851	-0.213774282745806	0.19263094399628028	0.060315124077169206	-0.1295526742350739	-0.2828388636150663	0.3869966722376167	-0.21042176873218182	0.2568827584718547	1.1503646241728311	-0.33011945513861457	0.6946491909335528	0.07799217429370155	0.02286318053157706
-0.034826086358483485	-0.36875244381093175	-1.001339336528144	-1.0327899601735786	0.6150694385695792	-1.2518514616616263	0.7443346210839382	0.3383552297472505	-0.7465773948785044	-0.820067665884306	1.337186948290735	-1.0162407433190332	-0.9193074471633741	0.860092109402818	-0.39268702619424556	0.7027504034826422	-1.3902998647502132	-0.234580479755145	-0.40081545228596405	-0.09008511662435194	-0.5053034669147018	-0.10817159080308031	-1.0901980490440477	-1.5306967699843863	-0.98859535943928	-0.4968064762146461	-0.4217423574377417	0.1563688319897945	-0.1958124262844351	0.5443187496677021	-0.8802866681751357	0.7391671551965511	-0.730264625616178	-0.6784711901032103	0.19560667673163112	0.18215461225225896	-0.23021262511846285	-0.7367285509769194	0.2614104020201647	-0.315951053766304	0.3792324692753911	-0.33528274381157935	0.36651502162555094	-1.541664111761667	-0.7001694791834171	1.6958735616291873	-0.7240962026625865	-1.1436805326281438	0.13186447870276785	-0.37514800477986093
-0.21721128645943877	-0.6843760175562336	-1.260426320473624	-1.4176817410247928	-0.16231089051814185	-1.7551037642588225	0.293631658498404	-0.2938193534972016	-2.025089404654432	-1.9996396861050416	-0.3857275611333547	-0.5603627413718713	-1.7908034457440112	0.1272343184188322	-0.21071720344486994	0.5881579991697509	-2.0003372345011847	-0.9304523651271592	-0.06885767820270006	0.17881025508349796	-1.1782449060802362	-0.5118782040092766	-1.7472267622042466	-2.0220091548367085	-2.7638628585087344	-0.6221924023770838	-1.2718360681523329	-0.47639009528902015	-0.004052111723311604	0.4953121823853022	-2.083251201229649	0.34082431685006315	-1.2159003028741555	-0.7829318121107233	-0.41515975936856225	-1.2050151426280034	-0.7173477246541947	-0.5858125584115558	0.18936084370858558	-0.6701302952809478	0.7591708735758826	-0.8305945687824694	0.232410029787545	-2.455958783303269	-1.3167253384564497	0.5768360523404296	-0.797851500208631	-2.7136266774266713	-0.0872357221414984	-0.7834979425573713
-0.34718710265631725	-0.375907126551796	-0.4360710029100821	-0.7670159349743951	-0.8577348373632343	-1.2620303292350654	0.4612893192203439	-0.9158365878452971	-2.1385266806476015	-2.435292400391465	-1.7437543075542898	0.346341520042657	-1.6342292441594628	-0.6185401519890162	0.39294337524680123	0.41330263385684163	-1.3830215319406802	-0.9333286842614721	0.5246311561483652	0.83465628021353	-1.278178691243572	-0.15248507716505952	-1.4189887414978009	-1.5021916939425535	-3.2538896252394602	-0.3166261299219291	-1.036172762017394	-0.8129267115345354	-0.040317494880215306	0.5012789836502792	-2.3265777126792453	-0.2344985109231114	-0.9580470874839642	0.051722650520349814	-0.6755102003385023	-2.1847832372819282	-1.0030697277411913	0.1866359283712008	0.14677299156558019	-0.7219210893271895	0.875803352288905	-1.201131461498424	0.21241893346929547	-2.1141786701472434	-1.0250799745300905	-1.0049890416767207	-0.5387307206753879	-2.7064162526173274	-0.16111051191060924	-0.691829112495169
-0.48816159060132924	-0.03371122083464893	0.6210072533324985	0.33597217698255755	-1.1214261644052512	-0.24916640439277576	0.6042994987460205	-1.2908427151935764	-0.9372017850242024	-1.689634815707002	-1.5117324632637366	1.1127293972390404	-0.6264411940050755	-0.886335004054514	0.751159031221787	0.28966407354186	-0.36432798792016474	-0.09307679655296928	0.7677834063314911	1.1183797629861376	-0.9205160687375277	0.5634093339986072	-0.361087771951946	-0.4606941449664369	-2.0766701284233715	0.12548381605845588	-0.1417813331821664	-0.6700992993662799	-0.2637138183000343	0.42075353756208234	-1.3899461614871533	-0.56144255893498	-0.2871594817783478	1.0101984269839233	-0.5123734252783734	-2.145904185076426	-0.747912475059471	0.9216931607717384	0.17844730376465326	-0.5219816382976659	0.7584950774123408	-1.0190386495921233	0.322412870375625	-1.0661815476635184	-0.21794358328258825	-1.6827460743552958	-0.26132575285459103	-1.48385759898075	-0.0407761284378051	-0.22319045152092443
-0.5099631457683188	-0.2774309588360676	0.828444564924556	0.8057681161199783	-0.8646710599678608	0.6497098173913862	0.05997373311225693	-1.2649487892464029	0.3593475720556386	-0.16307093193310174	-0.28419510025321637	1.2987995102552625	0.42132068468344785	-0.7605765481003359	0.602383610872257	0.20561520982898995	-0.024740299349615302	0.9827357749434192	0.4735147298759319	0.6698608850210663	-0.45620537271296147	0.9605365289704231	0.6250661675630462	0.2587486695097903	-0.10222355687556356	0.5320615343479367	0.6091493381915086	-0.12765300822153958	-0.34244048619879996	0.21453407921699322	0.12691616492898758	-0.4658163706288553	0.15378918587229812	1.3216252355559088	-0.3300099532719145	-1.097067337513504	-0.11976836871480262	1.1833103948713761	0.2260651835885793	-0.25244971156491913	0.5540048908507343	-0.4205198282020586	0.37219437468681416	-0.38448633941136656	0.4491636002715179	-1.1581832477548437	-0.13927765279335988	-0.3699267616611704	0.059104369252511176	0.10121397560149772
-0.16177596243073386	-0.7237268823505926	0.184977706682967	0.40122160688892283	-0.20151946852408245	1.319443937310543	-0.7546535983967819	-0.6730563396148281	0.7530153020833609	1.3404009275327737	0.5483255394487065	1.016842258006731	1.0156334893392833	-0.6752718995968943	0.48986082713681306	0.11182439454451738	-0.3243831284872958	1.739545082354679	0.10392737112186753	0.1542103303646939	0.003214991968800164	0.9902720429775151	0.9693109811096753	0.4905346526313226	1.4368789498760848	1.0312588238789135	0.9296705379948643	0.6494459501415044	-0.018086551972761697	0.16577780301070436	1.3899486004138824	0.08544447119777833	0.29033501315193083	1.1959014151870935	-0.2804717316071578	0.4122603353489327	0.38824281012028916	1.2332561931833237	0.2724999014221262	0.04170047182669325	0.4126377275583202	0.06465211271509635	0.2564883148249305	-0.24051266747337532	0.910764396738417	-0.1307638144783694	0.07010796174825136	-0.03227813649769608	0.09563865476532685	0.10182530107833827
0.48664257688829465	-0.37441655129628787	-0.35058642291490755	-0.030183166361053903	0.6663223607645153	1.968467084178595	-0.7749695544111679	0.40597834012099093	0.595950315998135	2.2462132046583485	0.5024260242071117	0.7349623388817809	1.345379646312154	-0.802097783168975	1.0718656770274135	0.039210103446459005	-0.29956074057181575	2.2006581972137162	0.14039820744292944	0.543730150010818	0.5732399311818631	1.1505166335712587	0.8033349825048677	0.7450498675660581	1.9567646182712697	1.713001898453285	1.0699915645761346	1.4754685978796485	0.5054684918381008	0.5174592690449739	1.8933233398824785	0.964326333112516	0.6236576347117664	1.4295635273359508	-0.06820063957451307	1.6103616562412317	0.5078743191849516	1.5647588908849046	0.3799326661422297	0.4084201594459763	0.4183118742470928	0.05719252170235333	0.1499083474567409	0.17416320237948027	1.5443139186414228	0.6750947832769265	0.6797952045909483	0.010549009818515524	0.27030786808635404	0.18371467427724844
0.8648782051978035	0.9695385990618384	-0.19146046118011473	0.3104521154070012	1.444243491193016	2.473450201588112	0.27692214995241693	1.4066230903299175	0.8799779957922742	2.4081327042416736	0.3036141330577024	0.7417228667654452	1.7150568723746404	-0.8168925364734414	2.1392088977044144	0.0660998945865385	0.4902045853890327	2.6267890379238774	0.4150350216079757	1.827707026454019	1.199226086543325	1.6317319942248985	0.6781174080233869	1.2607908630391815	1.6907389823328498	2.267810414827969	1.1674878740428063	2.0648171947417184	0.6585108700906499	0.9973155571342343	1.5882654677917236	1.7289883782500735	1.385234408527053	2.1953699036673022	0.44285239579870667	1.9100783116767897	0.4409745388395402	2.134882812837429	0.5623050294294751	0.7296272158613912	0.5731922549912297	-0.33355916616668846	0.3091454699502446	1.3288386447420135	2.29985054237173	1.1510770082196171	1.5197082755407214	0.37106729608332917	0.6419764573781243	0.7292600179524007
0.4190943744139408	2.150542948740088	0.11041689308811702	1.1328859962909745	1.7194322875573818	2.283095162618897	1.3550864404330916	1.581325297017714	1.7553785544743863	1.8802308664300196	0.650249442151614	0.885769333072577	1.904844445013161	-0.30089737231949665	2.5981866910400875	0.1568927588635618	1.2297668214677617	2.9033390670298775	0.2836386868488544	2.774394344663486	1.5303653583421704	1.9093156700307168	0.9107117461042902	1.4802352737796423	1.1057001367695976	2.1426671608818735	0.9311736338137725	2.0519581621719527	0.0735259540959712	0.9687231698493126	0.7163015319542062	1.7547050204901042	2.017711133195483	2.600569826455178	0.7443610031916922	1.2546408563312625	0.49669166752330596	2.30661181566364	0.6863158869854167	0.6908397992015389	0.7870902732389911	-0.6840547822258608	0.6921683978465905	2.478231381718087	2.4012388522975288	1.5596525243215353	1.9376700453704778	0.8238163147289601	0.886851850054953	1.438194630986499
-0.6644506661572163	1.8346219875505487	-0.33455740568318965	1.42681701643094	1.144644053783544	1.0890766758449026	1.2254285321170697	0.7066952926378809	2.273619240883354	0.7574214010032716	1.206948063379991	0.8249741102811565	1.3538379935181375	0.7306766687604929	1.5782987326077371	0.10517766171813603	0.8481623568175864	2.5497715886951986	-0.5466830848177461	2.181103849796023	1.312162796669011	1.364494083978299	1.2765853918577066	0.7328473760264975	0.40128029443082414	1.0849375712319942	0.08521179815139351	1.2438049681629137	-0.9699065458792446	0.14519000048428513	-0.3521800417743776	0.7670166310450567	1.7442837358646583	1.6594397549230897	0.146767755616974	0.1622471104882126	0.5932039889716271	1.5818261759588204	0.5707496353163579	0.12549363822107934	0.8788695522896365	-0.6955931726804335	0.8866439907439138	2.4802380608084404	1.1710428225818308	1.9527311301830115	1.4592907050571093	0.6902427012365988	0.6240445440300928	1.546103412189741
-1.472537772115277	0.06621788382686446	-1.4530889506369085	0.7287848763227162	-0.2079521530234386	-0.6250985352424947	-0.09980014533085338	-0.6018888077833321	1.6409874101906463	-0.6707216615791313	1.106492195790977	0.42204174037593445	-0.04685964610000461	1.7780347570185289	-0.5460508594573641	-0.27567698578892386	-0.5249339505362408	1.3607825516633634	-1.5647310664107514	0.21994632732816166	0.754220316160349	0.12483518908284073	1.298964951819484	-0.7494652370390956	-0.40614485223031743	-0.5523093226779956	-1.095423911615637	-0.11986363756089674	-1.7465346635354873	-1.0054155041894144	-1.2165152271749597	-0.7561243797885421	0.5495740749454259	-0.4551672333867025	-1.2801325396969492	-0.6703442425204028	0.2952109536952017	0.20610956114573065	0.18659268307535434	-0.6823720641458026	0.6577081732618777	-0.4258532677641728	0.5083656762381711	1.2662579415989919	-0.9885210868288581	2.018218640327323	0.3527795391830756	-0.06872193609083717	-0.08236658206726516	0.7401311478611501
-1.2905213883558666	-1.719797139240625	-2.1439328027664803	-0.3375342841371882	-1.7136433285461419	-1.9376306325081645	-1.4017018083809265	-1.4314744938783754	0.2760947280290359	-1.7895846606635344	0.17225823774648324	-0.1626953426857108	-1.5774080347786117	2.29063862139344	-2.407977517389262	-0.8872825549569527	-1.5662069545561388	-0.1744778832755404	-1.9551704859064485	-1.705353586626947	0.296449694886279	-0.989083581145658	0.7380499605448275	-1.8753919762848967	-1.1385694643102238	-2.0762337947779095	-1.954621731554657	-1.4450005506032373	-1.7588356786481691	-1.7232016813640512	-1.5894889241006496	-1.8866718171616397	-0.6850650745477402	-2.4113698119914106	-2.52077831837328	-0.9365853219627421	-0.6128080716474098	-1.0786529986643487	-0.27832950569862813	-1.1904450433844758	0.08439123213938148	-0.13154823100028845	-0.3346544128608957	-0.0007092882451610291	-2.7331154759423333	1.4393639141729244	-0.6062745896285162	-0.657741138949218	-0.7229319503823292	-0.3567549919587202
-0.45362463187540547	-2.2546213067332976	-1.5861942152832051	-0.8827660832842561	-2.5801070390986705	-2.3585628350079864	-1.6955008104600595	-1.4392496572873923	-0.707511269601451	-1.9637443481842771	-0.8154194473698942	-0.6845149938730858	-2.2640660841376437	2.080187115317675	-2.9383535358318946	-1.3279601442498035	-1.2929128373925758	-1.2613058420199348	-1.45814791450738	-2.440595063613546	0.026809417031729378	-1.371834182163918	-0.22780505620936067	-1.8520387196474577	-1.4343972713477366	-2.9599106962246924	-2.1612002891018793	-2.2191140133887037	-1.1699671527046502	-1.7527193002626462	-1.4545488999461482	-2.055653408547112	-1.1096595997268797	-3.016454398473876	-2.5635785274375875	-0.9086535674107717	-1.7315079410313077	-1.780696986376561	-0.5585415883508899	-1.1312967883628038	-0.6267439319947153	0.03709711473229518	-1.0357921984711762	-0.3409111683407013	-2.9893232278906936	0.2741590720931308	-0.9337361137041681	-0.47474634900918417	-0.8774482614174471	-0.794259193679995
-0.059443873210425144	-1.6716655397697158	-0.2747060511364186	-0.8188852565248819	-2.4862911749079983	-2.1666682237709165	-1.2777763789243135	-1.0898236100748124	-0.8559437580347703	-1.1054365723490494	-1.1237468667678978	-0.9969047729751893	-1.7928556816745966	1.3390060148515066	-2.29708698715244	-1.20655189847545	-0.21944692392288678	-1.5662280955178272	-0.5764749376021671	-2.181740981434151	-0.43573802280172147	-1.2645513298537014	-1.205685006769885	-1.0538906545744933	-1.1084070078615735	-3.067135515006274	-2.0313383990825065	-2.39396882912484	-0.5439826252306754	-1.5051934773611717	-1.0531273617772525	-1.5166746234865056	-0.7869574829060308	-2.3320992152528537	-1.4419441897693408	-1.0151849996204256	-2.3674029545665065	-1.9960778317779353	-0.49425981355344617	-0.7558599511143741	-1.1171611436177071	0.15168718632619818	-0.9918760449636789	-0.11641085916533797	-1.9133129713374835	-1.0270430491397604	-0.879477196841346	0.04091959005503756	-0.6175001573126074	-0.31917544426945305
-0.7352818207606928	-1.024105675642183	0.5337978953052417	-0.8067426872367444	-1.820709871551022	-1.8683239147862762	-1.141952725074575	-1.0168116261444637	-0.7707523769302859	0.13842543661618076	-0.9492680793494379	-1.0357560602085967	-0.7557036156012937	0.380859459859773	-1.4917398990521848	-0.501964301732301	0.3148568831991802	-1.4712739388900036	0.053856596274462265	-1.9744503909249103	-1.3359486614468488	-1.3389824916986388	-1.86818624438111	-0.517149500591069	-0.4082073425157945	-2.5155573022987308	-2.0191530263394992	-2.3028529987694593	-0.2158632452852746	-1.4272018235622137	-0.6569180004629355	-0.9503419994362471	-0.484237491424674	-1.3932710651924352	-0.14748250718737965	-1.2667014003606438	-2.219369210554598	-2.039406405465996	-0.10446166870707314	-0.47740563021920185	-1.162305235774451	0.35457286689517303	-0.13897355242464907	-0.413845295747663	-0.583958964964656	-1.909936497300954	-1.0141518508860865	-0.04859618217021149	-0.30360888419382653	0.3943637959683071
-1.8204737302979044	-0.8747649315156766	0.27715617204170134	-1.2271680452839167	-1.2112267418185065	-1.547808958845412	-1.586649392472304	-1.269776618511326	-1.092807100193537	0.9044139241175049	-0.997792415014076	-0.7788088349211051	-0.005013262092560331	-0.5586345204365737	-1.214833226369759	0.39402499249682493	-0.19728340170695238	-1.5596582038191111	0.31502564771238295	-2.318249937302627	-2.2096908266112485	-1.7821472147427428	-2.057707095840065	-0.6774419563142451	0.19146773875235698	-1.5086396083602513	-2.0183709613026624	-2.1887342353143104	-0.007121221592295574	-1.4197493161225312	-0.345624176600929	-0.6795573304438793	-0.6825319892980694	-0.9848008433517426	0.46926207091965133	-1.2146894589504036	-1.6010046076279882	-1.9631227611543713	0.436766254644403	-0.355767193820101	-0.8622796083615005	0.6504646708327428	0.9729407462930824	-1.4626145914921962	0.11436772383455943	-2.0524094699284325	-1.471387266151219	-0.9005574096190098	-0.10743877061169822	0.56669065173738
-1.958509613677044	-0.7912360766992476	-0.3444974358418811	-1.57664555446448	-0.831213548588501	-0.9344840517928084	-1.7937622211793953	-1.296969798576545	-1.5065414684424103	0.8571484202864061	-1.3734508901101279	-0.3355089763984981	0.1374933045846333	-1.3341078088437437	-1.2214859409289565	0.9983656454146471	-0.8455401167502735	-1.9645690932263709	0.5331394557404637	-2.5856106047979965	-2.1910912625016206	-2.026795142287935	-1.753804745542805	-0.8932518089080211	0.43470530617561004	-0.33518438971084397	-1.4095154526508047	-1.8744718819596597	0.43573767565669586	-1.041466201255144	-0.019339221293299007	-0.40523783855598255	-1.0278331513807673	-0.9399869002334307	0.5107438725603981	-0.5221717467276255	-0.9403719826099961	-1.5861788034440842	0.8559292650361269	-0.0710424027186918	-0.5263284688648614	0.8745589784657645	1.6100373549766005	-2.1852016099539098	0.15747956190540044	-1.5558606432611268	-1.7380112155783731	-1.5671708308488874	0.10050075774677669	0.18645691735286557
-0.5297796945036375	-0.23052203002018704	-0.3205309530122327	-1.088890789326698	-0.2797059570056487	0.006975950970625734	-0.8756301693350931	-0.6170989783005592	-1.1230598890836512	0.3805209233978246	-1.3290295727654382	-0.0019027987068078753	0.018081864772982143	-1.8401077920912479	-0.830079806529293	1.1112496063163753	-0.46684689452776174	-2.283628937870651	0.901942047886379	-1.8911783556155322	-0.9756582494289483	-1.4433382148153964	-1.051856218596456	-0.29665434337838914	0.468934161076085	0.6397550705040514	0.12655604630346512	-0.9840136599509283	1.1366974145118285	-0.17596734890946666	0.4085427358326134	0.27338180929547795	-0.8327382031147532	-0.6446524957774817	0.6764640483660852	0.5390221320588356	-0.2229965964884249	-0.8874580108559633	0.8997965192173212	0.5906563305099307	-0.3403899986938705	0.8662210428992685	1.4034637836447457	-1.5093816353971898	0.043472725561874224	-0.8744783452173804	-1.2163357120109033	-1.111432122324217	0.426684665151806	-0.08205003055718636
1.6222271578633902	0.5479804611741087	0.4536121706672579	0.23158914255385918	0.7950758551215287	0.8465531607047786	0.9322244552791364	0.6334548307116572	0.2704627708290889	0.04971995092092372	-0.269793127525393	-0.04527397699715801	0.13157538500054228	-2.007532141028506	0.168154462850907	0.9056321227463014	0.9328974976707738	-2.042250385395627	1.2168043965235507	-0.282989949214863	0.6956420234660606	-0.1390275804746847	-0.16394665574573486	1.1111030152637285	0.5992663724000763	1.175697590448181	1.9986442693291817	0.4939647063479354	1.7311453577022347	0.7463987061386759	0.8910796614378407	1.230109085219865	0.05996496880435691	0.05078797767257318	1.3008285109896016	1.2995763136338372	0.8704967685519708	-0.15400906990641228	0.540589801715599	1.3776947595474462	-0.17045496025920986	0.6706353128220579	0.5873540402898622	0.2326800404344679	0.09151959077836487	-0.455397947852022	0.09500163800867288	0.22892602428468067	0.7298628420597265	0.22415911873341
2.9675215126591667	0.8155180834929711	1.1735126103745732	1.4966353318145404	2.061084676620624	1.1565400701807413	2.379090190292869	1.8486219020131522	1.7592539247243721	0.029262957275665916	1.3018741967275609	-0.365346726444884	0.5934531880315657	-1.8109864201597827	1.247757017861514	0.6937753759582511	2.2256997775796314	-1.1334256258758748	1.2232537569897637	1.1864480562603785	1.6899467833173774	1.073303328794555	0.6483396835429902	2.4237814732769642	0.9327969592749102	1.36112789209043	3.093364138955324	1.9473284871036838	1.8829322517980644	1.248613658303493	1.3120422819032356	1.849122276283637	1.09263455035231	0.6635303718189527	1.9926369193941171	1.3888254160772795	2.2850320408447637	0.31195343485051735	0.09063649714377876	1.8078090587690823	0.2521503849562301	0.5563220524698815	-0.2214875422259276	1.6187011916165641	0.23426223204475308	-0.32099582557189676	1.5276205942909964	1.3037167544110557	0.822427729475211	0.800130647578356
2.734000914573622	0.4393416409889659	1.2026668118806398	1.8777817704147028	2.671505689848355	1.0233803867054005	2.449825291667138	2.5154160363516436	2.254698021994971	0.06771231692182393	2.1906263151652303	-0.49065328666289176	1.1014784491963416	-1.25055661689941	1.7207500216404712	0.6243749054876995	2.4989144848233567	0.1418422059253994	1.0220563594615193	1.5458644429309463	1.5774821859304593	1.4607334668151237	1.199585349057252	2.7996173612729254	1.2945693917519379	1.4865764322620292	2.8024640869610793	2.5602297069657305	1.6304590634148644	1.3322473873363552	1.585341644864359	1.6724073620942672	1.6064033461260017	0.7436620263042107	2.20823126322442	1.076632397473326	3.2823809732171663	0.48630074221375946	-0.015550560056933045	1.6872045601832812	0.9332076850794908	0.7898863301429863	-0.5160832588803941	1.7571522911298663	0.3396773555232686	-0.04125285686088617	2.28810890641531	1.3906190366161293	0.7455613635282297	0.9586835256805328
1.5107138816926486	0.14836358393096682	0.7889942233771724	1.4271999185026096	2.1331062712536992	0.8842064256029869	1.310767269066616	2.5255939172536706	1.644560845525001	-0.015722934017042646	1.8161014584783295	-0.06420882441040184	1.2792613087703557	-0.37720689936925145	1.3914299325547477	0.5802177166075085	1.9554716228147233	1.2899711875495796	0.9227900415727853	0.8523613680616509	0.9188975712151626	1.0081127911613788	1.4334705312254303	2.2230022332246415	1.4309448577938788	1.6433161741131281	1.5764116924721112	2.0440362092015825	1.2485148729653062	1.3316454083681946	1.6334835442402131	0.8775967379648798	1.436503875782893	0.4302389171116688	1.9079623362343605	0.8492606264212059	3.026742779545465	0.5160271092932344	0.31507225789113236	1.2478428655142693	1.457752081279289	1.3395615188561114	-0.2928779982437997	1.160643483760121	0.4466617516290685	0.7298483166945648	2.029488331446844	0.9176098281018124	0.6478201851061112	0.43800743512405654
0.48345807425254256	0.5729350089025983	0.589476251368807	0.8307336027894358	0.8974798154471347	0.9065843609647417	-0.006935405793986533	2.0207996582626735	0.7356771611641921	-0.05120398650095319	0.8020325347129015	0.6729862134016698	0.9787047388369324	0.6041827265873756	0.6075601804719531	0.33307093937193294	1.3621282654633924	1.8217292392181004	0.941528485968761	-0.005861863903094536	0.4676178500431381	0.2849971949773646	1.3502517236132368	1.2708864025888016	1.217647820436618	1.539008548632755	0.4232102638968634	0.9179863993209662	0.8590640516471716	1.346001743014226	1.32716271828039	0.04541352060457954	0.85323243817301	0.21113570109579696	1.4613946485009421	0.7679784167758729	1.48227812286514	0.4207088354871824	0.620368242284952	0.7710552549411751	1.3164280578781946	1.8003588046530414	-0.027560198586892393	0.8501853712236495	0.5987766004036734	1.6596493334763016	0.9823505650394887	0.727893006300862	0.4381472753039315	-0.33496497100714373
0.238636588291027	1.3326270673109897	0.7630229677211945	0.5303677115950036	-0.04907221674125175	0.7728522309043879	-0.6609386923375774	1.147506983980066	0.18387669200914297	0.18597939818831724	0.13665853028478236	1.026757670133234	0.31942244927682356	1.301744960307012	-0.17027272683653807	-0.20195283023082453	0.9515344751124413	1.4236109778051618	0.6835123591795726	-0.26570356262265343	0.3111582290795456	-0.1761845746925887	0.9414070361266783	0.39566879972814595	0.6818831164894035	0.8392420135576402	-0.0578453979675574	0.015340414812620377	0.3400522648105195	1.0802154050128552	0.5752955289893258	-0.463470047789394	0.11980757158474464	0.28010673095272964	1.0475657246545895	0.43810723992777695	-0.4154683014777682	0.08156762941502188	0.2908257806053056	0.25833498704345714	0.4316915570656826	1.6883357978522118	-0.21880051556280825	0.9720184817122293	0.6367529977651534	1.8590334070003287	-0.29359548940365343	0.943077752555573	-0.17975731938737727	-0.7551382785546236
0.3962821733952009	1.4353643300463947	0.8556126318068701	0.35950475333835735	-0.17899161809598482	0.18660359548777977	-0.6034507579667091	0.07556781365736304	-0.15703140063302895	0.5410649779883447	0.003969916117871282	0.5688230284410263	-0.43391914741381515	1.3455133874321783	-0.6837242033567058	-0.8311204899066702	0.2867759414780896	0.19507038615375558	-0.13030429991374354	0.12385531391501227	-0.016324936499587682	-0.2816313778611282	0.26822109949873435	-0.3135390519992206	-0.07345491777440304	-0.31930911224652225	-0.06850688942622397	-0.27957451681157885	-0.34332405484672057	0.34447126278542806	-0.4622909884305105	-0.7780795664635466	-0.6707092601453194	0.3544792974702366	0.4499422990169769	-0.36147762019245283	-1.5615447087634606	-0.45786972257276687	-0.7271331980986874	-0.38920278238097156	-0.6794525031708032	0.8940965756016125	-0.8825434363270926	0.7546667714542373	0.3653705714627111	0.7941051808360398	-1.222420456472458	0.9307449833768422	-1.1918348890282235	-0.6535578296310847
0.2902387324101912	0.5363512628518665	0.5388215900758438	0.034918296643293024	0.11150260740896337	-0.5795963186903853	-0.29165681841375535	-0.8572986524742888	-0.7247234220660225	0.5618252484899028	-0.24566428148114525	-0.3552138525607426	-0.992292848543969	0.7298473284212199	-0.8229605617192634	-1.189436900265924	-0.8120481916932565	-1.2281030161902584	-1.1326939375610492	0.7576400566698563	-0.6910630786705527	-0.2545981195103137	-0.40735366513182764	-0.7767050602137027	-0.8793033481027305	-1.2957751522500338	-0.12104729050022367	-0.26038269983442786	-0.869595682237885	-0.4858000658711462	-1.3178112627665692	-1.1689420025960287	-1.3573699847744105	0.1457413277741082	-0.46572557935099174	-1.2018697551365154	-1.604379079158867	-0.8590638934558864	-1.7364808559893001	-0.9805303914060961	-1.3403396953570004	-0.15198579137416962	-1.5024635618805735	-0.22924129080903505	-0.08810600248398857	-0.9570658388948183	-1.4366946402379137	0.3499940716914493	-1.979964172910216	-0.3505116222786874
-0.2163477940129276	-0.5425460037180083	0.11806651795772899	-0.2955330454385662	0.07265492552531483	-0.869242629324376	-0.07339085138121842	-1.231627403216721	-1.4201609512625382	0.07344812424328698	-1.0285095877857946	-0.951400322260862	-1.1315848508399777	-0.08434448629464911	-0.5066309402240499	-1.0327577881250667	-1.6575112305954798	-1.9859206691616027	-1.527662472459076	1.3110978521150551	-1.1911924469172321	-0.2837444090469098	-0.6864249393222437	-0.7184470657961428	-1.4628914524288101	-1.5183965094028216	-0.3505601854226205	-0.3888514973830278	-0.8123932201270099	-0.7533423427631093	-1.4906713618271834	-1.5687013714400113	-1.5700230800147914	-0.18485519631214878	-1.2982831490793951	-1.3413867268975839	-1.0415538337274528	-0.7971937643613755	-1.9497159510577373	-1.0856558802373197	-1.3446256957908511	-0.8412446827269424	-1.5482345597559346	-1.2806917049055686	-0.26315961248426506	-2.0807961905369834	-0.930669738228702	-0.20323022985774739	-1.8352198739807406	-0.22909715033331465
-0.6821628682679988	-0.7111226006307503	0.10711768480393688	-0.22995158490198064	-0.48940292391644746	-0.3775569644834076	0.056054067227077245	-0.8761373671601603	-1.6539500633083872	-0.48169973661676513	-1.8139831583582031	-0.8101700628617567	-0.7835202055526705	-0.5163894142644219	0.208462189975552	-0.4864447435236404	-1.3646625794386853	-1.6586824952134975	-0.9186123487486013	1.6753883953358455	-0.8958369032050699	-0.3429624258626416	-0.3537861200441529	-0.042752478544348015	-1.524486204445168	-1.043045261397219	-0.4349479384532744	-0.6758157024151882	-0.19032378745669354	-0.2691735377728479	-0.8492488304263274	-1.5693655892780607	-1.0213943222896902	-0.195803180588855	-1.4032414043782784	-0.5372616021314502	-0.5223602523023801	-0.336612510419713	-1.3457055273436136	-0.5818134522382996	-1.1231112242734969	-0.9689793263312069	-1.0571202968837472	-1.3804399307576993	0.1750981675343484	-1.7966801695576688	-0.08375826163035466	0.11140234402474734	-0.8037318446395706	-0.3899448257138085
-0.7229899206771151	0.16907541106054558	0.474716297878793	0.2670521593327664	-1.0269934349612257	0.4802566841609445	0.2602288647333915	-0.061323169111813826	-1.1866262352434758	-0.45326026279519976	-1.7165261098636369	-0.30580796740487043	-0.09331879411866147	-0.37302475576980254	0.9665643155743897	-0.0008985134254229234	-0.02575318242656213	-0.6615564418800313	0.19155060938745122	1.7442011857599828	0.0652110597215744	-0.26876662317332894	0.3357923147382017	0.7574457745186215	-0.9663818280853269	-0.451226880201303	-0.12404067533616366	-0.6895120730617618	0.3844508133190814	0.413163161828362	0.23669133421620342	-0.9021688319615432	0.09483794743552254	0.26401067433046915	-0.6534176836616226	0.6174232110784568	-0.2329990364533059	0.15344414992362024	-0.7175704678336076	0.02448144285446166	-1.2405448149813063	-0.9225145966752359	-0.6186738135057427	-0.5341025658470492	1.020720737227532	-0.6556178710857621	0.5706665031753039	1.2090339714266995	0.22001681268275572	-0.6754675052703991
-0.49695012041820147	1.1894143559370731	0.612100057221447	0.6993296959631328	-0.9556724666559473	1.024508587310443	0.6071162303366642	0.7044086703768788	-0.5689166719326999	0.26393237315398616	-0.632661311587772	-0.11433777455650675	0.6267250259146939	0.01471094507332211	1.2712477088328378	0.017164884567645304	1.151156668453369	0.1344973597566037	0.8519274779840789	1.369690873329177	0.824861705894843	0.0627501171374058	0.7703282891381341	0.9006156170650543	-0.07208088454957534	-0.21070493339412605	0.34057052112496183	-0.16696314455394567	0.26555993521489635	0.5838557324777722	1.168202053593036	0.16814165928773384	1.1437265544280255	0.8123806134787014	0.2886945671379822	1.2448229455691417	0.02009599807349915	0.45613847318991435	-0.7695744224907951	0.05834893556426846	-1.7315296345250688	-1.2193210672430994	-0.7072601196781342	0.1459201282026639	1.6631580935758639	0.08122417308005106	0.7411958446492448	1.9770662707000468	0.4265601916683593	-0.860607923874627
-0.483809922806817	1.430686670443605	0.08645666354853217	0.5947848236373195	-0.3597314820996766	1.0038072430441396	0.9863175506615949	1.0624183470690636	-0.5242310881382085	1.018701802801128	0.5385356360741157	-0.4319454359979857	1.040312518534645	0.18624343564544824	0.9202154607776913	-0.40128710381858385	1.0513876741047725	0.24183052837291555	0.6001146461452881	0.6157007515558777	0.6967087012247485	0.5949603892262418	0.48351831228066916	0.1455377136014563	0.6016179223400685	-0.24820173679620355	0.4485066136228856	0.5369513043428009	-0.5140012417551417	0.13028305504078663	1.5195926031246632	0.9962205221623359	1.5458090541628051	0.9174086308648879	0.5920240365043471	1.0094563779070351	0.3343762700039891	0.7085277967874413	-1.2686276652707607	-0.5240142120696459	-1.9921657690334023	-1.865399603934103	-1.0828462850815332	-0.22046226753560055	1.6348370269373373	-0.1765969341355248	0.5765079171059436	1.4585827190845597	-0.0026921351355548104	-0.7591700287299529
-0.8753169105742707	0.8204328079555665	-0.8052765618303693	0.062105925677877205	0.13451007780603652	0.6860302784955594	1.1523069234132606	0.9639302083695334	-1.0435437439528126	1.0280563175709454	0.8781646097246919	-0.8059458780052424	0.9375647368503078	0.04388917948288764	0.22225791201392509	-0.774809316451109	-0.1550707458777241	-0.03701296568470085	-0.14464725494856623	-0.1298337464646439	-0.09683487023830985	1.0469644946695604	-0.4066395158264511	-0.8503480484049694	0.6027021895072737	-0.1950297254864096	0.015473554261274933	0.7541617479828027	-1.2079845403726581	-0.4391008691436223	1.2168062223534701	1.1041508738104793	1.2008139388774146	0.44255930291769213	0.08349347240787738	0.32515153334037317	0.5393717441123483	1.0493330065720339	-1.2812022345251246	-1.0003101799064014	-1.384126337821102	-2.2756023955541176	-0.9976971625217879	-1.221099981867766	0.9695750548647535	-0.7785731877432176	0.42349003641720667	-0.07982088554677995	-0.16333209822011402	-0.28691843776009185
-1.320685137630405	-0.0876959142434865	-1.3882860164052764	-0.37485864350641	0.09887956084395706	0.34208385348258524	0.8484534785193918	0.5113881908815467	-1.3663392681874893	0.15997359488350357	0.41630561009597256	-0.733859828791292	0.32062332343162164	-0.10449770075139621	-0.31694050866196527	-0.6263469894431304	-1.225344574615951	-0.08326577096954751	-0.6274548632322	-0.485161000835517	-0.749404740082411	1.0389001139789382	-1.2770563741425627	-1.186061016206217	-0.06884613145212179	0.06444646684186638	-0.5678210823168243	0.24484995817621413	-1.1214706809011918	-0.6719336470868239	0.43749857973629014	0.56609396481461	0.4363807605265214	-0.25867967986654433	-0.6592699341522721	-0.2035754092556415	0.4862280216679912	1.2190719520071256	-0.28921086756258835	-0.6959188322527192	0.04806185928790844	-1.912636021261678	-0.06362143767311652	-1.7062637587551843	0.047216072935901535	-0.7071084950639301	0.39008515577388264	-1.4536512416055427	0.3984519361931	0.41085411814962297
-1.3173994116526677	-0.8814416780410651	-1.379524097775892	-0.4343060363355839	-0.27837839670581666	-0.1055864732278704	0.036430200907357164	-0.22053904455765094	-0.8889119489995355	-0.9771050562150123	-0.060181783449344564	-0.2788680753171489	-0.5888201757079741	0.02546185661250827	-0.5090408609026706	0.006292876856886692	-1.1950107888579642	0.2516638696167059	-0.57821390492355	-0.4898408744324456	-0.8203746453754415	0.39467130385353244	-1.551932076696517	-0.6947209783629353	-0.9530236420988097	0.2440884450418611	-0.7377019028357162	-0.5019657922847849	-0.3650581550615523	-0.6699645400225153	-0.5478931507739577	-0.11995308937575719	-0.3468054941283051	-0.7360742011822676	-1.0006014231834692	-0.4045619321318402	0.3019791620112942	0.7680480431673717	1.0977317960911086	0.1635344052039818	1.4920130061545351	-0.9556092668517072	1.1854036197948594	-1.2124275398272928	-0.7950848166456768	0.17346337335042097	0.22355128497012003	-1.8177699115789006	1.060054687635866	0.9177361421574728
-0.7826109377301077	-1.5431471381526725	-1.0841443310257208	-0.37015717613547966	-0.5528395359415467	-0.8005848942668504	-0.9124942367120256	-1.1323264676517988	0.12314271748398516	-1.6715660191913515	-0.02913497759443934	0.021773683876073206	-1.4241390366268127	0.31939432439463683	-0.5903183986012263	0.552191903388425	-0.31767928694486225	0.4838400714508501	-0.3929982847067138	-0.5318778863112011	-0.6507137373912325	-0.5940557454715014	-1.1983565641396978	-0.10165399797615032	-1.4791771586319877	0.05752154850329166	-0.3556962659322815	-0.7974236762166699	0.2524599785020921	-0.82143230338344	-1.4358452739696055	-0.49059097950019015	-0.9092542670531464	-0.8321572611196687	-0.8765443699620734	-0.5527435397688667	0.2187880497765067	-0.279935685463093	1.7071726851636222	0.6243432796672258	2.0303492260096934	-0.1982619342196738	1.7437780378090109	-0.4391986788286505	-1.431239627058707	0.9730235131564402	-0.33649968746291054	-1.3768050460209518	0.8767694090655949	0.8179366095710418
-0.1480900244858845	-2.038842047584728	-0.8432854012706932	-0.5557585824994035	-0.6104846109790127	-1.494957653878307	-1.3739943631645395	-1.9416402602136547	0.8573774638554551	-1.7087162640411075	0.21709889580358913	-0.1974382082525512	-1.8372650995229476	0.3862695111960922	-0.8065213110932559	0.46639555550391115	0.3839858059749539	0.13554851676548493	-0.5557448999085446	-0.818212814826475	-0.7935499013132398	-1.2700181348245045	-0.6851387678599334	-0.16631273449974368	-1.3795340645271776	-0.37996595283355855	0.17303735931952505	-0.5138808306085209	0.10060775115618482	-1.1882369319668464	-1.921842732319399	-0.44617414096218055	-1.1628211555893115	-0.689148297038272	-0.6824589099630528	-0.8730220203012379	0.24079598644973688	-1.18645138820088	1.0494059715635207	0.08314140336501327	1.4191825874112782	-0.2143296427167125	1.1740692632212102	-0.24813735643749876	-1.8237597759732747	0.8506171103339423	-1.1539246432604298	-0.8493490926897634	-0.1840355011799481	0.1293983423330413
0.12375551430596857	-2.0465520225732248	-0.5551739735739184	-0.9412883685631825	-0.6930554051887272	-1.6433921027804737	-1.0064619970764517	-2.22521711771898	0.8569835560782303	-1.3317808676145495	0.09404132535732086	-0.7115186830465263	-1.6882581782515398	0.020973650718762237	-1.0212067421686604	-0.17770901444187562	0.2970958798398186	-0.6207887516025735	-1.0322942909763575	-1.0603235187315219	-1.2264373436830116	-1.1168332363754838	-0.4684709224110773	-0.8146679316682722	-0.8283898884126901	-0.6610717192590967	0.3811964357233563	-0.17911892309254043	-0.5888064512735778	-1.371520658258641	-1.8191712491411733	-0.19538576585192977	-1.1215978057779608	-0.49270644230173155	-0.6813201182224338	-1.179104961891098	0.16175376320032714	-1.152263590860496	-0.15556503514041392	-0.9674669374100637	0.2555798257747269	-0.6966752840132543	0.0948363381881699	-0.553779426298115	-1.9018971000686482	-0.02671116184545914	-1.7464762113349181	-0.5334522111834804	-1.0844177829441952	-0.6057491350285155
0.04924073094636575	-1.3210735641038418	0.059163040024385695	-1.0986121246119338	-0.8795373011221825	-1.0182559833322058	-0.16092196157794503	-1.7143328699338476	0.41656857024178134	-0.7964803628934263	-0.4484074072539392	-0.9596777242453636	-1.1159421332507504	-0.5409444649503891	-0.8711964191944188	-0.7012486208622555	-0.25091207499101337	-1.1004080351108738	-1.316207429784295	-0.8253919447254817	-1.3331482701281283	-0.2376908400425117	-0.5403405256056432	-1.2649248544859895	-0.22083811743191112	-0.5379628919336652	0.25761692124063656	-0.2811392490848435	-0.9845060196779412	-1.0080878090781011	-1.1961299633696763	0.03995875034251542	-0.9257190895976053	-0.303315346265107	-0.7075297527888945	-1.0522714346452198	-0.0626306861399803	-0.20414041670053173	-0.7451887925221241	-1.4250069342661635	-0.5687385337872267	-0.7470354467169916	-0.444372065760015	-0.5305346044282763	-1.6295783235775871	-0.7492300207707991	-1.7484430936991842	-0.1599671455040936	-0.8799049668725429	-0.7994959410959227
0.07744774252796151	-0.1681066185292739	0.8337686901142244	-0.7777701664947411	-0.8002067826579448	-0.06376285019684966	0.3818800814299804	-0.5611371837242344	0.11612213223728345	-0.1708110835838176	-0.8503690259538301	-0.6151779218106357	-0.4058835950017042	-0.8566833589838659	-0.2880377450701068	-0.46734252920470665	-0.5735159464107842	-0.8442604519559364	-1.005994411571393	-0.14839791939140184	-0.6546258178404741	0.6992766759223635	-0.49130030580398004	-0.9633673759883187	0.1807308022240973	-0.13140790063630686	0.20542756960416977	-0.6124908619173801	-0.5628116154360353	-0.2330039321826579	-0.3583147749371769	0.2322026460652825	-0.7911699716847927	-0.10082705558244752	-0.4658382275255587	-0.3202940405126671	-0.13556144357195965	0.7602165598799575	-0.2802431149548409	-0.7579339380275754	-0.5637465007445214	0.14696020388567899	-0.014822455748203409	0.21464759872958544	-1.1217286553804366	-0.7218154842392511	-1.2427266576234055	0.4359192040619888	0.20058095084329824	-0.4030522816936708
0.5334957668046196	0.7309375763099392	1.0967194965420535	-0.2550930355618471	-0.06065688057435549	0.5093692961844223	0.182498002035924	0.7024398036649644	0.18031437490293292	0.43922341780956475	-0.6309866873942372	0.1695353504061935	0.22859939200426446	-0.7066939013981571	0.2952613127125957	0.49069668157904794	-0.4784158708113065	-0.06305277013718108	-0.22698759083899347	0.3850922305753949	0.5208084846249768	1.0403542765553067	0.002057468352816516	-0.22142447204164536	0.40920718602893424	0.3177691276653462	0.49191498285165797	-0.4659234874669679	0.34826071737894587	0.47012665828746897	0.3438740409785867	0.49571447791341783	-0.8039815935793245	0.11453185242556162	0.03634896525887005	0.691212806269949	0.22707226878677073	0.9063491640416527	0.6712867836954155	0.4651610964986415	0.12400313419406447	1.4986895177072053	0.8633643387577716	1.0820889755778107	-0.6013345788400094	-0.18909051356247877	-0.5957611293547073	0.8516545018674951	1.0681148395150373	0.0782222505848327
1.1804014724420664	1.0090431062581628	0.3772655026395931	-0.052541299821396735	1.1231667922185595	0.4312329856238285	-0.4139519816249481	1.483002457722918	0.40444032569570976	0.7102207567156773	0.08063128021326002	1.000279123723128	0.7321203153101764	-0.24635002832947253	0.37192614067293694	1.5083733929113707	-0.38882818375661893	0.6946498832842427	0.5280557836501028	0.25195388643679323	1.4193781225160207	0.680803138635976	0.7871757833290971	0.15395439387354276	0.6444403462347653	0.7509460323916682	0.8380682239575432	0.5023476156851469	0.9604833028596227	0.8017451825882131	0.6985819725470371	0.8840281718475533	-0.7907477833526755	0.304764163620442	0.47530598204761815	1.373351037909785	0.8103503046817836	0.3225489469583915	1.3175009099889725	1.2578313700517263	1.0153671358376029	2.253708360844482	1.407998403346175	1.2392647421069733	-0.2358251637244423	0.2930534761240325	-0.046543446784623355	0.5289281867244164	1.0595832580631341	0.18303631440877835
1.4198237212760862	0.9386366355073671	-0.935131486039813	-0.39113442282671285	1.9466364854773035	0.05091068295886041	-0.7038401481886434	1.4628167244429247	0.5582788213424525	0.3689019830272149	0.7746239765452309	1.5756280532426956	1.096032892932721	0.22035933321228388	-0.051563982376044044	1.9335429443935928	-0.7154866048983298	1.1584055600997123	0.8867710275045071	-0.4080947969286339	1.5555182145896969	0.038975178364668704	1.3512176414641452	-0.23402485543655888	0.9405560938461317	1.2155217049774862	0.6602082521278446	1.7382362246350698	0.8721758587470612	0.8879219877823252	0.6588084047522325	1.2697053941613348	-0.512806399748487	0.41640676657230796	0.5785868365611686	1.2988302665656508	0.9619385197283723	-0.1926325950455338	1.4708920520836433	1.2577818150802498	1.7217175622036944	1.822810801203533	1.411836195136749	0.6698576543910221	-0.05482698900663994	0.6002336388271795	0.4329176350277809	-0.49153124406226756	0.604359405339775	0.0005922059008555492
0.9488639472653619	0.9751091138972898	-1.8132817786055335	-0.998355526945646	1.7977527228838046	-0.1624547439766407	-0.44204821304076586	0.750991106757708	0.642462715908976	-0.381554888216945	1.1325371972207496	1.7765162653746867	1.23549443400975	0.5135025062439363	-0.4201774864300276	1.6813897636173039	-1.3078710744008741	1.457244314506714	0.8693419436863168	-0.9321839605103562	1.1335351779264675	-0.42796163896549766	1.3205482741389463	-0.9572624581303131	1.1290070400491263	1.560476284023868	-0.2570679323114904	2.2446150333997505	0.42099617601112377	0.9997095968218505	0.28211737313086854	1.4264294827070776	-0.0053679003252376295	0.3701948523298419	0.38929251168885015	0.5467996990317168	0.26159507680368765	-0.12732788368877038	1.4955016601076017	0.9356960990284166	2.0903134524187394	0.6474839112322426	1.2743810833743434	0.15852192913067206	-0.009386251782650866	1.0031387580404192	0.8929603681381241	-1.4584054359028158	0.5227261111832306	-0.018849098871424788
0.1566218444298511	1.1442806890934236	-1.519572826290766	-1.3941969696804322	0.9336125551352841	-0.11861794783876026	-0.07510220607311734	-0.18854336359728208	0.7323289805345109	-0.9014083418902943	1.1878731918150633	1.5957610648673797	1.0539549205175753	0.5963919700414659	-0.22132935021349281	1.1551737557517956	-1.5997305671430817	1.6911863882292932	0.7373184212105903	-0.8616307681171322	0.7125428572368893	-0.6072229348680833	0.8275959679206059	-1.2401449910856277	1.0021258130080253	1.426193772762095	-1.3984026761930726	1.5733835469031348	0.20421557316379502	1.1893678809627377	-0.27011323174613683	1.2235914055715558	0.4030999710019526	0.0788944092530694	0.1547995206424739	-0.35098322113320163	-0.9287271063097592	0.1881227706736938	1.610967452627119	0.8504462345642213	2.0810261650474398	-0.2453897038048015	1.3034745713564748	0.28619449466844343	-0.03443504577102657	1.51410656170336	1.1807734941505714	-1.6221823244434947	0.9351564932432924	0.3098979610531222
-0.21197785885164228	1.0862537681650348	-0.26591242653776753	-1.2619914579766516	0.24095605039821938	-0.02212153410896721	-0.12255837835615353	-0.7889649155796534	0.7553617483471277	-0.7111993090495197	1.0054630345955082	1.1478840029093915	0.6301273630914581	0.43040770558501684	0.4650074846990709	0.7171513886486186	-1.2135356167069136	1.6401093284650032	0.6854991308719829	-0.40721576715455493	0.6184522332534115	-0.6607065036462993	0.3711356797180265	-0.7438148310176135	0.5738012325207963	0.6670143100332121	-1.9170517305738124	0.2887609599348282	0.3753318442436609	1.3024190814008023	-0.70385134581629	0.7435598588669433	0.49805342795946855	-0.4299822199928635	0.05746013109017197	-0.803819005978251	-1.7109325239527489	0.1158939914983762	1.531904928530019	0.949016269342841	1.6599175159681199	-0.19501189498814986	1.2302779664723973	0.7562799095652415	-0.027105741907641975	1.6368614140363544	1.0812843528534266	-0.965685875686303	1.166651314411022	0.643970971670906
0.19072295089463231	0.6515843821666971	1.037065179021553	-0.5771823053587691	0.3159302759099804	0.05414562350763688	-0.4998159976724843	-0.7268334040628025	0.5591731503664277	0.010998703713440534	0.479233125255426	0.724066584192598	0.25868380193658286	-0.03894845385578863	1.072843636874099	0.3552748760544727	-0.33742290956709564	1.071055437960754	0.7196863263307565	-0.1351421879910259	0.7532959961869867	-0.706912885401797	0.3215860287055383	0.16764732554176484	0.12026182377040064	-0.3066432280705331	-1.4311742397320908	-0.5881649785404834	0.5278937978101299	1.2569896540128787	-0.7045110684365263	0.21966944850917833	0.5101775166510981	-0.8972421766604876	0.11716993156925672	-0.6158556797427555	-1.4881653963372328	-0.3853202951581393	0.8844346423625388	0.7405916630734707	0.8696385080699164	0.5774235715778097	0.555028730383839	0.8587100589854966	0.15355651334359022	0.9574835372199542	0.6388588827095902	-0.16926608663953327	0.6748572746017956	0.5352442604313562
0.9391410211457882	0.19253290883069876	1.6042527539226938	0.44395987193123787	0.8846462916165624	0.2778021227419129	-0.6373185053359096	-0.1651388791621332	0.13959705285137583	0.6475515231456401	-0.4100573381321523	0.6528001322106706	0.22461016786680515	-0.7031623133748828	1.1602039286717294	-0.11976311947877362	0.47263790069469097	0.22632373781561485	0.7628078928661131	-0.28889382778781997	0.8725629206855212	-0.6744253210165704	0.5843983310370102	0.860592668189482	-0.06266514731302211	-0.7958476216684567	-0.3937947812756962	-0.5461230043163429	0.2535843507585699	1.1493704754106555	-0.19747879339331148	-0.13377678554357741	0.8683903478715348	-0.938418803817783	0.28182066821369633	-0.1305797488064414	-0.5108884489204727	-0.6548036534145164	-0.1957839936814601	0.030055958958822005	-0.0615919165162064	1.2928789140806332	-0.724326041149423	0.3893944669240556	0.5633270481146881	-0.19024007982429994	0.1973912211426857	0.08237815533756025	-0.2610655555674565	-0.017565395153359267
1.251436341282628	0.12935555132568666	1.3436819177689905	1.4100161731093175	1.1804971758333713	0.7066509336862076	-0.218785795609614	0.35393647489796487	-0.3219700461416076	0.8436816021369741	-1.2865572074571716	0.9739867891218764	0.5300402896943214	-1.192956933793531	0.8180126748932677	-0.6767029288608113	0.8010673056798835	-0.2563518936768987	0.7824130916252743	-0.5549634917479984	0.8833844006887964	-0.4360446096682519	0.7573778422453324	1.0333287371638364	0.0646082922177621	-0.49382373750266395	0.3644211863735173	0.04070303179892854	-0.31415485441337543	1.0607406013260618	0.5164822157903908	-0.2425052755276274	1.6024167446337376	-0.3763624508151441	0.49193440501515984	0.11054873127786327	0.4269694911094368	-0.1647231036546459	-1.0883298975736533	-0.7572020190226296	-0.7875206958077964	1.3539818160231811	-1.924081143124942	-0.15444770176356823	1.0493667005589489	-0.9326771700870914	0.057482883547376774	-0.30122964395656704	-0.9386847798545045	-0.5865936970935571
0.7713265218062986	0.38358022121479457	0.7476791963269724	1.8850485872884815	0.8033518166093105	1.0349961208990064	0.4327223663527093	0.3765336346030473	-0.6440835348648513	0.8551242801936515	-1.5721547182523856	1.3021815908259184	0.8863650437459819	-1.0992087811080362	0.46979505105264396	-1.0045227358656377	0.694230833302822	-0.030274758216857087	0.7916053713229256	-0.49857871600254233	0.8377166720075344	0.023418892652555492	0.5914080083776587	0.8959339017909623	0.27001044706509447	0.19021636323409993	0.4492647016271828	0.436787341290945	-0.6085622201407135	0.8949501263479355	0.9898070202651935	-0.16083751921744888	2.1632917760430797	0.5215500139151374	0.6485926359461637	-0.06807060137813961	0.7680830786692397	0.7598473429507426	-1.3186294663086515	-1.0407020428802878	-1.0794185160748428	0.7989856049655779	-2.286182659714156	-0.24980992114617348	1.3399986130635477	-0.7720734528557738	0.1679374760049166	-0.8305676388736384	-1.0942847698208642	-0.8384974776581844
-0.1021325395594988	0.462808053110135	0.37800447619139116	1.6757010517127071	0.0946366158590456	0.8843805342445404	0.8088953124320089	-0.027090374675956996	-0.7665728213030484	1.1229145829623306	-1.0493603094332702	1.1535794869631868	0.9912385567070325	-0.35604158526362245	0.38174809341494015	-0.8685958141860127	0.5495534533762877	0.4825956796287886	0.7811773839729566	-0.09476543348707576	0.758409831325345	0.606917049399509	0.24818620529540492	0.8486968780891653	0.30306147292477814	0.5786264566214999	0.22335171156861097	0.32036664983496355	-0.2571673438702035	0.5160757179913659	1.0502084571591352	0.01745771785788651	1.9868618493259607	1.2122052786719717	0.6315507444861987	-0.25700209536583757	0.6093555936769084	1.2560104819787814	-1.0197139431916518	-0.7226666593670411	-0.9924924763240015	0.1659802620648773	-1.6971541884652392	0.05678480219922704	1.31260730102379	-0.10059985826910195	0.24467587818248643	-0.9170537051556497	-1.063819444623239	-0.8525585997427262
-0.6593539333922636	0.09694698395868695	0.45024697630849403	1.0659387993907734	-0.319593197168198	0.3108256615029144	0.8740125267118619	-0.3346289611098975	-0.6753514111444704	1.6147211787955589	-0.10742071076852462	0.46106100680327317	0.7840932530575708	0.6290857849542688	0.46853950393292415	-0.42648367180399765	0.7177868252177028	0.48921289249868083	0.7060161784566631	0.27716128279806224	0.597358882936896	1.1839521775776736	0.08086227981042739	1.0500784941061898	0.13157490824215853	0.4476454375052421	0.3147433927152452	-0.01901208191561189	0.4853999962450617	-0.006079092823861223	0.9503193885522615	0.21818269483951097	1.1711286127767502	1.34215860300654	0.43416543731597673	0.10488121272505793	0.39481705787580784	0.9058970732696671	-0.6936866228685338	-0.2275966180596188	-0.779026339890474	-0.0032209645112470553	-0.731008550180497	0.34481831186658946	1.126299274020379	0.31859323824097613	0.161141872318512	-0.3423670582136865	-1.1196026682433466	-0.8433565996388414
-0.5958677842914034	-0.42138182606216684	0.7637711938560243	0.6379433723953888	-0.23288707735461736	-0.17142545346412594	1.0211030262793965	-0.14844183307978426	-0.3380468976001788	1.7762050676502519	0.656045392013593	-0.3099692482537312	0.41851009249088955	1.2851794569048731	0.5298014072103805	-0.10055799113870127	1.1713757425589753	-0.27989239353878614	0.5339653568627247	0.31658211069559766	0.35170156003639363	1.5868431299380592	0.1919182139503634	1.2860982384780475	-0.08800409454532944	0.17685322681162224	0.868213697821252	-0.1766312344833291	0.969071873943609	-0.41430730065522026	1.0346788495610537	0.3782752338138704	0.40893650261489944	1.038249416615151	0.23301976506806993	1.030859949595183	0.3257849420134825	0.19435990849590226	-0.6156201909499703	0.028254754788479462	-0.6370608191098583	0.40559027676989684	-0.04174722247194067	0.4057094846884723	1.0218821404838703	0.24195790818365864	0.09963709614274639	0.601021342002069	-1.0001313425612843	-0.7372705111895987
-0.24425329234043797	-0.6363361949152508	0.9120308623215765	0.713661545800487	-0.03796674609116569	-0.1685594635867009	1.383336494167171	0.3197832243014756	0.1794733519402756	1.1890174215633817	0.9951918172834205	-0.6361555958029437	0.03846389249113076	1.3380782787123464	0.5205674607804106	-0.15165794790229417	1.5200872706830324	-1.2143197752077246	0.26780239471742634	0.14492967244057942	0.10966145770175714	1.5834630504174616	0.27091535467260663	1.2167280613566493	-0.2370153549906007	0.16093876741025961	1.3571103856093356	-0.178643211594786	0.7718708437693793	-0.555943606882033	1.2824519450665328	0.42365226449425253	0.19796629240284158	0.7084474509018184	0.22000300824241611	1.7968431176147217	0.16284145139998363	-0.10014668908656613	-0.6085311250038707	0.03622849915067812	-0.5568579481128242	0.9915731444724288	0.18116353737264762	0.3863553007797147	1.0116850534837551	0.10648343688845854	0.265467812117991	1.3243584395458992	-0.33348827592603286	-0.2558581039071209
-0.13488443987179285	-0.5195229885899996	0.594434125504067	0.9887345818083267	-0.2645885736462376	0.09567859518098208	1.4755673341980244	0.43558636999205796	0.6055843325746837	0.14327190570495493	1.0753667111159495	-0.504832601390455	-0.3460037807860091	0.9620091244845638	0.5059057235048383	-0.449192529984222	1.369887171338047	-1.4571177084975724	-0.09461728771547416	0.11320942045992483	-0.08228239371461277	1.0072729249209227	-0.08996176203868209	0.7335498302011777	-0.36565768906474366	0.2320214287199703	1.149067260021609	-0.4378635323407195	0.05321039133516839	-0.5677045281736719	1.2735691125945863	0.2896940456147634	0.27465245646466196	0.5730893084271773	0.3487038325571915	1.5733857267572378	-0.4106902076661567	0.1760198003503232	-0.3909443153060098	0.02889606499869764	-0.4072969371412349	1.1253303660288028	0.18119210879937692	0.3933010645144279	0.8565035045053303	0.32216594552404976	0.5444788699708195	1.3622477432615	0.6481969902778134	0.5687031439263781
-0.41659012746522855	-0.4668844679908711	-0.155932075562596	0.8407319028364426	-1.024343174811093	0.010780418607447611	0.7541558584069641	-0.14196021363468841	0.6392856055446117	-0.5991969599053589	1.0512753018050909	-0.43305700897560157	-0.7618678857627246	0.5050665874316549	0.4379785760264389	-0.6737290400113269	0.7092554063408405	-0.8246508820306317	-0.5851528447462396	0.3469821992856623	-0.34485383189437174	0.0006734931785829297	-0.9285620313664597	0.08603728390532439	-0.5738926029899087	-0.14706752383406724	0.2014116132798664	-1.1788029380274585	-0.6746036824263508	-0.7030662637902304	0.6540822659221754	-0.030447788865301494	-0.01608434168916593	0.45014036371911714	0.3352974876919434	0.2821508166559843	-1.3054711226532263	0.4266387138930712	0.009160408337196266	0.07952564134156363	-0.13762674837835628	0.4232751084928425	0.23219540951923515	0.23930689896611868	0.38187511125457035	0.6604095973803134	0.5743073372799999	0.7347060809151077	1.173742592126108	1.1945561565980527
-0.7545894430899387	-0.7336244627957662	-0.9861743104415364	0.04104900412141783	-1.902072354732232	-0.6885097761474532	-0.5557956043059296	-0.9990978035716076	0.28690909849749896	-0.6160879774854224	0.8024606372620142	-0.8967673648530918	-1.132326818421531	0.13351597224478967	0.13621678600617879	-0.6712652784853771	-0.05415769967829745	0.02474021539730698	-1.2004603324650052	0.5945520461185738	-0.8608284983235577	-0.9403748187863546	-1.7905432581345713	-0.3403612086480117	-0.8100020271671825	-1.1065247592299552	-0.8566734644419122	-2.000520861549939	-1.036643786618281	-1.0218019337295565	-0.41998644997614876	-0.466982662932426	-0.855436138358206	0.02981858770206488	-0.01923903005241232	-1.2411624515858206	-1.9535204777435338	0.08205817969431463	0.28950025628387444	0.04002139083267516	0.14015784666898568	-0.9165733638075015	0.39116605046866976	-0.2509298567333577	-0.25953501007998514	0.5358803104925418	0.17401932842707318	-0.04627955712591424	0.8079480769242796	1.0934962420055332
-0.7500786112994626	-1.0826600346206388	-1.4868360696552294	-0.9264233923482514	-2.3167451770620944	-1.5437229880620273	-1.4787962179095648	-1.323353881541513	-0.0842892208776312	-0.2788117530902579	0.19666256337233534	-1.791176825255296	-1.301740340107945	-0.20928813248175224	-0.45780213777711554	-0.5454694319986978	-0.4621689010939905	0.3284963784742738	-1.801359329206946	0.5501545928515262	-1.605121166730672	-1.299313883073004	-2.089591210925636	-0.37362482488663956	-0.8630920716836202	-1.9748291547679597	-1.316837909412583	-2.125417486645045	-1.0255909744451124	-1.328358598271979	-1.374281296718316	-0.9054839427815311	-1.6581886303906468	-0.6815721259030667	-0.5463408428714654	-1.9869707500754124	-1.7426368827027525	-0.6938578220385985	0.2553743665342981	-0.14747068294848104	0.2666917568968255	-2.199890722875696	0.5769660726845559	-0.8313272953680626	-0.7248126000228639	-0.20255730536203867	-0.39563248944099966	-0.39984731559372433	0.019298387352864797	0.4282195887085626
-0.3801553126000025	-1.101421159565689	-1.4789589528406315	-1.3261649962976687	-1.977655696925443	-1.8039841603957607	-1.270516476831674	-0.7361730425425821	-0.12387791366560232	-0.31641645863707035	-0.5204540290261955	-2.50087386901885	-1.19019337671208	-0.5416303641037086	-1.091887358285495	-0.44630591738848163	-0.4040540559611576	-0.009028239124622004	-2.120473781859679	0.25568823419726394	-2.223649591065307	-0.9759163366344716	-1.5986396001948302	-0.1736952083782222	-0.5858953944934353	-1.8564168073749046	-1.0134143134946088	-1.1651584055120336	-0.8290114040717553	-1.4025686825064139	-1.7394133450242195	-1.2351316998455821	-1.7176992059027274	-1.2604958418143328	-0.8339422491616293	-1.6501553277706162	-0.5754161237557933	-1.2013871452321805	0.03338069571023749	-0.2667698876497409	0.19845161064860525	-2.7217916258406083	0.708249341359139	-0.9817224235338704	-0.8557983485901066	-1.008738490569597	-0.6822701026463223	-0.1777431925375202	-0.350238952741545	-0.006504953067348996
-0.006614968371972991	-0.7303642063683122	-1.0567902750903364	-0.8970882828575175	-1.0880294547521476	-1.1880816393608147	-0.24120253317709625	0.29984712035420036	0.12329233556285871	-0.9747901060036227	-0.8244221290005477	-2.4838697099182423	-0.8701161850853955	-0.6676856795743172	-1.3689952413545228	-0.3801085685571851	-0.11924638973285513	-0.44907740099904864	-1.9375523421240202	0.10497210515998713	-2.2590303795486952	-0.3550523605430052	-0.618142239412496	0.0029482289770374807	-0.09211440315233095	-0.6295049260466392	-0.35674498208980615	0.3504521795329695	-0.5637808747966	-1.202829487294503	-1.5174644806448887	-1.3751181892598354	-0.9974949514170488	-1.2392239210623543	-0.6496324108189584	-0.7602077892033341	0.9440706237518409	-1.0209341121996083	-0.1244779240597156	-0.0843460813123131	0.030617747105849455	-2.268938170525341	0.6879390787323976	-0.5059697829956694	-0.818979431340766	-1.24814123919232	-0.5239243828399524	0.2666351518927268	-0.0868130664000832	0.3689178460981886
-0.0014331558232177158	-0.2930071595788202	-0.39718027703343045	-0.03724074376319014	-0.19880757692210238	-0.14546081287238413	0.586800152746243	0.9499878692341419	0.32115569707522457	-1.7082077194996315	-0.46583206520098425	-1.7493141751541115	-0.47907755295079535	-0.36452674144442465	-1.1060201045506088	-0.2734213042765011	0.16525551320125254	-0.5031835006804879	-1.2907660079315102	0.43601336475815816	-1.5554839066604902	0.09367813645737041	0.28483314463788284	0.11594207620930429	0.31168766688397076	0.7660872779265726	0.1639423313411918	1.2864293798417994	-0.2420349807140011	-0.8187816832393014	-1.0293855372572582	-1.280205540749166	-0.12492387991613148	-0.5664866263433678	-0.17924297231834402	-0.035588727145519035	1.8971603437168907	-0.45075995162057586	-0.15296583552348292	0.2766708107063998	-0.12785977922583164	-1.2107575442717213	0.37302112424171907	0.19141637050066707	-0.838312826114846	-0.9121330948649661	-0.19951926381029148	0.526289243760614	0.19031841628752813	1.2315453153358846
-0.40024421200698135	-0.03157908529062318	0.370457854760037	0.6888811327926302	0.17492511196156751	0.6164112575380842	0.6091646709953187	0.835259409973228	0.2985408766765717	-1.7327442092251455	0.20231037673940983	-0.7821343454814081	-0.10283750960178432	0.26492777140283336	-0.47683930011230924	-0.1451410203130793	0.4864150052450199	-0.208931214114521	-0.5070561845623337	1.1519692234551102	-0.45684155388605063	0.25333832657879257	0.6844986918910587	0.3448382418174911	0.3956138358649245	1.1672654696063818	0.41274799285928787	0.874424791317795	0.06971918071050072	-0.3229074720142492	-0.5119519303517659	-0.9458820709622088	0.3439850990367308	0.3212136545218841	0.19286533587834714	0.2536564135598747	1.7445807146429495	-0.0876409690048594	-0.20635212142891188	0.378563688452337	-0.26025597192654415	-0.1381566269926863	-0.27504380187490785	0.5460196208722613	-0.8784264772209712	-0.5624894087495089	-0.07929779526630909	0.5862465586392223	-0.11592890185199588	1.6640062068923638
-0.8965757360001663	0.1780771937378332	1.0591680657080036	1.0742119584011447	-0.06503168953744073	0.7777510461594883	0.2229554426175951	0.3209922676748431	0.25030918040234895	-0.8319154430275226	0.5708887410573275	-0.06990151308401105	0.2274948094102644	0.736891227013069	0.19599405942822717	-0.10879622688132758	0.9517047687123925	0.09130509613332771	0.020365690841322434	1.7729757549818128	0.4237210607767482	0.3598748159896845	0.5205207702951625	0.7623326124814785	0.1901688902900541	0.32452007434850283	0.5472853658982948	-0.5330154399966117	0.18600037603067185	0.22868247957688373	0.022789354295784502	-0.41642293264577074	0.4499048246977744	0.8823385718350624	0.2898013626440569	0.28822715545730754	0.7639001437350009	-0.116756185275821	-0.41335098622052807	-0.05271065703287439	-0.4027205556483777	0.5634515452178858	-1.0011743294572668	0.45674062844071417	-0.698063026056564	-0.6169839783782983	-0.19551491127451165	0.7283049103281454	-0.7609608890504006	1.1443864868514673
-1.1314261361283335	0.5448459292730731	1.3096042712305114	1.242973069830379	-0.510985798173579	0.5701509659303523	0.19755025071643115	-0.00052009181166448	0.4120500640157153	0.42361503833695824	0.40765896569361293	0.2640876006881433	0.4687881324963132	0.5989684955632361	0.7130578380023529	-0.20157426321295385	1.3692562208032328	0.2600057693343274	0.12520030825017328	1.8650618731563224	0.6872899265413303	0.6067985127952926	0.05133141335600972	1.0949846339899916	-0.08663173991782203	-0.8618551192626609	0.6502790511585874	-1.691259512129664	-0.035866659306787486	0.6826038836682418	0.5663130400301923	0.2140510987607825	0.5588631484596255	0.9149857845685007	0.25741881335490896	0.271575443808034	-0.18517725302118726	-0.1735574900828019	-0.6928883438841344	-0.7707763780062123	-0.531746723642554	0.8228486325334211	-1.365202189323069	0.31659757239810643	-0.2043002849551916	-0.879660924148455	-0.23480283600597288	1.0298125514107537	-0.9253734710405364	0.09533174790419333
-0.9969260058012086	0.9399291738505358	0.7923184014622734	1.251865957935796	-0.5905637246567425	0.40119547572745445	0.6416063069507033	0.002069951850610039	0.6617306804432745	1.2193248329960056	0.03098511635842545	0.42045574437195204	0.5692163177427557	-0.07632560567633474	1.02132569095586	-0.31011692886670006	1.2639720976506916	0.4708267583527775	-0.045634050425030645	1.4123329515327598	0.454070604553895	0.8488035348303069	-0.3416370901808659	0.934200760694793	-0.23562657161414213	-1.2640883205460618	0.558402343997966	-1.544715381630698	-0.501805222705394	0.8133913076297176	0.9275043549226578	0.8076927635199906	0.7562953994344717	0.6381860623417187	0.2893845798884816	0.20700561183818433	-0.4172008625226606	0.10546159510269694	-0.8426821137706559	-1.2239667677688222	-0.5544239263869175	0.6999425597998481	-1.1584249236904938	0.44261992897584107	0.35921179898076955	-0.8503597543355184	0.047618037271662396	1.1368001611578522	-0.23576645604820023	-0.6167091673938981
-0.7071326092777497	0.962037971509232	-0.3761347281063963	0.9321678077348592	-0.10086970559546833	0.4188579988489178	0.8428951669053176	-0.07667124382309759	0.6229444902317739	1.2119313127822664	-0.1452818532586028	0.6123693773275543	0.546821400301409	-0.6744102269857449	1.051609231792092	-0.33233395580575914	0.383200727691352	0.8310777708127641	-0.2346699855026317	0.768716718658836	0.1919325585704348	0.7508926154275717	-0.3707488314364463	0.20686572789795785	-0.18352447027246446	-0.6389481930184702	0.09195447176789621	-0.17434855453296433	-0.9163937291850534	0.5409123976024843	0.8998631511447539	1.1967702477542872	0.734609676639996	0.37540013439433795	0.3359022572748429	0.08103686624146271	-0.021286555158849342	0.5555132037614048	-0.7546919114187506	-1.1203411772522032	-0.44441778519011366	0.24416761456404742	-0.672928310179217	0.6515696249180648	0.6410095793072079	-0.36081127491132603	0.47478714612271766	0.664744137854305	0.7316546137896933	-0.6261909643607799
-0.5876583185919647	0.4410328519363235	-1.527804756700947	0.17566135006490088	0.572776041872868	0.4367469300294213	0.16641582499798363	-0.5967735440125334	0.16308495883305224	0.7370996997310089	-0.09975479868235813	0.8270760299187707	0.5006244261096484	-0.5936767574208334	0.6803455941961322	-0.3519869635703308	-0.884934714145211	1.0924586075130154	-0.3417997518032516	0.25558881160744984	0.21098819486157777	0.18494868020164662	-0.014507754168805832	-0.668235982416399	0.06363600472223845	0.21396900059404927	-0.6301164308013573	1.302597180352659	-1.0357376391197957	0.06736826947991426	0.5677518366151217	1.2287512920219255	0.26939060194047953	0.19968138190862952	0.15966840295387616	0.0398916202469288	0.2919911270141307	0.6243943319044689	-0.4985156143775448	-0.707001354967392	-0.3520086467864289	-0.4271738933930751	-0.4343655951257886	0.50222624634587	0.5402524490456423	0.2537146835036237	0.5642623544707537	-0.25342123887128604	1.0637496957390575	-0.3803013684301158
-0.7510529175384162	-0.28155759544388814	-1.9317662382812006	-0.7755483546578454	0.8308846823894827	0.20138895236078908	-1.0954538502102134	-1.3367027112986907	-0.3890385238883845	0.3998005011770456	-0.14049294912290988	0.8628833312402268	0.4924893086746875	0.15535707674638705	-0.08399164809371402	-0.5343179443623121	-1.7600253624972404	0.8792868370289311	-0.45540711498483105	-0.16909698858685937	0.3244167440126282	-0.5988417983842625	0.4398962741547446	-1.1865064910353953	0.47255851736126137	0.3520898759328148	-1.2121555470243994	1.788120075061229	-0.860185199658516	-0.2904547010833459	0.2866385075463686	0.8578522582790804	-0.4155739411337316	-0.0915412834640428	-0.3434995969586909	0.20731760915556652	-0.03447254144860282	0.007515587447078441	-0.22719392285485693	-0.4644227440284681	-0.5011803837797573	-1.0206981827099133	-0.6278744405679587	-0.14104069697906552	0.2558338161201772	0.578675567168935	0.007035754831801882	-1.0055264805654813	0.4681547465334812	-0.5253659010776089
-0.9429769497125464	-0.6711075825084378	-1.442388652836587	-1.475583750906063	0.48795239924044626	-0.3102529323148238	-1.9556162386019942	-1.634115239798184	-0.6344005429734396	0.5043565354952513	-0.4401493484989957	0.5713830857832357	0.4460953491161851	0.9245886572589028	-0.952081481481937	-0.8234314239631626	-1.7971254804838193	0.1565513417668535	-0.6149301210171547	-0.811844080826286	0.06683339124630604	-1.2039980552366325	0.5837161977846974	-1.2799150920722684	0.9355046952721022	-0.3435109835844099	-1.3481409894948877	1.1702974273996345	-0.5614459095475451	-0.40200422292673565	0.27628306328444424	0.22479575480843322	-0.8972017578676007	-0.6651033507715773	-0.9547399275674766	0.39895951313888073	-0.8096142269219897	-0.9633466910641384	-0.05871567909918443	-0.5807535147124357	-0.9292681765392795	-1.188233995515434	-0.8712340976577898	-0.9357158751106719	0.005503424017568541	0.5400936151555261	-0.976949786829773	-1.1424575028001915	-0.5304700283933351	-1.1320461186204545
-0.7480226085017835	-0.5197282245883135	-0.588804789713612	-1.6941585983241727	-0.017399837906222446	-0.8179097466755256	-1.7795405026415094	-1.0623828485384499	-0.603809237858508	0.8326753016172445	-0.8038475101358563	0.06973420871762802	0.22917541399305674	1.0180261682189278	-1.5062375724941972	-0.8545718751517346	-1.2911328213413582	-0.6683511214179501	-0.6104954791744083	-1.7998617592678328	-0.698242151337892	-1.4345757280746898	0.24450256391288924	-1.3210062179340238	1.226103832031794	-1.1171727653108607	-1.1132824952745	0.2695238668466785	-0.2543953603790164	-0.38986835021846794	0.317879058618117	-0.38778497014702457	-1.0532713837385346	-1.3534630666492689	-1.2941701542060813	0.23583149517757385	-1.3186745833409956	-1.6067774421744134	-0.03314510885072737	-0.7832513501188157	-1.35443660024334	-0.8152361437614641	-0.6349388530347798	-1.4426651667425157	-0.19028942155395512	0.3330782792623257	-1.7623392343870632	-0.849747812720241	-1.245086449308759	-1.6287898791481723
-0.01962529093625658	-0.05556939975211516	0.012196550862415355	-1.5834761879231392	-0.08989462027222456	-0.9267245030512075	-0.9370178645593267	0.08958799254879606	-0.684251798873611	0.894336378286275	-0.9438872997165775	-0.28474187042575244	-0.1512168810289988	0.306848333888728	-1.5383931552946974	-0.29292684170668937	-0.8947642128740886	-1.1511413744465206	-0.12170746212214408	-2.7673416656974377	-1.43542635970802	-1.3828788255861983	-0.2859324719306861	-1.5898057222714328	1.1166355718275616	-1.1610661144372438	-0.8343099677739241	-0.08770901055593651	0.10608693011274958	-0.3969782032069557	-0.004724977577842559	-0.7507050500661011	-1.12275387548545	-1.7126069076581218	-1.1532701443525388	-0.3611798226501094	-1.1094913111528522	-1.519680549016261	-0.09938950296494163	-0.6649322126888494	-1.3715438013567869	-0.14593380912529122	0.1498000698175868	-1.540311856059449	-0.39943542851244124	0.0787274184881736	-1.8122488037823692	-0.655678485856859	-1.4400730668005088	-1.4439072144519811
0.8935060393107136	0.3884423647777075	0.24204545168781053	-1.4198836808225594	0.3777472411084734	-0.4404351628411434	-0.3485491506425037	1.0515024617125277	-1.0407858075989573	0.3785258721755096	-0.8509320364310606	-0.17526380029672553	-0.4921239035865314	-0.7219217305337249	-1.2003868594681446	0.7363507384411236	-0.9062899801333808	-1.2254588737493897	0.8949865828557702	-3.0636985827178163	-1.3401327722355705	-1.2239280964351837	-0.4480749234357671	-1.8686951712478836	0.6070382380838059	-0.3879343804974747	-0.6810164939531801	0.16371372001902643	0.596661054938969	-0.385225034740159	-0.7385782919333163	-0.8756165206463152	-1.2716774995366449	-1.415507756602789	-0.6634537661406318	-0.9160377003990914	-0.4468380004155746	-0.881066867412045	-0.09810825366526996	-0.10878515846898401	-0.8248061526729145	0.4247558780698329	0.9965273575349842	-1.3994459823780392	-0.5567369819346588	-0.2582004676974689	-1.101684644016797	-0.7460736781220161	-1.2583176323147869	-0.5953965640716499
1.4327191911937824	0.6472502120400125	0.4085904372697533	-1.2965572329911792	0.9066878488380286	0.42773015290945043	-0.49026279542410506	1.2850798235466743	-1.3051374402706162	-0.566447700071205	-0.7548170114833195	0.3620414178615807	-0.581212606451079	-1.4620048887735566	-0.8061788159524713	1.6586212849854518	-1.0531214730943514	-1.1389064376011382	2.008660040903749	-2.349440491798403	-0.18504454127809525	-0.9996691473478095	0.05471653548003145	-1.6953781980253004	0.005852737211232168	0.6011477594495888	-0.45726473884963065	0.4769735100272937	1.1490455942811941	-0.23546534285844967	-1.3529416547206972	-0.9771532284659298	-1.3044498497321506	-0.5984934147266102	-0.1739816556843439	-0.8132673659416418	0.06589836335101824	-0.17672436930605231	0.1765141742519081	0.6275332544107046	0.02435770809224545	0.6745386319037622	1.3890866999038933	-1.1662666326956272	-0.4907638546736141	-0.613429263999456	-0.11079926827112671	-0.7620413555358655	-0.7956697521954065	0.3662398827817262
1.3975017889202854	0.6602636989893486	0.6951623594309743	-1.1403948389517442	0.986383102878062	1.1496418843511667	-0.9641156825043972	0.9575754394568535	-0.9924498397110307	-1.4237359840742974	-0.7556202286067495	0.9073210142056369	-0.41913665192843313	-1.672015041506699	-0.5348243612183814	1.961883516037781	-0.9592447169875333	-1.0476596576676558	2.6000618925733594	-0.9938758307814726	1.2844013237489724	-0.624461755207576	0.8918238044566666	-0.9754462852541631	-0.29858328672719314	1.1885197432122077	0.14464536254772162	0.4418859853100968	1.5574280993120744	0.020020726002738222	-1.2170215745983672	-1.2011787678189723	-0.9450809077226158	0.20507941368477806	0.01881871863851838	0.010333064177042436	0.207591225470407	0.28831547980304606	0.7871162646245942	1.1834760548716965	0.7286559658816884	0.6586520098931274	1.3077318267892193	-0.8235720030346684	-0.18274921004888428	-0.6877622302188579	0.5866802790285968	-0.33285222949533005	-0.010894196366876798	0.8949542002830335
1.1703186591585413	0.3536825703726123	0.8891251026735635	-0.9283188453395357	0.6350490767914108	1.2750191630157508	-1.0190180337528978	0.7127865512466118	-0.15544564493395507	-1.685030512591764	-0.6634942510942315	1.0026172374524176	-0.2061138641663402	-1.4984952032612924	-0.3623608422794886	1.6639389225553225	-0.647924667577832	-0.8283036160351124	2.393413482334269	0.17516452539624336	1.947825084774079	-0.05568415359458578	1.3352866903892346	-0.17499889724231601	-0.19588499881824392	1.2698254096654202	1.0951106361305543	0.1994510159286021	1.6627882809222794	0.19599270126644383	-0.2885062742510538	-1.3980729131991585	-0.29336104082423753	0.5080759703293312	-0.12029288875013606	0.9119285244578987	0.31379332356530554	0.5710743646910511	1.492330229499649	1.3877783013191987	1.050825005798324	0.5482534603134652	1.1552261645802657	-0.3610790518154958	0.12349541908148215	-0.2414470726821939	0.7702396986549885	0.35880236647538893	0.9746866779950627	0.8633789961550465
1.2726203179475204	-0.2211491407639328	0.724842836252735	-0.7243217373113113	0.32887426083964705	0.8108281316793335	-0.3620220166549143	0.9817256133113323	0.5650420556834469	-1.226820886889644	-0.29437771013226854	0.5796074717058067	-0.1095925523761436	-1.1527730503033229	-0.22299645111814967	1.206201210236634	-0.44607451581491747	-0.34822649308194764	1.6799733252702578	0.572269021516285	1.38653772377597	0.5878854150596294	0.9321294714674562	0.1780910950207631	0.028679813427822727	1.1518605499015957	1.903095771778926	0.11183383919985317	1.490608720924395	0.20754675395992933	0.7597533963672712	-1.2292672794544022	0.21161522766338575	0.26743536659153944	-0.3422096055958705	1.1607783204220412	0.7136470384031562	0.8520897477821406	1.8509242464651048	1.302605881724345	1.1041039978144842	0.4481406044254447	1.2134095078588512	0.06486413293410413	0.1644354998788914	0.5105280751187526	0.6690331390203763	0.7246938649694983	1.750863474699747	0.5226810842399282
1.706518938031182	-0.7100043394712018	0.3257950701930433	-0.4961264844399829	0.42045723610875846	0.2060081583139106	0.6004002641273355	1.5233800112398066	0.6025970636502063	-0.3993985668350601	0.17634616161751487	0.02667359729218568	-0.10525289685669213	-0.692496558068916	-0.12325852270976076	0.9148832590284071	-0.4708150302357325	0.19265015854568682	0.9903390515534543	0.31722243520398885	0.30904121982154725	1.0764909855844993	-0.03203451392317112	0.07906206672240854	-0.03527804707177602	1.0803680486386609	2.0077051461243656	0.22907269095893437	1.1906248318181012	0.2057358481711489	1.1489305871548279	-0.5456215036604325	0.31572239181869577	-0.14642701318530602	-0.2956034511121806	0.6542301703965274	1.1816518866567687	1.1188802767462969	1.5831231244328945	1.0709198583123394	1.1096473551672	0.38093712677066566	1.3086158231901819	0.24511091796620318	-0.039197450709216694	0.9729851725872075	0.6497312088154169	0.4539338464525979	1.9530321873088137	0.1914806314968544
1.8855482360448932	-0.6749900471551951	0.10204547236548821	-0.06632705441522938	0.755612690462823	-0.0839918145382103	1.2282254109921198	1.656953094171931	0.06374467939940916	0.23742435679549584	0.3225163868823452	-0.20914035445838688	-0.08128306009597307	-0.12250025886051848	-0.06568126185172411	0.6898565714183368	-0.4199480109252289	0.3529736630184127	0.5879531643515076	-0.001220993202091919	-0.18321555845295082	1.2209974219658144	-0.7668718128817417	-0.008788290658096127	-0.5245434603623537	0.9960173800252329	1.3151006467856075	0.27925960813988826	0.8811052927423896	0.3600599546446671	0.6951367951957433	0.3641216239927522	0.25917644950835705	-0.3508843023760141	0.17149730359554327	-0.061920831814578664	1.15577655363273	1.14258090525114	0.8569326341893716	0.7939077664291024	1.0894427700390799	0.3574101404448287	1.0781654627588735	0.15073765478824985	-0.23130259719210602	0.7502725347045355	0.8234793123695395	-0.1297375144120374	1.6309624370942506	0.027443650615585367
1.335564083969659	-0.10972699936137637	0.2250420155121466	0.6195091009714755	0.9205422450971835	-0.013492895051733306	1.2368224976604827	0.9712775341105042	-0.4313166551574792	0.31479151685428247	-0.03182502372508333	-0.07194440026705724	-0.04436969301770499	0.4129915708004021	0.04254012369328897	0.2944795314446373	0.03636164761257257	-0.07461933250766443	0.35080982028867386	0.01870123165347312	0.26986658339208186	0.9923065506410188	-0.6956178268982858	0.23444207231393438	-1.1734386881346026	0.7417342868226234	0.32974315408621185	0.14426160259580953	0.6034505216762763	0.5697872944891916	-0.12898657468772085	0.9659748350010676	0.42822430457219657	-0.2882993110687688	0.8127692234784885	-0.4408442834495898	0.49928584785237906	0.7559939541112712	0.1817604726422024	0.5510389766937339	0.8832029524138961	0.3760340427863375	0.4862387838813093	-0.028403213819147847	-0.27816862505275025	0.10231895500211242	0.9741663556268452	-0.4606773353523631	1.1375485096354316	0.018320392592036702
0.38504140499910844	0.4212535907057045	0.4092365418506579	1.2499759974617977	0.7766114167296623	0.1082312130852604	0.8415226422029073	-0.18246104245661818	-0.43679608676951426	-0.12650915504889665	-0.5332314860905233	0.10653028778282853	-0.12963172980705204	0.6588114271569577	0.2925257959573374	-0.1455243209833334	0.7786634501103121	-0.7704331884499204	0.1256562530927962	0.23809128109017363	0.9922459364140945	0.5344663344677376	0.05347832346737585	0.6087476633727134	-1.564044243410959	0.38583482955153703	-0.2650988684267639	0.10679671017581814	0.41796997489775617	0.5495213450779454	-0.7653280189873266	0.9584118569566394	0.802202574191324	-0.16373105435334134	1.128174729574577	-0.4653402687238204	-0.15336154651001074	0.11011616749153462	-0.01508552305394381	0.46950621622357597	0.4693878937987463	0.37922893848931016	-0.053264669649102814	-0.06791036799109236	-0.35100238122234934	-0.28481678077526407	0.869481223480849	-0.3415461575036858	0.6937868520757562	0.09312570591967596
-0.050503305692714814	0.36426816729589845	0.3258398491833638	1.360503131146356	0.6180760536213405	0.06146318090072951	0.44993835992587333	-0.9280561890368102	-0.08302922631134957	-0.7379241881015102	-0.6285534312376141	0.059773218831314805	-0.38339448855333996	0.4821919941701675	0.5951452753505752	-0.12282885569575705	1.3191218072213473	-1.1604721929518298	0.050216931161298564	0.2837831628320751	1.1265325097345749	0.07684331654956397	0.8443983314359065	0.72911896018054	-1.4782733046322436	0.23265371916300123	-0.16419718304801087	0.46951145282853046	0.4577050177763163	0.24774349973842902	-1.077637107826395	0.5520545017675359	0.9589081588374302	-0.11086239461386187	0.8235563632504647	-0.48556108609563003	0.022844978854137787	-0.38234834544412777	0.28084723589210986	0.6978173773423143	0.16483999974341979	0.30606446147194116	-0.10148677713456877	0.13418885679472753	-0.6498533842757854	-0.007028635560655261	0.5893879676716699	-0.017531837336741265	0.24025549953152306	0.21988096737804755
0.5241208864120843	-0.12787557811927722	0.09065060583857593	0.8585716792117554	0.7761686503930203	-0.005902370052519817	0.299943548873629	-0.6516941269828078	0.1929153722229659	-1.1437550011855304	-0.14971737239045488	-0.06289254610442854	-0.6108384598346497	0.024558068983040127	0.7136438514174933	0.6737355792961289	1.3596292515470687	-0.96833034006657	0.3806877779046451	0.10674416613012873	0.6327599211855374	-0.19863031500640105	1.1604339051837798	0.6085077970608624	-1.0148414983318244	0.5002516533504505	0.390865259913649	1.033899392531316	0.7993107337889669	0.041129655383268036	-1.2523418556890602	0.2642639464145471	0.6645675271725935	-0.011573627816026088	0.170514723076075	-0.6545198277152047	1.1389050752129513	-0.38131108459990654	0.7288445991761774	1.2656798319585036	0.3837064874342869	0.21629818282702828	0.3259711442668051	0.5674844174522985	-1.0101808312544944	0.6442457879162128	0.4676309120385467	0.27794145450807256	-0.24721384640463845	0.42486168725142204
1.5046514748298023	-0.29973683238211635	0.12870308835405586	0.22242844847479643	1.160456954807283	0.173178262561249	0.35413614947848376	0.39621221947132484	0.15748326519451997	-1.1527973366760782	0.5288157704580003	0.09862378765849236	-0.5276280561747134	-0.3921925274994454	0.5443437482541694	1.8350733796580494	1.121128161090994	-0.4269830331674368	1.0132665703315045	0.1001813293391245	0.2662122168134934	-0.2506862507769727	0.9973325878258085	0.6843639556731587	-0.42900845403173776	1.0305043169993173	0.9213622575016761	1.1865314131970635	1.2715470465421659	0.35051437161427645	-1.325779556179147	0.4447411838203229	0.2581958631893668	0.3154636026469901	-0.17591660362304049	-0.6967204205875779	2.3827944687358724	0.08263288169809568	0.9560121447565154	1.9579556029583285	1.1639320670322146	0.2772497925456723	0.7583631858239429	1.153656266118677	-0.9576673617098818	1.018498183480738	0.6781781659199307	0.6125348451899222	-0.5069142927768603	0.7156379929607772
1.6966895144070653	0.29988474137896853	0.5595894935699697	0.04919664516168997	1.2809220657349691	0.5238431211547889	0.4368725198478727	1.2797682149866414	-0.0702550657962228	-0.7897406623599236	0.9358148361073724	0.5819330570719505	-0.07567120766828217	-0.47087074009983987	0.3010379842023287	2.4305155057145558	1.025758917835097	0.058203480768189236	1.3470325263369494	0.616479933797801	0.5846152047946407	-0.16467571836143194	0.680279429742061	1.2067996122263172	0.06926684934841133	1.3468830956277458	1.1104786543604552	0.5794245958984272	1.4662453003405267	1.072549097420438	-1.0155117155896987	0.9972535770429861	0.2667820724295112	0.8062131808703955	0.17796842975913613	-0.2723325295619213	2.740701294339966	0.6276130163850066	0.7923642816150199	2.349055987272544	1.9992251219545463	0.544584940860058	0.7169223037944484	1.7000864133898963	-0.24558184178953374	0.8074906876355114	0.9415134709694397	1.0859017784496583	-0.27534903372352887	0.9560184408699545
0.5421034077621979	1.1726239296559573	0.9437615169273633	0.43145930713109293	0.7255971924665827	0.584016646888743	0.4217313705304656	1.193717115036584	-0.27022701550878603	-0.21717499751358033	1.0064675639673908	0.918318019883606	0.46550550706255134	-0.06354464955258426	0.3090943519664097	1.805968672110603	1.140428517330118	0.35942120711977205	0.7864945004049803	1.4484991094130426	1.1957942118654679	-0.04929995294220098	0.4061807842757689	1.774607026744525	0.3658537659406049	1.0126779478482122	0.9043816523586773	-0.41871122448126435	1.0289186622739814	1.5556279593475912	-0.11514926775453183	1.5155009803650072	0.7064224750450918	1.130626463049783	0.9105737628058449	0.5449019341510997	1.8599709731006908	0.8408366110600679	0.2538150642040907	2.0258581187393516	2.224234444682312	0.7959364024408676	0.11067392353912689	1.8910262498316202	0.7461463260298331	0.3297937655586318	0.7399203571480192	1.4436137709015477	0.22187006674139143	0.8432237814953415
-1.2733288515270498	1.3511482820482423	0.7951300330215304	0.9002450853194052	-0.4179324873323324	0.013819490756641852	0.3254051199832943	0.15068683807087707	-0.3497619406034696	0.35071849538426286	1.0490574334380027	0.5997413686545174	0.7232322464784858	0.7798679968831357	0.6086013947552296	0.1720185361753121	1.0940181646687446	0.6578994873940588	-0.6040237229969648	1.9086779564020766	1.1694927066177667	0.05114699598140767	0.05503076747818685	1.6837508810220614	0.39633463521767215	-0.018686807754424266	0.35395599266782074	-1.0958718875068505	-0.02045452252264646	1.2579337538439408	1.045220742296233	1.6366276790175258	0.9933138198593153	1.022760079411889	1.2775088911900718	1.261717964083116	0.20628002943630347	0.6086306282532811	-0.5722503945751753	0.8694538481485086	1.5926158967576531	0.7035518613381407	-0.78129250985049	1.4931571680715947	1.2935064237108214	0.10630613472817481	-0.13673440102132942	1.2144235519250883	0.3164579541812584	0.1174196304849393
-2.5020268132756676	0.5173994980290697	0.2275187325198651	1.0019112212254164	-1.6004527597779783	-0.9263811483587282	0.2782147542153229	-1.0997558534994758	-0.31162346881916975	0.7278089329388833	1.2576171780694305	-0.300178568360129	0.5783209236304621	1.7509572453317932	0.8730825046266728	-1.6079641853744708	0.580951215223497	1.072608821642629	-2.050125158904113	1.467443097779039	0.13728927790955645	0.14847326680261502	-0.5638841935177665	0.7541754515478172	0.16207345436128912	-1.3240673819978415	-0.4680478691959972	-1.1688517033301744	-1.265267609267924	0.3768899442398799	1.7241097326976895	1.2869779246400648	0.6428227607119343	0.5869556546186275	0.911474049012271	1.4225918248319163	-1.4626183410459794	0.16665628845210342	-1.5393237175288512	-0.8095283614960914	0.45884664009578097	0.2214208641968164	-1.6115097550474495	0.6410464956534078	1.051260315717965	0.23678979510308598	-1.3043460257786001	0.28784350523627883	-0.4073089960941665	-1.113727205133821
-2.532842112199731	-0.5781633579344957	-0.14301077779430504	0.7995375123358618	-2.2275149206686002	-1.5532320263145454	0.4104321145592165	-1.7984444460768068	-0.15614911646020965	0.8440623783863526	1.4105048904933963	-1.0987670728336758	0.24913637756633075	2.303912887458206	0.8064377610219174	-2.7621334806812374	-0.17253481775959453	1.4006558706772205	-2.748318422328164	0.28044340806131013	-1.2253998091869565	0.24719762410386856	-1.3777221036375071	-0.3376925342538668	-0.19024129243598434	-2.247201718432411	-1.3375484255003098	-1.016128932642588	-2.212816738939895	-0.3035495229924662	1.4578099920897427	0.692749984579336	-0.09493744830920528	0.20902476830289773	0.25909178908172625	1.0010666189049007	-2.616741711732029	-0.15150243260167498	-2.386091206401454	-2.408553528359066	-0.6006534994924322	-0.28217538738928805	-2.183893361056178	-0.16766586029114802	0.41511618647056436	0.29515710295476105	-2.0972303830583203	-0.8117244242726741	-1.5626776616970106	-2.2921229594735433
-1.805797817477139	-0.9456873333070119	0.02021834502155805	0.6991357238953281	-2.070761018308003	-1.458900599019336	0.7306606699376066	-1.8112048470879527	0.07063935992695564	0.7900262077574689	1.1461961603000228	-1.1680815980264496	0.047408943744882366	1.9542469092322294	0.5579240930108975	-3.113962340348598	-0.5635784882078585	1.3237922369688229	-2.579617872014489	-0.9411466084573499	-1.906251702652894	0.3270211586348593	-2.0367383463340287	-0.6643265730449808	-0.39140569206594705	-2.3090118927883614	-1.8044089254956979	-1.1085927979110632	-2.6553083072281622	-0.22598601683841754	0.5772792820134793	0.2321183802561886	-0.48386760664531125	0.155047381917313	0.11524805305138607	0.3364641380149887	-3.0407926291447165	-0.21370587916734948	-2.798700530239962	-3.3737905271892807	-1.2947095273635076	-0.3772739409489911	-2.444680850827584	-0.47950515228108703	0.09461001011087605	-0.14239379217226567	-2.1651282715158033	-1.3788139100832486	-2.2880072291242044	-2.781736892453263
-1.123927117125031	-0.46715544251177704	0.2943209153937002	0.8608649885266941	-1.3849528102299757	-0.9415642832759918	1.0854859727502708	-1.5847110205315096	0.21268394583731326	0.7425843136768697	0.4685721346510368	-0.5766723577606693	0.08548415046387756	0.7510502816629558	0.5985344876157166	-2.9436581212691713	-0.2334891232629955	0.8307619936731578	-2.104504014702071	-1.5519293665585967	-1.6191764370112143	0.3819384139606596	-2.222748265172798	0.035641093504465066	-0.2492183268903843	-1.5474646252103161	-1.4670524159137466	-1.383284001982064	-2.738008467249211	0.3584370132239979	-0.07012977999593935	0.21993062820698264	-0.16415551344210622	0.30822112332122553	0.7225782973484761	-0.23193399839221487	-2.7226879168976432	-0.15904140005496634	-2.624830401195234	-3.5074417137857155	-1.7270348445650876	-0.04238327088774782	-2.3982383892716577	-0.30860860311215305	0.3630997413054897	-0.9468371861830938	-1.7268992857200494	-1.2245289606233805	-2.135920261352919	-2.415847790891636
-0.8008234758537512	0.04142177430280744	-0.024732270768201142	0.9637133038962056	-0.7028799516418027	-0.6491922757738647	1.2388393976638388	-1.5659035266450085	0.14427882634321262	0.8073905139783144	-0.17321134570395025	0.007677882117006635	0.22655869752089744	-0.5796893662209959	1.132067342704369	-2.5369785797539937	0.5315023332241344	0.31339059408280684	-1.8848479724079426	-1.4394268818386162	-1.0030494859761234	0.4211744313848992	-1.9136662271651939	1.0985963891179527	0.15640930040678194	-0.5348762323387293	-0.43208964934711713	-1.3520095441590927	-2.7094835041763066	0.6764263662315325	0.04446477381290873	0.6839264666559995	0.42149706353067673	0.33651634568306016	1.4419071866505768	-0.6098681337933548	-1.8896852125220498	-0.20035976551674806	-2.024427250786081	-3.0215060211746425	-2.072222932446878	0.3121373905834156	-2.0994988573245057	-0.10210479348408089	0.8168311033533735	-1.5076884182927366	-1.2448604568294985	-0.8132131725189033	-1.4843308986580928	-1.6437975604649215
-0.6143240279486112	-0.12292494773708536	-1.034820228972161	0.6118763599990605	-0.46035411644335367	-0.8281754077285087	1.0121178308387473	-1.7404448106986836	-0.007846015787269237	0.931078904238507	-0.3703560186964836	0.04403378478210035	0.28115294469619706	-1.1722848486574888	1.7315269279327852	-1.9796888420988363	1.0344344416306352	0.17886147868376676	-1.9064307293536946	-0.9363998275788374	-0.7913344261400811	0.39649726471166435	-1.3260338522666737	1.5650947159078052	0.5302819388259026	0.016573372583497965	0.5822353384650905	-0.7719538906152975	-2.6365323911521417	0.2511129283689414	0.6196787772986286	1.267808225123618	0.5602785058420969	0.08601980560460629	1.3955572087777852	-0.8815974333939123	-1.0590361036961018	-0.38208339772871874	-1.3480992936000475	-2.3192169044885	-2.2637854539402515	0.31641231805470776	-1.6631684337467811	-0.266158196916145	0.8820705773497481	-1.3743172580869991	-0.9211699717668071	-0.70715537563569	-0.988162999936358	-1.0538838852036954
-0.4138107328895803	-0.6834913488583753	-2.024485613925523	-0.15291598830359435	-0.6845875519018897	-1.0420716723400045	0.3827129180742927	-1.7337478261433663	0.08189977907172435	0.9807808086438865	-0.2326614088087783	-0.3351886186951311	0.21173453381242568	-0.8417895744423772	1.6965564857716933	-1.3136628596006894	0.7676381987455823	0.4125410901208231	-1.7107815472392804	-0.39630736676645184	-0.9815420364544767	0.17933092953277974	-0.653866836495089	1.0093225457285706	0.6542780932234832	-0.18370678319316616	0.7716582958426792	0.008760211476268065	-2.36254962963507	-0.6394753993462647	0.8876867441748206	1.4336660083316595	0.1089374604386084	-0.25592170971552425	0.3930167593716468	-1.103339059574811	-0.7466651106124861	-0.5416226040568819	-0.8241264109278601	-1.6987618374588507	-2.066991640788198	0.04409140236949686	-1.1747109907329154	-0.7641016175359029	0.46182648095407314	-0.7591967953983404	-0.5714047367537977	-0.9862404048697418	-0.7617422338620106	-0.7456618014843308
-0.4357591798660991	-0.7510621652882926	-2.217717707705188	-0.8744535265317626	-0.9834370750769231	-0.6928650940389055	-0.5025535685754797	-1.2808936822743642	0.5683617314159811	0.8977477713479739	-0.25670733346552227	-0.5367917866862156	0.14499363434153328	-0.29380473353057135	0.7907070965983668	-0.6999244927252164	-0.19987719198586587	0.6036793624295518	-1.0169224468591058	0.07048641034452278	-0.9554465452256036	-0.294008836675779	0.05969456947310402	-0.20741238856533192	0.6006733747512268	-0.7593794225034655	-0.030953695077666075	0.4620894408699892	-1.7160582489119125	-1.3000948139719202	0.4554358813849335	0.9090481507295719	-0.36798988510950237	-0.4000766297343642	-0.8738699978641988	-1.2058034779768934	-0.9554249827790737	-0.5009227453272325	-0.36957765104757107	-1.209769010628885	-1.4128621032734694	-0.14060287841774913	-0.5778142046932154	-1.193912803895045	-0.005009254336970627	-0.319008200086361	0.03895558764269011	-1.2578552657319402	-0.29894817641726434	-0.25902207362462437
-0.8904872229562619	0.03981068307858834	-1.5791125293828208	-1.1747423079886417	-0.9023871876169032	0.24232262751065448	-1.3698702882817793	-0.5249658304470335	1.187655714255897	0.7434365030191338	-0.6996526813955001	-0.19752172287810268	0.2109413187026445	-0.36042117581850974	-0.46725086395470694	-0.31237851183099447	-1.3238494856682657	0.4120248102964797	-0.09497058995588159	0.4975469697773659	-0.3243816381324063	-0.8301242512594795	0.7830260859038298	-1.3465772648245233	0.6094331689683026	-1.0222396550815873	-1.1819183285751464	0.47988574784149957	-0.7400976660444263	-1.315357248255348	-0.28983737945419413	-0.014806699829591694	-0.2942519887173978	-0.2979546781347696	-1.5540509897209736	-1.066272660913001	-1.0753189886974093	-0.27800454686564785	0.26822451084593507	-0.7353233488534492	-0.5628813157561683	-0.08193844529876929	0.2633453959549624	-1.2035963317080396	-0.08822599911522638	-0.4254862603730843	0.8241523921222843	-1.1300521404994721	0.7904679199809003	0.8150338645742279
-1.444976328870084	1.01469433634708	-0.7604254441667478	-1.08371293823321	-0.3764134442669757	1.0910498713171835	-1.89768558954343	0.13576261441174567	1.4917559589639888	0.5938952391751925	-1.193878495039551	0.4216459336859029	0.3861737485895397	-1.025466047417165	-1.3021894613087328	-0.12474403459407288	-1.989600541954792	-0.05728609835634892	0.5024930634824334	0.8386005959004004	0.5463528609478725	-1.027420216749688	1.3105945868954225	-1.8578869696499944	0.7616193135736701	-0.6385764015540961	-1.8217433831988767	0.38046534504430946	0.27362640249267856	-0.8713708581691754	-0.6293591268857802	-0.7096659271414955	0.24881738027907757	-0.18382164073461077	-1.4550191697238832	-0.641782451147232	-0.5045429360358178	-0.0936292937520854	1.1773031549617754	-0.1824176273797397	0.10033697245264417	-0.035757150901618906	1.3183798794375217	-0.7843672930156104	0.15011582293809178	-0.7371814569025722	1.3903309772389718	-0.5655591412146824	2.152877328408969	2.2069479491725272
-1.4091417546714518	1.1804332535425694	-0.3424748196400695	-0.8564003431380743	0.18103898375498748	1.1269347803608172	-1.8548116133403367	0.4307424541346557	1.3166781062192527	0.4304707046971217	-1.1009369666531479	0.7262751203370247	0.49472972448136243	-1.3861248462234108	-1.4156742359740575	0.07693156128339614	-1.8823916168832773	-0.388992561726586	0.5049166713446539	0.9346586115654896	0.9209933670235009	-0.6384037455192028	1.3287648002787003	-1.6454002274432746	0.8456519030151878	0.05652003929926493	-1.6303999272134175	0.37240830838444255	0.9653197584474446	-0.46878593968160187	-0.2925059774533106	-0.8193733122852368	0.650756432910367	-0.2806400905487302	-1.0891668991875807	-0.043890671656413104	0.6103204144785394	-0.1609858575175764	2.096732873346144	0.39562902407853334	0.4120170379575905	-0.3235253255720683	2.246029216201547	-0.2106091342368575	0.27532436304122715	-0.5887603550757777	1.3909576779693131	0.16632655270097246	2.941383855225532	3.0663161289809384
-0.5001997168833763	0.3225079589412663	-0.3120164977127528	-0.61680148508612	0.30846406447591634	0.29787394796336103	-1.2682113423257808	0.42295408206927737	0.9075226702235241	0.17278129328767342	-0.2521997797385859	0.3976224139702221	0.3714722983092418	-0.7073971745688552	-1.1464849714460503	0.43716371539310933	-1.1285204585370727	-0.3273051260779679	0.1609686341117941	0.6926602372393384	0.486371119383619	0.10252202838299213	0.7292314779945069	-0.9909817778121118	0.6062026873500788	0.4421395469200959	-0.967547257841239	0.26112095183081785	1.15052298391118	-0.42473609290170183	0.29165601563621585	-0.6202692011250105	0.48235830989771994	-0.5271693608418566	-1.0019224628456858	0.5023602425714934	1.4253470678123332	-0.46688129295877867	2.5800079644531015	0.8332477052233186	0.5194141997777135	-0.8899813579595669	2.607321399443373	0.20604401270969488	0.018224721221875965	0.199333811590355	0.8437629458564349	0.7184040986603271	2.644728241586621	2.7513063717276975
0.747379611157578	-0.7776908846732511	-0.28669283900180215	-0.32165868751028415	0.019998211613546722	-0.697206854803007	-0.47556752248673784	0.37998787415789825	0.5656883978383558	-0.1905648512621318	0.7609323810579897	-0.3196853447367022	0.0447764045070146	0.6004911318018761	-0.942755057507392	0.8560058783473822	-0.17925192677144375	-0.03276479579265788	-0.048362907220522645	0.23450876428703352	-0.3453759561543211	0.6130841479345511	-0.16343574510893594	-0.3168146764947342	0.10128814775137072	0.2844172927731658	-0.3347707770147008	-0.18014190893756027	0.9476426087229984	-0.6549125434717117	0.5083433968550763	-0.6932379534588402	-0.06590953109918975	-0.6445159711444882	-1.2042580910870813	0.8088283672301296	1.2978000511286403	-0.7627007779876637	2.364975245998393	0.9976468403753151	0.6632586321318992	-1.3272559338109056	2.2901247028643046	0.29822033868824094	-0.4118787718243588	1.0128763871301028	0.12802910591594216	0.8163196275140032	1.5461892746992165	1.499641090161888
1.4707855385074255	-1.1843354449693166	-0.038532356187019084	-0.006088081655019945	-0.1905556333390202	-1.0284648416322695	0.06868215229314763	0.4932009642183816	0.31744419198734347	-0.5438835129944948	1.1187475746429618	-0.8744966103512294	-0.24417685853230675	1.2925130516784271	-0.8247046891142695	1.1227290308171591	0.49231073910398854	0.14743782086215038	0.14408853537028724	-0.1679050802932459	-0.8775545156025659	0.5123029007626828	-0.75163097437688	0.07555549144183853	-0.2733543504453842	-0.052983590562618296	0.14644020289792942	-0.7142132297916628	0.7002357572601685	-0.8381192784260098	0.22327740744015892	-1.2326166985776863	-0.45622613937189044	-0.4557695174871274	-1.298015908444206	0.8863301089580264	0.5271839051962579	-0.7774968207731604	1.6120772290666854	0.9185132040154701	0.919803828686563	-1.318480936979764	1.680607724419079	0.10517063268599856	-0.5775391636813857	1.0533035203666647	-0.28644405366597914	0.37257645041352516	0.36714990883414683	0.2673419553197652
1.32061705592417	-0.7065514429137257	0.3641464145725809	0.1455135254578272	0.07022938018885616	-0.43184351726944986	0.13909344508644542	0.7178193530330117	0.043391225751094484	-0.7318299369073684	0.5864823132810045	-0.8828775480740678	-0.24442145953180744	0.6517456993083706	-0.4732039104838368	1.1765703574393807	0.7028579212734644	0.0948155968771787	0.6294557711720994	-0.30455057226260196	-0.7529703200279716	0.01482650077498967	-0.6268626288911425	0.18564813696459787	-0.17190526441390777	-0.09308498125200002	0.647279553491603	-0.7825063059986753	0.735315236679638	-0.7185098943260241	-0.13653533975714818	-1.7825170987578005	-0.37983429120385503	-0.08570749746913577	-1.0235364905045186	0.9468347057670915	0.03145647115717114	-0.44975151675568115	0.7910947303144064	0.7872008163608124	1.164070526766512	-0.9370273313426406	1.3213705742146924	-0.13857854695855087	-0.30665174221013847	0.2453460477735175	-0.1434716876827018	-0.3564691551314264	-0.4067795455159994	-0.11471645053014942
0.7053325174570423	0.07353467409113426	0.8103009550446527	0.06500772804001193	0.5877630905171942	0.633694934535359	-0.07543606961257181	0.8455711111756709	-0.1793886439202233	-0.6865038748511455	-0.2605686601018571	-0.3800044964317436	0.04146759194599303	-0.6267504187512368	0.21476058311776508	1.1496444718729872	0.6341207604820184	0.023304497465524047	1.1076577476005758	-0.17718110789292107	-0.14306564178376754	-0.2980162630306057	0.086839208689358	0.2670497636269038	0.31139115317648963	0.1665109670158752	1.1531225648617167	-0.18885593772878004	1.1148061104614881	-0.29065067637497954	-0.12550969390028832	-1.7398946965101145	0.009384548484041987	0.1795491548302411	-0.5344816271296898	1.1708663703968714	0.298847711697447	0.0392645095740441	0.3095284001635662	0.8070257468412759	1.225685734663969	-0.47304768395792857	1.3594923981277978	-0.12614915308916197	0.1318277334011852	-0.5783038619852618	0.4452162788397452	-0.7777694629032088	-0.7794491307497871	0.36750036699234095
0.24783801130402566	0.5006786661276547	1.2797009444984981	-0.0020356203419606192	0.7522060902086776	1.4274696013523738	-0.16525978684408082	0.7226910863142991	-0.10571381063575078	-0.4633348129846261	-0.6370984047989917	0.2798407949792268	0.3076022125957029	-1.1103990244914543	0.8276810037413151	1.147630055107121	0.5822559264524735	0.16692924080905078	1.3521677075632805	0.03555697952660733	0.5266564173075261	-0.10724703085589861	0.8460838773021134	0.5208632126383593	0.6960276624916558	0.28930393247688624	1.3087952027343754	0.5692196250334817	1.5730297554191859	0.21361987593405557	0.20879393577834024	-1.0663136100920936	0.3347780934545094	0.1992963291988078	-0.1431592906439159	1.4344671451231985	0.8562725305171464	0.4474933948404467	0.2049612817542129	1.0088457749521849	1.0254674891546673	-0.08823540324961959	1.3756618045697564	0.26575174473172364	0.32898205663646324	-0.4890634172356213	1.063554844307021	-0.3696875975839304	-0.9590816097561274	1.0038621175920464
0.1792006357979193	0.41360124962795797	1.6604062292118595	0.24615159004828527	0.30591109931501276	1.5201304642849602	0.08632070718215656	0.4317679673707824	0.24049211804151932	-0.18801398358662988	-0.3212551409782029	0.7020574571744916	0.21305287564745373	-0.17193968970808113	0.7947343982445937	1.08204906482959	0.6204956880690129	0.44497260290938706	1.3236185175422202	0.14331643961438711	0.913328792268167	0.3201683535947051	1.1598998367060838	0.8007725030154278	0.5792110112107608	0.024779284098275792	0.8530532287986909	0.8290599222585396	1.7214731546178865	0.49413599403565667	0.4111607852387356	-0.37553117457407836	0.32882005049690244	0.10286689046154852	0.057199142955480974	1.3330551962913813	0.8964108884361087	0.6748678513038442	0.1717655488440067	1.2072294022365162	0.5847049302951213	0.23565043106905578	0.8227365296572327	0.7882705481644723	0.14324299016877237	0.5646696225405685	1.2570370718993593	0.7637255440118232	-1.0197962256281552	1.065133932428202
0.3319786107147881	0.07942905904162909	1.6506410865892749	0.7098793661492839	-0.25749881704117894	1.0518276831880373	0.486478410039048	0.2762745897687759	0.36845539337777605	-0.0007299381898615535	0.207446390551966	0.692542449669459	-0.2657129360667884	1.31956627340297	6.510766745812439e-05	0.7998895695543475	0.5462693909342216	0.5148402560719157	1.1292658138099654	0.0917278142411965	0.8895782967359983	0.4782431473642725	0.9749423537483365	0.702894666409857	0.021956029266485502	-0.26867120757385543	0.08725358316067335	0.5390940876264181	1.379300261346694	0.4074660334633608	0.15536089414503415	-0.2775277954797474	-0.05462673920850975	0.11001139275971143	0.21788348780885103	0.5820220929768205	0.2978372276471443	0.786254473208165	-0.10359414453525517	1.1682344662619237	-0.013457968876613411	0.46973928979064333	-0.3529659281024074	0.9820116979413949	-0.21819092481732724	1.6752917601613206	0.8678643376148876	1.8373549888184915	-0.8957774894656095	0.4108713476369789
0.5463626624923765	-0.20836509502069245	1.0651523603717263	0.8662966752894127	-0.18404954685266867	0.5154420935337186	0.6451949659843957	0.534146318518125	-0.1962448099916004	-0.017611003375213638	0.35011335401796273	0.34967693430205793	-0.7732122658524846	1.9283865026326386	-1.0406794720805195	0.3480584379913093	0.18220972555482376	0.1567275284680357	0.9305360703166374	-0.018758550869446344	0.5353693131478846	0.21711264159842847	0.6269432851726594	0.03272102561704681	-0.5400696107134798	0.011591919342432895	-0.2979532228675875	0.2957276431790819	0.7427465362380569	0.09376129384483342	-0.4011417153840951	-0.7284216948329222	-0.6836168297127332	0.2714029237042923	0.4495661219226018	-0.5840956011974989	-0.212449227709462	0.8592660257883259	-0.6123307695665622	0.8469614970973319	-0.6217570956530483	0.456933634056394	-1.5607047586009044	0.6323173271116597	-0.4658333761562828	1.8781443315495414	0.18176795149407876	2.06090303802543	-0.5815385585547654	-0.5013110042359981
0.8384301921545824	-0.3399290469134715	0.197248654566576	0.33597890490011006	0.6680972506624001	0.3073319645833636	0.3918420249890521	1.1532329679176012	-1.2439959084319665	-0.2602295190591882	0.005757164784388558	-0.02184595535351354	-0.9050758179742922	1.138923047488952	-1.6308724804257246	0.006185325096934554	-0.33097814396699543	-0.45446696634847406	0.8460058176703585	-0.046149141102672035	0.09880149355166028	-0.11912399649577414	0.4510436876885763	-0.8566204390141259	-0.7356438646272483	0.943349945993251	0.06395800156878462	0.5683817893014684	0.22053318776604103	-0.12778203112174938	-0.8129990029197643	-1.1189834030704982	-1.2825274072782447	0.4239895881830959	0.6492652977067969	-1.4948984296390355	0.047475635252636754	0.8548853380546817	-1.0190507522244057	0.4489624175037982	-1.032827657118101	0.15053670299743238	-2.064721910522474	0.03816749708012533	-0.49940149970675496	1.067355646079328	-0.29851277337821575	1.40130208370092	-0.2051883673389969	-1.0874446787427272
1.1548649962644806	-0.31003979081020644	-0.34790276292090394	-0.5964060267279846	1.5887351325572543	0.42934461318259887	-0.04928746690245988	1.6898064032584705	-1.9294140993260027	-0.5799502807219996	-0.42506479156006716	-0.13818294671100914	-0.5992698111096361	-0.23368723230569882	-1.4790185035510963	0.004316348232803845	-0.628740581862609	-0.8993234760335564	0.8656410421263285	0.04871956109175552	-0.12085914619006347	-0.1465571622178983	0.46824013710299744	-1.3122132803694972	-0.5685717727386926	1.8432039620238543	0.7811196416678586	1.0868584238831929	0.07436760578015417	-0.04193217485369216	-0.8172197636163584	-0.9620504433258213	-1.5042325521842526	0.3919880080429739	0.6516562845786307	-1.6126600265598823	0.8620090870371929	0.6712743731182479	-0.9946805020622581	0.22969994787884648	-1.0772185908212217	-0.18815862778347964	-1.6404437814206825	-0.2759448816377188	-0.4123234186489299	-0.016056292318549683	-0.3016872407287307	0.5659951516880747	0.09051754039401255	-1.0977655589731592
1.20184505987588	-0.13080454668407093	-0.280199779695076	-1.1839499654130046	1.726792652630449	0.5652824153145544	-0.3008777067876384	1.6369862438784943	-1.63235394369344	-0.7102258062610668	-0.5591324163125638	0.041530336813053695	-0.16902662686303	-1.0374587591474784	-0.846108921142911	0.2550836238302398	-0.5161909979415653	-0.9146132325367687	0.8435959080244706	0.1596866200588603	0.005273106625635807	0.09524017135622814	0.4463169445898753	-1.0184956017330877	-0.3147016267941793	1.9164962692707546	1.0963292359835553	1.1731395307937647	0.20808206033266233	0.26245273438321187	-0.5419786519319783	-0.3715073740622634	-1.1522972329008887	0.18690708052267663	0.46330694921722937	-1.023064283793857	1.3446564623716226	0.31128303016650405	-0.5549571953067787	0.2348523888452844	-0.7665207222102886	-0.20627444315353707	-0.740769286655263	-0.1322540446583468	-0.30852917871052615	-0.6079972273736566	-0.025411363742016052	0.19890034383194385	0.25454829019615777	-0.7118984131597359
[truncated: 72 more columns]
