# Supplementary material for: Diagnosis of autism spectrum disorder based on functional brain networks and machine learning
Source: Sci Rep. 2023 May 18;13:8072. doi: 10.1038/s41598-023-34650-6 (PMC10195805; doi:10.1038/s41598-023-34650-6)
Supplement: Supplementary file 1 — Supplementary Information. [file 41598_2023_34650_MOESM1_ESM.zip › matrices-bold-time-series/ASD/ASD133.csv]

-0.00031234055669097894	0.5282568132079627	0.12422779579121683	0.1944653872971934	0.30162444543943734	-0.13568367987476837	0.06813577321072002	0.27518508080514437	-0.387868496133355	0.4491195459825717	-0.10222690847514855	0.22442944428425024	-0.407225228214729	-0.30314533053393355	0.17133853783526737	-0.29200262393465504	0.14493794076724267	-0.4887264321619525	-0.3808366693663845	0.6591622550358434	-0.2871367764687045	0.5673319236241422	-0.16480325699503096	-0.1372136325820802	-0.2250566920413603	-0.27972801359337135	-0.4005508788495178	0.12589827340620682	-0.3319830398540069	0.0893907419288384	0.2503715199425121	0.1243162074660838	-0.2588861716941354	0.257685060469574	-0.4014397275563199	0.8093459166240226	0.40632281293300127	0.10924262494043992	-0.053792329374512414	-0.35814963184934656	0.08463344982527753	-0.39518625820245634	-0.07933458723493408	-0.653613689040444	0.5149023503787606	0.0	-0.16596250612141766	-0.2838216633712416	0.14047918611753243	-0.06148160986062113
0.0586264923038017	0.18916135971288942	0.6305410482520099	0.7413325646065345	0.5982244817142157	0.7054957829812709	0.4485536232182859	0.4458445439889093	-0.035772067387836726	0.8512681027793098	-0.010203487941218694	0.5411813597994868	-0.009488339419034448	-0.3157045943679724	0.5587208719739064	-0.37185245478495454	0.6476674578890009	-0.22032148222328232	-0.14114240867689898	1.1706476895304863	-0.001096108957613619	0.9520142394954896	0.19555727391192101	0.6370946720641826	0.16369884753364664	0.14292597483617173	0.22630636962521325	0.6108899298402581	-0.15319104096501365	0.362128811208323	1.1980411839348801	0.7790683388813304	0.42725982959434095	1.3832928034437804	0.2172745739957506	1.338716858819748	0.26406174264438576	0.9785591396499258	0.0790411164869504	-0.28783574957384206	0.19367420305295904	-0.49686846352249275	0.13415127152863743	-0.38498501130068186	0.8682634963160395	0.0	0.16819814933044283	0.11376324422069185	0.16236419928913878	0.09896529190389633
0.24588195077701308	-0.4560930830678649	0.6264093196013374	1.0588193933080046	0.5863001021493547	1.3056397472405872	0.581010699620421	0.3808158010684862	0.5504655879443415	0.8240355558269055	0.33220676817507494	0.5276983406247079	0.47514969156210723	-0.2336944315705306	0.6504069615681484	-0.357311324383288	0.5509768728472899	0.37079267673824334	0.1737202253166736	1.3490235531127968	0.1279927874009184	0.8862595531282751	0.5052024375446508	1.1460163398696162	0.48651152559173094	0.5730958947439381	0.8357354869177718	0.7922612879325721	0.032075424791075065	0.4122510523402013	1.6419458260669886	0.8601961576951364	1.156846586711484	2.2482122916123157	0.5698042453437885	0.9735940673284503	0.02767166639059512	1.5830019211320838	0.20762283124261782	-0.05625206165395819	0.06671743437992247	-0.6540712689166921	0.3127831378396921	0.20015058963634078	0.6936673387574813	0.0	0.17482864979417873	0.4134526799859237	0.10299296857522498	0.020165215605206004
0.5224208467371528	-0.6450797557141247	0.20454938301572695	0.9976686828716088	0.4199710886534405	1.1686590844566545	0.3842731033637734	0.22188453208021594	1.089813960052388	0.31793007640804877	0.8200867399803599	0.2905364072910913	0.6639647015682377	-0.021634390601390663	0.3788975631305441	-0.25177620037018034	-0.022939564482978465	1.0098790746810689	0.22677415445161533	1.0023794007978903	0.14832753591941095	0.444496577087988	0.7479276372222035	0.8902442301444371	0.4745776176358502	0.8193768106703715	0.7692709510774757	0.49076950218558274	-0.00336192154734875	0.33550071983528645	1.2778486871947767	0.36817607436581185	1.4034653917963074	2.170889802802631	0.22037136288810144	0.256401373104409	0.03928289275900707	1.4229340480035295	0.29231668653691445	0.22525990135171195	-0.03848165608397301	-0.4928437178321715	0.2624838898744167	0.8212106703878991	0.2300297507203354	0.0	-0.18346227641278126	0.6747660173735365	0.16812319468195486	-0.28928732505563604
0.6676236889720454	-0.08196432808216138	-0.2532908032701336	0.5466794420542099	0.33507375889734403	0.40703666209717715	-0.010806917738926775	0.1538398453063263	1.1941590954315395	-0.43065134261577687	1.0859692464021986	0.06697879146376581	0.3663500994415729	0.17349399165107934	-0.023237547008242446	-0.07638642411383816	-0.4321541802300637	1.269550495945505	0.039562392204048856	0.1505082588979621	0.2678683676555796	-0.18658674100611994	0.838573750019036	0.016080961652060362	0.16722068099437562	0.7921666198669459	-0.04092908110040471	-0.1108283930234754	-0.19546013564942685	0.3022710602953425	0.476569983317296	-0.1608000830159843	0.8766097264853461	1.008302325555808	-0.5759682043585397	0.06236480078237079	0.2799883950796631	0.49209989930398396	0.3318185742753628	0.40607221196993193	0.08630356658595913	0.27012190185487045	0.030689378873230654	1.1341627750822585	-0.0341504864006454	0.0	-0.5161650567183815	1.0582238430374835	0.3691055423377028	-0.4812151575391436
0.5214726529919812	0.6277085407043566	-0.5546685934115914	-0.134599699033272	0.35896222801272637	-0.38667851770840406	-0.38020953190463175	0.2146742626319808	0.6329438215751987	-1.0183676865382836	0.7845678693823345	-0.14606459605054758	-0.2057001986257997	0.0747470041868728	-0.27264354962233245	0.1265207389448473	-0.28511949185903485	0.8725779114248793	-0.09238930420299726	-0.8330109276747536	0.4807143810659229	-0.8152264807327776	0.6534159081877949	-0.8173083420648031	-0.194150959042885	0.5342560521069252	-0.9695210565448085	-0.5964064002711019	-0.2990756889919214	0.28461052043515833	-0.16077994727536843	-0.325797116143908	-0.14586021098520782	-0.6261185386620639	-1.1084044422650425	0.5278308647661083	0.42177265428909666	-0.6517759708895722	0.3238306792542875	0.3365846604159031	0.28008353761830995	1.2655994543603661	-0.1577548615062465	1.0011390091315093	0.030490658247537838	0.0	-0.40190082788400644	1.4307297489656778	0.4700255919754486	-0.17561085626840814
0.20162644879297384	0.6377524674146209	-0.7964781451314388	-0.7117921490651838	0.30639669348529847	-0.6808175661500829	-0.5669610627656424	0.28322785951825585	-0.3617294028319003	-1.1383525929126814	-0.000982108984788368	-0.565295778550495	-0.5925975957887508	-0.3585198611370897	-0.32062568889891974	0.2916305392937102	0.11755339370331164	0.03986362763885686	-0.037087495371247545	-1.3564905349718526	0.4733318499247442	-1.228163721376167	0.2403192062530223	-1.0733572545593384	-0.44954894988102845	0.21507367135782365	-1.3090079766670593	-0.6325528163637749	-0.22132131370629654	0.08837103431905569	-0.39115678459051884	-0.3046513939180205	-0.9476729914137655	-1.7709978287324317	-0.9050388267449807	0.8763957096929603	0.27387824713041004	-1.3042442275244752	0.23837292365614696	-0.021261854248792608	0.1914992391488546	1.614430655154839	-0.18019759846056127	0.5625795555288223	0.03949276581097916	0.0	0.1554051706382616	1.329134374904698	0.26818333609547645	0.5819165334451502
0.010371524975575547	-0.12330259789436814	-1.006145087010304	-0.8552523312455396	0.07441521632300234	-0.397723723645409	-0.5610836250236882	0.23739319759896796	-1.1155280554977236	-0.7889407964027316	-0.6870545342009449	-1.1798569448898555	-0.4652585357924783	-0.6753607931369622	-0.3605472588642103	0.35039159170379147	0.19812724741355192	-0.5463104456508177	-0.009413664344264988	-1.086029313931054	0.005587718268476257	-1.2282425031773179	-0.08405448658136812	-0.8054934778328896	-0.5932441185884109	0.06950704620012141	-0.9098734016598513	-0.1770407794161909	-0.12436648751571652	-0.3420718041753783	-0.3983538282271714	-0.5273348040815415	-0.9498684311801839	-1.864886445705216	-0.14751501305188838	0.3701703336562361	0.009316082193670538	-1.1728645000695495	0.05730133918052046	-0.48905123000642087	-0.24855095734336605	0.8137161343458146	-0.15386714852377437	0.08683744052729156	-0.3696144954785385	0.0	0.6991143103319513	0.4696195495831629	-0.14346809751376283	1.224817041191106
0.11243741288593709	-0.8172043173855633	-0.8853977008772239	-0.5458219323609009	-0.1475032352811688	0.14412746371286556	-0.4612672384775219	0.08806733688177483	-1.0060654937424531	-0.2359446447002737	-0.6419155580482465	-1.5202209577219248	0.11774919615467022	-0.2580833466380356	-0.5711931713942374	0.2611907567734079	-0.18175688532076367	-0.306389303422483	-0.24412700771442228	-0.32835297089475846	-0.6843008645356468	-0.7908424077846203	0.0128797590245218	-0.4937549075249713	-0.5980491630706185	0.24196630368922292	-0.19510820313389798	0.5511192340149902	-0.16409564189549958	-0.7680121203473529	-0.37967135444500244	-1.0277210132739991	-0.24753516373796872	-1.1633077850412696	0.5604831632601324	-0.7597701940339896	-0.11756437531878751	-0.5728213873556145	-0.17785658419151726	-0.7549593343305522	-0.6849676625997712	-0.598203373751066	-0.25425117023069255	-0.21447889988819713	-0.9798479707294456	0.0	0.7503488193340211	-0.7595590019604562	-0.47228757630346424	1.1392029523139273
0.35523660612464875	-0.6379150459371364	-0.10078476414028271	-0.1574917633306407	-0.05282867084061048	0.5626474174136724	-0.35457358902446934	-0.04588421945597393	-0.043495171992802485	0.2462683945056417	0.21914368392403397	-1.071888545535854	0.7834925164991645	0.9592749736262748	-0.8989855628387904	0.033982924548516785	-0.5985182217548896	0.6320393973553499	-0.6018683855928866	0.19973197722469524	-1.0013759233968937	-0.1344430990767565	0.4905574942596919	-0.47241504092912384	-0.3248869331746268	0.6248981142608354	0.3656765628982188	1.232181059484289	-0.23122552568170388	-0.8798779767111852	-0.2608806243516827	-1.3327416582095026	0.44076329224315813	-0.4148187953703121	0.7442719217479723	-1.5179566915124536	-0.13050526949354965	-0.0817910080989643	-0.3891462468482147	-0.6479285631376905	-0.7453287861896456	-1.461003271667549	-0.4470504545832854	-0.2615179410581801	-1.154094195103286	0.0	0.26001180469913937	-1.4996601717661926	-0.5608502089250348	0.2943835744645587
0.446567688853241	0.2802115106382849	1.168353032402319	-0.103553418919526	0.40274067427753174	0.6761271030619393	-0.210029785679808	-0.055938189419095306	1.0653986650978389	0.605255035155392	1.3046733925494647	0.0826872892523029	1.1533451128329748	2.1847800036541076	-1.1040293641150327	-0.254713121720768	-0.6299928130195971	1.470674028868205	-0.6637099911630022	0.10281338234853109	-0.5757389246729332	0.45589113435461553	0.8906945877726414	-0.5787688390649282	0.2876628784112601	0.8878817747931543	0.6850853939928541	1.5877250705386268	-0.07002793550193506	-0.6191280849499369	0.10710749089395394	-1.0481110116672456	0.44030951588701295	-0.11835742820146707	0.3810537432117747	-1.2314398937229034	-0.2365828963206794	0.0038392957820888645	-0.5286147506263014	-0.32070652812973793	-0.4892520942244592	-1.1370678438769357	-0.48841421266523183	-0.10488417579509644	-0.5558920379412852	0.0	-0.35125110705248497	-1.2241510774077229	-0.5309451628396774	-0.6407250843816623
0.2823638916303299	1.0476617071577838	2.127675842857439	-0.36442147885892096	0.8790268996649369	0.545634390079993	0.09673598351778424	0.08673163083421331	1.5031912121728381	0.9822427763416364	1.8467024018576204	1.2024269612209426	1.109242992224607	2.382645913367913	-0.983173796392774	-0.4734351558531605	-0.33483623596783385	1.475364597291288	-0.23689393801474992	-0.2510040706307736	0.3333384088007472	0.8663419677465823	0.7735954261797696	-0.37894515453242766	1.0042514968964502	0.7475196334157613	0.9665216290228238	1.4724132318323127	0.3517822870137788	-0.19077712205234976	0.6005000818559222	-0.38861920869750116	-0.21604681056171218	-0.1283956710655788	-0.18895284601689205	-0.25286460370783614	-0.42230244697755337	-0.12194023715863525	-0.5923614075044166	-0.09375156086104912	-0.31327983882387644	-0.12711267424706985	-0.2228043489708656	0.07815454007509676	0.44104503198499045	0.0	-0.58080830778284	-0.2881374189541881	-0.5617275087210611	-0.8971560188605718
0.044959927117789976	1.024382884936274	1.965712391166042	-0.4681760060389971	0.9597595373631244	0.3581198349865532	0.6080234119124507	0.3420738949690699	1.0236771905783681	1.4625448368884006	1.532420974681539	1.562556332577897	0.8127548183102854	1.280704939517138	-0.5245926476126228	-0.5037685271829876	-0.06449694721039735	0.6662119754216279	0.3582433211135973	-0.15992104440238944	1.0584051501107095	1.1377108821318955	0.17956268093339556	0.29806884594121974	1.3999371109217236	0.23485528824601207	1.3038298986378598	0.9381704222679309	0.7035064626886949	0.2134374649039954	0.8456566627188586	0.04533918868892192	-0.8193272354132526	0.007540062604715241	-0.5450936929160187	0.4706652231187422	-0.37729381636192877	-0.07988187850256094	-0.5728176433507246	-0.10912613688287286	-0.42188850757311724	0.5301736845442828	0.16939022997278927	0.03398650923976639	1.1442058451548829	0.0	-0.28628737628958584	0.4145945336935493	-0.6165049379658769	-0.3560803369073266
-0.023812450479074276	0.42733139046306384	0.6088235741831135	-0.027144458205740872	0.5581496969114544	0.26102686526255064	1.1265692334555168	0.6175146481994132	0.07067125404389298	1.8821096926859058	0.6525729479134822	1.1177054214457747	0.5017113364909128	-0.32006054127613115	0.11254100727400727	-0.34344094634752875	0.05455180809838857	-0.28001184526517364	0.6009579764792448	0.5341665083950445	1.111591537589071	1.2226629932729844	-0.42182912049028265	1.0993138565477174	1.240073405551577	-0.33901454883712834	1.4857612663087034	0.23122049995655317	0.6031067758792257	0.5796138226478136	0.6168619223457382	-0.013959296331145721	-0.7198920743716328	0.41882471390087395	-0.4193872120476097	0.3882939501416673	0.054978779198145374	0.23740017860819695	-0.4474140540332789	-0.20769417565801668	-0.5485471188466441	0.37095162682052674	0.2917877028912574	-0.3902909039195905	1.2402885911767592	0.0	0.20739733469988247	0.3363793598047681	-0.5004087714519958	0.3383716406531089
0.11147641711302363	-0.09321862221869366	-1.1284805306957455	0.7623536785936241	-0.020686086885966532	0.23952893655221646	1.3030878469536182	0.7650613708982408	-0.7080480926596942	1.915799702211065	-0.2896674058709755	0.4142375409609686	0.2701573301398445	-1.3277483243829795	0.6985747517127915	-0.14073350552142153	0.23229040232990653	-0.7822174603456854	0.3285160872216763	1.1637278354354208	0.5267366547905085	0.9080703832417966	-0.6420931841791321	1.4437425785097435	0.7013582138634807	-0.6947208603455932	1.2179442469169581	-0.33486800578848647	0.04662554856917406	0.9188161242400488	0.10718947820236192	-0.18565375433091236	-0.012507083330356106	0.7461636440270397	0.1765844872741143	-0.21209590207207182	0.5038121844044734	0.562791467496975	-0.24483217083482992	-0.17953620430908315	-0.29767918970548435	-0.11901625267871235	-0.07248329928589978	-1.0337255800388823	0.9780563934232114	0.0	0.4104983879384224	-0.24724699111766976	-0.17350746193469005	0.45416013168789654
0.2774530519453191	-0.2499481682187372	-2.161962451832145	1.2790109247306094	-0.3947115066699506	0.13062804273284037	0.9623594018436499	0.6335040807980161	-0.9832453159237736	1.3749091442687882	-0.9995067867834191	-0.06715099251034234	0.028820897238369645	-1.391784609974846	1.012332383726381	-0.0764271816896194	0.6057049792120379	-0.8939756479107109	-0.10655720703021326	0.9615590235644151	-0.2922618162432522	0.10982757919049227	-0.5423383751567484	1.08245681210889	0.17353348689396536	-0.8156481186490225	0.48823272798105655	-0.5693365382874207	-0.5368399059748434	1.0784719979627908	-0.2633416328863231	0.0728117539100139	0.569288778608719	0.6149861414841313	0.9345499192498936	-0.6583060505398542	0.3944773441933383	0.5938981945355746	-0.07645075245926185	-0.049018042903540116	0.3255786252907804	-0.1935043837349156	-0.699270282341744	-1.4252682522393734	0.7165609754381846	0.0	0.10794981679041037	-0.6265921291097644	0.12738966018701198	-0.06603224663746882
0.314226589790883	-0.2771700373374426	-1.9490418493224884	1.1548550613292337	-0.4260976883538539	-0.19584860926131828	0.3429137014823804	0.2068151604959733	-0.8247329638688811	0.41445586573305865	-1.416787333494713	-0.31189729392808047	-0.3367894308082857	-1.0496798069795426	0.9213104915260397	-0.1730041675822255	0.9390418187515874	-1.0554690133975566	-0.23441849970489584	-0.010737561106959049	-0.9223850537188564	-0.8055444108889951	-0.44984498357424985	0.35965358604603737	-0.11627388308392805	-0.8399581030332254	-0.3328141088291893	-0.49427729465069314	-0.6748363762035281	0.8677453412331968	-0.2567703456495455	0.7765723219844365	0.448867295449087	0.13672494355989367	1.4094279026203638	-0.5924397118483762	-0.31798283252215925	0.35337008905152534	-0.02568990776606972	-0.0013888158730349768	0.8783867374238888	0.3022453537842872	-1.077059493462716	-1.1228477146254745	0.49722601491471097	0.0	-0.44121871862561385	-0.4051071893130827	0.16792236185079704	-0.5690378594156387
0.2287988584072183	-0.38764764182889133	-0.7955231728531701	0.6854256660856577	-0.2410791050418137	-0.6360203178340387	-0.06149280548580573	-0.29853347548843717	-0.4501645548639692	-0.5603193203015023	-1.4899371128293515	-0.5179201564194781	-0.7839111625910471	-0.9072907078005892	0.49629822578588545	-0.2409610787273532	0.8994980425692368	-1.4443165514567857	0.06328900271601695	-0.8495685500296225	-1.1151050740290835	-1.17443608053782	-0.5065087158941625	-0.09477845686739077	-0.2311536344123591	-0.7917977251168596	-0.76505495639044	-0.2577364267943359	-0.27129076610713776	0.3728849823940112	0.028113588305785735	1.3662189837240322	-0.17230687972833444	-0.19299654878323708	1.3373599037845931	-0.16844035060040444	-0.9387841055141846	0.14419433019459432	-0.001498964518330382	-0.051372757958025414	0.9840227028297357	0.8773166757544953	-0.8343726634274713	-0.13922722952650132	0.16513389086375319	0.0	-0.7189110027286759	0.20684322285052914	0.050506365036564686	-0.4086111959798862
0.11828421579995446	-0.3860466668343528	0.5099595527158941	0.4766286874267194	-0.029124730266929993	-0.870092642351958	0.05044872437732771	-0.5424822939386647	-0.05439458299248417	-1.1919775475399725	-1.1274179822264356	-0.6678649692982811	-1.1016299046459093	-0.9117664675492878	0.05268380868006216	-0.06406714067705743	0.5386081193021715	-1.7509410639652259	0.5138757885050542	-0.7753468838615437	-0.8218849753282009	-0.6226644016555386	-0.5373360565165194	0.05034544613147096	-0.3233114127852371	-0.5383932757045111	-0.6032943795411283	0.013243483362569475	0.35483555338897144	-0.009041689889001652	0.3533769909258467	1.344492171091495	-0.5479662028351381	-0.06250632311041804	0.8619310927517111	0.2779458486674767	-0.7270843631252829	0.17607065759907	0.21081324640984422	0.05641514953229818	0.7382035269602439	1.0392123875132304	-0.03867790862737143	0.9773115716209505	-0.22603811832072504	0.0	-0.4011271962990848	0.7397899077629231	0.1340145175140562	0.38084720918301707
0.012488177258001639	0.004019335034495572	1.3213672862251193	0.7384847981051409	0.09743811658022883	-0.6483685035464817	0.5180180433533599	-0.3450066344831088	0.16634948743264763	-1.384451937797026	-0.4158254486947433	-0.5544721147309057	-1.0931085005047343	-0.5909475046993553	-0.03303429422416353	0.3487491130785898	0.2763299039766714	-1.6081453386033304	0.7925049151711654	0.03546955478878019	-0.21475883809569735	0.5405722848899268	-0.3618581062664358	0.529709405750372	-0.4159490940581967	-0.04558259368871539	-0.06931988300182863	0.2532839371790322	0.7912300680717045	0.02796781033304443	0.566706313150796	0.8132687705482349	-0.20726515341114274	0.334594227450041	0.39701291498915786	0.5722267330059732	0.2618030602544857	0.3367538547340864	0.6762066030768044	0.5085645382643879	0.5255802052914306	0.7583981445649497	0.8843039128733516	1.55789354038324	-0.35498969901948324	0.0	0.34323991140081955	0.9338308432281335	0.5852941182969874	1.1722883724771744
-0.1385526501203144	0.5908329477549187	1.4946879097689563	1.0504407882985922	0.08448377818912517	-0.07355371806195736	0.915196277229578	0.11553663171428676	0.04709702743397885	-1.261687963221323	0.2641037458336667	-0.16870440397526865	-0.7696081074664514	0.13927563653202474	0.33678312537273875	0.7308468617537917	0.34574645334790044	-1.0693959930000811	0.7957725103441372	0.7103727586442137	0.33003639338598234	1.5769667615643865	-0.0754257650556582	0.7516371153914869	-0.42724365289036237	0.42952401088038666	0.3775497523075125	0.3915025158254349	0.8550672864242727	0.31270119971011073	0.5992388666390865	0.29247859982551616	0.5481253653867745	0.5912536820458809	0.21055145137439668	0.720050302083267	1.1952881610067911	0.38312928230097365	1.1208595908075187	1.0624080379824061	0.5200501905542454	0.2825748625431183	1.4906942833304935	1.3689027670043186	-0.0367093584139061	0.0	0.979805754586656	0.8305358209238848	1.11283644504381	1.4287832921064383
-0.33741798959926594	0.7774765109275986	1.2855968235565012	0.8499089642254178	-0.09709372779675333	0.44311248511992035	0.9637047051530222	0.4184931029208436	-0.34333760234683064	-0.9788245040666637	0.5022816879814826	0.17554320903461512	-0.354751314200687	0.7251332356803198	0.8162203739285012	0.8037983675450721	0.43084354427237787	-0.5232021254960009	0.5998077431512691	0.6786191802170362	0.4529584044466584	1.92759542088138	0.09655717970646407	0.36421905891148576	-0.3339618421689431	0.5290832031998987	0.3846206498464444	0.3287260181342684	0.6406670210585771	0.34178139622025056	0.36846421829855136	0.10221294309273157	0.9940194944664884	0.5621650024687465	0.1701165741093127	0.7382737145065158	1.3426970189443617	0.2822153044563614	1.1252017870160456	1.1938641391708742	0.519400958578197	-0.2603062307229762	1.5915109947488075	0.771900362240709	0.4516815235436898	0.0	1.055056239616377	0.5601327069073943	1.244577378349713	1.165279049690642
-0.4788167894446693	0.24434213075375819	0.986885655377359	0.057394957207968444	-0.3908731670128334	0.5376674551437144	0.6866894966841812	0.2622208369303346	-0.6276535017176924	-0.614196661406161	0.24831491170363076	0.21142015928975538	-0.08759903888194774	0.6451803290817457	0.8832733771480921	0.537342297996757	0.040134283939081465	-0.21135363033293533	0.28438630482595395	0.20494852184389142	0.14878274323324944	1.5142361640979778	0.14270950603205618	-0.4274064356011514	-0.21651127605120907	0.19229119807378312	-0.07683304446888221	0.03749889427832281	0.33819797937637275	-0.15697221622584226	-0.16365361492927924	0.07957103322287737	0.7525138420038656	0.40595374289627467	-0.045962717316173365	0.5784110305280851	0.7881062590752527	0.24109414652997616	0.5637460227836326	0.6638480992905521	0.2867576738589918	-0.8645942001038072	1.2622931716907753	0.32950784441020653	0.5873446684806749	0.0	0.559367136454709	0.2081202997384973	0.8394795149319256	0.7164756673385955
-0.4603099053063861	-0.6135668077905632	0.663796387092807	-0.8483578934921059	-0.6090749760664208	0.199820770194179	0.20850019118619614	-0.2556843618813062	-0.44996566169211843	-0.2201672595969744	-0.16341857901425613	0.07355913373857334	-0.016468627325902693	0.10697793616801418	0.3569622730539215	0.1397105935673618	-0.8013909996390408	-0.023195699759752643	-0.10151789600920577	-0.09646348465116109	-0.1678309907372596	0.5483441656059398	0.28750216192532485	-1.0699223970772707	-0.14438670826037076	-0.22360357263965852	-0.7492258276783511	-0.33868115693217976	0.055841738598885346	-0.8944877617098987	-0.8226387550463763	-0.08286215416001903	0.12747316386794322	0.22606132902266657	-0.5106960178263497	0.20507977019001655	0.19581727648592784	0.38301415904773767	-0.1969357279052109	-0.1636580257521113	-0.09530928463132791	-1.352014619650528	0.6786323348595993	0.26412073275719694	0.13965407533543892	0.0	-0.11151068272002884	-0.11912295984996793	0.22489529470115624	0.2218450405746801
-0.3186496227707343	-1.091310067127312	0.20400409423348975	-1.3122769836636015	-0.5480074370322101	-0.2681640240932897	-0.42335517118304516	-0.7058133574783558	0.06897905671504856	0.10156706419886706	-0.4054895543121425	0.11476298694554725	0.018950934890470575	-0.1976412119361472	-0.36008411574002636	-0.18038915886514417	-1.4394023027625467	0.19192151327051316	-0.445529140757343	-0.04721546652858291	-0.05919799149939389	-0.7043356172527988	0.6352921651477744	-1.1599887432191367	-0.09325678513406667	-0.27786351623076366	-1.2856138341128516	-0.5531377700071006	-0.20286793523726737	-1.3166985134854101	-1.2329443938557283	-0.37749952356115124	-0.2991091426890269	-0.09521748826944178	-0.918926313346572	-0.2954495176453873	0.019710502310029177	0.5141862491719125	-0.6149183691710931	-0.6682503370477959	-0.328495191559185	-1.369686457143238	0.0007196631574939754	0.3224916878077939	-0.584369943262219	0.0	-0.5268582442599052	-0.2606683518906118	-0.18043650881779413	-0.4487448028883272
-0.20079875034167738	-0.9446942748218472	-0.4063369488100505	-1.1713233219015171	-0.19269583536608406	-0.5477911284432522	-1.1145581195815284	-0.6922908271120947	0.35897536031731603	0.24349756790206017	-0.47664197388004925	0.4160646716040041	0.20842940034220944	0.002202895520131894	-0.631474083873484	-0.37500170020428797	-1.2808038610824721	0.29850145434620207	-0.5722970102916549	0.009793502496625365	0.4544486905310628	-1.8541364829254288	0.9542346802850065	-0.7579592691606465	-0.008761977401814997	0.1295595740514263	-1.4313001959327252	-0.46190528891625426	-0.4412961024029339	-1.1739045776607524	-1.1074561651754786	-0.5007418325799399	-0.2866316227264212	-0.599134897647151	-0.9440524686729173	-0.6869637009326449	0.1395962915926267	0.3276339260901119	-0.49077159037371226	-0.5967298473754552	-0.2907112277411638	-0.8255433412057989	-0.6013777520940362	0.15700685129579028	-1.039118625602811	0.0	-0.5554386235507267	-0.1485745315128468	-0.26921312458602764	-1.2528617472152455
-0.200170531072366	-0.5789588567507635	-0.9013963123830838	-0.689006778267575	0.2258810636679804	-0.5265598943204597	-1.5491684452202756	-0.2023490667216293	0.021429730971662526	0.2090376549628518	-0.5591335983615096	0.6709350458311231	0.5693923354144077	0.20089242846670183	-0.23154853528141983	-0.4713398039477013	-0.4991964305705285	0.05790313272944128	-0.40753665600582667	-0.1842198547126586	0.8974224682981388	-2.310945626358653	0.9602127204313881	-0.2787096589163014	0.09647563852256585	0.7030797652366066	-1.1158908447395204	-0.15445279372876486	-0.5876779834939423	-0.711688225257093	-0.5339803841467247	-0.2958647036418649	-0.08660444588210588	-0.9708737914098535	-0.6535856355944214	-0.6829577380242093	0.23248163606451155	-0.19016743622354723	-0.12122563336813516	-0.24043171880956613	-0.17387742600051193	-0.1659302012472799	-0.9061231689657415	-0.22407697701915183	-0.9271982496523253	0.0	-0.37948873829259666	0.055190857406798736	-0.20768666545261658	-1.701544247483976
-0.2688199467033322	-0.45291053409048415	-0.9033146289602637	-0.2713406725131676	0.4162463067356529	-0.28262032935808995	-1.3840962106798216	0.3571169112801648	-0.6436845804463573	0.13137042788327788	-0.6578845368995692	0.6091153374636165	0.9048115843588693	-0.1605670528283904	0.38308081271169364	-0.41794479197500595	0.1055540168044487	-0.4060836375000288	-0.10460271686336037	-0.42232179601309716	0.8543102604945466	-1.6613501809254205	0.7418625322162554	-0.12529022366784634	0.155009391548558	1.0671127115134633	-0.4894172607696266	0.13224755661842072	-0.5302771770601604	-0.3283562047401834	0.068923956695427	-0.024684024255644102	-0.04750883759106105	-0.8199818609026633	-0.4578494356234771	-0.17924515118580497	0.22940913673268232	-0.6839792081717646	0.06274247391521742	-0.010462183555593908	-0.1995120189111837	0.01928635199662904	-0.739977002840628	-0.448815676829777	-0.39178126723998463	0.0	-0.24501785582183871	0.07786714378234433	-0.10559098825510017	-1.283082278395141
-0.3083269557812204	-0.48804605758554775	-0.3263304805081916	-0.19555531554779956	0.2707643637137974	0.03998188322001192	-0.7066435646554352	0.47553301456122	-0.9105629475236904	0.13774812110246212	-0.5656782388069203	0.35678658586387907	0.9558120876720763	-0.8253411463689363	0.5076744157983049	-0.12604939764826764	-0.0326919053400499	-0.5612763039726038	0.05977917268987292	-0.3974581729492811	0.3971476411391475	-0.25887462468393413	0.6952990014876457	-0.3931155029925078	0.12534098315190742	1.0536523414985912	0.09875224324140706	0.21647523601811086	-0.25013054113307454	-0.16894993670549568	0.29535944795420116	-0.1033083984353783	-0.19680774996091863	-0.2500173118507499	-0.6254399124674149	0.5183557435105111	0.2403849619671664	-0.8118383921268436	-0.06165704101747915	0.013913366703900929	-0.32059685515150493	-0.3137629633434855	-0.1723588022532651	-0.22126888408669707	0.17532132907956624	0.0	-0.2296986145995661	-0.17843970411082105	0.09531644111531287	-0.17377515252529205
-0.3007345947423001	-0.23617279338201896	0.4175818309418802	-0.47348580153934333	-0.07566517918836263	0.29975841433956135	-0.12432782869331045	-0.03636805259701505	-0.4643454268796856	0.21316720964641792	-0.22380717987932477	0.2130999579763126	0.6258638536167833	-0.9299161591167653	-0.07814732289019678	0.3323907914464547	-0.6441531100604944	-0.03550706311803839	-0.06462831689462792	-0.23503852789645197	-0.0680834787123245	0.814637457809076	0.9699775118745542	-0.8247439915184034	0.01407439881563057	0.7039767107654862	0.264574287721414	0.08094327372973381	0.0873107348264253	-0.10559000333320462	0.05501165905605033	-0.6050131583623736	-0.2540696527260912	0.11437344217667719	-0.9418071384921156	0.7771161822258285	0.19778110635943325	-0.6061961385935012	-0.26874841351145556	0.03202974439326109	-0.3095934247133453	-0.5634346227963244	0.4348794797509852	0.3012066061293764	0.4455256814317651	0.0	-0.22458064384552578	-0.519600267665554	0.37804565358075615	0.6995906829504902
-0.30212235216721145	0.43473031396022077	0.7189899653517731	-0.8109287397974819	-0.39683804302731224	0.3847348545472691	-0.17789248395650598	-0.8576827027834643	0.20126427307831743	0.23885297978973263	0.0623119788627649	0.17298496890277545	0.09622156032975199	-0.14317922438838732	-0.8432253474646547	0.6773269367662215	-0.9521980443546255	0.865923725200446	-0.37226255132848735	-0.35137077403304434	-0.2891787892181708	0.712012929756687	1.155945789469226	-0.9896751532010647	-0.15676582892427843	0.13770800191489815	-0.1024798134816249	-0.18386460004399577	0.22153117443980913	-0.0030685089208909474	-0.4112086329384848	-1.1101759290045723	0.017389076023603425	-0.13637777086024475	-0.9383495312953277	0.17169214624197374	-0.12020294836695876	-0.3481694544757266	-0.3111771410614381	0.14303137527175705	-0.08494037107589737	-0.19886627023212633	0.6745492473594968	0.6407653631461516	0.3419521145032834	0.0	-0.0908372373876357	-0.6495251552360533	0.4822875848279665	0.5161792759668113
-0.3307042637262529	1.0398404026490013	0.345404895019496	-0.7332017526850941	-0.5516459151329521	0.2773892531437864	-0.6722603164063422	-1.385762689976794	0.3660343031654775	0.16316811100238784	-0.04950657564127048	-0.06936158340208744	-0.28051879944393704	0.7206630382234761	-1.0154919787310894	0.6651238650841338	-0.5359394762830436	1.3987758570375821	-0.6203959916818426	-0.7702999268654944	-0.3468874418643731	-0.22166207872163526	0.7213225731464733	-0.5801744929186103	-0.33480947466172944	-0.47134081542752904	-0.635403410119356	-0.4868552797552165	0.03427318489061028	0.1398193944976976	-0.7409724764604846	-1.0801335498361124	0.5478402651223896	-0.5738893168704573	-0.4446139238553395	-0.9450918561196954	-0.6558731096435283	-0.13807640040585076	-0.17133960167415743	0.21567355391863033	0.18144372607023015	0.5395426585958218	0.45402966009943957	0.5061927767036538	0.04898052007527017	0.0	0.17532392808555625	-0.4396238808100026	0.16810512715359896	-0.5337631528455475
-0.33213414336719876	0.9711599274538447	-0.31621715664861183	0.03159207420457932	-0.5367532568410545	0.0959054070161628	-0.8083733069184648	-1.22383647076949	-0.030910455164473057	0.07737531165892227	-0.43958221192274866	-0.5788080603914385	-0.2610567322287688	0.5369517165759247	-0.3675149259778871	0.3573993191090639	0.24188444218297833	1.1668102385035057	-0.6540884127764679	-0.8938535000256204	-0.3586827171373791	-0.713760401250998	-0.27598279977791185	0.31940462129603553	-0.39770562587317787	-0.8721703384976696	-0.7038354981644177	-0.7702297547923018	-0.3027759404477237	0.2962377211274156	-0.6878962174122188	-0.3666371561158586	1.0260104824211211	-0.3497438482688662	0.17582365867861555	-1.5583685102555165	-0.9240381824974185	0.2242847319713069	0.016751557825123886	0.1524923498406061	0.29647964379513186	0.8564503021642704	0.08373106969472031	0.09531000258404082	-0.13687484317819829	0.0	0.3995479186274617	-0.0010242252127311317	-0.3853644098015103	-1.368106378080689
-0.2773813895417497	0.20120555170480794	-0.6611592174344816	1.1506815791511675	-0.43677804338374543	-0.011063538768616916	-0.11334053322646026	-0.5149951216325991	-0.3132366647814149	0.07337567020142814	-0.5670237060523289	-0.8864891278740537	0.05059002544237414	-0.746649184903434	0.5364063586260269	0.05949305757836234	0.6699609764452159	0.5354965293439401	-0.5124359005349278	-0.20670451821180177	-0.22224150800526796	0.031133863717997715	-1.1361279471591461	1.1927176532253185	-0.24061682863339945	-0.8803339336615152	0.004684314253623727	-0.9819513553603415	-0.476314699489532	0.4993814301897257	-0.27500857241046517	0.6364879499908322	1.1548093898377234	0.6952223754027715	0.3885155344185579	-0.9404603877691327	-0.5390305795269823	0.8415846840910723	0.16517530958018467	0.0934583600758506	0.26316359011647733	0.33817994723848893	-0.0557034327814364	-0.1626941234981396	-0.06432953162244473	0.0	0.34473704530538735	0.43471674478409855	-0.6542090840226308	-1.1299754906329682
-0.23210847740378382	-0.6354307839345682	-0.5091020549355622	1.7726671793378213	-0.35715473563825173	-0.04287177663595741	0.893788546329489	0.19391180469047267	0.06898979366382083	0.05123670312469395	-0.10712545579140313	-0.49269323903990986	0.25047181862968887	-1.8851163658860535	0.8947993988347609	-0.025367725928215974	0.45583528068288026	0.18350616206636516	-0.3452995810404066	0.9061716334876979	0.1690199429070053	1.3267914163043872	-1.2876651244269512	1.4256901994615334	0.02151870745342213	-0.6172755624445996	1.0789647516555674	-1.0700894611083005	-0.36245073158906777	0.730791260431112	0.1840387124624626	1.3073775269924117	0.8433746735877864	1.6136270615487447	0.05349706415513659	0.4614833886702007	0.18783146219490837	1.3415253268724843	0.24649594095987223	0.20667123895818257	0.1895404245516538	-0.5083477115295827	0.05836313216432314	-0.12631071896424947	0.08943893100208124	0.0	-0.0697188061862528	0.6391452379000403	-0.3669905850544404	-0.10722897257516083
-0.26369554641521425	-0.8618691833841015	-0.2670350668237194	1.239796146570191	-0.3629391267757162	-0.1487404352247157	1.185863483602202	0.4454712077113651	0.8087067153467535	-0.24452148494892223	0.5992748289180515	0.39975382209295424	-0.008760655054170542	-1.6454884544413846	0.448712402675412	0.0012174500077767464	-0.0025998779075103533	0.35583824278533366	-0.2521195153418575	1.3731663732758377	0.5572802836170297	1.6654487197283327	-0.9636618532556873	0.8446180244599599	0.03021764437042599	-0.4826834032260705	1.6746326958670026	-1.0155905286581381	-0.16274021215722595	0.8109695858454921	0.2695683636977691	1.2706588165172874	0.23512896063709038	1.3194198990752601	-0.4216984548271962	1.30381443081774	0.450923970362569	1.127846725094986	0.1778422942445516	0.3684667323279645	0.07677620858435119	-0.7922468895013166	0.05936781180682198	-0.10252715675473348	-0.04745870335285138	0.0	-0.6053972599884769	0.45755036823151723	0.08029176481315171	0.5767407474521256
-0.30632813203016857	-0.3753178180143059	-0.4129222449220032	-0.1991475437125198	-0.426100361188121	-0.38992127227791856	0.3909697794302124	0.24428468030174355	1.091989892028784	-0.9260678061312492	0.9218523496336164	0.9502624171710141	-0.6547582140622619	-0.15154319273364347	-0.3175628534764147	-0.06832703920051289	-0.07317475589976008	0.7114127442175504	-0.19316826132145565	0.6012129766920896	0.44868724315589703	0.4122243261019046	-0.9082001674608432	-0.038402277505202406	-0.46503529798494336	-0.7422183265146389	1.3263521201974917	-0.8486651079105215	-0.142991011877456	0.5516442322197788	-0.18225393632327755	0.6508789460235681	-0.3857577526801904	-0.09723360001559796	-0.4913808826947607	0.7136325569942814	-0.14599257964148485	0.07812350587769369	-0.13779881682914674	0.2653988794752508	-0.15260164484526836	-0.23352621013224037	-0.36101981238402875	-0.44615893750948526	-0.6218253637416871	0.0	-0.8023252491092475	-0.08614216850642088	-0.0024880962933677927	0.1711555004515102
-0.2109831225397337	0.3533667632376084	-0.8963003284749624	-1.4946905088171907	-0.4407835982489216	-0.5693868174092206	-0.7309173776733473	-0.051342917805944806	0.6148097748580775	-1.70861744457603	0.7212707473649298	0.6179805801366806	-1.2145407224174185	1.307907543742591	-0.7257931494306818	-0.2206297777151779	0.45089760103153137	0.8587844811862854	-0.039171622429369675	-0.7616224481660475	-0.2656620161007126	-1.3936681043726729	-1.4373615133846858	-0.4289561779883992	-1.1953615400401274	-1.1694486086908655	0.447655833171967	-0.6271397698836425	-0.2621101642166819	0.032581695020388664	-0.83595859672307	-0.05347122104175244	-0.7555724896323575	-1.3325044794813912	0.002061853174568872	-0.6986264037046807	-1.0687503040943698	-1.1568040148640184	-0.5884601928036557	-0.14126759474431358	-0.42390928901711733	0.558051938304106	-1.0178460739996182	-1.0770996581710393	-1.2847924715929426	0.0	-0.36337023416391107	-0.6933694847073815	-0.7814379061085156	-0.9189238632293792
0.0357070075937124	0.774344729937812	-1.169526870244362	-1.7304416430474305	-0.34237527411200025	-0.4355829996860978	-1.1046139596075035	-0.1572251793683954	-0.022052942509318118	-2.0337657338479387	0.5147786403146299	-0.15811541425835565	-1.261005749422989	1.7290265813967036	-0.5745952324710372	-0.2272034756171924	1.1518553472672266	0.8133363886490141	0.2845375212981042	-1.4506806397833731	-0.9968138751327503	-2.102310284775952	-2.0277264304596305	-0.009193419335250797	-1.4795337554526198	-1.2503194176492336	-0.08785611946466663	-0.41599477780323457	-0.17866041091953436	-0.3944075101034057	-1.0815529928195802	-0.351302963902371	-0.7956932376710016	-1.2734747093696135	0.7139078070153583	-1.4276968738259745	-1.4227219274599534	-1.714853469872342	-0.7980764988208235	-0.4463016569604674	-0.4833638220842958	0.8272734954213086	-1.3467642374679385	-1.5167719245709854	-1.4666938225914643	0.0	0.4858826762875553	-0.9239816286436617	-1.6069388797117568	-1.58789149731735
0.22253403925716944	0.6763922112784965	-0.8218100793544398	-0.9376013399081158	-0.21398226133203133	-0.07331986958248934	-0.5025074247943874	-0.10475952239383082	-0.058646929229314776	-1.53227092027321	0.7534229153977932	-0.4650128839205576	-0.851232782949129	1.3504512040298682	-0.2174926366970565	0.0004414559719789942	1.403182396464915	0.8066591356779467	0.6826840713897838	-0.9279390841628108	-1.012608934291925	-1.1953188734364373	-1.968234921688248	0.7288037583985638	-0.9140466495783545	-0.7962295324022289	0.11242308601431757	-0.2820813126008703	0.30592989424032885	-0.45262990950599635	-0.6366982105747662	-0.10618688078183805	-0.6543525180620657	-0.21899641109988274	1.162949787421565	-0.7210508814288561	-0.9678762547191438	-1.3742148669580758	-0.4638080474046544	-0.26838612408536916	-0.21989176547404898	0.5306149838826348	-0.9959692788059858	-1.4237971405408405	-0.9833958755991501	0.0	1.0899944775713222	-0.5920415472772788	-1.661190507431424	-1.1533693757673844
0.14182097355505077	0.21287789574899194	-0.06292969326400864	0.06435699392342277	-0.2067845564136889	0.06488196703151589	0.311428276299609	-0.051504834750093154	0.48062247687403703	-0.4041041426902645	1.1377696099602341	-0.04952777453670661	-0.4577722237115783	1.077927845788813	-0.041665124509404794	0.19742829843249907	0.9691377086301893	0.8167985269560879	0.9303325619489229	0.11211485742450221	-0.30540475451638005	0.2598425932156754	-1.257208568644338	0.9985344612190493	0.08759088505146415	-0.21819894462398806	0.5457055292699563	-0.25895632906617855	0.8995700566666252	-0.22179547542508535	0.09673323971154221	0.41155616704614234	-0.545118294427676	0.5491582059479783	1.1713137276977474	0.590123327378193	-0.34047755093057425	-0.7222275618135001	0.23659397220462466	0.1991340899219206	0.08679240810627195	0.30579315446874017	-0.2401687037780093	-0.9806807592663697	-0.2742510348919179	0.0	0.9447517199609522	-0.036438727047897995	-0.8350391524104442	0.07054863251127569
-0.10843304606628423	-0.2999426192640533	0.5160415451774394	0.55054134327015	-0.3142374039737818	-0.33282128374565245	0.5579592758294344	0.01992018075255495	0.8543264186978577	0.6819074031887948	0.9412188720990252	0.3519580290224129	-0.4178915144312563	1.2619048253372938	-0.0191969476576885	0.028085171523551014	0.22089410009952642	0.5590507760693096	0.8722780078920945	0.6170972475181752	0.32052604833448173	0.8752753375076436	-0.5985844626695536	0.5650596144794301	0.6505464959699954	-0.051670026921096186	0.4279866728622926	-0.27743398375888356	1.067722287621724	0.013016582736250112	0.42248497348331915	0.7992200481930094	-0.5214640476768759	0.3088904095001213	0.9518516879871777	1.0921155324576806	-0.22704253350089362	-0.45373579228971567	0.7113888462744845	0.3427317724764433	0.03222688524269715	0.6508950719480044	0.2811148532438455	-0.6413051801162728	0.0773201674046013	0.0	0.21631638607605935	0.15059396961764454	0.17303943156091534	1.2273692165188466
-0.16934954109564151	-0.5503747354516342	0.6025515595352524	0.46485418764990055	-0.2946965764887511	-0.9499648398344286	0.28706623899409206	0.25676374609289276	0.5888322267452526	1.127041088970653	0.015350164657304936	-0.04204706969907927	-0.5050710781974949	1.3992018491621745	0.1353046543178467	-0.440474755924147	-0.22311839108464387	-0.026407535669084225	0.5991257048853124	0.32398992990069153	0.15974873082624577	0.3842685654033145	-0.50317051976526	-0.035676338456552506	0.42663715520018236	-0.2746331265828671	-0.35435772567710305	-0.1637967829637948	0.6576778741441209	0.12918865038506847	0.15404284133342652	0.8640891012123262	-0.4608770492606931	-0.3416688400309419	0.8064934410334045	0.4613097563328095	-0.5507180429541298	-0.6378661116541264	0.5329235147738329	-0.09702007610018201	-0.37073830286760945	1.3253833580775705	0.23150129656131307	-0.5410972364244321	0.014182487211995227	0.0	-0.4115147417006175	-0.23781263496535943	0.6219592512944462	1.7359559290128626
0.15876409828398066	-0.3392787261156405	0.4456689166367158	0.15116933557684187	0.07192731471950753	-1.0624810278969299	0.10019203156586942	0.5931244565262533	0.09072071060525658	0.9077337481327162	-0.8367098731804099	-1.0124320189246978	-0.1605170064266644	0.9956254344922028	0.4471799199676224	-0.7023249446876021	-0.08855103822240422	-0.5309051130114371	0.38324468379480076	-0.1581695575993968	-0.5447323234963272	-0.33920215483868	-0.6583841843796922	-0.16949067274787843	0.07114490128540829	-0.3049247165281564	-1.0735640092379095	0.2144448948828404	0.13809471646799426	0.2282650055839484	-0.10061548764660942	0.7055295186673486	-0.3121256323506879	-0.38662366245398183	0.7779804154892352	-0.21035418994140204	-0.6701165215979521	-0.7890812029715738	-0.09410603929127415	-0.6060893398703909	-0.595517007660278	1.6496089263878202	-0.09869722797421905	-0.3247078657772861	0.03897359801720269	0.0	-0.4724076470692472	-0.734839648161026	0.4398180483953384	1.5987991482903843
0.6138934147395416	0.2903193967133491	0.4550986911642958	-0.20253401096098056	0.6486898114247819	-0.34951913339468244	0.24878967457704548	0.651043887293599	0.07741668824642796	0.574253118983597	-0.7291583887886374	-1.5539281254278237	0.8050913078574531	0.3071900443876113	0.5216587814741888	-0.34806925858817267	0.3094482793825322	-0.5327002034730092	0.3949735554093515	-0.25492594695323034	-0.8833325549052836	-0.4774819838403725	-0.38330550557900833	0.1422139835707125	0.5181112361305994	0.2501297566836249	-0.9839701289516631	0.769655949011232	0.08904715291077195	0.3142367385454796	0.38352082293862033	0.4885462769873428	-0.28352637264575425	0.26541610289156137	0.6168121951003152	0.15767905215001038	-0.2511622065324625	-0.5643393168596661	-0.5375268054441082	-0.46096416649392746	-0.19991148622121002	1.2863192823583451	-0.16816817296187048	0.34752342147255355	0.5338865810444494	0.0	-0.21650269850515264	-0.6832539686985459	0.10956448495527579	1.1109778456044275
0.7213661981647365	0.9859310738906081	0.6567343902813817	-0.6092463756924434	0.9889480059222417	0.6327964871254733	0.35601233039078745	0.17630391332012277	0.5717679160614855	0.7155423239795584	0.19460407279055297	-1.1248557229522977	1.822142688514526	-0.04660619347005142	0.019852782489428435	0.42795197443326016	0.4301845226975615	-0.194917227773345	0.504309443355358	-0.0575418771905913	-0.38766163727372915	-0.11855007106886499	0.42778370057814663	0.32174273162900346	1.7849267624413507	1.0153436124355977	-0.1721294702189385	1.2122566978718574	0.5068586328270162	0.11506311211841307	1.5140091409202807	0.21548618434998712	-0.6416433344915441	0.7227153563160624	0.09637708191695855	1.2197471255031875	0.3654413735114855	-0.17284413541121096	-0.4048021695905647	0.3469847475780303	0.5572305606041499	0.5784037485440487	0.19759299886717296	1.2254826802976637	1.2059560094393715	0.0	-0.24100259922423967	-0.00045283379580049184	0.009338783878403345	0.5403062334426533
0.3651942637231319	1.259216779418839	0.6884667541456687	-0.8912968753476151	0.8177202895721166	0.9627515822317944	0.07015353758562218	-0.4717764507136207	0.8047546214185695	1.35881512681989	0.8376907295604495	-0.3505631613444402	1.997974555923109	0.004867656460395088	-0.7899366533654522	0.9739279009102836	0.1170878905880407	-0.13186781551569776	0.42649482000532507	0.05932034770297441	0.3977117461436627	0.13771785971997627	1.111344257723466	0.055070537186080265	2.7305054335688235	1.2238289836310088	0.5587895217174109	1.3079029306693017	0.782138805037728	-0.5662904460548166	2.315487595572734	-0.20608878262016564	-1.279500407191426	0.3369564250036025	-0.6510122906311145	1.5809286739704005	0.7243626893476295	-0.029961117223835897	0.08798061269924114	0.9961419004976697	0.904152878091249	0.11655253526946954	0.6568109048738748	1.5909728499887024	1.3814667362299373	0.0	-0.6468742413233325	0.674246114392692	0.08413672740214831	0.12221560403875334
-0.01338178821473504	0.8570208541324327	0.3053867544449144	-0.634449132189289	0.40263742296673277	0.3465600880747431	-0.34603790374034393	-0.5174764131462828	0.20031011571137097	1.8718601454491433	0.41867922794771395	-0.2491617601160357	0.9962403023099742	-0.12652523123992118	-1.155744848217096	0.8423748244259383	-0.22513986496779942	-0.5982777805882855	0.06830236742047105	0.13198993689180835	0.5960339596973812	0.06518003495047467	1.0552439578530493	-0.25478608971807765	2.1862766220016625	0.6429304695855824	0.5959292136515238	1.1036287246840906	0.4195967802600726	-1.3725374354542448	1.9173379304212932	-0.7058271818464309	-1.6201966385596756	-0.45422891226778256	-1.152193443698944	0.5257588819076737	0.8812382438107692	-0.18196543689247005	0.4366147489294786	0.7444117129423751	0.4239026308996763	0.10158714920137613	0.7871000013531533	1.0181137682111885	0.810150177584975	0.0	-0.7828773570788352	0.659319059920307	0.15780748885273024	0.10350697579656998
0.10097515793091655	0.004354264375527177	-0.2754036949383408	0.24135643972917284	0.2976056344894779	-0.5412827247440827	-0.3652062035360281	0.36862030584350386	-0.8178396094665985	1.5177806659855084	-0.5978026716698771	-0.9198604270640134	-0.5487345240152506	-0.7986662858496908	-0.6213216460042299	0.21166192687399335	-0.13726055239374027	-1.04787480694414	-0.35006417486907504	0.5355079343442107	0.0789195502576623	-0.025055899549423954	0.4807275420887775	-0.056033036509324674	0.26531419581907656	-0.09571851832290282	0.11987332450992953	0.8428591101818446	-0.36435255114079174	-1.5321992325661384	0.5176402410480964	-1.0013462752316002	-1.1278265863476236	-0.7690193706625204	-1.0019074378446542	-1.0439483716145035	1.1847101607433546	-0.26970549028040053	0.4251082533447006	-0.21501447934119153	-0.4232124818114323	0.2077461281373501	0.5365382854689464	-0.09961089927218285	-0.023207152547840216	0.0	-0.01481441348740465	-0.046510130709719884	0.30306252869538897	0.524025119284848
0.6657056309381603	-0.7430643751753712	-0.6186734135782529	1.0665694571729865	0.6880882346092747	-0.7791938502861047	0.0072640090169035585	1.5083041720560009	-1.2705332511377034	0.20282554342558995	-1.0809472687753359	-1.3434302509315315	-1.5361963033596133	-1.4830426374525953	0.40246774321416007	-0.38657050070025406	0.2584968709937608	-0.7534217278305784	-0.5726104053475544	1.2345201099381058	-0.4028870610542472	0.10108206064799698	0.18639811783185364	0.46803710102644597	-1.6308175074075824	-0.20289817675231223	-0.24997467536219412	0.6651475429525273	-0.904748307559992	-0.6570981233921526	-0.7886668364756747	-0.90295656499487	0.0603720623358143	-0.48605762184682766	-0.2775266568448319	-1.6346541802976062	1.5561499988526801	-0.025981677804987696	0.27361637245083786	-0.9928522789630423	-0.7977109826816708	0.008238833071089755	0.17906248326184887	-0.9042696665244144	-0.46444136694237814	0.0	1.3336064453595142	-0.8273886337262637	0.6859612505301801	0.9779329940942728
1.0817695014023674	-0.9204075200198264	-0.5606015187856624	0.95445661521309	1.13342265508775	-0.14915409035625485	0.1713981154753702	1.7739364296548383	-0.7941703355621273	-1.2957033135452576	-0.613209605496918	-0.5723645020207248	-1.3320800542136702	-1.3247297800966926	0.9967104151446584	-0.6510191396402785	0.3019252770133214	0.19621186565802323	-0.6346227343095129	1.514132884697845	-0.17216086978854878	0.2234890970506277	0.5962318499711504	0.4411593942873922	-2.143501932807272	0.3801043846788529	-0.22305726349171004	0.4851170841690933	-0.8776084467699726	0.7033553158873763	-1.1305803837944555	-0.6004862901616707	1.1463528470116016	-0.3395083618851989	0.4852419149824826	-0.8813843369119617	1.3979573940040642	0.40366440657002434	0.2677692220740709	-1.0190581118476394	-0.43161994089704747	-0.5653235143130939	-0.06691253305266152	-0.9258739236367184	-0.40221734421581185	0.0	2.0907125483199054	-1.149443762861119	1.139685985174389	0.8497678351660575
0.88202858259298	-0.4763638998641778	-0.31758140302006904	-0.15104948336047685	1.0840532250916344	0.7477129836797995	-0.2150588990410619	0.8083401132798324	-0.06825341148228872	-1.9255963105542735	0.06109377429800049	1.1297027989458273	-0.23920120611991233	-0.26807150582964484	0.6975505697066446	-0.7030260180383495	-0.40990021552188105	0.8230897345614745	-0.7800236249277192	0.7753577893847893	0.5671604548383054	0.0850471037739236	1.3184849141382062	-0.6104132300546365	-1.1780239556954364	0.9933437312795242	-0.045866724061064325	0.22568449335297325	-0.6171857639014584	1.52404274996343	-0.6563824079257784	-0.4899490016756038	1.4238579914378446	-0.7727992441833015	0.7745674110565294	0.14440966077882328	0.42194537318474007	0.725730614953395	0.4096512766695142	-0.572546638056347	0.11809105070884028	-1.1827465004629083	-0.21396162300774413	-0.4622559584748407	-0.2397964732107183	0.0	1.4567427264468256	-1.0027183360055876	1.1839188321146128	-0.032956095644373525
0.30107070181067597	0.2418264726894657	-0.13280313807964897	-1.2220606901210476	0.5740523411736144	1.2340434815655887	-0.6410837627850208	-0.47567495241060614	0.0293937474529663	-1.3001759189204438	0.05863876164904324	2.549106326010987	0.8635896816755129	0.7310419030012787	-0.006490136696810877	-0.7479677229788922	-1.3736496922529753	0.3416763238028791	-1.036782177053215	-0.5322282296290536	1.058818719182569	-0.07765378136622988	1.7061342063261244	-1.9298687593939103	0.224820766473415	1.102099835563625	-0.002900571165612873	0.07561757490163253	-0.5815177260026507	1.361697399462263	-0.16565361991582944	-0.6671581486092604	0.9728258662610422	-1.1697577334404659	0.5611042434850367	0.3417587414894451	-0.6889741797866867	0.9143510500050119	0.50623799119381	-0.2449882216742249	0.20774673386598094	-1.4476266426837976	-0.30257999918404643	-0.10487455171044431	-0.2419925253434374	0.0	-0.008061151205447164	-0.6335767255474715	0.602095234297085	-1.0629803376578864
0.018326970745972636	0.7623222551087345	0.010739607214886182	-1.189613725842591	0.1991252104985825	1.1990892095616386	-0.3398022584700412	-0.8118234034452958	-0.5436227195336356	-0.08383191930649811	-0.5022286152309259	2.804890958252908	1.2722632810029584	0.7548638774574908	-0.22580758864791547	-0.7382956717400668	-1.5594976218886918	-0.8660407939447076	-1.033929052566779	-1.155448849475096	0.9624921780926277	0.2213395005491174	1.6080672716516504	-2.1546018148302633	1.0327615651030677	0.8676404431329605	0.009039276749417841	0.34054688793159305	-0.7038667614383315	0.7874631243593025	-0.13549723197473404	-0.7276709145802516	0.5007846904705935	-0.625153062155335	0.2476514052850626	-0.12586165865944698	-0.844732444906455	1.1537275563464449	0.4812297494463142	-0.14482046893261852	-0.10464721746161258	-1.2385410751981407	-0.20966231053980913	-0.054864972218253066	-0.1879889037583923	0.0	-0.8556585820120094	-0.10510894105715791	-0.16338396165534846	-1.3590861559338143
0.35860899954468495	0.7924578756723085	0.22905221490775943	-0.146842049618857	0.3569164634272808	0.961093746615078	0.6117332959455808	0.03683577911398705	-1.053719738765739	0.6198445876979449	-0.7310862798437257	2.1144929379729196	0.9118898426740499	-0.050255493933268905	0.34318506850353603	-0.48450743840573923	-0.5410402960255261	-1.6162393391274925	-0.4097137793458027	-0.37685026536908667	0.6866126265451322	0.9494392063507402	1.346085319870701	-0.8416956938912417	1.035946390377358	0.7599627945926324	0.24469298184759214	0.9847624043277472	-0.5148308519147428	0.6599737670769467	-0.3256795540131283	-0.22375348379508175	0.5190470273613604	0.705339003336074	0.1787276415082789	-0.2363170854967091	0.1657263018554243	1.408733202893171	0.4459671893175212	0.09244946051272825	-0.20322742367548405	-0.7841140145956134	0.185053627123033	-0.055658101087926286	0.20680364049850972	0.0	-0.26955205444912356	0.6135915290287364	-0.41287362599530353	-0.6605837106581262
0.9139265651054576	0.3879841211526688	0.42130022420297103	0.7677475976179358	0.7067373019179464	0.735902420906455	1.2058504571999638	1.0221789134755037	-0.9824859944488191	0.32935101997772914	-0.2306048529896597	1.284909294704199	0.23423696367844596	-0.7417361244100745	1.1101239140399273	0.007413437667916924	0.899364998398516	-1.246504593073436	0.6220595949547006	1.0927110470815276	0.7251243002930936	1.379026797594971	1.0890669961544506	0.8956651937841668	0.6275580606851598	0.8257329615861982	0.6125937528864053	1.4687726446715317	0.12097887707775765	1.1059069223207978	-0.3006252930324526	0.7050126738137116	0.8325684775502965	1.5579643630866393	0.28172599015188676	0.4319277406534999	1.2594153353105393	1.3187450540475711	0.4825004452771403	0.5921696161691842	0.2376687320040714	-0.45508682885520507	0.7058649396472789	0.08762183568954822	0.738536496791237	0.0	1.0528567769309678	1.2130664861452947	0.022090059036399188	0.3914846150302814
1.0473829588334924	-0.08490262594167766	0.33491995959105314	0.7318611473914718	0.5924085855972709	0.500008390295725	0.7122998779136536	1.0221605744419182	-0.6133690761453138	-0.37400103997162987	0.3268644055294954	0.7565417985844691	-0.19712337401215713	-0.757343782737847	1.2801049703224057	0.49784220287477193	1.4931533376485593	-0.3082024582636593	1.3057839508912439	1.7991724718795412	0.9720623550354853	0.9075330883692065	0.6177691007413261	1.5099655597958883	0.14858886863931214	0.6556069251358263	0.7023208220623735	1.2299232298550526	0.6705717461358067	1.4384269752643095	-0.0495511771477874	1.3336837966876092	0.920869960478805	1.061853863368075	0.2497060263868555	1.1407147082439302	1.1807585531308067	0.6815650816860034	0.5183778361297217	0.9106483741307606	0.8272049961466573	-0.44071735286528263	0.9548882210199217	0.18763517937823912	0.8774754877776847	0.0	1.6672207840795523	1.0935395725872645	0.5863082739110721	0.9314803672094565
0.6508869694053887	-0.20825003283835933	-0.01213619307104578	0.19544742400194656	-0.062358762229196306	0.312351039567962	-0.30948829992570925	0.11814225694731961	-0.4939785408552042	-0.5081912221996414	0.12472993229466517	0.38365763623336585	-0.08436389297625613	-0.48815469226741537	0.7092026624556597	0.8336082324782857	0.8089303657422098	0.19190958653188234	1.0766840458136442	1.0747632224367607	0.9514039092404896	-0.11300107114094504	-0.15640395135357582	0.6768275391126869	-0.30697648910408865	0.08445282412550062	0.35977300161096226	0.3374359579870932	0.5235798475935661	1.0752601059628686	0.10667929512875708	1.0888537868060966	0.6692641556119693	-0.0827702963375557	0.008543441996903219	1.0192615105994138	-0.07494073667807254	-0.10269784700816446	0.4867344172217396	0.6140214098914144	1.0011449685461853	-0.5551799789469645	0.7620647693763457	0.008843519984933398	0.48554977094547197	0.0	0.9269681577369201	0.10863033083940579	0.6792466873401773	0.7295175724721797
0.2143994378374892	0.13236842150241382	-0.17070869157168683	0.2371726743001648	-0.5650515274593707	0.4277835427921001	-0.5891339635891246	-0.573638563927589	-0.5928689790268998	0.22914582073609654	-0.5999292240534275	-0.012975846511146473	0.4375366331073127	-0.5889538025812824	-0.04156688317415971	1.1314972033353858	-0.32814569337888183	0.014743662082307797	0.19251149638552328	-0.33770237880872417	0.5868194305294399	-0.673124251982832	-0.7354509645370391	-0.43848644492094824	-0.6100431825142785	-0.406524627026704	-0.009295545568133522	-0.4907446669494306	-0.20748174981373493	0.2769766698672812	0.08027873770743373	0.19372478719064876	0.4856242981124626	-0.35807267954376787	-0.15131442255487143	0.249669425871857	-1.2359955388695703	-0.3367507775964478	0.4788739428671226	-0.02958967535934018	0.7889150617537527	-0.3770200002477811	0.43235109962185303	-0.24042797920344913	0.08823807269398216	0.0	-0.43473161061062976	-0.9147575948633905	0.36133945485203417	0.2626185551739382
0.13717333374889454	0.59275471502806	0.2728163193899114	1.1284276260092598	-0.314252690626823	0.8847637468877863	0.29154868749577945	-0.3046172740801643	-0.3521855727966556	1.1310063025762198	-0.7571658599563468	-0.27153322843781474	0.8919591971989241	-1.029926427111727	-0.42055238718102317	1.5057324106590062	-0.8166037816053937	-0.1581041685229718	-0.509423969526133	-1.214303894418953	0.3725073590016502	-0.25905834885203444	-0.4789530273171569	-0.6006411698342822	-0.5142382797969647	-0.24674684707139738	0.0754879017775323	-0.6397738036569496	-0.7357284649723819	-0.21245894645611568	0.18314434585323158	-0.5665592543580019	0.6619677416756805	0.7176503595921649	0.024793968143500388	-0.18715613304468756	-1.1878222454962553	0.1712596559099132	0.5808015244519529	-0.27537680299241313	0.7560933557870408	0.3204116301058478	0.3891014697826761	-0.024388233271063507	0.23454035304018195	0.0	-1.2536604509668525	-0.7944116386112428	0.1921572735722935	0.008958909452330006
0.1779500553351182	0.6407620524526085	1.0931346973020795	1.9312476778569259	0.33122656847339976	1.1705101301596619	1.310088365484644	0.37786882807408645	0.43683999113147165	1.2695638760235906	0.1586593461330066	-0.2055495528124638	0.8032620977729901	-1.1608525175671731	-0.4486974596892078	1.7099942327160513	-0.49926201138454424	0.2365980188395553	-0.4915169845597612	-1.1479628152508272	0.6512223691627542	0.553654697619369	0.479197126019485	0.11025545763138964	-0.017499514212968064	0.39267195288716855	0.4789598829166644	-0.2921892573471865	-0.49655949275915	-0.12265466409566655	0.6410621945235638	-0.7060353253804834	0.8569740803117492	1.9514726995129408	0.33280929695369604	0.15077959686893877	-0.18124150632562286	0.806589838907892	0.6051840554747581	0.15890869905996807	1.1727146420891685	1.2284131894947987	0.6102138604466211	0.8421969433662253	0.732026293045408	0.0	-1.205627184253233	0.7126313832336348	0.4267765294332466	-0.09403151452757572
-0.23437269669639837	0.0705006988789353	1.4999647866254784	1.6508755888628863	0.34285154370162024	0.6427607071105556	1.197809733661195	0.30710330727912677	1.189346432376116	0.5239197316237174	1.282500371632854	-0.036317147360974036	0.11296128756110893	-0.6343450247138097	-0.502974588626823	1.2803440913679767	-0.18804796702168183	0.8340660166787607	-0.02071358618447493	-0.7244602760390343	0.9963608381377873	0.8098918728156176	1.0967538650313275	0.5775431015547718	0.4120417896793982	0.6573539621034277	0.5216040797575757	-0.223722607536164	0.21098524506370994	0.03144881507700902	1.1585276145037295	-0.4989007431297862	0.44783774582836505	1.8932986988002471	0.25432850415735186	0.5546431442842715	0.559777331221519	0.80272263753973	0.19580958149600813	0.6792744827513947	1.518211921801097	1.6737145666902644	0.6058878328210763	1.8235993603590464	0.807575693960867	0.0	-0.9410181523516826	2.447576119637068	0.6388947385425764	-0.38072323243674705
-1.2181795047310429	-0.761330843818448	0.9522698688369629	0.4731168560461365	-0.7667843698762952	-0.6483017951750923	-0.04126451025594827	-0.8599012221422672	1.2128643243142143	-0.3075023473459281	1.3853794950994074	-0.21469126904172953	-0.7036647770557984	0.11705472932791106	-0.7213159727215672	0.11996748290936766	-0.5374375609133251	0.8450528405779595	0.2528885589262005	-0.5826961225683236	0.6262287565214589	0.27944917087704785	0.46189084647735323	0.1361024072518767	0.25305660188651985	-0.002285721756006546	-0.17717345785263372	-0.902418834161793	0.6284422703802348	-0.3485766595425662	1.1912169301170072	-0.5084839797910358	-0.642761379414192	0.5488398988037902	-0.44072395811400733	0.11143008245117098	0.26040849870569416	0.09236236066531958	-0.7020729944955058	0.5336396549368013	1.0394292808598873	1.245889773489382	0.03297788465412235	2.1572925237750358	0.07402752807115544	0.0	-1.1040570958651155	2.935646865538199	0.2781629594738334	-0.8345373419142773
-2.200181427633194	-1.278039723911068	-0.18624912033314314	-0.49306365552996906	-2.2713122551606975	-1.833779652009647	-1.191621000849261	-2.2070279371058454	0.647116523279047	-0.42010314219298805	0.4584430941702257	-0.8465777676083445	-1.0437847178461832	0.48898933082260176	-0.8591674106897045	-1.2117394642244654	-1.2224925140068363	0.1803299185172263	0.062456058424871244	-0.6848746382297138	-0.6107188307013411	-0.4215902916486187	-1.1480208243554297	-0.6510744220107012	-0.43192597440651687	-1.1488639324858203	-1.1501054791133507	-1.9475542092301683	0.4376199020700997	-1.181643938572294	0.5984642422778254	-0.8216158417407371	-1.7169377116163933	-0.7412252738176469	-1.3587471053703974	-1.0489257188666645	-0.6709398463204886	-0.6955958264582294	-1.6250298191931742	-0.24689737413821444	-0.29081814832391617	0.25668964886191875	-0.8232698263327937	1.6667097964066322	-0.9160616237362734	0.0	-1.564640919361965	1.8956069131390787	-0.5728697306776154	-1.023667919092263
-2.554794830540209	-1.2636582720332319	-0.9746784034669688	-0.6146971719412474	-2.9789050065970626	-2.144635758986001	-1.3584524126757709	-2.6454512222720994	0.33778281320580544	0.11840071738848651	-0.22079958239676173	-1.5528340450635956	-0.7922285687891558	0.5091035376085626	-0.7419132478285202	-1.9764572994951457	-1.4410077626071949	-0.3586616091415239	-0.3130483581605499	-0.6446786254195307	-1.9706624897438871	-0.7435962215670424	-2.508132900075293	-0.8611130851357964	-1.0076207963094495	-1.8929190795348283	-1.6006953856259756	-2.5805823521104303	0.0002638379549855717	-1.8692766648147934	-0.1997470040025448	-0.9817787761413791	-2.029150936547328	-1.0241688028609706	-1.8599550059045074	-1.8744438776795032	-1.3210876510149119	-1.064557294899378	-2.0424812041938623	-0.9323044442710124	-1.6325475001644594	-0.532520208581912	-1.3639161165709104	0.8935624231920554	-1.2803680819428134	0.0	-1.750796177050695	0.44195424583056575	-1.2542785341401599	-0.7155906562992942
-2.3207885709210396	-1.0278701181381673	-0.9017424076167332	-0.4462325905868668	-2.5427943238113384	-1.8118520651712382	-0.9754904305834032	-2.148951477495258	0.7056781479312622	0.5128706850600802	0.2527643245194752	-1.9725941924761454	-0.4828817004305094	0.6828398216700999	-0.6116475169814991	-2.0031504975075327	-1.0278318394116879	-0.1457571445608615	-0.5841219136695321	-0.4647936808447943	-2.6527331783059047	-0.856670470389831	-2.7523999674978117	-0.5056335014979999	-1.0122882055440279	-1.972971335907134	-1.3810329502838912	-2.486735446948082	-0.28838611009980675	-2.103850132887791	-0.7694886854642419	-0.68396210982265	-1.6017723721651331	-0.7973469023981499	-1.7238951760754135	-1.7274666058326225	-1.3345350762227566	-1.2070603027506168	-1.9934383539810863	-1.0879184586634298	-2.1719469737078643	-0.6963041460177543	-1.420703655523213	0.3904003204329718	-0.8447650077000703	0.0	-1.4820284558460703	-0.2467776322490329	-1.335814092116132	-0.31256591282871493
-2.0712752753263337	-0.9686764254446785	-0.4233583610157537	-0.834377075330198	-1.7435179141974082	-1.7296098562365616	-1.0098369616829597	-1.6108025522025982	1.0885174275864458	0.18149356319063567	1.126493985637938	-2.166342944714714	-0.7348702426552287	1.1015623192202417	-0.8111340843695285	-1.7871044941743364	-0.6731865387096851	0.356497114958528	-0.8497899096475532	-0.5549895392930383	-2.6564400872272307	-1.1842558882001244	-2.171658135581829	-0.49316812582091185	-0.7077316979748411	-1.952920880311292	-1.1508860466227104	-2.0222583859389593	-0.5518736404471121	-2.189721713876664	-1.1513185419821281	-0.2737720988016499	-1.1069536560760933	-1.082515702178788	-1.3093044137562115	-1.1580520733048345	-1.0433168737999876	-1.5631868212458961	-2.0400166120784657	-1.1051777758730916	-1.9648692305000857	-0.5729440582940771	-1.438553127684915	0.08770133833305811	-0.30342954693881125	0.0	-1.1363674213555894	-0.1894925439929296	-1.1080309516404483	-0.42273594315317076
-2.0954543166481963	-1.0780426787193613	-0.3900826489537038	-1.6217640603951127	-1.4087068274254049	-2.186304141490976	-1.4842111841741332	-1.559213046703002	0.5315631589196738	-0.6341732393509002	0.8438586925418338	-2.311578587830915	-1.5185142524186013	1.1346111937426582	-1.1978843381168398	-1.7859256239353072	-0.9271736536289711	0.145882442128155	-1.2763937831294978	-1.0098010062458669	-2.539727551908917	-1.556383922000621	-1.5734858523630326	-1.276763874302513	-0.6787557264857477	-2.257718892299492	-1.4490313426260015	-1.573524408747772	-1.0780309522284826	-2.4455288540894027	-1.6135987199453954	-0.33057982922599255	-0.9626698530434649	-1.8383889434505367	-1.0381007866141674	-1.080462193534218	-0.7297691191735087	-2.0098187221464343	-2.467162791425063	-1.50018257653193	-1.7125624792060132	-0.800426149543198	-1.7896470170249918	-0.45614103871847883	-0.3141730493412209	0.0	-0.9964134349487285	-0.3154215085144617	-1.1046423831058454	-1.0336237412223974
-1.9651694436608655	-1.0102732560868037	-1.02376746980289	-1.712691222586656	-1.3456307969766939	-2.2937019459197217	-1.3539421598290782	-1.4197945652487438	-0.8802822109512157	-1.243881930851065	-0.902775584537428	-2.1652863934869604	-2.095335936644921	0.2720693328006776	-1.143792734204412	-1.7888238524363367	-1.3190253019236744	-0.9050009532969417	-1.5599803317913126	-1.237852590584255	-2.455154553245843	-1.2809590560706317	-1.119383578582035	-1.9951779841326156	-0.9714116205909817	-2.3651216078106954	-1.8578910072553538	-0.9870288363088794	-1.581482618012118	-2.556721553035354	-2.0443198020250426	-0.8355001581413826	-0.8065564584500595	-1.9039499105272035	-0.87533254326005	-1.4574487762817165	-0.20343590345225548	-1.848557119587215	-2.7169316497075067	-1.9408054113019644	-1.8009603005534236	-1.4694852299887358	-2.097877850784488	-1.2878848464565038	-0.704274466493961	0.0	-0.7720548747033467	-1.094667992928712	-1.3080483018188738	-1.3784556913030388
-1.1027081158876726	-0.6128400446006261	-1.6412858114029776	-0.4952177615872509	-0.6589046125653386	-1.0218991586451083	0.03293428704326604	-0.3111534883126644	-1.884223588327275	-1.3118497338540187	-2.522413451631033	-1.2185697405154963	-1.770337799012662	-0.9616754168605842	-0.2633594613551374	-1.1934865297788098	-0.8458143838337091	-1.6247482097542214	-1.0831267507321356	-0.6014540184652583	-1.8594757509371018	-0.14638291904204906	-0.21637403983752712	-1.3654647539928162	-0.9355000478358805	-1.3616954184466603	-1.418713208173102	0.11330413470841501	-1.2642662529723552	-1.865312421420568	-1.9117191938542788	-1.0398061212156702	-0.045356423151156434	-0.6006786001409185	-0.46326632635119463	-1.28441175182192	0.7125550807809834	-0.7121720638542097	-1.9113223079178778	-1.4600710596590576	-1.839559645274566	-1.9184159994882066	-1.5592034835561779	-1.8428519951255633	-0.7887910452500325	0.0	-0.024347627537069455	-1.8721280418053805	-1.1396626917148298	-0.789881740418099
0.32707259173016895	-0.2054245718531644	-1.4438081031271568	1.1991975244284285	0.9274434670179358	1.3016779436253973	1.8283972195051676	1.616509690445407	-1.4199294739743824	-1.0915899858147808	-2.25789425594525	0.47881028026755995	-0.6467188963801273	-1.367928332229842	0.9932439387438602	0.11244568001684672	0.685848803437024	-0.8361852794823214	0.2459811695465254	0.6819054380505576	-0.394891986451167	1.022115842660719	1.3804362750635453	0.6655473794573323	-0.06841887939351046	0.7179894896988046	0.1143981082510027	1.5227764028214235	0.17129927356435634	-0.31347897966433275	-0.9601885950840334	-0.30548719606591934	1.2131154827435129	1.1394488862424723	0.2889192236212538	0.03895471014566137	1.566710235775013	0.7746366464122211	0.01926555660288665	0.22797064549455265	-1.2568021175598563	-1.4779681215351141	-0.0030390938898552174	-1.6197407780864488	-0.3338635440300669	0.0	1.084493088641722	-1.7293238571495204	-0.2943744929601908	0.43631474289395517
1.3658207380887675	-0.2010271077642947	-0.4428639995250833	1.898704182707435	2.4362554841818413	2.956796025165128	2.490035107466893	3.039469268786318	0.0874206945502451	-0.9120702496775663	-0.29294829769604924	1.9450767483759774	0.470458435635809	-0.44372126910341536	1.6981761759026766	1.384712124934751	2.181201206418984	1.107084356915097	1.5506345189405102	1.589770344471674	1.2326129311281728	1.1649328116638886	2.7752588370525673	2.584632363478717	1.1872852763230914	2.5189164474351564	1.7389677073788794	2.3143303997699864	1.8212358136825693	1.213154738811469	0.2729293413467802	1.0746228237970568	2.079146113936674	1.7007308970261032	0.9555963393372453	1.7287404827649342	1.5549949366260445	1.5291776084984048	1.9790739317555495	2.004306645289799	-0.14579028166344934	-0.3175510332936095	1.6186951085574894	-0.868861432844001	0.12685493370456327	0.0	1.8131076061023206	-0.71430039543063	0.692766335979074	1.261744162546954
1.230700374542014	-0.530785924521607	0.5416901615337034	1.1359261736426793	2.5799954747305542	2.5368529389773737	1.5741801314584338	2.8088351867758745	1.1402074665786683	-0.6986071615559712	1.3576981857940702	2.0846872160168184	0.9060397832355677	0.917129696143819	1.431161918340038	1.7098741004888132	2.371522891448343	2.4810707947337223	1.712324619209706	1.354018688771127	1.7203023195675111	0.25716485602467	2.6759433030419624	2.8372187199149286	1.7780912943808744	2.6368893657179813	2.150625882075125	1.7396482949873027	2.2929528398886783	1.7176701785400856	0.9106128250033918	2.1184466607709758	1.8446542121584988	0.673556325700379	1.0443700987722755	2.3650762833460632	0.47978114443103076	1.1770970868023085	2.696552004292084	2.3539242479846485	0.7428956733045088	0.6403733093605828	2.0680807053518375	-0.3391665838932202	0.024132639568692455	0.0	1.7191688614359875	0.1725167676940422	0.9728630318139257	1.0362654758356515
0.20945108869433085	-0.6355267963221166	0.7754458243689069	-0.07034239845538992	1.2195646090588712	0.5079749811847108	0.2475658586731448	1.229030541954288	0.8390287865897109	-0.1812811308343183	1.1173729728683106	0.8954606971415384	0.7269626577103947	1.3593712256799106	0.7409078244370917	0.9875591660044178	1.2553456505992522	2.009983873178254	0.5946372865684569	0.2893418270242511	0.6246149172671781	-0.5913388043392301	0.9262916844935198	1.484239374177652	1.1903070625648162	1.1456091778006525	1.1306936078771042	0.17950993649685465	1.2118153821104725	1.165561725297624	0.6897514604165901	2.2148247710431406	0.8454516357382127	-0.6758852625287307	0.5952882331024995	1.4984661563695114	-0.8309468906938402	0.4299857060108734	2.006004357197879	1.0692825476698795	0.8506080822076508	0.6951736252170359	1.1303529816695475	-0.35437189787687556	-0.4636591262301264	0.0	1.2652046479000418	0.21018955357320257	0.40216768596942887	0.23767254041688216
-0.5838193951862263	-0.09274579167442311	0.35406949550561384	-0.4629909173489127	-0.3968992088416999	-1.2302303283436606	-0.14939292477997104	-0.2518586148803011	-0.17102201512749612	0.5506080755036813	-0.4181980753979327	-0.4221806120833493	0.48426803088350734	0.5793535605148213	0.5030378327489406	0.05015589425848266	0.12358157193063785	0.2623082990375459	-0.6757492209976879	-0.5944895904838035	-0.9560408376278504	-0.4310186182755748	-1.0674638980232747	0.06610725550984317	0.034769966545274006	-0.4461676596290155	-0.23428260956239336	-1.0649133711643515	-0.24033241327357965	0.4906882085699179	0.21209333920909743	1.7389048589641043	0.136897213970853	-0.9465113341543854	0.1721019525727341	0.13229103706900286	-1.2761718094946752	0.20429803066875776	0.9397393323589078	-0.4182907432802241	0.42760091861790195	0.12130841811277313	-0.12701091094574832	-0.4211273795632416	-0.6236269265163603	0.0	1.2823815883638032	-0.2017209239750811	-0.24881574302475237	-0.06437218783368336
-0.33494674645275785	0.8721301039365852	0.0005100309941049901	0.03200207449223326	-0.9170911224049513	-1.3229302685328659	0.3355746446944172	-0.5740598795939007	-0.5772846069271167	0.9839674641969602	-1.3179084750152013	-0.7109908453997493	0.4935530819088614	-0.39913879249550477	0.9123257458362931	-0.22139181633433702	0.11667321665534026	-1.0143649719518073	-0.8108963308155597	-0.694274226069791	-1.434899172056501	0.4121126870379474	-1.6869863632040458	-0.12115546144612722	-0.6533687664473683	-0.8074190324283514	-0.7251997284898998	-1.0328357162193975	-0.5102196107351396	0.5157073787401321	0.13800945045025856	1.4981544965648592	0.31816894700901477	-0.19868025073643422	0.24506250220021183	-0.4827011236476112	-0.5863540762968424	0.5803939840767154	0.5365841754779527	-0.5812103047658728	0.17409280041297936	-0.1687219799166874	-0.49162320385381997	0.06604724801874372	-0.12899579823298263	0.0	1.8947449184774703	-0.17474991731433956	-0.20990773681533687	0.5819543909922211
0.7305162918489658	1.6198895450593038	0.23257282591740464	0.401077145126032	-0.21375636149850905	-0.22122271829046705	0.5337267977685305	-0.042586492330143916	0.013894816774778386	0.7681997948397332	-0.6296574448018616	-0.031142245561825432	0.5610593198586152	-0.4869125530759619	1.2929044753273429	0.2488359547223864	1.0288544321669648	-0.8287521523574028	0.34204496364860315	-0.3059828998906726	-0.38594554754106775	0.80026614522553	-0.7572030738463159	0.6947769212474475	-0.5405432317297918	-0.10173578111042439	-0.16325737833721268	-0.03198680225827008	0.6935380185156215	1.098770360732321	0.35038174879107126	1.7167854601033414	0.8781447557085026	0.35295445451663593	0.7102664155265942	-0.20400442285738205	0.4801643087115882	0.866949571385969	0.7945965293040815	0.569436129980393	0.40785387342725604	0.35326501538214816	0.15287513471608047	0.8990625123940529	0.5481460607140729	0.0	2.2780192274998052	0.4142421010167636	0.3750787429846852	1.5068350917493607
1.7554846419507353	1.782767300649666	0.8614186237850423	-0.0970088739833691	0.6973409509162855	0.620646356919401	-0.18758932129136896	0.2891300496706851	0.6974064580854822	0.188308577908322	0.6407031767382472	0.6193518916798144	0.41703734650615787	0.24202148674645974	0.9267881920637754	0.8421480854475375	1.723835483346683	0.10458960432783579	1.745885117778709	-0.03164842783761452	1.1189515962478565	0.23710137466322048	0.3800214325263046	1.3014448420358689	-0.19651888174359428	0.4615695991828782	0.6891724754241579	0.8057968199962617	2.1579381846524575	1.4932512033503702	0.19173415546735062	1.8050650881098629	0.8194349621064665	0.02174017631128531	1.088368816086721	0.12922447294083697	1.0031137553030223	0.5952716816315031	0.9562269487633004	1.6625535230019435	0.8032198728605613	1.2985952141530237	0.8755869365412488	1.147891024912375	0.7531209371189815	0.0	1.629669661593592	0.7069059945311692	0.679739830296787	1.6633117727561824
2.211275071413828	1.5662163534627984	1.2859605402689798	-1.0605820403037853	0.9066973587969723	0.49367555746708885	-1.0900034896648758	-0.042300006439866145	0.46794659032450414	-0.1402722446817186	0.9410429442739936	0.6267277781790653	0.19868033582779063	0.7986022625921606	-0.10279750651904249	1.0574768849496634	1.5370138087163492	0.4085867171227561	2.3350887177002457	0.01792330428186479	1.820312174723967	-0.5328700924401714	0.42074041599107515	1.017082438827359	-0.2214217156372305	0.17305645868548902	1.1669955310114986	0.7995991561508089	2.5260817757686342	1.3654568430326628	-0.5234788643573155	1.1563775386099617	-0.18656283826787007	-0.5255075453083047	1.0967920348248221	-0.021870058948900047	0.7721019870841201	0.10591138949301492	0.6296546301346029	1.6468359567865556	0.944785518372228	1.8611463287881922	0.8768805290714593	0.25195612963500236	0.46191628900500176	0.0	0.18763790896210683	-0.014100722216796755	0.2653475679712429	0.7443701571175628
2.2703348172724542	1.362474041813938	1.128162655991768	-1.5472268504866142	0.5133395677527897	0.02238609059748086	-1.1087016888467371	-0.4604314525319883	-0.5438168700447003	0.003555216162318068	0.08563875514594488	0.43933131483314514	0.3119600317567848	0.553222426159745	-1.021607788914895	0.9939645130033997	0.9189474007852249	-0.2901655084872564	1.9991300491224375	0.2124359413618548	1.609311890520343	-0.5128314661015158	-0.5283078878704275	0.3235809142647742	-0.47703644330538064	-0.430322496378277	1.3178081329367188	0.3608516657053682	1.6412831423046301	1.143322279310337	-1.0845696799967945	-0.04731816029238794	-1.4343639642915402	-0.28969144349122655	0.8920098812387184	-0.20911600327937044	0.26399029620210734	0.0028493024978315127	0.26640539779521727	0.8850970295164545	0.8977716219445799	1.6779346384196898	0.34789211062807623	-1.2100960192973205	0.24572156746025903	0.0	-0.969548902520796	-1.3149610517428743	-0.3752990784988256	-0.5444746421110753
2.303011600554095	1.254197901208227	0.5028096902615999	-1.2278354480626128	0.2624620964214548	0.08524737671021798	-0.3178258827931351	-0.18821697925562628	-1.274876718684996	0.23948984003734047	-0.6846524403514186	0.7991817879652828	0.8649633915404868	-0.11174387257085926	-1.2215635940454597	1.0249467478774714	0.6552574435981392	-1.0549325459013783	1.3619664524675947	0.7308962272221753	1.3589722482383675	0.2720888983776758	-1.2460805155635997	0.03960606852679797	-0.37914617463836564	-0.39482937420056824	1.475088011191356	0.34804186300941464	0.4224908317048292	1.3175443527718775	-0.6931588953399029	-1.0018110258243007	-1.9500595898532334	0.6542954734594676	0.777160837371566	0.25217635618171824	-0.010644155381613837	0.2821410052260981	0.45109590181065623	0.4419591636414824	1.0571535927744267	1.063756171419917	0.07596114691645758	-2.0555542158664784	0.49367293670372314	0.0	-1.1139240649276194	-2.0328960527925526	-0.4700474484845822	-1.2458317810722463
2.2942664784566507	1.0575181058334866	-0.21952324313909316	-0.613556109489836	0.5564872046551057	0.6185241852284851	0.17191788736202004	0.7714326995793298	-1.0142091157786812	0.16048032588509434	-0.3985984295494314	1.6182860705707343	1.4426289773151586	-0.4663352851896493	-0.822581284308984	1.2404826065473362	0.8046018281353673	-0.9008131731015926	0.8698486624295456	1.227830663694714	1.647748495770404	0.8462946009193698	-0.8526980129225874	0.2602663062556419	0.21304280232709918	0.41789597613980234	1.5758047405739872	0.9938981217793122	-0.33726802294805486	1.6972935363955106	0.47614544332972925	-1.172954559790352	-1.4497749208673285	1.2449287676341538	0.8368347604414631	1.2019015507958952	0.08423482031965797	0.34226927931118817	1.0407033299615034	0.6564828073572978	1.5405224213069713	0.5014814338746799	0.43677054354949507	-1.730152894636072	0.9391658338526748	0.0	-0.6112610544985336	-1.6188560601966067	0.05526407519153179	-1.0313827414705525
1.9430113428786675	0.7543224065144585	-0.7351481725280925	-0.2375503848185939	1.0613934858522032	0.8127271993588426	-0.2641914241285012	1.675533033175191	-0.15417034806992974	-0.09579310997195709	0.4490291468412225	2.023666573835527	1.5373642081061265	-0.37970789206105937	-0.3696067620473903	1.4135654727721323	0.7272775138950975	0.03367283265812238	0.4183428067070132	1.288729023732843	2.0671278859553848	0.5586592312779939	0.3066914346613025	0.37905130261269526	0.7251087835094784	1.221486271143703	1.2274472320248337	1.6671077648654267	-0.6858029855754263	1.6335041430147668	1.353377478881814	-0.822955670627481	-0.47037923228568956	0.8285627980556727	0.9368950311616507	1.7267650873405345	0.44728535702944955	-0.15327900593161234	1.3368570184440964	0.867222945900079	1.9699349858921855	0.14547911391716994	1.0507414521183287	-0.7873323562156099	1.0497431633515766	0.0	-0.3652429898722737	-0.7256246264535089	0.5340779567519981	-0.33249187960836224
1.2109068672125416	0.6129637394665138	-0.8803359397963841	-0.020626161286042777	1.2175815758551842	0.29513474074112367	-0.8949289945374826	1.9034023206228075	0.4083854732069932	-0.06780820581827367	0.6617300338947698	1.5136755448225787	1.0934235987084155	-0.29123610309065967	-0.17628036302073086	1.415567145203223	0.05561218023909513	0.780352759249119	-0.16104898650042146	1.004674600975622	1.8953986544176518	-0.12006786201595845	1.2044058204685593	-0.015131381005110715	0.5778767240246443	1.3153894320890651	0.3889340172658583	1.6463495585289298	-1.0275893665383402	0.9003185307585494	1.1777163176279017	-0.6078498847818611	0.2920762058484042	-0.03749511732885874	0.9588844745411245	1.3118294419609422	0.9474203066041849	-0.766391206810007	1.0332070583510335	0.5002071460956178	1.9174579170374897	-0.09291449778326948	1.3864282663188263	-0.11926709723604251	0.6785594155055875	0.0	-0.7198235356594993	-0.3420481920403589	0.4662578562220002	0.21220015671165332
0.49442228549078193	0.7670301781512008	-0.5725032325545907	0.3665184776497058	0.8800926178254032	-0.33438150185872845	-0.6175463797706018	1.5123928890112877	0.3491594266645461	0.3102997457361087	-0.04149893581503264	0.6681126261059437	0.5002764235694986	-0.3966590628996874	-0.13745734744108154	1.3802149728692457	-0.7548068697077699	0.7747513170236597	-0.6322081657903844	0.8426541925917357	1.1158068542816069	-0.2762550412714688	1.2548210650462561	-0.6251395201953371	-0.0452916187984791	0.8604037896762323	-0.3548573638169565	0.9155180546258892	-1.3320591382770068	0.04530519500375129	0.3703095008660141	-0.8241290048488571	0.5780284221797893	-0.38328167518980605	0.8760447337963668	0.5088356784506395	1.340978226517545	-0.8469266697154092	0.6117077191160101	-0.07843071611414984	1.3931181016617113	-0.18331961501334795	1.3770498842891892	0.039535607046672916	0.12662805545316133	0.0	-1.1663479856185466	-0.5972909803139246	0.15728126168033651	0.2894874770238716
0.1549409824775735	0.8648042028552881	0.12996476817852842	0.7973370630585167	0.35842337494674625	-0.28098870061436015	0.5048440863649353	0.9237093194288201	0.1540776016384992	0.5071632666033387	-0.6683413562619358	0.42615387297407037	0.10651970785669382	-0.30494712756280495	-0.09434156220303383	1.3508952504506808	-1.0157452635924744	0.4381336381759493	-0.6474962551978137	0.9784162338618446	0.4167692006295198	0.24333022684113054	0.719564446198388	-0.9053310258163907	-0.36051733473771064	0.5291295124004235	-0.39355942965552254	0.09654685734975324	-1.1797058003707825	-0.27020917301950487	-0.0032720905401749435	-1.197886836834375	0.5353493109465204	-0.05482039008986204	0.6352240532269865	0.2260962777473775	1.2109642045557418	-0.40485478233996586	0.6169355130121497	-0.12217850253463985	0.7415347185279216	0.027878940972050435	1.2541014846855627	0.1488392322619587	-0.3309742121858529	0.0	-1.0992753976505107	-0.7058721807636265	0.2552640689657343	-0.012209213770194974
0.05093569807229847	0.4070854357140509	0.911611552818236	0.7389282630058206	0.00030354228074188754	0.43806526911479743	1.229550520341506	0.3319860542039083	0.3883107905721155	0.0700775580004724	-0.242014886739053	0.8459524182722238	-0.09070369655763137	0.32389659243671043	-0.12096101853715108	0.9865121793721612	-0.7110442134296037	0.4966766621465812	-0.35484648927393436	1.0136497670774467	0.2605466681344444	0.6919211042513075	0.17715656284200879	-0.7608807047313627	0.12626295171081023	0.6344590868024181	0.1663006985823751	-0.2699188835655094	-0.5053919799744595	-0.0848719845906968	0.48849073575766805	-1.3279261800070445	0.3469591409012713	0.28301279364479914	0.16144168935915199	0.5725508411123867	0.322549912293771	-0.08572255807934887	0.8028439528848016	0.34574078568603184	0.15273651527607232	0.4508718553528586	0.9830878004963182	0.5611140060734926	-0.6942638326401086	0.0	-0.5605007568419589	-0.030687761650333243	0.8227499365170348	-0.4175957082540153
-0.2663367588657971	-0.5406083274088473	1.3106452768608414	0.019665209640769662	-0.08125462403997323	1.058533988907225	0.7074304136985797	-0.35054742468924494	1.0295605655197775	-0.674156176773393	0.9778686191606734	0.9814685714338828	-0.24928089323900335	1.102841162698993	-0.3335647582764918	-0.09501797291614915	-0.5014624544574543	1.035404595567971	-0.34941682728090667	0.4878338572387312	0.3318369293531704	0.46661111294369195	-0.09220101170664174	-0.5597826453705539	1.0768154330737738	0.8732636332077741	0.5766493972722533	-0.20842478410191675	0.09207927023313246	-0.05498133032873489	1.1919651280117354	-1.1216560741328976	0.06878527692292886	0.23328916733217814	-0.43310384099548	0.7624328727995012	-0.9251093291650214	-0.2699203144526594	0.38297771480898724	0.4448266129672893	-0.49554347760621975	0.6426332400609368	0.2303124984335585	1.0327297723497257	-0.9636079682908036	0.0	-0.0599700416384848	1.1240726221639572	1.1927666343912866	-0.6484352825135482
-0.926285200072915	-1.2128410275680122	1.0848247546054133	-0.7971065793138825	0.052953996966651345	1.024815986940566	-0.42179159925447673	-1.0747697038725685	1.6190530221866872	-0.8788807261691575	1.8551262187753088	0.08469378643381882	-0.3707378920472229	1.2511862264315445	-0.5831804852407332	-1.6679964559134706	-0.8474058356875075	1.4748594523366827	-0.9165799202301531	-0.48099188593415165	0.07972764821325698	-0.11268281309389228	-0.14544506829089535	-0.5706065289728469	1.7089443490321843	0.85620856377812	0.268456284398116	-0.11271042519392094	-0.022388286861123572	-0.6026084541618791	1.2398199858776895	-0.7411134678954163	-0.2462686539499652	0.19228509662562468	-0.8065355667189136	0.17763520870189775	-1.679896286264293	-0.5482375152611478	-0.8589692722833175	-0.3988192055699848	-1.2576373718005631	0.28312148396173464	-1.0342343551291573	1.1516607396974412	-0.9109703500533477	0.0	0.15065621033586044	1.9261370017310864	0.8150956019153989	-0.5325484829201524
-1.5147711814142095	-0.9302594400493504	0.46109877893294615	-1.0330947995847386	0.26059991723559944	0.5349308690464677	-0.8679084078383099	-1.4934051636289005	1.8380121227799455	-0.17749713437571835	1.7402003797708094	-1.3859322621780947	-0.3638985763862639	0.5782084294070485	-0.5695441672285715	-2.851725036820336	-1.4272784748615752	1.356822792003897	-1.5911825381782545	-1.2756552334468898	-0.45728802836699645	-0.3213558874022877	-0.08185592886005993	-0.6799827079398293	1.5720465087419788	0.5730745675344405	-0.5712174493927362	-0.26327797724427987	-0.7737091562343459	-1.4017034171487053	0.5941808774442838	-0.31105208173181514	-0.4847628796060067	0.5436503455142846	-0.7612780926664483	-0.8176734405692904	-1.488544063125924	-0.3420713262586705	-2.0777751540594798	-1.6072282250413132	-1.8003543512338702	-0.3101907343366059	-2.1924287325580796	0.9886959221248026	-0.4017239810823701	0.0	0.3066046477061363	2.005854605666631	-0.014543096479905794	-0.12818406294516457
-1.5780464103643315	0.033301292363350436	-0.06184160377147341	-0.7142995511317047	0.27858344718331157	0.05904478228093583	-0.36011387949262735	-1.3660290193531932	1.6939161641405378	0.8031853524118504	1.0668225612676931	-2.246338630792947	-0.34175404776854906	-0.20993663849777952	-0.270874416390544	-2.916453686846653	-1.5935827996165886	0.8345057719764001	-1.7281046089573069	-1.4789302237094288	-0.7105194418379102	-0.0845947910331296	0.037887974775029386	-0.7172564494880594	0.8374734934037573	0.20548153372174252	-1.2953135004023644	-0.6364851867278901	-1.5108776097356216	-1.8276237092547345	-0.02264096859737215	0.12278080727500816	-0.6142416030170618	0.7684974712838126	-0.6253531252202792	-1.3497245045198576	-0.8650915827389677	0.16179081852761854	-2.258057271177915	-2.125863352469972	-1.6993795840590575	-0.39980782213357385	-2.514364024240043	1.0078415519894612	0.16189952243226194	0.0	0.6043422496666876	1.7606340324894056	-0.5014157289665703	0.24155494558038357
-1.2228379189038596	0.5849139161327723	-0.19326375942120144	-0.468043183624012	-0.20069159883888926	-0.3487324699221244	0.0630518731634549	-0.9684415391537181	1.223488944227554	1.0985057431522225	0.5588124186101775	-1.9626429455341485	-0.600179701733695	-0.3593197692555823	-0.05590179749644349	-2.0659873015452477	-1.2178198239376634	0.30016913053133437	-1.393261850362781	-1.2883875099887452	-0.4350647748102892	-0.08112268625714518	0.053213214085883406	-0.7845912147761716	-0.04054067059234755	-0.28021778142225157	-1.5061537119591337	-1.0664902127832787	-1.8271026324241308	-1.7290329121963337	-0.12000059385968935	0.40006679625467945	-0.7577811425875405	-0.03318259558310307	-1.0002316877271422	-1.1357716406706326	-0.7584572629903642	0.1198524804029582	-1.438466057421976	-1.7724238309831657	-1.036275941527255	0.31190840855056845	-1.9742102565381743	1.353010005920314	0.081903866022025	0.0	0.757936809913948	1.7017085246578507	-0.3247989389962275	0.23463900594283216
-1.0311150820227373	-0.08380859063413808	-0.10539166588213468	-0.6102617829492962	-1.1856587939074748	-0.938226163177671	-0.47328226479253266	-0.8693014450666076	0.329801312968069	0.46383281271689997	0.250886622620904	-1.2080639913137203	-1.182800928871528	0.001912281856984815	-0.22485958656442587	-1.2180300670513446	-0.801439273128829	-0.2142185174729717	-1.333296056687159	-1.147039302622203	-0.14861203553585223	-0.7283310317611941	-0.23993285725120667	-1.029993375951607	-0.7295429927262483	-1.0536915453840179	-1.3234220896286462	-1.4136163684069352	-1.9511285686070925	-1.5073134922270086	-0.027181899643469776	0.25601586972755475	-0.9879641556849267	-1.7122567814925465	-1.96951390373054	-0.7749733053160838	-1.410710864341699	-0.8173327458881555	-0.6900099995187521	-1.4413847142493255	-0.4695721960947442	1.1723409913519258	-1.2614626376210032	1.5389558646334733	-0.7888906852507603	0.0	0.3505697936748812	1.779496477030719	0.026319351368148433	-0.11905778004008237
-1.371049270282845	-1.621353258778173	-0.2068913008680909	-0.6636767663444088	-2.1482606472136725	-1.5903691398788389	-1.4113326258933878	-1.275271656213346	-0.9337356995693106	-0.4309305218147983	-0.37355905358114727	-0.9514639728466452	-1.63265087169453	0.07703747702772092	-0.5361350529900124	-0.978483831284095	-0.7569886149755101	-0.9976537796075138	-1.936676567073924	-1.1331079221524276	-0.4967550127064823	-1.4498171850620902	-0.7758915926549406	-1.2197331455098621	-1.082996384021369	-1.9590607078113331	-1.0509451762416036	-1.5624751048311776	-2.208851464421283	-1.4570054805813877	-0.36823935992731666	-0.33222262948866216	-1.0908771340386074	-2.74530611267981	-2.721445289472243	-0.9054475004134958	-1.9709134345922534	-1.8075102375122336	-0.804987953178466	-1.828784919653032	-0.5597303743823674	1.1357004719514743	-0.9094033192038068	1.0404515215683503	-1.6626781555032037	0.0	-0.46553142619768534	1.5138048557866448	-0.02892619583085857	-0.34687483036812733
-1.9490156434625787	-2.849620739485002	-0.7139815180671735	-0.00565423414426452	-2.3589793503235055	-1.6884446451415551	-1.4119753205292411	-1.7581356110145347	-2.108038272362587	-0.8384872671083335	-1.43987323029058	-1.2714937438641232	-1.412726854376523	-0.515890119750272	-0.3903822556633767	-1.0257259791975326	-0.8651932563595602	-2.073124842695389	-2.5136403208052243	-0.9336921355403827	-1.3583622371893174	-1.2995787836172834	-1.1193327569206044	-0.87327538801207	-1.0473394534979257	-2.4317222477885743	-0.8258717859431717	-1.4121869401183675	-2.354001712046892	-1.3062857594126818	-1.184080787273948	-0.9199473993246728	-0.7012945272044765	-1.7996231314990425	-2.2609747551107997	-1.3799257301258925	-1.4343221398370285	-1.6348643031114973	-1.3240463664070887	-2.3598701065589043	-1.1167266039069392	-0.1263977738292173	-0.6641869257291528	0.01626716056014094	-1.5625266661990695	0.0	-0.9451804826244057	0.6374806391905639	-0.3638109717348115	-0.0015072913302061031
-2.1393791960487105	-2.919202314759985	-1.4711160312912683	1.1795365637724662	-1.5924738894529593	-0.8715423849925937	-0.10975154844710013	-1.7252055302394942	-2.6298445522123135	-0.7017092383286829	-2.319040923413737	-1.3624148888465748	-0.5825402732343962	-1.2193610535893518	0.4646259847393865	-0.6533182719721922	-0.6249194371233968	-2.924242235552521	-1.9611357608146247	-0.39964821096239556	-1.8967910038420326	-0.19749371175422525	-0.8688497896778326	0.05621796959903291	-0.7059907540549354	-2.0636156418208818	-0.6678891647342322	-0.981377469083566	-1.7627128325186285	-0.5980506520313105	-1.8516513514156192	-0.9214791671595308	0.251810174281109	0.5626918978650927	-0.5758016734166782	-1.518051868393213	0.130430024652731	-0.17521305979890883	-1.1512590484017229	-1.8340743144265987	-1.401026335108136	-1.7914476237846888	0.03958843898198073	-0.8349514776951946	-0.42356732316400875	0.0	-0.5759545326235974	-0.6099901224811208	-0.33744021289587184	0.7732378323316058
-1.6666003131277702	-2.0113511964801205	-2.1231833459180076	1.9325400443091365	-0.4110631876740563	0.32377012939984573	1.3176568368106771	-1.063787570657384	-2.4139701299063443	-0.4428400660957393	-2.3641167156562424	-0.6323856146680027	0.15484195179477148	-1.2593862120896462	1.54995008648047	0.2144494465037856	0.021030841839676965	-2.9551837101892726	-0.13259596094834664	0.116694815228118	-1.5354098360528208	0.8498533481823524	-0.1411273331667054	0.874601972167328	-0.3429503383603301	-1.1264771882377211	-0.6604365390428095	-0.4626937142639872	-0.2934628072784924	0.5975215976151889	-1.8383891996318251	-0.2230482570668934	1.3237758361585732	2.249723293874329	1.1293853596201928	-1.0312277270217818	1.5334583458721633	1.30997147230013	-0.0026578285804471353	-0.062428873357021096	-0.9868130514825739	-2.6459451878386426	1.1000135568864637	-1.1353626016756673	0.809709646126234	0.0	0.25087029044389364	-1.7873674542292897	0.26489480651242214	1.2644090441467972
-0.8289022631970592	-0.9190669047816933	-2.360728944890589	1.573738608449523	0.37792589553922057	0.9173781596859796	1.525991497235393	-0.19415934621829214	-1.9413588313855277	-0.2143048390021466	-1.7309857717274926	0.5416423328627338	0.21483894045731924	-0.652286059460007	2.0915904430579415	0.8321758536158252	0.5902092142335584	-2.110798365970667	1.7856714397243987	0.13739749593622091	-0.6253898896923693	0.8980021831247313	0.5023489036377033	0.8025247222897071	-0.24698198020569775	-0.321107667863178	-0.8466766762622688	-0.058296329682187537	1.3494678082826757	1.6047768619670337	-1.2656346703460064	0.6373736696049223	1.890128327059825	1.8419401292428403	1.5831437304033018	-0.3657415951774411	1.706662368031655	1.5154283702396456	1.150752845146113	1.6356108322624232	-0.251655951982532	-2.2205710272497083	1.6227111718841853	-1.2511835149226955	1.265834751026391	0.0	0.6344710125410414	-2.603326194785134	0.8051779544049416	0.8874744484767592
-0.08460464587950535	-0.1418118103707096	-2.007298233479508	0.4894590690399435	0.5022106187290641	0.5846749733019857	0.574619058796419	0.46542009642032756	-1.6666225370581762	0.26956728204831126	-1.1641458451219215	1.2909274557481345	-0.18211854086957732	-0.16874961034970704	1.7906927343415409	0.5513455860870536	0.7135348914135724	-0.8947732204523453	2.473683741683501	-0.32585227724778415	0.016154801887279524	0.1607908106461178	0.6501689650468905	-0.07426529028108768	-0.389351389233633	-0.019900977430906512	-0.9815041099924275	0.2318684922063773	2.3090814748605704	1.8370510103487279	-0.613679055213205	0.9956760320482091	1.7048705355943112	0.07782973259521368	0.7794852026386017	-0.05369765711712971	0.8211270108791319	0.517543883710065	1.2374382318257195	1.8618491346601966	0.11706848779798561	-1.0965921221949864	0.9619788819807787	-1.6734872141289097	1.081246327003115	0.0	0.2164049234171637	-2.884100648814047	0.511085467375744	-0.15271365900065384
0.4009964104720564	0.43937546706086955	-1.03026352761368	-0.30755687276594706	0.33870609189321094	0.014275496212110533	-0.2708878730653628	0.9066739908193275	-1.4807292800142653	1.089471442626821	-1.0448572047540454	1.2529502344081285	-0.2863421019487331	-0.32544757527668694	1.0554946938419945	-0.2757914993677942	0.6315429465475876	0.16523043845397573	1.8927673470712398	-0.7207319993751099	0.0555717087585212	-0.3152430690650956	0.43348825714369954	-0.753662112023041	-0.43771677300720724	0.04467179467644408	-0.6354337818629294	0.5519219291185666	2.4888875924175378	1.401215444247688	-0.09196549314294039	0.7326921098926653	1.0705558281365877	-1.1188753527018627	-0.049799804447271855	-0.001804533297049351	0.018748157989995688	-0.39517279135308403	0.41144419935532034	0.8146652249589509	0.0020517116974206892	-0.1622091565893727	-0.3263022504868992	-2.173273035834272	1.0302217176932427	0.0	-0.380955755262201	-2.4434822793083124	-0.5115912176350342	-0.9756368885319097
0.7172821781907494	1.082273521086401	0.36553556782883545	-0.25725863790650894	0.29417798387022687	0.02804038085008622	-0.1477975896916473	1.3423103682433841	-0.933595028877626	1.6539398380274586	-0.9752892121248242	0.8250972086731789	0.23226244975512497	-0.7487674891514472	0.5010628639694633	-0.5659900182190394	0.8543594780441297	0.8939827852487007	1.2309306063816805	-0.5389094100136221	-0.13337867003645937	0.05196587766453412	0.24808593584281427	-0.34657417429514237	-0.1912480837333551	0.2814302262368419	0.31230210263972646	0.8992819625853127	2.5232615391731423	0.8819700614246152	0.4336472519110684	0.35191183860942904	0.4846970016409725	-0.8245210122855895	0.1658764816268275	0.31333322200427	0.1307666675485664	-0.2226725201952851	-0.10927190062411032	0.10621075974109015	0.029799138991958723	0.25442463190990416	-0.9061845982569019	-1.929476829981922	1.382526125884052	0.0	-0.2807347079235703	-1.2893533738360934	-1.2576723062498316	-0.823858820395701
0.8786090330715642	1.6535584287150915	1.6622861658714503	0.34222551473704776	0.30894040729907846	0.5647966909891269	0.49940201958965086	1.7663440758712787	0.07916833998645934	1.2325811070428212	-0.40901765624038716	0.49692755106369085	0.8408256538103503	-0.7172414624799439	0.37111001385768216	0.29994037525427325	1.4466138443531715	1.3181647609455978	1.4480487730356042	0.18875725523730139	-0.1498103767264134	0.7684170217000114	0.22113767017653196	0.9646553984601002	0.11346782529318432	0.6441029546850309	1.3956548938993703	1.024698587724387	2.8482736603366763	0.6308992565493882	0.9553826402138668	0.41693143034819297	0.22434717827996775	0.12647266934002707	1.1751053984217754	1.0354423193162854	0.8759195844146921	0.7435943428714662	0.4922543524982834	0.859467926123926	0.7924094238161039	0.4579619057817161	-0.09179712099526383	-0.5815354636281534	1.5297104748848458	0.0	0.6194587784168887	0.059751159014916476	-0.8931224751554541	0.26917326661463636
0.7633441488786407	1.74325870105665	2.232148697483955	0.9378859899847481	0.12142289273277056	0.8178959367454997	0.772319412672286	1.8974534629986748	1.093640882273597	-0.07206146814651052	0.575620305980579	0.26314584641279887	0.7927625218498316	-0.10337961234985672	0.5001685920908912	1.739233443912249	1.8955818819778212	1.3936232869342327	2.1720289168734657	1.0355131332476533	-0.12835284380527132	1.0392055091716275	0.14924958184695886	2.138462268396702	0.10139672416262721	0.7454486656436615	1.9437356919086393	0.7474706291273364	3.0824356877182524	0.46840053562565215	1.1112482401397246	1.000708509690534	0.29023681903671283	0.5291420944834824	1.8086175629894967	1.6262436507456066	1.350985836577091	1.5019284294692055	1.6469439526156202	2.356757505090691	2.03534541551257	0.7781210114896274	1.371404228636441	1.1227580098463112	0.884615660399054	0.0	1.520964971430048	0.7887970127802956	0.3122791031086695	1.5626433824115258
0.4101256747118066	1.2229586742269958	1.800954005888488	1.3689033835133795	-0.14941592684827368	0.31907184998989296	0.6103610057305507	1.5610212342668275	1.628118139895991	-1.215175623284023	1.3980063461788934	-0.13910846548081326	0.07415943110706116	0.546031487571812	0.6647932828118106	2.544221956703615	1.7243976496294406	1.097052429989429	2.2324015789083247	1.660818063499574	-0.4075355229495614	0.8142062316531843	-0.05811957939139798	2.3600672047408406	-0.18262609318923229	0.4800175863239956	1.727624082015442	0.3064382953740669	2.5214388044603724	0.09946861508085461	0.6588712475469493	1.6905673180021752	0.5842825430054759	0.359391003943868	1.3971770398827743	1.4944543620311868	1.0849150565357868	1.5828255812198069	2.0568555436204323	2.8645173713370666	2.793855606776063	1.1307941950612272	2.1046815157570884	2.0020612511938474	-0.1761011547677546	0.0	1.591532706657146	0.5600167114561373	1.2593314676023109	2.243585632094309
0.1689653623906233	0.49736863490478056	0.743824478739352	1.7043941512806386	-0.016830751991730626	-0.45843969265900264	0.7152299542372208	0.9502944728130475	1.7583264912188006	-1.2683975005306622	1.7558880207417462	-0.6382731559788153	-0.555836667573376	0.8168847468584844	0.7474354062253016	2.0984290051622785	1.029100120282953	0.6958873628020759	1.114582876948356	1.976524929340067	-0.8352020555427093	0.707114739612302	-0.13084687423070016	1.719356002204102	-0.25785397639315183	0.23974602969783898	1.0936203605536796	0.19945784609480924	1.1059251373229992	-0.39533714863187497	-0.021129628493713044	2.01112842374418	0.9420865131092282	0.4927602349291595	0.47292808085727384	0.726871875907992	0.4072050168555282	1.3468346303208225	1.152800669551929	1.632360181482975	2.352537306015496	1.2179137170855556	1.528159102356049	1.7016241348899244	-0.6637345442654362	0.0	0.7751802260438274	-0.02024358459955929	1.1510034101570021	1.9486155209782123
0.3639066465336481	0.12144653947074398	-0.17033719037434888	1.6900488029887077	0.6772656414748004	-0.7426931820079322	1.2869940550119023	0.39006229659350566	1.9192955599730508	-0.43996876217762293	1.932505816909607	-0.8101018894343076	-0.5004345681033671	0.9300888776194718	0.5705603349943451	0.8657159915427038	0.2682931482471576	0.6337954133631271	-0.4354799624440427	1.9020568907146487	-0.7878903937553431	0.966609382836069	0.18197440359256054	0.8198338257482777	0.1283041699767892	0.3843347202603015	0.4561118212199043	0.5795459980053517	-0.3812678108470608	-0.6673912488426854	-0.21512284795154032	1.7503483283779588	1.01369198551443	1.1554963089330421	-0.023568392681675817	-0.03262851034879074	-0.13358255504432187	1.1452126561006062	-0.3733828711441113	-0.30180059131142717	0.9546367020657345	0.9600076101762939	0.27925691318211765	1.0133331000382773	-0.24309340143128316	0.0	-0.3114319061198867	0.04160532063790394	0.19493729866565845	0.8218850687421047
0.8393008680134247	0.2381484613123395	-0.40736449939875236	0.817884874625997	1.3217822953936824	-0.46609772764433527	1.4489897008283938	-0.06940312926033941	2.1963032859318283	0.19360405889469817	2.2120769980583144	-0.48739099502788524	-0.05529725113851047	1.2309441601062834	-0.1582067363724702	-0.28557865328182086	-0.336234049166822	1.0095527647380425	-1.3006522489688364	1.2335303579962447	0.0052818741663646605	0.9714987098018129	0.6055658422852408	0.0016364709737840613	0.5128530780993191	0.6980710622616956	-0.14224204278808142	0.9357731599251166	-1.1351315405442144	-0.6241000961863346	0.2754100742154062	0.9593846588589837	0.37169585740389677	1.3585531789006118	0.05128527073250694	-0.37126498895069043	-0.4325977587047275	0.6824508473591371	-1.4579371353716812	-1.3600815279410972	-0.4962163872013597	0.5366839300148594	-0.7258384384701158	0.8605523398734828	0.2510183496300282	0.0	-1.0968589385969931	1.0349462470170987	-0.804669940328638	-0.695337520981847
1.0265880975601087	0.47241943447096035	-0.05495478498921687	-0.9040356770563969	1.078139888550231	-0.2959317076149643	0.313351867086216	-0.6547292082318242	2.106241435833617	-0.06045889904154272	2.287324382617767	-0.11252913308666776	0.000497392137789624	1.4529917369227427	-1.5052983257898978	-1.0075693440303413	-0.9503567227757387	1.3324774842308464	-1.2092042947209944	-0.059914019209796436	0.923565249811982	0.006968306232057911	0.4959696259359407	-0.811555953696793	0.1834624714581255	0.6246846044880868	-0.8293446599114155	0.5629460276779499	-1.1395286295835332	-0.6206050905693693	0.8218184672677966	-0.17198509150988936	-1.03440063918581	0.17309578913693957	-0.05134712856970551	-0.5187625047966332	-0.7825964616666594	-0.46532349317025373	-1.7784278290336673	-1.1449350245247145	-1.3428867729541085	0.046460128073016214	-1.3025412284566205	1.1983693697863667	-0.19174949743116645	0.0	-1.4758174755909805	2.1699412229017345	-1.3447586568867982	-2.0540940447192026
0.5508717849469317	0.3622372994962191	0.39649499548557976	-2.5567462692791767	-0.14058444719513782	-0.685084381994343	-1.6653820900684255	-1.4479539271007666	1.2408565529098647	-0.7789312489085013	1.5927744315079617	-0.2603468084835874	-0.5665828838685012	0.9322058966059139	-2.975284696098021	-1.5729107275780763	-1.6854195732811184	1.0183921373962224	-0.8482006296965307	-1.518047671444997	1.0233349999841792	-1.6710902249225776	-0.3895146019827781	-1.6263588997312575	-0.8475099575119054	0.0069885110093336564	-1.4243998046013564	-0.6219408362698665	-1.0182819961762788	-1.0294569116765444	0.694903117125867	-1.3579954131107856	-2.5703671742728194	-1.8462067904203046	-0.9062039611748897	-0.883261089030935	-1.3318160107290988	-1.928127146748322	-1.810037803731377	-0.641041010914177	-1.668398586934379	-0.6419748771511813	-1.86475120863563	1.1620267080874946	-1.4527998886085753	0.0	-1.5961262274781547	2.407826082127905	-1.5621070957084824	-2.765217001825079
-0.3253465485340621	-0.16390341972974426	0.5747423483979971	-3.045399844806256	-1.465610086016041	-1.2405639804032982	-2.9351632759452904	-2.119121181439275	-0.055382398377660624	-1.0359414867110923	0.1890428045966165	-0.8968041389431375	-1.114649987190459	-0.3823138361952982	-3.7629775403245618	-2.1935594600603814	-2.271050662062212	0.1150145898815715	-0.904543904192368	-2.410992670181108	0.11307287965801255	-2.9156847449648606	-1.4480679963581733	-2.1134639909040573	-1.6195691959692902	-0.6681163385445296	-1.4709975941842124	-1.8642116525006143	-1.2198214112335137	-1.7362317228127986	-0.023719240610252136	-2.25615635516807	-3.295233564083535	-3.0622037147738426	-2.096639102392489	-1.3910742283019901	-1.8212082313329745	-2.6255011563092907	-1.9817935696976507	-0.8586513145271403	-1.9275386835355188	-1.564387098377452	-2.504477169070424	0.223622026969492	-2.3308480478538804	0.0	-1.5148408527972055	1.5551961270960097	-1.7788195236458395	-2.640140782747104
-0.972723486520326	-0.7348321708143386	0.4577800377819405	-2.2375890458288303	-1.9645076954671756	-1.2529472263230808	-2.541554776906667	-2.212783573140608	-0.9359816496227271	-0.5215483671445319	-1.040401676897851	-1.3467881560699386	-0.9236500467424759	-1.51632569512536	-3.4759231769082324	-2.5435903350749705	-2.357511017413347	-0.6736600534349492	-1.3113158644248857	-2.367233452164802	-0.9831169560619532	-2.880862563055915	-1.7590615336166433	-2.0022359799978053	-1.2121039443805532	-0.8733754560319404	-0.8438199629310102	-2.2679103889240393	-1.5876586169540905	-2.209272087819792	-0.5241950683609503	-2.632113719380995	-2.8016728417364654	-2.575932465565288	-2.6763652605748125	-1.5380732268479058	-1.8839236315447545	-1.9401938054357606	-2.1177407004367095	-1.6693833726129461	-2.2749264107688347	-2.3142393237071803	-2.633889129860718	-1.1104650005340322	-1.9201597973470301	0.0	-1.2219772041649544	0.3664013302339419	-1.9543423852912645	-1.9465259871483125
-1.0550963488211187	-0.9113835190444747	0.15895591287305622	-1.109109404300578	-1.5828221225160966	-0.6527325825959525	-1.1856669544645582	-1.6557918964401461	-1.0051965974001256	0.20641752007968567	-1.2856977894057806	-1.0559220149628359	-0.10276950943014825	-1.4111967361187603	-2.5139582900521518	-2.117400742915607	-2.0123409540472537	-0.7789726966928141	-1.5262737397640596	-1.6707316336177465	-1.3232955570616292	-1.8610102508363837	-1.0402813408679696	-1.5321036284353584	0.138099292184359	-0.6861235907259987	-0.08628332549118689	-1.6545215508529667	-1.7353600073202435	-2.0536591374739195	-0.2983026505825875	-2.518666520540152	-1.6266250598178673	-1.181822598109047	-2.2781611934440313	-1.0692360748352634	-1.4354934032548865	-0.5262228124946312	-1.7771682791012167	-2.1260631079442893	-2.403782182571672	-2.275961360510192	-1.7133538983647483	-1.8918533508168944	-0.6328028090150466	0.0	-0.8504781716448834	-0.3857010126123081	-1.7104924406575817	-1.2031997228642448
-0.7753213239866458	-0.6112120698702215	-0.31580785362575653	-0.6413817273867218	-1.0138725756323546	-0.09122159564805293	-0.3089146057964523	-0.8398840726803283	-0.7682462416392614	0.5082582531992903	-0.7310173104364136	-0.21519434006175037	0.5510256042270224	-0.1778744053165097	-1.6036067579467812	-0.9426784335719478	-1.6443300457985661	-0.4232271106391303	-1.2884179080244371	-0.8538668823291379	-0.8250911088073667	-0.7838530751402674	0.08373620076421134	-1.2103694078886422	1.1842914316732214	-0.5938356010760704	0.12492208336987073	-0.6415963023558318	-1.577594119957324	-1.3726384952462602	0.17460961401109815	-2.1315591300199683	-0.7067197025861092	-0.27596576845465504	-1.4575492827665442	-0.35091558288462854	-0.6643054427231905	0.3559782302103424	-0.8868858331822488	-1.659306074919778	-2.006331721569827	-1.32036277946196	-0.09448859280522828	-1.8110655037323502	0.3483892277820964	0.0	-0.6058703871868382	-0.686926203329366	-0.8121451074728324	-0.7027150047155531
-0.4530584472504956	-0.210601894403516	-0.9496803032378927	-0.7709012035128727	-0.7249683630814968	-0.039737581763237315	-0.36999103951724865	-0.1663687567432947	-0.9502285363687231	0.3669022039031323	-0.3047563627371756	0.5030037550017861	0.5578249702680366	0.9350749940153852	-1.0077010042194816	0.2844815894994735	-1.3913738458704874	-0.29629226671977305	-0.8203225715098291	-0.11157514300792462	-0.17461293767572283	-0.09257080571239525	0.804202876512981	-1.1174741605970464	1.0208508268035428	-0.732820146251029	-0.18152293374311373	0.08392180883821374	-1.2969895709014676	-0.5557089598951149	0.0030958664311325056	-1.6025091897635968	-0.43485625098142316	-0.1667764156545857	-0.905949072718037	0.0772552748686371	0.2525000279977284	0.23208297834642796	0.18256159446309927	-0.6333389373746398	-1.2179792831675336	-0.14282836893014542	1.1811765125012816	-1.4207353648295	0.43119040684057586	0.0	-0.45185429737613686	-1.0102794784667473	0.5060994141826051	-0.27201162254540123
-0.04927599699810878	-0.22549555796946358	-1.4317416205320823	-0.6465502627556328	-0.4186967064039838	-0.13959918963368229	-0.47672520767683624	0.36641257625312906	-1.5107662024439836	0.16546366577271682	-0.5331169551134409	0.7311512512644537	0.3332692369900641	0.9241688797778642	-0.3625203584428906	0.8529246937971307	-0.8395114547869501	-0.6403817384696752	-0.3459401552445426	0.7124207836501628	0.12093533293676252	0.5383838722789601	0.9513001062241546	-0.7333723034123363	0.08350542462340642	-0.641867402473513	-0.23865858732218884	0.4159250073324909	-0.9268850584463225	0.1591869434575686	-0.9436914282187294	-0.8826884223953144	-0.371132958325965	0.05372381380221911	-0.6133252309706072	0.17645674793326258	1.2467809215588972	-0.16481278169023386	1.0619777430831792	0.24649307103429172	-0.48535442180188226	0.30317314232577675	1.4471082377587003	-1.3128559358764564	0.10907289871226526	0.0	-0.07173131756755893	-1.4735417423408066	1.687294754778123	0.4011744620678228
0.6982170589099018	-0.8021258534710204	-1.2364359914437448	0.18016457935902824	0.39497161560982014	0.2907987508162145	0.25295516705421695	1.0050774704453787	-1.6318093048375248	0.029761514220678055	-0.9380725865947844	0.7408237053925338	0.5998344288023348	0.11376572800186428	0.6760468088231131	0.7343362847938164	0.42334186722813366	-0.9167115177408881	0.26858928927005227	1.6009683412857123	0.2944017152738823	1.4013959435657701	0.9569204189039962	0.3643250253587313	-0.39622640080518357	0.07052920444806736	0.514373714222377	0.7017384622830283	-0.26939140073181445	0.7988792030993069	-1.7306643417995846	0.029498431136667246	0.08954334157713668	1.0220341920834626	-0.03971708341232262	0.4093794811537899	2.1673891756399395	0.06592898866186003	1.6499692178987744	0.7508639003214527	-0.03626857690652745	-0.20787355469948207	1.0527832755331776	-1.3691875195046208	0.12537492997768848	0.0	0.7015546805465107	-1.5863414699092315	2.240609836208057	1.239903317179253
1.7049643128908771	-1.4541317414118426	-0.1625531805238128	1.153656618104169	1.5103618393155598	1.2439122042337536	1.4422052227303406	1.725950357787287	-0.75632753534103	-0.2505368252342824	-0.7377486546108236	0.9773662553323447	1.3826942166708325	-0.36840051175111677	1.8239873572396015	0.5470009611760438	2.069548091445227	-0.5103837440657703	1.2140631495954013	2.0895584601181163	0.8302390999377901	2.0734019719504753	1.108750793541686	1.7871132243524828	0.1588725581546777	1.033490863165177	1.6288152938679343	1.1155449978530982	0.6914795374683094	1.4019505404730606	-1.362064039749928	0.8624688070837284	0.9178658088844891	2.0568953815102997	1.0181627296576174	1.0608726622409665	2.6649854741736685	0.8288910801887837	1.9185319178453901	1.1712606072253489	0.3868214327741528	-0.8465955657328095	0.8353845951375212	-1.0144390216386296	0.5156831668020397	0.0	1.5172230023835844	-0.9128134437263223	2.0008083361437556	1.7365436047371623
2.3405645998997002	-1.379966389799467	1.2552956326132247	1.4320085844008024	2.0448399556107457	1.8656308222581641	1.9320698946871913	2.0575792935510346	0.6011167424182992	-0.6635755053950444	0.06507493901447918	1.4394870577990788	1.8746449699100696	-0.022662266149824813	2.405184252371283	0.8668489150136901	3.1376549385396832	0.40959182059737853	2.2405128278125566	1.715933515907149	1.6410687733820284	1.848322806593213	1.1085568651221498	2.600497033238693	1.0334479567470698	1.4024790078060012	2.036882231680295	1.3605980631484322	1.5261874116183785	1.8314446194068745	0.05676506484723146	1.2404015368481243	1.4771352223413057	1.9768628784486524	2.0557629262529273	1.770725422090761	2.4222617978424954	1.1908131522078247	1.735251088716467	1.7292239584230937	1.1879279526369086	-0.5220965683970309	1.1296621979143682	-0.06239310811221697	0.7217190998921699	0.0	1.7784858717806251	0.23626871101263017	1.1591883504223819	1.5270325646273344
1.9765395001591435	-0.20997846245234045	2.062773827566095	0.964065117084784	1.4227914411595928	1.420910976401002	1.296713040532836	1.5376614469683738	1.3172926496469026	-0.7285225424607578	0.6149148009731285	1.6605815949626321	1.366254309878307	0.48873287564957235	2.1569491317754848	1.660948269364355	2.997855654315852	0.988811089492998	2.730883170090352	0.6625861569562969	2.0201744288707313	0.7268376502847408	0.4919474196934977	2.341949046632429	1.111537792266185	0.8538541565129343	1.2479151344357993	1.039655803923762	1.7419209915950742	1.9151360145535186	1.3624773772494179	1.1124626841874976	1.3147065821559623	0.7055091478539045	2.4512852192922567	1.9002887518814278	1.4956307655698193	0.596206416069929	1.111494649205484	2.226351880903218	2.3470862744691985	0.9582029381176898	1.5214952715269456	0.9710019654367299	0.45288168004880897	0.0	1.3207268174354923	0.9974218144735061	0.16500059031217454	0.8973652671102577
0.6987587599705318	1.4913081205376846	1.7362777225811905	0.5441857829873353	0.13043512557931772	0.19654648820295878	0.3872689791769533	0.3106014202143701	0.8761182942719369	-0.08449506695372226	0.24247928061339866	1.2497249903761751	0.11817361258113805	0.3049805130521013	1.585809685182989	2.39177963643336	2.0482418544470056	0.6535215334725167	2.3283332770571277	-0.2842933480216766	1.4499880950100652	-0.3867961046272244	-0.6608139275138097	1.54849063532976	0.19332277477532647	0.018529803828527876	-0.0661790508321241	0.20072204967869056	1.3777925744100885	1.6776037961436594	1.5271873959333844	0.8738775488887535	0.7370967725432609	-0.46800604967186527	2.197207510432626	1.286647099088729	0.34509389249640204	-0.4274651571643143	0.5075292250032071	2.3201247004638237	3.275449387161858	2.5823082559596116	1.5283598369265763	1.4523793229026156	0.06221252884435928	0.0	0.650775074510939	0.8207280951388418	-0.4620931145284798	0.5390940613052555
-0.6642490972319619	2.5834301115466074	0.6898425198842768	0.804450975130859	-0.6977550334484046	-0.7683939655746423	0.23090920517531854	-0.8407449032525036	-0.11722117125147194	0.8488695923353663	-0.7196966581857253	0.3206091332378474	-0.8614476316201634	-0.4981322996028443	1.4084495413637426	2.5708671803720784	1.262766807815813	-0.2497545362613797	1.3306265737729974	-0.5096465892834544	0.2635593798249267	-0.6110263201417131	-1.6399393551516825	1.1062786163587102	-0.800869180538074	-0.2420353426688501	-0.7985096354704662	-0.5926688437859416	0.9884829568932335	1.3220493519260492	0.6468106431780021	0.9331689096518896	0.4809741023824574	-0.3610878586545291	1.817769686903259	0.45745377537554427	-0.49863589660019064	-0.9131171752908025	0.5567860019069815	1.9413098374666224	3.3011300503632817	3.057658227572633	1.234587153606946	1.3226172871573907	0.019357536889421417	0.0	0.38525548540277443	-0.011417320159834718	-0.4100299287370543	0.7754843498694789
-1.2686674033991192	2.3750444334037963	-0.13974210802681736	1.4431519965180317	-0.3923540840372839	-0.7648659575402414	0.7681284760674729	-1.119611533787753	-0.7069881845002588	1.1845851954670017	-1.3626058843606461	-0.614669406866818	-0.8460532847936006	-1.074481646442074	1.7573246055641378	2.144354275271575	1.1097030231074128	-0.915449543573048	0.3571909431491254	-0.1744112672938172	-0.6320764570798834	-0.0030368740769804357	-1.7531381435577063	1.2060698187498389	-0.8834071480016328	0.1793852268940174	-0.5690311152992233	-0.7210961176176056	0.9558012277965241	1.0080438467886388	-0.30388196601490747	1.2169932634160778	0.8959709334673168	0.7399886817224817	1.6452418082058768	0.06612911161247455	-0.7699950078113647	-0.5545143921787267	1.3357399328944026	1.3003308793308692	2.315095749237839	2.0614576728767404	1.0830564315418911	1.046963011699586	0.32764379559433665	0.0	0.5509096634305108	-0.7496111819410398	0.20572243766072434	1.1834164876810849
-0.9520167700323797	1.3153766893985015	-0.20582565239887787	1.630484695034718	0.6861902969854817	-0.011386678536099858	1.048496747276115	-0.3778970345979517	-0.6554919352472205	0.6346098798941318	-1.283265990917036	-1.057097683729301	-0.04147901339534656	-0.9780473916336049	2.1039123243484728	1.409822584976388	1.1395198276926772	-1.018990691098333	-0.2731033805241397	0.07764055293349212	-0.6169736890558056	0.6434942099745411	-0.9403489580455777	1.1918954293800221	-0.018090926122351664	0.6273225998512381	0.03064256152158323	-0.008943285550637236	0.9953349064213675	0.754235627191434	-0.5336976793920315	1.2650126002438604	1.6016826318114805	1.5009518787371232	1.4557026372517379	0.24211165492805808	-0.5216612150788238	0.10650555031291237	2.087144427210984	0.591818016509352	0.9276691450434639	0.5563555488313477	1.195071492857356	0.9827022805924204	0.6804226076931695	0.0	0.6283346399811404	-0.9086554390395767	0.9176283305816763	1.1022525949873272
-0.20720101063049634	0.5480022574334041	0.2068154486144871	1.014553300171329	1.6393122224420746	0.8012745178596564	0.5327616091148594	0.8092806062382721	-0.5188034736174368	-0.03765068425045364	-0.9390796079050129	-0.8012562545668639	0.7711001565994271	-0.7183176734236245	1.9301746103586512	0.6908373187688875	0.695403250896825	-0.9437743833080605	-0.695713016937969	-0.07114407766564042	0.1593692704129202	0.7816109687355934	0.2724136849132045	0.4650741048201518	0.982111686648032	0.6050252623262473	0.2775739493575817	1.1494222492266546	0.5339037530907729	0.5691105862108796	-0.0982299878661126	0.8459900961992529	1.95380769951857	1.14037754036419	0.9109034830847459	0.574442434068823	0.010882461434590603	0.4915387388905538	1.9123033142971924	-0.12466195642280864	-0.02833582976938905	-0.14321685488727187	1.1739357334562865	1.0135233345187329	0.9840314537895924	0.0	0.28530137560380614	-0.555091333021207	1.275888510729061	0.4324296539355746
0.39477510915452974	0.7084417205135934	0.42708036977660957	0.055347745626771194	1.8732412897183792	1.265535330439855	-0.25900661989400725	1.6534104856445235	-0.7344912533665416	0.09910920680709874	-0.8859110226123784	0.025571119589576183	1.039682885366975	-0.9441187378567977	1.2716720093252674	0.13252559865723412	-0.1964549424220817	-1.0733001820310977	-1.0964692767236057	-0.2952819166695223	1.0679102932393867	0.6006227154556343	1.273905792308563	-0.7114603063938529	1.3654631593121744	0.373677199818773	0.11947160243391072	2.0358471328548187	-0.4849904971778541	0.5427770787253582	0.4053882131322058	0.3151569655821733	1.697342024641164	0.20317820839732392	0.13409385634591614	0.6295006135353167	0.5059588522416354	0.6212293928182194	0.7417090588297899	-0.7650582874479638	-0.1762864600945703	0.38991372206589126	0.6353787671939558	0.8385696981288883	1.3618721644314469	0.0	-0.15742128068478972	-0.024288698660552433	1.1689074581035432	-0.25577291775898287
0.6265191568433964	1.2563368082928292	0.1512601403012701	-0.6352218673573868	1.397589586267966	1.3832666284183464	-0.5397078378726378	1.7191301321906751	-0.9482530909467545	0.9438192497572633	-0.9596237094893202	1.022631355764814	0.78262361718811	-1.3770808552151816	0.5117018856398543	-0.28127728456295975	-0.8708710372411482	-1.1458957384402004	-1.370014659205277	-0.15095989302895385	1.5736854332336516	0.5090084487403366	1.7116801205149055	-1.4984854751427577	1.051266245887461	0.45973606064943423	0.01627856514865536	2.0196511385570823	-1.3964649066744512	0.6949821909980952	0.5541694525573231	0.20882890683534197	1.0697013220434404	-0.31078001305360137	-0.39667070605566285	0.336874262945037	0.6138583045689872	0.7958721894111831	-0.5659962715397303	-1.1380745323421484	0.169355333534836	1.3727779007815977	-0.2745777944118474	0.42561473246039583	1.6413362664007107	0.0	-0.15420710266155463	0.42140181095303497	0.7780958921739602	-0.4408130891127899
0.5317545160135619	1.1237806300635174	-0.33707171461008173	-0.9971610466431998	0.5411001348527622	1.1692174419997734	-0.3202631363149354	1.1006671086941031	-0.43986500137020385	1.4080815830537468	-0.4837070828676486	1.6504135594983464	0.3003780934537878	-1.0017619348837243	-0.17383436618386244	-0.625574254531585	-0.8805269625708227	-0.5515480374422609	-1.2845344723788559	0.285808680098181	1.4943301169288292	0.46323869691806435	1.4881520579491916	-1.4466937066217063	0.4418477400675445	0.8118636873309275	0.2090015073006575	0.9660480472879781	-1.5010960628414158	0.7955317784553048	0.4033072142139747	0.5552924606238325	0.3820130264834426	-0.17943055414588407	-0.4697873509423623	-0.10477388676469365	0.12843373318153326	0.9341105850102952	-1.1565531091415873	-1.1365684437605246	0.3881053292671318	1.672620414552429	-1.0540780300048718	0.02565981065390327	1.2531454700310463	0.0	0.2916522906091668	0.6478201888476612	0.280660842551141	-0.2962292671020154
0.18502929268457646	-0.014538381199553287	-0.6086745676090357	-1.3739928823822645	-0.330098858931429	0.5305220861812123	-0.2879297378803205	0.21245488499944531	0.9118326653736766	0.7556103711165084	0.7829559283082395	1.5321627147463417	-0.17740226158985056	0.617539963184374	-0.9118859175943244	-0.9564983493859719	-0.5226132670256073	0.814821302821171	-0.8574307275516345	0.5035388762023663	0.9232951122215335	0.11376307389790573	0.7131170581563389	-0.9177046768942917	-0.06459271233940192	0.8274295535799108	0.456271953942273	-0.5580800623588148	-0.8159357854833134	0.5121942191890555	0.23766298852659126	0.8028161128205706	-0.2882411481646015	0.01139665849731631	-0.38882145328798384	-0.5069156043355557	-0.783434763006824	0.6186686779176892	-1.0463817001190923	-0.9126361810588691	0.1500474255606385	0.9383658351514423	-1.4331034685591881	-0.16756948151937046	-0.04060645700667475	0.0	0.5496322575546553	0.5987952599972479	-0.2912134572829634	-0.44234817113174546
-0.31586886676755643	-1.2987366737884096	-0.5564753691041999	-1.824947888194605	-0.8447619089034957	-0.3669967960048212	-0.7310574928960278	-0.5215244525212029	2.33905235269559	-0.4195652439312423	2.1865305078735906	0.7827161672350842	-0.5110662661675246	2.5470445733224887	-1.6746430321147414	-1.2518118753026557	-0.38145116526946904	2.2606537242817697	-0.38826082943287427	0.22619405593001377	0.14186203857145255	-0.4938361174610731	-0.22716967506635602	-0.5065677020461452	-0.26087732831795646	0.24251570658297036	0.4993435001058387	-1.5589156474504464	-0.0020918542626587036	-0.1799621602880962	0.23390980750734	0.5117428258408516	-0.9409722862649452	-0.13194417355341068	-0.5007956267685914	-0.7634005630581051	-1.5936364972736417	-0.18577200196455876	-0.9051361342915086	-0.7158753417757474	-0.3391020960963816	-0.12360524918853558	-1.5675789496855743	-0.1809212841100335	-1.502651335316227	0.0	0.14841504245213838	0.371044193677055	-0.8738109554084974	-1.098599056357405
-0.7245656516988354	-1.601366241840582	-0.35826245020478353	-1.9150807742084464	-0.7342731022677025	-0.9437693952746883	-1.0635902087799207	-0.8698828679986879	2.906894327411785	-0.8728838311980891	2.7741786089559715	-0.018778035518086593	-0.5639006200777646	3.2896766298099496	-2.005619109862274	-1.375978373107226	-0.5430868696558646	2.9403029418776176	-0.12103845281903422	-0.22633552548972063	-0.4244492828339873	-0.7651629861514169	-0.7652142750480259	-0.30701648560172073	-0.078999248634389	-0.3816712310497691	0.4727820534848035	-1.3831400674333316	0.37603335764353973	-0.8332971012161412	0.36724762878056166	-0.05189493668695204	-1.3765834028514234	-0.27894301460055543	-0.6842550958849324	-0.7727665212096649	-1.7953397254983492	-0.8263091183110219	-1.0892351441975348	-0.5803379358254169	-0.6197471491362186	-0.5411721708184849	-1.6263350152175737	-0.08652161820217813	-1.951511966454047	0.0	-0.5505559378593011	0.24235548945876081	-1.1918364674353727	-1.700568394521083
-0.7563229315573314	-0.7678205922869696	-0.13869133803317749	-1.2991675902547986	-0.17315148311923476	-0.761910887943819	-0.6535536425425903	-0.8582294719626664	2.3607158302747737	-0.2668205835888416	2.190550007276668	-0.3327592830858537	-0.34085157543818656	2.2998550283638988	-1.45291624165343	-1.150241698687378	-0.540196181190299	2.6190157361987563	-0.024362802817532406	-0.355257246448354	-0.42940670990212865	-0.3074120266295947	-0.6087146957172977	0.014552949873471704	0.3357089775996407	-0.3616011173395577	0.618690587616933	-0.39475377970583325	0.32980042743180765	-0.9143963409690274	0.46257836792274865	-0.22029084507678107	-1.2921768422507085	-0.012730293938588414	-0.5450920170198322	-0.5092951659696027	-1.3360738108778594	-0.6573401364430735	-1.1837533910178544	-0.32356695124734697	-0.45127537898795866	-0.07552809816999627	-1.421977815595521	0.12419695562221812	-1.086138983271944	0.0	-0.7014235009330533	0.3973227874758416	-0.9358033010843692	-1.4987945939437641
-0.4268210473091978	0.23230353974764117	0.11523821871151216	-0.3044383468082687	0.12053855953913035	-0.18536782993315376	0.17663215827859247	-0.7178549674017529	1.1715305088135535	0.34556773797176166	0.8550078188168	-0.1745769198485824	-0.17512099572861448	0.4723029753879041	-0.23742823360145485	-0.542675523383177	-0.08457559808320002	1.6676834778198455	0.03458680096333802	-0.11951033372500817	0.028790665033225273	0.3899197291002963	-0.1475001132569366	0.5172360579756049	0.5048778194641201	0.08424662877396748	0.7395828347600993	0.22166168455058846	0.17948599939935583	-0.38111321315379926	0.23747597186690256	0.2029418832478169	-0.6843574565019367	0.3631230631364774	-0.06552697757094504	-0.21363841757850144	-0.6480597561457614	0.08083857083050043	-0.6333966993352323	0.09764773513739883	-0.010533562351153087	0.5839096398605991	-0.6753545466496537	0.3581921852493337	0.01199841403357989	0.0	-0.0017600656552228884	0.5838928076223938	-0.17057706699815167	-0.460337577297682
-0.15725350306275912	0.3803292923756311	0.30230408290609684	0.30659005794814015	-0.5264695501427024	-0.14442154832864001	0.4084123767849213	-0.7220719723506012	-0.07835083806064573	-0.22411372590277479	-0.5853966715471733	-0.05204908679274955	-0.5237954532660759	-0.8542482278024767	0.7486126102790635	0.18660380157346326	0.41424700333500214	0.48090276743920324	0.03373674104688547	0.03395856571088558	0.3537708921477046	0.3727125453274225	-0.1895341227064397	0.6931919893832396	-0.11467414229308515	-0.060474401792214645	0.28163784257897306	-0.43090495856204736	0.044813762158873484	0.21193705299134533	-0.5578679828456499	0.6035901842561907	-0.011977775337111782	0.08840261414167076	0.2255165266210864	-0.32226661198245626	-0.2406538883916477	0.4062046603531747	0.3667547183758363	0.3801575122784186	0.3152892418346387	0.5723637367558055	0.40382579025777704	0.26845347463232444	-0.0006418365957942433	0.0	0.8282240241919253	0.25389004670341936	0.5422704224873386	0.5876753273375053
-0.37581242329514536	-0.3549368398663029	0.11375974764087167	0.14100649565337767	-1.9147246467939576	-1.064563543512449	-0.40205205527369914	-0.9755806074950687	-1.10007619788513	-1.811425045719544	-1.6890931611243263	-0.36883958061954614	-1.4252770843820222	-1.1183166874353194	0.750138372147428	0.5879039000322824	0.27262545566232876	-0.7740675539253248	-0.1387434671200833	-0.2393029960974747	-0.03134171449005645	-0.634997724483525	-1.1048617972767265	0.05837310917026657	-1.501534374142929	-1.3268822369352864	-0.9147888997489135	-1.9758130262362372	-0.19888931823174189	0.2394497050555872	-1.820210509509005	0.2423247535458856	0.16963357785614153	-0.9972442055602345	-0.13056410946252528	-1.010673456187728	-0.293626080452662	-0.28426214371624536	0.900210651630539	0.17748950179562673	0.2650718680329256	-0.26549430457893564	1.0534067633196555	-0.43713028074292576	-1.2056195556928337	0.0	0.7431207067291565	-0.7667930424418085	0.5663468996479014	0.7547333114043437
-1.0084478586632322	-1.159602011203989	-0.5946657656623361	-0.43803557786698616	-2.9323564759368383	-2.223346243105111	-1.4898145121681037	-1.316669928272036	-1.7134176421255118	-2.9986968453184666	-2.111785186048867	-0.9906637277309409	-2.2666706575722944	-0.6738109713641848	-0.11731895578639735	0.35020936346987963	-0.6057278134049616	-1.7921957392515755	-0.4154098676169814	-0.7518297667388483	-1.0541848480213034	-1.778767451745314	-2.2889611719649547	-1.1137655746579942	-2.8020664540644002	-2.876046667922605	-2.1717271984376643	-3.019486381064616	-0.5495784285676271	-0.40074211064969784	-2.896972891557998	-0.8271613432395228	-0.2698131948378819	-2.045587957110228	-0.9097564636981738	-1.8288849841714172	-0.6321952764913041	-1.4619133757325078	0.311869748879576	-0.4336261252559695	-0.1651804840108941	-1.2573053520920254	0.6435341103784427	-1.4741092395329705	-2.337288825975804	0.0	-0.49917869080523897	-1.8355217834820938	-0.22135886795774395	-0.05356131457700182
-1.4885235469031761	-1.3992696443964787	-1.4070103384865182	-0.7839988858627586	-2.585374161878345	-2.4478163903049035	-1.7550491665049246	-1.4426143202723398	-1.6079800161642892	-2.6787694805415345	-1.4726475891304702	-1.4757935881784716	-2.2877089736215828	-0.026433714951201767	-1.0471762835773952	-0.42761076386875857	-1.5188369871811094	-1.9064771183856073	-0.5365831865340351	-1.045201065231878	-1.998255427155188	-1.9691809126489443	-2.66344993155653	-1.9062286868810954	-2.963174777778731	-3.24951004235329	-2.5405300053369464	-2.518249777972701	-0.738744968094831	-1.2539166099200505	-2.9378941689717695	-1.7383219164743953	-0.9387380407157679	-2.0807655890482932	-1.4424392306436475	-1.9896563355895784	-0.9821272278495603	-2.0401779328486103	-1.0121226677665847	-0.9638839195396803	-0.8364436849850085	-1.623433532337024	-0.6234739459867914	-2.0074820051734465	-2.267657293710638	0.0	-2.023271494059796	-1.980255760418069	-1.2873657768332747	-1.0994565029158503
-1.3323739918976896	-1.2521938816281013	-1.6007557675119293	-0.6654773421931233	-1.0522166301377374	-1.4327510572735582	-1.0557651291137182	-1.1663240297624133	-0.6258351589987651	-1.203197590851295	0.25041278203347883	-1.6278934339776563	-1.358431201241875	0.654289873436623	-1.3950233430944554	-1.2865343228372397	-1.690303408570483	-0.6729927911626201	-0.380989026208218	-0.9486205506755399	-2.2182353275223297	-1.106059865336672	-1.7706827162412913	-1.6652292851456432	-1.750126859129845	-1.980313495864421	-1.7970100617953648	-0.8380948092929119	-0.5773363182444005	-1.7998456449912803	-1.6671129918807301	-1.7518275442301683	-1.3320878018429656	-1.1104038396622833	-1.4212972409760163	-1.1568401913514725	-1.1405431556149233	-1.5966308166959666	-1.9876418225820982	-1.0465652581223923	-1.5979995075236302	-1.258605928479908	-1.816626476650969	-1.4543101769438942	-1.2470354448811067	0.0	-2.6504896945931007	-0.9489658635742461	-1.8908740640863262	-1.5334902062751865
-0.6291472795808283	-1.2828064858181856	-0.956794583477046	-0.34683470837093994	0.47515642212201264	-0.09874797254745785	-0.27520575948601317	-0.5746276511574626	0.7331475019406327	0.16887458198328684	2.2026007910684062	-1.6295437189077684	-0.13950755688132874	1.2426883552410934	-1.2032023624693224	-1.73914205192296	-1.0667165443859916	1.286852742938192	-0.16868378434462886	-0.6922335547643116	-1.7657195321777603	-0.15044556011557858	-0.2592454259319568	-0.6530770609971193	-0.023601167337364694	-0.1375005487483016	-0.6625269862414874	0.6605016024475039	-0.26944424574557313	-1.8691869759474649	0.1958565037527173	-1.046076278631379	-1.2616881763492913	-0.07406429794226657	-1.2073358163458403	0.1118973280084059	-0.952765180278074	-0.7570036470702141	-1.890099626902149	-0.822905040025444	-2.2695370444476843	-0.7826388188344877	-2.0914599409811236	-0.24356259365260638	-0.4091608573227004	0.0	-1.9398745325730096	0.3705213763521353	-1.6646165638797574	-1.0672298271658758
0.11124110178073565	-1.6191921169066081	-0.17262820689900824	-0.06662782607418635	1.0377129506836107	0.4847075459570051	-0.11131999400994128	0.04619552291066552	1.4128837855418597	0.7010206003928946	2.9547024359467025	-1.608019769397506	0.6010150771921625	1.3040821606292552	-0.8771422622441618	-1.585542050688345	-0.27719621192852206	2.418457896960094	-0.1752831335430893	-0.48659590509980477	-1.193458589931734	0.04817678824185454	0.8011438643594245	0.2874533249336095	1.104872996618778	0.8795946090846402	0.03670246121148927	1.0512266572264304	-0.17023332259222407	-1.5794048423947236	1.458291656875938	-0.42944268804525243	-0.8768724610535256	0.28644262153473515	-1.2130777578979255	0.8544688734984318	-0.3231911531266085	-0.3136751235139196	-0.942580107554618	-0.6615297038978546	-2.577171254526413	-0.851362150307017	-1.349126485635932	0.45860535990977974	-0.25889374266880505	0.0	-0.43272884392707556	0.7777749101555954	-0.8040420568922526	-0.03270265107384932
0.5192393891893862	-1.788337698673468	-0.1986423326481083	0.3147671200785266	0.8070754538681548	0.3202797294785248	-0.1884998875813932	0.428312733255288	0.6934643982938186	0.7355639799256916	1.7207646999745452	-1.2941767569623401	0.7453958236386969	0.4376045577244654	-0.5619699626541904	-0.9704670209108411	0.11169316709852968	1.5847408148331652	-0.29637154173373786	-0.21407103629646096	-0.8138129690922422	-0.26379266932341766	0.9974727126055525	0.6106993387527208	1.3251976162809596	0.8436137511644156	0.24391039671240577	0.6773846894789846	-0.26999987683628607	-1.025833539139418	1.5227521492063059	-0.3549128063302283	-0.37902167805192644	0.20290247665575295	-1.2104871567014952	0.6811931948119282	0.6101366361541373	-0.23183446613856482	0.10084190152128943	-0.5851540948629388	-2.2519516315475223	-1.4615005028995665	-0.13604267901729092	-0.06845698647814677	-0.12052423838408326	0.0	0.9614331528516533	0.018172473853467406	0.189069609688946	1.0010442149525756
0.6325263125342019	-1.3318367378852933	-1.099616072767798	1.032073051163974	0.6165462681648023	0.3550439643512683	0.35219231828000663	0.4863933515220676	-1.0086705276121049	0.9093019650729077	-0.7039799467166578	-0.34870619031672606	0.7977579299110416	-1.0591046639712391	-0.056230541751853574	-0.21239804951039712	0.1214267632696411	-0.7029628329079924	-0.10694248690714556	0.3119553316586166	-0.3784427938710219	-0.1380164250957802	0.8332225820333137	0.47715131469265637	1.2250625620271167	0.6977891011547738	0.5224823636434892	0.5078701685731674	-0.15550412932992302	-0.21324365591433092	0.9120657050229628	-0.4401344095459673	0.15203903983429468	0.3823553683915702	-0.5730758981607588	0.17376945816738565	1.386117640669026	0.19955956533860217	0.7438314797289285	-0.21424814918656712	-1.2880130020756069	-1.9456269072310217	0.9334053031336704	-1.2765677268717128	0.780943800057891	0.0	1.672582990988446	-0.9296883190478172	0.8695541550023438	1.5795728373741675
0.612451659477781	-0.35066175745081285	-1.79985836874517	1.9223453594217152	0.7917312893114022	1.1697088322942684	1.5737254422313969	0.32431465352458777	-2.399519657677432	1.2584944979167583	-2.4729906924902303	0.9944584962502593	1.151718554972708	-2.2093226862562507	0.6998377417617372	0.3890939359670077	0.1306769866536934	-2.6416473045111464	0.550928490438168	0.9030577841095812	0.39973729022491655	0.8172435238716297	0.9542539770590616	0.3537991535364118	1.4037072199109828	1.1427782876823394	1.1299353299710806	0.875300446370574	0.4001768993475347	0.703848217460203	0.6598071624406755	-0.04199175114368856	0.6535851023174555	0.9621339851426185	0.7768990698441792	0.2192985778848306	1.5077140440114045	1.2914658093862323	1.0087359325827447	0.625281651102871	-0.08957308687661567	-1.6307330959871664	1.5498741856319687	-1.8636104296600302	2.0852545981876247	0.0	1.6589312809353756	-0.898262065225123	1.0460342725521947	1.5127952854428695
0.40515247145675976	0.6755729521486699	-1.1982829051927986	2.4293206855406497	0.7897865933447366	2.1181654850450857	2.469737273946092	0.1334565546958407	-2.4683634001631165	1.3662217300826767	-2.3421422052730194	1.8625567873055968	1.5594292276474035	-2.2472843612408897	1.313225723336506	0.6391215505546037	0.3136276197495804	-2.8501863874195847	1.19344292341598	1.0653471657055686	1.1880141541820417	1.871739348168671	1.3315108607239612	0.4270809024045387	1.7129466360477068	1.6538733854643062	1.5377814047795302	1.1363695479832432	0.9765219741436943	1.2890807443717527	1.1895254625799216	0.8563293445783539	0.945435320866972	1.2840247894991745	1.9751834315823964	0.9757106401344677	0.9332686607417784	2.3453357619361284	1.0744047654001683	1.422663694153016	0.7323348312998623	-0.4921160545688575	1.6472975078296321	-1.12048161604896	2.579324404762286	0.0	1.1724208791437316	0.226722694367256	0.8147813968350144	0.9481152266329261
-0.1189567458498692	1.4517777426506187	0.5004156871728475	2.1501267560011903	0.07907519788850932	2.003242373158957	2.0969992273390785	0.08162757780229735	-1.3654255590669886	1.1424168635997136	-0.7824237002646811	1.523481870903924	1.4234090321930677	-1.3774016954466295	1.3010281553597423	0.47034055648387146	0.47636341161909235	-1.6280100476166586	1.1219042894570856	0.6011526038168076	1.1961400454589808	1.9805442676515963	1.3663432466805152	0.5199783313170191	1.5005843300852582	1.18499302818995	1.0380258988958668	0.6061866827056279	0.8751349728605182	1.1135192968875247	1.873688325463722	1.5345510876059052	0.8315331104723817	0.7344151752882752	2.031846123541879	1.6194768410671205	0.2206359344675326	2.3173032352784895	0.9370367824656133	1.3705536768012985	0.8094020030838495	0.8115142252729304	1.247997561303671	0.35136212543501605	1.6695810851688313	0.0	0.5251624601003164	1.4064311334801989	0.503485387057274	0.3683580269077499
-0.7418580812300207	2.0285564039772352	1.8249004198925527	1.2663632318124365	-0.9350014807872613	0.5007146602641884	0.7115737224212058	0.24206866412116182	-0.11365122501197643	0.9937332091188613	0.603396312712057	0.20194206868057973	0.5320218594654852	-0.48025742124137516	0.6905915918541108	-0.018367967852993806	0.396540968674346	-0.4232847755375535	0.24123370720807727	-0.022194009330777056	0.1042995646841775	0.9733358384039219	0.720907788904753	0.4508678945309511	0.4806421645600785	-0.34428829377102155	-0.3045213105157954	-0.4515897472762176	-0.027645714005512495	0.21780759015242668	1.7303172262619284	1.3208131285415516	0.3415472698750707	-0.45318949640916506	0.9652304419998301	1.2067755847608452	0.059772637209365716	0.9911274346595831	0.5334291315946302	0.2887303930350207	0.3180620062185138	1.5074770800680881	0.5078619798319787	1.3039867405499637	0.15946860776263866	0.0	0.005025876093735612	1.54032835481638	0.4884612999569384	0.3262491755861335
-0.876135609327817	2.4181989841843987	1.562557069159553	0.3524180259403975	-1.2151793541411855	-1.3512198609339212	-0.4964150082732252	0.5660834684944757	0.44727389347829727	1.126208719986602	0.6981295815578639	-1.0341500273822866	-0.6308894065644408	-0.13659722208333208	0.05716982906824374	-0.5451632429938198	0.13245653976076502	-0.20130777050861362	-0.724321737764111	-0.10465889814494421	-1.341446500047271	-0.2777692673991619	-0.17541396381839947	0.2636165325446963	-0.8440870084182943	-1.6903822973644345	-1.5378230514554283	-1.027030847993648	-0.9959746384207385	-0.7956092704557309	0.5012278041359051	0.3338723494412181	-0.21374212397555406	-1.4118382714368043	-0.14370193583138038	-0.2379780402383688	0.6200174788635437	-0.7123642801230888	0.034970646198526106	-1.0096760532906393	-0.16560985371488235	1.321686230423444	-0.20871399766012008	1.1077556334982812	-0.6530875819928651	0.0	-0.21024737842118515	0.534506203181183	0.8894569685967892	0.9549281683476435
-0.15789138259363414	2.313397088145012	0.12124509866174002	-0.18522062867626193	-0.3237226731543144	-2.1546010923075634	-0.7216924345846649	0.9017164960621622	0.3232141440851693	1.0673183767876955	-0.19002172243998888	-1.2643537386231896	-1.3236379227116024	-0.16035061962431116	-0.10664887072353735	-0.7583063650015451	-0.08862162213637079	-0.5858380175987588	-0.9593027824930819	0.48004854661295443	-1.8956287223972903	-0.8421207427537662	-0.5466176681349044	0.08113716332500098	-1.652106665354771	-1.5782830034892388	-1.7196899975303037	-0.5098333619651271	-1.1520727517680742	-1.2214910675114106	-1.011668146921439	-0.6548388566729043	-0.4912011827420691	-1.5363922470114109	-0.31760578443262905	-1.5819586036462336	1.3941386752236877	-1.623262322191866	-0.2058755698998095	-1.4382462478512412	-0.15289432134017458	0.6029160213770274	-0.5206222221889724	0.25596796143349343	-0.398107377597829	0.0	-0.1784826082612171	-0.7131291940668465	1.3780681549275198	1.7197823922082391
1.0027181275064256	1.4128591880711405	-0.8580452978227664	-0.39301528734663627	0.9511168918647509	-1.4902861504077747	-0.3125880498211922	1.060021046944884	0.05007636823054133	0.25500645038151026	-0.9146411455983217	-0.5387305740323094	-1.2053520880236965	-0.11395360402124072	0.062011421882025214	-0.4747858130849263	-0.17621443942645088	-0.617177627680779	-0.4242541540477261	1.0668338271273612	-1.0370177587371718	-0.6593060920795643	-0.10148821524479995	-0.09266839135506018	-1.5498912543190553	-0.1349708471395458	-0.8201524976983916	0.6128193258347587	-0.4101393961870596	-0.8417232741050507	-1.6613551353182228	-1.0212404688460224	-0.41609877469478657	-0.9683153632747978	0.278885300321467	-1.6066636041450064	1.695808836323707	-1.3856377165943492	-0.04896397620276202	-0.7108611985489813	0.353254337557353	-0.07015384270004023	-0.37795263877964125	-0.2987237045349758	0.17847303276400456	0.0	-0.15939262046337527	-1.2302164574940306	1.382431474538776	1.8152744578904765
1.6713986788430846	-0.014710058892188715	-0.2714025535453516	-0.5401879138480541	1.3995834783833225	-0.16359471636802786	-0.15205363734605273	0.9044981574238299	-0.044022745307978485	-1.0008578743125538	-0.7716225112987459	0.3029440543499259	-0.5360949033213974	0.0008147097425333865	0.004422555566582629	0.14190666206688657	-0.233075923430027	-0.04123713204263594	0.1509315082600155	0.8879959537613848	0.4777824949033357	-0.38782807039245826	0.6740591432331384	-0.29588168744447446	-0.788159585778597	1.2224548358605936	0.3259157115303381	1.312589832257953	0.4550660994066373	-0.07288957914080821	-0.9767672504190047	-0.825830235036043	-0.21566293498744707	-0.23324181529524496	0.6368014659052107	-0.20265213366438425	1.2711116977953218	-0.5882436125906615	0.21835005946477046	0.4028469503666438	0.8899638341860431	-0.37227093595986915	-0.12853120203514745	-0.1112651236285552	0.353913043752691	0.0	-0.3370167730254755	-0.7635305906349232	0.60876421475376	0.9332730289223321
1.2953751474874322	-1.1135040767337658	1.2749990281338452	-0.7454349442854049	0.6982570265060399	0.7365113257241621	-0.5315469654126337	0.42264501460418546	-0.09253281900181447	-1.5764432838663853	-0.0611442506511446	0.5306640637677241	0.1676035398442624	-0.16863398947754754	-0.543106352778699	0.6686560741308801	-0.330210316384776	0.4565198307585826	0.13623372102511644	-0.08323717647568131	1.3669948280402844	-0.4990136458797766	1.037435559241028	-0.4201893454516648	0.11193700429073793	1.2956237519896066	0.8629541849341956	1.1202763876606845	0.6714334277306819	0.45361835928984995	0.46906475291964256	-0.5670552569363994	-0.16569265118728285	0.3477896569263289	0.14049291987211635	1.4569509855807872	0.42499494030669	0.007457603946920135	0.16619709620410292	0.8957759722253095	0.9679881797631114	-0.37096688045855536	-0.14398667576777144	0.5042470686949229	0.3101533989992488	0.0	-0.5745097322098519	0.22135395328969434	-0.6086173783035779	-0.39143728373591014
0.28778853060244375	-1.137359609824457	2.214341577140019	-0.9008272623578146	-0.3085865656434748	0.8170333678233123	-0.9018406687216491	-0.24772456145193247	-0.2871423485462156	-0.7745878724100784	0.4714069465961678	0.1534446383551205	0.5647423085015678	-0.6388061944434789	-1.1816027964701186	0.7569068096926485	-0.36891835976823933	0.23737510096671174	-0.29318639541241104	-1.0810155827209034	1.09182515630071	-0.7607771745273116	0.7033636780649752	-0.2800136190707901	0.7633972718651476	0.2839865585221998	0.6126893686658341	0.4924432803407083	0.2554210256181441	0.4573558657153896	1.589852528558326	-0.549122604434277	-0.3257148952747892	0.7591163350794762	-0.7394805150058622	1.9582398712375584	-0.3513219732023432	0.18782880460050055	-0.2984182857098948	0.49487755531399447	0.5218252562308322	-0.2742300984800319	-0.40416325307287937	1.0036971175558576	0.6474312087713319	0.0	-0.5365219806646848	1.0898694952138377	-1.5266158512832704	-1.2818587159833879
-0.38795436098726954	-0.14726992293834196	1.803705406499529	-0.8836914026321047	-0.6173019686618677	0.45705144978408035	-0.6765626896846515	-0.8514145329865663	-0.4622481022139565	0.7088513922868838	0.47168410686791695	-0.2734480392391199	0.6235339215421273	-0.8408388468802607	-1.2594261527382227	0.4374003347997363	-0.2358686903613357	-0.4124692896823872	-0.41890682970758447	-1.3272601761430132	0.3072902071269969	-0.6474321412789691	0.026819522798947004	0.08912088888298599	0.9914182706638408	-0.5964182184556851	0.021461138539780503	0.14589469950606196	-0.13134574641268804	0.1999872661373788	1.6482798231395317	-0.6048392591513414	-0.512671097493017	0.9918730969167007	-1.0590837601628311	0.9112789729767952	-0.776954677199792	0.2628494631515769	-0.809434874236455	-0.21622235041086602	-0.022201894942620787	-0.12041749296177333	-0.5294113934692234	1.1740482799684435	1.3147241849671778	0.0	-0.09666025206755299	1.4973548584835976	-1.6078833760067515	-1.3577691644257714
-0.1932353889367004	1.0434427703135942	0.8715841266491223	-0.7207063482565708	-0.11298266283236269	0.18016233700437279	0.01347391088108411	-1.1221346992250176	-0.23537376789258277	1.3832061955888642	0.1678169232149506	-0.29022391671061465	0.4902878855004621	-0.2547395481510626	-0.5772999994795531	0.10167206477513976	-0.008474502218933718	-0.598039696384288	0.1456952637212868	-0.7704190304638078	0.07789723641534531	-0.06066030665025626	-0.4205854856448575	0.3396612560250668	0.7649840458849795	-0.46672418004378285	-0.37799394047216184	0.2685397321363138	0.017884364003527903	0.16631040244759146	0.7160708572604765	-0.4013587527551843	-0.49908647451606253	0.9245284469995472	-0.5052753689187992	-0.7548341570698212	-0.8530015923785655	0.5288511700072943	-0.908228016253042	-0.5139646248803795	-0.12746537439168462	0.23617302064659634	-0.22368712371659827	1.1606188984119452	1.4957445668486977	0.0	0.43790629391082503	1.458041252835308	-0.9409086931204053	-1.0082858246207458
0.5071617896707925	1.5975508770459175	0.7027341074871626	-0.5245151898407603	0.5071653767075514	0.14795695817045057	0.5114285844592253	-0.9424259615789956	0.49855124001837375	0.5476956767141253	-0.06853097057551631	0.08421425993141389	0.3255265448999253	0.8658156872685351	0.3941689668295262	0.14948056936164764	0.11015482639503744	0.13162353211328495	0.9988043716871541	-0.029988301348348078	0.7448086149386114	0.5325882399131888	-0.38079974181449866	0.15042471745790276	0.22979752733966016	0.42104774574659937	-0.37152144616275495	0.49181897080758585	0.5585938123231966	0.5588848102639367	-0.5311929586572954	0.10187812507055377	-0.2260343980587781	0.5448411575998716	0.31361879594492065	-1.7023308555325984	-0.70829250311784	0.9007564723863367	-0.4883747144525455	-0.2207511489416539	0.3540575263390274	0.835760469067877	0.3929880335670725	1.1320834577710968	0.646773866619525	0.0	0.5785118194271921	1.1741374462565624	-0.09765176261104667	-0.8410282042122342
0.9173745599329459	1.2908269293543788	1.4369299416240318	-0.35340304576917003	0.6513924297828315	0.180510591758262	0.41481446014350404	-0.4545020954499761	1.3695373788167586	-0.9619174487880795	-0.10334791697097408	0.48011534582741533	0.21011630710559395	1.6752743586729975	0.9697527521528673	0.6179712584752659	0.05421900407696508	1.3070649607394447	1.3860908678147887	0.2834387391416099	1.6141943298103092	0.6400500172305224	-0.08122923912622391	-0.3730484719093505	-0.27841731381169565	1.1332099394376767	-0.07965556174568898	0.45799019389596773	0.9683448779120968	1.0684325387256652	-1.3899495748169577	0.5539415526274007	0.14875436848466403	0.09209995811493	0.6187789422216576	-1.386854610140583	-0.4840654732365505	1.0291895417356138	0.13032455633252793	0.3011437503507332	1.0227545614908902	1.3721254462185948	0.9247639197699786	1.080091327257417	-0.7023596973688907	0.0	0.12662820329056335	0.8460525254630549	0.3590243086110118	-0.9884303053397144
0.624819846014686	0.5041640749686772	1.9040617354577987	-0.19588008573352844	0.38349811869569134	0.04086439042394223	-0.053252089629303695	0.010072263759288727	1.884972984609118	-1.7225914029851361	0.024201263641384443	0.5333366356473145	0.09922069631269198	1.6760696274652673	0.8415642150060474	1.1458054044824058	-0.012173990375895583	2.1320120907856808	0.9704564835478339	0.09498223785065166	1.7020837253812309	0.26265867890070355	0.005890097914023846	-0.7554587155201966	-0.46795612142403153	1.025636638881397	0.2341281079502334	0.1663315340250869	0.9273163589599123	1.1294540155968678	-1.5864072972954224	0.5325676982269818	0.3850079580543479	-0.17059975985052278	0.26812285992260665	-0.41811460553132435	-0.30809558728101505	0.6611977623712002	0.5156322358158322	0.647469184174778	1.2826946397152665	1.345934544925233	1.1006185900062209	0.916342504044032	-1.4801085974603558	0.0	-0.6438183711434077	0.5413433432742828	0.23574448394978934	-1.0638817628774881
-0.12533788190093548	-0.24586726983695945	1.07656742356376	-0.060224252778349405	0.06042977809545561	-0.37326663589570014	-0.42711392097963957	0.18063425428129795	1.8978938446436622	-1.2357031721307217	0.3210514127322957	0.13913551013549594	-0.14808760715479535	1.260221850947689	0.231221489652078	1.31029912563784	0.08140812329334383	2.3066074321126417	0.09725369026162896	-0.22531007821683954	0.7078652223181792	-0.17954134065961275	-0.42757064993038185	-0.6471666816926438	-0.4116256531572562	0.1900585308490552	0.3479556786169093	-0.23349356394611778	0.5292005314540393	0.4514749706920994	-1.3289465117655328	-0.06190933006739766	0.356586978304377	-0.2465059102330329	-0.26808775082756314	0.17063884403168258	-0.24219099015839166	-0.12463356387341949	0.4754875266262949	0.7185845598392229	0.8964603629175251	0.5470402255666998	0.9613617741523578	0.6270205288422926	-1.287412732726499	0.0	-1.258949574155035	0.16611212134696401	-0.28473710308326416	-0.7439547686208956
-0.8393948812518962	-0.6904625174553272	-0.6145348382349579	-0.00999454831729469	-0.25634057945832983	-0.9631976922045289	-0.5319867462350258	0.06878997514758577	1.6420405884506122	-0.29334790422857077	0.8039061085169457	-0.4800877990890399	-0.6142052129858628	1.162324972758573	-0.4198729624120009	1.009011212170395	0.2615622943857216	2.0877555486466837	-0.6118960641836817	-0.31786488902086973	-0.7302730257966732	-0.33363019847963327	-1.2374524314921898	-0.18832603904358217	-0.5151799511133089	-0.835190214849136	0.21122656522740288	-0.7268558196849608	0.04368724461134056	-0.6418921422094221	-1.0171120660591548	-0.8868783201344165	0.15165819910833303	-0.32261925851177553	-0.5468064100251032	-0.06797757539669523	-0.2171934614005474	-0.945582696749323	0.14537339847671543	0.6323588261002014	0.2117065867269421	-0.6140072189272324	0.686580047415852	0.2738156639880485	-0.7722878275053797	0.0	-1.4433275023083088	-0.3987236689482871	-0.8439503478635707	-0.22400382569287736
-1.250500584810464	-0.8483524877374733	-1.683268962872326	-0.09325715222096971	-0.7604919463348326	-1.4101744716180458	-0.5211873215218485	-0.07402937757871599	1.3428465709230069	0.055596072924664314	1.284340495071172	-0.871470673950275	-1.1512345310014394	1.499857746020615	-0.8120588065476181	0.5163627501120481	0.2761806456084455	1.6906935080541075	-0.7962676035612647	-0.12977236463357134	-1.6454789561712908	-0.22088240705687834	-1.8694858538237493	0.17703698966090542	-1.0507549317314513	-1.5337070698583244	-0.010360196523176645	-1.3191883281068195	-0.33716815042505	-1.4050934919852145	-0.8977640440441442	-1.3878215031333034	-0.01333128278471126	-0.42917415972680134	-0.5472254848793123	-0.696204160006577	-0.11238176837250773	-1.3427561154380836	-0.19508018586726764	0.4786731575828811	-0.18166789458443675	-1.3473922060820451	0.35571349226997884	-0.09228580254072634	-0.7523202628161701	0.0	-1.2514418887539025	-1.0783220831590048	-1.1167563430129894	-0.009962532480782346
-1.345992591495688	-0.882630616323658	-1.2531537016017706	-0.2647478322333124	-1.3703034110554566	-1.2987317449290599	-0.5155836561461422	-0.0392972066826638	0.9219966796053641	-0.39785105529115466	1.3801772108398513	-0.6269905466714429	-1.4145413341482613	1.5997445296090176	-0.8902849579629061	0.18298104965419482	0.013751557152071464	0.9634076848488753	-0.5143047125371606	0.143823894495784	-1.5559617145423472	-0.09359803788982816	-1.7662922032155148	0.19541646559888315	-1.7573407585700933	-1.6130053056351334	-0.058938060751202274	-1.7462827063944062	-0.5078836545294803	-1.2745557309383915	-0.9317999472913012	-1.1976294562308634	0.0013464592110177427	-0.35773306774222674	-0.46404250954054727	-0.9704745981622068	0.03280497199837175	-1.0868445244843539	-0.36810065799236324	0.2622546587096502	-0.035939675657756624	-1.1646683164957456	-0.05896989998509801	-0.4576503195971267	-1.2473766872560033	0.0	-0.9001206663642451	-1.563008775139445	-0.9836477822041995	-0.3365911099915116
-1.119697716671975	-0.9783794181383021	-0.05035486353613031	-0.38857595038734255	-1.5683736041064733	-0.45488350541448186	-0.40202994899687977	0.12300025939450694	0.16122463530206013	-1.0403018507106265	0.8594546456472488	0.2646688837146195	-1.1371689801562797	0.8264000248074025	-0.7319853296421998	0.10880791232967006	-0.3119284396769773	-0.2223079021215402	-0.04472473730386296	0.28376222700199266	-0.7483928854775928	-0.1030240909043307	-0.8712854006575792	0.02931570714076344	-2.007148243302747	-1.0196393740275806	0.17066919677243972	-1.5708481069191738	-0.3935371555516408	-0.35634749354763773	-0.9088865393505708	-0.41671731132070383	0.13743924764418597	0.0176124518424232	-0.35596406045287127	-0.5759041257281413	-0.036736682559377815	-0.3750254439858285	-0.40108416070212644	0.023988200966329917	0.326048356581108	-0.3538241424941784	-0.5285505727474862	-0.8186701387513068	-1.5863049952623827	0.0	-0.5560954886772821	-1.5741817949811858	-0.6285277773802148	-0.9061340013832948
-0.5300794212915683	-1.2441261609187402	0.40228006960067797	-0.30482782143936	-0.9477896526158712	0.7739339059824458	-0.010244350531717645	0.20992614204758792	-0.896427911495834	-1.261555239074479	-0.0692756327869128	1.3098101356016343	-0.36934889977571733	-0.6119399670245768	-0.4182220147254103	0.12145581908296711	-0.33989935403956306	-1.4787219359303814	0.34819521914379564	0.21657734890181227	0.11169945513402262	-0.15402615040199014	0.24532634506157364	0.009190529216029912	-1.3823693346475163	0.026878652755621384	0.5212140241143505	-0.6830083661168597	-0.03332387366999645	0.6683758708135208	-0.6394597367172454	0.452664591967787	0.250988944720381	0.49146393827847673	-0.15233294743503317	0.23260477556769016	-0.49886932775082127	0.29088192487174447	-0.4220161661607356	-0.10259697108113945	0.38168924540180704	0.27199597003542403	-0.8996783026976275	-1.177748565773126	-1.2990057109078272	0.0	-0.25474286398597407	-1.169646785268144	-0.4112505836190434	-1.1960085103980906
0.27307242702293394	-1.6035004037721512	-0.5554543821486072	0.08350049288137962	0.2144925197441571	1.70077012514024	0.6424100810689493	0.16642206076649713	-1.8218236474702567	-0.9565657728406773	-0.9018108225913379	1.8698065702690225	0.5893688094097271	-1.8489612696502844	0.01641629779724986	0.036362835775968105	0.09248474194801008	-2.096127446325612	0.5232959948080192	0.0729769001769876	0.5793739751072388	-0.024872699133653562	0.8652789192416771	0.2673622830044252	-0.03459129121200588	1.0616342259568274	0.761645940412713	0.4305834558906132	0.33787646346190586	1.1447034215725225	-0.05561293508728299	0.9076398550483397	0.35099836526449807	0.7598303105908402	0.10824961591537703	1.0610135677618762	-1.091197498219558	0.5322967483727031	-0.45489491954952804	0.0006116669405699732	-0.017412958808801598	0.15709312917683627	-1.0116595456620558	-1.5307094714448115	-0.5830366272379248	0.0	0.0844028851997704	-0.6887303445435496	-0.4855261538809021	-0.9263716252783177
0.8738028926727844	-1.7902697631510298	-2.0609156858352544	0.7150123673829331	1.1438859102446237	1.8859363817294803	1.3473266294887318	0.19495556430488356	-2.1290987603995517	-0.2856962636872156	-1.2845868803274758	1.7214222788961098	1.4645862282705109	-2.273329994217965	0.5673192382243099	-0.12833629212396683	0.7961938626797987	-1.774517182360783	0.49804109517880185	0.12299273823716113	0.6857052489576065	0.4249685385561425	0.8079364371299114	0.6650490657987584	1.4914598550061078	1.628830457179154	0.8574642455968439	1.0873999316228034	0.4490895504054275	0.973776765126478	0.7789374009024025	0.867431121289003	0.6584804906413974	0.8340047317587111	0.2612287543854874	1.7419325039646558	-1.1891085282068528	0.4493276538491557	-0.3330883332613819	0.3046103013880864	-0.4914873906418824	-0.45843233609142175	-0.8309690938110348	-1.777612354432003	0.13152478065569242	0.0	0.6029220088683271	-0.35253336160426946	-0.5109258111304443	-0.20607284309220042
0.9247729432585691	-1.5500290933377232	-2.6996623590616955	1.3163638122856733	1.3479911850593926	1.518088075037466	1.8557263148805794	0.5021761081752061	-1.7014618847843337	0.667552443232669	-1.2642497753402377	1.2258114932723776	2.1316565755460735	-2.0541516289670563	1.1897572718479077	-0.21861300784421106	1.3870388608949182	-0.9746115763486515	0.42846016443991497	0.5531348629599476	0.7081222385002569	1.1187710144100003	0.594039146805949	0.9967141375715383	2.652210558855597	1.6119394665717268	0.9566337296759636	1.0733548274732299	0.27888092452132773	0.5740096484647463	1.657283162829457	0.7194920426039628	1.3322097237449761	1.007999755724256	0.2735627709783118	2.229960615245837	-0.401279525954382	0.4890430790576557	0.1289697840275062	0.6318883249731596	-0.5595176747598278	-0.8048351556827545	-0.4509207920208425	-1.659240644821756	0.7486128874606527	0.0	1.3726020786891613	-0.01592592698775431	0.0900814961453119	0.6499740824978257
0.5521559480352857	-0.89281494442118	-1.925581804683408	1.5070429867126103	1.0697508088568748	1.1283322477973459	1.954917396628511	0.9762992711217674	-0.856570615587637	1.7605872404119915	-1.08863140644895	0.884714505391812	2.4735410834263187	-1.716073056400891	1.70888062595041	-0.16902979824912723	1.5656585417625764	-0.4101619981727957	0.46978980639736384	1.193217415815817	0.7877066081774459	1.747737616389196	0.8411869348006993	1.1584689255293563	3.089784898636326	1.2757704792207407	1.097408601838604	0.7899137091463857	0.08545624959338824	0.37933594129118053	2.2309262136392523	0.9110020739400235	2.1223147641751714	1.353646052779629	0.35420725598861375	2.323999758829007	0.910539439754255	0.9094110519810091	0.8427039592192898	0.7754243475268973	-0.1597506107143704	-0.38007711087973994	-0.007558646764625833	-0.9202960269131801	1.3935448117171987	0.0	2.2149793920922756	0.5710634621396915	1.4216196531511556	1.3145738196668282
0.2916777297840286	-0.09822255685896758	-0.41698731971018976	1.082737185880464	0.908387966956691	0.9633078062456987	1.4931564860962756	1.2223732652566135	-0.019302707757709727	2.5166556892383394	-0.8474352769203629	0.7845948385042176	2.2762344808178288	-1.3961399801396293	1.8302216405516591	-0.07673681372210946	1.2926710162135542	-0.28899058230742863	0.5898272956786083	1.5044485557954697	0.816428381086416	1.9050354381191659	1.518985216655142	1.132588322844538	2.6405907785678173	0.9494183035750284	1.0727314901370641	0.7222197280400657	0.08787983156775107	0.4444999442606232	2.155311952331887	1.4776035045226787	2.4084507653549796	1.4533754526595761	0.6809825433988201	1.749302512711838	1.8317495182506165	1.4354769590468528	1.3837615155454008	0.6338770618805601	0.3164803416357674	0.5579670397756514	0.37013938970757904	0.34559271078936965	1.9117603149784157	0.0	2.6847730151665927	1.3017003827091183	2.7166393691923107	1.5183274094377193
0.537601800210879	0.567722076089618	0.7959025147542769	0.25342614282949394	1.1170818425302975	0.7841836787200555	0.5188587756956743	0.9714813302196792	0.6048897947616537	2.3744023908768095	-0.4086197209426458	0.5970796639401668	1.4436956809389667	-0.7504471185505857	1.3466879095592155	-0.03319120222555584	0.7864742398196162	-0.224259282407073	0.5730816661650943	1.011291897686597	0.6711743275389787	1.363861437488459	1.9279167277206424	0.9347053950661575	1.4539853876765119	0.720623907125899	0.7177960124017352	0.8919826688267729	0.1956702701624861	0.5388110944756679	1.382147471532803	1.9986025214433878	1.7275252928740568	0.8582316011047122	1.0914116761318364	0.591839678738657	1.7136149019880693	1.5425276209019871	1.3418622180017896	0.291197893741998	0.48544792804262216	1.3030229090585028	0.584140529038815	1.556140996248923	1.8660039546258178	0.0	2.384814226763609	1.6862182857208359	2.88948750738521	1.1475480011824646
1.0952041396670524	1.0916683066457862	1.2843557798493912	-0.4607517707956446	1.4034887114796089	0.3243790972949968	-0.5619774432233614	0.40160938166897425	1.0230292197126087	1.338112271798166	0.28404819062491926	0.1252900361951862	0.3108353874149411	0.403872834406387	0.40815769234915394	0.041434147749020836	0.38236442141742083	0.1257725682692843	0.29035460357708426	-0.14667209430018632	0.46640769680439415	0.3309538375559764	1.4777687374519028	0.6524111541222164	0.14209707242522382	0.48194123754897317	0.26351173508878184	0.932677174493457	0.1611281117699256	0.5163050213932493	0.32644955455216057	2.0237410608400697	0.30942962831086934	-0.2350602029502491	1.205867881975861	-0.5134525117427279	0.7866143337921329	1.0586396772189397	0.7792231218378427	-0.0017565568051819548	0.36870831284007377	1.4387298595423954	0.6334986458360458	2.003826760657739	1.1523320580873453	0.0	1.3977511456575025	1.3731868382534176	1.6465934179257664	0.4216671626735711
1.3510223914483555	1.6056321808102654	1.2775207855630542	-0.6651457496727285	1.3570315009304652	-0.2261032197994689	-1.143072726100163	-0.02878328794085882	1.2161644294418545	0.15994711993224414	0.945788212288719	-0.325867459219458	-0.4548129061846223	1.5770420069995497	-0.46325305768991926	0.30078581342172056	0.3129473694941875	0.5488411276889456	-0.07090389893521028	-1.172990954807005	0.4785576826143652	-0.609550555375729	0.3925105558992419	0.4636147464179854	-0.4755791491740589	0.19247653836876896	0.18870559642953122	0.6118196448634725	-0.040313402065184335	0.47005588518227925	-0.3798599548432535	1.5060720596171822	-0.991438212215445	-1.0211404250072778	0.8872849851604556	-0.8488528119758515	-0.08446003177553027	0.3577922610355504	0.2552053219792277	0.015378763360130894	0.27683443757140647	1.1871909648121741	0.6593062346394281	1.4641319021191312	0.3482122343139833	0.0	0.3465748986928416	0.5846919852628678	-0.040922584642167636	-0.11139123219889782
0.8893031939905623	2.076728229670408	1.051911537958252	-0.4462065541301628	0.8873497795755579	-0.3950641294198551	-0.9302044334049405	-0.06633218104495174	1.0401457227822564	-0.3526658839925093	1.0923506528085662	-0.2836860197658191	-0.4391473821976252	1.9420528232929797	-0.7442175919992813	0.6982949419807444	0.5216307538231899	0.5557138365641788	-0.16844051600253554	-1.2890973319774992	0.7971582372272145	-0.9371225293437602	-0.4875298801406581	0.49307497989573035	-0.0814355212537542	-0.044423765336657664	0.6202478787880199	0.10063748978329289	-0.1405712357633697	0.520609445458752	-0.4280956027749878	0.7947214896837571	-1.4042064313480924	-0.9365044803709913	0.45271592442834885	-0.33269816455119705	-0.247229277964803	-0.09906344135506988	0.2808577410290176	0.36859770269442427	0.36363606479370547	1.0286711775332822	0.8231341465354076	0.41695928172895996	0.15521430186828564	0.0	-0.10503214680252232	-0.12479930705079194	-0.7767332661417332	0.028117855591872902
-0.09675652405208277	2.224847586748227	0.5713952583180785	-0.25398291609050955	0.1927574060014282	-0.07238335582056786	-0.30260594114335243	0.09110064288590573	0.4238630619707536	-0.1679494189334123	0.4963505092618238	0.23593077121750994	0.05214898121620202	1.2011139606516892	-0.3603264211602977	0.8975628146908395	0.6817327029977266	0.06065229031068872	0.06060236888018523	-0.5118495568875715	1.1237008238231185	-0.6647798591003076	-0.5956086755009825	0.6316574706769219	0.6893873552928609	-0.17746560558788707	1.0251188517193868	-0.299593708995167	0.0431292506209045	0.581535834657333	-0.13427265134579885	0.2624489800850675	-0.9197920875543281	-0.329353082796139	0.33346567558633544	0.331480167132205	0.1709198380936023	-0.2924836962247476	0.7502932349825704	0.7366832491456017	0.4220305951843846	1.0858338043453108	1.0674239455262293	-0.39801151184913947	0.540253326495262	0.0	0.1388459247485838	-0.5179354822890567	-0.12177625493372443	0.7513201962060382
-0.991048427140654	1.8207793651009077	-0.23669100624651276	-0.4168792819040562	-0.5314308772478266	0.23430597050546179	-0.009336518160414153	0.06832526744491645	-0.3938172632431746	0.010161517080218166	-0.5127062001822446	0.6058207643187972	0.2584968635914155	0.004543400664554784	0.26167532486441836	0.5540042648423351	0.4807202247433702	-0.43653438443399617	0.23748824163450763	0.326575967514013	1.0127265340770666	-0.335279248775366	-0.20205133411618598	0.5911966374073365	0.7621305930271141	-0.34315021321663336	0.7059437286429883	-0.5304198300707506	0.2865451707440692	0.4510335100452076	-0.11919053344111734	0.024896218202964195	-0.24619350525115657	-0.07126220544386144	0.5873376774349301	0.33122679082988327	0.5127481038982091	-0.5643838226248264	1.023281159845853	0.6702500773701217	0.16967158719374784	1.0015536415115602	1.0590623518752147	-0.6366869873596884	0.706063013620572	0.0	0.5500392770976162	-0.892055120781334	0.9695405755317812	1.3823720753229636
-1.2912758889450475	1.0116285007318224	-1.082958161346987	-0.8136603040642099	-1.1773120357439752	-0.06099904179047998	-0.40447862886867286	-0.232932940437742	-0.9438883041405074	-0.382812881904155	-1.2504768486524462	0.23917867719375013	-0.24462235869719767	-0.5907515713243364	0.6291487911558327	-0.2950423326415871	-0.05609364662126298	-0.41535511645173706	-0.06260605451230489	0.42010369266976516	0.3359846601353255	-0.4710947774836872	-0.03354230888336954	0.20625162039954792	-0.2536422392102288	-0.6910434682260251	-0.3911774690269558	-0.7374527954204878	0.1779132559372644	0.11147259949449942	-0.6465382353261508	0.005328107858793558	-0.08711549870266039	-0.5221062774206016	0.8626349503262488	-0.43854430823808316	0.31581648416761987	-1.0505412488930899	0.6350547040976664	0.02092959801455836	-0.34612443858197134	0.4341451015932204	0.5038411269310603	-0.5276865592517945	0.02989898299351646	0.0	0.5609506466191059	-1.5485739562227896	1.1859421019445628	1.2770613628022296
-0.9669158703706078	0.25231205540496643	-1.420575165292335	-1.0494214652528893	-1.5806535162439697	-0.9132985125360776	-1.0461435242699266	-0.545262203082721	-0.9170996716757711	-1.1332103914055551	-1.2325354928117156	-0.7194266743821742	-1.1091977755802467	-0.10214701474013244	0.6466574790092303	-1.1773872601169528	-0.5572973547558568	0.06597206738194315	-0.7831661138300849	-0.1858753117974591	-0.5504132979743325	-1.0163079240037072	-0.44681300772018545	-0.36375931529358935	-1.5695042435553723	-1.1287711838179295	-1.546300919848966	-0.9459981356823274	-0.3526634074433062	-0.1874519425385005	-1.3335125481192591	0.12690233137031817	-0.4967177503185886	-1.1104788472459317	0.8351877200051757	-1.3007549972411465	-0.26390384372591097	-1.4138160418075645	-0.15400591870627103	-0.8535473815120369	-0.7417919851543364	-0.42974465434926007	-0.4444544058352356	-0.4553083397740619	-1.1499541739854398	0.0	0.14190107896346146	-2.200181431108408	0.2544642998405549	0.4782575034026617
-0.39640569399046555	-0.10278511452844026	-0.9756993745166296	-0.9033850989447411	-1.534130385329973	-1.6621475366140614	-1.1648085178060887	-0.6009390660322548	-0.4602865944177892	-1.593452725955177	-0.5759690733029745	-1.5040046996972447	-1.6494126662746942	0.9390448564239997	0.5985958719265535	-1.5779572480823811	-0.682309883948098	0.48091666930716176	-1.399811409049233	-0.7010392619235662	-1.150331882971745	-1.385119909509048	-1.1271731977565493	-0.8096590476877513	-2.035340315252608	-1.3856900796255822	-2.042972434689511	-0.989034365641609	-0.8924635369252357	-0.21553799283228814	-1.5806730424022177	0.315820002200482	-0.9525143616145944	-1.0679273382168488	0.5505514220212165	-1.5344401371069214	-0.6963485082837789	-1.288075062615479	-0.6300850999107953	-1.396049969311851	-0.7120700281694516	-0.9583267209200438	-1.1956072713340546	-0.5107669589574426	-1.8811173859297023	0.0	-0.27849728465882867	-2.1600725472150892	-0.8400641501132545	-0.33126065665185106
-0.053891039623711987	-0.08293526891068483	-0.07519004340401131	-0.5323680896793043	-1.0778616800380605	-1.7848091400421566	-0.5270037609866874	-0.48707284561691816	-0.034196979132461156	-1.4999408638638296	0.12446016227298533	-1.5465702057388222	-1.6329260367387748	1.5104079413879319	0.6962889045148737	-1.3898426088042153	-0.502791847473862	0.48661415323628426	-1.5189857216906524	-0.5128944253287874	-1.3129656374563314	-1.103840143021956	-1.5743702474979366	-1.03203746769107	-1.4204337165587693	-1.3641072289793834	-1.9408264826317767	-0.8272526555650878	-1.0303759156810455	-0.07385481479163633	-1.2546507116434633	0.37072372566979933	-0.994956147144973	-0.4175819639946964	0.26714333595765	-1.110634236124841	-0.6495649010853227	-0.8677608854888216	-0.43235480213211386	-1.4010576401366426	-0.3718596008990038	-0.6854066683291938	-1.2653206046135748	-0.5262336679049456	-1.6652309813481834	0.0	-0.41760494176096663	-1.1824810027788168	-1.0127363104501141	-0.5660800068166392
-0.21384114921560893	0.03129398905831855	0.6071799388044443	-0.2473761152086343	-0.6517141332472617	-1.4699829842679686	0.2676379707667419	-0.5514359478083167	0.035015532316622244	-1.2097802176773775	0.32907111115437787	-1.0726082439589995	-1.477629905401338	1.0581650426117497	0.7494658949461812	-0.9580922138166089	-0.4421995243722185	0.28217758814127336	-1.3399392597757562	0.12623571243844775	-1.3181220859877665	-0.36280962712772513	-1.681568012591067	-1.2278155562215967	-0.6608233731422186	-1.3003190255821715	-1.88631792176399	-0.7655269276227057	-0.8672453249144892	-0.11824208864417686	-0.8434347830207247	0.025082721007464358	-0.7018955015186057	0.01889940346686685	0.06535007301675788	-0.6528152411942657	-0.29757689723933567	-0.7994295254936974	0.048802924378006284	-1.2043787246762727	-0.12164469192042826	0.20416230984551975	-0.7990192786721162	-0.4373678219782318	-0.9643608898598504	0.0	-0.5033638561327414	0.07586275971884682	-0.26308842448636466	-0.3478874025938696
-0.7940250538116356	0.03359210955732379	0.6108978715904411	-0.18561358963094216	-0.736754701701484	-1.3113392558922654	0.39959164764028554	-0.9745418143339292	-0.170443538806149	-1.1337525874532943	0.0036480414037004597	-0.8060930083433311	-1.6353858558518997	-0.02075419562749476	0.373226616345175	-0.6843199910386509	-0.8015606869931092	0.2549549841670714	-1.3667379117579688	0.4268683465035178	-1.4820240965464158	0.1418807995352015	-1.6958485805320447	-1.5759699905559557	-0.7356163268538387	-1.4593808804643356	-2.197871896226022	-1.135964830227423	-0.8629492277115165	-0.5508115240999324	-0.8924729260127972	-0.7340607361943148	-0.5200368290740349	-0.3820583638664332	-0.23636816048658027	-0.7261619759336019	-0.11992163820584469	-1.395331844191236	0.15871684249570742	-1.259560777172948	-0.2012263418242564	1.0176582611925444	-0.44184102546930626	-0.421157028583743	-0.5969124003826647	0.0	-0.9403738272847164	0.63169442408642	0.43128188424589337	-0.2943716125422953
-1.3743911177861492	-0.09231762832457037	0.01757560673666673	-0.2557695849066419	-1.2875413323783493	-1.5210062888598068	-0.32295388621606996	-1.5204315935552475	-0.3426422571729723	-1.1949429764498731	-0.4116466088893429	-1.1516793556936762	-1.9579250219473274	-0.7990753027652213	-0.5056536129916669	-0.6244099286806656	-1.3945352274540224	0.42437462818920857	-1.6861274780674425	-0.001624019989356032	-1.7541669691669148	-0.0720349352647695	-1.7192478384516134	-1.923933453365623	-1.4898145485789511	-1.7251485963661093	-2.402603641691231	-1.766200023711772	-1.1721280705761963	-1.1569657724225353	-1.3557337804374092	-1.4833265346792512	-0.721328903682058	-1.2740121113317115	-0.7724121822932072	-1.2496120290002415	-0.4397180522003471	-2.129897777031421	-0.235634603372353	-1.5572411462750098	-0.4485317262556576	1.1597180759024215	-0.6248609583353167	-0.624508068151161	-0.8274096711915602	0.0	-1.701164123924627	0.19571123392127188	0.2906285495756377	-0.7439920898282508
-1.4433609662714975	-0.32305326088605624	-0.6699528325507812	-0.3367094099429538	-1.6662846706902108	-1.6588054651098003	-1.2984087568443137	-1.754990936024084	-0.3416169552933414	-1.0236210177963954	-0.44949887030090013	-1.7813132799723435	-1.8649671644009955	-0.7098292239815671	-1.4529068829191714	-0.49746518937282747	-1.7232406838218564	0.4261547686288203	-1.7292870705450831	-0.7147309584991383	-1.765245681088449	-0.7693237477225373	-1.4994287692065005	-1.9084166870578216	-1.8277818213906567	-1.6582903720279307	-1.8485492492826696	-1.972511083064059	-1.3315164378418194	-1.50897655762022	-1.5976844269118229	-1.6739669368780963	-1.127786868080427	-1.742313674632478	-1.381824054169868	-1.6109913375059444	-1.1264541505893326	-2.1389692559055136	-0.6150083042360903	-1.5751980989770673	-0.5185778521740255	0.592983495660345	-1.0551275505708424	-0.8971086765331941	-1.2212160960635268	0.0	-2.2328641928707045	-0.5394114535707444	-0.44249563945813997	-1.3321037575592412
-0.8075663947769898	-0.7051544921231279	-0.9043406076827155	-0.41852511695970307	-1.2874771411634016	-1.2172283914680648	-1.7815963373205688	-1.4785494518395705	-0.3223679352413239	-0.5421611195867044	-0.03075639077765965	-2.029988624264747	-1.1235243257964673	-0.05032344275800486	-1.903746825646222	-0.06918491662722055	-1.5183755276753084	0.04262961495321214	-0.8988667166073959	-0.9914920707722966	-1.2513752218776328	-1.2593632348414752	-0.8204576151938952	-1.4029481677976763	-1.0607727622966714	-1.0300204557145933	-0.6318986574140022	-1.2521894292063172	-0.7788823148245022	-1.4144565125533384	-1.0493889581409162	-1.2063492733782035	-1.3757488174988053	-1.3811340187010177	-1.7722154616703951	-1.295055985594184	-1.7013820526937207	-1.2245192033518386	-0.4912730842443369	-0.873151310575169	-0.28965101985431635	-0.23981319858253033	-1.0318202354962838	-0.9417540064006517	-1.2917985361212236	0.0	-2.047432543840841	-0.6830605423889473	-0.9330349818199661	-1.4119023415411553
0.14824612499296555	-1.230596930881329	-0.4431488245250132	-0.534565395390472	-0.30636098008899104	-0.3277881873556535	-1.6082717526729897	-0.9055170054993023	-0.4616533104887427	-0.07878622816939339	0.5294504220559478	-1.5935282463847205	-0.2574029590897002	0.3721991259677564	-1.716378438969266	0.5155089260113065	-1.044946469131681	-0.4412481824447474	0.6279148084936323	-0.6947497404909251	-0.3717179959384129	-1.132211474783728	0.047194432842952945	-0.7468420159666045	0.21534775409595575	-0.19052527627865762	0.36288956123694827	0.06477806706645955	0.3710148177892482	-1.1126193911266682	0.18952297184393965	-0.6215921351003901	-1.3571265659293856	-0.7378180665345735	-1.869204704717097	-0.37694300453377816	-1.7469198985777945	-0.17087060370729268	-0.06601221639173012	0.3074771093070221	-0.00694477170792898	-0.8669104196287014	-0.2788000435583175	-0.7023386867511048	-1.0367033006374504	0.0	-1.3068420206197975	-0.09193104965519122	-0.8118336832075477	-0.8144642374186274
0.6885521273190741	-1.6829466058787057	0.4834589737178332	-0.648552719516943	0.4619557922720458	0.3005755341612324	-1.2458190202369237	-0.4373943157671928	-0.6557810759362961	0.14195661592269995	0.8678562594431642	-0.7756707823777113	-0.029521627755126456	0.08571637359755514	-1.3003827635158174	0.8033550321646018	-0.8334877294438654	-0.548578886520076	1.893975615356846	-0.39756957348027655	0.39837317597219435	-0.6572243680183589	0.5030619809231104	-0.4451661813569971	0.777002188137865	0.23571108127242243	0.41488646895353076	1.026956134634343	1.268064840652369	-1.0157341050713828	1.4158630658232019	-0.6157901310764735	-1.3091035016864776	-0.6152879966090047	-1.8716214348560296	0.5382643420136636	-1.2726088498400943	0.07363871311112857	-0.04728031307596994	1.1370461673178809	-0.036984708266091536	-1.1443768466651163	0.6469901622136928	-0.44914393021694166	-0.7622263213138303	0.0	-0.6839127680948998	0.5837492805446105	-0.5567953738752071	-0.0552725528114665
0.3593730802399647	-1.7534413906348698	1.2661665905312764	-0.67483330497634	0.36959854310793644	0.16595889610499273	-1.1941131306212942	-0.29892503760855516	-0.6003642226530741	0.37294583097843814	0.881869275347665	-0.11617118422428649	-0.5643691149928826	-0.5744923712075517	-1.184095868636308	0.44243280767160736	-1.1300676020807627	-0.20467041843805545	2.038241101087591	-0.6396850826702742	0.644737654129217	-0.41412180457693387	0.2711493759957145	-0.6576413364123244	0.18381946897536972	0.030838564489240092	-0.23460605295890055	1.004432171190301	1.1538436632006595	-1.2822130456694951	1.942212682037598	-1.3473597224770038	-1.4645601494325509	-1.0973645203398128	-1.938812428631836	0.8167532604673251	-0.6982732455252949	-0.5441695324643803	-0.8206228325674513	0.9518695638150374	-0.5101672069396083	-1.2428154707338668	0.8732161431302383	-0.40859648861354814	-0.5780865338676624	0.0	-0.6310201127721102	0.7213974588951625	-0.7997917807025718	0.23927938822244788
-0.547593143666146	-1.3629040574451272	1.2977477040018304	-0.5588267575965703	-0.3731036714303633	-0.42832948830870865	-1.4115042476263242	-0.380655756465955	-0.17583591465011209	0.9966453410111008	0.7194933254650333	0.12513966629589726	-1.1322589436021906	-0.8629427301803114	-1.4785796999558818	-0.4580932328482079	-1.6428621476993785	0.1519576906704358	1.1192554942623418	-1.2233455782729195	0.29603164604529275	-0.5820276455067237	-0.2285621479690181	-1.0428836978850013	-0.7193982323087337	-0.34350407831667007	-0.6901874199410013	0.346187567102286	0.1784914583018015	-1.6467446228381653	1.6412114188846816	-2.2711458930545754	-1.6839928078701005	-1.4383567392314622	-1.937092175520167	0.31341889017935187	-0.43235780453911377	-1.091781801111498	-1.9415970137282845	-0.08019770849944759	-1.1896543113627187	-1.381982610330893	0.12315583715542364	-0.4138952388850523	-0.2741951023901498	0.0	-0.8983868659682522	0.4072854989038613	-1.4720423605301007	0.007260553123368832
-1.213698324191823	-0.7999197650847186	0.4594128569589805	-0.25731255042232465	-0.8938584754121051	-0.6464521709383733	-1.3370937768262017	-0.3718288952391577	0.34866782625761145	1.895444774835595	0.5545530846093026	0.12421769365144679	-0.8645271758006261	-0.47161555409655076	-1.776800822596941	-1.3512777406200935	-1.8168361409225309	0.10270140645106042	0.013253883328517312	-1.399466928787748	-0.3632448908055603	-0.6918425227016344	-0.2757777114045067	-1.104919977675848	-0.7605793116567798	-0.21665527189596406	-0.3989932359260883	0.0009322406937522915	-0.7184500310862576	-1.640426289025013	0.961282502718871	-2.6603986113272104	-1.5068322911184462	-0.8904809388253849	-1.5927748591745459	-0.47733247732004563	-0.4402871865113426	-0.6376295265363957	-2.5332351718561523	-1.0593590646894249	-1.647797102895345	-1.6156991799221874	-0.9631862192077525	-0.06767715905289592	0.33315974847260554	0.0	-0.8562194755093172	0.24002957658035895	-1.8344548976761885	-0.23259627486127255
-1.039442616418646	-0.46234294983201935	-0.6993751493866908	0.32433977456660473	-0.5270024184788366	0.04142507885261548	-0.451392086534978	-0.024203173100292356	0.5824492103408504	2.429486785772036	0.44906740762650915	0.2363371613931844	0.3742571330818503	0.10613737976887919	-1.560280384777184	-1.6514767173192524	-1.3276303753411791	-0.23394649298132375	-0.4503677952470222	-0.7243373002085589	-0.8701046544072123	-0.13474669357837585	0.40528288232610016	-0.6359121603730135	0.2914268802769798	0.592144930664543	0.3741251740426695	0.4986549431509446	-0.7434478464828164	-0.9826833533977813	0.503929614121474	-2.244559708538783	-0.6026158673279552	0.5075267275160348	-0.860053401734732	-0.7744414051508011	-0.28280507510536357	0.786941830875191	-2.131991392804786	-1.1354388559038353	-1.5776115413832488	-1.8337467528528089	-1.4399254940418074	0.7420536025540037	1.1148343117099941	0.0	-0.23710491891489338	0.5944046101788507	-1.329018068682042	0.0024189645850099897
-0.18158286595410797	-0.46355863874339853	-1.3568798441107812	1.2345819588643454	0.5553346079546786	1.3433287336598023	1.1667335510061723	0.6453365849235747	0.45426280937703256	2.132494184577501	0.4104265147072846	0.6354019668761713	1.8610705595937689	0.13009119769808905	-0.6982755922037973	-1.186867372367611	-0.32995332710458375	-0.3524333670859631	-0.17323671546288452	0.42234757377334586	-0.8367792441539019	1.116766937648986	1.3718266252691298	0.1869511439369347	1.558372329931288	1.5996065116529437	1.051130628118899	1.4011109690932675	0.008054149280350007	0.1652703910389783	0.5672732940049628	-1.3389014263175856	0.8247151209421	1.995070260612113	-0.037035018069866074	-0.16587615611459225	0.35369969278417523	2.26979257486018	-1.0705805172162821	-0.2439225692732206	-1.0100365210769104	-1.9034009165778927	-0.9458499881632725	1.6074318538631338	1.7496270973298635	0.0	0.5599342085868687	1.2298749020225885	-0.23219256511191058	0.6344977328980471
0.6600677257837795	-0.5350941815403218	-1.111684275761853	2.247105264563067	1.5510364333061433	2.4302592624212243	2.786986195313135	1.3284442277659299	0.2870084453518026	1.2636819354303686	0.464118689692454	1.1523612517102724	2.6925100117778356	-0.5164600564529366	0.4185549644584893	-0.3332821054318971	0.7016235724573936	0.0005959935332889472	0.33310092622924137	1.2506973058489361	-0.20802372993803186	2.362659204153032	1.9252015027577194	1.0435194198455215	2.036727326175956	2.147121565805699	1.440076531102278	1.7985731466003403	0.744634738923811	1.2565295166306663	0.9701500820514157	-0.4571915654575726	2.0971794690109933	2.8051591845409365	0.5056383845083636	0.9431574113481526	1.2043198384532083	2.9580004504252315	-0.07610520369613606	0.854095910862093	-0.29434180665803744	-1.7708627683989762	0.02768610111186639	1.959639190581981	2.0163480415131207	0.0	0.9336636981230994	1.601803373657923	0.6166003756791845	1.1471927858762172
0.9557353572747809	-0.3166277082000297	-0.3075130980359998	2.843524846893565	1.7902712403000893	2.6642685875466254	3.540614054172421	1.6166638128497854	0.3982267386036534	0.5081810765161149	0.5814942589855174	1.4119475428987907	2.527796825033494	-1.1506198992406014	1.2000922530274472	0.29860338500835315	1.3364205152831243	0.486591532477975	0.5737820802541156	1.4021809616345475	0.6317153246987165	2.782474611356056	1.7709921636448478	1.707779456918349	1.5417003187705582	1.9891156951973936	1.7320217720701943	1.284681847894102	0.8145277900780665	1.7019208387929805	1.2258221477360138	0.10039372806160445	2.5719331900729876	2.726602857113065	0.6477346024725713	1.580413602320304	1.629209982573523	2.7873081622789595	0.39016743000146675	1.2328863253878466	0.16261843476769783	-1.439422627462579	0.6898351795779811	1.6189781158057932	1.8906161304582538	0.0	0.7565901068706127	1.4158936258422514	0.6571273078449216	1.147134909719219
0.8014835884400411	0.293108767763226	0.35745193937202563	2.6065575980351117	1.2823606943433081	2.0659355617537085	3.097449211608839	1.3324207311981913	0.7096955467097632	0.20749147416270444	0.5838530509430372	1.1681950718583842	1.7353947448682148	-1.0547978151345652	1.3311588744714062	0.38397996992667766	1.4574218082868289	0.5595748889722623	0.4737455308057536	1.2471786261160154	1.0995471382155249	2.1794174985121817	1.207884076503381	2.0714130086364646	0.6740955780379099	1.4104717372341047	1.9643369052937663	0.36433842901785707	0.2835015066953537	1.3043095639120916	0.9417289607581106	0.3315853345670744	2.1637254841741367	2.0777131589718363	0.5514663053200399	1.0881397817271612	1.333040837424282	2.3137634607360757	0.388385499131583	0.5838433087465826	0.2328161629021246	-0.901498769255116	0.6956174639291728	0.9246027785505777	1.465467356161661	0.0	0.49100266250872204	0.8287861382968412	0.09901822162632025	0.7213990574499088
0.6933393155951327	1.0624996452934006	0.5260419263412586	1.6789139637068973	0.6017808925145007	1.1839143403152679	1.9418853579779558	0.7478720895908635	0.8526907613248337	0.07932384005045702	0.25539199927604156	0.586814358357599	0.9675288007695765	-0.3163862883581475	0.9966327974037169	0.1663954496248584	1.2809164548313536	0.1170951879371476	0.2572006403433454	1.3403228551127324	0.9316904230920081	1.115576269508432	0.7642641429234648	2.0744347390306603	0.08723044695102446	0.8784912747776847	1.8446592789596048	-0.0899450375870256	-0.24508746170232118	0.46759655950618084	0.17823038058157456	0.39404347815759644	1.4153995289775225	1.3378280148588229	0.459984393863069	-0.14567621121525226	0.7850252834654297	2.010674369444271	0.26243809283556113	-0.5236340546161041	0.1937744190630898	-0.1514487927279995	0.36407256488266426	0.35439101844198573	0.9294085819668034	0.0	0.6381539364918226	0.22138704400941417	-0.3690520977705681	0.26593141565984935
0.9501125460984755	1.6344266466014463	0.4371091983498007	0.7114069246446363	0.33109628872392327	0.5921162568264885	0.9716936280451782	0.42295580612934375	0.6411947993393625	-0.2912071950611444	-0.3774230785311066	0.18722822769523242	0.6517538359501275	0.26126774576866424	0.682113891184014	0.22134586777653337	1.1508333394558536	-0.3604383462126684	0.12364660584844234	1.7153554422774902	0.497846417562872	0.3435018957892357	0.7408563299478247	1.7267955954045822	-0.039500606592453934	0.6622851250004417	1.2344953949122655	0.2890381337643265	-0.2500303908751535	-0.05925012171936946	-0.5491094131013639	0.4987589824573052	1.0354079559231106	0.8542703071472967	0.5504326733502599	-0.9346609775815845	0.7685805614174426	1.8593383073206515	0.30513349622195046	-1.1031902727880234	0.4705180534481395	0.7089216457230311	0.2669091952533132	0.10942271582813705	0.577525122875531	0.0	1.16049964671979	-0.1105959298919018	-0.239957104042917	0.06620606718391209
1.426591770496531	1.7778482943718765	0.5112455918727645	0.24197809639727927	0.6024736134939099	0.46966738555468807	0.7293932301997818	0.7093267255270217	0.3141335002472111	-0.8973676575863102	-0.9508553861073817	0.3943013969876672	0.7761026033601353	0.1046379082310355	0.7290337614337468	0.8804938697969305	1.2581484679843093	-0.34646275513466745	0.12371762830497036	1.841690818389014	0.4712209716624787	0.1494275309738538	1.058157527896234	1.182636701138161	0.08032370595732091	0.7315391776071494	0.5569037008514796	1.0584766729589945	0.2944329345339625	0.2153545884810929	-0.7131145586654896	0.8499899920832705	1.2912854845669375	0.7318167645326411	0.9277662677307705	-0.4282805388283134	1.4905864150579584	1.5540957739486183	0.6194167582552155	-0.5594400363075853	1.1770697220794633	1.4154793585337577	0.6742483250293803	0.0754541468270459	0.6288338055491822	0.0	1.512814408912488	-0.10097813323681398	0.4378178047381333	0.09568270340167756
1.7422746185409093	1.5073849782566977	0.8093478196347702	0.1668785580939878	1.0798198416408717	0.5571850465243094	0.9676545680973248	1.373285694356471	0.22922693111150233	-1.3879983035360495	-1.066077715623374	1.0748059078243584	0.9991607662687692	-0.44497220516969205	1.0357622062774263	1.850606415357816	1.4938703736373102	0.1453826002502854	0.25245511799108794	1.2589351546404848	1.0760283794901264	0.24486347401400596	1.3963809544195058	0.6959859447543916	0.18022267022140154	0.8835122405273135	0.41835182089963113	1.469716240441092	1.0031171458568244	1.0794799347796356	-0.3001876510755123	1.4991261426912459	1.7916749133283019	0.8113579613976526	1.5887745674163485	0.9860974663184047	2.275563295125541	0.9287782129365543	1.113701640709483	0.8195256689035858	1.916983180762114	1.678742023973162	1.3559047263573045	0.06760730798110738	0.9274314122099989	0.0	1.2235399714653838	0.08905958554738776	1.1896704524487074	0.1538717283006863
1.6740867104952657	1.0545642632571914	1.0074955785252098	-0.05553869307643839	1.311640929435137	0.47045958299584667	0.9879647192721576	1.7781124197115414	0.3916701764454606	-1.5486635902433457	-0.7057753372540967	1.5823210539829942	0.9406484230346378	-0.5505937568757266	1.1825593336603502	2.4228013232193306	1.5724229659999878	0.586723532009663	0.5194300597166743	0.13816055322149387	1.7305091192155917	0.2097062356024893	1.4095456569444875	0.4427726441541629	0.12541660682109998	0.9065382094087469	0.8393964664009307	1.2019165165166856	1.4526697667723336	1.7851589112045454	0.1541431389656481	2.183860387269798	1.8570346182749236	0.7576650158118485	2.292951579001438	2.0335021969153235	2.2629113858174232	0.11426284169284476	1.5082365938759739	2.108054395018218	2.111478445379369	1.4448111119406644	1.8158229873542222	0.004506420307993374	0.9740011773894626	0.0	0.3892677840588209	0.17110472179923084	1.4933681298393344	0.09403633303603019
1.2868554326927155	0.7203185103449485	0.8605294028400259	-0.6763081004728204	1.1196980945695787	0.0950915087161363	0.4201349105264462	1.509025188578868	0.43145193911846075	-1.452593421486015	-0.2634804124997492	1.3753216024312898	0.48769266076343365	0.07728260615228924	0.873853427791648	2.1063940936784564	1.3338961591227683	0.5124049445791217	0.8949612816016761	-0.8464632538545481	1.5993218131743934	-0.06523904030133461	0.9079266244379882	0.3999616559569128	-0.05515128543216242	0.6982326517849681	1.1426161004781532	0.5900875834934382	1.4816921112070631	1.7239869751826178	0.1515564822922033	2.426707221077467	1.14683091156247	0.32720977372692955	2.571052150266706	1.8635246212285892	1.3536270105695352	-0.6196063270509623	1.4354781708217683	2.5242775506640527	1.5701723279392752	1.0092289015265208	1.6847326380311263	-0.10961783311128882	0.45266441483707864	0.0	-0.41395541444390477	-0.047381449355469576	1.1013758213881	-0.09845178249054398
0.776447838320405	0.6505414295005792	0.5341393204819984	-1.2798337837165354	0.705563925919908	-0.28832736692444483	-0.3846174240842101	0.7930269097564758	0.08322882118348969	-1.1335837876378956	-0.10544433174727061	0.5994953667477249	-0.07937571590929375	0.7792757811001572	0.26749176256452023	1.0856990813554517	0.9301605927727364	-0.013952530426222536	1.2604062524467399	-1.1489386660550656	0.5422796081442193	-0.38093831635864045	0.002185996296681044	0.42288091580101816	-0.14800232886202194	0.33244706666043	0.763327261917349	0.18816150356654993	1.2340131035965172	0.9684177153035085	-0.1648306760861255	1.9479035057929917	-0.0276284826200035	-0.35350081913154213	2.064847320551439	0.9166007793821591	0.31960619506887805	-1.0623558265859596	0.7317091910484111	2.047976391194337	0.707598449033921	0.7960168601521882	0.9713315937752864	-0.23066471879136646	-0.3019112490608214	0.0	-0.6613041332011396	-0.427319024826845	0.18966573069518025	-0.3559081306506459
0.30514996744384754	0.685051657121095	0.3973391295677958	-1.2481227308096663	0.40481090468702385	-0.29169544064480124	-0.7755431921848158	0.23210734262826455	-0.43671414099146266	-0.4064864283339532	-0.1771974125083786	-0.03992869678066693	-0.2993556758392588	0.7081791834577079	-0.15405002830467437	0.0626398996127938	0.6844295628068223	-0.5304480691652689	1.4674323008921404	-0.7886777325721744	-0.6187654229209697	-0.5537121960192743	-0.8852215672194879	0.42107406196779185	0.15301288315114345	0.02094745229721805	8.575302636609085e-05	0.17403649305156516	0.9802632708731245	0.15132922074525662	-0.13739876536082216	1.007003859862196	-0.9757258015519122	-0.8412943613649633	0.9542461974059395	0.3712891037128569	-0.052828940867234914	-1.1347117161786358	-0.28338951757925196	1.314044126265682	0.15766612007317682	0.9695288923477567	0.04833823373125702	-0.2531183466708625	-0.5761710254422076	0.0	-0.2917723019881198	-0.5481659850713961	-0.7025503449780054	-0.5659342723118652
-0.01574590991090252	0.4843924178246557	0.5735000042374019	-0.5257411437448879	0.32934329364169884	0.1366875229020125	-0.547267044478012	0.13040302325142825	-0.6639863553942639	0.7558579080529356	-0.15126751836307387	-0.030712967339891973	0.0292962548471039	-0.1346521481290757	-0.05267871215527834	-0.3396361494125565	0.7608236898593522	-0.6943754869300954	1.431162472909028	-0.20185314294828488	-0.9035316022812063	-0.6037961083423853	-1.268553599992634	0.42583002753708993	0.9161722482286337	-0.06369253932228881	-0.30158568015679155	0.21311623715401318	0.8736814118220565	-0.1537093983717764	0.58414089099596	0.24337209811879498	-1.2023861332326247	-0.8092738810527516	-0.04167315139129397	0.7919957832890723	0.21325286578852448	-0.8919341819154737	-0.9117713910821066	0.927853675302169	0.1979062862293261	1.2874075257064417	-0.5839812939722409	-0.04851434528962537	-0.10986536334512714	0.0	0.3577484538681566	-0.142428474922677	-0.9753043656846626	-0.5816993284379597
-0.1167488312049625	-0.09381121797433817	0.8285883548847062	0.24894960868538848	0.25818819039819657	0.5844253524634273	-0.13646750842485197	0.18362237076923874	-0.46460022470508333	1.8119327289412064	0.06723147672440603	0.40457710185861273	0.5924878917735176	-0.831977636970539	0.44224085930130674	-0.02890135782333941	1.0028032303754462	-0.5891690969977255	1.145409848240325	0.21808214582558022	-0.1980471613845973	-0.6119590781492321	-0.9980246001134061	0.4937595363426347	1.6829280424110857	0.028390485430043834	0.1899940747420342	-0.11032737686319471	0.8296580997491351	0.10618127271328354	1.452021467797725	0.10886560479479823	-0.748987378314385	-0.41539371678041453	-0.24309128740406266	1.517809658449034	0.42523925011203606	-0.5154560919212094	-0.6128073732278445	0.9244275717603834	0.5928733471977358	1.386232550500282	-0.6153510911482524	0.3658261125243145	0.5034393978360836	0.0	0.9269867891528165	0.5050544943686355	-0.39716093938117847	-0.30252117530817285
-0.057194566603110376	-0.7525885008103519	0.8983006551494295	0.419292265917041	-0.09839027746132394	0.5501594102390568	-0.05883715559024739	-0.10901860900341968	-0.21378701566700345	1.9767105092212334	0.16173097084473573	0.6029001747155245	0.8071031722432784	-0.5481020097886765	0.8880589619429606	0.6139324015897697	1.1024761540099544	-0.5257069669479953	0.6421757417843261	0.37270320199354295	0.6551897507165941	-0.514747849799994	-0.43696039362812866	0.5809005346891576	1.7032948848859875	0.04542020542390958	0.8020631011837434	-0.782234697301345	0.6373681566541	0.5623285134253693	1.449619189963644	0.47713429629967863	-0.051917880461933276	-0.1507122476155365	0.3388389057300447	1.4673151174918566	0.08377637391277562	-0.23481991400957644	0.49467652553726477	0.8987484917863949	0.9535642696983112	1.195885744706462	-0.1327570855475491	0.7373648763984189	0.42904696633265216	0.0	1.2739501677392338	0.7478536689891208	0.6727787812665034	0.17814599267911643
-0.09101062743958574	-1.00765802108775	0.7827081346846864	-0.021700033040553044	-0.7450662052895324	-0.055272665060673805	-0.30668855899672404	-0.8086741290695127	-0.2972728651456596	1.0963884259326375	-0.14648457361105663	0.22846559330500427	0.3638996916487439	0.5772297766954564	0.9621066277805767	1.1174345532521242	0.8721115345630757	-0.6228425914140917	-0.01767943208260371	0.3459343281512717	0.7966651716253461	-0.17582220534105447	-0.17078972356438882	0.5230543342297531	0.6522805974319055	-0.22760995652336116	0.5881317563803176	-1.3426967159484644	0.20062477737944506	0.8303941615528514	0.17768423554976218	0.8396224951899464	0.4428022703848013	-0.30624968279497805	0.9555411206512003	0.38391386367252167	-0.6025528873549486	-0.17536092323790062	1.6794326228532528	0.5656541574154392	1.1162809243685254	0.9893428799037829	0.4331604213692714	0.7885204959800101	-0.46550983948479935	0.0	1.3777024227658543	0.2842247489292692	1.536136362148203	0.5292861303013641
-0.5155860984643446	-0.7487673167377693	0.6240023254359991	-0.5592156484813913	-1.3701178136655623	-0.8449840996365355	-0.4676381068499358	-1.4485981080963106	-0.5374560115616753	-0.029293880522331697	-0.5755863248830732	-0.4110857588412429	-0.5084982680709822	1.6517999010965712	0.6844709752709505	1.1978118699508253	0.3071413129961619	-0.6553355141520896	-0.7317038941034776	0.19962905348664312	0.22542768071181077	0.3343156573361797	-0.4829105069690598	0.12859072606008629	-0.9228153535229232	-0.7664291137547471	-0.5811475066965666	-1.4074296769567416	-0.3568437376745503	0.7261002869636562	-1.612218754865365	0.8387924868189229	0.5165276538529752	-0.6846426266836148	0.777776097497591	-0.9260142313854061	-1.1119367703717693	-0.28857614813849164	2.174654250235158	0.050280803691423015	1.1067639931010624	0.9869013444062346	0.605089832736336	0.5464916754504804	-1.5047125102778975	0.0	1.127310752261441	-0.4209658124371093	1.7128313917011424	0.3793719033297257
-1.3640210131054715	-0.45414371865752745	0.38428124694618765	-0.8600057543606697	-1.6860461767280872	-1.4032016696573435	-0.38637656317393304	-1.5974376195760158	-0.3264445078124044	-0.4653812048222406	-0.45861492537233217	-0.8337400612406215	-1.3344776038702666	2.026073381514252	0.2392578039663597	0.7761308911042911	-0.5373311970596601	-0.32162423216120123	-1.392843581490913	-0.05150932189941384	-0.359884050563699	0.6522795077654169	-1.1194863820474414	-0.6784700110060025	-2.037172334733458	-1.3596822321332283	-1.8699970992491035	-1.1502459251127852	-0.8564085989007121	0.19591208151360945	-2.6997067354764974	0.5434650995443833	0.1595340724871484	-0.8992880127616629	-0.36046348489518504	-1.5625003182833281	-1.3131141884806	-0.47792787599413045	1.7415232904993967	-0.39264191645269836	0.8654344542358633	1.0026991267857877	0.19015328096137854	0.33971592553528596	-2.066223699101595	0.0	0.35207009181561005	-0.6089661385119614	1.2898968212105204	-0.36046619785274825
-2.2635825307151194	-0.6907143191647779	-0.17391360567979994	-1.119869471847263	-1.7255354724438965	-1.694684221982598	-0.4555162935357227	-1.3723094989547722	0.5802956766078624	-0.2230148903971463	0.4324585297855824	-0.9675210417410173	-1.85543974389155	1.839307979184545	-0.28441424866196957	-0.06777936725810974	-1.562916919372436	0.37296574350228007	-1.9455365536711275	-0.3377961165233322	-0.45326564917086315	0.43513523521821595	-1.573381304956411	-1.7181879865486123	-2.1936163089167793	-1.81394511905083	-2.398552113863955	-1.149305603938192	-1.2917780670752836	-0.710959164655168	-2.5726353060086873	0.2395522707297258	-0.5007302862582326	-0.864381674637414	-1.816252132633494	-1.4853002799828081	-1.5429756009580675	-0.7611143836895466	0.7450603206138945	-0.7802069792963306	0.2363696240632732	0.6238760669731309	-0.5968843093462595	0.3590832420192641	-2.2636572353118427	0.0	-0.8685368771303669	-0.14626155295310905	0.7383466031117266	-1.339529622950647
-2.668553600177693	-1.385230141136268	-1.1235406787806912	-1.6162471949860528	-1.7064318822059215	-1.9289151182765558	-1.0746884428891612	-1.257804959078305	1.535928910663016	-0.22372766497434904	1.3764926133532527	-1.0723592666213972	-2.102267829196872	1.5480974526260813	-0.8485045742756735	-1.0456471153166935	-2.4525567355726605	1.0272125942053083	-2.3442523618903928	-0.5230451810490062	-0.2301874512151186	-0.23103302854325444	-1.558856903416345	-2.5083526160228713	-1.7559724750541386	-2.0339506164847343	-2.0815333613799094	-1.684533859472775	-1.7858038448860967	-1.6709044607538426	-1.7971868049267283	0.08862291124096093	-1.1777619613628942	-0.8352616629215215	-2.6669003432240164	-1.3443318184592898	-1.999608937308683	-1.2038383631997618	-0.20862601932207947	-1.3290350935186415	-0.691992256500422	-0.2343158834603443	-1.2900573718726756	0.30353383837443854	-2.528287269452996	0.0	-1.9830686104574213	0.21943277350272372	0.43353915872318366	-1.9525458461914844
-2.281208463057341	-1.7499838747615353	-2.1045524242629443	-2.0917602884862987	-1.6355427991007336	-2.0828249593566177	-1.9377343940888376	-1.4526828357335293	1.4861506316955528	-1.0685574589650715	1.269692451798033	-1.1639192217120242	-2.070410521765342	1.1762814796424892	-1.2165531434646215	-1.6687876310694452	-2.6360293196435856	1.1554378538768264	-2.4347051248281955	-0.526736540154471	-0.11253769921217804	-0.817078867568991	-1.1791902466312607	-2.4581183280216963	-1.3542415834712676	-1.9243198417602339	-1.4511601375985637	-2.2634198777091608	-2.279824391306233	-2.045155093354444	-1.22720667300383	0.06767684214538623	-1.446986054899041	-0.9566516565767484	-2.393671456454874	-1.521150270500164	-2.3127158268689216	-1.6615346408899843	-0.6739196423677757	-1.9822981828249164	-1.4035336737130484	-1.0855882822605423	-1.4710568515408737	-0.34143509956338564	-2.6901635584629933	0.0	-2.2156409040198644	-0.3115798617177639	0.39239280998878706	-1.7431914386121288
-1.2715185856921074	-1.0803436414733638	-2.561375251988193	-1.8596132652187911	-1.2151394987282071	-1.7727364099519445	-2.1479015606273686	-1.570119449535487	0.07811982755255031	-2.1086928529757594	-0.19364629048770537	-0.8344457431873773	-1.5603633410666935	0.3257063813839966	-0.970652487161565	-1.5289452833362367	-1.6978242721929437	0.6211624455823532	-1.9745446161851257	-0.4076631692789972	-0.11485193326766593	-0.8175238213627753	-0.6915748467501467	-1.313917476560919	-1.0998070654470602	-1.3632032626550756	-0.8730925309691119	-2.017428510851117	-2.379533790566155	-1.318186687260354	-1.0486379158271364	0.1421614065638074	-0.9967417632289777	-0.9552206805272939	-1.1819206862625544	-1.6511806435689547	-1.9236276042938476	-1.7167884039139711	-0.5379661208385554	-2.2226053207981815	-1.351127028172583	-1.3261216715066007	-1.0091034868545365	-1.5989275815072552	-1.95288997618834	0.0	-1.202124739336171	-1.5817553625109002	0.4226803705330502	-0.7223168526641833
-0.13015918889592692	0.4033585129737464	-2.264303092188857	-0.6200108155123005	-0.2723644738916994	-0.7448456955751924	-1.190096797628076	-1.0978516698292258	-1.7965373117393975	-2.0849117984757646	-2.023946059355338	0.15056028810658562	-0.5176486820749266	-1.067222942940065	0.03217885164580559	-0.7039947887435458	0.05696666559833326	-0.20307889146607544	-0.908214158270467	-0.2946499348862645	0.09176255429736029	-0.24183369682362524	-0.23203357151575074	0.45929364441525977	-0.6144109319816806	-0.4087112777618183	-0.2504163920667161	-0.6699055720327327	-1.687596451868313	0.26760513173080275	-0.7747954591173968	0.31951617932605597	0.024038603978354067	-0.4603310258570676	0.2724262038503803	-1.201920464217014	-0.8373964912140966	-1.055136348625515	0.0007873508196459402	-1.5655313302225722	-0.5991551905396356	-0.9149577692386401	-0.1266525483655168	-2.719617225811372	-0.01981439114396128	0.0	0.5492688297377756	-2.5178785734495084	0.389316305984303	0.6190500184195076
0.6512978473152956	1.6509049702040761	-1.5145297603382442	0.9762418766582004	0.7940329707056476	0.5970499130675001	0.3413001561145357	-0.08472069028836066	-2.706578346648365	-0.6859568571485073	-2.7821362568556247	1.2358144380319251	0.5693690044480995	-2.2760054926765036	1.2518656272755584	0.1724122083030961	1.5745977998701282	-0.7128465716636756	0.366809800198926	-0.27322413895840847	0.505751245083514	0.37677146343631385	0.1745362478563677	1.8195122800294625	0.21145152463444558	0.509279139438289	0.4857166888069778	0.9688151171966597	-0.3459301510640406	1.6430144850047332	-0.0838962671193685	0.4903158701686127	0.9680491359169427	0.39916834927894773	1.2058332367334477	-0.3050998447093345	0.2133796855974148	0.056461308432786	0.5396744094493258	-0.23364193250138618	0.08085841488051146	-0.45304224673649074	0.7146625671140676	-2.7979413824710284	2.053388712138898	0.0	1.8949768689009303	-2.262763057670248	0.2521424311057831	1.5951492474348297
0.8018792637900269	1.778847294634648	-0.805272347296567	1.7786379733186166	1.2151855643866893	1.3749895911623151	1.199952563940098	0.784660376898203	-1.9916911796896237	0.8780662691115578	-1.9489893173602857	1.4012215766092861	0.9045866551585319	-2.3498007620816095	1.7321859224681468	0.3900677844464809	1.8234948553050512	-0.5660260396722926	1.1507235081784033	-0.3830284685368355	0.5261990967545244	0.46066566760395067	0.4270491859966758	1.8804247826067801	0.8174090610819763	0.7930273688056526	0.9254719855637471	1.6413931412523912	0.8737958176753332	1.7249255973962203	0.6355230682549071	0.3715516756356736	1.14955602885763	0.9226899624436725	1.1997031171293175	0.26346389998464276	0.4571290186224195	0.8107795652183156	0.6665192440749043	0.8444059127331116	-0.07950332994891009	-0.4957091324483224	1.0516572267144444	-1.6967207292115756	2.6269782797053947	0.0	1.8989987742988428	-1.1129211719661833	-0.0735763245614408	1.7274584286734214
0.3362732611974317	0.9004870437194508	-0.36098069537318994	1.2109026296625964	0.6325225011288639	1.0573522841238612	0.7186239962871903	0.8553151952759948	-0.3556172258206556	1.1095645057761483	-0.37373889244966363	0.25430413145175007	0.19432745848918007	-1.1333076576341596	0.9637785303146187	-0.21337602769268466	0.7083548725701779	0.03704898602842075	1.0052026577344284	-0.6830529635368198	-0.3793350177606198	-0.126594536987884	0.32994350708636355	0.6575362472935645	0.5750066087059592	0.2186890135582294	0.5228472073363666	0.8628175486846195	1.1748840073489915	0.42302333876533743	0.732387603165969	-0.21740370235622775	0.43897657043095695	0.5170998005691905	0.39226897578053593	-0.04298398877800097	-0.1464653369508923	0.5527201382835998	0.2209920001090519	0.8464034725913161	-1.0401040210479715	-0.8811695544436153	0.6764665320417548	-0.23731102841799517	1.2356895775025931	0.0	0.5785909231759009	-0.16513029530686615	-0.7190150071417722	1.0304385253016115
-0.44384665862130934	-0.09352952300158222	-0.08142389002705568	-0.16602732047993943	-0.40598097802406563	0.014331074771406143	-0.5378213556871025	0.1692622426490007	0.8489364162110169	-0.10774257563798495	0.6516667924707554	-1.3706391326010277	-0.8855197487422967	0.45674796889710684	-0.5226479245877438	-1.1276353119027138	-0.8285563022601805	0.5529257419890005	0.17720316008084872	-1.2110406981154034	-1.8293413766711575	-1.0284927329022817	-0.16759658419519044	-0.9129959632248884	-0.32520835809679177	-0.7525437932778076	-0.6522458765983924	-0.5565667927132987	0.4655338862052941	-1.2140840761213145	0.13688007097391997	-1.0264142715395252	-0.6074965204364746	-0.5882464178277715	-0.6101990997124966	-0.8900813379285921	-0.9164926921851911	-0.5327925839861548	-0.5737490095089626	-0.15493059288968902	-1.9682515681340569	-0.9110452658725948	-0.23553149000202062	0.5931734697537574	-0.7298982858763237	0.0	-1.1215535476688039	-0.09629692466171494	-1.6462755954553483	0.0009372614646883069
-1.0148753991520505	-0.49259518827102816	0.12923929586971675	-1.200468840450718	-0.9033728065747993	-0.8530665580170881	-1.4173225511639274	-0.5936510993629877	0.8819379992340148	-1.3782546669191802	0.6526185782026402	-2.136074382968464	-1.260337997718128	1.2677946639498536	-1.5624073665908034	-1.688871193375971	-1.6800327223284064	0.601898138490486	-0.6216118246820337	-1.827723018517247	-2.6558995753209773	-1.7488353842009958	-0.779870196360213	-1.773429093713798	-0.9062773835275498	-1.3278017971226872	-1.7704272097875673	-1.2890088044723154	-0.5731688868851613	-1.9402107972445903	-0.49617122223356286	-1.4864117502950476	-1.2552043831199704	-1.4486574934871335	-1.1235301406879052	-1.413818621027824	-1.1761558283314615	-1.514255186637965	-1.2988186689381194	-1.2892560891336624	-2.098984262523309	-0.22870641144057915	-1.232999955149404	0.532188378170925	-1.4028035753065347	0.0	-2.1106856687568833	-0.5143282188513412	-2.5203660530960383	-0.7167855048216679
-0.8723329832578327	-0.3660504046974715	0.14476826520041172	-1.2210245048380768	-0.4182781399931194	-1.0002193287326937	-1.3703285673463856	-0.7895413269648921	0.1519534268339189	-1.37250683398714	0.22968707808765323	-1.5322366821706765	-0.5598827043606542	0.9475023955243581	-1.45102981111322	-1.6818533870596408	-1.5341312125786324	0.2969383033763069	-0.879671030258632	-2.1765497826255835	-2.0384745503205277	-2.0204764457165028	-1.0421107021509477	-1.6084166506906623	-0.4525483987871629	-1.1022936739902107	-1.9894914034846078	-0.7767213817092555	-1.1560187719870212	-1.411541184238169	-0.5310708799834339	-1.275795437535526	-1.2433798684901536	-1.3002006382383335	-0.8618121541919845	-1.1267015130765394	-0.8447845159269295	-1.568934860798991	-1.7111105951607302	-1.7439161018574791	-1.4908545246782987	0.6367988415089617	-1.8706371160168342	0.060194010521005474	-0.41186631941435287	0.0	-1.9832688401972691	-0.5864248709006801	-2.9281035525015584	-0.7882375853398896
0.09664667509828725	-0.2283673783495215	-0.18442340356583223	-0.5433656075902464	0.4926597876782914	-0.6386606727527452	-0.8578716894936246	-0.3383728113147955	-0.408568700635659	-0.24890038011256146	0.17366082419146353	-0.3237475540940591	0.49123137485718804	0.07604703128661057	-0.6101168209942007	-1.3897049862337354	-0.956270928842003	0.06532986484177447	-0.6608844421612824	-1.9189647798550205	-0.3956036846819374	-1.8778262212789623	-0.7075522578854306	-0.9373153907624137	0.660367410532833	-0.3806546592884304	-1.2388225451726136	0.32491943946741825	-1.053983501414354	-0.35190261676068213	-0.04189377940968706	-0.7327220356351386	-0.9346938568394015	-0.3058546011093829	-0.13071987654065464	-0.3166675742718273	-0.30748508184539686	-0.729925326898131	-1.8963627982117706	-1.4249321377327027	-0.8477397896788416	0.7624834192432322	-1.9474387960805448	-0.34334073352879185	0.828171429390388	0.0	-1.1834558026712054	-0.09443037479732305	-2.7401766152979463	-0.4100868951886037
1.4219705234909077	-0.3136188118802837	-0.6900827423083071	0.014979582794048343	0.9193058277565788	-0.2677218535919912	-0.6177944681487709	0.3860728412621279	-0.34426250614240483	0.7201057618732831	0.5586280050951776	0.3776855717098578	0.9016897677767273	-0.6218822481909494	-0.10567507270651526	-1.1132774776396956	-0.6217597216069959	0.15570265406158348	-0.30362931983102304	-1.0448072954263832	1.0239139578199044	-1.4630035048845675	0.03110217846567992	-0.4220123587816324	1.3919755008042554	0.24350949595619567	-0.1461032225823692	0.966553138233905	-0.5685659011330648	0.28939619910971176	0.3976388200031049	-0.5704346296333832	-0.8517051702880901	0.6468610208515252	0.45619342233581966	0.4271034451141088	0.14345653188830346	0.25097488256017786	-2.015438681712652	-0.7836960492254088	-0.660539968512571	-0.1428002437898374	-1.5223754936094647	-0.7016821149913814	0.8459035063141139	0.0	-0.4455045441920057	0.39079087341445273	-2.162690236257962	-0.06814202324185448
2.3171472195406877	-0.3602882664506962	-0.8864990747101006	0.017041845211749146	0.6038328224955576	-0.011431217684404298	-0.7398494827091368	1.0217073500450806	0.015587039329742765	0.7592290444501086	0.8264467114056554	0.30526516728805564	0.5324038287400618	-0.9834806018717078	-0.5187396776271664	-0.7879533059093073	-0.6269090849050483	0.37332672935563005	0.10145926589575185	0.11573845932449602	1.4107913355809387	-0.8198349331449943	0.7302192318044513	-0.19865036188373472	1.2226425154189062	0.540935013273271	0.7110855330737157	0.8211454416816363	-0.003050879288600975	0.2250637558544284	0.5092030987427	-1.126371635893384	-1.1220869657485668	0.8635288727914682	0.5037298548762891	0.8793064663431798	0.5904357626368089	0.734521742350698	-1.9657744660799619	-0.1835034481339349	-0.6841611488930833	-1.3366248822657627	-0.7549511268128883	-1.2010084956541154	-0.1864011303820884	0.0	-0.10991764348461897	0.3588115796422925	-1.3898931045305256	-0.01317543028826264
2.252747155826038	-0.06451629868580996	-0.38541614415257014	-0.21620362240366292	0.1477996697284072	0.3983763623880712	-0.6241964840078116	1.4378362748243798	0.14283949235880308	0.42608386033548606	0.623792313087564	0.12779688752435014	0.18532170829986136	-1.2694773026567463	-1.3637619364834876	-0.15838071256244884	-0.5884898309809686	0.3442194987749726	0.7342300099378827	1.2306189659434514	1.0856548889660858	0.12003830281780051	1.08024983511099	0.06748662030909862	0.6569241080583874	0.7690341864196237	1.2697212352827214	0.47110240019649297	0.6222462144164231	-0.1139065359657072	0.6445439043334948	-1.9581802608851973	-1.396109169332983	0.48754905164949514	0.1235660948908553	1.241454965674108	1.2403864252355525	0.7870967065621689	-1.4343774077904854	0.36801605628226364	-0.3219159156265484	-1.738590218111278	0.2146414703002673	-1.5719797649185494	-0.7612374618117361	0.0	0.05436443600124037	0.08835349913960004	-0.3228726694271547	0.033757917038920386
1.324876768912877	0.4632308050196563	0.7013488525032868	-0.03223491362086768	0.19633766943374226	1.045045201986277	0.21163151125373844	1.5546122640232478	0.0034783526936614045	0.706213657575886	0.29123006771819115	0.4428762017043026	0.5413662503144492	-1.525179508245961	-1.646416688023368	0.7443012166816598	-0.2536646133677525	0.00025293155899560937	1.5401459770402326	2.2428400906783765	0.881402691598041	1.3544036530636752	1.0868225239343687	0.5838015230108573	0.46326735557733245	1.1656612192714002	1.6912079418597656	0.5619106936101803	1.2914094528680697	-0.23218960545801967	1.2332741875993625	-2.2596985100805402	-1.2555404399996806	0.22354929751837924	-0.2598997313852002	1.652024053174179	2.030753042242724	0.9216706930520024	-0.3460181491889034	0.8987457549161046	0.5883843582412602	-0.9705405174581511	1.2210699210267824	-1.155364686867469	0.09177916420640521	0.0	0.44526076321742536	0.30570413532339014	1.197760987971998	0.5845133474571217
0.0831224570378591	0.805106546212414	1.7898207711977119	0.8175584919828771	0.5904562552122702	1.4908545617531719	1.4744112555628854	1.1692736253464218	0.048824355084023496	1.5954648867831478	0.41142062170761834	0.9694186710347676	1.2232212784849388	-1.3615876564785911	-0.9284142058227671	1.457738513675535	0.1861518537166407	-0.30112116881206813	1.9439627081185233	3.201021700618837	1.0385291078473364	2.6019217441240774	0.9142471621390392	1.0674026720189853	0.6528957615851987	1.4934796902952348	1.8724414386168748	0.9865911839855672	1.6566926789002372	-0.10579464432686869	2.0676559418589733	-1.6663185062475392	-0.6396275166421819	0.49984803016101426	-0.34982342892103974	1.8549192516521118	2.5610558881818064	1.3581346359445363	0.8403541495641174	1.1505197273157524	1.5177845322066241	0.35299212116623213	1.9799558204521297	0.28993483078212223	1.632060868006441	0.0	1.1096125400016856	1.2076537881812224	2.8603410750116374	1.721183024502364
-0.9561190793473081	0.7030262067087211	2.246824495984699	1.8563113677726737	0.5233294049717513	1.1910892811629423	2.3233217253542557	0.14768799585779394	0.5776354871725214	1.9997839039765763	1.0105054402087918	0.9049041293944711	1.1531166563731972	-0.46414703379476474	0.23244823608849854	1.5013128485943712	0.3924263125077916	-0.19019306036973016	1.3312690161965528	3.8403080893023285	0.9538136508701499	3.2983502642056868	0.636968640852763	1.0437939940652856	0.502901463856193	1.2475054007424777	1.5033609320614196	1.0446092434002978	1.2603955339391468	-0.07291632073679741	2.367207915278659	-0.5916566226421834	0.1251416293511816	0.9911861429617822	-0.21469186542889557	1.4518078384216657	2.388579053703361	1.6894158748952084	1.4346450896474274	0.8012232223095226	1.7815785072658357	1.2950024277135221	2.1504553949306136	2.0323189217384647	2.2604764186135395	0.0	1.6228732830701091	2.0930312416484034	3.7746891093009585	2.753241897623756
-1.586419779557641	0.2853647522727696	1.8262872112345618	2.261693420293615	-0.45211532218953354	0.17960271469595507	2.177388452120214	-1.2147680932932754	1.2750041221880477	1.091550637739812	1.423805872737991	-0.04890653099754833	-0.14954945001071898	0.8362955146330481	0.8790614642832848	0.8898872164804885	0.31746451199997344	0.2563096785683877	-0.1516064829550585	3.5398394033595655	0.03738641849841615	2.9160095862159645	0.20246721974401793	0.4173028341601533	-0.4180103144586916	0.31136126779391654	0.5853718307688758	0.3283125556985346	0.1566933273187584	-0.35053586008189214	1.6018260702552962	0.23227348552273608	0.646742302079725	0.9849277621780878	-0.13130101295911553	0.4083744914071664	1.3833900069923297	1.3333065697197237	1.167067300305021	-0.018277249668894366	1.2276311765005297	1.4216030366569763	1.5797917558783794	2.878250479004098	1.2948212057480109	0.0	1.460575706180233	2.090382812456456	3.142704703167631	2.6669990411727484
-1.7716619129061053	-0.1415348217420103	0.8113540998631149	1.602790510465906	-1.7366477619782836	-0.8281176147091724	1.2231068919913688	-2.1763107678253437	1.49926478838581	-0.572902339639913	1.023057755613666	-1.2527628175898853	-1.829626808657895	1.7068426479643786	0.6085987488910469	0.1624769689529869	0.22584290042397914	0.5888232701812561	-1.470635961835126	1.921410066158399	-1.398196319191604	1.4415278269515812	-0.3805742497748343	-0.3659387091618091	-1.5370645280587834	-0.7285660120195996	-0.3467757538278598	-0.7310944454022384	-0.8679982618813679	-0.7726105192865731	0.12618413927530908	0.477432947752512	0.7809567622327601	0.1740007915650397	-0.2479595772501342	-0.782067638630298	-0.11736582708627999	0.24714857370633816	0.4736713753237731	-0.6338270363187549	0.34438753056514393	0.9707790921309164	0.5109089447320889	2.301846859833207	-0.39334591779510114	0.0	0.5134317451355194	1.1265411604299713	1.1348623790023196	1.0652613280422176
-1.4152187458981258	-0.3761793558617971	-0.16696955472937955	0.2812069692994492	-2.1503967900182626	-1.071910930567797	0.18160974666822902	-2.0484409622515223	0.9964784520492662	-1.5765621099394143	-0.031673440174958725	-1.7637577900192158	-2.416258027415015	1.583843287420138	-0.0931091830288297	-0.1077739356253749	0.34986332327335823	0.5311914187665153	-1.5607822467317942	-0.480874565693541	-2.2948785783330106	-0.41252037350151466	-0.8902203335379656	-0.7227605714740258	-1.80054316626581	-1.0343215143905973	-0.6688971414452968	-1.2668845917608726	-0.9028980745847186	-0.9619892868628482	-1.0944797366352628	0.44176602256093406	0.677337880689003	-0.9513716287267333	-0.41609354986134567	-1.4369168394988387	-1.420820535125804	-0.8962240320893036	0.07084202954583374	-0.40363743028812793	-0.235381402912513	0.40523749160063777	-0.48492973101244236	0.954496044071573	-1.4350186122773894	0.0	-0.7103738985889136	0.008511938899880871	-1.0023780801021378	-1.2846328053175198
-0.43769184262540434	-0.3538592887386143	-0.5031911895568978	-0.7422188385473065	-1.090984632433321	-0.4164062327973198	-0.31490594936639454	-0.7879129231507764	0.21407679604218594	-1.1941527892557564	-0.8876796431057522	-1.2487029390802247	-1.2609806653061764	0.7217414968641072	-0.396673963032907	0.2001028928888481	0.6611497194413091	0.3255186476952995	-0.3301863900475024	-2.3396031556659413	-1.883281468198968	-1.5922337746160948	-0.9930703266132396	-0.43205803378973456	-0.825927882510921	-0.2921606583591863	-0.2611378910860632	-0.8334672979761304	0.2083395207403457	-0.6621575944405911	-1.3462068137205905	0.6053263943482383	0.5985037270319961	-1.5032243340846214	-0.3291055208247337	-1.1743483652440352	-1.8256533343125663	-1.2709089735626942	0.2656292908246941	0.6285820597318025	-0.2515123044717954	-0.0075367422482609196	-0.8521862124378975	-0.01647885967135795	-1.315324962563821	0.0	-1.395343334354237	-0.43548090748241525	-1.888963166248772	-2.9109089864472013
0.910373730534983	-0.05808695229418431	-0.013469155578928693	-0.7481566915145514	0.8335268948297416	0.6317343539957931	-0.13210413506250387	0.8966246750902113	-0.16362594906015793	-0.13046446879732052	-0.8490303878443154	-0.18114385843951086	0.829224253510423	-0.08609239482937778	0.06567232253970627	0.7325241491960792	0.9813237509780705	0.40270473192446743	1.251025912071489	-2.552676308774841	-0.44839251300886823	-1.4929580651721004	-0.5287501882529876	0.259981964942186	0.6671313926528674	0.9822181009711858	0.4471686496944768	0.21934119551860848	1.6588714205770732	0.08681739572178788	-0.7067094663635634	1.0596535645019685	0.7098076014149344	-0.9929736503581259	0.17521188151282485	-0.1635559399621353	-1.0887229521632769	-0.6272526591331712	0.7300739807346056	1.7246593919172302	0.10572389291113876	-0.21491120900495972	-0.42480377384724854	-0.07417437626179145	-0.5493348884240777	0.0	-1.0364583233780316	-0.14469861177406704	-1.1740494266895511	-2.7920102562961553
1.9757308653024523	0.41769511369686374	0.8745377139634766	0.10456763688809907	2.3290880630909743	1.4490003784894638	0.4061948936752923	2.0449747583615547	0.05100396092066464	0.38136920417155246	-0.05783644985703183	0.7335257887928641	2.3700609054762656	-0.28840120212290027	0.9104360172260262	1.0326568391236586	1.1720521020644827	0.7432943246722371	2.0514560704721836	-1.2356025468719551	0.9543682090844438	-0.4716614581725664	0.3033274262118406	0.9130043902643591	1.5948034756994813	1.888313003310361	0.9598981075017796	1.1568518017181466	2.3762089088470497	0.9760531092027763	0.18180560423864428	1.4144123882522397	0.977887250986741	0.22620998479248547	0.9052616834357378	0.9729655334581356	0.29325080589959157	0.5120796643614335	0.9231468673753868	2.0962082240638398	0.47262323938450307	-0.22706131973998953	0.4477403920022379	0.36171489820650476	0.18112317951033774	0.0	0.11204647538859264	0.2850335652566621	0.21237143436243128	-1.1936237327079382
2.1238537958486674	0.7490940280493371	1.3645006544718228	0.9192659310743206	2.524126614845166	1.7236017558371546	0.8199089331364421	2.116202951590761	0.36624812355683445	-0.009429267711960584	0.6925771508181353	1.1428716270370043	2.5024655010129817	-0.014861238945503757	1.412013071321839	0.8856146251743161	1.1351119139071597	0.7509202240147053	1.7043691697175707	0.35039150281421205	1.455298860716165	0.46587104935692175	1.0531761483213968	1.186389028953859	1.511570186753433	1.8637352950840218	1.0865744330924385	1.506517261673751	1.9040577804854188	1.5680998957937746	0.7200699006975518	1.231302842525373	1.205920886562751	1.264584050344524	1.3787931003808813	1.5125056590682502	1.3340972532675635	1.3235696542756794	0.6418472156199293	1.5290777160237048	0.5874295859516869	-0.1191761724727786	1.1162818315741168	0.5758350634220117	0.6763300107944139	0.0	1.161571691514651	0.3501550701817815	0.9661787804094749	0.5740518291657919
1.299073239653353	0.5375199778512226	0.9131172252136558	0.8965432927051927	1.5841692395535474	1.4531891462554094	0.779484020844895	1.2884312524598125	0.1834106398260132	-0.504117090126376	0.7579635769896602	1.0962859988837474	1.5284598795044508	0.22418932231357466	1.1480633314117759	0.37528144421921794	0.7484561674332454	-0.09359329679264229	0.68784310716064	0.9263634907976283	1.0137973238477582	0.5734517910699407	1.3449567062351553	0.94881826936253	0.8069490154382718	1.0314425852941094	0.8474679165178305	1.2901447199555816	0.6344542072745272	1.5192721136855663	0.7155137215232357	0.5059388361674075	1.1766337631245396	1.4479562531086645	1.157007757687507	1.0878648241278492	1.2975891630574117	1.3399802212822405	0.128454799008149	0.42894401734478477	0.3893376483649894	-0.10387337119669288	1.0551635014062501	0.3555300970994518	1.0117083793883803	0.0	1.2634021505339885	0.11689535937988038	0.5718396572594387	1.2566192582768927
0.12024785024352516	-0.25992507079618615	-0.25289534428124	0.07987276536184908	0.3738812230644533	0.7677147247261995	0.2894627442950781	0.2210220207366152	-0.5165582050333651	-0.23694990312104583	0.2015011063205081	0.7684152979684715	0.35811013527134844	0.1455469991465877	0.30798416558738057	-0.2542884732913197	-0.003786976457712657	-1.4991609950319242	-0.30668331596570797	0.2769859746364044	0.24358551364808897	-0.004324140084532561	1.1368506799027407	0.29148846377700366	0.09106464411495249	-0.0231299690054129	0.24916723185527553	0.7870132195868563	-0.6745365446987507	0.8366135223945094	0.3249722613108738	-0.2792351766879187	0.8282641391818383	0.8342872917137902	0.23557992894079213	-0.006243378348215587	0.3231583717677884	0.7258603681204607	-0.26679316399106845	-0.6045867654494766	0.006194520478186753	-0.38820941161512423	0.22536454038600204	0.05269240377410962	1.0828717859440604	0.0	0.312075145692869	-0.020152933555470032	-0.3852676689237949	0.6224003090237078
-0.6367412590746137	-1.1267905927339403	-1.2694409027926874	-0.7320204175639929	-0.3471492201589665	-0.09648331875741588	-0.31867402259309835	-0.4530730846535577	-1.1353862003265047	0.6656931991397524	-0.3975923216714471	0.3245897537861855	-0.3528744392589902	-0.07998368584099762	-0.5200630723458809	-0.733082357673546	-0.8160351855099547	-2.4587037757171353	-0.9154873171592273	-0.7465312800288332	-0.2272779579724626	-0.5025975001338496	0.6988033576089407	-0.46759941291080714	-0.3689921996536881	-0.7283140644301688	-0.6318653740753823	0.24603174664635025	-1.47959536472219	-0.0372130366900764	-0.16471299909126558	-0.5630710342812166	0.33359292815454633	0.06420229751042013	-0.8428457058815662	-0.9622592781884383	-0.7044752650370305	0.023762635595984672	-0.4075253237990561	-1.1761334870189537	-0.3108823633190881	-0.8754568885624479	-0.8732664011549651	0.009983717278708943	0.6855696141553819	0.0	-0.9470884920404185	0.12405913823226189	-0.947155474538488	-0.5185087972870439
-0.6670484077245333	-1.3847817959746571	-1.3941005773414241	-0.8156323328496679	-0.41662290568117777	-0.7618176473229628	-0.6208066957309375	-0.5067626334923593	-1.1012507282974378	1.2752490134903265	-0.5765323933499268	-0.023103378169131616	-0.5285288591252082	-0.1446735913158136	-0.827770989864813	-0.8534346454920099	-1.15817217009122	-2.185927950034573	-1.1038794324597008	-1.184759618923102	-0.20503306787100795	-0.38842677366454303	0.35050271302067654	-0.8915810191223406	-0.6080217335439556	-0.8544911297109482	-1.4151968459576472	-0.1749851550406876	-1.6341577355460875	-0.5061851087961782	-0.4910407742383795	-0.18687005712071386	-0.016045102952665896	-0.26032109601203385	-1.342856389220662	-1.0873009187494862	-0.977879155183942	-0.32190658967172836	-0.3646578681006093	-1.1912420955886418	-0.33851504391749526	-1.132046408894069	-1.5349308016519028	0.14808868483942575	-0.03515713458116936	0.0	-1.547438565837214	0.3447082869195098	-0.7173829975589654	-1.1476400382356244
-0.27229534617164103	-0.8531222585020197	-0.6816022704446794	-0.22585374528066507	-0.15385766189850003	-0.8904020549534787	-0.43931558925320774	-0.15355534820237807	-0.47343099118866	0.9696903078957466	-0.37414036843546733	-0.06330422875172718	-0.4027669722676714	-0.005203755908541413	-0.5317656968682187	-0.5707792585428054	-0.7557216090173071	-0.9178904223933998	-0.921497883243423	-0.831996178332782	0.09377510099472068	0.13300425108012298	0.2117490880926972	-0.7169251726440523	-0.6375137800579316	-0.5467861712587668	-1.5501822928512385	-0.3622428386530849	-1.2522181919169406	-0.3139510407236683	-0.5167927952146066	0.4811177043567715	-0.05159555505794464	-0.06659584756708782	-0.9340370628025362	-0.4128376669618507	-0.4726709485797256	-0.25140291832511896	-0.2248169996753242	-0.7757027850887412	-0.06884877398467458	-0.7994539713063211	-1.360889959222525	0.16232149553513964	-0.5396182977731058	0.0	-1.119224673445525	0.3413157686850777	-0.08569692871396949	-0.8908267750776067
[truncated: 72 more columns]
