# Supplementary material for: Diagnosis of autism spectrum disorder based on functional brain networks and machine learning
Source: Sci Rep. 2023 May 18;13:8072. doi: 10.1038/s41598-023-34650-6 (PMC10195805; doi:10.1038/s41598-023-34650-6)
Supplement: Supplementary file 1 — Supplementary Information. [file 41598_2023_34650_MOESM1_ESM.zip › matrices-bold-time-series/ASD/ASD134.csv]

-0.5280325971430383	0.2754875997957604	0.554237571212355	1.501664433749375	-0.45685043730158376	-1.0731019493099359	0.09090856248856444	-0.9458101993618899	-0.8318858291427025	-1.2062769948920622	0.9165378701808904	-0.8802759098752714	-1.6289757526299886	0.8035643441759586	-0.6753984713343888	-0.5831315748261336	0.33848123634305793	0.31386016102392605	0.0629169415264387	0.08669538399825162	-0.8221084281229214	-1.211741105423749	-1.523871458723696	1.0731978558562307	-1.152266371174982	-0.43141120102090036	0.46185387792511834	-1.6963533309634098	0.0017940690908420209	-1.3869363496724592	0.034924281861763516	-0.355526341897218	0.24078217209750405	0.5794627180437931	0.28462244734983033	0.7266561554255001	0.30991608408659704	-1.2389846417575359	-0.06896256010710185	-0.26661214617860934	-0.035241057493663505	-0.06585720732392902	0.9801180762070549	-0.768021379826771	-0.8833278752184301	0.28786057381764496	0.7002797616081764	0.03976591054429727	1.4999793887623285	1.357656474772015
-0.5853834180864657	-0.14633774507637634	0.43368837494914686	1.994849674893917	-0.06035933245008923	-1.7974884164880713	-0.24545967337351174	-0.8145889979623037	-0.958391214436985	-1.2396299195228677	0.9319712350102736	-2.10718916480062	-2.1806762984573673	0.48465624946104646	-0.9199369769364334	-0.5371434476962674	0.6277444875985361	0.1316294925045582	-0.28990815279886656	-0.06340559175382524	-0.3247471151821585	-1.2967860499531407	-1.6022162055551834	1.6554886307299808	-1.4449747532129207	-0.5193291362310363	0.8634729733358864	-1.9801875211318047	-0.03598585423714298	-2.4198798348713844	-0.27066726916293177	-0.9433440505668208	0.06455744425114951	0.29952138924167115	0.24297187892759808	0.5192582672208625	0.05907736688075038	-1.5968602838326709	-0.5102758318297914	-0.05715012146502043	-0.8612516779561269	-0.44968572640684323	0.9765848158036675	-0.8202428332913426	-1.7181660489936024	0.5097699527762902	0.7970255650465912	-0.05850795724645731	1.9400986556976652	2.071541013151808
-0.7618389584438023	-0.4926740038742894	-0.03628088766004058	1.5562844725377083	0.5710718429929182	-1.792987215377038	-0.5689869673697483	-0.2035608692162337	-0.7126081028151753	-0.9183069103065259	0.8022393336454566	-3.071495482083769	-1.8210870754330755	-0.19414262612144922	-0.5556549504277902	-0.42225518514299076	0.8777408699815243	0.011137669576879351	-0.40169794993453745	0.06999943345074797	0.17560593121639662	-0.6431650243519825	-0.9845494330349984	1.8835721764464082	-1.301209268171223	-0.20841484627797913	0.9447422041659476	-1.6464708173098916	-0.052402710328502286	-2.574740065426696	-0.3856778435542716	-0.9401075013052285	0.20979763376122976	-0.381785189113442	-0.09586967796244684	0.3998277965117004	-0.20868412875883524	-1.4603797554031641	-0.8307478029876499	0.1616782772201783	-1.4174601922449461	-0.9870843031095466	0.4935072135506196	-0.7949214252716179	-1.9627453433751205	0.6501289650597579	1.0316100468771925	-0.1467954059493732	1.6344089223034017	2.197291598423656
-0.6503256343677768	-0.43544546951437707	-0.468020461069145	0.4372638412806691	0.7273846416617138	-1.0210852317891919	-0.5094773319267173	0.47629085636832835	-0.31051198345409214	-0.4745594425483959	0.406937071000924	-3.013051663071572	-0.7306228034644073	-0.8281608642237596	0.29701564609281444	-0.5762143543415092	0.8222945400757464	-0.034541702977936975	-0.14988468735739446	0.4893840778632797	0.0637433678202224	0.39161145799514563	-0.2498196015514301	1.5412998541253196	-0.9683286601746413	0.06155224385546016	0.4670871300114426	-0.8263443029826154	-0.14330421556958817	-1.727487436076386	-0.2503951181625246	-0.18025295834035457	0.6023658239474413	-0.9338020060086327	-0.4566395777768896	0.45052929483805204	-0.09561513819227697	-0.9563588702743738	-0.9160884924530068	-0.023489932470657098	-1.2741070256372489	-1.2428920864747535	-0.20029437767737546	-0.751477078543314	-1.3440059090812326	0.34860177318812235	1.3069780157090714	-0.26002239572244007	0.9102634114832112	1.5500326199933043
0.05428801356790373	0.10544946001198384	-0.5256645421981295	-0.6815805666763518	0.1668416342460988	-0.08852895560693434	-0.1319885744604528	0.8395638072922095	0.18818051100636754	-0.10965294642120002	-0.20892838441352898	-1.7176647555959839	0.4220613106685111	-1.0707977822103014	0.9118055555342749	-0.931065665452905	0.3575811515487178	-0.1918249304092582	0.17530683961068735	0.8145463013174165	-0.4372038593371079	1.1648497329409981	0.03223141047031616	0.6314846433287684	-0.6683105917247474	-0.12151044073577084	-0.30516163465613905	0.19590657013255422	-0.37711534310937966	-0.3554196425277351	-0.046194181408325104	0.5616189580348455	0.6788735252518984	-0.9606497488366456	-0.4371313637685378	0.42580613742134	0.4680347560328481	-0.2895211190188775	-0.8002962753392363	-0.5453163167007969	-0.5471507811504525	-0.8975560236471706	-0.683530235932173	-0.5749106489703234	-0.17858791853996286	-0.34591557117582783	1.1444097100690633	-0.43365791282382443	0.31756103458213375	0.34161914953464495
0.9082221223054419	0.9245870699083438	-0.21227170752728958	-1.2218586870788113	-0.5211486446525186	0.3584475485473723	0.20850960007369626	0.8556467415916946	0.8417070333034713	0.09494045091067077	-0.6483802078636737	0.1656572135856168	1.0384399776570892	-0.8513656725716501	0.7148131377735837	-0.9943912794842261	-0.30470887338274083	-0.5254795142805812	0.2664982724998712	0.7417262429394347	-0.4790627036881656	1.309278413734372	-0.07878331682588527	-0.5073453771659383	-0.3134502533960535	-0.5464631579779125	-0.8100179297855429	1.081942688525954	-0.6229901014711346	0.8749124542766492	0.10369634664193393	0.4143575427721855	0.14870788321358117	-0.5811290465148352	0.07351631758202767	0.19256115903256726	1.1246685561081635	0.36492865366236843	-0.46857998282629365	-0.8117759821684377	0.28731536837688354	-0.07190414106139881	-0.6646546291616081	-0.1618000998874899	0.826238157330956	-0.7904986349275455	0.31555912240185535	-0.5797278685867562	0.1423574862286564	-0.8145853521146433
1.0874373516062747	1.63861961384498	0.19379147370441163	-1.09254419157134	-0.5212971963180516	0.23399013722621873	0.3419079260055842	0.7657461176471894	1.482830797025106	0.16903713179841387	-0.48276821566846934	1.573880926418405	1.0237130996771666	-0.357870601318427	-0.005053268463884309	-0.44106497441279935	-0.7932528219591161	-0.7596443494630737	0.1383565881160865	0.4178460911013647	0.3758497395844558	0.996811002961556	-0.027350092931690002	-1.2819739435827264	0.32813917607758636	-0.5662751564118974	-0.7234924679559263	1.5343523050302212	-0.6599880692500432	1.5085541612679463	0.2929953030511404	-0.48590704079875363	-0.5078093776244917	-0.24890870886558675	0.6985892784703305	-0.0012285597733530053	1.3976746553950181	0.8640564176569588	0.1219432658314437	-0.42698346135032467	0.8186883237270086	0.7289994363905982	-0.22108493081469144	0.3343354216807681	1.1216268597329562	-0.3446490221395212	-0.6786227535297338	-0.4815896512813392	0.25366964264748765	-1.282563894592295
0.44427892919894535	1.8489201840185716	0.4574133796784525	-0.6502140239020171	0.2744130826100181	-0.020768280693003873	0.43133234630586204	0.7285980014246742	1.6824619684144655	0.2111471187517406	0.19482443798142654	1.8995991931156724	0.7142785530558563	0.12783299982225402	-0.3743127331756392	0.38341903863848686	-0.8665359327668174	-0.517393988150585	-0.023185049423775687	0.23042743180968686	1.5156489439953071	0.6705908661659706	0.47689850857289384	-1.2075552964118401	1.2015675696755115	0.07981910345963257	-0.2267303324794053	1.4062645758507828	-0.46454178985939343	1.4690927089825545	0.6075355356760925	-1.048387043101836	-0.5669968201400357	-0.24333294818587428	0.885137334966584	0.1518006475516113	1.0737737198574668	1.10452761472395	0.7983434997238397	0.20202684410247906	0.91319523482163	1.0265155265031436	0.22427417680659978	0.5720761810117373	0.739160163342597	0.8030624813550689	-1.0303652266798118	0.014692215070260662	0.3407889763069548	-0.9513190678512173
-0.1707410352983564	1.3458527478422961	0.5952996533026106	-0.31678320851201797	1.0830899827362719	0.004831776348360777	0.6293665776126955	0.6438170781538964	1.211630768139292	0.29880611687449443	0.7089941014667853	1.4323587982696353	0.45147886114587527	0.38938844163587394	0.031349019122020844	0.724009528932463	-0.5297963266965305	0.20220814898091047	-0.2068585871510693	0.2798342391392643	1.8461169204187031	0.5589175116565057	1.0044510599414802	-0.32217256595256694	1.8140092724249999	0.831683363385284	0.2338191029091576	0.7688384829467193	-0.28904433520540707	1.017711609155062	0.8330097587403659	-0.4968411450919667	-0.00987257128480366	-0.41128055143806663	0.46890652297454843	0.5114142052535228	0.3188594384407852	1.0692506366286074	1.1223878559545222	0.24587182973606939	0.6284266431903184	0.7497317038490974	0.24910811537253721	0.38381951705383865	0.1872050699007354	1.6098434142267057	-0.5394211573753512	0.7677203925493018	0.21779207392141325	-0.37311628336385627
0.08348912071790768	0.30312802079187506	0.7326452073258062	-0.21915370988857016	1.0347451216893262	0.27001473097307727	0.7568240584506862	0.3437461783561331	0.4004154643570299	0.3707388762569572	0.4604939914772778	0.9215697941466457	0.27891837591608837	0.3603584402517631	0.635297071590446	0.21561547074695234	0.0604252177247149	0.8879317475163314	-0.5589032267394272	0.2322698499707941	0.9501822432575482	0.47702166675958085	0.8660068537131196	0.7476791485516294	1.6122238381872245	0.8702485855083552	0.3522268830847028	-0.12116147646641998	-0.3909982674317536	0.5482564250604443	0.5615428334052576	0.6430107146867396	0.35192674488274006	-0.4232690241697295	-0.11503339042536442	0.4975306839390925	-0.4975041923222207	0.8216199058357802	0.7529169556038712	-0.5367832511117208	0.09078509825132489	0.2232272998070167	-0.1788408908472645	-0.020308093631363985	-0.07605407727846185	1.179435821717856	0.11519060003378687	1.325528925665295	-0.10667183709468178	-0.23387648846511408
0.9055289252874635	-0.727673787382385	0.7869865438958483	-0.18085793144306536	0.07556795235706419	0.42383725662672533	0.47183579623897925	-0.13384564359519668	-0.1859475601163227	0.23566867965639415	-0.3894965398225343	0.7461910651585567	0.03400169110464371	0.13101531362246976	0.5228599483196219	-0.6908695727386648	0.6831182621479545	0.9544789117402181	-1.0222541510515464	-0.23161177208473158	-0.49390470214372	0.09516281102392135	-0.03029478438220753	1.2154815257464187	0.523498390493576	0.05106609148910487	0.12370877689387606	-0.9134362405063732	-0.7331519162079878	0.2763786173255056	-0.3331892054774037	1.0898460697022534	-0.18476980704248444	-0.20669689002698519	-0.2702689088392108	-0.3096653730737195	-1.0495829883788947	0.4146173642670073	-0.15037437633369607	-1.4172018186249131	-0.5013855349976571	-0.1988166778584632	-0.6746494757767045	-0.3047368584420723	-0.053845249648188896	-0.24484673851177732	0.13933065516364626	1.2178456250606822	-0.5660656621493058	-0.6643236438337478
1.1271231994769861	-1.1588193041278647	0.42393789671465776	-0.03223318839677902	-1.003859598162132	0.26383818764832156	-0.2745857852180934	-0.5554962607097184	-0.40923392651431734	-0.19080182858404146	-1.0464205744057784	0.604908034207947	-0.3514283494840746	-0.1238701681484279	-0.4232324812508876	-1.1844305381217837	1.0327463221357325	0.32505393256272425	-1.2222909632930572	-0.9398052132635328	-1.4868878148486677	-0.6239319017454641	-0.9767716093091627	0.7301624937362194	-0.9102325843515532	-0.9095536808739415	-0.25429064608760216	-1.248163347170914	-1.0219880425558014	0.06231476703386654	-1.4010913221350838	0.2993002367386333	-1.3352710574174582	-0.029355433745684795	0.10987867020175199	-1.63541181934283	-1.1935007002809106	-0.1583588232472946	-0.9981498765112532	-1.502587872705575	-0.8765654117271913	-0.4350474234603216	-0.833515782561537	-0.4124394165350696	-0.08153290545335287	-1.4617545732092962	-0.48904503633866514	0.3509378567433487	-1.1227960115165112	-1.157866301112794
0.1755581409077795	-0.8381538838804389	-0.5334853390947011	0.14842862409395763	-1.3862097762179681	-0.03973357558901261	-1.0769410560670483	-0.7448610541972313	-0.6512152059764837	-0.6400574495825965	-0.9368396520718323	0.03948853965572962	-0.7109014989844782	-0.269269694675463	-1.282257657954048	-0.9154944607555966	0.7838486267453579	-0.46422266608038165	-0.8844775729221815	-1.353233638602052	-1.71581786295452	-1.2707995089224837	-1.2060794286667158	-0.37299529577244245	-1.9396565585253778	-1.223633017674254	-0.5174089180572647	-0.8691624181979719	-1.0195190379109573	-0.361596290135332	-1.9092314473614642	-0.8653258632717299	-2.0883287806563224	-0.13832710496084918	0.5275912170850005	-2.643699614860013	-0.9839342863994092	-0.8652649365129927	-1.2848155270733912	-0.784198924426128	-0.8337961249695973	-0.5814037573279097	-0.6328739460607403	-0.5621706031464703	-0.32104541309016577	-1.5365221158481317	-1.08867476873593	-0.8363932622318725	-1.6753654643960965	-1.1838337940483488
-1.120284131179347	-0.19081099486724423	-1.653432761398012	0.17165260732961438	-0.980104716948221	-0.1644195612178526	-1.4048384933641256	-0.7220394880370066	-1.1336034034021483	-0.6234426077634964	-0.3151756020474858	-0.861727349884384	-0.7922276412740697	-0.289375813006673	-1.079648143488545	-0.2643109885961957	-0.11978846828850276	-0.7544213619127131	-0.2697999375384473	-1.167882659182734	-1.6284146901034717	-1.2936524220104102	-0.7147163877738092	-1.3645171028219192	-2.136521368931164	-0.855608819406111	-0.44587133282090136	0.1670462541625753	-0.7391632373535879	-0.9073416000559971	-1.4762330197775948	-1.0916598809976696	-1.7908111709579184	-0.4048820555267958	0.4846565033455067	-2.612135681265493	-0.626284430834807	-1.508610344057934	-0.9744842205677569	-0.11420727826245966	-0.4138191542091483	-0.5778975023668474	-0.3968374137045438	-0.7997394186150628	-0.47882253318081863	-0.707553767977942	-1.1611669826675235	-1.6315109624201518	-1.9554283600888716	-0.7581055957579649
-1.4853603485064202	0.17489023438998783	-2.040184367397751	0.07515581744019321	-0.38669985586749084	0.002872020634471265	-1.035817593681892	-0.5676407044893327	-1.3893256505415832	0.03958951624252956	0.08061893304812374	-1.4411739876741239	-0.49239197336590845	-0.24164138369682692	0.12865634241936902	0.17702046432813293	-1.2162665182895116	-0.34809156313696726	0.030373349604123114	-0.660597304758465	-1.62727664241971	-0.5057502429131501	-0.20846068640440577	-1.670274403721626	-1.5664656330206077	-0.4370499979167472	-0.03115302334362562	1.3239800434430153	-0.3381835294481244	-1.0022122760317018	-0.41115827924695014	-0.07752786358615323	-0.7750146835130122	-0.43620916959227496	0.11584341344645874	-1.5037813482410602	-0.3755327722751119	-1.7922511959419973	-0.37437359306939133	-0.12261543800501482	0.12898706893396011	-0.13931926713001644	-0.39145573055001126	-0.7334247206047839	-0.11462702456090954	0.02241867349506994	-0.9335756726095826	-1.5561011168724164	-1.6599316911463826	-0.3107002679806332
-0.7531376601655186	0.023163664516837414	-1.1477487944414952	0.17481794598367761	-0.24786814880047556	0.26937975565971983	-0.16251439409905885	-0.2605403316796546	-0.7606215580143894	0.8683134627994833	-0.10550241458856507	-1.1836166739998186	0.07263883805567597	-0.15004956483067852	1.307729511338785	0.23902208226802515	-1.7414461298205497	0.3655323487904107	-0.21088371170304201	-0.35416347660438074	-1.5133849657343126	0.6681892058951402	-0.2712395227789413	-1.2192564134588981	-0.5634098989022975	-0.4465962663720423	0.41789977878476026	1.782833604654686	0.0748881995029061	-0.17457166242264932	0.5613440697100226	1.1925899093539993	0.11557037280699986	-0.05435887911651592	0.04692157125655595	0.021873289108884482	-0.3862419130861989	-1.5773563481716215	0.24639224248035205	-0.44074873484158816	0.545119067751466	0.8390356517879873	-0.5463835990874014	0.049299310698169924	0.7769434826250635	0.05801332351841034	-0.8995838044490091	-0.7257711547138164	-0.7807293254969957	-0.09215387985072244
-0.015318858346175876	-0.3813373316348366	0.5199778803977857	0.6659140736426528	-0.6734991511079313	0.370079820286315	0.8077950687343414	0.23351556153152744	0.5648166752853988	1.1003132125650377	-0.4908137838688217	-0.33389548207726055	0.6883189120839153	0.006763488112652428	1.5339487254570439	0.22011037128900407	-1.2708557949406838	0.7972196254632954	-0.532328586399301	-0.41577106783871054	-0.8884638288842256	1.4735540621687462	-0.7595374483344609	-0.3793970061400872	0.5590878944555742	-0.6645957640697536	0.4983510890413661	1.0795862371224212	0.4628218663318416	1.1944584052564498	0.8870099678156563	1.591970619089257	0.4162805566872019	0.43716804302574797	0.570701537773626	1.0841883711051965	-0.6000935160359051	-1.0344381626558528	0.7954307497381634	-0.2142896056530419	0.7470554671652608	1.8562699969156222	-0.6046583343197357	1.294306351729362	1.59956730703344	-0.2556602564298054	-1.0459575349104693	0.25022144963288206	0.22500430947050354	0.07679293387833691
-0.15027733180573913	-0.6770137732240735	1.7037397066081734	1.2426259532618336	-1.1930846712774141	0.2516035363237084	1.4691918240745476	0.7472944884393534	1.3995497054559336	0.541208737290811	-0.4763154150830011	0.3181449850731894	1.1844354107631245	0.19033697973043076	0.8743911736857158	0.4215525647936242	-0.15626723385258243	0.6452967701044702	-0.29249855666168095	-0.5177577128373146	0.09939910164066842	1.4370009115730422	-1.0745283846535345	0.36889076022276795	1.5842804990701238	-0.49854868524681206	0.1881363162822356	-0.3295881781405717	0.7845833979400959	1.957203123584029	0.5420570705788821	1.0251035672418367	0.31760052333662786	0.5746259176359498	1.1331107150807507	1.1624208202855986	-0.7914035370137271	-0.4729021328167168	1.1910302041264347	0.7679342949661314	0.7618114567457352	2.0300904465538947	-0.45221128951626033	2.0671874172816245	1.6735409345149437	-0.2693713421934787	-0.8465335519688766	0.7706268958999913	0.7080847339080615	0.4149707219707406
-0.6617491329924174	-0.8072600152078941	1.5656045558958709	1.3004526937286054	-1.1491920061268641	0.12027250670316954	1.535798869248593	0.9392443259318942	0.7772865731223934	-0.09694263737559773	0.042957167000594376	0.26195433749308844	1.4691687409272511	0.26312479661893884	0.14848160161575275	0.8181283747067436	0.7768432561045994	0.07823693938112156	0.5840714873485082	-0.3024147912146092	0.7532862547370531	0.7628757511279722	-0.8730759345036108	0.7330712371785452	2.3009247330682334	0.2763582617342979	-0.002484427701980559	-1.2844548215068943	1.0390304755430897	1.3048766175449562	-0.06168280687986951	0.3470608286130368	0.20986542157103247	0.3141136632333326	0.8612803672965915	0.4273980175322641	-0.7658662612973789	-0.03239520793456048	1.2715524172575348	1.7864217109061633	0.6297440683225284	0.9697167373681946	-0.1984874821264864	1.6675142540355434	0.9266493927520237	0.08482713618563456	-0.040141600183501644	0.7236218659376453	0.3671574309841351	0.7408899559672484
-0.4035451601407912	-0.9190454563248381	0.5505468078117093	0.6015398002192304	-0.21386881138282784	0.22699377151608088	0.9676900320705348	0.6220211447865065	-0.7775015911753311	0.06780089246842386	0.6199196206437992	-0.2280771443743968	1.4827006093257353	0.14808832837329422	-0.02423775662513644	1.2042017785652859	0.9986678753307253	-0.4551834311557006	1.5398322505024145	0.14742423461407866	0.6448641012261034	0.10899900114915845	-0.33847871991013656	0.7076182376359773	2.456389348421931	1.2198975788676456	0.41045678325070384	-0.9473841754846433	1.3688276276667555	-0.24343525543529035	-0.4404682338152508	0.2998315391664591	0.2299441461196073	0.16399153729754015	-0.37596247355758616	-0.3850077768373486	-0.5336999483340428	0.3744342683619898	0.9799513073977044	2.087691165085776	0.42889421286558366	-0.5945948207523528	0.0251809389780169	0.5074043386281785	-0.00896104867367516	0.28583759871543296	0.8772370232536296	0.5094480041996173	-0.4702585813570963	0.641324421643806
0.7287734572173709	-0.9574439982901192	-0.09283620365736264	-0.3739323419683557	1.2647993279760619	0.5976696796182346	0.0845369142455052	-0.006448382703533329	-1.6048497030715865	0.9902321130920357	0.818692932398955	-0.4565267358818107	1.1746328920818436	0.009538905997581755	0.21424562611041217	1.4881933014697102	0.6743648420074927	-0.5784370156835636	2.048253524524855	0.41249619674950144	0.17955901051415227	-0.07612449285731687	0.18883324138190086	0.4766851018892404	1.8586835236789476	1.6313545876292885	1.1379848256477696	0.3084582581499227	1.9400408742592314	-1.2283778939468193	-0.36180372049103154	0.7733945373374677	0.31064924404167266	0.6284127621538963	-1.6410844939871776	-0.5420310490651271	-0.2771197827406184	0.7945943522054374	0.5258452293206943	1.7650997657475422	0.326817432449305	-1.294354441328049	0.20011320505785585	-0.19073190636596077	-0.43684380185973254	0.0009800544775836113	1.1597740329559452	0.571128052402345	-1.137032016626692	0.05718785505938851
1.435981975322464	-0.6114434259059014	0.2881431316262619	-0.8838807276309079	2.3425010223544565	0.9532020912826819	-0.5562903827207148	-0.5652683107777479	-0.7242272139136318	1.5746586382046401	0.6428835310906558	-0.09195481945009393	0.5500958963253993	0.13957575958215754	0.2992052070752685	1.6923890357769944	0.2846262539489258	-0.24903851963585422	2.1322413950438186	0.27295580808355907	0.10574035671892629	0.02134804706203894	0.6039954550147102	0.23227120406526847	0.5546772269913263	1.159054349461181	1.1965339690785528	1.1739137600055216	2.600650582457988	-0.7763555549605204	0.051203597157066245	1.1060820383086225	0.44864216709501087	1.5514226643084805	-1.8431883927405128	0.05040553402458663	-0.14500491958114198	1.027559306891152	0.19643848437037312	1.4871762951910732	0.4440505247162012	-0.43896215941952177	0.3106581776593593	0.27795540222520776	-0.28253340669388477	-0.4464168059787837	0.7035155513921167	0.8902818697939511	-1.2030674592132056	-0.5163449456252418
0.6227485483078183	0.1961955143607665	0.9878299906242518	-0.7022674930888294	2.0970506724833324	0.9109065316847292	-0.5668137174848539	-0.8998697846900495	0.9534841392237203	0.8638376553318307	0.3668277035492473	0.5197426292352137	-0.2624809879844169	0.5717391416968525	-0.03815429358124321	1.7311167189549967	-0.0014895847821885895	0.22709439127552183	2.1008385369832356	0.008658364690915835	0.5474048531248037	-0.11856415316612795	0.9431413866526626	0.042197088334703974	-1.0570370855600946	0.041851972163659455	-0.0020387662452584195	0.7032356282752008	2.7841851869564267	0.4253444238556541	0.45706182368993614	0.8688808144541049	0.714588080404823	2.152405122028301	-0.9203074723153546	0.7354813943477889	-0.10620421345395004	0.8231803363056727	0.015300138097510296	1.505526940787587	0.6167945124303365	1.1805963524936887	0.2522844506387163	1.2286271119785133	-0.06300498755340445	-0.5223553276192331	0.173702470496622	0.9810353907414121	-0.7511287448558239	-0.5433256882333781
-1.0259662514682786	0.9209843450340528	0.7630282815008546	-0.28782130252853577	0.44540092448628804	0.32781129700924566	-0.0609835274101033	-1.1662969665669225	1.5642980840313097	-0.7330172532585055	0.11962672446012464	0.8085831315240071	-1.0042595593345514	0.8936897443713837	-0.4812621962349171	1.3991071938638517	-0.39917493056179937	0.4392543008655067	1.9490320682127893	0.09049643436730552	0.8229533963535698	-0.6258189872017719	1.0683304256024868	-0.14539376105178156	-2.302918781865379	-1.1118615768379028	-1.71781714845708	-0.7023338146471705	1.9968987401694156	0.9149706109689891	0.5793410447605585	0.2090399136036374	1.0561245012921914	1.7924075367095427	0.10362523194932287	0.7448555432404165	-0.03378386393438846	0.27613759867953774	-0.24486191881232303	1.3347032428483625	0.44629018348093014	1.982722171035275	0.018231105970604948	1.2898682853221526	-0.19699968434176718	-0.19076812807684543	0.18953753864410233	0.42981795484236146	-0.12477222528019291	-0.05757923743844805
-1.6476755014427902	0.8050757305980625	-0.6320236772116968	-0.1484904735195897	-1.5963740476237729	-0.5090176183173144	0.4749565536456561	-1.4765892973298949	0.40534784235627724	-1.6983242479725218	-0.19923645763393447	0.6096629955586136	-1.3906990852812147	0.6251095098350756	-0.48874721187890335	0.679331237441394	-0.9833333682032583	0.20388447796208076	1.3180220939272294	0.6162235169871625	0.34058869333438957	-0.9539643097570731	0.7153065565344082	-0.38590947375677515	-2.5585526655627624	-1.734078868250872	-2.3878977229131166	-1.7305582061131242	0.47271326685053877	0.17385110750474336	0.4246145074462433	-0.4311993742284451	1.28261638168589	0.6397786587430421	0.3101190549004436	0.022724563427929605	0.079052843113623	-0.13899680086062627	-0.6362119798674738	0.549580510404626	-0.2390555441748954	1.1766501698255445	-0.07368841989700507	-0.010059855517004522	-0.4931871048073662	0.07738066701723978	0.5871223274837156	-0.5673065440118029	0.46722105699639394	0.3937693101265067
-0.4303496072342469	-0.20518137960606994	-1.9912328916628832	-0.23507818707685293	-2.65766217787927	-1.0586950131555137	0.6493818762761464	-1.606776957837337	-1.2503090129607497	-1.0422310113476692	-0.6534530655810827	0.25236816932321754	-1.2933721214766294	-0.16738329923741985	0.13522083945812136	-0.05514267608645051	-1.3381285506883949	-0.2951695844239574	0.11187540947817808	1.1398211089707093	-0.552529172198563	-0.47670164680327576	-0.0823324504930771	-0.6399678097064098	-1.6980637061620578	-1.6253796998376178	-1.2617098418000467	-1.5511019162736446	-0.8399329440653921	-0.7430225599277713	0.22264382257342205	-0.7039728916950535	1.2783438721395322	-0.523306498478766	-0.05906562494391265	-0.6726684429340891	0.04714532483969461	-0.052276351513352956	-0.7790435407199607	-0.4282926669838306	-0.9993318287001858	-0.4323557800869169	0.41120599028632393	-1.6067780368534548	-0.4441949066112851	-0.039510177093511616	0.6574491266420778	-1.2759224228335524	0.9923963709440238	0.3844064432357901
1.2621380100063528	-1.1507758174855012	-1.910914729514955	-0.15714078668049003	-2.1953764164677607	-0.9603130359585056	0.4373004332675996	-1.2192685169454889	-1.6382532445070404	0.5018175881068351	-1.1131640408953651	0.10880743560663737	-0.8556147202609945	-0.7890924657519083	0.9988489266900775	-0.3219773687260319	-0.9396009816770539	-0.7005119614890511	-1.0995956992210982	1.0996281614341978	-0.8899905116944564	0.6401050025183017	-0.7966287520233062	-0.8004081740621856	-0.3076535376158581	-1.0422588284024348	0.6479599036213862	-0.5890960927643856	-1.1438316480145794	-0.4617562495750486	0.12927508279589872	-0.48112352844564876	1.084969964753707	-1.1182104523377503	0.03813172208870932	-0.5833471828907129	-0.29938673784568737	0.3437641775532248	-0.24297033201290022	-0.7245060616977257	-1.0776907029200307	-1.305619802056038	1.4341588903274471	-2.028283894841292	0.04126845809832377	-0.32135360283874354	0.016343147611378107	-1.0968007963347102	1.316267060436108	0.01508116056270115
1.3861166138551384	-0.956466590948375	-0.38228097971620373	0.1044808133278326	-0.9128781597202384	-0.3272799407029831	0.008071062527447442	-0.3421793129131737	-0.5246543826796789	1.2023448344738794	-1.4151691931482748	0.22713514447658567	-0.3805198854304456	-0.6216969354607865	1.3897206018901163	-0.041936205954502134	0.1589479515612129	-0.8123398325682702	-1.5457607439807557	0.4042825732906364	-0.2212954576179595	1.3737307536913934	-0.8040982345234715	-0.8015407960814208	0.6803474354854359	-0.4516173807235196	1.5435616271493438	0.17099749447603205	-0.6169191793560438	1.0311107414808864	0.04152827162855479	0.14823554523416146	0.7185355645683504	-1.2396263440854678	1.0711831349907026	0.21243360234793227	-0.8194916356000386	0.489169580914002	0.8115050749382213	-0.14980973042541093	-0.22607567029212525	-0.7626575620796544	2.2369750389429597	-1.0220988258331065	0.42500772729109626	-0.38002802958194193	-0.9658891693112575	-0.16956593229324463	1.1218998996931595	-0.35263451253199013
-0.35128813638384304	0.32413863628908207	1.1188039923796698	0.037793146645581165	0.08783578427866155	0.40216904711950974	-0.5335827095031832	0.5672202289145188	0.6573102980307317	0.2764206546848167	-1.5198242481600628	0.4633672163096792	-0.016266587802475144	0.13140269218665399	0.842806711584457	0.34028993814070446	1.2367934152499542	-0.6900927548581087	-1.0859813916967522	-0.41713334763543575	0.8621529365650874	0.854000813780537	0.03988020192321332	-0.6651978901685754	0.7857571824246194	-0.0620910977028486	0.7799998560427589	0.43715589997964277	-0.18970290890615504	2.2971389399754365	-0.19680339567031568	0.8322139071894216	0.08441452156111746	-1.2569842896452539	2.2094039435956683	0.9440338663090517	-1.0201417948088765	0.1680170665067701	1.5859972840847507	0.4519960899670172	0.8652929245564435	0.4304842499579458	1.9660639690747532	0.2277516323247583	0.20211293554942406	-0.1943618607645639	-1.5973870717697984	0.7392886831781328	0.2992943213146779	-0.5693870738740997
-2.043288160301765	1.399399037257076	1.1935381734625967	-0.6758483984920833	0.4947518083925151	0.9067198278851878	-1.0756532755148644	1.134854390132262	0.6672609490257879	-1.1578212267455052	-1.3801067702913021	0.8171231811210796	0.4544164580514598	0.6101994688975649	-0.4108750293028002	0.32255942288708433	1.5998304139452417	-0.4300825312568629	-0.35809512282071265	-0.6514546595083817	1.484938981468249	-0.590260156341645	1.3215733346082512	-0.43134405514974045	0.4790997781197373	0.43448793409294806	-0.45617097435528936	0.8432970775850532	-0.4546206056194439	2.0675248834150213	-0.42553161394661726	1.0386236282624988	-0.7443451572820625	-1.1399291241691405	2.1689354758462485	1.1111417518555755	-0.4004575484134113	-0.10891441999503766	1.4103179174340659	0.21890142702311763	1.1814589256288388	1.0278816494604488	0.643623205067822	0.5452459688891352	-0.33760922260764364	-0.005572393845548008	-1.5141012801094031	0.9695354017358454	-0.6436233239757428	-0.7083002635111736
-1.708418234311763	1.090251800040572	-0.023573830518790584	-1.503846978479359	0.9294199439401789	1.2268710609128812	-1.2804991751811676	1.50306611408811	-0.030736872319946096	-1.3019629318389099	-0.7837626137372234	1.4235256032279435	1.3881495712661722	0.29921330784562955	-1.5205264949979436	-0.12437678822174363	1.2493772211753935	0.03989075817234049	-0.03568172032369129	-0.027974311902723065	1.5562738818584962	-1.615209599225987	2.514039494649714	-0.09583996962602906	0.7281640236055831	1.5031019145766649	-0.5644063873271306	1.8913669134797342	-0.9892782200914851	0.6497115300018267	-0.1955681284444044	0.4428632219679383	-1.2781086074505077	-0.4693173424644724	0.680101512704117	1.045144606681	1.0730434869053038	0.39446482769129415	0.49514313922070347	-0.6061398505139335	0.48301902624613113	0.6159662668226119	-0.6588798389827664	0.1152338149722476	-0.28997629960693716	0.22819167453794312	-0.8056651822286117	0.562613960294015	-0.8270154475451093	-0.693299467253678
0.47688256404675694	-0.2848906029431965	-1.1353346847764247	-1.5052633977779952	1.8856367509833722	1.5394729415393744	-0.7659765491954231	2.047844692344433	0.014614325141833985	0.24701291780068316	0.40479654023024697	2.1775142595857986	2.710269763824281	-0.31291199800463637	-1.685043213936504	-0.5787741019167555	0.7324480915086347	0.7953961492846374	-0.12844305262400946	1.0121832517838836	1.7567676196113602	-1.2448095021577115	3.3268406459117785	0.3230160327001225	1.8743402675975633	3.018751252889798	0.5931657100398932	3.0010807344011385	-0.9480881564134503	-0.5213947624559951	0.6527471281089935	-0.6906897105295663	-0.9657792377591529	0.8080804419018209	-1.1461873814387336	1.3128358484372837	2.7882683300930045	1.7370311129056435	-0.25850058622773864	-0.9483946092411242	-0.3721104127563842	-0.20415557723956657	-0.8302460451548161	0.10168016929059426	0.7687145070327552	0.882247565925112	0.2825311120985911	0.1142989815160426	0.12763768112295942	-0.2308340215416831
2.3949089801494057	-1.1418366705527725	-1.0859289921197142	-0.5101272651533467	2.825582256528782	1.762297268647328	0.3081254848337274	2.6829095806723835	1.2346371822587383	1.9377223566867285	1.7748482775657657	2.5522721557194963	3.6053067840423676	-0.31254383333648683	-0.9142963093227677	-0.6934600162375999	0.4144807549161816	1.546929195864079	-0.18438706509929276	1.635761635000582	2.4446520510779397	0.01819582828253345	3.5769095670475326	0.6759513438837726	3.0075099801499556	4.00161422349919	1.5714398408421795	2.985256899135411	-0.2202078141631902	-0.5751246246593037	1.5036845880745875	-1.6612456839820424	0.06096260721912539	1.8911837495315975	-1.9831769003545112	1.7296966467846366	3.8155795836560378	3.031933513102759	-0.2465575083642101	-0.3098828927644732	-0.3656195925048375	-0.7716130686014094	0.0998034348460829	1.0281561252026896	2.0135711888325574	1.9654120033507367	1.4765843897264763	0.08890128279635924	1.5077996163651242	0.7146098835927424
2.303306258093136	-0.3710425824713266	-0.21248744219905982	0.45289781055860234	2.675792413218632	1.5343550394415415	1.0258718489500158	2.707350084161418	2.323967865923252	1.9114316286618094	2.396629909240211	2.003573762534606	3.0101325084515174	0.4277940212027155	-0.10915232133388453	-0.5844466798095121	0.13173085938130127	1.6431640004560648	-0.04579353776564868	1.27715305732256	2.925639878766406	0.6635346843928907	2.966470623735264	0.7415879847273908	2.7035429558968542	3.3919466158134375	1.1007554757459015	1.4705893497108942	0.316864761957046	-0.08946300413093583	1.3522147347130247	-1.981640652309885	0.8339180064444346	1.7246804957776964	-1.6232599649094628	1.3794759979403681	3.529901141311319	3.1938726037941185	0.17817460029329882	0.4809416730001434	0.48636236035919406	-1.1263848037608966	0.956109212558907	1.9719288868469458	2.0023973130302264	2.642307625466191	2.3281140211482225	0.35897812021109554	2.014795361561979	1.5572534912314129
0.5577786868865596	1.3239203722190716	0.3752180463790985	0.2189722028410194	1.2125857115151066	0.675838738487429	0.461476202082835	1.5572894437442482	1.7795548001138217	0.03911215554408782	1.6364159085613281	0.5911107209949373	0.655600247645174	0.9275060708035907	-0.21941254841155086	-0.6437563948362606	-0.3596457429542419	0.6755105065444351	-0.08569197157586554	0.10996198014961694	2.1380021774077846	-0.1938017368413087	1.325047055396149	0.46837698935774524	0.5592596776988664	1.237150353546456	-0.4033870399994294	-0.48894256797464264	-0.15246836950905435	-0.20497640890630225	-0.09753245402853061	-1.8008010690678098	0.4615981850692157	0.17220632502086974	-0.9833452411921589	-0.18886793321038944	2.0597339037960105	1.9506532017428018	0.14930527035954447	0.2220436207095337	1.0806105947993971	-1.6572631529317636	0.6685235995313172	1.638690492320336	0.23241830909243869	1.915302040271217	2.3067146042808258	0.431439374156974	1.0201537006181625	1.5244238601505797
-1.0473171134799626	2.081263444859727	0.18731975679920948	-1.0829993418291226	-0.4130805448450906	-0.41068777977926346	-1.2140723013827674	-0.3743542282576585	-0.194532289227529	-1.9047683037862335	-0.010194903352768219	-0.9307720642067394	-2.357838599629319	0.2263741193352202	-1.2329711767794587	-1.0444698667419805	-0.8089458969727931	-0.8926086120152795	-0.5910026770754355	-1.0713218572922738	0.012250628700894129	-1.8055414980611972	-0.8657319468183013	0.11656947783255424	-2.0902285094816047	-1.0509958168489872	-1.3671679340305964	-1.4491805736258254	-1.2849917751518884	-1.1740357137952557	-1.8056631144285031	-1.5690619444909006	-0.7923150986984486	-1.6109396162897052	-0.906453322821898	-2.0461468500745656	0.21585067894143864	0.07615246839155144	-0.6791137541968549	-1.1238969710432825	0.4502806138886934	-2.253977075466797	-0.590012105801116	0.03303869827145942	-2.0612846630091606	-0.09460099236775198	1.3394654462732367	0.03572662418166316	-0.7137110662756594	0.5511971621579322
-1.2842358357184211	0.9074485535530254	-0.19168418160183154	-1.9891557640083293	-0.8244694362781836	-0.9684753344857318	-2.588883758849372	-1.9269741850374253	-1.8060808905612933	-2.0817960901443118	-1.1372810410392198	-1.7524382974346744	-4.224126958187473	-1.2984249220167945	-2.0971578451459068	-1.5339570515323688	-0.6321437003663288	-1.8974192968464958	-1.1711675926266232	-1.4940868181913038	-2.173439127130401	-2.554878455451771	-2.4737052172292855	0.05024446312594188	-3.2186927441692994	-1.8823129877444682	-0.9176166280770791	-1.0892501505382202	-1.8442746761523021	-2.111022108807666	-2.1685902066354394	-1.3755962565601725	-1.627190927618775	-2.192532177391215	-1.2570154909823437	-2.5810681431540106	-1.058404931061608	-1.3312020724950557	-1.7008224646739825	-2.240470173194126	-1.097661634109074	-2.2175907159792994	-1.6354116120416466	-1.3689782180062946	-2.912504837658663	-1.8770295784019229	0.1644093732943784	-0.6068537991690516	-1.6894643346465719	-0.4568713977571053
-0.5037101816032984	-1.1570411501931768	-0.011795191891930061	-1.2562453426330025	0.023239049281949357	-0.6126306623124731	-2.2669164007719065	-2.2896531519966596	-1.7098555336016554	-0.40310174306454066	-0.7061573393758638	-1.7221155779299688	-3.9011459962847668	-2.1109862563752353	-1.7735285375607273	-1.7131682946412383	0.3145265449540893	-1.485711967803306	-1.0963425022364022	-1.0453545080768787	-2.980155721968202	-1.660655367091683	-2.575740969848845	0.34438773834260333	-2.007251439376727	-0.9994915785496281	0.1927182266455508	-0.4186549640564348	-1.1057672612670997	-2.10542453618465	-0.6103482517005543	-0.8580683995992048	-1.0812918141086691	-1.2542917970901653	-1.3051425419428144	-1.2150064789963615	-1.3164874033990235	-1.720391191098298	-1.9980728314266318	-1.9279056298225685	-2.2343235764892913	-1.1273565844319615	-1.5667486879821442	-1.2526539747461327	-1.5463099428131477	-1.9017961402066246	-0.1944732383971264	-1.0754032059084782	-1.0943396786897843	-0.46586376888749303
0.18858579906979153	-2.072627519080121	0.6329184835878487	0.715849631470898	0.7693837155090569	0.21718578636048844	-0.31867882820610055	-1.7854546718716686	-0.4847761244581929	1.5522315371463555	0.8939081282217576	-1.362659756526324	-2.005927254075191	-1.187300552444948	-0.3475809263867489	-1.4345122649383562	1.3480515574465295	0.009232783517377365	-0.22251069691759248	-0.3370095096538807	-2.2301299788725846	0.06190214156156087	-1.3895526034383276	0.665106580602337	0.3469038817293628	0.3204330095815862	0.6186199103470348	-0.4810681887215736	0.2581092439435394	-1.228978516413595	1.6761716557483368	0.15229090629303133	0.36691694005999403	0.15307365018708044	-0.7582981848355616	0.8485094959168407	-0.855969358067327	-1.306720480395292	-1.3011888108573257	-0.48570119094298697	-1.9801043057804923	0.4621835629728141	-0.6450908276015301	0.01230540460621212	0.7763902433525635	-0.2549795224018013	0.5240716734021655	-1.1889784930214777	0.47592267278169276	0.5995522087857271
0.26988053821948094	-0.9397431302654033	0.9660706572386691	2.2514029093811874	0.23093883471789603	0.6270786683592466	1.6878614831758902	-1.3856296651792173	0.20319266955133575	2.2162116459620758	2.1796474887060207	-1.2175895925218294	-0.20813009660940487	0.7014948920498634	1.0351825592825616	-0.8941689930105023	1.5471132253046436	1.2999924479522618	0.7019266929507757	-0.12643394878312122	-1.068323621157301	1.164610303343022	-0.18007036661637418	0.6112780836394761	1.7912957835689929	0.6371962140044753	0.021173893920950704	-1.1674794705788878	0.9024874889327255	-0.2949491165388085	2.7672281475226512	1.1266583700131851	1.3136551313613385	0.7531797117190815	-0.09861383585120723	1.8206812908574594	-0.4039169393880411	-0.6596857552766064	-0.22513208230978254	0.6467601303453138	-0.679871855924313	1.4583554291039906	0.14663197183528068	0.7919209362297458	1.9388645196829495	1.3509975394009395	1.439285042179171	-1.0847685323248524	1.696270310678335	1.7578971234348573
0.08245237532664146	1.0786226374564778	0.5699564747584105	2.14798671869934	-1.2081089947308161	0.1234387088238073	2.2005005723420084	-1.5323060780776854	-0.36082743782407767	1.4088252183672572	1.9930832142961605	-1.3058006349708595	0.30344866720597113	1.6912243447425663	1.354688739716721	-0.4084683021516537	0.6909299470195026	1.3186477009745323	0.8280694790431824	-0.6282574846649183	-0.6685830068449006	1.0821781006497437	-0.08766575364148167	0.1415766655250602	1.354998639233644	-0.21044756798891598	-0.7253719215910176	-1.535564254302494	0.310531795970093	0.11694038153703115	1.8474663302439964	1.268082551275325	0.9971928993379218	0.29943283315529445	0.10481126365508399	1.1613982426144962	-0.4938827596563263	-0.2543243080635237	0.3778407750402132	0.5249188445037007	0.42762246800165205	1.3284102994920448	0.21521754615608424	0.06742178902887866	0.9957647794722819	1.3054804049695337	1.3892976994549109	-0.9385336111440552	1.7906646549698622	1.977836513085698
0.07069954035005985	2.0084572143282298	-0.07887040920011502	0.824905460262514	-2.0593223281118207	-0.9343088781032144	1.1408431819322957	-1.6922183378159943	-1.2289933926222616	0.1388497770721072	0.5217764475859736	-1.271390970258087	-0.247266838890318	0.8410611118707363	0.7028488964950417	-0.17107387141961275	-0.5441577912857202	0.1442260732218191	0.1582634662254789	-1.3625715986397755	-1.1059572751979565	0.5031700929408974	-1.06365198737787	-0.4258508503480743	-0.12523232458863914	-1.1589742048750218	-0.8058616727898908	-1.1095703849338683	-0.6926293697135776	0.08911689641752694	-0.05979214803411169	0.45702954257181094	0.05809685871521235	-0.38315230438472864	-0.08117239778484336	-0.038342781204366634	-1.0439280941378268	-0.3279311009858005	0.18254190474258244	-0.3573756445573089	0.47031174682036087	0.5491992192010839	-0.163746583075786	-1.4479882829263877	-1.0122684425158819	-0.32962509268633167	0.1382922360853521	-0.7581900721436652	1.0475711098494083	1.1446373399456788
0.1783553178306109	1.07232738573617	-0.24452354205773236	-0.3219587363754908	-1.479119201051366	-1.7365982152467931	-0.2118748408821645	-1.1527771678866656	-1.1753406610100903	-0.602796389075142	-1.0620577677462242	-0.9413742473837513	-0.7517472586005033	-0.8138809178169497	0.012901093989722019	-0.18353477263549156	-1.3383883856979286	-1.2191167376472538	-0.5290819926803813	-1.6507096402029213	-1.5684136963206967	0.33980188275307166	-2.0297555717068145	-0.8277211880755906	-1.1090037525848793	-1.288610651850891	-0.4704570750124777	-0.46203009543844964	-0.9763254603617748	-0.07841246282558538	-1.2104147103035654	-0.4836031290535736	-0.37868620445027773	-0.4493750115529406	-0.13118215029498617	-0.4791688451592875	-1.487959453250062	-0.8663075608013935	-0.45965140182975806	-0.8477045062532087	-0.3409478578322773	-0.06353932582163144	-0.39851138219696436	-2.231140352893821	-2.2033533983304725	-2.090461707085187	-1.433807835536489	-0.5014481044021163	0.1885534409493789	-0.033506287627806594
0.0945416418956667	-0.6854022200084521	0.12567967207193861	-0.43946559104532257	-0.202948646194754	-1.818345478232374	-0.6434112524023224	-0.02189701976524374	-0.30834771546257755	-0.6270608039426676	-1.7855584312476662	-0.5469652503628136	-0.4998807095355698	-1.4133828026506776	-0.042118281899391985	-0.30854211328793046	-1.5187947951997511	-1.8586455136025637	-0.6755524450495654	-1.2335881918420903	-1.4324691913787075	0.6571471781658221	-2.038973948449554	-1.1285314248517155	-0.9479322581226167	-0.8350435520705956	-0.5283751481516396	-0.3965548382167231	-0.40989590985707375	-0.3243713910376524	-0.8609971778503204	-0.6420716587820826	-0.09735455813775713	0.10645700723145682	0.1756317059884412	-0.10348646267951125	-1.3316951690310421	-1.5365511699600696	-0.957151531907679	-0.554224671855931	-1.133746845494863	-0.2297161106499367	-0.33596850628031844	-1.7353238349492268	-1.6728702541019915	-2.741066551080583	-2.3289796222126435	-0.2741999341382481	-0.490304047114547	-0.8997383448414406
-0.18725905504394905	-1.658519494065969	0.3755745081761583	0.1566006750576516	0.4082254677969016	-1.41345565956359	-0.09698806379082947	0.8464048065799634	0.14480273707202335	-0.3220543307484872	-1.5687506664187898	-0.3672645494855249	0.20021548775096132	-0.33449202562013264	0.3477053252001143	-0.354077490530638	-1.5075924222818398	-1.6400096914071376	-0.577067443203003	-0.4173659113538541	-0.8474438710870492	0.8105222122768942	-1.1599291001908936	-1.4793779908764484	-0.2754955551147083	-0.7078630871066853	-1.1281137360557256	-0.8748588805630713	0.09778387939548043	-0.6327219010503727	0.20901121786944582	-0.016993571062319333	0.08352774780166405	0.6480873383251311	0.46927122406166544	0.11822834583803707	-0.6124274386697691	-1.767976815898932	-0.9568934844890884	-0.15933613801152538	-1.2598034742176265	-0.22945339172099702	-0.31266568472102324	-0.8962541962933739	-0.14829188101699328	-2.317170166726432	-2.389657280244694	-0.24806998933306426	-1.1789445103152303	-1.394131186258588
-0.3074305956527112	-1.2934525276374182	0.03838304290125286	0.7177502094468516	-0.013614906382682736	-1.0830369352493936	0.6166632669632325	0.90041213904541	-0.4734500029633892	-0.05813853510199058	-0.9012653424276116	-0.3306560825470702	0.6013911466155046	1.173727039489412	0.6169011403998722	-0.187742461397887	-1.6362931007931532	-0.9816809968819498	-0.8530146548039496	0.3103496488510578	-0.3005611251391145	0.4603069821334007	-0.21893242767111729	-1.7108826428285453	-0.007119737105082466	-1.2287487862614104	-1.5013318769006672	-1.096483390363983	-0.2161314517611113	-0.6677695119659538	0.7499622745821254	0.553501473954843	-0.46885848881918046	0.6999697787563323	0.3421096344124873	-0.37512063109838933	0.16832173433012765	-1.1954864987449798	-0.4944808479063078	-0.3765590672022955	-0.6934324501650799	-0.24060878039464037	-0.5877910162191025	-0.8424560376400895	0.9695959876852656	-1.581011832317161	-2.1430065830110636	-0.35959458877767664	-1.9067164753802641	-1.7508549505489668
0.018895222307570545	-0.351169741026769	-0.5251427274127044	0.9845754350605753	-0.5153308009273545	-1.1100985883592416	0.8768797370560774	0.5663696172073085	-1.3210531493606665	0.0028983996466199276	-0.17795483597563888	-0.13965697432972443	0.452630819813254	1.4530978378009405	0.6205707173973957	0.15102184108377065	-1.7531607178472812	-0.22306433155624114	-1.474612230647488	0.725581237699267	0.06106760078192442	0.08833848505721446	0.15904611287069464	-1.4026919168752678	-0.28776781860671496	-1.6894921667093352	-0.9859241617225293	-0.5721279940721096	-1.0309650209626675	-0.03693609937834282	0.3509429445867195	0.4426056267558603	-1.2765832083249151	0.3469873280632445	-0.04556466014029872	-0.9802805056948602	0.5468743175611486	-0.13288828795196717	0.13537580166247962	-0.9662647409174332	0.21767632622972038	-0.039327498795463336	-0.9570031651431747	-1.4671817023849358	0.968067753899541	-0.8916397198224268	-1.9166066545485665	-0.2365100396206022	-2.179381647073542	-1.950813726905043
0.6824582404401107	0.20708003697782734	-0.5805776086663071	1.1640987014536748	-0.0855963730286955	-1.3021384460474823	0.7664605345417806	0.6785551293568438	-1.0875664747043905	-0.2695947580805872	0.4770710786967896	0.25660650586373385	0.17405958050148654	0.27166034362216795	0.6920578725929325	0.48080203432362933	-1.5444242106458181	0.5964275533410154	-1.667603620421496	0.9453493094305282	0.4542923480609923	0.3607846984775165	0.10626106518185545	-0.4583102461124561	-0.5454260774275065	-1.235069032358301	0.07445641173968898	0.25886171933260704	-1.327516937108227	1.0264317860782057	-0.37867969827854236	-0.046568608399254884	-1.3281681733063677	-0.059420581304032265	-0.14785084676204147	-0.7747041834711921	0.5025459118305319	0.5734662174651666	0.598281923609437	-1.0275037836102445	1.1123184476693622	0.5059975287929924	-0.980306717569841	-1.5967553424216852	0.21345651834764112	-0.006781631050808979	-1.4684183685637244	0.4262289819511994	-1.4754463281288503	-1.7271768347338985
1.3098413596286258	0.2516476141618637	0.012667389506504794	1.2775691585244797	1.1021425322866103	-1.30315236922135	0.6535998850680264	1.3820917580048455	0.3537035897647231	-0.9903414358190303	0.9351890054106036	0.5267688340662264	0.19575952855594841	-1.020397942756738	1.0048141630252339	0.6951842952532941	-1.0179685254349475	1.4368583208167183	-0.8756361577082866	1.1737534660051043	0.9618429272742636	1.1789789586853927	0.17789933380714254	0.559772864346326	-0.351834177231635	0.06227162826188608	0.7579706337271661	0.6514394471093227	-0.5534048078211963	1.6103098687375625	-0.7023587303394299	-0.17105907194000325	-0.3863450549673018	-0.30677997637194815	0.24017127394779092	0.20648361434088164	0.35592259682322663	0.3772812073066389	0.7305327483605937	-0.12607212509889523	1.714174844034809	0.936735029896779	-0.45395989706800616	-0.4781240595278522	-0.5377269467535241	1.132876296688365	-0.557029213877195	1.419335018117202	-0.013928545994749597	-1.0513144959585854
1.5644212339092594	0.31401022192513534	0.5601262669045747	0.9903354676470687	1.921865540807763	-0.9863296020827472	0.6232177680007255	1.9055989560866453	1.7865375030910509	-1.9884405885327823	0.9675010698275113	0.4054168386771141	0.3892108076631286	-1.0537102091477775	1.2123800400711617	0.9315511054808785	-0.4632937635220328	2.0206216468939195	0.4275492562212853	1.4609395548276856	1.3271490255294605	1.6500003387510203	0.6569625449057854	0.9195864839266684	0.08187777189356749	1.2362538170450434	0.7281919160042224	0.526276984299997	0.8045181582771457	1.0651250077917465	-0.5416769247648466	0.22867340135550152	0.6772301588440857	-0.34308279528714447	0.7002057473280404	0.9304602852421426	0.31983541309061264	-0.30542167909158396	0.6519633143387694	1.1543535770101303	1.8318325960142632	0.5781756509517291	0.4305559511773015	1.2643324605472153	-0.9218566378973085	1.9428691583525501	0.450535530015089	2.0810311706439424	1.2221768964025377	-0.3476272643634326
1.286658543592988	0.6481232951107526	0.3508656318458123	0.1922356690360073	1.5833365096005592	-0.5301179122098333	0.49801453081524577	1.5031055519286878	2.1532369447190427	-2.7062235625735966	0.5384600760747367	0.14016956193521513	0.2966100778505518	0.13598891065370164	0.8940089216019558	1.408073049269004	-0.007356302929383533	2.048816992327114	1.1471379590828836	1.6823959739937966	1.3245164368288977	1.0622888421728462	1.275400895270565	0.5770631721449425	0.2912945096993125	1.4594808045224654	0.5724219399381102	0.46843631627036225	1.7830253766681103	-0.11595098648454548	-0.35424356000551993	0.5228767499073481	0.9301006299311553	-0.12921140769895245	0.7499508131759984	0.5914116113834049	0.24712703883480863	-0.4773256956167998	0.6470483230582211	1.8410712330245511	1.480090326126917	-0.5563407897775272	1.2908662496558219	2.3169909172514513	-1.0560248504484895	1.81654303887812	0.8692624861287443	1.9114623775999688	1.364080529924433	-0.08833545455345966
0.5183182016760577	0.8094236243675986	-0.45084301209707556	-0.5880497293678622	0.3805529856419351	-0.19770601424504122	0.23603085480367	0.3899802824457897	1.7649956132217948	-2.5805331633631043	-0.0048731107292483405	0.2614499450513069	-0.20091351856539366	1.3242019500729385	0.1785692662917595	2.0389883486755145	0.533627805050281	1.5548088711057584	0.7531725870744064	1.6548048565370337	1.098556545491492	-0.2713880253761784	1.5217456728344863	0.3239503536168833	0.17167345295725045	0.8127036055737211	0.8848030829138597	0.7973691895439717	1.8642125863891708	-0.6941402392721853	-0.48447529340876594	0.1784322027083795	0.43810483626708036	0.26704973524168796	0.5086426818170581	-0.4691165261064549	-0.13133181520064072	0.29523455786697866	0.8424604360256187	1.5590267131387638	0.9516069138182309	-1.535193917074667	1.779677513346648	2.1028717781215858	-1.112174714235423	0.9839328788042221	0.5394038888849148	1.1017094761987585	0.49629197406870335	-0.2841172813911552
-0.44992543675150515	0.2744363747369126	-0.9311983073931819	-0.6755148349072092	-0.8344215971005123	-0.1028106717706438	0.03537410668857265	-0.4873309708939981	1.6947235669817262	-1.5629683333888165	-0.2539103163368837	0.8603571300875128	-0.6599761663054023	1.4897706290984687	-0.3432825545573803	2.3255206029421114	1.2579205514204146	0.878946654411619	-0.16743260892619827	1.245208225794698	0.9187610215035081	-1.2727038720284924	1.104689862586912	0.8871133049116683	-0.002614819214005827	-0.01411153586560415	1.3640780690828094	1.038261539871471	1.254788817208969	-0.05406098126182078	-0.8383450548036316	-0.4296274099877649	0.014808616368221762	0.4859677470814062	0.5717228904873685	-1.248397507882486	-0.7854122052387902	1.2736718137432537	1.004990244939686	0.7684356110807412	0.5750997362597411	-1.4085552883222094	1.6701113128645482	1.2424580044963485	-1.0410723715901498	0.354391452649927	0.06037121623755451	0.3597104411316374	-0.48125549790708033	-0.5179184229706122
-1.1439670452326098	-0.7127152885344626	-0.44958658555970943	-0.09539092678005325	-1.5836413917304968	-0.1462204334133503	0.0356460651188103	-0.543633466255591	2.2044919822501576	-0.19011292900582796	-0.21271561387504556	1.2977699270824463	-0.562495125647179	0.7443446834772541	-0.3317092916577824	1.7977734548092803	1.8223202413046444	0.29793057236457726	-0.6173807683685909	0.4655479399851118	0.6998572494487275	-1.1504766034631215	0.15377558893519833	1.9682078853129774	-0.05673085736832837	-0.5479856559937165	1.1866815236674795	0.5744885306766573	0.44689577806347075	1.0735459681983401	-1.1163555109949412	-0.3857330563312389	0.08754968573314958	0.09820186573633805	1.225663160854271	-1.2615809161360694	-1.3182514995773336	1.301217930753192	0.762811853200737	0.15621685697653145	0.34837174901220763	-0.24102310698680632	0.9431770967714556	0.6420720300799597	-0.6971223764235328	0.45303056221996735	0.04918372853574288	0.18524712735646806	-0.7999757827174511	-0.436191050631553
-1.2489608131656988	-1.1729259406120456	0.6106966970261539	0.37206340858288767	-1.948328326519999	-0.10216040399092897	0.12876831106248224	-0.15670520644024907	2.305555855795929	0.8756073539536785	-0.25381475467801756	0.8524681620337131	0.11794814959581779	-0.0403174128915728	-0.08633179345575426	0.5911109369656792	1.7292994080561312	-0.1746787277674486	-0.25987017674112073	-0.4356749425533418	0.06734738108962963	-0.10697255161489823	-0.8899277439751533	2.450189853079519	-0.1294746051894873	-0.8430271720736304	0.19958004949113978	-0.38845108340004286	-0.2395936268106687	1.4640288788104805	-1.135650070803457	0.6173678457221884	0.21077531239807007	-0.8151541607838245	2.0055557309096628	-0.9220039043698217	-1.3568961442227039	0.1624008203282674	0.07773185587173367	-0.0019074445988887718	-0.04646708037363747	0.9671638293189914	-0.08451226361403376	0.4636485485227946	-0.05268023983080324	0.8294071734021379	0.3995561226976596	0.391364588391004	-0.5151833656082001	-0.05368679264322033
-0.95663898743567	-0.36856281785898815	1.209443661506746	0.09419300284862463	-2.0403718635973287	0.2266971222070528	0.16032931857675037	-0.08790892036322885	1.0685132873877516	1.3259478299548684	-0.5439961689195297	-0.35061955246218435	0.9404653816264306	-0.21695149981972803	-0.10005726548298502	-0.5525339411070312	0.9826204369028848	-0.5751205716256748	0.3965941921356647	-1.014168907960858	-0.9879702023191951	0.9513806228595729	-1.5350201271269222	1.6747564135402278	-0.32502506314842783	-1.0648685943517815	-0.6731057401533765	-0.914345603158344	-0.6699316417257588	0.8224378909729294	-0.8626647217960298	1.7780649310293375	-0.1874249860257187	-1.4883874840585707	2.1790683552588304	-0.7925414939919124	-0.9338499069041403	-1.0394713568077043	-0.5881582819420773	0.11402278379974135	-0.7513113440760847	1.3743830804010122	-0.8407382915420291	0.21770293855443806	0.788899510553307	0.730797313749885	0.5509976614073684	0.40824165442879967	-0.2303125581912544	0.42891776815659627
-0.8159986816616155	1.3253323896438451	0.7263806321075423	-0.6572983062575752	-1.70934208978955	0.8441942721443779	0.14862235699535	-0.5133378724701563	-0.9879236649173585	1.2658660375453528	-0.7016301270728811	-1.2689197109441992	1.4932580482507998	0.15333665001330843	-0.3980384777505364	-0.9656396078663008	0.24648342577408267	-0.7467439688859279	0.7801773004894879	-0.924552587295023	-1.7532943523730562	1.2575450023378132	-1.5240889906060864	0.32431292591348804	-0.3850184503370554	-1.0858359410647838	-0.45324935202342315	-0.4680267925350332	-0.7070102034944415	0.04700750443129763	-0.3215456351983533	2.0058103218071017	-0.9013713659027071	-1.1691434222867088	1.5776834283387162	-0.8308128119538857	-0.3998536608220076	-1.0365397814461677	-0.684022030496449	0.2346447865841415	-1.3585489237245136	1.087815522006399	-0.9066949434655378	-0.3064497020639557	1.6753875134578033	0.14595913343037537	0.3988056684673905	0.005395759645824753	-0.27622533573052815	0.9070104424266364
-1.1122075654261394	2.625124854250145	-0.3984556977808318	-1.0485455925293634	-0.9064346490412198	1.4873038006929373	0.1293919398545293	-0.8778973494141674	-2.259933369858621	0.9577214252796103	-0.23158606127878273	-0.9572446592581535	1.7020020210458109	0.5640060327995009	-0.5518777797577487	-0.6827990547455396	0.19551615108432302	-0.5059272499070737	0.9307980920274231	-0.2859766858654154	-1.3974950191032407	0.714323409534704	-1.0118266935796176	-0.23043413002491908	0.02036630178075109	-0.6733236878906398	0.6555632548268311	0.3684061622129805	-0.2427638278739469	0.047578372123202727	0.34166243212611824	1.1268052737886103	-1.1253403743021162	-0.011674396098837388	0.7742452686020577	-0.6022798465911309	0.0011560375547775606	0.16043738231594817	-0.1358155348013462	0.2610536216612184	-1.233105222645583	0.7829927176412745	-0.3901564677047347	-0.5966158283066467	2.3811445459978278	-0.18859301802515058	0.5414805383133183	-0.42613316529261386	-0.34655405879341367	1.3221647609137048
-1.4930212470204363	2.452749693067674	-1.0908887297709922	-0.6842275798166649	-0.053050433937899835	1.7726617281220218	-0.10209273820415951	-0.6775140636465834	-1.823199903600341	0.6339170845561363	0.7295339810310918	0.39064033546300886	1.6516228616192827	0.5142373155552279	-0.3103150084316723	-0.2825651155981516	0.7773885349862003	-0.02531580551127568	1.266629586828684	0.3036113628603112	0.030816600674207776	-0.23158908679111717	-0.4611179109588349	0.5253182214241997	0.6957834401214867	0.057989668937778	1.391696599751024	0.5869097666731659	0.5915655445579926	0.6321673974731201	0.7731978076926783	0.06934584156534244	-0.46750670819520584	0.982804793886449	0.42402283515955663	-0.029668494770256577	0.3403965899718966	1.1977972109204194	0.5902112004451467	0.2493941338625709	-0.2637897296738813	0.7851677612275741	0.2141982983550494	-0.07132041940600774	2.581557381884308	0.157114412499159	1.4100417013767195	-0.37792182857202916	0.023158900378422588	1.4575206867779802
-1.3800196926720414	0.8712891086910421	-0.6648385894241342	-0.01365172937517976	0.27937718299044684	1.523765319376383	-0.798236649885942	-0.11186799237600925	-0.4820700203299697	0.4936574051103421	1.3294293407327247	1.5523457904408666	1.3124328004242463	-0.2555052556805001	0.05497518519892342	-0.1485275919181421	1.2796901247674586	0.17448728461900123	1.8702254670888547	0.2633298598721158	1.437428978352341	-1.0394520404586336	-0.2448263558531709	1.595121089761711	0.9027691998913937	0.6352687036454912	0.8497009444056989	0.01901723973702471	1.4024531721359095	0.8349963806009261	0.6311951301879234	-0.16645987143708735	0.5473367955708858	1.0762607868743168	0.5744744910940316	0.43977302802339785	0.7455043446286717	0.8368987752161607	0.995497954806905	0.30708745426161904	0.8520513945339457	0.8240070694703204	0.5730414566316807	1.0247725253619036	2.0668295653160706	0.6203322862258166	2.403077210818545	0.08047808469175416	0.7703938826218064	1.0636043491793903
-0.7047375594776083	-1.0203844070115422	0.5518678289381176	0.304821142069684	0.04485353664538255	0.9823532251542951	-1.7224343341015944	0.20681106432034346	0.16025426201423978	0.683073510935511	0.8210083846901359	1.4611981145916855	0.6227189510835536	-1.6190996143652594	0.15839916574360657	-0.08045206291932248	1.1365016831449037	-0.2246851075369927	2.2878946189923437	-0.3972078548575293	1.701205777616134	-1.404804144413333	-0.29050609834963603	1.5336236977946516	0.15092405989839397	0.7353416565878179	-0.4739761094356508	-0.45306988739361215	1.8036176102650494	0.19116362770024156	0.006225233086896909	0.44050275614556744	1.1185438315661795	0.663377429986376	0.7016948464086585	0.4633153099512004	1.072818405137299	-0.6667239970524581	1.0093519004166667	0.5141473852763946	1.221395428876639	0.6428866656143428	0.8026328566761127	1.6818198187248554	1.0759447879525859	0.3116595743217393	2.3242389821112672	0.273624109060954	1.2788299407141086	0.29504965990982557
-0.002716125285594345	-2.0527885566632365	1.5217748765390962	0.20008468219755512	-0.17608069000382617	0.6219252618274256	-2.0725003734567142	0.04927329101440318	-0.5121086729721712	1.161101637295784	-0.5812214733804418	0.20061567650565854	-0.22027495622827925	-2.921266676660516	0.04622202439342873	0.26293073035398734	0.5199293136477894	-0.8789153533110385	2.0855559763320417	-1.062428826938276	0.801545846434336	-1.3409573406089903	-0.1805750801010304	0.06096580373913595	-1.0853488949578662	0.5613462398667979	-1.2317737131054594	-0.042153851471059885	1.6748608402649552	-0.7073967862541876	-0.508791977621735	0.997179189939471	1.0789280093987148	0.7471796224162961	0.31574250221968647	0.28793219449997937	1.028100134788047	-1.7998249897860783	0.8815063328788768	0.8134565976934757	0.6347442661741339	0.46767901529498396	1.1194331472371508	1.162705836746389	0.27566354065350307	-0.7783043951039181	0.8044640436770568	-0.33731763380117996	1.0707184259636464	-0.16952591386827562
0.3072653007123297	-1.8751344200050233	1.4017463763098292	0.14176891785846205	0.1423166401977176	0.6819730008411914	-1.2502652938468095	-0.18326800517223577	-1.5769056005758606	1.6478865560774807	-1.7995275850144181	-1.199133783173339	-0.778453228266156	-3.1701531420706504	0.06459651068861218	0.7060725393778386	0.051407443521365725	-1.0655886593631196	1.4014195296366934	-1.1372698121291962	-0.22947329268182315	-1.090076573395383	0.3376441051776547	-1.6098068431198764	-1.694042642092371	0.5925664343396323	-0.7073069262330585	0.8971400993521491	1.1488777625160629	-1.0366660926965052	-0.3552758651637597	0.6938515388754307	0.9161024369764468	1.5696829242728831	-0.6087568182390887	0.37103711091492636	0.6315632356214298	-1.3788623158678546	0.7407971425524208	0.9322601932235254	-0.26590264569518823	0.6181105407509634	1.337993377263375	-0.16524308782236735	0.1960463805683349	-1.6207769912408945	-1.0050432878926565	-1.461284665608232	0.40982950573858634	0.29201410612974504
0.49687440626502205	-1.038522795997961	0.24399350621455132	0.4079137677404568	0.8598194459250731	0.9119633920014301	0.3061552375556621	-0.04188216349598337	-1.786838095804392	1.8188842821669942	-1.8889652116089266	-1.8145232718679116	-0.8023077209312074	-1.786050675884	0.23249118548437814	0.6235348427077265	0.04708101377190906	-0.4787331639667261	0.7782033498468659	-0.6592745431981146	-0.4763820708474788	-0.9214548551067049	1.0000288709776735	-2.0943846376431896	-1.0718091299073953	1.0102636312548052	0.4748462682567759	1.2739305676119397	0.44194841138498736	-0.7979547263971261	0.37054313155239155	-0.4118469545633286	0.9872607451917009	2.1271465716030034	-1.7454993032786814	0.6723356137455735	0.36488843684544675	0.24497308061389803	0.45301490796243277	0.5522164965323592	-0.6889484578133793	0.846969340303139	0.9717440155751941	-1.160502246177631	0.6439702504836602	-1.321229180711198	-1.4851737714968012	-2.161179137490945	0.07719970334676349	1.4876659568100854
1.1023954151001873	-0.36285322852647794	-1.0813661594987385	0.6824153519858431	1.4035590341966757	0.8521825344828359	1.3428240281495851	0.36237885451102814	-0.9874576557253734	1.5607145828643862	-0.8925162029392365	-1.5405309683110808	-0.5405777927991469	0.6571500819245466	0.08291293323295941	-0.26035918538847913	0.21905934818446762	0.38866771051824356	0.5143234557401052	-0.211354112426521	-0.07885000186980193	-0.8979449508839914	1.2825659335976938	-1.2831871526546277	0.19090725357432672	1.4866997453467041	1.1272955568931433	0.6187435342137518	-0.22586382859948526	-0.7149184920369476	0.9633402766428709	-1.5680695001788019	1.042032937726659	1.324633382667676	-2.7473398619052984	0.6575681309833109	0.6585055103046462	1.6063513433884709	-0.06750259667391023	-0.2999371696281653	-0.44527857586105324	0.46737972044692855	-0.09612252052120943	-1.0270168478278088	0.8190857751737732	-0.18500462560764105	-0.2904081706114601	-1.784719804764959	0.5099965258397933	2.3877358315200254
1.9989805710669775	-0.2592617135455119	-1.653437468068836	0.47516639936508276	1.492988259257002	0.3796367326936326	1.0144368421565448	0.52093508964739	-0.09525560416936715	0.9843544489542543	0.2858271943803864	-0.8426595254116804	-0.46345166414641503	2.6318175510739024	-0.6705127223849129	-1.3512998301705959	0.11223624108238686	0.7663138157326841	0.36349604205287867	-0.23708866036898338	0.10778368354197589	-0.8148172046215304	1.0005471947436995	-0.309954475398137	0.9247107251076996	1.5458314712556565	0.7678045444303451	-0.32676922700816236	-0.6362938242442038	-1.1610671286057428	0.8395749527973984	-2.0983981189544845	0.6543294109957093	-0.5474743481174262	-3.369393730907744	0.0750411699915987	1.268295024492577	1.6198329628790809	-0.6071260961923498	-1.0923989945914367	0.030833269779632303	-0.7395389027569448	-1.256747456313	-0.018529309840923696	0.13673681043960645	0.655614143173614	1.2056638126890598	-0.6550499116062278	1.2376030990038052	2.006316271204473
2.2859525424463865	-0.5584252443738499	-1.289288880269148	-0.24593759248885283	1.3736864316871011	-0.10371321105092378	-0.2335887523088106	0.21569546957300378	0.1448277923236934	0.22674506358127228	0.7641037549485149	-0.09697791825762164	-0.6812632733781622	2.8891840462727982	-1.5104391898546745	-1.7032798596743508	-0.34690306833524737	0.4406579045785637	-0.08091106963455551	-0.5554107180124844	-0.35058064188019555	-0.4429877200771921	0.5331670472848566	-0.2042334764416875	0.6428140121808584	1.0363170924995964	-0.030132498881090635	-0.527179423330885	-0.6896580636464495	-1.5886616346261784	0.14448743440454878	-1.9116197773938113	-0.10007016965004989	-1.8957844395552417	-3.422663623954355	-0.5536914338404093	1.3924407584712755	0.5429808831277744	-0.8832856143733647	-1.214904051738695	0.2521587068024515	-2.0159251519106607	-1.7248944548850627	0.9239499248715056	-1.1015759336326525	0.5753963180788195	1.3316757632662592	0.23901328458293125	1.2784428192888782	0.3232265948605005
1.332855594449191	-0.8370091486368247	-0.6474884527340681	-1.022283220200012	1.3057315523553408	-0.0967341868145361	-1.1768377083827053	-0.18999412091392193	-0.01487723307551559	-0.620009888318595	0.39925987130573587	0.6177412455768088	-0.7935985538289346	1.5729394481089436	-1.5148318938543335	-1.049841008687518	-0.8439172637696251	-0.07792603276725919	-0.8495565952994829	-0.6278790037028308	-0.9208134956232547	0.14291036746221275	0.3865797953766897	-0.8508000014240343	0.023135769977694023	0.22071734624972125	-0.4157198231387843	0.0906647087054393	-0.5806240147082887	-1.2321372477442216	-0.4432720156184364	-1.377807710049253	-0.6627038357015722	-1.5380520499046788	-2.845247315977631	-0.47418188821638285	0.5593479708429419	-0.46249122506453305	-0.9430439065615575	-0.6432546144627466	0.09378855044613688	-2.3129237789354335	-1.4103796023260802	1.0825835251817797	-1.9675671795358518	0.08473360174148135	-0.14373317791311568	0.23225327547706706	0.14923446592281192	-1.693555007221812
-0.26697732565768406	-0.830796258817295	-0.5332606133950479	-1.4221921369769521	1.1127710588338204	0.41281042241301324	-1.1262528701246473	-0.23319163631256726	0.1381872866347023	-1.3350072368735848	-0.2538685925343509	1.1976891171143016	-0.4087573953573733	0.00428640537739539	-0.4538371851932074	-0.12052693744457553	-1.0980987584424082	-0.22604394713715997	-1.5708631114427711	-0.22847661571749714	-0.7726132337455798	0.5672395856399011	0.6204552558999944	-1.3614984072484069	0.0750858632480624	-0.497490411351436	-0.14923730544707525	0.6054614507623757	-0.7188955924355936	-0.15265514785713827	-0.4422805278772637	-0.8936725204705959	-0.6522989316555279	-0.07714237782854523	-1.8730200132439807	0.35528000314682157	-0.706939694232049	-0.5261742413018841	-1.1072803864919212	-0.04776302306713507	-0.31093756993829286	-1.43931428484572	-1.008384944284909	0.4636242910184761	-1.8470323956156935	0.024189310076224838	-1.84604071253057	-0.4036189154351647	-1.5454784465713602	-2.9325120454851317
-1.1660070302570966	-0.5793346507913604	-1.0605667909906624	-1.3936749168784865	0.49402250417985333	0.8706861328833396	-0.5034201965266292	0.03822594840658289	0.7039186937814366	-1.500706617300858	-0.5252365450856014	1.3281146558634949	0.28534275321036323	-0.6694123228432878	0.7751947929583076	0.16824121277783857	-1.1039735171131086	-0.05911783479805201	-1.9204065793295586	0.3018824716623094	0.17363542744806731	0.5598228360200695	0.8294924505919368	-1.2295263425537095	0.965168018480917	-0.8438458296100263	0.3206184214993071	0.2807357397060258	-1.3087137526159478	0.7555241869510435	0.01571102772215498	-0.6089011669042227	-0.2708343932454608	0.7459868241519505	-0.9803313081073549	1.1292206780793388	-1.3299328927535428	0.23731576214829575	-1.4566197871358948	-0.09448654980987745	-0.8347310708472546	-0.2741297056910201	-1.1252434536942109	-0.4438016590093878	-1.031316577541404	0.42356347642525194	-2.2944194267930476	-0.8483244306365372	-2.594334624387858	-2.9598442310269286
-0.7462927744448044	-0.2822910548057173	-1.5220457825459626	-1.1098005319150654	-0.3374753426197463	0.7074518668277038	-0.09680246890384733	0.13075666876949776	0.9877553733730932	-0.8570175666768796	-0.15366002681482527	0.8246592809625584	0.6351053778329339	-0.4945843898520193	1.036659765722123	-0.29413767743432934	-0.9573933882248247	-0.11904136995297694	-1.9389751316603725	0.5002825229207206	1.0731035634685655	0.29735801045134197	0.6709991691752434	-0.8254315844863426	1.833657875756859	-0.7477197967894541	0.4569826119488709	-0.547727738802769	-2.0113638805823895	0.8077641267025412	0.46905518624856235	-0.4514523363378127	0.014640302381218707	0.02134125269616634	-0.5013578828957923	1.0836801933524802	-0.8482071855056882	1.0542949562025372	-1.5719504120027363	-0.6823961409036604	-1.346839656365302	0.23003754964787482	-1.5037951550487119	-1.1807044083815375	-0.3331236637733864	0.499432408473759	-1.3627417876136971	-0.6437306851745953	-2.2981815877725205	-2.114006035912662
0.1755053597227599	-0.08701108529807251	-1.1363466559721624	-0.7061536995071994	-0.6881963603260117	-0.06675520662264697	-0.05867136063634608	-0.23214208424394553	0.42371912812152207	0.23598292048175606	0.6027359196134154	0.040324088264348655	0.23969361455474028	-0.33853516103503223	0.18723416931053907	-0.7813708766432076	-0.650078239514843	-0.6964779277176428	-1.8547117259465078	0.34472812534909536	1.0485308151522899	0.21147040976921302	0.26231461299542536	-0.7689176298474169	1.7616057232389852	-0.32478114567013117	0.130304200480544	-0.927918152328556	-2.16639667846227	0.287397215065666	0.6441420351459763	-0.29936723680589233	-0.002703805472378616	-1.335268621176885	-0.3311465392416077	0.3311588174988118	0.027451719068700243	1.2950364761822168	-0.9932658709396096	-1.0348611577790103	-1.5549849712717128	0.031005085104822517	-1.3418222740942019	-1.5404877057934345	-0.2147769267591105	-0.23914074191245885	-0.19948618753495662	-0.10722141783577548	-1.1148675840149276	-1.020519422555896
0.3537624619591964	0.0037899819221764654	0.09229821490280533	-0.3217581657608924	-0.20766568194523818	-0.8544558431535159	0.08461154663752761	-0.698738549981525	-0.5912627655455001	0.9125858520081764	1.2210687425207203	-0.33508859743062913	-0.5576382017516391	-0.6918732977425601	-0.8154289112591661	-0.6192862063820485	-0.1915746089416994	-1.406091771202072	-1.7052195188150274	0.22835489168411593	0.1181790847278162	0.4503967397349914	-0.013714617151436492	-1.1146535134586888	0.757273368563267	0.14790665125495964	-0.4222537498725553	-0.43117237341587383	-1.4294714830497492	0.007948019133510448	0.5935825698644311	-0.12472540033458861	-0.2111640894866881	-1.7039122704575929	-0.09796304583184659	-0.3339978438331068	0.18805211386045556	0.9391625983748836	0.11962821174854235	-0.582522291150903	-1.1189834866620256	-0.1881474163868959	-0.32292752146673026	-1.459084408004782	-0.4176155474596417	-1.2236107487636971	0.10356206796560724	0.16121620214379043	-0.16781430263772776	-0.1339174289174076
-0.37230090417910494	0.08733111648278508	1.3306189067971994	-0.22321661566884476	0.548339654974932	-1.0338151967450524	0.5641960578605595	-0.6633842346505986	-1.017011049748155	0.6095015190439038	1.3039740846034054	0.012394510507382776	-0.9881664590787174	-1.1076010745866678	-1.0346995645074504	0.11753187772275225	0.1635391875649121	-1.5777426841922677	-1.2716259707067676	0.3944816371791886	-0.8521814530596482	0.6790411077357601	0.02133266034227534	-1.379908089770007	-0.30506898966239315	0.3565716428489582	-0.9232886538567918	0.44029392958442704	-0.1375349879854201	0.323941430362168	0.46205480359069423	-0.015975452857523664	-0.48838466297170596	-0.6316027361229626	0.3802916314369179	-0.3283860230305686	-0.6064345877968623	0.4242796698331149	1.0247285310886076	0.39470084742550293	-0.03620748803351367	-0.010821852266690472	0.9449120041469495	-0.9130773939697131	-0.4188227998884007	-1.3932023154275404	-0.4522498595040281	0.045880277206563104	-0.11430062514868722	0.38038740558229067
-0.9408210449061475	0.2646644726100603	1.7479488780094925	-0.588006314792898	0.6695803439842185	-0.4926975487498889	0.9269279113446611	0.015316226790484607	-0.29731778081187454	-0.2609385676200025	0.8644647123971367	0.6354190876069151	-0.6272637070499357	-0.8600097280361095	-0.528965209982283	0.858597493491139	0.04625793240976452	-0.9851970120544435	-0.40098628910787415	0.5662105039765083	-1.0514997320296773	0.5207847265954865	0.21416934912929883	-1.251939100130574	-0.6228263084757801	0.19954786356217374	-1.2446421787955826	0.9472594637738335	1.0106881692688512	0.8514306877311711	0.34158632172239883	-0.053707451158550294	-0.7932207538756362	0.7363614133411677	0.9224209968666902	0.23880427780752395	-1.4460987300945558	0.18054064646698448	1.193500766977652	1.1152943739557608	1.2015036952066607	0.2521592935241353	1.6339418094680425	-0.00874070917243299	-0.07627102602027519	-0.41383875861884095	-1.0236572083655995	0.04283983188230598	-0.5458288698101259	0.563551419783392
-0.4679858679841749	0.5587841837941445	1.3134345913571845	-1.12827044946906	-0.01452192572045642	0.35826706897218447	0.6487026372730529	0.8098519568037404	0.990634729622619	-0.6580797237848051	0.2987734000592311	0.7994349559877801	0.23399089977151377	0.09147560149102718	-0.06244316016775185	1.2592172257726413	-0.5748483701075411	-0.08291396551550471	0.6864371619362144	0.26608828344443897	-0.46762907621197813	0.09856172588756128	0.3809063617654585	-0.9616474722703107	-0.19163847751489557	-0.08020814738416952	-1.3690370214180378	0.9163498063713369	1.569485003289652	1.1109885042507948	0.3750014288033059	-0.14054926060254802	-0.9530905449774952	1.0549627989710872	1.2867551891774922	0.9212045629475981	-1.3312278618359317	0.2782704777067204	0.896024039785102	1.1723133827221481	1.9779846193000767	0.16205004411864543	1.621168451501457	0.9175812148441653	0.29220511433543306	0.9062243594566964	-0.9628351575140212	0.612617128343455	-0.5449683984211708	0.5615056486786031
0.6103346931227814	0.8727466761210243	0.7048949149699608	-1.201960048474734	-0.6728756007361897	0.9937370979647501	-0.06553898966033522	1.0682650269762868	1.6701648591169433	-0.04847221519480775	0.016137398191743556	0.31521086182293684	0.9548044516039721	1.0236611842867342	-0.0636153662813929	1.4190541970333872	-1.2043870456253487	0.46067956277112426	1.4677848197677574	-0.5383004250068327	0.24953182101961782	-0.06020882251792872	0.538191644464967	-0.8477643852989433	0.38233469492680827	-0.11693674756389894	-1.298669521692005	0.7087854937224597	1.5650969937605999	1.1005618481079438	0.7613327598446137	-0.009579572251464868	-0.6721862281665385	0.24739684736713294	1.500962567472204	1.4568807161595252	-0.3333189276372023	0.4135512803102768	0.7967116524945893	0.867530010004149	2.0685264787308157	-0.1116967730198396	1.449426532055606	1.4283616936772634	0.37440842949018166	1.4448039096106136	-0.43353341557318203	1.5408906416357233	0.21599100635462773	0.4990465734528692
1.1110554386968794	1.0216222483895063	0.508619753632392	-0.5123747932605118	-0.45258985704308585	1.137814767644966	-0.4378478204343692	0.6781106789123957	1.0833914860343472	0.927537320073525	0.029078566563777275	-0.24172023384702424	1.157749173038318	1.2688456400966026	-0.2061848984064309	1.4431737554121558	-1.247245483715006	0.37878135381776995	1.5015076675250045	-1.2501995917494244	0.5259358810008037	0.3071962009108558	0.7400008637668527	-0.7639911446931392	0.6022423822829157	0.16937859460767463	-1.0278998459698394	0.6119309242118196	1.204452136372779	1.054630192068793	1.4462848136560635	0.48956730908986046	0.0324197489533085	-0.6329735321141996	1.7473820576953536	1.7642728153399114	0.5154257510934868	0.21858703594343667	1.0428857452840847	0.6813755919543882	1.7075700567583478	0.015201598062853918	1.4462800823073296	1.2999532635975324	0.22078126832821626	0.8384204235773927	-0.06234608509727723	2.0846591051189938	1.0569322386469115	0.3540092175130236
0.6175737956104709	0.8621450604154702	0.6745391609245762	0.42540861934460095	0.4596784763787676	0.8151641773638704	-0.05822882824541657	0.1267990608109073	-0.33824740398688424	1.0995384694982009	-0.046460603674869795	-0.19020826939306745	0.9330662811894521	0.8770321613350452	-0.03741998405123382	1.1263690080190258	-0.6239266955075489	-0.037495100030534835	0.7728780471819005	-1.1866663194898275	0.3670990022453475	0.806942552802047	0.8346253965816933	-0.19247214380481734	0.4705426395326195	0.4508936648096516	-0.5648108236072859	0.5592209168928752	0.6099297443981307	0.8913150287296691	1.891528251305572	1.099875933889429	0.5843773276116468	-0.7669949514628631	1.982214805586862	1.6547314272279152	0.4522296654116255	-0.32816238570647216	1.036532689648373	0.6573727393243856	1.194720874555606	0.6758823764404033	1.2534919325311962	0.7293988405064485	0.08805464430395234	-0.33318591754242577	-0.1615300517588311	1.7678369889421972	1.0443337835267952	0.015395407386214989
-0.05612462662589456	0.4471264531502521	0.7955546541235716	0.7839665241419377	1.0108815501344302	0.2144114307056357	0.6424783880888971	-0.054920427103751286	-1.5105742298003026	0.05996073105478163	-0.5058021331476548	0.48335772270294763	0.5584204728443036	0.39382328241743736	0.3287262142524143	0.3030347361594616	0.15439672830692677	-0.2837279198828491	-0.2648272949245009	-0.27865903166939804	0.1844090716344065	0.824130648765309	0.5974026090964628	1.025987058348606	0.24256399874248322	0.35227976868652283	0.01572725360857501	0.42479864908217785	-0.05176614502794642	0.2833437547427875	1.4383870185118097	1.2890007567099275	0.38074534098187096	-0.3907058653920457	1.882382576012718	0.9367908424012471	-0.15867730795748153	-0.7687138323146978	0.24055608008881676	0.49759488491252774	0.6088642564975101	1.23487016363343	0.4431452650613023	0.20630289212980027	0.06701308310507421	-1.2413328417539358	-0.39174502896674457	0.9302011570288665	0.09335485644271677	-0.43570527313544644
-0.042352233755521426	0.038981065607445006	0.7300842747931904	0.4113051201940918	0.4999766732021843	-0.4173780630480322	0.997147467391039	0.16500234061489671	-1.6167902123837496	-1.3646925125488456	-1.1058920374463548	1.112271129924185	0.18182187532726637	0.18226042976628834	0.4186340216767762	-0.6452882972639092	0.5503269120508903	-0.08047202150516736	-0.966015234619137	0.8201792579404547	0.2643067167891658	0.2649294233098486	0.10321368578699196	2.2831443198643853	0.01432531520126474	-0.09836044282819874	0.5059692595894603	0.2723923338059103	-0.3884486494803228	-0.6928726407833118	0.054033769932484425	0.8067495538693188	-0.39194528009409474	-0.19829018418236052	1.2755726969113452	-0.1271248384765567	-0.3524082502093922	-0.552930987844043	-0.9904908256956283	0.13490472147833057	-0.025281147090539254	1.0234206015194327	-0.6372360791981965	0.12109680692257764	0.011885898597149438	-1.4823198275145895	-0.16045757868609764	0.39923232280556814	-0.8435323741522994	-0.5785444022737499
0.36274974104526375	-0.0996133881710077	0.7166793970350833	0.05825978027609189	-0.6283307560078528	-0.8383575124314607	0.9208555234498804	0.3309955440289754	-0.6886270439602109	-2.009545634306901	-1.241158499432124	1.0667444835733526	-0.2015719928158093	0.16683559855168553	0.14543113551289624	-0.9846397920344824	0.5262282264810253	0.4427399235646313	-0.9144019539096363	1.3204446193080464	0.48975714364408246	-0.35270554046100805	-0.2502248139228581	2.7001790613933943	-0.31562778889955123	-0.4718451822622566	0.6045518446094749	0.1304088161788425	-0.05916518311146111	-1.3387673422569264	-1.4192061520019754	0.06674955732057558	-0.8002187940711449	-0.3107345665145823	0.489232142716801	-0.8010978126362166	0.21841019063430286	0.3148270999692386	-1.6668900801825937	-0.09936583073956365	-0.4796127254043785	0.19712990433315472	-1.0522549631592701	0.42158558503984206	-0.18393234112785764	-1.1427530834484565	0.6972159657147934	0.6328001163547807	-0.7695264268834945	-0.004578247986515828
0.12059105800836376	0.02826861304831872	0.8816602991784636	0.45228506136364266	-1.3381779539669822	-0.9343869767541154	0.8279156022966638	-0.010328189266342179	0.5224764350141787	-1.5830571572769356	-0.640926211382112	0.3718428950743101	-0.5991873618164981	0.16423066161352717	-0.01677808709362628	-0.466197460401904	0.4323251424828141	0.8730786494034765	-0.23137994189302735	0.9770164496239533	0.5453175880766653	-0.5816433673134659	-0.22981384094464627	2.0141066341886473	-0.7561804603759629	-0.41474825941398846	0.16503804055867385	-0.26005841615482767	0.6892939586177924	-1.051328827908742	-1.9770990339362327	-0.20278821956213164	-0.25905063651152177	-0.20877841033564132	0.07772560991552407	-0.6199010815488505	0.8854623989000775	1.05979282013657	-1.2640414208899913	0.021209572523335444	-0.4876351811110308	-0.4241786549076508	-0.40852476473066207	0.6203744562121516	-0.3864525252445418	-0.5074370836110969	1.6410290246114574	1.257297397347753	0.2637701902028727	1.0876467387129825
-0.998482392859813	0.13377619671388796	0.8956680623056715	1.3404913678450487	-1.1789374415749303	-0.8387163503624893	0.8502227187187784	-0.8532688213973215	1.1666789338902315	-0.8053428743387009	0.2103959986638868	-0.3908454826016407	-0.9602844408696266	0.18181351812420302	0.30716733164363114	0.23828048078652325	0.4825634184942585	0.8385920989900724	0.48161239755924384	0.23195660860422462	0.30417005677124276	-0.5772540318560899	-0.14325379006312988	0.8614679691985888	-1.0716407875743592	-0.052466997054824514	-0.5269921807823127	-1.1279552929458556	1.0189436905586533	-0.13125155240568065	-1.447687009664903	0.23653951758500005	0.6186504136262467	0.39236783860063157	0.19905169276855372	-0.06206028296690791	0.8376048951005161	0.765384481276752	-0.325819471505076	0.18221167962414864	-0.1818259773413245	-0.3556292048127607	0.5169622837360242	0.2003154415754497	-0.36564190888190423	0.11314027229815922	1.8497319757935602	1.4720393467646147	1.2039837655886756	1.8250748073830165
-1.835104491232623	-0.040815535638691884	0.3411232647297465	1.7766228980556527	-0.678631666443177	-0.845065789707321	0.5799097380756362	-1.7184957382887218	0.9220007330289024	-0.41065629540391013	0.5062782752677839	-0.6643914319215305	-1.2187418922051325	0.26294485011993596	0.8572579172507444	0.19615017327616155	0.5307065477885897	0.3548841820928824	0.6097487378772426	-0.23044920049867826	-0.03839113201513311	-0.7298082324204599	-0.49397171769366055	0.16184780642073107	-0.9987165890596319	0.14217607772736823	-0.8516275775109611	-2.0901876508225703	0.31419922930182365	0.4619497848646441	-0.635574182066911	0.8098012609637462	0.6609006059975706	1.024617679939309	0.4382462145301468	-0.14556754699558733	0.1271799480401936	-0.6437362285426858	0.17951177043633834	-0.13493727753320864	-0.12141296534707233	-0.007183271684279592	0.5842434146272482	-0.8757036164646892	-0.06490509924143206	0.41512482629307207	1.0046547087527253	0.8523354865761743	1.1562085747099404	1.4412007340019317
-1.1665679853010194	-0.3746730036021414	-0.6466008192997952	1.3573478025622088	-0.6049515449592708	-1.0985138662382232	-0.2066031039736324	-2.061174000009959	0.19743510645340584	-0.3036490164886153	-0.010791130934807786	-0.32098990461667376	-1.289239370961139	0.2370729936104391	1.1245970421417983	-0.7007646196967122	0.3892731410769056	-0.07439902118808432	0.062464858226201056	-0.049355379558641166	-0.199904130609278	-0.8967568182642954	-1.2491883370569392	0.2886663409924539	-0.5547483664360053	-0.14883095804050628	-0.4262653709076203	-2.2428869305316286	-1.0181683516200914	0.2425631987928656	-0.4147491314109981	0.7714303157550939	-0.33411955607656685	1.0634319418736826	0.3470535104617339	-1.2322771355762698	-0.4503923924314516	-2.1177773315333637	-0.04438801734567483	-0.9164528265922895	-0.6834780583475162	-0.10192585450345461	-0.3571512086284336	-2.008680908194315	0.36259690316129034	0.24848954653773442	-0.29426143429173585	-0.29033669110334703	0.3503234855578727	0.15812344528429745
0.632684115473781	-0.4140215475235418	-1.3597559654085087	0.8057640304558883	-1.0991383092907723	-1.3857816559593517	-0.9020999262880627	-1.7344205372018036	-0.2405515155215759	0.11597440762155088	-0.7373030944482584	0.3859450328064018	-1.0365252329580061	-0.10101413610844688	1.118763003955051	-1.5353678738784504	0.1737657497202615	0.17722369112411182	-0.6374662489778696	0.5909402236873693	-0.13528844056988007	-0.39264095461369625	-1.7039175256487462	0.855066085025994	-0.04704169346634247	-0.7723974626088433	0.3896382077995374	-1.1315279834652057	-1.8153336808105087	-0.1886235508663086	-0.8109662672766463	0.1329968333131976	-1.118688074237366	0.6306754692598431	0.026447886658789978	-2.4763307739533937	-0.39728269061228755	-2.3658754804837314	-0.40252382991584523	-1.5000875444016175	-1.5122070037415594	-0.7308867201497045	-1.2520138813405017	-2.391482602725084	0.7448208137596409	-0.17691908359978167	-0.9672569081768816	-1.288376828807076	-0.17537252125596556	-0.9106855972325101
1.7658860590735295	0.15164675204520695	-1.2622369038936931	1.059175774582857	-1.6661509258927474	-1.3419945685836665	-0.6231537122210508	-1.103831996332967	0.046113700067057395	0.9585890566674323	-0.8510019033750313	1.0529178084041952	-0.3952315431906304	-0.5609336520572139	1.359569545998359	-1.371032976125884	0.14659991877893228	1.2109963722528763	-0.8711440662735459	1.1716070361243716	-0.09103406733121037	1.041478325790754	-1.2760736496767615	1.2015357275319218	0.2226352994483343	-1.2654668588561964	0.7392938231685566	0.47621279191049215	-1.3692475681255087	0.08975078270008073	-1.124198204067767	-0.2608547800760302	-0.39983307609428304	0.5236784501650438	-0.020876472803592155	-2.7159966297229348	-0.09960255828356736	-1.1162203092410181	-0.2582262355832823	-1.3532005837340837	-1.814358037255797	-1.2566627969690713	-1.0904679660407686	-1.7216245723030084	0.9985870657973567	-0.384180434309097	-0.4528720784919185	-1.7487218503849202	0.2087726718928593	-0.8836335890461418
1.003783298236423	1.0605833343022693	-0.6150797324115451	1.9794971427789223	-1.8163322010172733	-0.9251645903358908	0.5611460387047188	-0.6855462741029451	0.7577119872557917	1.5130424143906258	-0.18601105011503116	1.2615134228123603	0.39498426581950313	-0.5751362212226275	1.9991880846939802	-0.3261327718314989	0.28080335894823294	2.3058564942980513	-0.5530684464123791	1.2433580951025993	-0.3155915370332479	2.4868168261227033	-0.3232326677854141	0.9923151622914835	0.20574287337795094	-1.257123664734964	0.18247355996311057	1.1340821233236715	-0.23922340881954207	1.0654483896730726	-0.8713115209193192	0.29920492667195453	1.4435122365287154	1.1577996375494533	0.3938690480612201	-1.8205141449595688	-0.20342569015229528	0.5677529062758688	0.278661508406994	-0.7982524789780915	-1.2698571746244962	-1.1338896634686961	-0.11779592292573814	-0.5377541117423319	1.031231046911707	-0.07344135058521997	0.6859431656165443	-1.7770648624621768	1.0223336601273272	-0.037253514024607075
-0.825996746629807	1.6076346034025037	-0.17474389310954863	2.4042637156015374	-1.4453642074612318	-0.6008341159136409	1.4008849552776377	-0.6033233871894879	1.1556415673662397	1.0456999040966581	0.6554713648818168	0.6975258498962874	0.7919019146335579	0.1494512572641455	2.3047860457808134	0.5411892821987007	0.21500989842884669	2.4518933740799023	-0.17930921519994286	0.7236967346964275	-0.7215431412460428	2.492007901814768	0.12514029590441864	0.393048651757309	0.05338159701496938	-0.7117692701670174	-0.6905350023060229	0.19480410173296756	0.3416600264219023	1.6442444307220623	-0.3494118753997971	1.4682346606627112	2.536246341734968	1.8631820662948084	0.7930336997970373	-0.8372233934784307	-0.6220316095155324	1.3103138020243006	0.5879075723021572	-0.6923267901992018	-0.4581479546195618	-0.5436925683375894	0.48677381722485097	0.221361122739751	0.6821681696836591	0.5646446864275606	1.2587909375372308	-1.6749281414967487	1.2847598424182787	0.5643595200553638
-1.673729159088707	1.2762201295762596	-0.30375798445004565	1.586835182346507	-0.627943161261607	-0.9015605282785448	0.8093092124964572	-0.40101666765616906	0.8296989802286945	-0.24668173477982075	1.0337858279384082	-0.5980239497243273	0.3987873939370705	1.0994200387163524	1.4051863771765067	0.4011899524207567	-0.239350240323201	1.3459899903098869	-0.2052079943053066	-0.08000723213502318	-0.88090203755048	0.6378143634662071	-0.4501114866862956	-0.16806663552664228	-0.10984153138158144	0.11373343956604147	-0.7575723716058193	-1.4153238036719895	-0.15573882142891077	0.8776856400367282	-0.15003221994871432	2.0972098733758844	1.595385851120423	1.5319813166156389	0.5411203289288941	-0.712310938886618	-0.5253709415289572	0.745156271703207	0.39598257802394426	-1.3617791123595002	-0.20038715978586058	-0.06574584221306118	0.05962465220738322	0.08566376703382306	-0.08382160114046727	1.0825772780142757	0.6619177976407218	-1.5476744419661503	0.6903704609713693	0.3240355532614698
-0.5221908469935133	0.2512110898676446	-0.6014048265331682	0.2204799959055613	0.6080981628218095	-1.7432879314042677	-0.7463874426298521	0.5054153416215337	0.13878081473111917	-1.3170850397840572	0.9382321868700086	-2.050618169027187	-0.5213782232074329	1.3319634569565453	-0.4934177345848699	-0.482279531839437	-0.692812785116569	-0.17967460806001645	-0.4583811162300982	-0.7013980651188937	-0.42324308548726164	-1.760265980180937	-1.3577631088365678	-0.3377263569703864	-0.2868041106240838	0.85334061608301	0.4331081080237717	-2.096323258252423	-0.9898433102936938	-0.8864439002517316	-0.3073827636884525	1.4213232032206187	-0.48636556038748063	-0.04575118111556622	-0.39545440998404413	-1.1544082635140012	0.5922079977859699	-0.23769161455408083	0.09622543369154671	-2.102523643764617	-0.5668062686015527	0.07854541067438553	-0.7652839599411603	-0.4996115678834747	-0.9458467590154194	1.2875346864872668	-0.44129197656320945	-1.253246630420062	-0.04136520088150455	-0.2503200424234336
1.5037118277317085	-0.7214519122198665	-0.5209946372903664	-0.33612017136114963	2.0589481841645347	-2.286985044387732	-1.6312365365682442	2.0969517672041897	-0.1979387211401647	-1.3161722758227736	0.8299814533650379	-2.8238547058459726	-1.1218630446726927	0.4785179229179958	-2.0347240792827437	-1.136011178571599	-0.5098902647430662	-0.8833309210312397	-0.3139646403722251	-0.8245571510775006	0.5229592626111853	-2.794894087644782	-1.4230514848339957	-0.049549175768204466	-0.5034564644649595	1.2105607989465106	2.0704513310119332	-1.2123563779555908	-1.058889800103638	-2.3223560982050304	-0.2198203806436261	-0.15983124017030742	-1.5487957879914216	-1.735015427584428	-1.3884580198202843	-1.0695250500941622	2.0963071926246233	-0.5221932548743922	0.1588122772359641	-1.9344173992987792	-0.785953414026249	0.17250453126531606	-0.884756309771789	-0.6414214681787801	-1.3606182530315796	1.3728370320836154	-0.784814286004827	-0.6711835930191351	-0.03143065107946763	-0.283162720719931
2.3730112041960263	-0.9876667333365207	-0.16661394472040258	0.25776430963627284	3.0694123246316782	-1.6587067738054602	-0.9165144094389922	3.5159929297152313	0.05714306818943048	-0.4062001978120327	0.9549736680201297	-2.4859249568591877	-0.7387846532759769	-0.7767619484715861	-2.0883452008823173	-0.9764891112790507	0.4116465919382059	-0.34139610515118546	0.5130156637667039	-0.4536887103759524	1.3092495769583894	-1.8279051803871702	-0.3750497154531851	0.43851837385475173	-0.6974270773677728	1.088815334779553	2.8235882403638493	0.33253657054711705	-0.2054869467974741	-2.5228586521261276	0.5243151737603473	-1.566561360199145	-0.6038689223677152	-2.1038354393414807	-1.85205340659	-0.028356848973856496	2.73874012532988	0.08337940603625058	0.46983351497595494	-0.7599271536344331	-0.2149306931320749	0.4244386609137168	-0.10280681190986819	0.062423481162216285	-1.053933921448048	1.5065628046182535	0.120884114587736	0.056109279875375576	0.7178180733980793	0.30095445040982516
1.2593230403040363	-0.49695172110189806	-0.1979552029469164	0.8511276025327587	2.8757881715684284	0.1053280850265005	0.48365676220046494	3.7164168337392374	0.36053890612724215	0.5244696854020261	1.0378292860524339	-1.4419794980525145	0.4007382531333087	-1.3817458199097392	-1.0108504770577125	-0.3389208267933281	1.3668323183094973	0.6209960216981374	1.4808333481181046	0.1511918532133782	1.2559042012756028	-0.03462583715483085	0.7572659271014603	0.6976955226758977	-0.773564987382414	0.6227572251427069	2.146775629684371	1.148881183576341	0.6199881903710059	-1.8171997150455002	1.465501713872509	-2.1524347505937724	1.051635054862012	-0.8678115227900872	-1.8121600040372745	1.0971194882652886	1.974406765312427	0.773040470723454	0.4798638614393234	0.46061238839064217	0.8079459763907149	0.568405290973435	0.645734391986996	1.0844973004172123	-0.34143430671732183	1.4659171211468731	1.3967498499350617	0.5617010812411415	1.3181991732326093	0.6605623631061079
-0.7725524363148497	0.27357718654576785	-0.9092176218898858	0.19252987058303656	1.4135714969563795	1.9001887150074563	0.8505282484016333	2.4593853377135373	0.03586701458965668	0.8083720299917354	0.7109619030026294	-0.5962338892626841	1.353637466178098	-1.0387539953899139	-0.23706871284198988	0.06126136796528314	1.5086755878908273	0.7954326705870353	1.6810729460042633	0.6655210126602964	0.23726678329285666	0.9417550763899608	0.7800796339681163	0.44317537482279923	-0.7341046624771864	0.05423637263498608	0.725065073781185	0.7862872819394019	0.4910394320529602	-1.1439585482640258	1.6444964219680975	-2.1477896245224604	1.3725649535830202	0.811097760711155	-1.6604819399493536	1.168455594798644	0.524416726582083	0.6995775916356552	-0.0650359129732545	0.7501582790082933	1.2987317261323719	0.2597125820809374	0.4523199906827175	1.5017810821517126	0.1539453582391406	0.8763232909463804	1.6975715476996798	0.5171568595296189	0.9946948972813608	0.12135215254354043
-2.0213904835232417	0.7866671498856084	-1.664640921926561	-1.5103032574951087	-0.3723719262023434	2.4788151350903025	-0.333292527155666	0.6317502026290427	-0.8525770005865286	0.5163799650828118	0.07006568532565888	-0.5040610656041848	1.411592380100818	-0.4806977910009369	-0.6430699506645006	-0.02179375579930119	0.7549966781132885	-0.1695947919055898	0.8082269397158285	0.8384962902945835	-1.164011874133083	0.6611921832041445	-0.28538892177064457	-0.20107177654442027	-0.6636086803584019	-0.45108555728151895	-0.35669609386623974	-0.0020521712565470186	-0.4302020775351227	-0.8889131713494623	0.6544970826933303	-2.057783570135471	-0.07149977520485706	1.4458904066974514	-1.509216408606298	0.2228930404089541	-0.45910733540145304	-0.15103964004068993	-0.7746101523580337	0.1690121590582745	0.7653942644988724	-0.2928569845615872	-0.4823189412723584	0.9470641566221354	0.13239785696951067	-0.2055895568838198	0.6517823806806554	-0.10509903160767232	-0.08904159811520196	-0.9151621611518675
-1.7679821566023854	0.7836969855946236	-1.5067645194906132	-2.8001155604962795	-1.2582898110303893	1.6222223609309678	-1.8189593354674587	-0.5210560829646118	-1.465203691195118	0.12417308056591084	-0.3836220697255003	-0.8738001458781258	0.8109530127716086	-0.5796600490275147	-1.6289196864321407	-0.18400574732397973	-0.10774450339087449	-1.480660207042949	-0.43054841485616335	0.5307979650681394	-2.065513047884955	0.03777434180151646	-1.1889471952343362	-0.7769913688943266	-0.5497018086446316	-0.8244506100083285	-0.6836546828423934	-0.2293820215166269	-1.1022253865096838	-0.6226161315613521	-0.8308289090140393	-1.9206867427978829	-1.666566608848807	0.5644301514768484	-1.0683033031140272	-0.47958476522982985	-0.601331712108206	-1.0366001459578666	-1.0516918922249365	-0.30417731227705086	-0.22417793133903463	-0.41440706175661174	-1.1164068392176054	-0.02044588912515741	-0.1092606343917871	-1.147532764795103	-0.7527017078100898	-0.9525114680228414	-1.0761399555278897	-1.3987913932691316
-0.6171038156488339	0.272679890464931	-0.29351807527884355	-2.6818273402075903	-0.8238191606980979	0.36491023662512323	-2.1024686049823575	-0.5112141255527061	-1.112899788631035	-0.08215001437434163	-0.33416309010109585	-0.9316789406207303	0.4120948471500603	-1.3157938546406134	-1.9713866947364855	0.06918508185410155	-0.2643507364854085	-2.09949628277946	-0.9585021357809224	-0.24736387396333526	-1.8951644278786706	-0.01173051271175008	-0.8239507604060767	-0.913598363237203	-0.19243804730172695	-0.9218387917690533	-0.6236428724594508	0.3572484219095759	-0.7529886959583998	0.0939482333057251	-1.655468566477832	-1.3737157019757529	-1.663277912811626	-1.0255265457924712	-0.20754742990370065	0.099804149401809	-0.4820957154650634	-1.2463210169149144	-0.6995968363236651	0.14153126884446213	-0.6963431647606487	0.2294404140430548	-0.7647903190412509	-0.49149726704230184	-0.07984046349801603	-1.3083763884422768	-1.2525912820235512	-1.460279241574271	-1.3528608391458847	-0.8726966667375162
0.41296776901415655	-0.6063799292374145	1.0185424992666245	-1.712389982736374	0.2777437871662968	-0.010601498288547392	-1.1228609640098663	0.06501698474660914	-0.09554326718435657	-0.15662602555820074	-0.017573953925199608	-0.2374701160415385	0.7157750613849934	-1.7759291162586321	-1.323392534928843	0.7756643727760093	0.2868837978830852	-1.7638657470978827	-0.3701968057305334	-1.252888878203365	-0.7319471558292524	0.31881903350404167	0.5896631484967866	-0.6907221340738345	0.5883104240229624	-0.4707731790357224	-0.5537951142381604	1.2584822127327429	0.3828210272378571	0.9999582210080409	-1.2445579432699663	-0.33360845518076326	-0.10705514269727405	-2.126647763955305	0.6247568355543517	1.5674023899078025	-0.7046862844072708	-0.7033450825487342	0.027376784941026813	1.3547030946528031	-0.30676562189813367	1.1255283304600145	0.23939047148420303	-0.09076723070810855	0.29872684239367947	-0.6842356587102287	-0.6312883124405058	-1.2074411981494235	-1.0783163601103525	0.001037802039942614
0.8105755827878994	-1.589315468419869	1.367359970106449	-1.1775295133078525	1.0944246814640521	0.7743502542694278	-0.13452472298120677	0.28345799266354826	0.5669368136240611	-0.2236580507000215	0.07905959932472599	0.9062567675880379	1.32857400821512	-1.1590227108965134	-0.522567599490022	1.554934248542868	0.8012909254914865	-1.0503047209700136	0.7112481573337315	-2.019168024127928	0.7954089093022422	0.14369089988499806	1.8082968984802754	-0.5376936988225545	1.6080411305373572	0.6065074122063651	-0.3325483935634274	1.8542426547546118	1.4583613276984015	1.4246682425189965	-0.03819488420842141	0.6823001591627161	1.3783871505426848	-2.1869265449481525	0.8084156750471866	2.5407884611384493	-1.1084834080790553	0.1181570545740859	0.8257793804894259	2.508071356321145	0.47081896039854493	1.4054756733008578	1.0802333262014872	0.7493921359652683	0.5881831233939873	0.11851525005996552	0.16830611356538092	-0.25237329061304986	-0.8172246332050268	0.24689788459414255
0.680401440731053	-2.264963673811291	0.7412256944454007	-1.4817323475558675	1.249051510418505	1.7737023963444125	-0.07988130480935636	-0.14140350290885806	0.2623966333988128	-0.2993540238852027	-0.21774604032548064	1.8019163195304784	1.4464947397975216	0.33573780829731287	-0.45089097347213175	2.038891436178742	0.6101111498640821	-0.5950445943668548	1.2965266352104674	-2.0998323154357985	1.894908880861741	-0.8205278903101525	1.9066025757931775	-0.7632166798166607	2.262321234125244	1.7935281253514233	0.30586688311110066	1.837930847585138	1.9161040086335959	1.1153938459014308	1.019820176448617	1.0280772459294605	1.4790589773428386	-1.5465257642195067	0.33281902522226486	2.1792558177825376	-1.08262100724297	0.6786770655726116	1.5490459454972056	2.977500089108403	1.0851122002984928	0.778778299385857	1.3756841943185565	1.3312462616302623	0.3439278880998059	0.516746134672084	0.1640171544189481	0.8458019836826558	-0.8551289388794576	-0.3127230340422788
0.3399662209387654	-2.2633874469559805	0.14677012903805545	-1.788544453662059	0.9898889909213118	1.8549815563537908	-0.5677204135355374	-0.7125388701511164	-0.5147754566616369	-0.39382352253101843	-0.6265448009530308	2.0014117485081426	0.7540095023094537	1.6583659199168885	-0.9778306850399704	2.1478883292492417	-0.25623454626291364	-0.49238325133621447	0.9907793359800876	-1.418855363586576	2.039514903339535	-1.7623165081599166	1.113417021095794	-1.2445461860971512	1.966642193856852	2.15124423735682	1.0660584583653405	1.201360585982248	1.85743381339545	0.510833210639198	1.2888067327452155	0.5752476942204116	0.4522278921722502	-0.8824962586966846	-0.09753905418364099	1.0143849057346044	-0.4822443980286782	0.7273579888370937	2.0196300101654803	2.795877073456155	1.5158344557834313	-0.19688381476772654	1.3700400370912538	1.387144165274495	-0.3622451798365765	0.4303000972143024	-0.6415756853708227	1.4359105686187597	-1.0080837961757716	-0.9613229124011478
0.04292288751716731	-1.5884671843529816	0.4201394727778655	-1.2597689486455574	0.6009361295175877	0.9049230490194403	-0.6087914009440555	-0.8670057456393732	-0.7305269165958659	-0.5736356346791732	-0.7985908708928547	1.5884331513662664	-0.28090272894620755	1.8663011609827804	-1.2672883950241076	2.004155062149458	-1.2382801506736816	-0.48197657811092426	0.2929247081634196	-0.380184416730834	1.255790129031453	-1.684979523368071	0.34111076475029806	-1.606953846906125	0.7469516332666092	1.173128606575204	1.1709019014339155	0.16132697798600926	1.661883174428551	0.18815709761380356	0.7835919019122362	-0.24564745578085234	-0.5029986781600503	-0.5384382007103704	0.11930308079792205	0.23285270252694706	0.08355477675943514	0.34308381440291275	1.9259258172828355	2.349525480204782	1.9962616818299532	-0.760386005323551	1.3699555101290637	1.1891197009811107	-0.9890945853655914	0.13559832248108325	-1.4103348621712248	1.319686045503569	-0.9986846476172245	-0.9985000235516529
-0.057287858470151685	-0.7007896159157633	1.267823924080776	-0.20177980805084256	0.06340846127731455	-0.07121315900834499	0.03270544712457106	-0.6361836260913779	-0.02252552127345791	-0.7680908325106173	-0.7012344276852079	0.9511711658006722	-0.9637213494067105	0.9056722007012463	-0.8928473104848887	1.7137753047018685	-1.8424886937397524	-0.47699004035141346	0.013645674080629328	0.43075807504968977	0.1224638365145058	-0.5819132500731411	0.1416357248434169	-1.6274514126366653	-0.6400260423187808	-0.5190540562357664	0.24345292894480708	-0.7894984986129994	1.4963443865078532	0.27162362493950815	-0.03593392242606269	-0.9365624277791129	-0.7031308454856567	-0.34072078636115505	0.7164837705059978	0.3756229342745351	-0.04287820668794289	-0.18254762753416576	1.134565539130568	1.8704783582588176	2.3608810784756606	-0.6696127830512398	1.300522165260515	1.0592036324122116	-1.0500420308687217	-0.16685918995635363	-1.4481797104225929	0.9061651429930562	-0.8042173656806647	-0.46082753078010713
0.03512990059069725	-0.14009135259499636	1.6377794003748944	0.3553156136504318	-0.6665547388296624	-0.051264223388791726	0.6505005539569821	-0.5129867417421512	0.8327258342210467	-0.6313903663298234	-0.5601217264845664	0.4148662176931218	-1.0584509825528214	-0.43968700675157557	-0.24236872283148944	1.2684923561469446	-1.9314566818117205	-0.6545796130997324	0.45349976411529624	0.6875312620825415	-0.603314423018311	0.5269047258526764	0.3038509122567029	-1.3620252588382198	-1.2887390422643061	-1.5878997199978528	-1.0960412664014225	-1.0465252587978784	1.2569416804868645	0.4998482801439207	-0.651634662677054	-1.2544283162815133	-0.48203552364596375	0.06621364061125289	0.8460408430063868	0.9190835603253662	-0.7865941470596542	-0.5040507024482174	0.004588860606243048	1.3198312330127513	2.0332413988546882	-0.22377217537123634	0.9084562729781598	0.9256801645747202	-0.521304033744393	-0.4818662753421498	-0.8311554788103551	0.7642904649237726	-0.5808481090930243	0.13542429502260034
0.07944297563107919	-0.025406667140909556	0.9529756984512062	0.0253792965159412	-1.3224285538761091	0.8949959157152519	0.6610540627218799	-0.7973337545048347	0.7545287582906637	0.15252594815117604	-0.5320994821595907	0.08282661493041794	-0.8466812655059907	-1.2329910156785446	0.21531501819438037	0.5851385210078959	-1.5440591688530156	-1.0476139973988472	1.125755881567743	0.4754773719178526	-0.5532048403050519	0.6899473784674368	0.35578286786650504	-0.9160677394610617	-0.9329284605953451	-1.2847692987765282	-1.749356482632738	-0.43400748217482527	0.810477876292668	0.6803201219707098	-0.7510274994476709	-1.0714515714108495	-0.42704426589095396	0.774095406081689	0.13756729845257323	1.0030580882171145	-1.4558584423338663	-0.43381537818807264	-0.8717777066514376	0.6243025277390893	0.7611252869427821	0.2061588390869823	0.19530387136239144	0.4457160160362567	0.24392574403462744	-0.8057692349207523	-0.10737269130328948	1.0025059832565277	-0.4119037260568601	0.5042851393301677
-0.22689802885792726	0.011562373645053178	-0.24035804289426205	-0.4399565002472568	-1.5250687072826075	1.6841852910578203	0.3714774628709479	-1.262210294242631	-0.4250839969602742	1.3533691136772157	-0.5653896507695004	-0.11208518888391762	-0.6413219356447496	-1.0552450143449719	0.653017574300317	-0.3868839776817847	-0.7111343933186837	-1.2933521679165347	1.2261406192957969	0.06674262483623174	-0.04402978655855973	-0.03993161566767832	0.18400221739104416	-0.2678789093440363	-0.1539689259725178	-0.2533147739022124	-1.2556332236235772	0.4377546403422245	0.13796250745645122	0.8210785980826054	-0.35046670060759805	-0.23714761764501505	-0.5800506314767739	1.4739655509544667	-0.7588047799779726	0.3062217005034073	-1.5540428048614614	-0.11171136793442661	-1.2958374946657665	-0.15313597840095586	-0.8669384547058999	0.4247440335833135	-0.5516618175449675	-0.483050710450515	0.8923940760873709	-1.0183961272116278	0.36108930528094263	1.1555940336369581	-0.2907553558160997	0.7763036903228904
-0.847678005777868	0.3614971238739873	-0.9220705002511205	-0.15092176892133624	-1.2682193378939974	1.384380877807961	0.4466191193206417	-1.4833292204561197	-1.7116255765431054	2.169607888623067	-0.5604829423887577	-0.3033739893496977	-0.44272202047675213	-0.20886471538638055	1.5271514776016673	-1.5099389988327092	0.39930542228464877	-0.9586615668159928	0.3842734375530885	-0.3435915197631148	0.24406435686060868	-0.7976674801958307	0.04996460283553195	0.5649783523801915	0.2375110021304778	0.17884747580579416	-0.23191860941729725	0.6478191261038394	-0.6795038480357669	0.8542649477848606	0.21141525722503676	1.1460339047905554	-0.5779574263367763	1.7286555905156713	-0.8534732074095102	-0.8244230122754787	-1.2421145250754113	0.09889739249280055	-1.6164845149761409	-0.8760523341558083	-1.8748440741091723	0.28470722881952587	-1.091404809239733	-1.4476410615763498	1.2990328296009608	-1.0744739506920873	0.6005836216185221	0.7411391716969127	-0.2851951950470744	1.0635102385775546
-1.2693459401632985	0.9620327875109529	-0.7296685158496894	0.7646897725818871	-0.9719853568035589	0.19279695696798352	0.9176874750520779	-1.327907003805924	-1.9327784460614066	1.9416547445663432	-0.527823476145145	-0.5808135295142157	-0.11400216092438599	0.5829854475916743	2.6460957734171977	-2.3505109012100287	1.2953062468744214	-0.04918496158546776	-0.9627814790515922	-0.6340333287364712	-0.036718659601793185	-0.8408270992100999	0.15504407415011506	1.2869233025533462	0.029913627163286046	-0.4888088419652246	0.3397174755174979	-0.04113228648919104	-1.43865175746208	0.5429103171596944	0.4899209890216063	2.414103240174991	-0.30921173168210625	1.3894919494072624	0.052044432010026	-1.8416512440201471	-0.9417438655134969	0.004845252859957274	-2.110271030232755	-1.4313052525726973	-1.8399081099730246	-0.31724675496874194	-1.389489162673532	-1.8264452872371664	1.4967271123563413	-1.1379250953254507	0.7118089463829869	-0.12220869370273928	-0.5027889494914459	1.17814616913157
-0.936703362346319	1.353737066711822	-0.2481048913714195	1.3467955274762424	-0.9610342224190983	-0.8139447310363268	1.1549069167996227	-0.9841923253667545	-0.8849972772009035	0.9037385757856541	-0.5152892445382729	-0.8657284278892011	0.26801047384393206	0.7413216358367152	3.059822973620844	-2.3474456543624695	1.3991864361208308	0.9561448975377366	-1.8915823254505866	-0.6168343505393816	-0.5478159185220265	-0.1454400498019994	0.3842474429941431	1.4703023699909887	-0.22445685726099304	-1.3649340336396023	0.11243215357375878	-0.8219169756332464	-1.7855191027309973	-0.14277758094138934	0.29823834118696646	2.6843281348438124	-0.08962903028091355	0.7589368302151943	1.1184866625722325	-2.3712266057938973	-0.7094653170304919	-0.13492171419178187	-2.3880364008518553	-1.709060751566827	-1.2066759889187286	-1.1162863007923478	-1.430691879148681	-1.367273126503863	1.516183583336611	-1.339540097862005	0.6236343717743549	-0.760551133942741	-0.8099653865043598	0.9469834762498525
0.14059448373701097	1.1883950242859869	-0.18727651379986182	1.0533149058444489	-1.0447309096686488	-0.8335935246422574	0.8149093986235189	-0.5953930300319371	0.5440493246542996	0.05863180533802162	-0.4658996349115834	-0.8898707419173479	0.4101116755975035	0.28807335429885644	2.114373233383466	-1.3027956153893248	0.61351798287289	1.5854225946815677	-1.7550418265051497	-0.11241673565918772	-0.6728209548459182	0.8006559067561374	0.47483391831156485	1.0286530316720308	0.10715619235472204	-1.255700252662936	-0.4563722923989069	-0.70076919063998	-1.4264919493895372	-0.7268883939518112	-0.1083761436823894	1.7342158148660443	-0.19275232122702932	0.3287539230338664	1.3858663784348926	-2.2360919591616617	-0.24648105626904038	0.14735586015911803	-1.7416273940668607	-1.5924836247595158	-0.6473930050364011	-1.384448763951032	-1.0923341225943335	-0.4311545509435845	1.3488174935495572	-1.4532813818114352	0.25293764205730784	-0.6440942134882074	-0.7590216899054247	0.5961784992236598
1.3174581860116057	0.5967537951261259	-0.4927727976055874	0.44621310058164354	-0.7781407407889523	-0.11129029452315811	0.38765817085141474	-0.08087711525873979	1.3100031674726451	0.18566124565572492	-0.26620675694386403	-0.41502900437954343	0.15098140534215218	-0.17157311657366248	0.39739330001380074	0.228813881440262	-0.4388333702793575	1.7615329335751817	-0.7488938063554119	0.7516989234658931	-0.2529694777866105	1.5221736718506107	0.2924709843266314	0.41825112546104887	0.9508704161211529	-0.12361124470866171	-0.8082164793472468	0.3192532985762718	-0.5179296957815035	-0.6218748454123454	-0.2822666277392909	0.40079338460556235	-0.4727551755394405	0.3392471293854272	0.7678495611121448	-1.4344246427284988	0.5177984654884991	0.9333915929300418	-0.13836941780717296	-1.085441130649628	-0.31842867160993427	-0.5556341377791799	-0.37416037832887533	0.3422111728086126	1.0080161426273395	-1.046167542677069	-0.24049200815516283	0.03499192861687228	-0.02804326507328628	0.5332619177753098
1.8966394149404506	0.0247747491529295	-0.4679535780550929	0.45989801684380927	-0.07444355759532789	0.46012720274377417	0.5323759778405238	0.5927554829467283	1.1563948728358888	1.0255420373686308	0.07005356085153179	0.44866144013253123	-0.3139069689955343	-0.009767120154960066	-0.7088480488240585	1.211092523695111	-0.9028746836716987	1.6673307046632369	0.2432886121721093	1.4488812166333855	0.21679960676876464	1.7896196829467075	-0.11021342386817815	0.20342814765231873	1.5217361037781014	0.8667735326804217	-0.8893426551832397	1.1589508524685725	0.27279592735065294	0.10964658839346923	-0.04751174052225151	-0.1705021816308798	-0.5781380299555536	0.599425314988662	0.007410023806201385	-0.25266065421207695	1.1356959992905418	1.6713575073557116	1.423128353725248	-0.42721409897544665	0.08503789631310509	0.9695773202215563	0.3580562889158219	0.5912287638857113	0.5574093689566388	-0.06203189736587421	-0.5296405957367938	0.5605135756659644	1.0491618064065356	0.758121441493595
1.720295277018485	-0.2166293484057491	0.25525474913007323	1.216690257988504	0.6406975051551551	0.3658156760839823	1.1050576136545103	1.113742669188805	0.6498700142275229	1.5569129494468052	0.3738681881005069	1.2135171737195445	-0.6253000795349964	0.7725442524828796	-0.462020956587568	1.000652415886101	-0.47993724441484054	1.376511789889552	0.44376739184667563	1.4609440999780476	0.1974937109039513	1.5495550793193646	-0.5896203037321548	0.4264612903539466	1.1428737994683074	0.7890902755830165	-0.9639093902830146	0.8772204114817729	0.32913844337618053	0.6299441255734092	0.34258588897902137	0.27058065064937137	-0.37777700186822327	0.737795267739997	-0.2465034799646151	0.753597588451005	1.1148701290467198	1.6831196717296102	1.829217903608064	0.03698411532406211	0.660976141879234	1.9465808308154524	0.6105638534201918	0.4559748937726268	0.08516014775436105	0.8979491701885061	-0.447131936224788	0.4343212705114809	1.6079614655764132	0.7698794418390166
1.1575898982047708	-0.1606673975532383	1.0873683219866366	1.8682381357385878	0.9320847708388645	-0.06890814854903109	1.253362599376226	1.0190402044319795	0.43884593037152747	1.076537894620309	0.5247317693747139	1.4284192015099444	-0.6201398394043504	1.4771516392951225	0.47820211353694364	-0.018300100411098735	0.3128336367133351	0.8075765296418216	-0.10501340004795609	0.8275726728195741	-0.20209020864463395	0.8940510418007626	-0.9553779424070047	0.557527192631011	0.007670926815237947	0.09599422563203718	-1.0401054095802011	-0.22139150602294885	-0.2416835484691099	0.19334856184945404	0.542857295061719	0.8159266159309126	-0.00827010624304452	0.5857978230792206	-0.09524143292408334	1.130102265703556	0.5694779001235859	0.937883011502137	1.05943106132513	0.14839279455766172	0.9851100748533788	1.5019627276540064	0.3130070140601195	0.2956097260941764	-0.31013034534991	1.0979960495494732	-0.13167264374331514	-0.17490243014904383	1.1025198493813615	0.21230397359727665
0.6251596051409486	0.009761868859893767	1.005597747122519	1.596032539617242	0.8424043106408092	-0.22910269862149868	0.5121419495904423	0.24899537764993507	0.6184589370624379	-0.09520813863741158	0.60431853387914	1.1395307635019754	-0.42854767185625964	1.3935228528244843	0.8440349178405583	-0.8029502876609173	0.6905481086664609	0.0401763559282716	-0.6312337247624736	0.16051849737056953	-0.3326769604392361	0.12609022026224964	-0.988481160830445	0.14311883693438418	-0.9590333875241329	0.014614117722736322	-0.7840299065189388	-0.925378975054911	-0.6715454348510431	-0.9211346966536021	0.5257421922902451	0.4709607081504111	0.4001041317133467	0.2689450697757333	-0.07722406766749022	0.9266882541551531	0.16958375728849207	0.17685194572842344	0.20886543379281652	0.03766694885241623	0.5979791840121438	0.15452557925667024	-0.04616783224312611	0.2572507394611779	-0.5294334933253728	0.4892453125145117	0.16140980386515308	-0.7281416940340346	-0.002973191590220263	-0.5741770016448564
0.2526074119540273	0.2289755533303689	-0.2926922820764392	0.5061102227750401	0.7393900937760772	-0.02634389081897187	-0.5577687437496625	-0.614168726173299	0.8021043740783561	-1.0140200118524512	0.7552779458735067	0.8379192529225198	-0.25194554064249086	0.5716183354376515	0.15480805138684692	-0.7246263260868351	0.3586463557572725	-0.5266971640107243	-0.48500977032707315	-0.00759711400715228	0.1611109362695185	-0.34760842747329257	-0.5862157898667106	-0.6105151703197975	-1.0108770947671557	0.930303006610873	-0.06817851341352452	-0.5198510649712448	-0.39841345541282297	-1.5794849381724334	0.540668266982109	-0.6379709874919008	0.8096782574795454	-0.044120190729455035	-0.39969419011041873	0.6148035784566402	0.3896374348113205	0.14303576547663305	0.227961232716461	-0.1064811678971231	-0.34628745576048264	-0.6596132855055782	0.007267932415497446	0.17003377809412845	-0.5469242733983319	-0.16158949392461142	0.2872030067386299	-0.9262321327452251	-0.5795392077999728	-0.9107208408313371
-0.030318230212514095	0.549104470478913	-1.8922418590724543	-0.5843553956458373	0.7834714185552706	0.013581353178335729	-1.0645644797846006	-0.8030550578101792	0.6583831542221392	-1.1101067897495334	0.9155512604822293	0.887014973570991	-0.14949817239875854	-0.18440465406642098	-0.8793543698990244	-0.18156965257405014	-0.30373464449259324	-0.508580742848509	0.12988656616508262	0.16541067915589044	0.7931582804720758	-0.3504598477451079	0.053755584736804786	-1.050328360769845	-0.296597024848994	1.80070530480482	0.6238415103134868	0.41846825072211796	0.24118779549998706	-0.9860073673273504	0.6855198775832892	-1.3525794612461246	1.0702371416919314	-0.36701098386976416	-0.6997938373424359	0.547331161737566	0.9698324436353852	0.7329745460138651	0.8716359786394802	-0.3002516166252758	-1.1397388352593452	-0.16096623343014635	0.3157214534793632	-0.15875811687648983	-0.5004355810355559	-0.07004784494686833	0.20289891071335084	-0.8988980726341044	0.027096593849958925	-0.6646643683971513
-0.2779565216346452	0.9448803847330453	-2.428288863214369	-1.055756956233716	0.774180091447254	-0.5444682694299426	-0.900391493920074	-0.08630213569377009	0.25317523409190845	-0.6811125419912537	0.8153060173431571	1.0827747101913596	-0.06512956188147381	-0.1605951860922056	-1.278801583080955	-0.046909456709238545	-0.7362129855273567	-0.0033641525547329558	0.37382968662712884	0.021806326668553762	0.7163485845454518	-0.12101418898535338	0.5103100533977836	-0.847385184712809	0.35478494096447893	1.397134830437171	0.6026097785811224	0.7683107406993037	0.3916060417447862	0.43376006553852486	0.6839951598145755	-0.8066943358865684	0.8874049717342477	-0.7945433762285394	-0.5621920454886804	0.5942269280513665	1.2575830599116906	1.063465897637694	1.1127557326669577	-0.6935629475507431	-1.2547198889942912	0.9016018219436762	0.25843981338678274	-0.6252602179257611	-0.6265692151832045	0.7333830545031632	-0.13652309373338997	-0.839315861337804	1.2785792856097256	-0.4838050404966967
-0.4977867201780268	1.2364370950710224	-1.3693330547543348	-0.9665385642602569	0.5657941920649396	-1.4312884134031802	-0.7842557648511955	1.0115158307230556	-0.1057580210100511	-0.42766445246197143	0.308356203339308	0.9047523773147608	0.03996831085790502	0.49550835772591756	-0.849264319519656	-0.5941973394310703	-0.7430272956123563	0.42429713145424397	-0.2420089893465462	-0.7505643361318125	-0.2595237979796803	-0.04558572290826595	0.5266121187923362	-0.3754950478155424	0.30591649734832665	-0.11432979268655613	-0.18253024604289214	0.21890958059047183	-0.24952273580086867	1.4786711881604926	0.22514853806594748	0.5360305403422098	0.20974023701049904	-1.2325959221301461	-0.07559612352069188	0.40232500909261587	0.9994510699978887	0.4444996916193003	0.4662791908055918	-1.2475771521517018	-0.8680171089302495	1.1472015166032437	-0.4277036560924931	-0.878638742243021	-1.0004676057068216	1.4967609190311966	-0.6998749666879579	-0.6523942225375577	1.9793279148940786	-0.9743028220268837
-0.7042626399146998	1.235810950524614	0.49526939034236933	-0.7115946466482497	0.41133238639368563	-1.888243176071613	-1.1785204638906708	1.7118584553939638	-0.23051161353138933	-0.6462378036751549	-0.3451210584974663	0.19392889219099066	0.1795401363977224	0.9517607837357236	-0.19871630474759067	-1.1743272115928358	-0.5199992961197129	0.30850263113730664	-1.1892689599813726	-1.59378775927796	-1.310562699016567	-0.20839155193779405	0.3049363281797956	-0.21645534130475788	-0.2977691928879034	-1.212522258853423	-0.8862584067840873	-0.40634698416207105	-0.9728166266041182	1.4219951025999276	-0.5216138944573464	1.328806235776164	-0.45744385918268116	-1.3589432553328518	0.26648969707088677	-0.061650010666320795	0.6065788859470062	-0.8038574262573398	-0.4340522706495566	-1.6127452265614948	-0.5646889927356784	0.19008765238469008	-1.2003868292817879	-0.6908193702602796	-1.3419481681451209	1.6193008444918764	-1.1945585473672606	-0.10359993883494871	1.5151141794026315	-1.8213158937532106
-0.8433333365393461	0.9094410986993015	1.8342876361649565	-0.49228307739966093	0.6717096848131049	-1.4494061918873045	-1.556947669413705	1.6544351097573944	-0.18669961833895027	-0.9735472618954112	-0.6201229790991286	-0.5672365090524134	0.4169887610540185	0.6165272861676782	0.10113581251076464	-1.0204907526520821	-0.26752205314064353	-0.2166768677043784	-1.389619827703741	-1.5556283742624528	-1.3810181304397757	-0.31951875570309873	0.30846757327068675	-0.40444663755702487	-0.7795755409631278	-0.6951485459267475	-0.5372853062635222	-0.21004497656032844	-0.8470844872215317	0.6432194137473763	-0.9048032787522744	0.7586927404131905	-0.41000109515478195	-0.919104578378147	0.1549574123854283	-0.3957124939306775	0.5988582870827399	-1.617463696211539	-0.677191169301499	-1.4300904917502462	-0.6192262720143751	-0.9416930590340299	-1.262866389429365	-0.21817958481404282	-1.1981187615315145	1.24561038682596	-1.1428714083256974	0.7527815151935641	0.44629996871669975	-2.0244163521988714
-0.7255042193490044	0.3655624406988357	1.9818860745403886	-0.2535701831007721	1.230860174267725	-0.4013824800807255	-1.0591284108562191	1.0721446510931432	-0.12807155351006544	-0.876953022189464	-0.19040263188436818	-0.7554484404923834	0.8005516670659076	-0.2518085780117257	0.09626976018002822	-0.19403681494219743	0.05336703602997758	-0.5543937862228726	-0.38089358625209235	-0.30414120555375473	-0.2680294683540556	-0.124907040348436	0.7344399884876909	-0.3687095854518947	-0.6652919740085436	0.9663094858449743	0.9079049650712937	0.6484600668680476	0.14398835565835574	0.02150091983661401	-0.42552632657876355	-0.6494787926160966	0.46938083039817075	-0.02069108096503523	-0.19806838477113772	-0.2401274089213218	0.9536472399247778	-1.2705599494098871	-0.21167614780232713	-0.7291865992579036	-0.7217482686505744	-1.0790919659524236	-0.48628753215089976	0.15070401030280225	-0.4240888831736251	0.9306752777995781	-0.3094921783802102	1.470238745090621	-0.16707226648239315	-1.0468510583646116
-0.25600204980228936	-0.2579437709162046	1.3562607442845704	0.033468699563652886	1.4428982982204521	0.53430959375113	0.2877561187659968	0.4060865014235913	-0.11385069956975116	-0.2880735277741321	0.7479896863773908	-0.322236817212977	1.1645576387230805	-0.9209387146293169	0.17285232858248006	0.47395226337385915	0.5371955661634479	-0.2829530910357566	1.0874921635470793	1.4311862869234242	1.171275480284892	0.2341579613734689	1.2571887271596869	0.32332361162140005	-0.10632193655654393	2.138269602434628	2.3727995936353534	1.101373587399546	1.0077222464856106	-0.06861884163636538	0.6469378626683134	-1.656702724154232	1.4382229746344408	0.9146346910442045	-0.35074942698061523	0.24734641913891173	1.158032068102482	-0.11598030503760298	0.15848239337443526	0.055217696060739535	-0.42688761350863297	-0.31240256408457534	0.4308696120321404	0.18340809554655113	0.5348861940570473	0.8896091841957987	0.9531126546942051	1.6061866131524936	0.08632797191929144	0.5066376672489838
0.2101550279064841	-0.8327940569220736	0.7842177396732097	0.2604957227908465	0.7958349225044312	0.8636549131149399	1.4052769233806908	-0.12625894281155509	-0.12876574726547577	0.28555921047789645	1.5901873130538184	0.13044085805012728	1.114616353202771	-1.03608469177187	0.4340239851185726	0.3512242013696803	1.029656369073917	0.3841518785382311	1.7271357398471168	2.4851186461920256	1.8594262630415872	0.39541170735084075	1.3521981431964722	1.3263459184902784	0.3607179111849277	1.7413256604253178	2.6070170147125373	0.3966916099575817	0.8487383997598658	0.022592797166518085	1.3899532109237915	-1.5684047677566686	1.583376698884146	1.4649510691096639	-0.153132319687544	0.5168385996953812	0.8476839874891158	0.7768889346484779	-0.1514854841523745	0.47947705729164325	0.2539157503509969	0.16772503761165022	0.7709412768755309	-0.017447871433045218	0.9467714505989746	0.7888772967733129	1.8961821281169149	1.142295533516633	0.6236609939734706	1.5186788711263475
-0.006958892040749054	-1.2194534507634371	0.588383576344339	0.34611308527046636	-0.4733219362940032	0.61812993085584	1.3555848289973806	-0.5671003298585856	-0.20478702031178223	0.23963726412738276	1.736229196958062	0.021550463091225453	0.3884946589747814	-0.9090067719686061	0.5526755749530678	-0.30345440794292083	1.1694289611224151	0.7832362569348447	0.9700631660476	2.278524592800032	1.4312924193263221	0.2622040540267298	0.8337453779280202	1.788107991273844	0.36163236562117407	0.21514534316896639	1.35379904067955	-1.0327872057400294	-0.12645837208237762	-0.11252390882303569	1.0339378284845944	-0.7608753886750097	0.7620809539039108	1.440004930072731	0.12898839595536377	0.21482261474338232	0.20901586038807252	0.6570414911740944	-0.7733222157885788	0.46049371095895064	0.8022715407914788	-0.4455482639465896	0.5745391275295451	-0.21608062793921143	0.4593580348525454	0.26698976187423396	1.9718839248538427	0.4412405781275531	0.6346683340690168	1.5279993349850678
-1.1427379077167186	-1.32407371023242	0.4396917442901563	0.3291546957919222	-1.5693500486171335	0.12446170812969135	0.44111196620107096	-0.9437281663855495	-0.4108322119160115	-0.5430386873221795	0.9709779330842367	-0.564750044203565	-0.721658450170693	-0.9582473766049437	0.21111306591789808	-0.7180914160087518	0.7918844388280045	0.435879168348408	-0.50303780792464	1.199196333916025	0.360078678296955	0.14893886839024384	0.01486977491277497	1.2526450592119671	-0.019736934928964698	-1.1643581446842677	-0.4129207391068957	-2.0013117056723555	-0.8846739748392625	-0.34256985932428663	-0.29813417334088044	-0.07504062039033457	-0.26615146710924814	0.8818052132165306	0.1956338789592607	-0.4380662578741723	-0.31112127776874615	-0.2706095993778563	-0.8906832600733481	0.2555812884492773	0.7077430141914237	-1.5760700193310164	0.44730334310394204	-0.323395764926467	-0.5307913465640554	-0.5450725664822961	1.2393332040656937	-0.13956187026952932	0.01555942316994736	1.0536694851137636
-2.3790947088828096	-1.202460759069451	0.010360546763658485	0.23731361260515438	-1.9135123894029245	-0.3319403246627625	-0.14529330060369383	-1.09604788774702	-0.6925544261475405	-1.5240469836047645	-0.38871251854243444	-0.9860348342140225	-1.4309115935431953	-1.0813568735941517	-0.46959392259536376	-0.51287523984844	0.2176359158107443	-0.4609900260531699	-1.4725779790982818	0.08319512721966035	-0.6149509985464906	0.3652764194918684	-0.6201185903387032	0.1673785834979296	-0.37965065664359066	-1.590770556068746	-1.388187675940979	-1.7578880297771666	-0.7482963873813433	-0.2043373455080839	-1.6153843584690086	0.08703947823498506	-0.6422079132353595	0.00041594550890744665	0.11504412380366293	-0.8688745327599174	-0.5442930145289817	-1.1501594104741777	-0.2693987392563384	0.1589181245787283	-0.017625308848750503	-1.9083412983257	0.6952370906692855	-0.3842494946232581	-1.2019373998456018	-1.1435039933855689	0.22440120565141788	-0.46636045218919125	-0.5865643718931319	0.8012637287490405
-2.354940546106794	-0.9997318855144329	-0.46808217465069474	0.012444899242740018	-1.593504860915748	-0.589522850461773	0.3091216642641174	-0.8268493480692399	-0.8033534018612927	-1.8923639645896295	-1.614409105980411	-0.7378615496779841	-1.1017811423690809	-0.7879491909028683	-1.00335353157939	-0.0072004749639514925	0.02184531142414572	-1.1200238675757836	-1.3188429789496479	-0.5262397140112371	-1.00470964062326	0.760978969402597	-0.8032773702629843	-0.5643496514000053	-0.3355997942284581	-1.1917892927390976	-1.0683557761884004	-0.6481132528227335	-0.06278847952449763	0.43615647288472825	-1.8328783515282847	-0.004000465675148928	-0.2182961655694143	-0.8302836693641308	0.2671703178867524	-0.6858484781636602	-0.6875226081219749	-1.2804081564250256	0.4980386540517802	0.2723433023625611	-0.810728328142689	-0.8567679504313702	0.9180327414837065	-0.33569359869134086	-1.0148800506823599	-1.1832933816932292	-0.5153101008728215	-0.4994601044361448	-0.5945352596773554	0.8380168872604173
-0.5598673685311562	-0.7013909214797787	-0.4606968572652127	-0.31172278186949165	-1.0491999477988792	-0.5476747649732622	1.2760263976386201	-0.1842618503725631	-0.5027017152838361	-1.2073882973597123	-1.9479049972071407	0.05230509371808486	0.12299672581424673	0.07967133096324161	-0.9906787797175167	0.3511015287916322	0.4530340730123063	-0.7773548637219385	-0.4252732066356925	-0.6184093735803471	-0.6553026031181022	0.8262945493258245	-0.5626628142690123	-0.4606913540813762	0.20846175461051156	-0.48552166419018655	-0.05503665292959524	0.32930865657097125	0.36162760341366684	1.1337101478131573	-0.6494562582015181	0.09142047909216737	0.4431128292629817	-1.1694528667786437	0.8796082283320209	0.013654059697344916	-0.897677338930538	-0.6133640469274472	0.7497866240689726	0.5101150759139644	-0.9929107712258742	0.8260731774766679	0.5687640243230425	0.04233710031084702	-0.12855607829599403	-0.7409680696533628	-0.6743038201643493	-0.17273183549283352	-0.18923221505800822	0.7160874303272272
1.8712787322761921	-0.041238973317157215	0.12440187591539278	-0.47329626242878936	-0.5197016698420314	-0.22553640054450363	1.642372024617345	0.4672838939097117	0.14534895689393607	0.19130195699951721	-1.1316910937931162	0.799548570267743	1.3702976445932538	0.9783108281185361	-0.4777543967622446	0.5911628691065743	1.0989655596614998	0.6109691854992504	0.4146813382776836	-0.4454074345633693	0.306441521991282	0.24648083578056867	-0.08791014750499487	0.1672980818368587	0.9784883516263894	0.184132286192026	0.651431220875526	0.4839699718703049	0.23677581391539815	1.2876954492837658	1.1578208805100745	0.4327710596313389	0.6954571528573692	-0.8312534046923594	1.6537384133389326	0.754779313031855	-1.0054021470745207	0.3755307535391975	0.47440861199622497	0.7158553279397459	-0.28897159464795413	1.8514977597648716	-0.25600842682334635	0.8041980449371767	0.8115029410528681	-0.10292351831889561	-0.24187144343828568	0.4167291614842365	-0.08254144905871125	0.21190759332426637
3.050959407204854	1.139900726930453	0.6645027955654265	-0.237085433414425	0.027970786336319657	0.11468746320900372	0.9011501186663713	0.7029867822449258	0.7362585457633477	1.3700153535250714	0.27444716708756184	0.994858525440046	1.7669873900638875	1.157683495002174	0.06936518464160059	1.056828259089768	1.1946835703974041	2.152029803258099	0.8003218858486381	-0.23507914269056995	1.397535271910194	-0.7513619246216844	0.34487795382088515	0.6362344309432597	1.446506418834915	0.6065144674013361	0.583236445270596	-0.042192094933368604	0.0001824615159296759	0.6795258194589809	2.250265600672661	0.6661271659710851	0.29351253609005273	-0.1625099550451925	1.9019548289882158	1.0155360445749817	-0.7529484282480454	1.126387357210255	0.14524345041903275	0.7629695275134405	0.9444915564119711	1.573284074925594	-0.8093467053616644	1.5391080985385077	1.2240638159915473	0.49343736807750255	0.49922649202089375	0.7929966512657102	-0.6658556586592689	-0.37527373385494345
2.1578443169226413	2.389744256307104	0.44148017108239324	0.20512026472991926	0.526706918833127	0.08399123606870813	-0.4641959502856236	0.3984647040584077	0.8712420732626789	1.510286357992492	1.198053003205202	0.5219000668726229	1.142513975431968	0.45635282872567645	0.12445511250074187	1.752746838452161	0.32945249633334456	2.5772387060629116	0.8986260856929604	-0.14992631332101045	1.844995398801288	-1.638867476938835	0.3962310296131953	0.5442694750970662	1.1533517477389548	0.49902857846415	0.0690653216581333	-0.5527035184994542	0.11680508180590776	-0.44605818910991196	1.7076197627031993	0.4214054730661803	-0.5977130948126101	0.17080736423372486	1.129015018322958	0.5373691561168182	-0.21471261885440082	1.3030426917666031	0.051977537450391825	0.6433175076997242	1.9424302894378995	0.34287773311674924	-0.4880682753461776	1.6077156004436346	0.9625562872420561	0.830330491656805	1.0079878217295875	0.3707669067652156	-1.5047657970911512	-0.6834179911187914
0.2411268314940577	2.7132815377060195	-0.5296056507720817	0.3153023936376121	0.6551651971287379	-0.44696774045412874	-1.6104601134549414	-0.14623519147539485	0.5560276283010819	0.5903146121775207	0.9079569579617338	-0.3963777951777996	0.0511682126923291	-0.5297350800185628	-0.45618308686707293	2.1345632879811465	-1.1117458619033886	1.2758578874309647	0.9902220255351963	-0.30001576014693265	1.1242945807222895	-2.074098171385198	-0.1542437485672423	0.009458537255930002	0.10514665278003817	-0.2643665134134706	-0.28954050373683393	-0.4919365381136682	0.4723391098398016	-1.67031646590924	-0.230363477612353	-0.3168787147957479	-1.5753989031727575	-0.15576250485155427	-0.4492924049051232	-0.48703461894692324	0.20139459526856074	0.8570463360524002	0.064386488882742	0.5194514794606514	2.089529270867935	-1.0127587358768069	0.5210426654748829	0.8050518294344136	0.2863090621119625	0.631995988911121	0.7815470931387478	-0.8760653569638986	-1.7323192296142809	-0.7531542150342839
-0.9070613945004065	1.438157157378555	-1.4552247807397856	-0.15044611684920597	0.20698166864259615	-1.1100399285430593	-2.0723394413686007	-0.4647766770915954	0.1989982543622027	-0.585147150556605	-0.30272401010201166	-1.3597146666522861	-0.8091438809840371	-1.0749961188953594	-1.2279032495485602	1.6751695189707916	-2.212425924512606	-1.055304605720866	1.0452850999654493	-0.6251609983833071	-0.4008051851157475	-2.0734418949334255	-1.1186845464681372	-0.5709522444844425	-1.0926593473691457	-1.2628980455418009	-0.2594876220691992	0.06683561892790682	0.5994698594560078	-2.6134219748229883	-2.271135278642435	-1.172631188451471	-2.1090947311732555	-0.7141080700325841	-1.9607750625172027	-1.4470442862425785	0.20534837152415256	-0.013177132146020145	0.0016420793049243972	0.6033766533350032	1.4169128590396933	-1.8021208420528452	1.4493503486690413	-0.30294432556725026	-0.39409879897195077	-0.20435222509715212	-0.13729843537573946	-2.132736598436983	-0.9208861593721781	-0.8334190096367096
-0.5777663696485635	-0.914318146476018	-1.6051494078045043	-0.7130072157869046	-0.5160184573080303	-1.3205157846460682	-1.8892036859674606	-0.360655431843906	0.16378232294889492	-1.0887093431717074	-1.3391165857703462	-1.9051005377994432	-1.1391753402877636	-0.9967504888543122	-1.4413409239330504	0.5062984444580263	-2.279958511762737	-2.864802561868278	0.7947248544628883	-0.8327886143780935	-1.5826864317035476	-1.7957931889813221	-1.8966510818949587	-0.8573079749089222	-1.6157535339501996	-1.7198435576723567	-0.06302319617060517	0.5061577997264765	0.32462563529274396	-2.948228009810957	-3.042067760548768	-1.6485609951512397	-1.7699529692415976	-0.7418602249853479	-2.543039006980969	-1.6759825587029369	-0.05954798483759515	-0.9287356648033831	-0.08783730334271657	0.8607386911252346	0.574631382439972	-1.7030022708049877	1.6725161277156095	-0.887545810353822	-0.748064290582608	-1.2742735197838553	-0.9990305325021687	-2.395104121760506	0.4515405595942493	-0.8978291008603823
0.3241314044641987	-2.821585469036776	-1.0942005520129872	-0.6288624249047984	-0.8967479962070539	-0.8572601628664185	-1.3261065783555865	-0.11035691234676286	0.3512011463838248	-0.6679845648180968	-1.3191427297030374	-1.7066690655104801	-1.077526525855298	-0.6500564318572783	-0.719109646213771	-0.6674504152541068	-1.4168354945249588	-3.0509218209681586	0.11229597326656221	-0.6463857798757859	-1.5239261888919695	-1.342974609693205	-1.9440268575677935	-0.7329507255567749	-1.0975253262963025	-1.2774846485012668	0.05183074782836549	0.24648693428034218	-0.062416363044779856	-2.48120461307504	-2.188346696835246	-1.4812572445930685	-0.6679205281436925	-0.02816239744913715	-2.071784569628697	-0.9955844865869132	-0.2580694275404882	-1.4770907961131097	-0.1649690391619791	0.870404799988901	0.2090639444973723	-0.8236573650777504	1.1224221707408026	-0.7439195810641697	-0.6519656402754976	-1.810737464534017	-0.9633976653671726	-1.5116666771544172	1.3749887585438474	-0.6789439694288668
0.5067586388715304	-3.0539038682337685	-0.7077577142791959	0.19847913022900016	-0.6323532857293533	-0.11109722217122112	-0.701158645883705	-0.18563009211280865	0.3031443196782801	0.13588105532148517	-0.39544195371651125	-0.8883788590019888	-0.881948235531198	-0.3854249141082815	0.458336026186878	-1.2598943881095594	-0.3957597927972892	-1.9116372850320622	-0.7697768105999702	-0.18487154520027263	-0.5401130500747041	-0.8185314906646939	-1.2957412592645083	-0.33224436545937036	0.011947362067279456	-0.4299191732876169	0.13798351718846388	-0.6381560487574773	-0.2683615063817084	-1.390716257327159	-0.6254265963619098	-0.8261980156713117	0.38511970700975157	0.7566222134431427	-1.248650460556315	0.039762117835472226	-0.33810204995606297	-1.4389275826948338	-0.46814343280496584	0.17333671011612636	0.3080297661611089	0.23657989700975737	0.10673035443950504	-0.5216143583443561	-0.23273722816712009	-1.3851687039794378	-0.02587160536823085	-0.43825551389109535	1.146665462881214	-0.21319626250591148
-0.24633723911415972	-1.8112612629458993	-0.9817182017619347	0.9995136381753873	-0.0440062275098305	0.30147460845443436	-0.33428462351294563	-0.7091012544838992	-0.24605152125916965	0.6305395782541063	0.4616825099092363	-0.10224737789598981	-0.6962406237265581	-0.1973250080248548	1.0748200356648066	-1.2576951180653275	0.04245960377443584	-0.7354777992152168	-1.4025915083712293	0.03148329640909156	0.11234286597798059	-0.4111242476825417	-0.5328250958412539	0.013833872428599051	0.8039872600421634	0.022240742950022742	0.36009237628198176	-1.3514223156529022	-0.36583661902027415	-0.2738774855409838	0.33180266293607297	-0.11321084094125068	0.49294563840155825	0.7578187869986398	-0.8901322361669276	0.5643630975242871	-0.5866925511212849	-0.9387315820298611	-1.2010120041390753	-1.1073696035821043	0.24333335751659416	0.6239701083901105	-1.010831871722639	-0.9287799350518964	0.1960127711466595	-0.4260021097731613	0.814088960641497	-0.2780537370934305	-0.0683726396786543	-0.018904278855093
-1.009041384834935	-0.45940218416013473	-1.5966010512448179	0.9950400097039077	0.3170422522638024	0.1510748161944717	-0.33776243554454843	-1.2000887458207978	-0.9829312146014691	0.6513203690810627	0.4799073368010322	-0.06192828534191194	-0.5769201713320915	0.06857007914039692	0.5761104807500363	-0.9794996886380909	-0.1696029606830196	-0.4098568706245673	-1.4197324671300176	-0.3994387397453906	-0.40587333162253036	-0.22868511836097108	-0.18446832931525117	-0.008653907897694038	0.6868751324892269	-0.11419536585730364	0.5918237519797256	-1.0473087817762072	-0.5457602226784087	0.2803039353630232	0.1609789793948113	0.3381867583064992	-0.34171192327065436	-0.08911322419850337	-1.0793677995639193	0.1968171944544598	-1.1587933583121046	-0.3650114817015295	-1.9649676825739546	-2.099693981031847	-0.44530659469979317	-0.061012089331560104	-1.8617359716361281	-1.7751388215056743	0.33087530032702267	0.1527637037251632	0.5390038344779602	-1.0786488374951433	-1.3856632136822684	-0.454231409018522
-0.9144221648262847	-0.10275147388227555	-1.7445224974141964	0.32730112036179515	0.2816964322721238	-0.21763093783252085	-0.3847078621718218	-0.9664448871768945	-1.2686353256688827	0.5542254927344907	-0.18119075055262726	-0.8432772796862635	-0.5719067588420678	0.34013832146542067	-0.4549412584696668	-0.5899059243632516	-0.4206236723043156	-0.5476382008392833	-0.7399514600152247	-1.2441211854290768	-1.5532552296561957	-0.07115122903751092	-0.24369409118004823	-0.36807677806036504	-0.15496489066738484	-0.28252136982099135	0.42225068604833654	0.29660234850977685	-0.6588512660604786	0.2511719910102202	-0.5073812352559374	0.5847273042153623	-1.0313258907009093	-0.9498800598832181	-1.0834247648667243	-0.5778918368942878	-1.69688618554016	-0.10146900539732231	-1.8722288404853626	-1.8712380303660763	-1.3784676857056073	-1.1813400590352743	-2.0399178083099074	-2.032336487353093	0.10091515127180904	-0.09142666722791269	-0.7196716437640379	-1.7438208645592181	-1.8837670873681813	-1.0379691780356424
-0.09117307075111028	-0.5376159262559499	-0.9970831002124887	-0.12322839640074144	0.16840205338534936	-0.2780699356487933	0.06138675764758583	0.15983141925394373	-0.7982146779555325	0.6307740030043214	-0.7030834545533381	-1.7128612247511361	-0.6536781635728345	0.3391769438026615	-0.8047061085825509	-0.040485275878217424	-0.044823870550689704	-0.11731020915494918	0.39018517678293496	-1.759741377583524	-1.9796248023292307	0.4338511010025587	-0.33754837224330136	-0.5873506476423065	-1.0161203344293617	0.024359073936490627	-0.32375774577975475	1.7112101711124172	-0.28994533020758484	0.2051277399654624	-0.6667608432324739	0.8956236644122579	-0.49835691819592187	-0.9970036104940547	-0.2028632284776614	-0.8791913702324118	-1.6078094391712938	-0.273976477348874	-0.505925890923116	-0.3972204147286093	-1.632172754301601	-1.4567065874896137	-1.3431115974606374	-0.9726048817515438	-0.2794997519932045	-0.6640943398436063	-1.7019047903785736	-1.2204014685454891	-1.269368391108712	-0.7986237940656709
0.6553940084014855	-0.6990476611161981	0.29986714013615884	0.14797187171075915	0.32042161256991286	0.17398471019842074	1.0781872743066958	1.4990821589894272	0.05762414473252569	0.7261495117035414	-0.49809820231019114	-1.7927847897944968	-0.6252975699242429	-0.016912051466079388	0.07924831126041722	0.5757595591289861	1.002730885079677	1.155539445794027	1.4762583273441967	-1.4081504811241683	-1.0317244594847275	1.3486244627512838	-0.26449819756245796	-0.1549113288207833	-1.3080447008815619	0.5753063940996042	-1.1866172475115775	2.083352204523869	0.6363486496782772	0.6403053445119701	0.026992226917249996	1.3089433576466265	1.0329100512892366	-0.2715873481493502	1.3185201560159967	-0.29246021623239754	-0.7494101717062516	-0.6839598857324134	1.3556641536308869	1.2567653739006193	-0.7794850443983607	-0.2132621899796555	-0.12961055045705275	0.8696553951217678	-0.4894724808589948	-0.7259826704945533	-1.3365485094847773	0.33614039478185537	-0.04390108677984754	0.5453048465216733
0.8058813189157151	-0.0035928090831964733	1.431058333087895	0.6283232405955633	0.688178926099389	0.9017083643228939	1.9696316483432057	2.0405183588724536	0.6251481551017614	0.5341689260607627	0.2646554935385757	-0.9146052189378338	-0.2414474028992198	-0.38349457617355076	1.4183102299986254	0.8707150323896465	2.0431955202296366	2.296099396001055	1.9823057561189494	-0.39628402778875893	0.5163602577971896	2.178806064704215	-0.1717331693767673	0.8459164287612083	-0.9432370407151967	0.7167167758226389	-1.4122752307806705	1.2272371441646124	1.52542387982614	1.3676498473474163	1.0354167481790133	1.4555869399880914	2.1135710664594565	0.4788355200871145	2.3678902346778163	0.7662353427829656	0.2918095714131063	-0.9470878877948692	2.29870321417958	1.8606481506927595	0.5022527264648431	1.7891998220296863	0.7709802791838006	2.082861535431344	-0.34686430823503467	-0.0642690460480825	0.07368709458918736	1.7183723700650362	0.919078136224429	2.006445083374983
0.5165907171018576	0.9959146325697769	1.9337961883243522	0.46307385929337924	0.9239664684579862	1.4962193878402328	1.8918939511801434	1.3605260955828344	0.6090662028222891	0.1352735450373162	0.9510057099902066	0.2712027512756735	0.4901659475585289	-0.28495426522242956	1.8997597487808642	0.5240086566666793	2.244822130463866	2.145174795173167	1.6342701779958848	0.5509542348388395	1.325354548812114	2.285467841534435	-0.18549479094461246	1.6117827030075091	-0.22323824292893782	0.24674151679403772	-0.775025851253931	0.031157620734371727	1.5997824744056193	1.689634008286465	1.6281065300882247	0.959020216644744	1.6102765852329564	0.6993802385722253	2.045005745705507	1.5077639425921885	0.7356500685457731	-0.7466475041005666	1.6701051403726863	1.144336037318195	1.0505770795344587	2.9925718816850453	0.7356334613435619	1.7819822354206465	0.09050604438742316	0.6926718755707011	1.1629731656297855	1.9573622385277742	1.0499896016318742	2.242627159339124
0.17771952593981388	1.335828453772784	1.7813493247685719	-0.4014949180867719	0.7800291481589241	1.672623714223619	0.8324537974035331	0.026028015371983942	0.32285646777162275	-0.0035459477065663066	1.109558129844002	1.0341949152543854	1.1739730579877055	0.3650235774699445	1.1188383800135357	-0.27453896845095443	1.3552504888860524	0.7545270563531377	0.6313380064290853	0.9140122521879059	0.9175862709712611	1.570319500586228	-0.09373135758031034	1.3121714082856997	0.47491653128881955	-0.3223850662705814	0.07255905116181609	-0.5079758088772406	0.7125892699804799	1.224212461703837	1.5833943250251967	-0.0005158791905437245	0.00458220586344206	0.5224282286985479	0.6227141567980702	1.4951983186466364	0.41357720899466593	-0.07005236257040694	0.24729174877225885	-0.056733617527750226	0.44526609435746606	2.574758135754614	-0.02959251125158569	0.5028667730937731	0.5992807498802691	0.8414308916366252	0.9710494946304575	1.2932845648716569	0.4923863942067934	1.0325938540790278
-0.053488924308633716	0.7838282376149764	1.1650909188372471	-1.0913889037362285	0.31025391202501107	1.3647102285465356	-0.2724090872289875	-0.9367875897720813	0.23265041366398423	0.34690587880255785	0.7716261120526443	1.2717065821527225	1.3011191704192366	1.120882372598819	0.01820241057946949	-0.9015528975357298	-0.06445004416486562	-0.5734332636209016	-0.46184849730492883	0.796883064550735	0.04551082263318308	0.618825144217757	0.3877819598727795	-0.02762059521371675	0.8667536763969317	-0.43121580683761174	0.2460995735228205	-0.28011648730301425	-0.4613885055309906	0.41485424517856784	1.1523564008456109	-0.6909407337211508	-1.1009552076684033	0.33473806879238005	-0.6825684487317926	0.9019789946082397	-0.05240147309593957	0.7247598166263411	-0.6095945836759283	-0.7323331756124946	-0.5486289827553923	1.217705682035495	-0.6557484979255505	-0.4056061598272646	0.9157829304536907	0.4126397900338594	-0.10641732780224024	0.7841480812314122	-0.07405117800914107	-0.4375830871435072
-0.1444457183512481	0.023419436543064397	0.3530281877371983	-0.8874015556325517	-0.2513184477220083	0.697515980988882	-0.5530154587494027	-0.9555803334677472	0.3804279442794128	0.7232656277322108	0.24867632146808707	1.3890094956241146	0.7235159717891734	1.4209866731605496	-0.21395127577619746	-0.8521602396938392	-1.110443077946839	-0.7051535248865577	-1.1143822396199572	0.652047612763862	-0.2995847384351443	0.08066391231719987	1.0986304529046071	-1.4368522096961194	0.789521273243192	-0.1334246853354264	-0.3774633714577267	0.03655423689253518	-1.0838218194406493	0.08784870152777598	0.5502531327486404	-0.535213270104745	-0.744213006344088	0.1343013537676826	-0.9085633174121988	0.19820476120274833	0.08158885120835246	1.1227842614444417	-0.3324645734478401	-0.6260591404245477	-0.8507661946372382	0.2668659505544511	-0.45961729150475056	-0.19692355164811792	0.8334661040624269	0.08100149998092446	-0.9184574639070098	1.0785656622060904	-0.045585167256490436	-0.8837451902015327
0.10299815014608013	-0.22921471051696024	-0.2441279155861535	-0.1323471023350207	-0.6563887724628855	-0.04475372360017947	-0.17165040833623985	-0.2863765094953402	0.38004973301580103	0.38139292197734304	-0.18550353450501478	1.6097890642010027	-0.1535005625113949	1.116689401098909	0.4860120078439694	-0.14681898657424491	-1.279399240066558	0.09837276816240349	-1.1797332095105475	0.7308531387970982	0.038280878924451985	0.0077452090681316395	1.4566273388188313	-1.8935657313997725	0.2795842601549853	0.13131462868946545	-0.9798440199112161	-0.02632154611466215	-0.8983573099578998	0.5322832443464032	-0.22640957143470566	0.2359883173325481	0.41389100609144736	-0.38576462698791614	-0.21530120833683386	-0.2523968284436442	0.8842334225148833	0.8617544491094471	0.5119160609117996	-0.19737970619232367	-0.24669638706862196	0.2808615201060216	0.41737394550833723	0.6250837090696704	0.30786944125499066	0.34251842019991374	-0.8989705655347349	1.7660077808841328	0.582065099526487	-0.3022547709095429
0.8634201519322033	0.012408835083721646	-0.1651732036578645	0.21789577131323	-0.6828349502651928	-0.5098171424846999	-0.01655832706424577	0.42956303441531857	-0.025765288861065248	-0.7777412765646461	-0.40189025454485877	1.6634282126705446	-0.6836513992923939	0.5606334066649119	1.0270811247819027	0.7992755771917628	-0.8152346263953347	0.5889258464340771	-0.8792876557057301	0.9019577615358095	0.4457238278467228	-0.05188027460159761	1.1438981895727351	-1.2813637458449885	-0.3365365808557386	0.26872521430605534	-0.7161695418988947	-0.11957763989279142	-0.2740865594773014	1.1620017117866084	-1.0463541410473256	0.7875119649851636	0.9941042124086906	-1.1577207808116479	0.4770948683213479	-0.3123651169817358	1.6803717958876152	0.21750539582746947	1.129374792917891	0.13883617149764818	0.47882418378377173	0.6237199154403413	1.2352738482316379	1.0627428349838444	-0.4350388931286607	0.9598220682676761	-0.5329423423125412	1.9589660346304312	1.2328974947432878	0.21407809559328464
1.7869699768200418	0.27478483422873157	0.6701370593483222	-0.1725760301221208	-0.20505930214257703	-0.48350000832175016	-0.4806077149655987	0.8209832136209165	-0.5530706730368387	-1.8578287305085892	-0.37391521077982937	1.245154441617214	-0.504281119257241	0.1984673544695356	0.4918001847353808	1.5674531854566442	-0.372694304578786	0.05766454697549392	-0.4800530325711553	0.9354205391726218	0.4761389376713635	-0.34922275394846275	0.6161020697125618	-0.3808894000834931	-0.5788607519219285	0.6748784000875804	0.29830025357066303	0.36891997580929736	0.34504712156302886	1.1632466181813352	-1.390861588816759	0.570918253032267	0.5297285748773033	-1.4913209631278423	0.5696232069898234	-0.014162721524331384	1.7631683925449495	-0.1484684321855664	1.370627943487678	0.46191376411454577	0.5516308541192889	0.4468662106475749	1.424404265986548	0.8037830547199964	-0.9280950729862575	1.2766177050881293	-0.5056165021235213	1.3335718021217038	1.282726404824049	-0.05059362724619636
2.022188279517007	0.4273422330674441	1.6562750317104664	-0.6045421863460573	0.6089260305604697	-0.04903513751276655	-0.896095385264105	0.9389942686646212	-0.6502936219453388	-1.733386609678004	-0.16847380539682258	0.5877774599107809	0.22380555219513953	0.13131854388513536	-0.7701942218387126	1.907256331615931	-0.3538252468727065	-0.8568508085023241	-0.044349781779421026	0.7938130270062455	0.38103556735034555	-0.5518355403783701	0.677707598742925	0.04652794391591631	-0.20139714272069273	1.5481421623145328	1.0969362250780146	1.338377595008159	0.8294604883345887	0.40359450690242543	-0.7543499539483789	-0.11141035563350456	-0.14388269705890466	-0.7618752266361934	0.31112821675769947	0.4390871561764521	1.1057859184602754	0.27294549174392424	1.520421108563276	0.9958103442485972	0.10456404164348568	-0.231497269435968	1.0289580485413385	0.4459256015146969	-0.7358443704351301	0.9568123596677077	-0.7252150529881076	0.42663033339602435	0.6101080332237557	-0.520003718958206
1.027931254702473	0.8483150585851239	1.887484042034932	-0.29572624223457505	1.2430853130075097	0.5173662709845219	-0.40591252025471286	0.9032836845239459	-0.16124199797223088	-0.20166906463672102	0.04967195052457704	0.31558130112030114	1.0374814642727805	0.10739953031298012	-1.562128871997005	1.6582459220532513	-0.5665313223997344	-1.0101418398770956	0.48495855480791045	0.5772612193381168	0.6258146780499008	-0.2124526075533486	1.5192821534340686	0.008357224352821378	0.5411739007059397	2.350333653692159	0.9643208004328272	1.8993582200695578	1.1952493442151957	-0.4101546790759921	0.6803114311357056	-0.5257803382827541	-0.09713464170433103	0.7488971869802086	0.25785691710248	0.6818177626111812	0.3316906160973174	1.3741790520880814	1.5152921299372244	1.5567204180080532	-0.09911179096124484	-0.6387461021205838	0.4408379955031057	0.6110704640521564	0.18604525008379783	0.295424183892453	-0.48178604985637985	-0.053951706282921674	-0.32994742521762915	-0.10690773483653912
-0.6918233352638159	1.710303271080902	1.0110028712407058	0.5334994842020657	1.1997262138271518	1.0285027252284036	0.8144734266522667	0.6349176269720042	0.42028745265835743	1.718074880173094	0.1181298704892949	0.7039214366548042	1.5627359464711559	-0.08912767632352106	-1.222026325450603	0.7672177908574028	-0.5155449243474803	-0.1711897146502265	1.0094446131685022	0.2987844624270758	1.136841040312349	0.5043745122844581	2.3837382324844265	0.04872255803689748	1.0936412485239009	2.2754041429231298	0.23859552318081445	1.3833623465369445	1.270365843468851	-0.48221231335058856	1.9783600048902765	-0.39049687530564037	0.49545155777480737	1.972667120412372	0.46225009347158136	0.4041841686790084	0.025956629717392182	2.485694492715329	0.848222450049192	1.6071652477214384	0.291330293100189	-0.3023497589381021	-0.11536674865130614	1.1056647999665832	1.3813524341335388	-0.15257691013770033	0.5028628811394078	-0.024793166241596058	-0.9436111137522752	1.2816495990966041
-1.9177375598076238	2.4100977619615973	-0.38340312758759937	0.866438040285815	0.5225863986410093	1.4853173440975829	1.5972346587931112	0.03503798311128631	0.4465632791336557	2.6885067541915753	0.017235511664516465	1.291221619255101	1.6839588254102817	-0.3147460170189387	-0.3098372330097399	-0.5069396997460528	0.0035595213560173583	0.7002409854629824	1.1860197864083668	-0.12532939424466236	1.3127363947367925	0.8316547123064674	2.345499751753895	0.4254713315538833	1.0972381643547477	1.2160537815031316	-0.1328601816005498	0.1963137455825605	0.7551226488691003	0.24481753989414182	2.2252282614956855	-0.15327214757724544	0.6501054550347133	2.1117418654009614	0.4387413518284981	-0.3361379690195901	0.15473849178488902	2.9116744900045104	-0.6283681481814972	0.8666079324838271	0.7241912362682015	0.31784465251322824	-0.7026504626497052	1.1394269938810793	2.182138055507298	-0.12075829553752167	1.5242109302254636	-0.03643329726113016	-1.0086982677792113	2.3924830141653484
-1.8891306887963821	2.0587672347858246	-1.3559318831636809	0.15285156842072803	-0.16383288721600686	1.8465548751432967	1.1307325615967987	-0.7064313608139999	-0.17783590508193778	2.225928044796999	-0.1413267853835453	1.3827639027313445	1.4253152210143334	-0.1992166035085638	0.14499086064190603	-1.5686925033596095	0.6379364653152583	0.598026178366196	0.6938878514194388	-0.6402270482566909	0.7696029068380527	0.25009287912438605	1.328155668707007	0.7612856213476848	0.6472703572150629	-0.03334968724945129	0.26395700065619304	-0.5900752555992819	-0.36434217364490884	1.0454126639658128	1.3319731251782274	-0.35974051858018535	-0.10477671474455995	1.4258372104029602	-0.10387623762059377	-1.102722657461914	0.1956906136305492	2.4481887121848764	-2.155838519506168	-0.314064748658827	0.40058900762814914	0.36827712260793943	-1.3526785733434468	0.28581025945471283	2.1579374538313694	0.19970541610529122	1.5972519902935105	-0.5769059330166838	-0.7872402462514964	1.9180644589296303
-1.0300585851174395	0.5528410887256185	-1.546767884729988	-0.9748883197896666	-0.2815286503458187	1.8179570872588469	-0.03250923984228655	-1.1761944815936223	-0.8799597604443226	0.9722273361003182	-0.27480544462563644	0.8527774043405374	0.8121407980773457	0.3725562543769301	-0.15139059317462691	-1.9056036807559453	0.8206940378797872	-0.384898636291907	-0.3797496279430376	-0.932750794648616	-0.16377551220277975	-0.8158833671338277	0.1619545458829058	0.5750248916173524	0.07025701993546557	-0.65432640522916	0.8441752038531705	-0.4460236937054215	-1.6035547205804854	1.133429365590635	0.0077200107812609685	-0.9303443680946775	-1.0999369183625884	0.8345660455231751	-0.7638456659032723	-1.4752815786451239	-0.20306646085633204	1.4401403332954041	-2.6986379427687934	-1.2786888826178593	-0.7434829989407291	-0.39677119238679337	-1.8183237270944421	-0.9876151872821507	1.3505442864163084	0.40267128575794714	0.5933122672089901	-1.4978934267285822	-0.6805335714535524	-0.037173455382847505
-0.39331615545642984	-1.1182167561925642	-1.3503343352546862	-1.442198736772081	0.06994900910861623	1.081370018547576	-0.5886921896070094	-1.15005569445023	-1.0202755752608479	-0.07349776680809186	-0.39721224075692996	0.2588712631141823	-0.0677847637836884	0.9556181170809643	-0.5250266232364895	-1.5896392314895924	0.3622273619778822	-1.2353663466775222	-1.445528393890887	-0.6719613198335639	-0.8123264581831758	-1.3554106608027945	-0.3628796486416406	-0.03417896474447804	-0.42419726239873434	-0.6601382727212451	0.7647377738474628	0.08310744592440464	-2.286628869584838	0.3751989849511594	-0.9796902841391886	-1.2351800603497924	-1.3427149931070843	0.8443287254166324	-0.8591732920103125	-1.4102551415722517	-0.7692284244549592	0.4194535440717363	-2.0864275629589866	-1.6606298783947766	-1.9005578806938117	-1.33845420079658	-1.7562209773212047	-1.7995139428615596	0.17620189213384568	0.19128438473538364	-0.5498457665765414	-2.138599885209458	-0.7991193499714393	-1.9739823346201768
-0.47439684993302095	-1.8194971377435152	-1.1713365986798665	-0.9866691501247002	0.2541694182544134	-0.19295222665921966	0.0025594283392188317	-0.8213262709872488	-0.5304300075613873	-0.4415418077048128	-0.4828631084450383	0.14532832284377034	-0.9192007370728608	0.8340418269331	-0.2328686764809053	-1.2243958049256938	-0.3341601560130669	-1.1925996503190965	-1.7801196253385956	0.11058522826759515	-0.8675193967368059	-0.844161232566087	-0.2914658714391864	-0.4578470184270794	-0.7613680923870211	-0.650612455709527	-0.06102293159296337	0.14146778771466595	-2.065074920469349	-0.6638347481569616	-1.3614206200454384	-0.8281784077066747	-0.6911950904072728	1.0788994785135513	-0.2419472637212374	-1.117394009253728	-0.8535841163134736	-0.2686319626032227	-1.2020585052456267	-1.5500839823877604	-2.2139857638023206	-1.6164440367053556	-1.1140883902346395	-1.7139260132820788	-0.8206988476193104	-0.4401148086736866	-0.7964992454043747	-1.9220600697999028	-0.8657499676271255	-2.4439927174072165
-0.7604497204890367	-1.4138632321678153	-0.7871150901990871	-0.35716579398036435	-0.11588051099800252	-1.2254024905698098	0.9263588576105608	-0.5368932699198349	0.10143946814027666	-0.33528694926756275	-0.3654052066872731	0.4187533443171224	-1.3056610130607071	-0.2704924539375529	0.6643024427526528	-1.2829025433334795	-0.6538219296653714	-0.47160506899266247	-1.0984784764722575	0.9306646279378333	-0.5563764867279759	0.1895027756817268	-0.24371726540718341	-0.33018682480374756	-0.7714596652597567	-0.853474952946913	-0.8856096297128896	-0.3771199199548704	-1.1298499172192071	-1.2650057590650796	-1.2384522150708714	0.08841489777370608	0.07002651790914553	0.8866732452004435	0.5149132650958038	-0.6444930344681579	-0.12872198728562553	-0.5588990556139458	-0.8850552791810355	-1.1765726259821496	-1.5701714544726006	-0.9831586076672149	-0.2399420784053385	-1.0025914141668806	-1.1838737061934785	-1.1758622219216153	-0.05309552835549468	-0.8048289995205092	-0.5211762549064993	-1.3408798422343922
-0.4716855950452795	-0.7627653346311678	0.27535918964122613	-0.2669664528330345	-0.7027948576119163	-1.2449409673402518	1.0066368218387485	-0.3861981020039542	0.41654791201277436	-0.12967794561404192	0.07604913426245515	0.5457712384800565	-0.9911666687233431	-1.757715488465869	1.4249190394163576	-1.5558424094940662	-0.33950300897971936	0.19922317767445247	0.1590803445432249	1.1836631089123044	-0.1771583345599399	0.762544742246525	-0.5389918295511698	-0.0004753723427857575	-0.20666370726351996	-0.7892170378730332	-1.001631433328753	-0.796892186480681	0.011005602855382785	-1.1119658090836069	-0.701748472712266	0.9737700302185586	0.2478160435521215	0.18582756160562788	0.7889559267612776	0.19766047586185564	0.9849146637037282	-0.5512363308112013	-0.8860209270315778	-0.6492576536403116	-0.5274224160355837	0.11015004850257136	0.42833736210918244	-0.16655071709518016	-0.7420449971564973	-1.508714122296819	0.8327828859095124	0.7328469403831082	0.28157519272878695	0.20826152213574184
0.4424770618218608	-0.6294407557894771	1.7949252906359343	-0.49237259215689777	-0.8840397989697674	-0.28563078312697304	0.029183136707892268	-0.18216307181373229	0.43870390115031455	0.031427628631411096	0.6335080318437304	0.25442104191389986	-0.23573160882043545	-2.5180284836648834	1.444287836463525	-1.3785236073887346	0.33196900123950185	0.4798715716395138	1.1234460757065765	0.6049971867964687	0.25805750504487757	0.503685750691111	-0.8573118515707938	-0.10056572885966278	0.8532411236531158	-0.03420429735139701	-0.4550027263497678	-0.6139774798256549	0.8872651027256153	-0.41561178571299273	0.15989921590954725	1.5253334456262302	0.016871449228963307	-0.4769621208636352	0.5892876597728969	1.3844861598606366	1.6218887368415902	-0.40874116073513844	-0.22004702493391398	-0.06737500376622867	0.3693598488740517	0.9960052950561576	0.7540849963283148	0.5580971581071307	0.2087000709834287	-1.0664389295677619	0.9970095253910316	1.994468831441454	1.1742242131202503	1.004979096987924
1.21127307721789	-0.8519343155405137	2.659130874558287	-0.27013660332258194	-0.5502225514094817	0.7555009172212799	-1.145267572963726	0.165649960006909	0.5140149858871553	0.13816799418613637	0.8480546679878406	-0.1813469800322545	0.33447191783421987	-1.8845126566238641	0.758908555520026	-0.4084965238254204	0.8807393296428118	0.6298438266319812	1.1825623620919472	-0.5216163468069274	0.7872739445848425	-0.030604313827694653	-0.801159735749873	-0.720705601135088	1.750800839773855	0.971093829707858	0.1958817256492809	-0.14075577744827136	1.2621325541856832	0.35074358570294245	0.9686523362720634	1.7668786753162433	0.04979553439924372	-0.6195786564439004	0.412976925032955	2.32113870085851	1.2328718020051763	-0.32228769980314725	1.4630021677616096	0.3197865508084808	1.0189725317224765	1.2343396591092288	0.9646990647911772	1.1357300117796882	0.9458012144195398	0.02627103429140347	0.34445429376075276	2.3992658008095114	1.6551316751837934	0.7073030998578969
1.0924900991359654	-0.7567660364147356	1.899058314881841	0.563843907028878	-0.22889123543830017	0.9539233633952571	-1.635156113060286	0.42860417927419286	0.8007723727864074	0.05980435698759843	0.49737082631321833	-0.38393592176971486	0.2551580251974817	-0.281862731924015	-0.18593369844947255	0.9342334056705565	1.0348307693171046	0.9334231322412407	0.4741495864571079	-1.5285219872557878	1.1086240970781	-0.09791274121617216	-0.5222393036563958	-1.217392144901988	1.705595419450633	1.242543203140833	0.6102981916115531	-0.019089140015455808	1.1523770201840535	0.7867034852081629	1.1380010724455296	1.672177850255156	0.5864538243694236	-0.3535716188379044	0.5073551399411044	2.229304035640869	0.07663553019192951	-0.43582233101826906	3.180036064980245	0.29371555606715305	1.5577574715224274	0.7205506624844439	1.337942486654612	1.3818344035187826	0.7813254430471599	1.1185912673282536	-0.5342774405345982	1.7379826994950336	1.4943325938658913	-0.2063401811407924
0.14948253617754215	-0.1885231671285738	-0.14278665917695546	1.2167290218118096	-0.36711982907678065	0.20202330342836883	-1.372658849219697	0.32728155735727255	1.0441467725979083	-0.37691493353427225	-0.08585184557579359	-0.3835497245995754	-0.33684547776154516	1.1105109525927173	-1.0010202744414143	1.8555990721570352	0.7971291905914768	1.2283794304770754	-0.2838037395064671	-1.7569135446013424	0.7482057563708303	0.3530274059153592	-0.5374180989869014	-0.9160205793441875	0.659410402509204	0.38710484912516824	0.8896788634915285	-0.3134800565928982	0.7694739363520134	0.7405510338901913	0.4773198257504421	1.0262977083514782	1.1367566900631938	-0.17390607655631332	0.5145668653724008	0.9974187219331075	-1.0230194207931047	-0.7232170726868143	3.501352309624374	-0.007101079448453174	1.9564161879525686	-0.34008304820945595	1.8355137514227495	0.9762940773417067	-0.30686288135292067	1.4947224112731365	-1.0252694378359457	0.3206594836220614	0.8967902996678015	-1.0604925819631286
-0.862460042425003	0.22530781650466786	-1.9430913857155556	0.8812088856285536	-0.7208833834526591	-0.8478498756786489	-0.8410783231937474	-0.0602977247464103	0.8807578541006454	-1.0522317405159864	-0.3598159164882378	-0.5025981687027199	-0.8209237238745881	1.4011460196946364	-1.468278896216955	1.9353614788772973	0.2432139946610529	1.1407781391833445	-0.4917216363903713	-0.9562964395548605	-0.2951051466910247	0.687146465616113	-0.9836279176496259	0.1193327230250867	-0.4800387756712606	-0.8853404398104213	1.118659453788538	-0.44188130688566385	0.3898364829571515	0.31091079949657857	-0.4109250868364161	-0.15726703266055858	1.100192567574484	-0.3963407727486427	-0.03472131701962236	-0.5110545876025199	-1.4091585943898168	-0.9798091938830121	2.035846680269767	-0.14747702478736988	1.9760279224973267	-1.4358533584467332	2.048380448653376	-0.08037299733567746	-1.5181916463918634	0.9535875190552352	-0.9651779357600624	-1.1112209539299043	0.2880518145409182	-1.4541105029134416
-1.259369757843194	-0.08007643575087321	-2.2190034081373096	-0.1759007687192837	-0.683719892393692	-1.5850076625183098	-0.3287411116675316	-0.3351251447068988	0.2873460900017553	-1.4909982266345057	-0.23213371329231478	-0.8148696780752027	-0.6933907160447211	0.7119866680837424	-1.395859339200454	1.4127141762739417	-0.5495274971420073	0.6138570143864825	-0.21371435103675548	0.5137626770357538	-1.285837581035592	0.39408210534848576	-1.3345973903648054	1.1533394859968058	-0.6693610820767907	-1.5501943182525102	1.0225348865641892	-0.04924021432312735	0.16399236076520468	-0.24624919985974258	-0.6201589760104963	-1.2541548633080872	0.4607995310756878	-0.93341475324685	-1.0089187551038326	-1.1843318384921744	-1.1110966377329068	-1.020103072510247	-0.16208844632756184	0.10849579774786247	1.4642494253777008	-1.913090585014993	1.5379740325664935	-1.1958511638074367	-1.880197566605529	-0.06689659803225338	-0.5799915807563354	-1.7961190653113681	-0.06746938305208991	-1.3266781795611045
-0.9765183448432404	-0.7800344340167128	-1.1184135023825335	-0.7639525498421937	-0.14617922841210657	-1.9798398531144201	0.22911753680175784	-0.2639156536852506	-0.34651248437008103	-1.2975742086318214	-0.1619217795110561	-0.9736881593518157	-0.06362393292424683	-0.11707580302538725	-0.6673780482418299	0.8075578519361104	-1.318443638857674	-0.01263970172524432	-0.0033719771539580333	1.841296573755943	-1.3730056635717294	-0.3053175325937913	-1.0059886474537036	1.5728163957766155	0.1570641218201825	-1.3734735173288484	0.32893660879761416	0.374386770796666	0.02158802423287459	-0.6525744326153649	0.0921143311454403	-1.3971826574484305	-0.23911391695277515	-1.5092786453591314	-1.6703615584359834	-0.6989475112692173	-0.6916944207079554	-0.8979971195495831	-1.6456739025834919	0.47792061591544055	0.5623018958373435	-1.4223498785296624	0.3018828883156355	-1.5993998692069373	-1.173902675962843	-0.9297335623023162	-0.15823510476980304	-1.476498588749752	-0.25681574194352763	-0.8435797370128618
-0.43527948006840034	-0.9808486601303607	0.08938234792861285	-0.057975101528374075	0.26983777402817316	-2.281867083877847	0.7707572660926069	-0.08254018739940226	-0.5858390111832439	-0.6293625393114237	-0.4807424328330178	-0.687660912297772	0.4623493988517378	-0.46242937366624454	0.47522637518336214	0.4256205393395776	-1.5456509257243827	-0.4167715240261875	-0.20226244645177613	2.2662146254627267	-0.489898129429496	-0.7603022673820985	-0.10892812475803786	1.4471486071688768	0.958601248833395	-0.9760133770122913	-0.6625878339808082	0.0336847779896465	-0.17893476627012872	-0.7488610750315481	0.9921620483461858	-0.3730358465796905	-0.48465121359438473	-1.8819431189603262	-1.4394266779394076	0.2663834804374522	-0.6367097895238827	-0.8717211103967317	-1.8428905313402526	0.4864982457567114	-0.3882491644436836	-0.2979140797587607	-1.0656104368764219	-1.0940059990026147	-0.16481975837469076	-1.3008760132537156	0.1551217662969061	-0.5956866700332426	-0.544210464925842	-0.2846363337589226
-0.040102138689629856	-0.32683636258948445	0.38012920084416757	1.439826516071276	-0.01886766241492176	-2.428733985769792	0.8836533304854112	-0.1701742301333842	-0.34875948245963806	-0.10155127311345925	-0.7990724390708497	-0.208142376349905	0.39440416782059334	-0.4479122541607738	1.379446142994958	0.27455218403846265	-0.841386074385526	-0.5790808474378243	-0.513101253540065	1.6091190818323267	0.5176970621224863	-0.6865241969710422	0.5991632724094719	1.2387684062660205	0.6835413290513377	-0.882700193776701	-1.2108047287499273	-1.0991071887032537	-0.39551279044259324	-0.5780734958026302	1.1585731117584348	0.9807937294395591	-0.20856233329130858	-1.851980454602492	-0.5484109482925281	0.8203185261742351	-0.9177401309490463	-1.1119258765628788	-1.2434514724000627	0.07210800781224744	-1.0464741019486008	0.6257480126743774	-1.7461771745271761	-0.30023340945664206	0.17496538375440804	-1.2155038137092131	0.3546574206157298	0.06433678938060769	-1.0118252882739152	0.0992555275999958
0.12639715710697985	0.5223350171260825	-0.15203282956926972	2.3634113068885827	-0.7402004136787216	-2.062397770982938	0.2891981679466775	-0.4763781329658523	0.057163185992416515	-0.1533956246421108	-0.40228666364504895	-0.12977529337156826	-0.16524041100549258	-0.5485698808757692	1.4302546197683055	0.2931783905289176	0.5052330771875282	-0.5892904481566897	-0.366875909382417	0.37059511567853315	0.7394886108126225	-0.4746409235485136	0.5193878337958997	1.1153327513178701	-0.5900107046034949	-0.8737370755903089	-0.9618211155377392	-2.0607770681536905	-0.38456526389061746	-0.34443819304526113	0.479022790288501	1.4625198083731823	0.2910338230956834	-1.2956820560751536	0.17424691768423195	0.6944664783219021	-1.1225748250499026	-1.4800865235152543	-0.5935368632599121	-0.31667461410819414	-1.1753152550509052	0.7141858029909821	-1.3576475089295992	-0.047719158199602714	-0.34853541726534326	-0.8044775136913843	0.4882167854295695	0.02263649620230745	-1.386312390804653	0.2498135036386029
0.21169878107911239	0.6945482710695025	-0.7222417981458648	1.862465594528472	-1.0005210556236002	-1.1520296973739133	-0.6241792931914283	-0.47623952013699955	0.24895802546944937	-0.5749652810418223	0.7248201692175015	-0.6975778096505408	-0.6635752399442997	-0.8372356777043177	0.6088974103103972	0.4604430332150843	1.5247213863361087	-0.36887269976486925	0.3300437063929724	-0.7217409851346214	0.0993120335099876	-0.6462226804715724	-0.1843703296268314	0.7727634741170964	-1.747230891608703	-0.4613857099622495	-0.4387782664320758	-1.8840072078737569	-0.008854273335816605	-0.2602174911512026	-0.31971608808202406	0.6236777565674294	0.6573133488564459	-0.37165318146323106	0.14807091672437614	0.24305544195877543	-0.942678330818373	-1.6473116942796862	-0.19755399387660533	-0.27497337679737205	-0.7058418106514586	0.08052859458494369	-0.3092936041185117	-0.5202201814718865	-1.0336023761485227	-0.1560827573022828	0.5848230233277079	-0.5454145234632254	-1.2580650083771354	0.31020559780485574
0.33116018483226956	0.19762313996507774	-0.840481414545384	0.4276917262342928	-0.3564518296397804	-0.30185613853146354	-1.0437158270233413	0.1886584592201365	0.10479266700219417	-0.7544213216044974	1.5955296461375736	-1.4789712271722435	-0.6809380379576827	-0.8312205727575259	-0.45281392385540753	0.6754667307075853	1.3671354015749075	0.19315250994133085	0.9826089494932958	-1.2900051329641495	-0.6641144359785092	-1.1245301976212516	-0.8371785042134422	-0.019601453905108673	-1.8435481232012763	0.24634727220960267	-0.45776180152607987	-0.6520748002544569	0.496978409401064	-0.3865610770692174	-0.6000887267241559	-0.8593217555232703	0.671207804850277	0.4216308871821008	-0.40869169949891027	-0.16798772578418453	-0.47939068633868964	-1.4201294360280592	0.01582525355582632	0.06931649135856503	0.14671188441137306	-0.5774024386675385	0.5390700177929505	-1.0618909191285697	-1.1359155112591466	0.5355445574788121	0.6226539338801425	-1.0314565677513798	-0.5160166293876058	0.41609821625944904
0.4248504485601919	-0.1015916789308638	-0.6565141010151083	-0.6375188128652045	0.5956200655174726	-0.17032378748593352	-0.5474441020724695	1.1276241118435668	-0.1604615955944785	-0.3847415552953435	1.24836125133016	-1.8140216225040138	-0.3300879970764696	-0.12766676294331386	-1.0114883284391034	0.7095050796293827	0.1883815514524119	0.8688228474333299	0.940228208907557	-1.4388056411780612	-0.834034671572914	-1.2193429790108719	-0.969565390388466	-0.8948885269427923	-1.0405375152283796	0.5435696535349391	-1.103589788014015	0.60295515927295	0.6950885304107425	-0.5919339652339352	-0.5229353627476372	-1.9043040307188699	0.32523933532435034	0.6454842754360433	-0.76607018254177	-0.4969127951845205	-0.08331186421789166	-0.8938733258622823	0.07407439734151834	0.2682711317535948	0.8743767653413848	-0.6530279012679173	0.6332837317790997	-0.8631586475321293	-0.6871585856929234	0.9001552728858507	0.5665198450362829	-0.9542377011589835	0.42604001766699473	0.5106812623719403
0.33157106393884495	0.3755488915061822	-0.4787341507768332	-0.4794871762080564	0.8879173739875288	-0.6508686511008361	0.4909541752289392	1.453281755838968	-0.20431882636237325	0.1741196313866375	-0.022507065532079176	-1.4896032431356971	-0.07428499942017787	0.9702103111581629	-0.8109509307957896	0.4042173900032924	-0.8923935117009878	1.1066159545823786	0.24593020219416986	-1.3865955612532077	-0.39703061668739553	-0.4058513280056086	-0.6576076351777081	-1.1363682818520209	-0.25738325787613076	0.0315237419299219	-1.5634590993312616	0.980356934091715	0.40405548187269064	-0.66599097106673	-0.6915412372589337	-1.9998491145192876	-0.15792882922381002	0.4242459220723088	-0.438413251915874	-0.7745138885040417	0.047888413216524726	-0.2849486238803857	-0.12417376333718455	0.156840602919416	0.9761773455245241	-0.12224754887168424	0.1477152193154231	0.1714406822748229	-0.350599468206362	0.6834625756575288	0.45736539294044926	-0.3506526841090149	0.8888053522347668	0.44370561257851043
-0.0016554169190388954	1.0934353044478538	-0.3044965632018592	0.5604475075126634	0.3279483243461548	-0.9215341983719492	1.349491405679299	0.6947285998594289	0.13020781155247496	0.29734098640303386	-0.8444544315538435	-0.8510850863123739	-0.20488827845498125	1.6403391201318573	-0.20973649421946003	-0.14276870392162702	-0.8795796323769771	0.5720592639818852	-0.42253235575340686	-1.1264836558867601	0.09953948771749987	0.9477166225165301	-0.24578279330941008	-0.4895061831961511	-0.06079476449937298	-0.7826634186559578	-1.113998687741372	0.49501684909035415	-0.11497507534618373	-0.5044598047187903	-1.270559863176612	-1.4552384807707517	-0.46796292863839234	0.34299478129793476	0.37284923013327137	-0.8453582095083583	0.0715770779101293	0.3001016741570409	-0.5390179820118559	0.00588644935143888	0.38576441464335126	0.5510962067243773	-0.3472872788207272	1.247640541595118	-0.5551665984592515	0.09059718063284221	0.42123544142482194	0.2947504418216227	0.5082892417499927	0.23608351138382583
-0.35367838396876433	1.001675759381676	0.03251817052960432	1.3319350839914754	-0.2683126231772396	-0.4360313101314055	1.6150946250631333	-0.6206331102361942	0.6273910898038261	-0.19131782870773856	-0.33959117491550456	-0.32362824856131645	-0.5537619039244465	1.3708046836070333	0.17434732447844464	-0.7038757135581021	0.04866254107218688	-0.4222651248569236	-0.5717273511502216	-0.5681031389011062	0.19397500489124522	1.7479794249773415	0.042168222182990635	0.4163502988142328	-0.15125741761256778	-1.017708670498814	-0.07982550830807944	-0.20167600983375422	-0.5015477958416132	-0.2177364538286841	-1.7566163201115108	-0.8679136368557253	-0.533341679090601	0.6988124079019784	1.0097166811414786	-0.607508434890653	0.3170457291654303	0.8544502756527116	-0.8794486432635782	0.02329316194977625	-0.4530088778960376	0.8589262029445993	-0.5568301234427395	1.3757304025701338	-0.9848703668253863	-0.35091731405381793	0.5049883643571346	0.46160354921389557	-0.36929566215853643	0.12672019220563063
-0.30674866403936063	-0.11264858701353721	0.4663107486650189	0.9275171828688079	-0.038576795862361464	0.3403586070870646	1.2732101952729986	-1.3982555884794334	0.7979803443209555	-0.8000700475502728	0.7577380690979296	-0.019639305991223974	-0.7132895539001257	0.4879803557181684	-0.06699777345884046	-1.2002844494505254	0.6915373626891531	-1.1884694919504046	-0.4535563828986559	0.07192803257934621	-0.10887581721702201	1.1592172341209153	0.149039781558853	0.6012232267132819	0.02818596803234722	-0.4099521218798523	0.4702537106428453	-0.6096491254718861	-0.7289861804735266	-0.06556385547677832	-1.663282797307642	-0.5524198231672323	-0.6842279085035954	1.012268126679023	0.949162371825436	-0.3701617338957783	0.9326764860344605	1.2843147686808523	-0.8720017822300178	-0.05439824596938019	-1.0247475896046119	0.5896770530733857	-0.6730735973791079	0.2838901727233289	-1.0004381494692391	-0.3599483651945009	0.5094997069783926	-0.00287092496657665	-0.8878300384551955	0.288748753599455
0.38549603432849006	-1.20058530763147	0.7194328875938242	-0.5574056340633307	0.9308523992146268	0.4542445585579495	0.3702008441497093	-1.0032909927131413	0.25247322293402974	-0.8841904008511686	0.9219785595074251	0.14252801076861277	-0.47844707344417237	-0.20448926941551707	-0.8620574418837699	-1.70266297811024	0.09071081337814109	-1.3515904518653288	-0.6425894945043762	0.2696269331119292	-0.5013285589764657	-0.545590416426217	0.03653201079903822	-0.2969524230657541	0.4409830587900761	0.48623226939435443	-0.006137576005611882	-0.6889190116726348	-1.0400807136883161	-0.2529454443315814	-1.159172250996663	-0.4763492950177526	-1.2939572229137088	0.5602891723413838	0.20807421006119145	-0.6208930077309811	1.7082855461591593	1.3807714763427876	-0.540810428931522	-0.618950124964134	-1.2241381994847549	-0.09699631559317977	-0.9139420493164278	-1.2804432697131751	-0.4039466866780137	-0.20927235988124393	0.12486128200070616	-0.7717482330135963	-0.3827713860622772	0.5799234145200818
1.4201479755875215	-1.0713269126727836	0.694728225238197	-2.14770727174749	1.7343823057010759	-0.29490918674899164	-1.0267112879644587	0.16613152637008333	-0.9034136592301713	-0.31501712741344	-0.26888799386599976	0.15251091482474471	-0.032942562655573944	-0.23803341120291496	-1.6844169147202193	-2.1103517047387124	-1.4171010917505817	-1.1201427848000673	-1.1650746579873201	-0.2461609000836121	-0.7065992713522421	-2.12389480590414	-0.2830436590693011	-1.6474986371591143	0.4786768828747758	1.0594234771734634	-0.820182045021448	-0.539629304769894	-1.4627967664841375	-0.739558655754732	-0.7914463022659822	-0.5140249731247776	-2.1752835410803195	-0.5920136367307527	-0.7106176749163119	-1.3223370888629216	2.2106384922906166	1.064266698540053	-0.12781806360845752	-1.496454118203485	-1.3103703822896489	-0.7680424450372596	-1.0508511760809265	-2.1268585693186286	0.4032130993311874	-0.32485853142604465	-0.6507476474786638	-1.2743850780913049	0.9931930487570585	0.6974911857954119
2.011849994126178	0.21079325751434733	0.5936932653129419	-2.816379972949822	1.6660585152982104	-0.9293335663483944	-2.451522092329091	1.0964518612509875	-2.0202511917643107	0.4234738854366354	-1.49163769735981	-0.029558510747561932	0.2688551264963617	0.159220634449328	-1.8698556376426096	-2.0107617650387093	-2.490687422349825	-0.847963448055036	-1.349955474070874	-1.0097740599687537	-0.5962535486447367	-2.4017846123389726	-0.5806253099146212	-2.427380067221995	-0.19727839653178708	1.2903616066650505	-0.8136117874531564	-0.13179836377245127	-1.6029052614745736	-1.2183665123271603	-0.6917665794553992	-0.5648046271603744	-2.517843651898193	-1.3943883547791336	-1.2121787886550262	-1.7099447123237494	2.0931522521115844	0.5878882159600323	0.19379809376842666	-1.9010134652122126	-1.4226180864127143	-0.9450380058750529	-0.6297427056038388	-1.582782271725178	0.9745071093165929	-0.6556308089831724	-1.2986498456304112	-1.1119695403553425	2.299418373697052	0.5739619111731044
1.5252241092712628	1.321174201866963	0.536320731304911	-2.2887476320213618	0.8853387454469385	-0.3210048028855298	-2.983927211011456	1.0840984924081887	-2.350839176548802	0.7745984605056414	-1.212627366539593	-0.18300601876770367	0.24574398332088584	0.45862805160129727	-1.109783192211269	-1.0858933956901247	-2.102525084720361	-0.5268053206976878	-0.6875706377505723	-1.121886529039648	-0.15652972434893506	-1.2547066486168168	-0.4902209917315182	-2.136830510329926	-1.0996340911664302	1.4791116818742074	0.28242012886405227	0.5054142146925231	-1.0965795301215298	-1.2974000981958649	-0.38281826932326707	-0.4849698576641051	-1.663296281424327	-0.8927789659509195	-1.0298229617725652	-1.0942623887237457	1.340195451684534	0.3587235758969665	0.4075055955473275	-1.2657042761017299	-1.3328299757789317	-0.4575420246653376	0.327383756212004	-0.03246648736265027	1.2884660626758637	-0.6717139241084132	-1.1897619159921646	-0.35594995382462163	2.530207412184614	0.4823296356365691
0.15434703310790024	1.120322375685012	0.27187273826250896	-1.1484037369435356	0.05334132657471625	1.4607877177159558	-1.987219196693104	0.27267067628868324	-1.6696480326828738	0.6596993375865512	0.37575245616702707	0.1063630269271993	0.01667754457903556	0.42325406012673306	0.2225400537226649	0.3310474648253527	-0.49034265124521054	0.08565649249969189	0.3702820697177549	-0.16737616090664661	0.4644269600984753	0.36530110047586456	0.10702640295564966	-1.1076272122132897	-1.3792692070459514	1.579013620945175	1.5038947528293982	1.0516815150503562	-0.19130779015761282	-0.7656922620288935	0.5046017262316483	-0.1267235785134712	0.06674709753051647	0.6061219509655911	-0.37856937778551863	0.18872904360101642	0.29145979719748055	0.512674129082269	0.4931640578821366	0.01745570701414397	-0.8030601859652285	0.3141665197773225	1.0843435710531315	1.412438730556902	1.5459480235685796	-0.07198430251429826	-0.30738930864253555	0.5123948223468338	1.4384660060093868	0.6597770157800328
-1.088690046842172	-0.1021049019019644	-0.47020132788593805	-0.19776272287596106	-0.43453886402421943	3.0861352197703638	0.06402782443461151	-0.584529670351245	-0.489410975109815	0.46125249383391487	1.4289621917682065	0.9096118941213106	-0.1462683299412106	0.22243805180009385	1.2966987546759945	1.3264074210128893	1.1813705572737139	0.8983236943092153	0.7883533154838812	1.2434938780762272	0.9054288747205228	1.3359913524015943	0.8635728397839403	-0.019838956448811746	-0.7579075510980332	1.1918898552579087	1.737934420146601	1.1449707496814865	0.3718216651642264	0.24087142661376867	1.5587181884221553	0.44631326122367626	1.5360488331283846	1.753659208293089	0.2659849729196526	0.9631217530145834	-0.5611041991949308	0.7544029177530275	0.3567966939681408	0.9309068549635751	-0.06019268287403311	0.679582774145417	0.8865100081950271	1.8281892761764853	1.6842753941533246	0.7051553851942665	0.5621701115746949	0.9972309140786616	-0.26217558111121486	0.908178805301754
-1.2069566759993153	-1.0038676525441177	-1.3788540682524815	0.273548936569111	-0.6377062547352872	3.32010009536074	1.7902769857776333	-0.7772282527923061	0.3824429293790866	0.5332723148439837	0.5815050922620715	1.634268539686846	-0.03951635687870099	0.0657110479551599	1.5268010146772282	1.2308298737404004	1.9567823322596885	1.3247104546957646	0.18009436554301114	1.9948584586476383	0.8106001977486805	1.3108882530231112	1.2809616044633332	0.7289575757441824	0.19027170375171662	0.27114717953192713	0.9611648604600929	0.8668015165480933	0.1760142651240624	1.2926110677450746	1.9230848766812942	0.8879856703505127	1.8980050625173133	1.6123835324068239	0.5880469173215507	0.5263121698717839	-0.8811706435537527	0.7070735269613059	0.017272087453320758	0.9268684008082173	0.3403183812343988	0.3211291035604764	-0.12913945540878166	1.197035496150559	1.3892069446036543	0.9196252373071256	0.5495368085456118	0.9884112759519714	-1.4991131664327608	0.7270015737230888
-0.12566547415436716	-0.715742432162398	-1.617250078550439	0.572203663077469	-0.6269134638125313	2.2696997127441745	2.146685348442321	-0.12073797622077166	0.5517985644906014	0.8317708451573956	-1.3679006208737572	1.5272146951233858	0.35827790637415385	-0.09330924740717696	1.087115840467512	0.3466213004169723	1.7897660061633331	0.8638336332747627	-0.6045300664642493	1.5587792021494367	0.24654344953215407	0.8267811785031045	1.2405278584043644	1.154332425079591	0.7074796750364021	-0.5218592802540053	0.21171970958523686	0.7357117175951314	-0.30863044333956574	1.914519969153262	1.3018042230751883	0.8640849700057024	1.396440128755179	0.6376315082492693	0.6697514106905155	-0.4242668834066882	-0.6977865441674727	0.3798269481569657	-0.2402594285000241	0.4923018290130077	0.20407644629046964	-0.2567417069059002	-0.9358329378703449	0.317099635422337	0.6467294718786948	0.4546811524531776	-0.3627579808056691	0.7982975313819678	-1.6972525800295637	-0.10125434764677584
1.2300244989992566	0.25751297882466023	-0.6837970863660675	1.0048729431436143	-0.22218294222622084	1.139152480508474	1.3625749769626134	0.997709833911461	0.31691223423691056	1.0441798457432185	-2.2791066776977478	0.5721484096925049	0.8968369554716881	-0.4294424203670963	0.6486998639953521	-0.3078811359456656	1.2453978537679165	-0.25508772335710755	-0.3734748462012064	0.4946775618401525	-0.19230380960256413	0.5686664988220922	1.084918344251338	1.3655871257603045	0.6336171541529073	-0.46583829255868103	0.3887015082371569	1.0775892066306754	-0.18187571082479467	1.8780641857216838	0.37380810452356417	0.43086544010955846	0.919856609864126	0.009565015982934254	0.7995469448918668	-0.48244992213160404	-0.3502460316646853	0.1643984865142379	-0.06275519570180581	0.510407070378403	0.059656771320950035	-0.15148913510139758	-0.6558580852491716	0.02339958193940932	0.02756543071333091	0.04220719970239542	-1.2644856360801167	0.8029742696772171	-1.1230117305901357	-1.1450434588177187
1.7712359648902283	0.7431576936445814	0.9030508988906518	1.3621556268356487	0.6305187721837928	0.8616814342247012	0.5017689356340934	1.9062970149312564	0.2577008230842994	0.987288367631902	-1.0841998310556107	-0.32084004972702856	1.3286657737812222	-0.9277903713144342	0.5942004278239466	-0.03530822779872552	0.7807398894481788	-1.2059857325013201	0.9932496623449486	-0.17314405997303364	0.09787723887494826	0.6282404225446018	1.1274638931307481	1.3373139301239987	0.40950024006718155	0.3138634607703291	1.2984140042921173	1.5464055476681262	0.8580027683605372	1.3422369956897224	0.05330847677337365	0.028561702002195367	0.8888465972203433	0.17636231621508688	1.0513172710248178	0.8368917855076385	-0.19428325409283612	0.3279234252545422	0.5857319494839109	1.2108384634188003	0.606695348660919	0.9333290907863192	0.49820364804351724	0.46944939189878543	0.15539374533064004	0.3996886990834765	-1.2635387239580085	1.0579566201359334	-0.46937133409414245	-1.6449345259836745
1.160769996727928	0.3052958897963012	2.0207214751910865	1.1636783934270318	1.4166762086845612	1.2139303240990154	0.20925525790472624	2.053397378189325	0.6015838984642994	0.7750228602713407	1.031254566059954	-0.22372033511144085	1.424215922369606	-1.3099471910926437	0.6371231371841187	0.8627467847508689	0.461479017208481	-1.372975556489077	2.2977039681258087	0.0088553200523248	1.034252778977593	0.5376941219807361	1.2231200302972123	1.0516566385591344	0.42448883770606544	0.8959698508241776	1.9770837246992716	1.4823383367147274	2.1109181458250967	0.7323349569931066	0.47650546059585164	0.060353972037331935	0.879640588423519	0.44564462708393465	1.1343475010038626	2.4352426969926717	-0.317660709536897	0.6240148790078291	1.325907984266541	1.9638613504315254	1.815137837574011	2.202696287144648	1.4651073980170328	1.1234620182967976	0.9133388998125291	1.2889231126014287	-0.41748139961509834	1.282246517091559	-0.17205945888702834	-1.2185361344734393
-0.04315412032688314	-0.3096833418736904	2.0679778108063047	0.38698471577586635	1.345930074295186	1.3225143469823994	0.17588577586801943	1.3378760293600593	1.0476488245556226	0.6022662991005082	2.015304369471349	0.7662133133759675	1.109761739027947	-1.280733867755903	0.32816824406892287	1.5148655916908496	0.23146385433306113	-0.8863033922820698	2.3035365119057896	0.5907042072716048	1.7944382771599194	-0.01976941799320452	0.9786262562930038	0.7101280361724909	0.586162756906207	0.6017597689555113	1.795570999942412	0.7278799650019786	2.5974558551418268	0.4285524692001157	0.9352039857595038	0.5310331489571771	0.4053053650515529	0.08965021809975939	0.7423577784396346	2.7779001077286205	-0.5247027082312697	0.5507987926240173	1.6948636925046745	2.0798717890498413	2.788488201628316	2.471636946087993	1.4818260698838086	1.3901390259970048	1.4270138725509145	1.7045457385431042	0.40124722283784836	1.1972451491134002	-0.14479171340695723	-0.22100307804157487
-1.0138512105245812	-0.14295612429863705	1.4821994736059423	-0.29345028190593747	0.22326820758371263	0.7960503528368612	-0.12036474220256324	0.18225959419634152	1.1886502164565738	0.4766944592454986	1.2010666488827995	1.5971655119111416	0.5412863326604497	-0.7899889478431257	-0.19782780183514823	1.4715483156621236	0.16243638008631306	-0.2973744052878889	1.0760614472776195	0.8537358612238722	1.6060846142346439	-0.675610713367286	0.3385325949408392	0.6077002755201315	0.5899412565066763	-0.2487921436663158	1.040454334499211	-0.12505006849226982	2.0762288352429463	0.5009270846718867	0.789962462588724	1.1222751117884455	-0.25721152788430485	-0.5485709065321617	0.015957355572759336	1.5571400545860077	-0.5854932327840128	-0.0069290482007193606	1.5229028173723202	1.5598666789056244	2.6574820005779283	1.3819227524491202	0.8155756226444065	1.1550423265700887	0.9871226378272384	1.0481996587591085	0.5159969745432558	0.8225927632033637	-0.09981492792822586	0.5820857624230704
-1.326784555040898	0.7950676264412117	1.047615950266243	-0.1991060071886464	-1.1498589107836077	0.10385236769323916	-0.49745238273254383	-0.748493021040529	0.9973757137416808	0.2575481923138931	-0.18045300843691972	1.4309002337805659	0.020971053553984768	-0.05589409481367871	-0.2630102980792552	1.087953602057073	0.30673719591859766	0.11867375607004824	-0.16282054444858332	0.6063254404119944	0.5846811876123941	-0.6707026145893223	-0.23903205168269323	0.7607672184228039	0.42313915555847725	-0.7953551647336945	0.41735103342780105	-0.3978262779246893	1.1931919151530193	0.7100225135037019	0.2075733797020916	1.5326410564866633	-0.3568403277414845	-0.4642665060517371	-0.48193439601346993	-0.03486921342990846	-0.46839780283275345	-0.5438129894298002	0.9649203558364704	0.9299618996081734	1.5128654478540047	-0.21237330812509164	0.3009299849678207	0.7228645277787688	-0.12095339872872582	-0.1088256319967938	0.13363099297101316	0.41452272724349276	0.020836684151551012	0.6709735462420672
-1.0881310020803423	1.5108110611662673	0.8994039822463853	0.4985313350424108	-1.671322770939667	-0.11824182355789131	-0.2575185053524024	-1.0234470484898341	0.8154647944324951	-0.06952654272138606	-0.6140173206118188	0.5584416933891464	-0.20419751019061175	0.5965946874002452	0.4691748739581331	0.9218617488121488	0.4536411877584351	0.5431115684600594	-0.4346223949372068	0.2629776884043994	-0.3368431424697444	0.30838200623887646	-0.2895833983507888	0.8005541831603357	0.38921821998229283	-0.6840398193617446	0.2003969928294627	-0.07582717290526728	0.6683527797067327	0.7616657637150104	-0.1369648685118217	1.650825385528991	0.2913447327576172	0.5849260177531755	-0.34122421015005466	-0.6686814682616674	-0.3097670485274236	-0.4634909779960156	0.27924500233830685	0.5335062356980272	0.29472188872063865	-1.1392457224826928	0.3365632458895902	0.3571101897287266	-0.8873353637282819	-0.6240304761836798	-0.038744256306456254	0.17237728819423595	0.024423083061204488	0.14899339186115906
-0.6218548649631097	1.1451396525382953	0.4917902837120412	0.8783354877697186	-1.0524947254618966	0.14158371546084256	0.7634595617017912	-0.7360585272152768	0.9040912401196628	-0.27259312399460894	0.05881914157553688	-0.01813883321435127	-0.09251834852510459	0.906500870037613	1.377303873480734	0.9821957799525567	0.26293191874865013	1.1415033218662465	0.0303285108116126	0.2351863567656208	-0.3783063831551396	1.6731988939292295	0.09072430247562456	0.37879143184412506	0.6411339796488369	-0.3576402311210137	0.03856101347259419	0.28146872695278513	0.5544658037401864	0.560908754364729	0.07407121551170563	1.4578631395212085	0.9479431945824701	1.550548658311473	0.2085811817142414	-0.23168897846284822	-0.1981398593320648	0.20425034286149396	-0.294411942717445	0.26835375902209413	-0.21443861608538958	-1.064990861995032	0.5576788529879046	0.04718893615608062	-0.665558831167446	-0.056192224766828995	0.3212240482765974	0.09148285248712945	-0.18226269548708204	-0.41565630633279915
-0.1876632317737344	-0.09170763468124228	-0.4743136040156076	0.3294928034771897	-0.09791765973882806	0.3324824147572552	1.728507226728509	-0.3506655068681498	1.1252074817151898	-0.1039289085273861	0.8305068245481292	0.17805269890614467	0.20935509846236428	0.799258839843054	1.4397499562602116	0.7842253768721467	-0.306638820156467	1.6701984588561338	0.3299229944208891	0.41627189458360553	0.2538323034924739	2.3889461193286614	0.3405477280470934	-0.3391511661027829	0.887688893593861	-0.30318507792135485	-0.46919985570044115	0.2972695387293098	0.41189379323113223	0.2227315955233249	0.47313587345040126	0.9424469041982244	0.8319745528774545	1.2714121878347686	0.5142144782880955	0.32036033164225697	-0.07268856055791306	0.7647465832499933	-0.5076498411912362	0.004566558133942973	-0.1050448437786359	-0.6254921232086978	0.4615419013323357	-0.2561674002326283	0.18031739328723081	0.8795518417909935	0.8633457618534836	0.1043934863949305	-0.38016154258772383	-0.470219800477782
0.052820478907832966	-1.1800335877783663	-1.437891154551834	-0.6858527290229465	0.1841327255775389	0.055330041581789044	1.629482796294441	-0.2660368464642961	1.1209964488697595	0.3804648650931907	0.980792976762883	0.546071496594216	0.4866684308199508	0.45798996646113505	0.41722796332411216	0.0875286047836406	-0.8454676580918653	1.7240044290064587	0.12434097996305266	0.32335754324631505	0.5910827776268994	1.890326886769958	0.07760560037167724	-0.7398391588158294	0.7013449905254604	-0.3623895561530163	-1.21705034424497	0.17699727554053668	0.042186065383382085	-0.12338267059490292	0.5332587674422657	0.20390045789192196	0.11543480019072345	-0.07501703499195386	0.22097100650298435	0.2260184208420092	0.1283506098924428	0.6033577097456153	-0.2027820357133972	-0.07063988875705286	-0.000796851346913312	-0.5031977064397022	0.07914519423976064	-0.365615239047044	0.7777050407567785	1.153580631993677	1.1126627249173395	0.2512629208360387	-0.2788721358186046	0.09940368632462897
-0.002944711750980939	-1.354937315703856	-1.553456537010891	-1.168882556578752	-0.3634063602035155	-0.510534980995285	0.42234092636221177	-0.5237409004531459	0.7323986575593856	0.8098628098345568	0.7903096646658511	0.19726743881456837	0.547216683954193	0.23870073704624575	-0.784724843004106	-0.6879426517189713	-0.9030266101136692	1.2624207435340173	-0.01828849507995609	-0.3437482497180346	-0.05058186813968105	0.5289138898028442	-0.5022489931030107	-0.4354249617588714	0.053760938509550264	-0.06129520994443329	-1.7152198744774811	0.25773198401985997	-0.2357875886823496	-0.46637313872370484	0.17655286686222638	-0.47564847782525604	-0.31486622114049834	-1.133314148554091	-0.33692578946190826	-0.3209835411892145	0.28268030194500027	-0.12173438468737283	0.4113723728475546	0.23065433080349346	-0.21540217315816118	-0.6467916049258828	-0.16010152848559359	-0.03440621177691628	0.7222874589942239	0.4989057789122652	1.0251541024422477	0.588825122397518	0.07757094675577395	0.8697387754670813
-0.3314037260280378	-0.765155001198275	-0.7612751147295709	-0.8213309115606575	-0.9925682676556915	-0.9133509832385693	-0.9509653291998919	-0.8944510054602625	0.1358271894432508	0.8343003014467926	0.7554308899712109	-0.8901166489035673	0.26708458339156227	0.35539704395444377	-1.111222252532609	-0.9384049870492366	-0.5214334174066139	0.6584376607462453	0.47067126739126	-1.371940156971329	-1.3358992648367256	-0.8381008965974129	-0.9194413400425958	0.17657036626715644	-0.600695219350389	0.5434529616177652	-1.6840580968297896	0.39841483144791867	-0.10424957862218696	-0.8218932065420348	-0.28346379560255514	-0.8348948379380189	-0.053606568844394104	-1.012126621668239	-0.5599865765898425	-0.6903233240530549	0.15169237788259238	-0.6550061913574207	0.7202808498877858	0.581212531084646	-0.49289188210983903	-0.5326635867934965	-0.09834486282325043	0.5766539099082735	0.3603204347700425	-0.5072919793335673	0.8348316119404032	0.9365140872192176	0.278071774949232	1.177188829532761
-0.7125439819961311	-0.1266445872472152	0.03933584430312321	-0.42440859455169644	-0.9810842533756073	-0.9692105882885825	-1.6510728877294818	-1.1573237330746469	-0.41893855378263317	0.4352753195859774	0.6262822091980907	-1.759108268495753	-0.3275762701661647	0.5705971076917759	-0.5696418449689248	-0.6448998688277011	-0.23597887518276392	0.18931481891872876	1.2442206497422366	-2.220251715129297	-2.257097254950412	-1.5992759660724076	-0.9637661710785322	0.18869288525054062	-0.8027601436099089	0.7565111381525514	-1.3795109883801902	0.11865687798810393	0.18237059036570513	-1.0752681535139035	-0.6362812842754066	-0.9241111894906578	0.2615224986723177	-0.34566069039946207	-0.3238408853020594	-0.7265193466508978	-0.33116919568164677	-0.5041262913941125	0.20505602842686882	0.2925689503988642	-0.5547380897499224	0.00525448841192158	-0.10173145180647682	0.8189988407875357	0.16114648830080133	-1.2706278739563146	0.5333103595398295	0.8519554753941999	-0.017009825219306846	0.6487095885409266
-0.8498286627680767	0.06134413225226713	-0.002696806666716955	-0.8030483595815731	-0.4272690063413488	-0.8661513828527266	-1.7376778525947516	-1.241995117432414	-0.8697319598718696	-0.11711519461201451	-0.2736354789295163	-1.535605576581842	-0.9705493890976488	0.32324043917434475	-0.17654204718782923	-0.43492055723791745	-0.4877077847060399	-0.30794767696261577	1.3285356707279599	-2.4422946308246156	-2.1504668608113597	-1.7070893054559921	-0.813814672095048	-0.8646822425244883	-0.5464136239005115	0.1216562943543666	-1.2777794452424254	-0.669277561199977	-0.012264133775089475	-1.029763996942629	-0.9379186766685269	-1.0500681901600353	-0.18124561202685427	-0.39887364416422905	-0.1283228160873739	-0.8219199027584821	-0.9017077217065039	0.00829340154974876	-0.9375885912092207	-0.8750120719691702	-0.6004883949429639	0.5177597913116259	-0.5594575877081867	0.15800771684228676	0.09474006679986709	-1.7627681451410935	-0.1604170345005908	0.0028049687233108315	-0.6643163068206589	-0.43326917728745135
-0.6329998250853249	-0.16515458573155237	-0.7226727031173446	-1.6344013088404636	-0.033956992081655285	-0.8347826301248578	-1.7255686673587982	-1.1561164456387631	-1.2515368316339062	-0.5636601575764681	-1.8688300947523508	-0.39979588304906744	-1.2416738260045785	-0.6437081575401571	-0.6705287359482524	-0.8223973205235331	-1.095798400592087	-1.0938565623191285	0.26896423585459195	-1.9405765782832007	-1.2967229251584762	-1.3968892232586212	-0.6778212999226516	-2.3573035154816218	-0.19749459715160259	-0.8727167426688581	-1.5049614595149214	-1.3829939385390173	-0.9394637822832566	-0.6517922578566921	-1.1679962793188712	-1.3418314354105154	-1.1915916253476024	-1.337719101514556	-0.44838584944402343	-1.1827989259286595	-1.1719234696474023	0.1432068247181965	-1.8494417210826997	-2.2553043178704844	-1.0288552972721976	0.552600136752751	-1.3244313428223404	-1.1405846275363405	-0.1938827195751635	-2.201095284913741	-1.2231564201855987	-1.4072254753648417	-1.1526511052249788	-1.3141063098423937
-0.2703820804443388	-0.5491487371182388	-1.1979921382122607	-1.6739151503975263	-0.22860236455262448	-0.9082217273421571	-1.6314918094654336	-0.8981118166033573	-1.4397190446203254	-0.8434517021253508	-3.00508285594451	0.6370875814569147	-0.9035307577138982	-1.7664121415912941	-1.5505686177670435	-1.55434201326719	-1.3948296422015687	-1.9411769227220828	-1.2875318916954923	-0.9475415544765329	-0.5376858635665381	-0.8172214424215024	-0.5330832626949521	-2.998140649196081	-0.04005818646817764	-1.2794170614725382	-1.6743085568669938	-1.443175180994969	-2.0695452122885833	-0.18741997462684967	-1.0141336933447298	-1.4709312655609499	-1.6971702272018432	-1.9056115497031023	-1.0676895842496301	-1.406428667143143	-1.0022071913504262	-0.37848222637785284	-1.8535967213464808	-2.8661788604621434	-1.7597191824102754	0.2555552165269093	-1.8535463153626717	-2.1059652892633975	-0.7520498598541376	-2.446682170947512	-1.993075960283032	-2.6606294145587293	-1.126545875396945	-1.4281750760142227
-0.12092771039046862	-0.9657661593108574	-0.8856219081424617	-0.262531601364477	-0.6889505721406506	-1.0276754393793088	-0.9024006357853422	-0.5020500371189928	-1.190400189854496	-1.0005657680325621	-2.617335045425441	0.8176514718702688	-0.21229151104060423	-1.9762220981319771	-1.6289578982521495	-1.8753452348362583	-0.9118387148249981	-2.168784230878061	-2.264556747446446	0.12531815663651866	-0.39822778768235684	-0.038861240504969606	-0.30614558855153234	-2.021213228653237	-0.03017651014657806	-0.8272533483024739	-1.3271347309016415	-1.070832940450894	-2.576278063107749	0.06839657907530342	-0.25230386854900333	-0.9698084050001834	-1.090928330868296	-0.9996343100636212	-1.2349251827683683	-0.9885285597369571	-0.6189553356509601	-1.0523155022926642	-1.1828200810169478	-2.4297684317078496	-2.1324710608126916	0.12934238449951788	-1.8535302522790198	-1.9883617125911763	-1.1676124809407733	-2.0734433823176914	-1.7309332230558536	-3.0634012686009435	-0.7136767829453085	-0.9235321141083732
-0.3623290830432782	-1.3502375586559852	-0.2208922378513426	1.6855507703987531	-0.7793928002309929	-1.203357854914676	0.6254235215062922	-0.10796718263369083	-0.5382589262188789	-1.0196458673080382	-1.0169956846035364	0.3170602524470576	0.21006878748020183	-0.7487694606718989	-0.45036367687825324	-1.3944364075929108	0.11666451414577544	-1.3934733471845961	-2.238996471684135	0.867053820845671	-0.6388749009970469	0.6998383261843047	-0.136922295861512	0.014684914350833205	0.008580931444525286	-0.2499009706272715	-0.5010880776367523	-1.0819147307503927	-2.151565708488177	0.11153222567203536	0.737340737773469	0.15148676365089409	-0.07510291015425662	0.8021081653495904	-0.5105564712523805	-0.06260987847422679	-0.3442033937296271	-1.18931631174679	-0.6866582295534799	-1.6021206494729112	-1.6229200448948913	0.29336871032875966	-1.5713091020675773	-1.0538585423582811	-1.1291075611819714	-1.0472806027567492	-0.5358329234357787	-2.501543987812463	-0.29644108556710386	-0.46704707215547075
-0.7907363103921909	-1.4499910970688212	0.014029105142124574	2.501647688653023	-0.3110589216119793	-1.4252041976987255	2.0724598207990512	0.11168425454224126	-0.026398178875361944	-0.8529172723219478	0.3577000809865487	-0.1416233586859203	-0.04084006313263318	1.1603396451871795	1.1151011804326252	-0.5105022646081264	0.9058025903707475	-0.10699891959785866	-1.6817290484746676	1.0668561483762793	-0.612228792475814	0.9944476852304607	-0.23626752602013984	1.641588848929167	0.10139858744099121	-0.34750864683390004	0.21799532275319367	-1.7955534791396386	-1.2401370033450783	0.2287630466540171	1.1371028257489946	1.2498489956939332	0.15277095903300072	1.7359747023057228	0.6710001369399337	0.6606198596404851	-0.2542034214338846	-0.7147694699635029	-0.7994963751693224	-1.1400862012364061	-0.5170045699235208	0.2845054218851181	-1.3666647832096264	-0.3249430866472658	-0.9037165114655415	-0.020797650496770168	0.5495271636040058	-1.4758537905109421	-0.039273037810711585	-0.4892258317424777
-0.9323575404997223	-0.9260778922401793	-0.30942450622620143	1.5265811288116384	0.2816454193248275	-1.4915742715144	2.224012453389233	0.12077977085119258	-0.30022423086462274	-0.5799646399956087	0.5081393795815996	-0.121237988457737	-0.6704862285556458	2.2222171780299647	1.7857073810555826	0.08903999143512036	0.8077469490266219	0.7120373188135414	-1.2248594843181824	0.8536794574879131	0.04185280418014097	0.6447583727743827	-0.48210051098982526	1.7555485210374524	0.15420250584312867	-0.9551162568777725	0.2863322358952875	-2.411114377524122	-0.5067711846075074	0.598761116597526	0.5403253124771572	1.6244068603187223	-0.6009806791831368	0.8680262055621144	1.3931578191534506	0.7167552599244804	-0.1486070597161342	-0.21851553310210703	-1.0112967310122178	-1.049491498969428	0.3337817624970243	-0.2865070954745791	-1.1747435288054453	-0.49099112556470986	-1.0095533100699097	0.3007517879982978	0.5440614186500211	-0.6071012669101029	0.24836039134268686	-0.7029877722765487
-0.41061226864339734	0.19687459570267243	-0.5566275705379143	-0.2031973895287776	0.5036390393409972	-1.1221173526364119	0.9057581111005251	0.06377755389881411	-1.3554521427661974	-0.41016820449389135	-0.1045498268710198	0.22867625918107115	-0.895217023157535	1.552631395362355	1.1897754453081606	0.21357835062496414	-0.0896022151144787	0.5955991295163257	-0.9645980843704125	0.6093852969960405	1.070554173133353	-0.04802269676238522	-0.3841282220249341	0.5561750138564548	0.2031934617652845	-1.1307348341035748	-0.14316511855633565	-1.7747380723389268	-0.20484719943419372	0.9840483405789271	-0.489453405169064	1.2035064846895325	-1.2380217620893397	-0.7772868648156838	1.1782748273560364	0.4201470546262344	0.17334509038956114	-0.2116255295415342	-0.5295614935612484	-0.7496650542839175	0.42474583252257975	-1.0870901392331012	-0.601640897413528	-1.1750019998878942	-1.4598627640253972	0.00429119650735707	-0.41399098279832075	-0.12661837909126558	0.7817514786806318	-0.47635481533921054
0.6777415509440694	1.324638409506248	-0.17705824655603764	-1.1075654757378302	0.38595747461690066	-0.3101409158008981	-0.6464829364691672	0.10615369456966198	-2.2960773451291456	-0.4421838339445704	-0.26672966919000013	0.5632935013776461	-0.23487761807658833	-0.16515449555582198	0.1096012910357679	0.2901317801962557	-0.9533068302218239	0.058047774500730225	-0.5863245942253382	0.6418701951915706	1.8814280875621574	-0.49991956668787496	0.37330669871133715	-0.699857445450286	0.4509346877993677	-0.3266580749825638	-0.2468391586599806	0.23259751751517949	-0.1012795203513699	0.9667825288772327	-0.9107573849077643	0.556221113342841	-0.6835226097924652	-1.341522605493407	0.42141458822933425	0.42596395944305787	0.6782617084063944	-0.492903663552238	0.6519169350705996	0.029390513089483605	0.09421449769360607	-1.330407908623144	0.46813145053240557	-1.3741153856891268	-1.609845013816469	-0.07687743918669514	-1.170993865175607	0.17306466202033266	1.4525856936124566	0.3503337412938831
1.6942515520493235	1.7370153734630647	0.6184375204606168	-0.6778585402088294	0.40101340834970295	0.553989647750874	-0.9952359572159013	0.2594445221589895	-2.041771225318243	-0.4766921526451048	0.49304663551640654	0.7546549865120099	0.922466895479356	-1.2678549253799865	-0.4804465521445372	0.7246742766449173	-0.8204564195644515	-0.012062100048640664	0.034263207349670026	0.8943637169350995	2.053253010197722	-0.4178620452309714	1.4205488316898407	-0.8539144688205353	0.9613132599178588	0.9246909825476123	0.6458857346205638	2.3185182945333507	0.11696701164629424	0.5027866277079457	-0.2778424746642758	0.23299874630375397	0.8088587120947236	-0.18719377444015722	-0.10273790142496679	0.8887140593103579	1.150970444087083	-0.39420238266046015	1.6157626797108053	0.8198593322020078	0.037089338286678264	-0.6857386785333356	1.5711560762560226	-0.5802685745394758	-0.913109450670812	0.662357409872453	-0.7480499461003906	0.5667396085480165	1.8984952922197702	1.1748654729620562
1.8743401981831578	1.2919057996896117	1.1712942324374658	0.24121520379389882	0.8339268865814918	1.0294841751409367	0.008605209843158101	0.4001863783201562	-0.38066812777582343	-0.19461211401295905	1.445822075333488	0.8256774607801605	1.6376643632046253	-0.6854684950136244	-0.3695839448936411	1.3342306758232443	0.5812943759730114	0.655966301409643	0.6148689939460124	1.0047095541039632	1.601231612157031	-0.1022472614564709	1.9245460685946993	0.16665285178376793	1.412369163838315	1.6282006708917358	2.1941147240341454	2.9504156653012257	0.5101513994759675	0.07887218904001675	0.8104217037653406	0.215699341656113	1.9294339694162252	1.4858776972719596	-0.06475076528177207	1.275439309595656	1.407570895581769	0.3769235716938241	1.5332638035624653	1.0088849426060247	0.4714055422908025	0.3017031245429656	2.0977663391757098	0.6650640936709272	0.3140459998562101	1.8386022143172338	0.6675760668412298	1.0499723624697945	1.8733900066437745	1.2463419017098352
1.005553885045237	0.593726140070949	1.1904710489358317	0.6079165807769285	1.3728157872224978	1.0567636554420183	1.1126601038804271	0.4344272214122532	1.7190726173137172	0.4293335020743046	1.6770106500356692	0.6805873466367438	1.3328197220973637	1.059352015533509	-0.07602200004428517	1.550699201545794	2.431258059669295	1.4494081690107994	0.8404331443052314	0.6827360543033347	0.8524249419937062	-0.12008295819892059	1.393468141946087	1.3665190481393115	1.3184950298918272	1.422126690040624	3.118872091066232	1.8256758864355318	0.9239378296448821	0.1666522079465312	1.3850854896053757	0.07044256784421041	1.7513776204303788	2.048899687483583	0.16180370240720576	1.0380516373096504	1.3969594230616995	1.2950864195096572	0.6151102187671266	0.6543928357449116	0.9670516264928288	0.816325977590414	1.9330286643023649	1.3653786277915128	1.125157066403875	2.458005388982501	1.943139479160283	1.362385875728191	1.4425406281352777	0.47930390079242124
-0.2385732410623452	0.37642083031129936	1.0001088799264664	0.2609160100565224	1.4139111317188058	0.9290276623153423	1.0213660245639515	0.3827870943506697	2.91494668703227	0.9697959299288744	1.1910270571662283	0.15730699281494337	0.329484083140704	2.386483787399324	-0.12028776045137968	1.1194211072519922	3.269283032888658	1.5642713067150844	0.7228566623760302	0.017242368493732514	0.15140056338523483	-0.6941821699544493	0.1770523238044364	1.602047602399463	0.5575839055553122	0.8152923134230265	2.3290853034652144	0.05715826391042505	1.1896839726979929	0.5667776788954951	1.1021886260335714	-0.4699950148506627	0.5842983855948198	1.1280259568214768	0.01127786661429783	0.2891306635071828	1.142191618095111	1.5147979379816567	-0.14989299832517458	0.44121226434088695	1.064414037456774	0.6465381190599523	1.5203593116415293	1.1044343698586183	0.9677912476511833	1.9889489166036753	2.094837464577131	1.2943151985827277	0.8063993975390107	-0.47406357828348855
-0.7806712637346334	0.7456921459800125	0.9777359025109916	-0.23202716787888988	0.7482770835660026	0.8392626782645819	-0.28948345558126143	0.3055570291235818	2.6225814075777016	0.915582988364685	0.7444149598349028	-0.6331464474024573	-0.5596931164954522	2.1272388888703793	-0.5544060561675924	0.41608192001353866	2.1353578789623895	0.8173025476432064	0.466258353733878	-0.6059028352090322	-0.3230794991222561	-1.4666003916910604	-0.8899899329338555	0.5575409891512374	-0.40896678559064636	0.41565310574075853	0.07653135995915138	-1.0224532315040595	1.1992285697938183	0.4977208605113375	0.44105644309669007	-1.2119958545430045	-0.5988371280528646	-0.2859811382549499	-0.6251064135708976	-0.32257716361166155	0.7031291508901889	0.7644195121993325	-0.1326133215713137	0.8165921067738312	0.834439400627264	0.2564654351544913	1.3036629912728575	0.3778041157064423	0.2763637567945087	0.8700656932553934	1.0875560845708523	0.9150246952320308	0.0641104358945621	-0.9384741296682535
-0.14047502225678923	1.1052077993269986	1.0007526742731139	-0.4436208509324702	-0.14339108309697368	0.6123455387221701	-1.6518719097370425	0.22970970991125197	1.3658872675834843	0.21086243644683983	0.752011721459363	-1.2251553497084233	-0.8988544188351374	0.4804239861960511	-1.0966515743372136	-0.0007643803578216754	-0.47019448439140105	-0.27572781638818594	0.1270958129943368	-0.861167959631749	-0.5426028877817289	-1.8610547520250857	-1.2551195460117754	-1.0191214561836826	-0.9491773798536985	0.25468262914936296	-2.079104453408078	-1.0341689570851873	0.8834648723221151	-0.5388441801029659	-0.004030516107843892	-1.7524558092783522	-1.1975506590540816	-1.1250278724136449	-1.3010842325314398	-0.33461880682287215	0.2465395116494839	-0.3501213777129941	0.30687826495070597	1.403092484910715	0.6830013247012895	0.0383116505709877	1.2596512039268688	-0.058166242914699816	-0.09817743187472734	-0.07804506746850244	-0.317724327978363	0.4926257667209996	-0.7329769795772054	-0.8413811096630772
1.028377981213583	0.828819041152078	0.6302309452562305	-0.4293851321450339	-0.5313201063690068	0.008427509979914797	-1.9368739406718527	0.21375652432309228	0.11413513649366797	-0.636520811708535	0.7540263604571196	-1.2189711555371379	-0.9694491989764441	-1.3281030050141618	-1.4214811078062022	-0.03713712701377005	-2.763922064173809	-1.0809350392746209	-0.3689435541792563	-0.7161751813769243	-0.5215236721833012	-1.6136859669858523	-0.9667542308397287	-1.945882453963347	-0.902173710383813	0.03038007210665857	-2.5867271099801203	-0.5195044593219096	0.2814523859971139	-2.066209934005542	-0.19911421394688242	-1.8587479331289556	-1.1925389790060532	-1.2255193096998187	-1.494024464133847	0.07302749814859119	0.05917917181969103	-0.9367891909488248	0.402925490355484	1.4342247308153124	0.725121184721426	-0.22717704451953213	1.053764708530717	0.007483879439052894	0.07330409042031205	-0.5409288839371995	-1.2741514542853905	0.22095725888963283	-1.353372490895346	-0.5613672200115364
1.5418195009876399	-0.07781259970848069	-0.2618569250459398	-0.2784407359432878	-0.14857815746316308	-0.7846906601679404	-1.069631942580847	0.42344897964385286	-0.573340686662782	-1.041465443137437	0.11718403223585688	-0.7337678977164664	-1.2434753884441665	-2.156051395608989	-1.2250589071096447	-0.11166710802978598	-3.070981325804981	-1.3362553831887245	-0.8766608677359109	-0.3252749804336811	-0.26007147385574153	-0.9153230426951078	-0.33065344444850797	-1.542714620152568	-0.7341638914560108	-0.22314350589143922	-1.2478047372413665	-0.03439004371438687	-0.3369218201569047	-2.972347978682871	-0.5308949569975479	-1.5371052832838263	-0.6098875892430705	-1.0102515225762934	-1.1091831098961844	0.3414521727146454	0.34895746900882124	-0.6292105016087856	-0.021863363711753743	0.6798265775626686	0.6035294515857706	-0.9842465012465276	0.5423980807810329	0.18485034407016787	0.17340302074809127	-0.8202500856589323	-1.3595799689669537	0.05610056001313337	-1.4042178865707255	-0.315374688680521
0.9070039769936789	-1.0203883840340855	-1.2646132034235822	0.2217804233939855	0.5798564153106276	-1.1597901769420316	0.09215199089548069	0.9998370265315512	-0.7325201292578202	-0.9107537970241569	-0.9827528355763361	-0.2969312293522085	-1.6770382285900882	-1.7354664385697112	-0.28332696996800893	-0.5507494413007021	-1.2944584318261747	-1.1079939578064506	-0.9329970261817879	0.21790678645546693	0.21252802841806662	-0.10473674421318101	0.4966684204518363	-0.12877392246746133	-1.0025361263372679	-0.06568999634073709	0.7373903051979906	0.39318121849386184	-0.5442540638806588	-2.5862214523830636	-1.1385509113345598	-0.878007132969812	0.6623536341447894	-0.6371498502358163	-0.5296408878965738	0.12424857680518457	0.988144109939842	0.21726391286454366	-0.3911457024490804	-0.25172605599757136	0.015026782042006675	-2.109383286370439	-0.0314536289428315	0.12853808575147607	-0.3929654736423943	-1.140901407176829	-0.6263300635931244	-0.1697349367025743	-0.7068069303699078	0.07885563238527427
-0.15459939818771015	-1.4337415395709499	-1.8478988155201204	1.177121413495975	1.008584894364083	-0.6938098828704815	0.6713555781805709	1.780015916408782	-0.5614262470841884	-0.6713695632898744	-1.5963298968761515	-0.25611227605470155	-1.701296292709157	-0.615253280872276	1.2294479233651687	-1.0846806789387788	0.9520233937574277	-0.5114263217484352	-0.19688943548278112	0.9284640772332436	0.7563967611924931	0.6529387430755755	1.4377041430452315	1.2797561819696923	-1.6937974046669677	0.6967288980788634	1.9867891457377886	0.9050325658847734	-0.09325849525176291	-1.3236113696011003	-1.6177127483534612	-0.031121636118677482	2.3384916373986355	0.12144831653025064	-0.23815962228567641	-0.4380393303407843	1.5266887561270686	1.0194692842877464	-0.1663077341366411	-0.5602977640877593	-0.7474853982121326	-2.787116676755886	-0.3356954009871922	0.024472629670585194	-1.3156781436368112	-1.1509728822509604	0.5523047789019744	-0.4874369922217239	0.3925146422019365	0.8106412882847122
-0.5242863297875179	-1.2482254864838156	-1.8325246122185153	2.0458351276959954	0.9024789834648319	0.3267751165917993	0.49090296957140617	2.2325154868128068	-0.11141277635284108	-0.7345442683095508	-1.0533507385827168	-0.4172236958228214	-0.9260768841650691	0.4139996046134425	2.503086012577068	-1.0921542279478622	1.7847760121378493	0.32196323967827783	1.055239762124181	1.7162929827325641	1.1074058982486403	1.338316094828628	2.174616151083262	1.7914548518559317	-2.1640731636349724	1.556383344980502	2.0808839077254384	1.2646830582316004	0.782900163877264	-0.20748075095654142	-1.4651389355900322	0.6753070537433936	3.4161387849287523	1.2177496222677469	-0.398768769843981	-0.9316957690381532	1.5378816304666527	1.4931816183516486	0.4562649135483785	-0.0679287903744953	-0.9939590541375889	-2.296905127016686	-0.31354330259213326	0.320383017822865	-1.599653770654834	-0.33186566692173214	1.6221943340821912	-0.6778192339691447	1.2118374338099207	1.6529158182357508
0.04410625976545827	-0.7637397696051041	-1.3580636389849134	1.9372642038469887	0.5476161612892347	1.0975997762544076	0.0442717069206641	1.8294785306237575	0.5032638316598157	-1.0011521120554006	0.22159860231144776	-0.34426406921014857	0.29933028845932824	0.8176525748902024	2.515620415344874	-0.34629277643691253	0.7279780801278585	1.0553611559169012	2.0310012415833363	2.200657448360346	0.9929749796369792	1.8265133992634108	2.1932192546863796	1.2936231327533305	-1.773350647035993	1.7259905482546434	1.5225980903236418	1.0016646166287844	1.459072816283277	0.1605145225984217	-0.7019584083951638	0.8115309930664563	2.8926010066145618	1.9713960214391724	-0.7342905992990233	-1.0484933526385816	0.9512079185413751	1.672895804264594	0.784066423449776	0.679118147386451	-0.4182299763493254	-0.807367998474837	-0.20126575598362845	1.0565793997117436	-0.6730858466244929	1.1581218971538385	2.04010475427802	-0.46569207324615536	1.2819035138842985	2.102972578684511
0.6805124499359889	-0.2268302906447661	-0.566477086001311	0.6045710161896884	0.28904944954715917	1.0317205972983883	-0.06343603331292065	0.5732015826264651	0.8317084672872517	-0.9562865652674529	1.079251839719215	0.06680318523257324	1.164100337477147	0.4840766779277721	0.9706840980617807	0.609910893770024	-0.9942150756111617	1.1773368491064111	2.0817512633124386	1.8612363172561697	0.32934321798281424	1.8255956325807812	1.2821682520368294	0.40998101809859766	-0.5620990052223718	0.961219259263287	0.8393787295273932	0.10007720661874842	1.3716591749242157	0.03911297127789098	0.07375656593838797	0.23065008452708805	0.8620501199320074	1.6575661246953526	-0.7533391551084733	-0.7922051940989693	0.0241848353346254	1.5915706183925746	0.43250004543171633	1.0093373620734922	0.45431465275283317	0.7492543388291024	-0.27560906692200476	1.6440991462897294	0.9084342379908285	2.298884557395813	1.5615789847694896	0.14104649062448774	0.6703944515425394	1.8933697522557236
0.48938831724417625	0.3231036362559081	0.4333305067883178	-1.0929305499941815	0.10229642097061425	0.2615529307016421	0.35353486216300006	-0.8765758811293884	0.3688949250008791	-0.23748223587727552	0.7631920740567536	0.45707513345026807	1.2204558543068946	-0.3380755745773505	-1.2301869740153863	0.9468755693779055	-1.7717323566478218	0.42547094131888497	1.2248818218961894	0.49137684687788297	-0.645649763535793	1.1626668329963514	-0.11738814764981646	-0.1446784031399007	0.7310477278370159	-0.20464863228168395	0.059520771942955096	-0.731257800208507	0.4490772889467306	0.031805490320856986	0.26002451922549297	-0.6523568485730542	-1.407161664014442	0.35380805327645304	-0.1423348164639502	-0.4343938916786863	-0.9534563620758604	1.1580636474493171	-0.3001425503131439	0.705397541542263	0.7314332769149212	1.561883239520813	-0.6538230242529451	1.4107900496861714	1.9865756879314853	2.0568250978516276	0.41865768699137007	0.7294708327444657	-0.22277524144007396	1.2093253894115024
-0.3310858599030882	0.831831475913848	1.3046189447209458	-1.962360991794383	-0.2734557109028564	-0.5681676895394514	0.9435345772321431	-1.6804468011440274	-0.7708698356044961	0.9476287357942728	-0.4264734196287169	0.45782111323045066	0.8233492828953709	-1.2016401588999222	-2.653621563285059	0.4107774345214915	-1.1206447529861323	-0.8150566035596056	0.03641886457877355	-1.4359928311338497	-1.4447715801556549	0.10360173542877374	-1.219753765744968	-0.17620765054204732	1.3315961034864137	-1.0354671362368868	-0.8859339067508254	-0.6923942124195338	-0.826678353047404	0.35837054352973446	-0.17693123656766763	-1.1225696707289912	-2.6541278682925467	-1.0338989137562584	0.9520454048477435	-0.28924589734772727	-1.8174075254128703	0.39243484653753685	-0.8276650977541561	0.05440587295193226	0.07483942246364544	1.5913119232035906	-1.243008610577065	0.3369289145820077	1.9577910495975421	0.43949764631718974	-0.8216083043632318	0.7792408480089773	-1.0628624736149908	0.4021899909157208
-0.7212190218587938	1.056835732858568	1.494259682430827	-1.6495417040983382	-0.8390093740362847	-0.9079710938909422	1.151386637975185	-1.4871856476101672	-1.6605044151797725	1.984961258488866	-1.4945196653041106	0.1359253828793167	0.6993481330552319	-1.6824421160551903	-2.553043370095322	-0.37250803980571046	0.10711304999765599	-1.6668810159125726	-0.8453195029889016	-2.897811410061529	-1.6113364132134953	-0.7197676460263767	-1.577404018919457	-0.02010821969360976	1.1088917728935856	-1.2328451731153405	-1.6002826315586882	0.23642273997827695	-1.7350992339075795	0.7611510245628539	-0.686047802346478	-0.7882051726189985	-2.702394546414912	-1.6204266402246355	1.9669330677540988	-0.4239968612127233	-2.3931012817452926	-0.38081040528316223	-0.8400900300534214	-0.4853146440269323	-0.9081528250870617	1.3687200326595053	-1.7233177166621203	-0.8342034481493875	1.285600357331799	-1.369152134931321	-1.6051356350799049	0.15985784465270642	-1.6710641480322594	-0.3285670396452725
-0.08555967974318299	0.7735272102118813	0.765532201431287	-0.8311947866360785	-1.1652287904500844	-0.6733142534402506	0.7344399396276189	-0.6750100413180492	-1.3176322790897967	2.394963909101683	-1.6082894283136935	-0.12355518413176172	1.1414614621536354	-1.5831601088160272	-1.374018444718878	-0.513747925467322	0.8251672617730441	-1.4392528048239093	-1.0640371600459424	-2.983820872132303	-1.0313211790564822	-0.8008765678829759	-1.3937041679520852	-0.019301130639718188	0.6179568905309517	-0.974221352351407	-1.4703273873714136	1.2091176681449471	-1.7655672600715753	0.9851136218762652	-0.6169485934760214	0.08960875073686982	-2.203282257294935	-1.2698550280625536	2.3027439473887723	-0.5280025608383865	-2.390716854949849	-0.7590327056572312	-0.41204633629182913	-0.6017157820767399	-1.227205794421331	1.3303479434630572	-1.6032364157452412	-1.2570277094037174	0.8833649678243846	-1.994597904756911	-1.6407063574913283	-0.6651773995510609	-1.8261019331570687	-0.870292960648666
0.9141731046718838	0.1256577092964973	-0.34371740473554785	-0.26187986405588903	-0.8586998032740387	-0.13893937599704168	0.018272249275889607	0.01735985027128161	0.2605555565304903	2.1848061526914626	-0.6174492240249375	-0.12188315233122479	1.7099588479234824	-0.9768339802533262	-0.09094255824195638	0.22643128885246566	0.7795188948955318	-0.2156468971527646	-0.591282708124945	-1.6428414686993547	-0.04052429167995217	-0.21704231464965754	-1.1717896588845667	-0.09867920675212971	0.5020480655124006	-0.5464572868380813	-0.521010546202979	1.3474930335745325	-0.9410959537789055	1.0844054508025365	0.26317366009748405	0.8975455904997012	-1.562831594675879	-0.4607933010984575	1.771818428398545	-0.17129833374990489	-1.6613423367524012	-0.7069251264118042	0.23400349284599986	-0.27657913320521194	-0.45532805565846096	1.47038913835702	-0.5451279247357872	-0.7516191564117918	1.1395449631088224	-1.0545779669137876	-0.9495712062488005	-1.002041737949038	-1.256335528491034	-0.999955189132315
1.098761472240846	-0.38382269234553684	-0.8688428001392378	0.06757701805969658	-0.14129246253685313	0.3576725035513373	-0.3982557087743422	0.08170555712723265	1.9448109935629345	1.7032043448354568	1.0134981851975287	-0.08245647082022001	1.7165441423506282	-0.06682770129871113	0.7529086725630033	1.175112306424954	0.4918908349619006	1.203143221693548	0.2852216493750254	0.13606650677084534	0.7763807230438732	0.418180434977778	-1.1717288870047462	0.07766690741159957	0.8691918380972291	-0.17413477863136853	0.31713560945007574	0.5782012107477238	0.15832119680258408	1.1817421772399275	1.5961598385751488	1.2187219084024121	-0.584492255361661	0.3400587813877637	0.7428492793449784	0.6657749942845754	-0.5856735343304923	-0.6565962373875407	0.8327533943076283	0.19151304596075527	0.8704260635131198	1.5430207046451563	1.1424197023211748	0.07336835163768864	1.630543338137819	0.5544895779785355	0.13944489960227058	-0.5674545579039852	-0.022341421664143876	-0.5473549486090762
0.15841714561569353	-0.3542975332881809	-0.3718246108452671	0.6206591414998986	0.22689375593318195	0.5847101213639102	-0.2626588859921864	-0.4532621110218236	2.480563040725296	1.2229531469310946	2.5377310746555404	-0.32429041333842923	0.9244028808719225	0.9533696825520257	1.229880203877953	1.4018426304203015	0.40436812292693153	1.9321553020464182	0.9669431801741799	1.0034286138046458	0.9621439093037001	0.5032007042011593	-1.2753552538065693	0.5798765216751857	1.234897376260125	-0.12312144217645056	0.11160792869206775	-0.4090610480231054	0.7455003466405099	1.1348685891111978	2.649469085435742	1.0435797249615564	0.7470368909355436	0.9507828225505106	-0.1585182025974684	1.3568902996289884	0.013460140850706287	-1.057734584158558	1.0095943903466953	0.3288520946551238	1.7374632405015926	1.3888399509940348	2.413741668333504	0.42129041614859764	1.6814319980742882	1.4804910794944057	1.013732073693626	0.22395678847384842	1.1934885420588293	0.18892087204100003
-1.0000061377809488	0.09048110155195248	0.5603043451876634	1.3730627492586773	-0.271429182273542	0.4559706824198502	0.039015508114324804	-1.1489732356427653	1.631640531155225	0.7085053802319246	3.230573903630244	-0.7958233453009872	-0.2547937423660782	1.872011630490622	1.471008776646453	0.6102483192358663	0.383958935900449	1.6355982378016172	0.8112645842389029	0.3509241863632821	0.466881204688862	-0.007572675057414812	-1.2730349067857476	0.9867857180780135	1.037422321265291	-0.6294849836952391	-0.9438441744740178	-0.941320587255427	0.40443603785356497	0.6830486916297339	2.7556475146015607	0.5753254570116464	1.6255383120827571	1.2264015841411704	-0.5271051301189644	1.1306915530078903	-0.39834695798195774	-1.8427458519769166	0.43851378052787243	-0.151938351422983	1.5241286915640113	0.993824887423181	2.199978367624768	0.01690885894367694	1.03613096488745	1.0568665602486047	1.0287818282236711	0.6529268471680293	1.4772674281331064	0.45526273009093393
-1.3417911012011001	0.42097630151471344	0.9265377235978132	1.5965062862376835	-1.2649401428855553	0.07581322432909576	-0.08482572976363524	-1.4985231628484164	0.26109452566619984	-0.026417115234609403	2.6663418818568694	-1.0585266527374253	-1.1754636299500878	2.3632603883489756	1.3153721986398068	-0.6229779547052875	0.10766405037839931	0.6617838608832517	-0.2931595641350625	-1.1072954126862875	-0.3593042711727358	-0.5789542816918462	-1.1076019360501699	0.791157385314054	0.19262157747610634	-1.5212039508010655	-1.5940311949089425	-0.9637754743753943	-0.5251236167986213	-0.08371680564765432	1.7368875912863864	0.04130967410148694	1.1119873085370218	0.8983386060734955	-0.40429822122958325	-0.0577388257272285	-1.3838184304059886	-2.4209897353600813	-0.7150547399554905	-1.0043767543238769	0.4526149551390803	0.3830799669987853	0.442345456561884	-0.7233664213218435	-0.034308949843128295	-0.2340303351885226	0.03424023747786395	0.4027694874320515	0.5621692998695073	-0.2413777405391412
-0.8643970635119659	0.2548468066677219	0.39609494440193616	0.7431911377434445	-1.7748076630049636	-0.25797981060716924	-0.6949767904820741	-1.2193111278299424	-0.6588374562863698	-0.9811888082500784	0.9767719010552546	-0.7491787031839544	-1.480382301810004	2.083247724031785	0.6654176410205384	-1.4380517356969047	-0.323844809433969	-0.32906239257764364	-1.5934707754503459	-1.8982180594149098	-1.0249452499461942	-0.6093400802081412	-0.8095947749541119	0.0008883459923214585	-0.8279148378577726	-2.0795673756204303	-0.8666603384457142	-0.8683830118519706	-1.1714263220864638	-0.6260738179076608	0.05876345267506995	-0.27284542833970715	-0.5469165501336954	-0.10241229964350158	-0.0957642623963838	-1.2620908213824718	-1.7688167535287855	-2.237919813072717	-1.6439574325471509	-1.5418636133855683	-0.6971356708445665	-0.3616957072208743	-1.6419912299449593	-1.1352926892255109	-1.0984955886649415	-1.2928412198187236	-1.290270965512696	-0.1402321412450889	-0.7487093476522013	-1.4426250779565912
-0.4373370313023689	-0.26105428327117924	-0.36943326517504144	-0.7020566626748621	-1.198623414475036	-0.239662046179776	-1.1548547629261203	-0.39115048590759205	-0.944934335770856	-1.8207237659124507	-1.1146164353964307	0.01923421305049096	-1.2452935235585219	0.9912156228849681	-0.06332688246183567	-1.4505932141083961	-0.41728158823856715	-0.8610791240056527	-1.96809423880748	-1.1023572841050073	-1.1984033901444215	0.009208614315003005	-0.3515335262710393	-0.7795562714051704	-1.4144821058297923	-1.5997358815424196	0.7943050982838119	-0.8916776751731684	-0.880541590054558	-0.48098642897178523	-1.4394601731638326	-0.03897052613772693	-1.7868294018167112	-1.2781780582017592	0.16115359178394761	-1.3648657039716865	-0.7579124613808224	-1.305795717596082	-1.4993401094915308	-1.2358047709261628	-1.2606085437855672	-0.9900989514254569	-2.5337291299583313	-0.8865214714249424	-1.8689844728380978	-1.3735742616825708	-1.8459503306969922	-0.3093431420505189	-1.2396706787008969	-2.0171910327381792
-0.624848078327683	-0.6419157143490591	-0.513580406098062	-1.5729734799937405	0.05563949174675234	0.15542726268367077	-0.8202531876996998	0.5771701203166578	-1.0640138941958703	-2.084318032719322	-2.6574165060904145	0.7595681467379138	-0.7513448250819195	-0.43620445297032967	-0.20692223432457862	-0.9373163739777426	0.07619742040530636	-0.8805502462494226	-0.9731512318405442	0.7777578356011006	-0.8579032639303564	0.8075898570455656	0.28178169898125816	-0.9340264388361014	-1.301297293408252	-0.1906689675558603	1.9426872849496992	-0.8478687344083187	0.17181225509934225	0.18833982863210358	-2.0934773523530987	0.8025792894995393	-1.2720458735360407	-1.812260081740573	0.32490925391694586	-0.22633700648566843	1.1651039360656847	-0.16434948700768848	-0.26848072561230707	-0.2587553556064486	-1.1329762976448094	-1.162516846518851	-1.7640218685641618	-0.18365770896880873	-2.19306262956963	-0.6280174912721977	-1.1001616901005449	0.14079323139511699	-0.4634990803166034	-1.297639991671518
-1.0260812587285866	-0.581993923267728	0.05077172216346442	-1.2422860767548314	0.9825603156811022	0.6030539444898759	0.16762619159412112	1.1670794980769261	-1.302591956755389	-1.5747178075797295	-3.045171047762347	1.0665652287299758	-0.23077434971928282	-1.4334266071940882	0.3682507640555686	-0.39241467629386556	0.7640742754212764	-0.6375597201009132	0.6336144689010309	2.262051680617284	-0.24541951284221294	1.1822816975788357	0.9105921064356888	-0.45896137396884784	-0.6948772837275895	1.162221171570265	1.6503047749129671	-0.4597325030567039	1.1393275483704282	0.726181532247728	-1.8211531044347395	1.7503445463341882	0.5802492539833627	-1.3208120582676708	0.41703728837786275	1.1115248989791595	2.572430831648554	0.6284555094904793	1.0830206075301332	0.6490560363967698	-0.6730653295336619	-0.7661195495506805	-0.2664291633825503	0.484011399342603	-1.965116988418742	0.17944950000271248	0.32544164839147827	0.7893139562249921	0.7964997842039361	0.15192482732003112
-0.9081682150142222	-0.22218425456887336	0.6182817369150264	-0.26325564914185584	0.9783975978920281	0.7323679498439986	0.9506588751192053	1.0841953460451283	-1.3631149749183071	-0.5753178569190932	-2.343948258490316	0.9245008200101555	0.18861333689586768	-1.50654967538533	0.991688398413569	-0.037742581115172744	0.988937120313037	-0.39681424439601637	1.565055817567833	2.2587919631992337	0.2965763481922393	0.9164750040736112	1.20640105142632	0.06327801620316265	-0.020385553800758346	1.5062127754667496	0.4148312879679619	0.19152398408980495	1.3133731572228573	0.6816312512020035	-1.0569429271871422	2.0053678457820925	1.9760981195321157	-0.2623138147515001	0.3830046205099765	1.4712948021318752	2.416691637113807	0.9097632846965861	1.5037805240477908	0.8957774835369348	-0.2733451676982416	-0.10932933835774038	0.633011579817163	0.7544088027272352	-1.2153839102789874	0.42548043931394386	1.200762060317324	0.9989805325353951	1.3227910375826273	1.0721839767141785
[truncated: 72 more columns]
