# Supplementary material for: Diagnosis of autism spectrum disorder based on functional brain networks and machine learning
Source: Sci Rep. 2023 May 18;13:8072. doi: 10.1038/s41598-023-34650-6 (PMC10195805; doi:10.1038/s41598-023-34650-6)
Supplement: Supplementary file 1 — Supplementary Information. [file 41598_2023_34650_MOESM1_ESM.zip › matrices-bold-time-series/ASD/ASD135.csv]

-0.6523110017836053	-1.3877334115186184	1.3763970118091216	-0.05909591251148759	-0.12261707463144492	-0.20631658238084005	0.28780274981964366	-0.7140282305735054	1.1632707890870522	-0.624672422169943	0.43163125382890094	0.6992213995840717	-0.46247178420661406	0.8114178570977416	0.6334491687258499	0.30126862704387686	-0.230205017722697	0.29651844388397663	-0.1683263457537301	0.26943257869444115	1.387373541994352	0.5273949626321875	0.023648509564498654	-0.1460621335601721	-0.5728389775881871	-0.08605449154869214	0.14691063642994354	0.17000552951678385	-0.6776029510089251	-0.3351970410139051	-0.7073443504782545	0.6184266330736053	0.27109065901496504	-0.41994353171893045	-0.4255821073040899	-0.8293039677339556	0.8957311073657761	-0.9201830479186571	0.16620080957343927	-0.14845440627828926	0.2248270816488075	0.4175548204319356	0.10513905872696286	0.042017786244818	-0.4719309338430224	1.0577220094414561	0.8037669187121096	-0.23663749507494258	0.976513710690069	0.29976857965232273
0.17898240881879737	-3.0717567829848433	1.8335250538430372	-0.18369140385687832	0.2775891333773388	-0.541611255124823	0.8037034556659298	-1.2553157657974117	1.0964422850444928	0.032798326985843236	0.11361266668587902	0.40014445135518917	-0.029845754894383923	0.017529729373994614	1.0818728209077964	0.20843998810796324	-0.37217237706902756	0.26405243547553653	-0.3174821349738155	0.4980525910302848	1.4392988562182412	0.8460228486646976	-0.4775300222219876	-0.14919269979384744	-0.7937625995530275	-0.5769302285137121	-0.2516448518379189	0.22493162461266195	-1.1015399970581765	-0.921294954481287	-0.686355196790118	0.44633728793799454	0.5885161789072123	-0.025518056982619455	-0.8206493223895976	-0.7853086062137749	0.5846832394170365	-1.0758636324153723	0.2962579182866808	-1.0747400820256248	-0.1297987022538723	0.34650113753359574	-0.4491120165105084	-0.4150277948717323	0.09454843235864484	0.9296215665894049	0.7000218968567696	-0.6552731676342324	1.1783299107085314	0.4525333458551729
0.9424650173159883	-2.8181677398997667	1.9685824428752186	-0.17513138151295968	0.755511720352071	-0.6764547029319508	1.0966431247999444	-0.8948020112801115	0.7873931494775878	0.8646178903888697	0.5109227133969392	-0.27104072269793844	0.9680908730161633	-0.5784852023282446	1.3447810872695551	0.26420937192400135	0.026677237025518448	0.6295271175741634	-0.14042640114125737	0.8351164258456069	1.2190111822694234	0.7214324705758531	-0.756595068691008	0.028352192197136045	-0.18802784288192434	-0.9908283686924683	-0.8066805000563549	0.05704524087583363	-0.980589458502069	-1.20024425514172	-0.024410883289204457	-0.016704709642923636	0.9048675000342811	0.6189202306494901	-0.7593378783908459	0.5153618386721787	0.2836479063687833	-0.4339721094667101	0.6905855817890322	-1.3365401657157143	-0.1966232178848858	0.6861189567160935	-0.39583568937488445	-0.18005569531484478	1.1505442861160105	0.7059060453661123	0.5819073212368624	0.0007130202184624647	1.720492701380966	1.1738728160750695
0.663232069220521	-0.7361461753556909	1.9006250594949081	-0.34417303094470075	0.6449517019064513	-0.3520679672406774	0.7180610429415684	-0.00878447348158398	0.49903409717156366	1.2359796715089413	1.5564927524475232	-0.45035182398306445	1.5028632708873721	-0.4028731098974555	1.1397947027903472	0.2998580276616685	0.4203860596875865	1.1447367818779226	0.2529418610229619	1.1675544758054366	1.0446833869434202	0.0640924877089769	-0.45156210012360803	0.014884372256129265	0.8200024423734226	-0.9740242572421042	-1.2611615292222513	-0.3582428545570038	-0.5708844465226542	-1.0446275136692977	0.8693972427274891	-0.3705483551459974	1.0629664168896278	1.0605015055918725	-0.49407965932983117	2.111924880234856	0.46008142950145314	0.37581233136139497	0.8439150621338941	-0.7738663381886429	0.10145757435352319	1.1696982507783098	0.14346979676184682	0.7360330005147803	1.7618766791008735	0.7695521255793496	0.4580531264352752	1.319794223413739	2.336762890916382	1.7206647671532702
-0.6091995961736624	1.1752161458581307	1.5153745315072806	-0.8077240263859933	-0.2653488317326423	0.2188097086860608	-0.22741868273543897	0.37458622825005955	0.13913410462857476	0.9730291611671629	2.145970764817457	0.17587353611727738	0.7734321310642291	0.18987030753351114	0.40569071390080624	-0.0385352419235468	0.21156123511351263	1.1424024247459428	0.5154496514718206	1.1969072188361194	0.8567303268204001	-0.6112837900876661	0.23300593844755196	-0.37213113147254245	1.159494633698903	-0.6024770546279896	-1.3354269415816844	-0.9037131289597428	-0.23424932974686527	-0.5583858260532536	1.3071223833433154	-0.2221054624162072	0.7842482959403806	0.9857220496017809	-0.5292161665798424	2.581086072681555	0.9090482058570002	0.5293330343703676	0.3352911587055909	-0.14635488596466953	0.37947388848296054	1.2951570531277554	0.3794512351772477	1.4107482680662642	1.2212134808214912	0.9075285157721272	0.10121286570826803	2.0384357343480013	2.2120394478198424	1.1836532483328526
-1.7484647129362512	1.1001704861118067	0.5957377453096914	-1.215552670995768	-1.277629724828083	0.6028428683514232	-0.9728408096321923	-0.27967380736170017	-0.4403832154288737	0.4158029951597826	1.3832055821098694	0.9372420747119555	-0.845408646004847	0.522218108861394	-0.4602773092236782	-0.818528593983676	-0.4736940118235721	0.39530739039357177	0.4712618239824385	0.769374907228713	0.29786352724540066	-0.6133405463282557	0.7758991812462134	-0.8177544745410541	0.3129328325507524	-0.2239720573734932	-0.8932906392211174	-1.285200422637206	0.05038137099973901	0.11193920334300037	0.9825129858320606	0.48195661188773126	-0.0035649616427497906	0.5751421266937398	-0.9958126104310234	1.612088548553068	0.9638153220360842	0.02653822337256796	-0.4982615826414458	-0.1664069730050447	0.2590840983817511	0.924851676012403	-0.1466970713509691	1.022212273275553	-0.22052305449355342	0.6260107104425718	-0.4649913865675429	1.5399131898117364	0.9828957656708601	-0.367149423809146
-1.7231394661000534	-0.7230109991289462	-0.6550824780589547	-1.1144111027032761	-1.3242198588302883	0.6205315397734589	-0.8094148587116532	-1.3718922262162814	-1.0356517429112	-0.09276547972967461	-0.2838665713666203	0.8950466935358302	-2.09738043862749	0.4878775983840215	-0.8496333629338135	-1.5936125467537374	-0.9482139375647174	-0.5111316672807886	0.34633648276794654	0.09444623941771496	-0.7186790099521014	0.11518071422340669	0.8893260394775174	-0.885566366156549	-0.9851611838680775	0.00924248206240458	-0.11760916239397917	-1.1255579198907408	0.6181105714203325	0.792802392692575	0.1913434529984394	1.3059940795616467	-0.8951747559878394	0.2522802167243367	-1.4803688553548862	0.2657945056448105	0.35739447764986726	-0.32076298809520815	-0.8009468863770105	-0.5602415366691059	-0.1827447735092493	0.32299547226007164	-0.9238166930290267	-0.17171683927321543	-1.6245237078881452	-0.12008082204076784	-0.7919622570398176	0.5640285901648028	-0.5906747110000116	-1.7593241308512824
-0.6727660957403027	-2.407247430707106	-1.538927023495753	-0.5163429956052175	-0.06715786360677124	0.4516858280607774	0.11570222574268513	-1.7955814990695007	-1.2035177535923625	-0.5630897390016569	-1.444388317416757	-0.11164131087802737	-2.0992088650108367	0.5248820705879267	-0.5180973476078673	-1.7698011825571314	-0.8525962148788633	-0.8342417799007558	0.46519395500838473	-0.42744403926658836	-1.6872753123576116	0.8079156048738197	0.7285200618135527	-0.6147823766591789	-1.460832305370964	0.27379715509555297	0.5171736885101631	-0.25747767694336177	1.5344463377859894	1.1555547519381408	-0.5684857906520517	1.54432249553927	-1.243445351820078	0.16437924899705247	-1.5355103370017673	-0.3624570191656271	-0.34435673539371076	0.05821199335766618	-0.21721967987724794	-0.4082529679902227	-0.5412884396624447	-0.33018594248490124	-1.06056613713132	-1.1031482095500669	-2.286112096033457	-0.7630460982230326	-0.5142554197612312	0.22719298115898243	-1.2765477953951088	-1.9051603476049963
0.3175310045002717	-2.496103270298151	-1.5639768926502624	0.08301652183077685	1.6088353602357957	0.30781971436410605	0.9207503720874289	-1.1180562463092525	-0.7761556291037964	-1.1145856259684128	-1.197307408530953	-1.2604221548832881	-1.1543276314444355	0.8030685439784621	0.16089668485528885	-1.2059499286544377	-0.570947354229878	-0.5358432019389893	0.750247467260258	-0.5616873131226747	-1.904515684742407	0.6947860906252409	0.6090450801433911	-0.49676262095385754	-0.6645010115137056	0.7013826038843278	0.6020719276944844	0.9779953042150031	2.2433320366204126	0.827546223149788	-1.0521089302520306	0.7695181026938581	-0.7668340220436545	0.09684045777694031	-1.222848688158128	-0.345943838018373	-0.35520765891141964	0.7709667831337951	0.5538093982998497	0.5989203716368835	-0.5947550301327357	-1.1331027009864338	-0.40229929589830715	-1.0968898124524784	-2.236148377008392	-0.76047998494504	0.09843021636486016	0.6215559804884102	-0.7057345656260736	-0.9624772082031473
0.42703632841381073	-1.28865856665776	-1.1021574481627476	0.2974804791067012	2.329109357948777	0.16845011316375763	0.9817694224535125	0.021511264084417718	-0.1023536767224749	-1.5389738391734606	-0.01660086614039709	-1.5598501825179099	-0.25906479156940865	0.8525584809777225	0.5998646692319249	-0.36999839217937885	-0.6124984448186859	-0.23036612299228124	0.7004078149406601	-0.3711648121484038	-1.1884681059712217	-0.05321127263247369	0.6548591583676739	-0.7810390949288534	0.5818580820629883	1.0388582407395022	0.21698866452521862	1.8045910037488053	2.002193946115339	-0.16641357399331286	-1.2508613259863979	-0.6908893988466259	0.13233421365994202	-0.07827018600575476	-0.9914453937092647	-0.5104247471976923	0.3566628756669741	1.0282684506105002	0.4841031943196219	1.5962138766924756	-0.5296456474415533	-2.0343449658874375	0.24231785658385613	-0.5480662755589638	-1.8610592898245173	-0.23980637102746913	0.3635755246291787	0.7874993199225244	0.19926963917961973	-0.09504597440054374
-0.11330519094761074	-0.09892971069124086	-1.031561273764844	0.2978329521037746	1.5040061722842168	-0.07440613377830849	0.6310983617190211	0.6756958412610433	0.2928657132752216	-1.3646898377954872	0.8783352020229412	-0.7703688273259095	0.03340036814392805	0.20780233891129885	0.5923350880294568	0.128210040241154	-0.8331041522629599	-0.307149004839192	-0.021553250340165194	-0.04219236935731898	-0.12182926428236737	-0.4430434327463308	0.7626212704395565	-1.0279623343040152	1.1392700810854441	0.8665818333299677	-0.07986629444108494	1.5827988754447808	0.7248847738087429	-1.1534169935971226	-1.0973282040265313	-1.8753687760349376	0.7363275180438689	-0.0911606605361847	-1.0612895010735437	-1.0888962874295767	0.934367005640356	0.7372953061097719	-0.548199940621791	1.483271930276817	-0.6176456301182897	-2.5049872830057236	0.07249507699298997	-0.31085820561288896	-1.2969607823347533	0.14544789291582497	0.0055371310940020325	0.053375320535695665	0.26476130635027967	-0.12748843896298467
-0.46542527670435746	0.3599485813855019	-1.6449289545871904	0.5137356195299404	-0.1488196101334064	-0.33075895872096706	0.6670920487553511	0.5631558932256494	0.19529639075855254	-0.44214276497429916	0.771476162199847	0.46797401102740976	0.0499101244442408	-0.8180177013579374	0.38813640008454453	0.0901970188128645	-0.6311764903588621	-0.42952031823392284	-1.074228209630942	0.2916948937924633	0.4637872832634267	0.17830139083343602	0.7977929620547335	-0.6126708669567923	0.7440389946080828	0.15154224563079816	0.1710200042099384	0.4484423894070504	-0.7288704400115598	-1.279569240453331	-0.46973407494523156	-1.978830567852959	0.6806888731026507	0.3715164097885385	-1.1328375041416365	-1.3541911115615373	0.5717559020955418	0.6196861056368522	-1.5381844145140133	0.26902148386033203	-0.8111762188823094	-2.0393977962025014	-0.7514148580276323	-0.6469482300516383	-0.43025005741662314	-0.04465185322436956	-0.4701408711608463	-1.0350383823690283	-0.6449621840057067	-0.7088088725049395
-0.1973418454571335	0.4808444365747705	-2.1895883267549374	0.9624214704310977	-1.3429531282091562	-0.35374240712109295	1.2291943875589075	0.17477321447033356	-0.21771967884229645	0.680976774908634	-0.07811103895949134	1.278099800670562	0.33696763357277143	-1.344949444706282	0.2147946207464116	-0.2248023098777787	0.08936052913717878	-0.10943704674952813	-1.6811887604940632	0.5111506563926626	0.2289985455759354	1.2607560278670509	0.7146013348899347	0.3593150808618678	0.07982662445922631	-0.579148667913554	0.7495886185018188	-0.6606780275906972	-1.2558782657477103	-0.39566058747250504	0.4290190332709258	-1.1427079850378798	0.1997843579236939	1.057455956821688	-0.8125774051442826	-0.7583374708897728	-0.5497624247112732	1.1460569541422994	-1.511024633936387	-0.8652393490525611	-0.8128653801999988	-0.9829339260105873	-1.350447840521768	-1.044574064935092	0.5973970792414726	-0.5876833934265461	-0.39590827010340696	-1.4083432184819071	-1.6005775981852337	-0.9214806774201214
0.35119930662852833	0.8244636755302427	-1.7566031617391389	1.107795619160962	-1.4140123531915272	-0.08949095638117757	1.4566933872405967	0.04548266397863983	-0.6664334299428142	1.1525805994335732	-0.9835891656247064	1.2383591827580667	0.8426175956345335	-0.9181899186367068	-0.06252512970466809	-0.504235283857791	0.5490500321616355	0.4328346195039488	-1.4183403406275605	0.43376344894437907	-0.4380410138511017	1.5729382648148236	0.521448380176479	0.9404689373643227	-0.19286781155281596	-0.7261331462471312	0.8974733495079388	-0.7733882497199147	-0.5455810102102169	0.6285171828663862	0.9266840233784025	-0.38438378888820196	-0.24597654928614962	1.173743017283574	-0.18490962154637017	0.030213398749069784	-1.436662926933712	1.7262575686352248	-0.6912519102804565	-0.9188881511141125	-0.5190682339377489	-0.4397648535823424	-1.1999663985747957	-1.0090504105670421	1.2258472604260386	-0.9067623162043446	0.18765598046282317	-0.8622395308391501	-1.7843565404920143	-0.4723039146867529
0.6465253923573729	1.2072213120445783	-0.5084478417845182	0.5120850438832343	-0.7563367657500779	0.16393331207936118	0.4678655411227415	0.1558561798732412	-0.9645473093302956	0.6230474279664601	-1.4815145184516756	0.5620392343457697	0.9755169382188384	-0.013029690756713052	-0.6600436490682785	-0.6689143331777353	-0.010302796323537316	0.37858383438743665	-0.6309128910319602	-0.04006145487642665	-0.8587249674410035	0.5671625288419553	0.2502848676577232	0.3553761341335448	-0.1546389901261009	-0.2301635639659524	0.16270704854208248	0.2063855862922209	0.6283152214965025	0.6946965473702071	0.42016465986730467	-0.5921110823504198	-0.4437288118070845	0.21459410292979478	0.2547675399697192	-0.21861825688229425	-1.372082710849392	1.3479879571072009	-0.21849069110769154	-0.2019821257495623	-0.2215850791460172	-1.0367032821376148	-0.6409635303234308	-0.6917659957095065	1.0298877696247053	-0.6857669597941073	0.5411702806941581	-0.3095778219810101	-1.374078280233244	0.042680777655466504
0.6344468802879144	1.010054594979675	0.3477675730874976	-0.4946061561424606	-0.19835546184092245	0.07396195619572463	-1.4449692859141905	0.11910523983411998	-0.9482794855832245	-0.4102369139759401	-1.4118525783657552	-0.20787165465466778	0.40346472431380453	0.5650744707011438	-1.378889023101224	-0.730729659428388	-1.2166998702202199	-0.6191080153682207	0.0060381432123409896	-0.6821694828797707	-0.690705099832047	-0.9920348243570823	-0.013920410165644086	-0.9847497567652731	-0.2766469662136537	0.39281688995682906	-0.960199839228387	1.3670199839849153	1.168342708067691	-0.34884729350342103	-0.8712221239564744	-1.5621331763115014	-0.4716024283620638	-1.3233592142004407	0.25244817665761904	-1.6226804417365106	-0.6538417609368039	-0.06225129686470379	-0.706129746454909	0.13527122737332423	-0.26347854010041494	-1.9630747554421644	-0.2509002788000227	-0.5597833442094035	0.3101353764079591	-0.08970166979111095	0.15002936563311964	-0.570311159640575	-1.120672892693842	0.031099476673584956
0.6821240510424983	0.155251142757658	-0.04696304033226995	-1.006036341641395	-0.13082007896403947	-0.2943356448299341	-2.888286734619813	-0.21030918599698387	-0.45679803083878157	-1.089515042963196	-0.7515821638698232	-0.6305739809411319	-0.4612859333303593	0.5514977968307531	-1.6530006849655747	-0.5450402494793363	-1.7602804143742883	-1.7802557608004497	0.21772408917202643	-1.0051304544364332	-0.17025209614766043	-1.8634665115893079	-0.17771666795231472	-1.74114704059593	-0.626975314015906	0.6090777153066778	-1.41243968266096	1.627761863751963	0.6607321211492148	-1.4479801935119423	-1.8853414108185464	-2.144907869649937	-0.40857099212914433	-2.2782273343936126	0.18074381007896614	-2.7036511424510756	-0.17016531985176675	-1.3525143851097021	-1.4163792037371912	-0.4404646229873756	-0.5737625746377095	-1.6877826205393862	-0.027883408349454582	-0.6650720310008235	-0.13518526746809564	0.5102877918876358	-0.6000465998097342	-1.2948456692989236	-1.3070981644035793	-0.30297252889762516
0.9778226801638951	-0.6337743381240072	-1.1096844055869295	-0.46217490118042287	-0.31265978824216917	-0.49930492240333074	-2.7530475860437176	-0.5055118368370138	0.41171687054513295	-0.9751226476529306	0.2622730940902021	-0.6349469382123607	-0.893089446119935	0.26290667387842387	-1.1887411479876944	0.08428395303830319	-0.8318278581632211	-1.9365513568189596	0.25360822751060996	-0.7344466445051738	0.17252584908253873	-1.6336462814304038	-0.28647730458249343	-0.9990521444431985	-0.7593945913673641	0.36314185740596466	-0.6680462132878937	0.737931228110688	-0.38737472769586434	-1.3820907046892035	-1.6583629673880573	-1.4279489135909746	-0.20220850760719994	-1.961691615104442	0.6171442377864613	-1.9559324478966866	-0.37856309071530503	-1.4366117464072965	-1.123711240085584	-1.2253790279829253	-0.6913866473264833	0.2326822840063092	0.4664063667664565	-0.5767473791069834	0.10331670344921431	0.8421521560992693	-0.8768470020808146	-1.430501926999447	-1.4722346946100018	-0.3038391387428544
1.2285881993799057	-0.6201270589470355	-1.4378117546598863	0.7287032415830076	-0.3838341922906949	-0.22320106488747207	-1.3823121543377064	-0.3432986254064181	1.1057073290885335	-0.3326933191563698	0.9546620296046028	-0.49985261797953606	-0.6402845216916369	-0.06553314281468997	-0.3907233797476039	1.0364924511351126	0.9005240174315814	-0.8812934814585726	0.33624160918823925	-0.1828536458753928	0.014547511803693378	-0.9961099511492735	-0.548484271398461	0.7899695111751168	-0.39499903006820847	0.0031027624960754565	0.6558374941770856	-0.5609889558722179	-1.2075216548599204	-0.027305533834507817	-0.3029037449421788	0.2872826499296794	0.14086409730003924	-0.8518486096813093	1.6203878770789706	0.3054720504423427	-0.8781958953520769	-0.6021261020709617	0.34288365943567084	-1.2256973230401231	-0.28254874407721003	2.3943960354325795	1.2473570448700466	-0.04911248344958736	0.5724515029407075	0.7647161169087112	-0.42713059206413256	-0.6104707506023211	-1.1518571842849756	0.18721888159892
1.0220760950643621	0.16997225683278133	-0.468162173027973	1.579103822399917	-0.3381711909444786	0.3321189293051291	-0.18974863376192244	0.32429262670134074	0.9645494694435001	0.2392939207992844	0.6145562279862784	-0.5587994956620945	-0.1164387359437721	-0.5642918167395838	0.03848189819479397	1.792311422552505	2.0224051399174336	0.32795100465962	0.2639601722902171	0.005605103181189159	-0.46918433810208493	-0.8001024577783787	-1.081391848350785	2.317939089119316	0.09561150292668284	-0.1706065709477698	1.4070435033861959	-1.3281663431580337	-1.5090846490181806	1.527831330806646	1.0623827265348318	1.779804446696619	0.3996064669635121	-0.046592000877124125	2.6211312023146687	2.121059908834305	-0.965419076930732	-0.15286055839854457	1.774884332016871	-0.421223794178122	0.4648619084197982	2.9356371216915296	1.629523922102807	0.5636676532277469	0.5284406526080946	0.22581488772721495	0.12810173439197092	0.35249168675871734	-0.523137617394826	0.6114115098496498
0.3411587190243887	1.1250814391135142	0.8471696850947734	1.477948715644209	-0.40687944781572055	0.6374029294236536	-0.1659403088920231	1.131949860864752	-0.07013798940669909	0.3448748474700818	-0.6683642383101456	-0.8327175644650104	0.15857285254944276	-1.2226461889365423	-0.11888002843136442	1.8817628304024367	1.9552990251626032	0.5578167320250134	-0.24257601897697953	-0.44076868827294813	-0.7436240183876736	-1.1003403677548431	-1.6403075952400112	2.7318537873749484	0.11875049720532956	-0.17024213622905524	1.0783378036148092	-1.2957570288648534	-1.5323594797980646	2.1190830568446075	1.3966252643973955	2.1403934634354225	0.32924824045800866	-0.09584205103406168	3.0617664991086384	2.001627856655265	-0.4138951818242964	-0.7839936668281	1.9203154249777874	0.2549872362147878	1.034352421763058	1.5946361652376926	1.0645256787622857	0.7729467313428621	-0.11175267922214928	-0.6070696870552279	0.09898853688167317	0.49171012166453065	-0.06565253725319393	0.5026537308708426
-0.416618386733597	1.8011304141616347	1.1933389853506322	0.6664413792694778	-0.6099340006736494	0.4082543452404083	-0.9473340374046234	1.6436520732556463	-1.1892928553751783	-0.0032277292288954325	-1.7867565565025998	-0.9512700197047081	0.11696664203700693	-1.4781998650143942	-0.4088464388036734	1.3866172509922063	1.4494177435447875	-0.11934840806772015	-0.9359131452571561	-1.0719196745785273	-0.3736670335222687	-1.2877310376046158	-1.7503726552110084	2.2424673881249104	-0.3485898309264723	-0.1734199139043491	0.243470480214105	-0.9349279579488896	-1.5362268607902494	1.616971022296942	0.6810194038922603	1.5766260406909969	-0.028687692761193543	-0.5220768591766053	2.95707325050963	0.5157160425099002	0.394007226304065	-1.7280587610914429	0.8967050285130267	0.1372223304482785	1.1127241375654362	0.00860879748946615	0.030896513101390206	0.6495420392902288	-0.6205070031227936	-1.2408310426733895	-0.4089062825816394	-0.13282055911373025	0.2086573900078876	0.18598107374278935
-0.8722264226042128	2.1984453051323767	0.4492061082775511	-0.18433445637814175	-0.6193521248672468	-0.08511868148089435	-1.3942185772262368	1.6504972572654326	-1.3817415547951595	-0.5158245025940585	-1.6119254597867914	-0.5360262502673651	0.05875872522828153	-0.7677951776211845	-0.3500640174687506	0.8611300765996943	1.4210866311092754	-0.5932026978864373	-1.1145071444093175	-1.1927093149850905	0.5556749232315605	-0.9577123053360561	-1.2152532273543124	1.5094581539014165	-0.6609984671196167	-0.24983513140543637	-0.19494440824805942	-0.7745609886861181	-1.4550532511195524	0.8321308858916068	-0.2290094297856079	0.9720720222051834	-0.37202822755478765	-0.49765129175948114	2.6737937932973517	-0.498259658817352	0.9585912035375566	-1.7550705171303775	-0.0038404443509565903	-0.3551590680213433	0.840340942766716	-0.15703512466090672	-0.32667657580554965	0.7179658523428194	-0.32499079715943135	-1.1470392129796945	-0.6756019218052267	-0.6267604287557242	0.7749230600461393	0.34050549458142343
-0.9623345335908575	2.3280727204511837	-0.27080025950743153	-0.6793420701809145	-0.12998308245712983	-0.29614479029906404	-0.8720390998084838	1.2067349424493403	-0.44580356317034536	-0.8267733935951539	-0.2718966046862633	0.29502479089989087	0.16034795458041043	0.5355082613843454	-0.06041727078056701	0.7153580001316033	1.6832449323328404	-0.10413902113105439	-0.4475917717982513	-0.6553773150906683	1.4348200587524194	-0.3389112399910681	-0.4166011898425571	0.7869294833166779	-0.2668731332355668	-0.30066764598425416	-0.004692206575831663	-0.8223615024495038	-1.116319122063954	0.46493952956758877	-0.5453492949223093	0.8336574340122916	-0.5041030095685366	0.19011850357647672	2.287503274511045	-0.07718232203523097	1.0743362373865042	-0.7433224737553675	0.14921878274600264	-0.3283974116511254	0.5569564709457417	0.9438427215860761	0.4601454453644658	1.1373250433200301	0.5617654077623657	-0.3240127889074228	-0.330647370903957	-0.5074107598810932	1.756137208364381	0.9654265440242343
-0.7890294510846664	1.8908685063289672	-0.08002726291529609	-0.8783228726529998	0.7260132268878886	0.05510002688709524	0.24206162237287784	0.5438626342591012	0.7639189295610705	-0.637450656372684	0.8426566515186176	0.9090433897250257	0.2779413617918505	1.1996857871726385	-0.03197005466498824	0.7941916960444205	1.2485455496246145	0.860899595925552	0.4590704208201402	-0.01846207736233435	1.6074118543309783	0.16636895809835128	0.04135816462275939	-0.06220633345072195	0.6247477459155626	-0.19924342306116524	0.29804619727872217	-0.6997927364711249	-0.6322903779855898	0.39646754291098163	-0.18485649316445796	0.8845512339167863	-0.5379771913035839	1.0002124193724715	1.4584147850472058	0.9439094968653061	0.7750531163459066	0.19489832420350986	0.9103371632380356	0.39261890399261856	0.4331753662646141	1.6836013082595096	1.509046376192509	1.338992303578374	1.1686801501566368	0.5308772165421617	0.17681235159840802	-0.2965578089971253	2.4202556266796997	1.1922853719274054
-0.3512722478814292	0.6870743723488612	0.6145940026775903	-0.9093437091566163	1.4372867238102873	0.7326038764831829	1.2173494304317198	0.008335065592279705	1.2011700174086208	0.13300138679488263	0.5629403341843476	0.7807459352791206	0.2592485209784826	0.46806080023067376	-0.35376914750886723	0.6732288097114841	-0.17510980562537637	1.2362921067216375	0.5937441940442518	0.15689426028081582	0.9491133853366851	0.5691310322825963	-0.00027777427176323176	-0.8831509221533972	1.2989468055808477	0.0942202001546109	0.2765409414830498	-0.20460747283831998	-0.3744491533430482	0.08758564889789931	0.46505577371695195	0.6601616450805385	-0.6288748035510933	1.3773031453372273	0.062157089904672135	1.196950726542402	0.13147162017656702	0.1824364520835134	1.132534383163705	1.0572284394431384	0.4342332338229864	1.0096600724427354	1.5382320238674985	0.7623701944425109	0.9848707983815134	0.6265677048394247	0.2209452440606315	-0.6648134231276055	1.8889136903831445	0.34498580354943076
0.4006318177834801	-0.7804561500056056	0.7812941584286818	-0.6708913754858589	1.5866381068797113	1.229042294958564	1.7994174358670367	-0.05482545999628077	0.7035815255197863	1.227853068228759	-0.69414314600018	0.1311318467119666	0.2609679910339258	-0.8796878460448437	-0.4502616079367369	0.2991489177965565	-1.487646050296808	0.7364142528649795	-0.3294751570736897	0.03845494847815672	0.005708831590386504	1.167324849626641	-0.07678240259404909	-1.0203278329070262	1.357282730112014	0.5302576593160038	0.18521553136959082	0.4339184701728854	-0.52776213342693	-0.5350907180811819	1.1352342594383578	0.2230204887036063	-0.6069852490200035	1.396358362889007	-1.2805176670493204	0.5161952859459298	-0.6973890208997762	-0.27265303439246014	0.42609641775283946	1.0098662590049379	0.5595056842721329	-0.3167173640943764	0.392484764321043	-0.20851232279061788	0.4413561351444568	-0.06918475410377024	-0.09560488336200265	-1.3153559927877532	0.31031907094872374	-1.0414196598182073
1.2719586364741635	-1.48565345068427	0.22496370857494433	-0.04362863540947926	1.2089488437980045	1.2244470730775534	2.216010222563407	0.45276982547707456	0.11027708824876734	2.1462649569233943	-1.3114411415574858	-0.19502969803392733	0.5844445197296729	-1.2143192076137561	0.24110758516797465	0.1461020665967921	-1.3368630074086494	0.21434385128417285	-1.460755052064143	0.35435219487457387	-0.4781084989187084	1.929725707880745	0.3246823399448066	-0.04650509393494758	1.0747779739584822	0.9842877930445928	0.5817389226375977	0.8625582428897955	-0.8041885796633081	-0.8726036171334292	1.8199306072467067	0.06853596739501785	-0.09840019436887587	1.5550990673817862	-1.6287402516500222	0.006482065591711915	-1.3117356179054709	0.04902832497723384	-0.38911269178986835	0.5733796738427591	0.9411348825726391	-0.7254334545654996	-0.7035782241029636	-0.45577445374390696	0.3735276173098396	-0.7016037009083679	0.009056248759646989	-1.189898646960722	-1.0283051445916898	-1.6280396223413907
1.7743153064147927	-0.8529372757766629	-0.1255443337151357	0.7310106792735726	0.6718682184923902	0.8458842850165553	2.5610362967575266	1.2047681128710117	0.30931805214849023	2.477239802508442	-0.2539291047030621	0.40563782398944115	1.2212703970830014	0.11032840207389932	1.4778559484671687	0.6431760979139567	0.22029404543705922	0.6056000321636973	-1.6626883996140647	1.454402691582877	-0.2113700752806949	2.3179071216767295	1.1035415765779988	1.4770238819258128	0.9190165765268936	1.2550345001577197	1.472950017321927	1.004619240591873	-0.7130679261281584	-0.3896273185359267	2.432362953398151	0.4154860877628678	0.9129607992139912	2.0491400549695475	-0.7580451056943491	0.5205774628135768	-1.2505115007748686	1.4319380898475593	-0.3151746229747083	0.6283121670228321	1.6230327950882313	0.2520988267179625	-0.5265374335015879	0.5688146133366925	1.0280904823419912	-0.38660623671034666	0.9951746885338573	0.17029464108699163	-0.9694949974740078	-0.7571522631413596
1.5103982932872133	0.5733864546036154	0.4950332756755603	1.104390133686667	0.27069763833942956	0.5348165656005338	2.5177296375501874	1.6224743306240483	1.2749720645075582	2.184416845475539	1.7574779313802953	1.5940729102395474	1.7136005233229366	1.9233165825327494	2.342175022917398	1.5457690135049744	1.6101338967442098	1.7701030623741254	-0.6714071436509119	2.6975370902229914	0.43118552086328044	1.8676534081284435	1.6077138832201014	2.312839254532745	0.9316983217852536	1.1509143479679045	2.1333431223604724	1.0330471397781331	-0.08750740054574033	0.6311088218987579	2.616133570870012	0.8646594549831313	1.8117528317243428	2.459056847803816	0.4281540683710166	1.5644228324230518	-0.46973361444555706	2.720770773249297	0.6299333665777326	1.4320934419222209	2.319980427398575	1.5110788504727672	0.7388243704763173	2.01782532953959	1.7796515334350715	0.8122972603159382	2.2890397701710077	1.8661118515582713	0.2742160886973872	0.7345877583409125
0.5912387879620588	1.6037492036924785	1.5370997729615468	0.735096544170726	0.0002660756804940606	0.6346988712374458	1.7910781851089834	1.3369505386162843	2.1148713324430695	1.5480660180692485	2.9977908475982202	2.354262433876551	1.5491303690829388	2.4776274191861645	2.189465719727759	2.033268679228989	1.4178568337099233	2.6078993186496913	0.7224632150435354	2.950796935416967	0.8130180545147004	0.7898231451005439	1.3539335692227727	1.7341960343952372	0.7627514881301597	0.6723321843510535	1.8718953339656828	1.0167892418753086	0.74735938028646	1.2649539904083038	2.079189897925069	0.8725296657499828	1.850547239602576	2.2129855916958636	0.7266219870829957	1.9446646569505497	0.4643248496742487	2.621580001661347	1.4643735514481384	2.204831613539578	2.5267744114160933	1.7804037948013607	1.701414313729316	2.441754736613746	1.8329549394943825	1.86484894834288	2.7739681016472826	2.542709454826629	1.3608645886255943	1.3826217968083037
-0.4148006535733834	1.5117238273260514	1.7105235877493774	-0.13344819581246825	-0.3032105753836291	1.0195794817397286	0.5961116926219394	0.49466061498175246	1.9995236814808226	0.8607943396137833	2.517448165714458	1.9786747435389034	0.654134688358643	1.361531243366703	1.2798447463746918	1.4730279764746441	-0.09331650361889142	2.2475992517393077	1.5694143464208588	1.7226745399805898	0.6154683937583104	-0.2091887351402173	0.5373152967818311	0.24846495069371854	0.2246702118590796	0.0772033789779404	0.8135367324794286	0.773271438317856	1.3250596362907885	0.8819831047207776	1.0157402580711001	0.3935616015523323	0.942025082176371	1.2378510887258924	-0.14675395366115038	1.2040466963349301	0.8300312542282883	1.1919812417135318	1.3576489849594118	2.0166263669471984	1.9247696172985027	1.0474565899542099	1.2853748677000363	1.3690520502856407	1.0522990899825915	1.7715444583349398	1.933621397714792	1.889131638230215	1.2479782276528966	0.6473483019394992
-0.9734289118396887	0.5441823822575282	0.6353720941841849	-0.8939918377716968	-0.6853500761803815	1.1098942719950533	-0.502142091822261	-0.4260828882846718	0.9358906746931492	0.25234258984764435	0.956802364578007	0.7309541562172936	-0.5462881500365144	-0.14589374568056981	0.3652306736490682	0.023332071330986155	-1.3648439450093055	0.8939394495896437	1.608294302690772	-0.29086618897834654	0.03301668020958578	-0.6692250453347243	-0.2518477498321296	-0.9760224597431988	-0.4195769999931375	-0.3352165235466798	-0.2551935951972651	0.14524722570932597	1.4547241242182358	-0.20974099812274524	-0.005321963826159535	-0.14275954794225865	-0.1976599713572002	0.03463457654391654	-1.3129295249938162	0.012851736248332985	0.4228167180964425	-0.295480369969387	0.4212619747515014	0.863971825397458	0.6674733530574456	0.30170783792034866	-0.2122437871509468	-0.2028415930442179	0.014509650600558806	0.531228260283154	0.3340106122863531	0.8871642970047494	0.1533935301005258	-0.6266115104593019
-1.0008426670168147	-0.5989873099616551	-0.5440130067076515	-1.1437653982484526	-0.9914676232708608	0.36933136783190545	-1.175265184983125	-1.0823830051253804	-0.3606507147053067	-0.21112003717348693	-0.3499041660302377	-0.4797052262411225	-1.5024504459001011	-0.6192340824386108	-0.18179962269285643	-1.5394238680414831	-1.2933480073033234	-0.5313392604706253	1.1796705656131978	-1.831825481832082	-0.5153365905779694	-0.7466195817167631	-0.6872471462352496	-1.2877879460402555	-0.7846371546467752	-0.5287371426617298	-0.7591655180496933	-0.6835023735460114	1.2512947825005247	-1.099558181192177	-0.6099597345462435	-0.4284370429691625	-0.7848884147459732	-0.8585606702399747	-1.7230406958694775	-0.8207002612620212	-0.30760782150587096	-0.8560649120298857	-0.6306801423544555	-0.37059219254506753	-0.73820054364592	0.1376668636158481	-1.6219239251946673	-0.9957792491498209	-0.6519791192143757	-0.9088756801681492	-1.029957783376538	0.5445217155423401	-0.935266180151229	-1.2641880816463391
-0.8184587153488196	-1.5079643156725557	-0.45429774570143383	-0.9669904844003019	-1.03416990721846	-1.0892926914514705	-1.5432857378422769	-1.4994814980434752	-1.2099557326704689	-0.4256003806970408	-0.7620341947897635	-0.9929735554621386	-1.9064322064231902	-0.03187758001716429	-0.5952016670793422	-2.50600483885187	-0.28204778903635513	-1.358815893184674	0.5880890990820457	-2.193199583449966	-0.7785563075191606	-0.8130302823796325	-0.9068310789599195	-1.0053148100576814	-0.8075664169201646	-0.7372838414710389	-0.8594439177044287	-1.283803417643307	0.8763533474955386	-1.1673372829402902	-0.9409796795986232	-0.6023291238027203	-0.7543185999601087	-1.3570985806152758	-1.2374360127077764	-1.286578456414332	-0.7875989903372134	-0.7520818239252807	-1.3144710562217852	-0.9449808383640461	-1.8043378511600108	0.11012181042413505	-2.1738454965408307	-0.8611159004556572	-0.8368422951442298	-1.591139846369602	-1.6738420628686619	0.74955263924359	-1.4135936528363613	-0.9817079684445446
-0.7806941033483011	-2.130224473528309	0.8330391751713868	-0.6934581349866874	-0.7910332324229638	-2.4200620080305764	-1.771657952862195	-1.857644716759025	-1.4809381602017735	-0.39756457013257024	-0.656561591193757	-0.9048632834980096	-1.748622778896102	0.45457819434885477	-1.1130774372669785	-2.6956192712798	0.46862559796681147	-1.609505569125547	-0.11268721605521484	-1.6791660108641462	-0.7973060835506011	-0.909992525000425	-1.0921755615886828	-0.7972409221502962	-0.7156041883878408	-1.1124384928778837	-1.0706551532835769	-1.3836777962761024	0.4189803628407626	-0.5816573309030325	-1.3349557466437454	-0.8942806526858447	-0.6848840877880759	-1.747875381081008	-0.6043222700661256	-1.8596483747929573	-0.8638723892648089	-0.8298975512069383	-1.6412214276965937	-0.964952281920953	-2.3305043962714564	-0.4354109078333465	-2.0275491938420576	-0.7242400393404265	-0.8879693199295142	-1.3572830816077965	-1.8133313565939273	0.6511532322887842	-1.4598939281242254	-0.4123948228427812
-0.9779621915371488	-2.3268316295375424	1.801521351203163	-0.5164928899805626	-0.42328127188960263	-2.7251109927469335	-1.7014625278468731	-2.1618239081442163	-1.4536863361209686	-0.42726840097606944	-0.6147776552428722	-0.7732848379771124	-1.1849996283592754	-0.007998313662845705	-1.462620757711891	-2.3588610545865363	0.35368154318872036	-1.6170461331546324	-0.7243729845185607	-1.0679533926476208	-0.7575472884159175	-0.8064066951514084	-1.097379139220356	-0.9140304702059239	-0.6388889374644438	-1.435727496781445	-1.5569905166568476	-1.0644553741591076	0.040675182820279085	-0.0016273902666894917	-1.804833922555381	-1.1674363847825326	-0.9916021135944183	-2.2153291173756218	-0.4927012030137118	-2.5214268655494148	-0.7624346051985269	-1.271283793722151	-1.7119792612014773	-0.9977971249178424	-2.4049498204510296	-1.3296475367457656	-1.687758666020743	-1.2463127178984503	-1.1522342634295184	-0.7854665367906639	-1.804980184820785	-0.055348260376714455	-1.428283242903636	-0.15856899211676243
-1.2143661091047027	-1.786099133332135	1.1931386395128598	-0.4204638543171528	-0.1234467566694482	-1.925018476564995	-1.1051745478709316	-2.2208488697882283	-1.3686931238456805	-0.90567307597555	-0.6980529238798093	-0.9817909204031019	-0.453676691702331	-1.0714568822976145	-1.1803446493636895	-1.8400378388636718	-0.241169153237697	-1.5350065654640208	-0.6925157638686135	-0.79186818480807	-0.8098453459357325	-0.4948627902209462	-0.6754621825597374	-1.1693710597506057	-0.4649253093318788	-1.3056909387136157	-2.000522406839341	-0.5359994779529903	0.046843352188757875	0.06011543640094239	-2.0263042766011394	-1.0812562149291383	-1.3881980902603532	-2.5667639496940966	-0.7936671256264014	-2.5782804894462075	-0.6486814159572168	-1.4280727883893165	-1.441770362899107	-1.2442214994423624	-2.2536356975918026	-1.7865985216021636	-1.308814365737098	-1.9637329680229856	-1.6563151400624274	-0.49815893324654736	-1.6864123770004122	-0.696473625384428	-1.2717242976405148	-0.18469572972298554
-1.1687985674603762	-0.5505746998696958	-0.5901393912265146	-0.37662545078083937	0.03841989979592048	-0.8868027321034626	-0.21801800534844396	-1.9241702590161813	-1.2166920076420147	-1.7858740670839859	-0.6347128906739011	-1.4357938929073384	0.16213583853522098	-1.8244337753634008	-0.3337424151685505	-1.4118961867959303	-0.7419562302946503	-1.334823140310733	0.363837142898314	-0.6971587631676707	-0.989715543635592	-0.3230962759595411	0.03180480261552086	-1.4392437563294065	-0.12066101849734039	-0.633016195649066	-2.097966554179892	0.1322515186340814	0.6216817268662727	-0.4331587842537607	-1.8280681025968435	-0.6724358326948496	-1.2640202123845232	-2.4503042042751777	-0.9464888811161938	-1.5858776916162423	-0.43201508773505604	-0.8495059784358356	-0.8489330800143522	-1.367922096800741	-2.0963101133667603	-1.522558465457751	-0.774807067942839	-1.9618129648201654	-2.1291552979440214	-0.6338947793512315	-1.3277736788992622	-0.5884562935622075	-0.7811981914514079	-0.1787112126184884
-0.6128251300434411	0.6256934339888165	-1.9641034779524034	-0.4274699453782508	0.12729881289037867	-0.5679843880113387	0.2969910479651145	-1.4173693996962327	-0.8969370615302918	-2.3847969003188907	-0.40757983255414176	-1.7516187010526219	0.46691605082218945	-1.8884357462539427	0.3783542962388286	-1.275486856074783	-1.102458732006621	-1.0778065351845998	1.9687831494166261	-0.46300040827623223	-1.2023368912686456	-0.5011997225379563	0.4883673298526396	-1.8134658744295216	0.19093510976500305	0.15210124129816766	-1.9365750480290138	0.901624213110987	1.4957962419994073	-1.1602289800293377	-1.4802462917721595	-0.4618796494208922	-0.4824454874262755	-1.7830618855966163	-0.7392934874538115	-0.1209601737526538	-0.0189190973346296	-0.021099205563343472	-0.36159416115766574	-1.0873226062880423	-2.0447105471193034	-1.1961306798187277	-0.21279014006916025	-1.1220314740285537	-2.195478730489974	-0.906455193753982	-0.8038421457612906	-0.03443556788568435	-0.14355792445130555	-0.14326417658471052
0.3645615966815438	0.8257507380503426	-1.8477576407363785	-0.5288875471090889	0.2180112230777986	-1.0428359220653838	0.06781846155212891	-0.9354756483327915	-0.43692144048901405	-1.965256142993622	-0.30856659927529007	-1.6066017080237918	0.5233329303202832	-1.5776509270604344	0.3657844802432059	-1.4797827451893384	-1.5236381179744176	-0.9216836246505355	2.9708004176816405	-0.05071348239224511	-1.251106267474927	-0.6893610219121566	0.3478782781953954	-2.198804720091757	0.20781555721695388	0.47263333831415344	-1.764188213533229	1.4488296005424603	2.041761724237089	-1.7037147684174596	-1.335998882536493	-0.7884636241199097	0.388350162555416	-0.9102725264743817	-0.5292129147802145	0.7189497369897948	0.4449173454162723	0.20531878630548928	-0.4746608742264088	-0.6261748350597233	-2.035985367292709	-1.5108067692058293	-0.023371549529451457	-0.285028267434754	-1.5890448554713303	-0.9910910268224116	-0.3783122082760573	0.059580003191091975	0.13869718392259603	-0.3004760895536533
1.2569222887459537	-0.026615426981871918	-0.6138551363095089	-0.4493214598990736	0.2655522069860012	-1.4971578129275704	-0.4749185344391166	-0.5229676980442661	-0.0013278052486626062	-0.6008344791985456	-0.43995435258685617	-0.9479760544168632	0.6060936588549849	-1.1968501951554786	-0.18137738815212626	-1.7746483457589117	-1.788588569366394	-0.8531359653937967	2.6070129455851117	0.3203336121373495	-0.9689617054937169	-0.35492059715778634	-0.10488983545200446	-2.0988834350133505	-0.00950896694153674	0.1572474091871586	-1.5538118006133008	1.2263255699758815	1.8191154448778815	-1.732318845244961	-1.2906315104020383	-1.2141113210780436	0.6784924548079602	-0.3369793187824553	-0.6712060211190638	0.5398877375572558	0.74621103347484	-0.2903895052090278	-1.0576495058089133	-0.4131841425898047	-1.861858057352498	-2.165436814462136	-0.3129320318826948	-0.1540814931507563	-0.3773115366537486	-0.7753928242725121	-0.14557036696630804	-0.5389265189738148	-0.05884952830917334	-0.5257117951797069
1.3951494989101703	-0.9337984714179132	0.5531752388920608	0.014255619948926499	0.12158550298002595	-1.2130229670939219	-0.5496606054425118	-0.02358656435572934	0.2589272964500735	0.7026832032687604	-0.4886817523140802	-0.034858024090087536	0.8814962891825634	-0.6680952970963296	-0.5456044416182674	-1.6919134033077503	-1.342173309375187	-0.6321264640122405	1.2782269626774876	0.5175277525343142	-0.4104913023219682	0.4735318581132448	-0.2656672886203785	-1.1075156418616119	-0.12190050067959808	-0.44154787991428074	-1.0258935354128629	0.04915072890772438	0.9903144509703234	-1.149302774444494	-0.8489752240958378	-0.9267351379869411	0.3172947735265913	-0.3033879643303657	-0.976802039979982	0.06274636443885455	0.9273142826954992	-0.7476846164884857	-1.2886561956996265	-0.501883273759025	-1.3354015741444767	-2.1065429579300043	-0.5715085052666622	-0.4278857527736076	0.912810319862552	-0.34246775883145086	0.10407745278736275	-0.9899338371104389	-0.1852942714196651	-0.287067351904925
0.5367170650725402	-0.8151971170379203	0.8874957421775375	0.722412054283363	-0.27939937406275317	-0.39527276234031344	0.027543068108288597	0.6343162867489174	0.3134297923926825	0.935671163227461	-0.17953394060978448	0.6481557795278934	1.1482189406803474	0.03226480405293397	-0.3419563495386143	-0.9378145045415421	-0.10390436432343222	-0.12753209147656558	0.08771662480354339	0.6638948317646736	0.11796211477326839	1.0886640960528486	0.07319022995644812	0.42562048619793397	0.009521060324367206	-0.8474679215988284	-0.10863923515866307	-1.4345237106863336	0.11875344335223804	-0.22229872481991744	0.172686509915523	0.19392820449469386	-0.16354004617026516	-0.5939148898069824	-0.9294434906693453	0.1844834937145996	1.2232750752385706	-0.5099190324633128	-0.5118611879309088	-0.531083541826461	-0.4778526721074798	-0.8516500748534417	-0.17587398900725884	-0.30440984012538036	1.5259628741116582	0.1407514286725217	0.5670278639932937	-0.5064571841991162	0.3400610574380437	0.6496588972921115
-0.725162741519804	0.3046833477544017	0.49169637356298945	1.2317141982837707	-0.7386099434205861	0.14015809766515114	0.5907718703555397	1.2274109291784747	0.24205147825013734	0.11836210477188017	0.23567205406557926	0.6587918731945764	0.9990807133611594	0.4904156314056557	0.0882147573635695	0.28201280117017	1.1457431451493076	0.4184670856306226	-0.3443378301106951	0.9344687508440019	0.3281003058218715	0.9120248999890326	0.49007429039049394	1.5228113007860054	0.07226363677955883	-0.8724100271183104	0.8216139523276442	-2.1087621324995145	-0.41380073600368494	0.5077263141266678	1.187879552205556	1.1950827786932943	-0.24697108134145107	-0.7374525195646597	-0.3563378681498498	0.8594461284469205	1.6340443664214659	0.16973893652022978	0.9231672907621389	-0.2446735376601103	0.47104815975169684	0.7800137612805558	0.8399421714369976	0.36192346096615013	1.071433887075027	0.5069344167118017	1.0951274488006006	0.44878937482544634	1.320345695560701	1.6838727714221808
-1.3177213915482564	1.286762983279152	-0.12332752627284733	1.230549854986474	-0.861142659250927	0.016634007279233084	0.44627472271937274	1.396140883930737	0.18123844398560632	-0.7461715203921199	0.23703233705061877	-0.01581605359648602	0.28818126949016337	0.3308308831558302	0.19188313633628593	1.411626989333583	1.4834847046394357	0.6449926601614251	-0.4017070606311396	1.264791623939875	0.2856120845116893	0.25678285809509793	0.4721466070183184	1.5246861616797565	-0.2897112324366248	-0.6135503637435948	1.2800399074277073	-1.4057059991646437	-0.6805276298336558	0.6477324207721777	1.3226809801966886	1.0145481706297328	0.08658679247918788	-0.42324366687934206	0.3308665170744486	1.1978644181663956	1.760742102967117	0.5248690568252441	1.9156123660714526	0.18484248496964428	1.2437510102633857	1.498612076027051	1.7417667469121365	0.8403241894425505	-0.0331255546761295	0.6816555037153222	1.3184964833540704	0.5974821636282496	1.927578977500518	1.886205707128853
-0.680481779848483	1.116429065735701	-0.543704099645984	0.8700010945505311	-0.4054936114003639	-0.23113085662886929	-0.23998640315146216	1.0187139055238288	0.26866021846650956	-0.7894837338785718	-0.20569873053814877	-0.797291780952794	-0.6225261621169547	-0.047602818970577575	-0.09171334959753821	2.0371273160555914	0.8500795959402727	0.5679793226438306	-0.7693011467252246	1.3377009961990187	0.3913991218602192	0.008059533258383536	0.04717792248201801	0.7603989862357863	-0.8845679395729054	-0.18444033326534223	1.1562855698705483	0.07873483726400773	-0.896763829829795	0.3701768756280777	0.39849721878715444	-0.23337025201782763	0.4837225601579618	0.21823275519516006	0.62488449428152	0.6450616947598516	1.2569810247618722	0.2788085967535335	1.7623618105606151	0.4587232315109287	1.7225945997907368	0.9670047699113191	1.8832618330736821	0.5513939199000634	-0.8391164928016712	0.7774001884108332	1.056668276875731	-0.4711234718706482	1.702800579682815	1.0709753454455542
0.5751315212429798	0.00852974462038034	-0.5234215701360561	0.558571931128217	0.40705258998689886	0.14095939998412033	-0.640377967092139	0.38539612560442454	0.5525034336376754	-0.1880993506136869	-0.4219414924921612	-0.8886554048310863	-1.1536153975114565	0.28346654907328367	-0.3288716879743365	2.1674175380641776	0.06217632871341216	0.6189808723217095	-1.449739013771991	0.8751929163277334	0.9417020365016379	0.5275766138055379	-0.25313098275047374	0.0972114623482272	-1.0287624541698832	0.39469761539763226	0.7324628849228906	1.1240897122455193	-0.9959496308354095	0.30609201873219855	-0.729319672895434	-1.2273506584210625	0.6664873460529709	0.7218382517938357	0.4875294572537139	-0.2426457720847933	0.3739722141739695	-0.08853840733657754	0.8847609120887514	0.5944640192316714	1.9131107981004483	0.12091892714148894	1.3747196392073269	-0.06020304583011829	-0.7324882587675616	1.0383293871575792	0.47309235070742744	-1.5199677946883703	1.1311710805687434	0.09726989247271699
1.179060443205821	-0.8671941416995073	0.019231076323071215	0.46006700966447067	1.022289899125046	1.1074396923444478	-0.32741033501990024	-0.014925468194350363	0.8975802536584953	0.18367880450943586	0.19554142466934182	0.03466131398592591	-1.03415204796427	1.565679589739463	-0.1989838331586015	2.0249541247575604	-0.20488366216795234	1.0844939764234887	-1.7346939432704653	-0.05765588753900796	1.7451844594577932	1.1558491829687327	0.003747497175325221	-0.07564923267862055	-0.31434368920632216	1.0609640684743813	0.3006086253923411	1.0915226179841977	-0.6837887882633276	0.8884827003257078	-0.954192095385341	-0.8282209982190722	0.6578381646340374	0.7174838988126712	0.2756276584917043	-0.3979107575466625	-0.1765844261351122	-0.07505246449043206	0.298263369772844	0.8422579979425143	1.804569640282867	0.049710691419672076	0.852162662122583	-0.0408515204112083	-0.012664287845762453	1.5815915155272433	-0.16750315830083684	-0.9835385894765852	1.006353573894192	-0.07076193584001637
0.521655765603387	-0.703383469505738	0.7844764713139208	0.3491999783589937	1.1019930876217114	1.8824967116090887	0.17499548976148374	0.130590364328991	1.0328240997289273	-0.0968201175838741	1.3335557116094026	1.4816815179672627	-0.48832542804018375	2.716530944980516	0.16062087681491452	1.7011575053385561	-0.15343396446696228	1.6485575848691347	-1.1214260530311126	-1.0154806876413696	2.2900220151861923	1.0167340121047916	0.7452225301150729	-0.13544341791656977	0.8080968478710354	1.6361303912474714	-0.025137564966152003	0.5229983671928967	0.10341855020752196	1.8165759117269902	-0.009132544965242437	0.6778313861278711	0.6540530658712396	0.30912338427147884	0.19159822687636868	0.5051046777498336	0.009884197167729836	0.20870128748624825	0.4997300759783354	1.2122447581128648	1.3723370560231962	0.8010126278099627	0.7131606911076831	0.7999320012668267	0.4886329508298688	2.1788029384088525	-0.7065986258901977	1.0608298354046826	1.3881177952239006	0.5509288969600821
-0.607887209704594	0.09714623631011533	1.0758643081138703	0.04101565207338263	0.9304697436969134	1.9169128080221436	0.11298450213042659	0.769071541204151	0.7981832888108388	-0.4693356455865275	1.9545577369489084	2.5486095485218527	0.08100147199735774	2.379523253850717	0.4966656717984839	1.1685371231986015	-0.3724784646986236	1.702354080283737	0.008155127136051443	-1.432676345305752	2.312325232495098	0.1746548385125404	1.590164889431336	-0.445044350572441	1.4016125357631954	1.9872803703159994	-0.089000373923054	0.4824748393345477	0.9656641572328987	2.2998321360794494	1.3160816902485302	1.9314228561305073	0.8285759220757007	0.020881948314803986	0.05076709637223588	1.6447558252498713	0.561476467162516	0.3834628643726761	1.0925692309007333	1.3590884155790492	0.7636654000603573	1.4517816034296944	0.7954380931999926	1.5662605676664627	0.3624372018134478	2.3897597400619985	-0.9521013646769794	2.720544699543839	1.5377460818782556	1.0648392818959571
-0.7859528901198152	0.4739540133019272	0.4151218086506722	-0.17726542030749518	1.1336828119939841	1.5838686925189132	-0.4057930093149715	1.5735539257637392	0.3789927837262608	-0.12537262841936936	1.4444546451763356	2.6816840226866714	0.4927304797203183	0.628442262023066	0.885557777864762	0.586000849544455	-0.8091774310095153	1.1104135975383866	0.7747268242727694	-0.9979785543759748	2.077235946210199	-0.34010086708026754	2.2453865928147647	-0.6092853986950677	1.007007148617037	2.15750177585081	0.42867421990394783	1.356145940646097	1.3698699361528759	1.886203306553652	2.015191602429643	2.0088481483836595	1.255187395789244	0.3075200346633395	-0.3059384682427597	1.9474579333993431	0.7926553213302873	0.5456538695180867	1.4684027729793097	1.0679949192355316	0.3809650445095649	1.2173840137928995	0.7969204548551452	1.4052600617142617	0.06346793888864234	1.990397572648858	-0.5238747777799208	2.3093178802224394	0.9497721074997698	0.842396171402936
0.4788701676778716	-0.027142283935889293	-0.7507675825133701	0.2204783944705627	1.8918301613964683	1.626529413695948	-0.42234103677831974	2.1463282122472025	0.21154582018512597	0.9110670569999328	0.3679608147050011	2.027883814795045	0.8123386841393411	-0.8137639799617126	1.5542553575563987	0.3558667149913762	-0.6546524168132112	0.45593988525140944	0.7289902184359531	0.09867551404946277	1.9855938583356654	0.23221699192415632	2.553895910761648	0.11337774523434767	0.08972782758914732	2.188908630477484	1.6070939085558462	2.405173479742698	1.1411735006210693	0.9481004371178112	1.7824619774435269	1.2901132395316488	1.8448392500369375	1.0791596286434515	-0.5600852846006266	1.2077924944261809	0.5503543112855027	1.2099726220096965	1.5423045568734814	0.6560100175784703	0.6112222813711687	0.25165349194135933	0.7434995893916491	0.644338583150451	0.3097707754293571	1.2341204570423636	0.819546223573887	0.2626024671004867	0.11125608794445045	0.2750407166129614
2.0753055549114534	-0.7421347582041625	-1.292799279744218	1.256753269246168	2.5168301631072745	2.05853113911246	0.6439202949931058	2.169023707272446	0.5439936926271971	1.703737014747899	-0.1376122531393674	1.0959972748428766	1.057064876513467	-0.3830850037442636	2.2827775109280215	0.6996190788229625	0.5714593586957554	0.3669352804901538	0.18432446771066885	1.225454755733418	1.9697724929017553	1.3583845099514797	2.2849837585148256	1.66226370761189	-0.5419030897565074	1.8612718993835355	2.798916963847392	2.52084100420712	0.5160925438119706	0.23927837234729707	1.054896297082439	0.7333137552024905	2.2412643004823116	1.733834372747113	-0.16220933197243456	0.17130799836975652	0.35412111613666086	2.3853385084413814	1.595085251752299	0.614150097920839	1.38744129488926	-0.6455942416189064	0.8372307854924756	0.38999443916007404	1.1381506973962525	0.6050576537055118	2.579555510272616	-1.3409625847645692	-0.08676528266241017	0.1904233329206786
2.345578677223827	-0.6806611662874699	-0.6237452606874693	2.114438109616038	2.022963904101929	1.9910583239355693	2.0495593785440733	1.5007759188419907	1.074929053075017	1.4385983005314842	0.31912552783088877	0.22504485665516316	1.0328530811145562	1.4686164280815415	2.309581403270901	1.2486358134537783	2.0888117648176583	0.6957657264877414	-0.34357626600565094	1.6875484404099828	1.4788883810684719	1.6995968643962087	1.1933237050983754	2.8231113217557913	-0.6358550456775209	0.839946354589511	2.9175892811286595	1.345903292821831	-0.23853945797744738	0.02973028929447727	0.32763464115928576	0.5829492481780163	1.9087370247630469	1.7081502402492363	0.9012683813016691	-0.3982414675090718	0.6217207625457195	3.0803492102254637	1.5712101679859352	0.8675150271268602	2.0825244408918198	-0.8700882320116424	0.9643199848482185	1.0171649116880306	1.7439140829907662	0.3028711977412538	3.4974391778045053	-1.1316358033811078	0.41240476726803404	0.7031941779304376
0.8170132624862668	0.3167659403344053	0.48227644831617217	1.7901690815245344	0.2317467270881359	0.7305925832917711	2.356765035820886	0.2729933360572605	1.1270626977030545	0.3312186559393663	0.9025030807923958	-0.5305193381366261	0.5444203224149899	2.6180556487121187	1.097072144814899	1.2792737513240555	2.3961931870301854	0.5994870148719484	-0.7682643290845038	1.2031649212273048	0.17281134591515399	0.5989805162563552	-0.5559211010376359	2.3564227022930195	-0.6517241524157943	-0.7674735461307067	1.5049638987281222	-0.39095433052842543	-1.0702086018454304	-0.13580038853055262	-0.3238373651275925	0.17710728429307881	0.5811117176539532	1.0133821897858526	1.801687848811332	-0.500225045314589	0.9859634447432865	2.1683099128317083	0.9472965022603496	0.6952515493797653	1.9696511804760657	-0.4258955876400623	0.6618023078304622	1.5045777268402165	1.3292693190435454	0.05068869620129718	2.5163410143234377	0.08066642814464861	0.590386445562086	0.9898456894675228
-1.24408224649661	1.3656246775419727	0.6562706266521684	0.16334371626975389	-1.796146002037865	-1.1701861024762255	1.0350333885179004	-1.0881774222700304	0.29112012499410955	-0.6476466847464647	0.5076542805867501	-1.1167385384954174	-0.291549400692383	1.5666848131488258	-0.8698815293687093	0.4656070060058241	0.8480092450137303	-0.47744420897737744	-1.3368742297496636	0.11053123241701569	-1.4747317498101427	-1.1651532209071611	-2.183330201239829	0.42148162149422225	-1.0400521351946586	-2.1402871960945893	-0.5683773791259955	-1.5783644388153495	-1.9282476258684393	-0.7433636366549146	-1.00615578756373	-0.9553692237800435	-1.2778391099740507	0.21626041345677233	1.5875857592141378	-0.6653180127042718	0.650758634099922	-0.22614537793274336	-0.5208470078067554	-0.4046292088083218	0.866402837402636	0.3211543050180277	-0.29825467270792283	0.6013783188916936	0.007749967457359555	-0.5340167755459206	-0.08750648865970842	0.4122610929964427	-0.4397965844551395	0.29724944698191474
-2.0782228203243873	1.4767179008116642	-0.4301160384895397	-1.7115982108311902	-2.632268769779689	-2.28459567001301	-0.8325633853413265	-2.035665877916769	-1.0874982980172994	-0.8378782297242438	-0.9275347144568149	-1.323277585570488	-1.0487798231369916	-0.8919387736607872	-2.314050149639198	-0.7027617743376755	-1.5026135791448842	-2.0423647852569498	-2.041004715951725	-0.9042284126964958	-2.460185622728802	-2.2285467173154627	-2.796188688146471	-1.417277489358721	-1.5639519629917638	-2.3226393115938384	-1.7674883334637828	-1.6722627571918605	-2.485252412282849	-1.5345599947747803	-1.5365747198218846	-2.2017206998911107	-2.628493248343384	-0.10950440437696034	0.2598142519759207	-1.1201602938027366	-0.5936215702170238	-2.5357389198453317	-2.166350551839953	-1.9202488786568443	-0.6807396343410905	1.0203657316586432	-1.4674813706321583	-1.52065188499119	-1.2502176710400037	-1.4350543934936602	-2.685605101987199	-0.792520646919346	-2.217767801749663	-1.0746087368297375
-1.1691010475761787	0.581823093322818	-1.5448724435401031	-2.5268729354600454	-1.8676381953856713	-1.7873417264950835	-1.6297044880430536	-2.234999657435461	-2.1419670116868152	-0.4700041945806618	-2.2634076480995686	-1.02430266527553	-1.3443571778227694	-2.536499038441502	-2.3482799424309864	-1.3932439692399021	-2.8078020546814018	-2.9493241988437053	-2.404935300802654	-1.3590216874498786	-2.2143001227570616	-2.071668820739179	-2.203964817107557	-1.7314402838389251	-1.4990008535943682	-1.2117670894208434	-1.3904743302516507	-1.004267512081072	-2.3357086043305313	-1.6654060399328798	-1.4860038339837367	-2.4188383280016126	-2.708367273909224	0.10327805466984187	-1.0306667861478802	-1.4364334172250888	-1.9818040254107392	-3.1861610248688264	-2.8922076732382913	-2.7048757489153705	-1.87428498379668	1.435812921281279	-2.0919140413737614	-3.2123155089568654	-1.5526746049768412	-2.2013856601750024	-3.6208209902294386	-2.2225861380778755	-3.286957230075193	-2.0438502834604235
0.3364675448927546	-0.4585760197782498	-1.29075171021966	-1.9455855726227307	-0.5474483244093641	-0.3438694651774919	-0.8811404861245018	-1.8033719422049301	-2.279552984617402	-0.1899496482873348	-2.336767193664914	-0.4702016234679187	-1.1613225720577391	-2.109880087469685	-1.364418877664343	-1.3006305816445205	-2.1266254930804065	-2.5621826712065308	-1.97843118729228	-1.3228104508375844	-1.2082580655557666	-1.3949935520379846	-1.1459290414683223	-0.617637321562762	-0.48846623607124295	0.15607125758632137	-0.2623714294627466	-0.33293750912369174	-1.5381325156621646	-0.7013890460595978	-0.739898161128146	-1.312986692399423	-1.7987091288248969	0.4307667490397977	-1.0168995819628246	-1.0960590294675585	-2.5642604975630188	-2.131991433525201	-2.355649255093431	-2.2316334168645233	-2.3270654339182966	1.420196560111482	-1.9246113810478547	-3.0959059152492716	-0.8839102145296964	-2.426829049822626	-2.61981657155037	-2.2432966642999883	-2.8043027230185498	-1.9333620737610095
0.8805957917701085	-0.8040656180826341	0.16153314302141347	-0.8316989571307655	-0.1239618051022214	0.609671491407663	0.3546212082437497	-1.2108032772328328	-1.7440605326270007	-0.26745698532417955	-1.1640658256449716	-0.1673522321072531	-0.8110462129491484	-0.5461527793025475	-0.6311742254630328	-0.9080542475379079	-0.13480457079049193	-1.4045692204187663	-0.920055094151255	-1.247337500713345	-0.5170561917147196	-1.1369743638184437	-0.6174363683558166	0.601691558863359	0.9226855865903915	0.5011999532642385	0.20684540729973483	-0.21218071862367652	-0.7699795563714406	0.7188640454810611	0.1663742400167805	0.0795822525890269	-1.0204882447003316	0.42143450543368377	0.4385769617853632	-0.2661352760737962	-2.2457462492352547	-0.7704776292319235	-1.4227989013229096	-1.243543607172635	-2.2576767657298675	1.0088839312070113	-1.4839537193810317	-1.6013724200247432	0.0034846538596194202	-2.1791483137642844	-0.8692732750030661	-0.8817723918612071	-1.5081373387491765	-1.1304104822979912
0.022364845126813783	-0.45334885463681546	1.153653575126423	-0.2631832160028233	-1.0030525877282959	0.3371890163303234	0.7323673974411801	-0.8878233562665008	-1.3306332076602558	-0.47247380842098124	0.11135188295849592	-0.4179311073408449	-0.6168362142572491	0.2148673617266766	-1.014666399900288	-0.8369658865257927	1.7440194028940164	-0.5934148678446136	0.05981581576395524	-1.4716490535200064	-0.7978876708835299	-1.4118547555862164	-0.9911253429542524	0.9236991116425983	1.6772620253104267	-0.47795278007026565	-0.44737083067110184	-0.7122736946788897	-0.7330776899614577	1.41012220710012	0.4560446167481583	0.47294486186445905	-1.248407970060682	-0.002442732018756732	2.1948093160168907	0.19658342662473619	-1.7994008978496134	-0.37094800523039745	-1.2266626694802503	-0.9335720638425326	-2.0900644777807162	0.49074076478193396	-1.4069533251132629	-0.4613609704334018	0.3464952137954955	-1.885008916700442	0.2518723155034933	0.225637455787199	-0.8613878756174954	-0.49471951158357275
-1.3093144075328078	-0.07184762290063507	0.4595384797978487	-0.4397081835398812	-2.2241000707261653	-0.6315542767789892	0.006073677481852127	-0.8753168297607173	-1.5181662975956625	-0.593839927061976	0.38446810429153927	-1.041790331182295	-0.6612977036725401	-0.6679801256800796	-2.168477369862003	-1.0808961626742442	2.6472539004517235	-0.7033809410019498	0.3410992584350456	-1.8937200592384105	-1.747095983131773	-1.57742245730931	-1.8195309066184135	0.6148762777485767	1.1331851717730477	-1.8604608633677042	-1.3643995757120544	-1.532370358131168	-1.3961076255256075	0.8352292222695059	-0.1270448166603598	-0.2765612460533852	-2.239829021158233	-0.5612867335430324	2.929021946675052	-0.38755496424823815	-1.85462151336874	-0.8337001073380194	-1.8629634278366725	-1.5520275010889817	-1.9482605774191804	0.19011623519249862	-1.6720389048777549	-0.7422299531136699	-0.04493033004779704	-1.835753972407865	0.38749215575058255	-0.19544577745050282	-1.3712868965256035	-0.35631560687408
-1.9136071090571263	-0.11951482994233949	-1.2203037291413705	-0.6675986110011954	-2.5669423773947657	-1.3139273598527341	-0.9560117883637764	-0.839281161700026	-1.9389138148920155	-0.7386420964377948	-0.41610400135784786	-1.5755024979818135	-0.7981254752424441	-2.2357941966779347	-2.9657664100372214	-1.0550402887299377	2.641742344165011	-1.2773304384703776	-0.08098254294907502	-2.0953022685751748	-2.5138960890700286	-1.1658170656515203	-2.3838283045187887	0.5570898126870724	-0.36020973621754376	-2.485078885043367	-1.488222909492543	-2.2389162912805376	-1.963873092018067	-0.3699114630050856	-1.0464517679028587	-1.1020537945502435	-2.91001568980936	-0.9242270980525037	2.317452130333352	-1.698602228049004	-2.135713166144777	-1.0989578098360655	-2.279558972370993	-2.0881788779281982	-1.5906870004861362	0.11656706356936124	-1.6423568054290743	-1.7036606082276042	-0.8068563245938843	-1.9068040520035832	0.16384166086029198	-1.55328266750273	-2.067390087496525	-0.36041753927762105
-1.465273060092058	-0.32917723106875846	-2.0223722680073486	-0.3466694167500384	-1.8178841358486881	-1.3364402237705852	-1.3225126492046957	-0.44394591744222106	-1.7836272856021902	-0.9840976755917515	-1.4461658657210361	-1.6761560604728336	-0.8327858500110001	-2.943048403711024	-2.611237994127007	-0.3914234537898399	2.0905670517295696	-1.4131965264280866	-0.6663322751606293	-1.7336211893984952	-2.522705581609654	-0.43818282719748153	-2.284355857224553	0.9570395413257465	-1.7271192482244027	-2.0560305775895227	-0.7836009816946441	-2.4597061674296725	-1.6609336755435393	-1.1282807082095285	-1.487457063073859	-1.0174923957666853	-2.46003917569933	-0.9381453490237193	1.1242776010411997	-2.573369941434071	-1.8907423376832322	-0.5494319078930032	-1.5382397854584118	-1.435175584389271	-0.80302832799797	-0.04640936092314083	-0.8801599441478991	-1.7637897591915157	-1.3841051060026197	-1.7765887598592662	0.1773799850080705	-2.1041127641089616	-1.7143954407707778	-0.22371332532038815
-0.5744946305676492	-0.12089103382717077	-1.0659343093181202	0.24280727832970325	-0.8239137594914717	-1.0390929084306515	-1.132253838270936	0.2662214654677047	-0.733331478701084	-0.9821357641848693	-1.863401312781684	-1.3011794083957469	-0.6737142534779628	-2.203563456614392	-1.2859503365559786	0.5038101291561355	1.087784182759508	-0.7026593265346891	-0.8018841627349079	-0.7998193134645247	-1.8577874830782857	0.03359115294593713	-1.5418570208517868	1.0730703593762405	-1.996494671567772	-1.20857250195444	-0.10701877723784094	-2.038077144235472	-0.47157173236699584	-1.053000589484724	-1.0905074484731687	-0.20271807550739487	-1.1520828150169977	-0.6237276503096332	0.2564370788159227	-2.06870338756497	-0.9326979522017033	0.301902669283685	0.01723827679556792	0.306032515829625	0.22886489445136615	-0.5149572390837506	0.24917648843979956	-0.3743417863925877	-1.331076444684436	-1.3124718991951407	0.301885979784111	-0.979827250772651	-0.28236902005271247	-0.26742050417167423
0.06285863189802406	0.5834472554738684	0.5636000007582778	0.27184039634828744	-0.4011017494255887	-0.7699584839276983	-0.9347074561445563	0.8529804036509214	0.6023087080276903	-0.258224587229994	-1.5143497790815987	-0.6140741211075946	-0.36763512055727154	-0.6629897460350385	0.16729677645650365	0.8257221380960579	-0.33195331988307225	0.45152738065784076	-0.2038532577757324	0.43020868510099297	-0.988569256353823	0.08264353322474956	-0.3936414101730678	0.2515207552670037	-1.013455674790115	-0.6288239660860908	-0.023398541960973858	-1.1299510215395372	0.9394326588145036	-0.6949836034358755	-0.16668947240073645	0.360812268429004	0.045948270487236396	-0.0900785272428251	-0.09820473115733865	-0.3915608307901898	0.04771888846932399	0.5333369414861462	1.070698221948424	1.8839762993661375	0.9942102950378418	-1.0613120188804877	0.9013365169446697	1.368136747101344	-0.4838193387279413	-0.6446734641011237	0.04465316680438201	0.8485311566536955	1.0376948872406753	-0.9392189604020867
0.3514040989308434	1.1584690726910745	1.1204243327257513	-0.5895348733496575	-0.43947414899124837	-0.4552360335280693	-0.9163346122943157	0.883548806956072	1.2654902751282209	1.0480316211594547	-0.8206565007042993	0.12707492770520454	-0.042558538518374114	0.7164554224258276	1.0242259291653937	0.25309546464522725	-1.6936529316994529	1.3304624299128545	0.9584777202223852	1.5944419404369892	-0.2989183610676499	0.03437305257196065	0.7964815385036542	-1.0825108176974392	0.49378346153666713	-0.3527155004005302	-0.12631118211226475	-0.1344002411495257	1.9204059700843372	-0.7068983661454306	0.7057320708590908	0.16852493686839812	0.4798565618724926	0.47173509914820366	-0.37889753083849476	1.2540663291103282	0.295093599276783	-0.054188942719758965	0.7825711538910649	2.2163315678854114	1.1124961020377544	-1.2378472585293507	0.631080587986706	1.983405578861186	0.8952597230424655	0.08486037401874014	-0.6375041450408316	1.7058929155461175	1.2086623077229564	-1.946199759854547
0.649331600595088	0.9764307885222465	0.19047543719752885	-1.6334908045729322	-0.2037839575308627	0.06438187612491936	-0.7059423754913292	0.3834897413863561	0.9632495996954057	2.0243574918220713	-0.20624285723577443	0.610326922355385	0.20365734370235422	1.4907186971879869	1.1625965533467355	-0.6760972369246327	-2.1874476732263437	1.5745579678582677	2.157371280178766	2.382154258489782	0.11176649263834741	0.1871350747586464	1.5402767048207582	-1.7477221517621504	1.518646592548394	0.014015522326331107	0.3179781847153958	0.565572262735654	2.302999197054757	-0.995763439402717	1.1798922945088077	-0.19150985898964046	0.3789867769653228	0.7858916666232942	-0.8913946073435225	1.7782684515085285	-0.09914688180249458	-0.7348894494299668	-0.2715328692519902	1.458859960462414	0.7038577489084816	-0.9190765289862771	-0.14893533235025538	1.209554973538224	2.1189448273109597	0.8839474664787972	-1.1267866519976726	1.0542675487036985	0.46092154448432565	-2.2388467648523385
1.1502056065193684	0.20674634807313882	-0.9426920652987105	-1.7262236480960367	0.6427337614578258	0.5879459060731295	-0.021489735481783033	-0.10803212839031985	0.4086042170911492	1.833507643263907	0.2594101760031236	0.6199136246883137	0.4124470318116518	1.7324142422781392	0.9740872264430761	-1.1000452258057474	-1.4309653444298815	1.386391939826414	2.7766944536905065	2.594796056584867	0.34730319632384776	0.4820203736103085	1.4699558857437467	-1.0797173005139682	1.581564875642516	0.6103134059159784	1.3039155679808319	0.8622120177480085	2.2521917513218916	-0.883317876383134	1.269100647858101	0.21867242452684277	0.46083570812681174	0.6362281623658075	-1.3628025732180153	1.1797704024906224	-0.3185689240826087	-0.6953767604599131	-0.7091202350171849	0.7017642292204375	0.2998149321370673	-0.45572333311930274	-0.577892624766624	0.17287046619919239	2.4523629312079507	1.7421524963154993	-0.782249261632652	-0.026511596700826704	-0.07685387581326172	-1.0755333745426345
1.583668854390949	-0.26758704650862986	-0.8280386969125402	-0.4355302787857661	1.576568756068466	0.7470891928731763	0.798870753686236	0.01063492621182698	0.5730267386965632	0.6842710835472724	0.7460978581591741	0.3118391063067802	0.7580611674484269	1.609345766114943	0.9559524401742087	-0.6588572042672239	0.0005221166318358113	1.2135124190996667	2.519910453701608	2.2211301965628496	0.5841966284884398	0.7607955702883303	0.7645759325294323	0.33655681310321134	1.0722586991211098	1.1076969676772292	1.989711523847821	0.9442042341479304	1.9201583385384247	-0.02865172168838986	1.155900607578782	1.5248842746884126	1.1158472631356295	0.10001991831615528	-1.30933080180178	0.4269048248305301	0.1951656353037754	0.14364518573481178	0.21773733446841775	0.7707370783077012	0.370252908363101	-0.22894657446496763	-0.1424084042909889	0.09148899615776791	1.7172803680768156	2.407281681296212	0.3446161550482239	-0.11147497769497888	0.3226655614163615	1.000572290590837
1.5124608617497952	0.1958805938714185	0.6228741869513246	1.4980868792364808	1.8368625865124564	0.5747170990700384	1.1220595293841196	0.8281258584513813	1.6180002268033973	-0.2734781707140395	1.349122480582193	0.24156079375779133	1.3594369953866383	1.2344910029642167	1.3382700596851178	0.24996786474486676	0.9826439935830537	1.3305243081609224	1.689633368521012	1.494405858475242	0.9638573154262035	1.108128300730464	0.189834983614217	1.2794095800378529	0.799811415404629	1.17643685861684	1.6658786159084649	1.0672521483909978	1.4226137809673136	1.0470403115855071	1.0105487718245116	2.8219642256307282	2.0557834331947844	-0.41045461567263275	-0.7084217699958877	0.408225850790976	1.109650131806247	1.1695759908572552	1.9056589152053218	1.4913504696619853	0.9039723665466183	-0.20977131855933762	0.9177065445111476	1.0466943037252983	0.5349761639475674	2.507551432547919	1.514961140059699	1.070858542946543	1.2678228779580216	2.4743788969263263
0.806799839379666	1.2290746251081581	2.2372735750646604	2.797094259861321	1.3256196124060542	0.5675455966964871	0.7778766124742148	1.7690817165558679	2.659894820237392	-0.12834909833045993	1.9381869092861026	0.865417902002063	2.0534813814127926	0.7960387263998827	1.9474763375680604	0.9366157534271571	0.8269781704722965	1.6730544061322112	0.9751876277511942	0.7886301954771218	1.4508736714680683	1.6765601582315577	0.455662992730917	1.0910420401224998	1.1428781319585677	0.9405213054634932	0.5429790382555761	1.3119873759399154	1.0132710488495236	1.4759991557976717	0.9541569568619003	3.09112899239697	2.6881243331016433	-0.4580018581399604	-0.1328111787862557	1.062752140609143	1.641007726728371	1.7454624001221375	3.0564484294338237	2.065474164470899	1.42724607073328	-0.1353510719626707	1.8676489045970608	2.0680663506390444	-0.17505185659230654	1.957470744635843	1.9695421410449683	2.484966948080038	1.7908966733504468	2.245404512773829
-0.21327901898419796	1.7747827713377415	2.8762358033123787	2.7238889072793495	0.7006804823576539	1.0426176196669394	0.2721681952383597	2.054442114663529	2.6552758194801465	0.8431422845438835	2.2600864210909353	1.9166618105363915	2.411464389659207	0.5206248623500398	2.3665851008503616	1.0219125015278072	-0.16537095270777466	1.9471975123929148	0.8152150323752182	0.35520379905210914	1.7578276342424355	2.2234881229265215	1.4687456964076635	0.15768408536738204	1.6570264479515682	0.8235688177796265	-0.5680408762107415	1.5537220102405995	0.9762423983285449	0.9750219287756907	1.0407909384485468	2.1785499105845996	2.7143916715978373	-0.005901277150361744	-0.172183063239205	1.573041699746984	1.461062488627668	1.6962449073747972	2.8865649744559794	1.9509010478074376	1.4440606301241496	-0.044659929679821866	2.071822375423336	2.232404490922071	-0.03471645608826128	1.144685358297827	1.5378525777803616	2.936667825024708	1.3877568630196688	0.6594131548310047
-1.0244205825284152	1.184251365193123	2.313827924310666	1.5929383048425068	0.6091482426306665	1.6278577615233456	0.19915154253091832	1.3803220286418427	1.4920400024273275	1.541430908521257	2.150662251902221	2.451460239676155	2.084427386144502	0.40632981047497124	2.3048889002463087	0.6251287336863796	-1.0876412263413466	1.8569921816302026	0.9781936359764414	0.14761246451975288	1.5462800796748122	2.1330836014583086	2.3655780919503298	-0.6762875991702791	1.598100116139303	1.0367682661722557	-1.1507403990704212	1.6249442305658874	1.2384776331947036	0.10236974904229681	1.1864921717700656	0.8264712279789798	2.3402047912324657	0.4878470538945572	-0.8055260159852108	1.3429080746599773	0.9774710607233826	1.2502181803133137	1.6808931996398768	1.2895661907244702	0.8978269256196384	-0.34977287791806483	1.4505426401852257	1.5214589396880116	0.4772851864266378	0.6006367029182503	0.666419168755151	2.182516693649914	0.4234940398693675	-0.8624907948738971
-1.2317068831397175	-0.12289447929342127	1.0159811196419866	0.3621874287776229	1.0189819093410122	1.6380745298943034	0.5946482544692518	0.19294863793594663	0.13933426252415193	1.2826707381229168	1.6781798311045142	1.7436051784312565	1.1697431354167176	0.16664156807412342	1.8817431794771298	0.14209251157041075	-1.2662361657639338	1.312600695324568	0.8901966938459347	-0.04372391499129384	0.8254593300290457	1.1056496837033385	2.384499251460188	-0.9374319692996846	0.8227764103032517	1.386296319051394	-1.2867293812745426	1.47064997970824	1.2862788971973413	-0.4020495292028795	1.1789436531694701	-0.11570873184485746	1.9807903956669932	0.4743832052097368	-1.4288697678022841	0.6474351767366323	0.7505815434992046	0.7354280541152204	0.3659063360956657	0.6316732262124055	0.23004585174238676	-1.2079401979035331	0.5351566894120172	0.6784382919668065	0.5839704453324686	0.4927070938217061	-0.01444724719791551	0.9631594201699585	-0.33518024870971574	-1.1545137946743518
-0.7477436429574125	-1.15626974966806	-0.4275291484402851	-0.2011351488826482	1.3901377775582944	0.919517621452147	0.9826619997791785	-0.6931093214279886	-0.3003361740254542	0.4743489611847137	1.1100831403431006	0.14821705008474603	0.17966017334514298	-0.39926889305809404	1.5004830738095782	-0.05047099042730481	-0.7234650397780694	0.5194692752597788	0.3687098100268896	-0.27661530878692386	0.09057551657017937	-0.28902520702299733	1.613882448831183	-0.7399836875724628	0.023716971483154818	1.5747892803028938	-1.1517535123465816	1.1573164187809128	0.6887051468911678	-0.36604665194859803	0.8666922602381713	-0.37974196704239765	1.8228905753062798	-0.1395470064102903	-1.487483747294263	0.25286924068083577	0.847503349784834	0.39714564879726555	-0.26938497999833244	0.41266918162215405	-0.023140139219016236	-1.995704337155985	0.09506003378708999	0.41038768019423577	0.037109869173438954	0.5254075935694404	-0.144074883386527	0.1741356796129922	-0.39509523693817983	-0.23738751531743352
0.1889795361786387	-1.3990344899067626	-1.440029012000866	-0.040482789461807625	1.357485290178246	0.06660481092562773	0.9696308654258732	-0.7708525865730202	0.34702114628818787	0.008843938474860952	0.6971962172677113	-1.1025794548284868	-0.41135727348813084	-1.0515257684951893	1.3649700595805303	0.22028345050391496	0.02740747243127137	-0.13715762178855181	-0.15768690568452406	-0.35179184488120313	-0.1009545703709252	-1.005933997050497	0.765090585168856	-0.4263939695471796	-0.04266621531954956	1.5124840913402038	-0.6257017891265205	0.7789189062594701	-0.337482634070676	-0.18707841053352106	0.35524371301902147	-0.2714900075968193	1.6514059440483184	-0.8606418256221243	-1.0026749147899983	0.4882135351002336	0.8892730497894626	0.33723067519310823	-0.019428009817139637	0.6434190865772037	0.27581489620455774	-1.7428546700606244	0.5265230544265356	0.7724453355980487	-0.6741171378984967	0.3510682278871304	0.17037089234324862	0.11303638114699573	0.20803850446994773	0.9470650179848701
1.1111904976883016	-1.188947288832102	-1.4448066435617155	0.31040844831330344	1.04982017188858	-0.3077684781732133	0.6273961070803575	-0.1981083524303682	1.2153201523685295	0.18326446961292345	0.42642461202268983	-1.081556999563948	-0.5714851880569779	-1.3007433958063526	1.1634097940432737	0.8192002948074821	0.47446376302791654	-0.38393014395248926	-0.27474200203899646	-0.09088628098076076	0.2598103037052567	-0.5680462647923824	0.2978925972664852	-0.23957474861702902	0.5298184537199966	1.2445522200131616	0.3292725927828059	0.3874982530674457	-1.0991518763401624	-0.21691918580985978	-0.05747833559205732	-0.21039590751284096	1.0692414918627002	-1.0714762186303783	-0.4476057308727786	0.8591840024348406	0.6185283638339241	0.44441517786617785	0.7510290538470324	0.9076128009747758	0.7453036306446232	-0.22737311474073574	1.4338083238912287	1.193757874995254	-0.8973187227305178	-0.0311871593513129	0.43972194658844815	0.40002827232043003	1.0728821889909275	1.528611386705089
1.5520644847333036	-1.071684011199753	-0.29592641147095294	0.26532757038133903	0.7507563308152271	-0.3187850243278662	0.2816381748649958	0.4325197868245663	1.2867285060871687	0.44177437849370715	0.007928204633074974	-0.07681255170634091	-0.6232862311576147	-0.9776683100879678	0.3772783159555104	1.3085689197331325	0.41291167385796074	-0.3027056828727314	-0.24585933950294908	0.31831194321330747	0.5736763105903827	0.403166761117297	-0.0003440546821267132	-0.30873218916954087	0.8630500632648497	0.7325618351470713	1.1324989185371694	0.007544029164663588	-1.214873377205527	-0.35644671983004395	-0.18466155642533447	-0.39025549576487273	-0.07431842650337357	-0.6546117025951873	-0.17730724724611513	0.6406990415615189	0.23487395008337364	0.40424190278563826	1.3649852177954582	0.6138030737008631	0.845047088279267	1.5348929295889584	1.8538077176421335	1.00130309252945	-0.4824538799693412	-0.365052080122523	0.12128598116759368	0.4340393698012994	1.6911538699084623	1.378752563037286
1.343752297101436	-1.0215181460439395	1.2007754373145094	-0.32551694306587076	0.47195479379198396	-0.5907194918119626	0.08589449494520905	0.6230067993604333	0.3396627331946191	0.16424493594225292	-0.7858305682899875	0.7695359000007932	-0.7845573098112102	-0.45650077550895063	-1.026254554296538	1.1950943543011874	-0.03882726104681643	-0.2671532924628652	-0.7318530494939631	0.3813883334594028	0.3057884269332677	0.8103969564729888	-0.5093988139502484	-0.6854059971384263	0.3319415466867062	-0.06397428713830423	0.9135873032028589	-0.30921436128652724	-1.0226159063863882	-0.30832305952699035	-0.1473710993097727	-0.7783408253346074	-1.403223372671826	-0.13858166791729332	-0.08559996074032855	-0.2571717413942359	0.14210624586352338	-0.05176825508464391	1.2105869599418881	-0.5353905267931648	0.3636492927138131	2.137198172655352	1.0930488144090198	0.0024756675951797765	0.1542530851092577	-0.5350364460325523	-0.9228881995821908	-0.09134660448705838	1.6684831068283181	0.9547509730374332
0.7436269173543248	-0.5506632284487215	1.6680171101742933	-1.086989092738597	0.03549919518022827	-1.3446821098166253	-0.0752716605575998	0.3018125131953777	-0.9415841703624683	-0.5338763434199035	-1.712201742609227	0.6619716546242649	-0.9045415487479761	-0.20164379105665217	-2.31781950472671	0.3518797185792462	-0.5581628340082352	-0.5832248739359444	-1.7817581592760094	-0.20514470566653814	-0.3438692452686765	0.17884985505884493	-1.0908570167334368	-1.2158427620124237	-0.6542197975195123	-0.8856056324265494	-0.4241940057819013	-0.4645857838765619	-1.026540600863799	-0.0583615214534365	-0.21661169022292368	-1.2493750215901867	-2.1821318364158317	-0.17383310960047127	0.151497257242875	-1.1518293559069221	0.48529956105638444	-0.8158009760627926	0.16529884692268806	-2.10105835414157	-0.4277369923800762	1.1714768229535153	-0.5383962494007395	-1.291100860817007	0.5021732679648605	-0.6895159745180026	-2.1556320977451917	-0.9597852012073362	0.9467452497010894	0.7004809434201864
0.19831764509677	0.44104966264157697	0.4772508539724227	-1.4696954948295893	-0.504233408702536	-1.9942088935787898	-0.33333255148489216	-0.2556386619296193	-1.676439521448361	-0.9599694769770467	-2.087883387458199	-0.15525446894637962	-0.7170812772996045	-0.1909021852964938	-2.5877260744376955	-0.7704945301639635	-0.7870083101773093	-1.1731991411068288	-2.4185162340524675	-1.142025848085436	-0.6137144057504456	-0.9630752413375976	-1.1834727077184042	-1.4889077584867885	-1.1160290889672422	-1.1921729563671348	-1.7501084961622921	-0.3691556244480228	-1.0970918971861348	0.08377495099073437	-0.4881567034690294	-1.6492253429552508	-1.8990522073236418	-0.8345499165570397	0.5811147658367043	-1.3155928869050704	1.0101548475724758	-1.40128386471604	-1.2089103684560638	-2.9999814913038945	-1.0621554193187572	-0.34046863403489264	-1.8935073016821249	-2.0070527347623086	0.3574126563088504	-0.9075187374089154	-2.6451576617999715	-1.598357110420071	-0.0835592871290638	0.6736753520166543
-0.07659958621104906	1.2310588519785093	-1.4010569216382363	-1.2463337199937126	-0.7560035662913744	-1.81506174405726	-0.6391234617476607	-0.7241071463390932	-1.5364397326221673	-0.7142903690198177	-1.403814504747137	-0.8729911319379071	-0.2749200776612399	0.02603961938406009	-1.6500667625624152	-1.4530106138767094	-0.5563509374739212	-1.6378715995412527	-1.5935202173267198	-1.7114376951453458	-0.07280358162789871	-1.7301858570164377	-0.5716035220312543	-1.1459436963141014	-0.695410484776844	-0.6859592768751042	-1.705009543608336	-0.04400293031620843	-0.5783196809466185	-0.0808354234548337	-0.7917676282568614	-1.8145134467220492	-0.7946344294817296	-1.4690222834058975	0.8403756805572979	-0.722242011915527	1.313967768626294	-1.384456980588349	-2.0135155158148224	-2.344817811141539	-1.2755885584976798	-0.9645925180214989	-2.0127553342894817	-1.6377854968766477	-0.19083522907087472	-0.9110152252017536	-1.8347809503130494	-1.5386875443651629	-0.8057055386838019	0.6515266598775239
-0.2512412480988275	0.9540242346624614	-2.233395025995455	-0.713797811860017	-0.42386275620951736	-0.8627518977081721	-0.8459305965119808	-0.9326570677624684	-0.8686457733873314	-0.19095716124324183	0.020398150926176865	-1.0323117365402161	0.020687368645423285	0.6670509175160405	-0.2811674514263098	-1.3125977878447308	-0.05321403969629283	-1.6451872103491598	0.4480462123580585	-1.4338315983600756	0.8120691907454414	-1.7085873174912032	0.21365818708574438	-0.3118783411643791	-0.11098312325725754	0.2388568206723722	-0.2043243678986506	0.3245103807203674	0.7023635506581897	-0.32695421605725045	-0.9331025588737646	-1.6365257658974692	0.22756222378407828	-1.3091706721982819	0.5627855746188916	-0.0037915360987851063	1.1623421696140588	-0.8488352541459935	-1.750987112044489	-0.39876400349431795	-1.1317221229893828	-0.2287693474604158	-1.0073415037670235	-0.5508787643426661	-0.951646901234362	-0.33910583263036725	-0.14731386162368124	-0.8520872827808397	-0.8655771807638589	0.4533791550806917
-0.5663224341140486	-0.31516609012042945	-1.3154096394490642	-0.38256371724452	0.2581995078587975	0.030158581210038317	-0.8772393639746106	-0.8672061026583654	-0.2439640354273596	-0.1336035365573786	1.1170610685981548	-0.7839168619347704	-0.11797397333121026	1.2902862978614187	0.5054511240919669	-0.601236278929926	0.2910740069672928	-1.2404365795127013	2.099273397887916	-0.5268418925787705	1.1623170168298165	-1.082030236231937	0.44753961853808133	0.4261524922233237	-0.2727759043173974	0.7720794249248244	1.330950642340831	0.47507724642983373	1.8545985497685198	-0.23508111438884402	-0.9336209165421251	-1.1309295776793808	0.3619144690477259	-0.27105343737128845	-0.13472462438860694	0.25026365527809113	0.6149544480154605	-0.30849794703234196	-0.7711730456564685	1.4096515824001556	-0.8324740041715242	1.0712235330567055	0.12662383379316852	0.2743112939878053	-1.6680865068364448	0.6556682662723525	1.25528814663465	-0.14846803139221423	-0.4641811311324486	0.11715257206384098
-0.9099424343052791	-1.4151746236441425	0.3167417719575286	-0.4280095806444453	0.6758774521773124	0.18737755868403597	-0.739523935029349	-0.5863869732704761	0.02545316443661835	-0.805337006383423	0.9893826062636218	-0.396349642052425	-0.4701727390019924	1.2037356890514286	0.37298496794143526	0.09647659695197601	0.19802400861540412	-0.7610380419086394	1.9489524879966809	0.31595638388361963	0.6970840173444596	-0.1636706084863637	0.04930298452418377	0.6030749586763412	-1.1213902478596292	0.49170002264545	1.4371654795146935	0.2865105816398498	1.743765667883961	0.316084877966612	-0.9486609009780373	-0.4313577473306747	-0.3435899313920107	0.8722963565097619	-0.6614253403502813	0.02557573698928581	-0.0428606653064058	-0.1645089112666755	0.08125301718767002	1.6711309479230443	-0.5025601904706759	1.8165588345614327	0.5471249496883895	0.14810995181125977	-1.9793563616881231	1.288860723447681	1.4599399421085688	-0.04059649016471015	-0.10355373704125717	-0.17854359539327402
-0.8453986047741369	-1.2211886073161224	1.1202785371945343	-0.48090775939435826	0.431525418185573	-0.19923112626564446	-0.4450474643998998	-0.18325922727007052	-0.006006630989323427	-1.7219632104697133	-0.1868422716485741	0.121621600252849	-0.5078802186785655	0.2932817847797203	-0.19796799511510846	0.3992646737922963	-0.1445645535211744	-0.4761232120134773	0.30187457356280195	0.5791751952550582	0.060590245462624114	0.8892529132223046	-0.3640795299255941	0.38318646760140007	-1.653197651522224	-0.2220301841319765	0.17218123903964583	-0.07695359447684913	0.38072135981772204	0.9881795920983963	-0.9957305533470211	0.26474391471745623	-1.0377370584594652	1.1772496440815536	-0.5025925014947532	-0.26794059915943785	-0.4859419931163694	-0.3047110962550144	0.28307306636829216	0.300404665957842	-0.1852924564333045	1.6224094957684558	0.30417485618072365	-0.6668434571723966	-1.6082046165725523	0.8432817531489194	0.6134245846067697	-0.5397364813858022	-0.044307851014422625	-0.3009712542035955
-0.14871738061802975	0.13660805393330838	0.7474976431664375	-0.04100532859691745	-0.3029205281539046	-0.41799389843843887	-0.03770844206034391	0.20206924279903585	-0.13034163057130005	-2.1777710289609735	-1.2690799329225249	0.7516522508314673	-0.011872228847562283	-0.7135439497853713	-0.5890251832602635	0.31834107028852343	-0.24654954693394307	-0.3605479243220021	-1.1248457974150594	0.3226318321439141	0.048849772194766425	1.854790554073289	-0.2776131482345	0.3392093831967456	-1.155477434768662	-0.677385217761923	-1.01148678111103	-0.2956730915187816	-0.88483738373981	1.3168488739600632	-0.9037257429193953	0.723563952580468	-0.9490983253777336	0.4328028670755417	0.24793478972621139	-0.32042914031420816	-0.5878592699746983	-0.2937058055192566	0.032537986382486374	-1.41507617340264	0.030100315925028362	0.9370462389087867	0.014805625768945245	-1.2751959477835282	-0.7099159460775353	-0.49828860854230966	-0.2747716860726923	-1.0315381550815879	-0.09821192501514582	-0.27168200345907595
0.7492147621577211	1.3385570789805945	0.18248465293715957	0.8828481376455749	-1.046433124690908	-0.1378827938479965	0.3187902011878772	0.3960957275722576	-0.21573353170753096	-1.9168996088302783	-1.2562696976218242	1.0852763844112001	0.6134305923024138	-0.9270441736784042	-0.6851715109238405	0.009929635427146706	0.13957250665797344	-0.2318186324129642	-1.0592259477406532	-0.03596546850215327	0.6511778265427901	2.2374237257553466	0.09448101646883361	0.7167107553919357	-0.15059271738080426	-0.6817969637106607	-0.9311089409095581	-0.2386696161888987	-0.81302256449257	1.1325189353866523	-0.597836040006307	0.7179468030222368	-0.20711098632137895	-0.6221322262667325	0.9417254550457611	-0.1842435505437936	-0.5481788558088454	0.08854156767320191	-0.1689356437850863	-2.1141982524978626	-0.006917461609594875	0.32270060793449573	-0.015385414702195396	-1.1472564093892998	0.0930541711530126	-1.6824270748447998	-0.3494400800360469	-0.9210203611733784	0.014362119732274917	-0.22563724794964304
1.0188647627978493	1.2121466685573226	0.27482238415707827	1.6306634889852183	-1.4972068952851625	0.28252917141014694	0.40967800546075533	0.2726031875161865	-0.264563447417278	-1.2611588457424179	-0.28349052333206387	0.6093000141293674	0.7292883327499408	-0.21540424872107916	-0.783993713754539	-0.4629354568592195	0.6767917376529761	-0.04986925906230579	0.01812076745447161	-0.21926687618068236	1.0646537684813466	1.6052203359446422	0.13900817399602125	1.0864411046506894	0.145910229298886	-0.6783611710640676	0.06308583941868395	-0.1568699379555963	0.2814015183637964	0.6431655844100023	-0.3372124368109637	0.1852774823858306	0.29566744724280886	-1.0048706370961913	0.9879916353812056	-0.08551979289840653	-0.7005659543362428	0.5783258610596238	-0.183850279134979	-1.617393785183951	-0.34897863476091756	-0.10037351989189063	-0.10508063424966847	-0.6744474494172282	0.22855692477049036	-1.7684754250491188	0.30263674063581114	-0.2723387606972146	0.2137045756437868	-0.2791762348196994
0.22859241315497097	-0.08189713729294192	0.6429325355792512	1.4936409147337684	-1.655525880495017	0.3817783737995966	0.1981491076289082	-0.14194956091359826	-0.33931168007535767	-0.6913321674994815	0.5607583445644526	-0.5466898342216616	0.14666162330097515	0.6413034723472046	-1.0320260915418036	-1.029891170601524	0.7461843995245822	-0.0017463173319445936	0.5871403940499622	-0.2920034729703718	0.6666384629275329	0.17316227779318813	-0.33400528132375695	0.8669837667707914	-0.7529075867206083	-1.0566848936923932	0.6491714746087107	-0.43210629008371987	0.9029384026951232	0.2066167049738318	-0.5097701915018199	-0.5837096974721792	-0.12205083697010913	-0.4209194335369302	0.4177195300513121	-0.13703807136217352	-1.0886369737713455	0.6974251165628239	-0.3199217095850831	-0.8238650331556776	-0.8205586351606374	-0.48056242659815196	-0.6107205340078641	-0.6218324642506026	-0.22603261183637857	-0.8403230367074045	0.8786889569719487	0.2747135437468091	0.10899829515139038	-0.4242111539161709
-1.1486750599586064	-1.2596721917864815	0.3504451941768808	0.4781480488484087	-1.5499577616040254	0.22527801636465206	-0.0870049078107056	-0.6277560466420465	-0.4797140680616537	-0.4093491399010577	0.4101011220021642	-1.444774902983804	-0.6541120393803818	0.7487139960602637	-1.172727620718776	-1.4129592690538895	0.13374461333365878	-0.26027867277202194	-0.08370996858650306	-0.4209520293729199	-0.2335090794742191	-1.1707171235741594	-0.8587148525651432	0.11754291668283515	-1.9953672819832335	-1.5390324045565316	0.16939737007038339	-1.080001269154562	0.2145961545554748	0.10046109163279154	-1.1419732902624635	-1.0050711984833793	-1.1761282762208785	0.5067668641838429	-0.16086525027222343	-0.28816854370697	-1.2927701585361968	0.22548377463207428	-0.7761812800409322	-0.5212393897929474	-1.114783772664349	-0.755455436837388	-1.278146811432788	-1.123754209372053	-0.5803268213319343	0.15406677430631213	0.7828654341149308	0.2182314221740161	-0.49560451062588584	-0.5349232167419566
-2.109046888465699	-1.238696692517248	-0.6330044996872529	-0.5946941599765584	-1.0727668120176455	0.2516849797498034	-0.18752248107974412	-0.8688035010270436	-0.6702193209033607	-0.2723507661987047	-0.48192234137295675	-1.2190344325426257	-1.0021017117011808	0.011020957281281253	-0.8965180701749	-1.2602926606134521	-0.6419652714123103	-0.6988126011431617	-1.1628785758494857	-0.5789717250163832	-0.7698611105293998	-1.6037539366609708	-0.9451110180572939	-0.3979842681075374	-2.315899966118009	-1.4598456860872713	-0.6221798697905111	-1.5877750290213808	-0.8991314555104911	0.42523620004201385	-1.7142318680871913	-0.6275891385112273	-1.9070742744882814	0.9134649746887021	-0.1594647348470157	-0.447790681412547	-0.8599685848983816	-0.6052350163320107	-1.2382892433981292	-0.5794823232503449	-1.0433228042942022	-0.5980843794499637	-1.4373120099169134	-1.4605305820846877	-0.25647642410929905	0.4360776874714162	0.22081329363678875	-0.28481883663023067	-1.270825754565271	-0.4766069265127686
-2.024347168062103	-0.15221700131787366	-1.229614181440969	-0.8087737148050173	-0.21877203713072588	0.606930065942756	-0.10789704937901401	-0.6734003035879744	-0.8445989936452676	-0.025697166801785666	-1.0779195533888355	-0.08886754897637168	-0.673434056054726	-0.7876978155027863	-0.2852917119827235	-0.5616385188392625	-0.7731593489673214	-0.9117529635458342	-1.3611717012559188	-0.5728573255094489	-0.5569403583729587	-1.1053313666503624	-0.7103919583089705	-0.03317377824906619	-1.3943223484976246	-0.6207687839536036	-0.5239749077035999	-1.3927066765551483	-0.9329991186115494	1.0394519238480633	-1.588086497382848	0.40699262305815526	-1.67800813444075	0.5546727268199407	0.4418831079377531	-0.5451242902041271	0.042133980565693625	-1.2996641693967232	-1.2050282484292452	-0.3950878829319928	-0.6746579455447268	0.127452442175281	-0.8302282154411865	-0.9361099777640254	0.5836989956326412	0.12837009613191852	-0.11935325531583557	-0.6642387120673002	-1.6402203727506242	-0.2207612186696694
-1.1536761415525234	0.9271425289688561	-0.6588542299549263	0.01831932111762281	0.6251029503223419	0.9074905284130406	-0.06356089034889753	-0.16958121583929764	-0.9057119945551578	0.45425972912485696	-0.7076835652784637	0.7633909890622068	-0.019683465792647455	-0.7945659182596253	0.23210999037159677	0.20476613775854813	0.037034654027891765	-0.5602431336183975	-0.4879881138182534	-0.30897499613429247	-0.13238538275260847	-0.36199331432336157	-0.6767413954910421	0.96628834221667	-0.09419263203703664	0.35406393541677145	0.6512253001068291	-0.5577578951115674	0.269339253296076	1.5172049115305632	-0.639802642294763	1.3814766956771078	-0.7804350177041646	-0.014328152191165894	1.1194276383226165	-0.5100777582429307	0.5886000400837182	-1.4212751946941686	-0.6422663628890058	0.14692231234278114	-0.22420574854549138	1.016534907489342	-0.005211974274229433	0.19419913639137554	1.2441935848966719	-0.08404645314637488	0.1443531501983596	-0.5966035886687157	-1.3565522966540737	0.12470031145304776
-0.2755245486935873	1.1220718204762545	0.40797443711318876	1.2065425529565843	0.8591326384167269	0.7550040910363085	-0.13674843341428103	0.23389092254999153	-0.7602362966302245	1.0690680379005024	0.25738635537947396	0.44208113130554466	0.46436837599003844	0.06302152125440129	0.329814585703065	0.5024538059973053	1.241110005693325	0.295135127534855	0.4036329973294121	0.08039537181477714	-0.2880208409903882	0.006554002221612433	-1.0315043741906014	1.6637226556681335	0.5782187952244405	0.6479999569432664	1.8338630587720304	0.1574217453752593	1.1565050937424948	1.3267558125681993	0.5841349380177143	1.5857765685283083	-0.03738972203922936	-0.06483079374134916	1.3331992062625972	-0.32705936287819176	0.12923628658895406	-0.8111935095129417	-0.08683658500151108	0.4980029545075475	0.15930011566588345	1.380122879237181	0.2719992224403672	0.9194913785095494	1.3012345189485623	0.14549421283069075	0.7194857885836146	-0.27574142267464746	-0.714524665607383	0.3779064555017956
0.09049283184213583	0.5172149219788453	0.5631587773155575	1.8431125707865028	0.25062270758348365	0.2912800677491831	-0.13569404356803497	0.1760812492377737	-0.37591490430235186	1.5558192340668642	0.8936906632733883	-0.6876947042265061	0.5864141256751024	1.0462898958980884	0.06681017279723825	0.30637706296928097	1.9303834620316915	1.208564007068257	0.3388706077352982	0.3937852404830848	-1.1108071167708515	-0.04083905611168717	-1.353043935854994	1.4074319130580988	0.4836117426163943	0.14249860799010772	1.8811320327346852	0.04669098723751181	0.29506929182821945	0.2783897927691957	1.3592303533699048	0.9310096384793258	0.07400226590049475	0.5639112854324172	1.003448337399344	-0.14633326720907275	-0.9750031683419536	0.32889033255711975	-0.01402542917986198	0.2430475871079065	0.4747076423377966	0.8726393373372933	-0.10666993269546862	0.6205586068128207	1.049690050702111	0.47290572458026364	1.0178928278429424	-0.05035416820799702	-0.19330165095885116	0.3822447040608619
0.03151483275585356	-0.11420261576130672	-0.5702645725384121	1.4983411046243642	-0.7403906887495476	0.028647683700298073	0.08927710914474503	-0.2903721657239963	0.15167976468256064	1.654839397454644	0.7318428196724085	-1.4392093893025195	0.46087967822175524	1.3776913985738815	-0.28503871229530897	0.10778599326491764	1.6434669522515803	1.693865316966433	-0.4705479975651153	0.548744855077331	-1.8691448240863728	-0.24514335135754609	-1.1626857085363729	0.4778603106465897	0.22602250911705105	-0.4827973290603306	0.7692599186777866	-0.7281892954417623	-1.7782329085420252	-1.149628095684823	1.3871946248952458	-0.019663217835835273	-0.19947288952643977	1.3395707084260233	0.48897300957010165	-0.22597782665339916	-1.5894546282801043	1.4803368862996944	-0.26088750324751253	-0.25324004488900853	0.7643695975464528	-0.18042717799986896	-0.5097947253636328	-0.19596201729554089	1.0558332399273478	0.4072115912034674	0.7698540762317184	0.009535723297871944	0.012121348704735363	0.09620911269104807
-0.0956559763680738	-0.17139116127942575	-1.7837600284685045	0.40917370001843256	-1.329409553681654	0.1677925027155921	0.2936028240979611	-0.686314659180245	0.579189113896256	1.3138838403941335	0.1316277201165674	-1.1321344103564412	0.20404652261272954	0.9855641289946471	-0.5510801808993459	0.2966656817670276	0.706885454352986	1.5688560683017818	-1.00322599568662	0.5448398074658263	-1.8397558174746353	-0.5843942733224058	-0.5529428135716996	-0.29738163220720787	0.263015153177208	-0.5405764318298808	-0.49635455396405553	-1.2220718892665423	-2.9853235413026566	-2.0850894785758447	0.9091474072850301	-0.6139874768127839	-0.3186511763302882	1.5678816030164704	0.16183496259872598	-0.6432670774502744	-1.012384344132135	2.035446593172785	-0.2662836663969049	-0.26112129826376185	0.9859474715947426	-1.0867775941619215	-0.37396678269725464	-0.48399909822311493	1.3763297806108528	-0.023507725177144334	0.1998397981206571	0.05719505767352473	0.05278708550277668	-0.3500858778673425
-0.15146162566933663	0.24936134695707096	-1.710416033840801	-0.8484043831368168	-1.114740139892029	0.30786855521728906	0.027848774288610413	-0.5496205213069582	0.6203197422686587	0.7607883524128678	-0.2777368713748932	-0.25578971298411485	-0.21731201977717027	0.45882797769873496	-0.6915806006160902	0.6577249735105136	-0.16192572974921307	1.006452282613824	-0.6805222746946994	0.31532578958843016	-1.0794156474062073	-1.243024979513934	-0.05312431644940814	-0.4629476086730011	0.43983333509920863	-0.0707431255997103	-0.9999502739481632	-0.7125098960956298	-2.0123623577829313	-2.029326919705272	0.330307403521861	-0.663991285945701	-0.08245651520941233	0.9933435276017732	0.05795706406173613	-1.0949443156523178	0.2056077283259432	1.6719112945269001	0.15971392132371476	0.35946353309921864	1.0166906018646507	-1.38336529397321	0.11405165535100507	0.11796956248888607	1.424821276454504	-0.338325172655939	-0.3197714184122531	0.11035781199475427	0.1176547048316499	-0.6816186848133082
-0.2573574315750319	0.5828959137506311	-0.4634831559843315	-1.7545762842848547	-0.37389948633901804	-0.05116206137778334	-0.750399895657826	0.06048476720092451	0.17455150972567673	0.31342711701033016	-0.300897367572998	0.23216443913126683	-0.8077429247298722	0.31174065882640667	-0.6273663170752476	0.6249014105595793	-0.5206887836993465	0.31542059823759544	0.06943474600275402	-0.22667183896528503	-0.28832517880228764	-2.0522197238376867	0.07126090014035542	-0.32902933922916894	0.39999338314884153	0.30773146122351025	-0.749277895812565	0.4421301737977546	0.1995201889189506	-1.3592141310999624	-0.13151112492318576	-0.4591227347024839	0.2550583945546233	-0.0659256606638778	-0.06671176799135481	-1.1220530380178417	0.8599478143868026	0.6029965153282366	0.5432930424393219	0.9375472919000328	0.7710408839756043	-1.1396640029302219	0.30774808351982585	0.8894481440368824	0.6825737406915446	-0.25571571491781125	-0.6504256649580442	-0.0058313429687844014	0.21234217951819503	-0.6430518172674743
-0.46165668921763636	0.4096894239884627	0.569258961951734	-2.032131079045981	0.3094952603520892	-0.8408671388656359	-1.4348404373085832	0.5471231663886965	-0.4936571504456804	0.06836127381220242	-0.20225323397857148	0.029786081827779743	-1.336680037968675	0.39662258635323433	-0.23030797098859515	0.01766360962455445	-0.4887402848390433	-0.2883171579542453	0.47634476686066	-0.9403106152710257	-0.021351169721344536	-2.291724754100917	0.12945192387293014	-0.46895988274050837	0.14981950523508966	0.17323201412306866	-0.4313481770692928	1.099478759467392	1.519383531418869	-0.957896638370079	-0.42978694852177396	-0.3417114049591389	0.3832073634945602	-1.0442456854621918	-0.41089046080997443	-0.6006184205134009	0.45808108438002804	-0.572513150224971	0.3548907560619081	0.8390117973520687	0.29758869998307985	-0.7586693669829124	-0.021832331035718956	0.9202117473714155	-0.5911823448765763	-0.03455832285515035	-0.894908491194217	-0.3065240890620517	0.26714160464085673	-0.2365073380541016
-0.5752770932891046	-0.17606818529846743	0.47438931882295027	-1.6926562316573324	0.5924107119316286	-1.4310210375510846	-1.3455570859932522	0.3359790222635	-0.8723027941813801	-0.17335254002469655	-0.1914793507842321	-0.3064236940937174	-1.4494906369817546	0.1234481579404891	0.4360173397838386	-0.6377011162716608	-0.4785816220094376	-0.7256782576848163	0.32855668836110163	-1.384698337834255	-0.19818762699664785	-1.363615698147315	0.5052944916663576	-0.9985615003537167	-0.01067509781864742	-0.2499171096488555	-0.563745676691058	0.5356764784400269	0.9556065751963411	-1.2984194174387917	-0.49872171552368927	-0.3746288558119854	0.2772359559730406	-1.5244971634414375	-0.9202689645831392	0.0646170367398771	-0.2913123104563091	-1.3265626128766759	-0.2374479721434127	0.3031510973465202	-0.2251926359815882	-0.572095616509734	-0.3483192159486456	0.19422223744746303	-1.516113994693495	-0.06466345651342387	-1.134250545635654	-0.4633598252059997	0.3269713649797788	0.19263779098814082
-0.4253792672682352	-0.721800349349384	-0.1440861407500756	-1.0337753576088864	0.5001211871224992	-1.3014860696899246	-0.5122116205603059	-0.530614606325215	-0.6352314040648939	-0.5923173793283264	-0.15972571216441137	-0.18382704112376164	-1.016126239538355	-0.7689900199216037	0.9973794157266742	-0.6232764901981811	-0.7375944340467028	-0.96152700262608	0.010208992524565485	-1.1702142552443162	-0.3846064881011993	0.3608216478454641	1.0322720205673317	-1.4732403641025682	0.013399615081423366	-0.44917289446357417	-1.020501349586643	-0.7488503498698509	-0.4660967498303826	-1.9618795226901726	-0.25064309433366566	-0.40374574040397976	0.11983592082775078	-1.403249208684991	-1.3802435703390366	0.3309809586944101	-0.4713666976557054	-1.522377704341888	-0.47247979866115764	0.1564773530044836	-0.5666454375111863	-0.6320622407116534	-0.03726887208981206	-0.4398750464114877	-1.4572864284737563	-0.29458100611055227	-1.2756987879509503	-0.19438708540773345	0.49174287011491025	0.2013646321014049
-0.13697005382294433	-0.8634044785347142	-0.10652767541290645	-0.491440150993018	0.1542892981577639	-0.569704944178561	0.3326869997494004	-1.387498839274085	-0.012878527046324436	-0.9890828291595127	0.0048005255553510776	0.3127488835492008	-0.3021327879918325	-1.7896230309381622	1.0664302744770946	0.19972385471727347	-1.137568065181493	-0.9441044613280508	-0.1643686456824826	-0.4103479416867624	-0.3680217477021228	1.6619490035468374	1.1226912938435907	-1.4246618350308624	-0.01083641137810381	-0.2737047351464371	-1.290652214089704	-1.5234911428651068	-1.1415443953409317	-2.1232945509002272	0.24751093485529985	-0.309997026795233	0.029504132931371618	-0.8327801174597237	-1.6274722668148645	0.0922369822416954	-0.16632806022980676	-1.3046684521516223	0.09891779788653741	0.7283965984688242	-0.5390272261468836	-0.7979173966947963	0.8182161411714509	-0.33091262018325723	-0.6177742222135891	-0.30186394793262183	-1.165524313462623	0.2406053812884032	0.6820564457988304	-0.31929873083620053
0.0279291834069449	-0.6245718088924411	0.7266050279284002	-0.3107666919478506	-0.39838905414341524	0.20371739789693036	0.6238039774202749	-1.5384056075852803	0.3680820852519135	-0.8736559848515418	0.076114123592444	0.6627371132729206	0.2663684948080403	-2.1437050352052136	0.6858350546513696	1.2449677774063403	-1.316991673107364	-0.6433898918687748	-0.30056159264816973	0.311602801934985	-0.3049545055568535	1.6464524381115906	0.5367415482787217	-0.8396739256440965	-0.1846575089401671	-0.07120589288008386	-1.021795132327923	-1.0813339380583935	-0.744910626841086	-1.4521274662378219	0.7545132101837813	-0.10398557826721344	0.0009768399199133236	-0.09072437384877087	-1.6156698099324704	-0.213676275912513	-0.29979987685793597	-0.779219123709476	1.0153011766408062	1.3574433495673512	-0.08703929389728017	-0.914951083225416	1.4209015080685197	0.21563960497607185	0.2712940725169251	0.07414915108475169	-0.7684775372197483	0.23143949004848782	0.6107766954319847	-0.9569843462404749
0.11750935798760748	-0.31985681598748567	1.3003900366541756	-0.318644449933677	-1.0129273308103013	0.6157577424694695	0.6218812831692135	-0.8283422310748925	0.14753048164748864	-0.01867057007683504	-0.2626929511360218	0.6479821311205581	0.4925755379827072	-1.573539252728579	0.35709542658705856	1.8077085758744913	-0.9822839092732483	-0.1078660906048013	-0.5388807114861693	0.5393801829805343	-0.3638247685375447	0.7119562105012291	-0.19685579061693106	-0.08218236978725245	-0.14091378315210798	-0.19178651629261634	-0.292327287448039	0.12397636501106388	-0.2918797718715329	-0.42053325979607853	1.109454453895853	0.17187599637257067	0.07243256390614403	0.5420302920148921	-1.3260269712315411	-0.08134273708828493	-1.2584430066115928	0.05887606480973019	1.396988401119317	1.1701339729773432	0.6517110035739709	-0.8885285748878713	1.155370606934322	0.4036458009813036	0.7242954935243123	0.4171846359037418	-0.19450359955441038	-0.35859506868973473	0.09862813163136899	-1.1084450911728487
0.57097297126769	-0.19304770503277152	0.8292228987159523	-0.1331539039983807	-1.2719787064263182	0.7079637724700684	0.9623786492090708	0.34791982663449605	-0.27971481951158456	1.1296800025337113	-0.8452943094586919	0.5574486582254486	0.5211678247434014	-0.6319827367842505	0.5338960533895358	1.6963673224905944	-0.14608700481448308	0.5371034863408779	-0.614839257549063	0.44870966315916344	-0.41844932484728226	0.1218558701105109	-0.2945960788901023	0.5105842488120816	0.5647859396859621	-0.5013127317333894	0.498918705942059	1.0998086013882482	-0.5588400711734266	0.2749281023465231	1.4189186119684105	0.5025833961869252	0.3851895490697072	0.8850350110999747	-0.7348368714560486	0.5542810120575566	-2.101551044846452	1.057900029480779	0.9691440545321106	0.19967725034631006	1.3716894055533757	-0.6695230897399359	0.29558129643166925	0.020275550033602607	0.8233767045619482	0.2318345206281207	0.39158472782465903	-0.778701633874135	-0.6144408764255284	-0.562831654110636
1.6608734735853234	-0.17220862506939638	-0.10815316603700656	0.334779440246048	-0.7296171945707501	0.7216951903653949	1.6201279842858227	1.4879505228173533	-0.10509902108127375	1.739078026772628	-0.9751027084867354	0.6603462092597069	0.5763763859415125	-0.06924890544900265	1.1192436080278956	1.227417966418115	0.8161888085572417	1.118985932121816	-0.0993975811520745	0.6100892674095064	-0.19734018727604097	0.5825638711376188	0.4192877514211793	0.831018593572921	1.752221162738116	-0.4887521092755718	0.9171249011603891	1.4001059102518152	-0.997342170337533	0.4574284939709208	1.8397874629984752	0.8225824396823564	0.9813901979908005	0.9102997134656868	0.06497238558178449	1.3236254367740095	-1.5258604606859916	1.7307312220051265	0.3700883782667006	-0.5624012711173229	1.7407930774828932	-0.27244930584834753	-0.28915148202130303	-0.2454811165217717	0.8176041150398162	-0.35086267019049966	0.8184085523008928	-0.1218079466118446	-0.9859073806328524	0.26513525971884977
2.901095861261057	-0.006998101791227687	-0.3192296976284309	0.6957302396880323	0.5843906069248657	0.7603671491647231	1.6994280153966133	2.321100348373462	0.9466794671128602	1.3644384443227395	-0.16537380049774147	0.7717006450447115	0.6709308259004888	-0.04777871723786249	1.5496174000696263	0.7424319149610875	1.3471546237126755	1.4289560911383277	0.9531826926665169	1.2286774824417153	0.34676082799515967	1.4443763627559307	1.3292171912926263	0.8889157866329342	2.5709196384452206	0.17395665087121226	0.7758113039360296	1.422966860588202	-0.49445161850501856	0.5412940410556335	2.1813576689866174	0.9777324456539311	1.6135757835952835	0.7074163226140261	0.779320190727549	1.8475865215190574	0.47761969635854207	1.5580878972174281	0.3610770884157232	-0.2942708996530173	1.5879598905320464	0.17083673571860358	-0.0729888393656329	0.34838053358270804	0.6347277496701971	-0.6190757480948649	0.914761349165224	1.5005012101027992	-0.6623744653808824	0.7361034328027737
3.2626802806688304	0.36087774290626395	0.39598289114791885	0.5462839021450835	2.0145738206686907	0.778104150379203	0.5220461791475591	2.7566931118910096	2.1124788850362983	0.3844690457707624	1.1656430661125168	0.5559970451606143	0.642403119049135	-0.09076702330276158	1.387609220849231	0.30848155641874636	1.091736913009155	1.2698215440126954	1.861243193967196	1.7915101328082672	0.9478909150543918	1.4918726251343237	1.7161280580665663	0.7105391923451155	2.3326869602477225	1.256423935135508	0.31596467857663874	1.6807729776915896	1.079757852339571	0.9452838161370771	1.9229069567055288	0.8742749242140426	1.8917991741998568	0.40730059834616966	1.0873038898434082	2.0396134710660063	2.357222560300638	0.5571167413016146	0.9076607531386985	0.6953937832607167	1.0013829201106574	0.45743916679237306	0.6112305915903357	1.6181444749236504	-0.014852882005870094	-0.1129656695795962	0.6134020001508567	2.8102237199823925	0.16576843457143603	0.6152472996668994
2.1821018546103974	0.6440126472871531	0.929911472094623	0.08465777505054425	2.7744239915058575	0.7742300584764468	-1.2433797820011738	2.701742339786954	2.2554818074397813	-0.3968523933632704	1.9883207617316498	0.12622801465930616	0.4469178389842683	0.22859549748007907	0.7647732891221677	-0.12041186032732303	0.24466900131832292	0.6164472897887864	1.9602438667927247	1.6382951049880454	1.3140670724475538	0.4361047755266929	1.4725972318135119	0.4318511892009872	1.30258782288692	2.157576511099095	0.11005920630461165	2.0312939626394666	2.541746092820748	1.6021076528816152	0.8102638448749979	0.6519894385297866	1.6659707696921082	0.14633844544740884	0.9631367074563775	1.9985744905825071	2.6064423655029687	-0.5449737168080193	1.2545403117635157	1.326673345400975	0.26393281170745725	0.5103105561343421	0.9990400882340607	2.5462673626922907	-1.088095835284421	0.7648893701372419	0.12717675705933704	2.636922183794314	0.9327625915264752	0.24749052801012944
0.3159295509740216	0.5174754006819806	0.3089397077474291	0.0363272195762239	2.6146066780675765	0.8179237888292188	-1.9651325030256461	2.1046122196842876	1.1162346651858148	-0.5496288842654331	1.7241884949009143	0.026919814955928132	0.30244092324181293	0.7401141169985028	0.20306306889580997	-0.46176945739653097	-0.5043871454730195	-0.21868845560690492	1.2773463708051669	0.8237461772428979	1.3972894773715898	-0.6491178333488195	1.0427540973291827	0.33416456561744934	0.4731982858289942	2.4106175664160823	0.6003139696643839	1.8378939523350857	2.684415967033002	2.0912674017036252	-0.6115541894223001	0.5994980299823791	1.195111817633907	0.05490987753860367	0.7528514644936176	1.7523124067079703	1.4049469201694087	-0.8634395927142671	0.8724485601533275	0.9796286618024187	-0.3179671044531952	0.531644494743798	0.704367801123858	2.3504141026299568	-1.9798499547968047	1.1591615872298862	-0.07984281382617617	1.2366843066233673	1.204359930894113	0.09758439322758095
-0.9133149552971663	0.0697837608463512	-0.9591192488130627	0.801220510965691	1.945202128744892	0.8629645893411191	-0.7726990041618876	1.151228936354711	-0.2642461564553126	-0.3392294271176135	0.8370404995013881	0.5151859860225332	0.45129793940796115	0.9308050398413248	0.05110891741438338	-0.5964806482523688	-0.5276065116293641	-0.6831318955390311	0.4221665074261386	0.1709905867317771	1.3177889893835695	-0.5118266742903193	0.7773896688963269	0.5743603795236315	0.516533864517579	1.9898493973480667	1.5731379535498011	0.838761362444653	1.5792726940282091	2.121418218639098	-1.2948500687719386	0.8332032342124666	0.8693267488446327	0.17473949494389288	0.8191368266877193	1.227917769039127	0.333194966308533	-0.17260879975208918	0.08110772169081154	0.12361678208220479	-0.5732079816087926	0.8546287316331426	0.01836635325414123	1.2850917974066098	-2.0094784325070063	0.7318062815293308	0.3097441630095138	0.05048313528244487	0.9911479423357135	0.2013821854596125
-0.6593220162382394	-0.18508721348015642	-1.4007887641402086	1.7848347150570827	1.3045904089068232	0.6870694887345952	1.3085501320816966	0.2440771503310888	-0.574969317463041	-0.2700560562909811	0.21346367936415103	1.0732061450127206	0.8068236839389807	0.6167557817265922	0.1660053877948025	-0.6327234681672044	0.1302822348674278	-0.42760805737420926	-0.12135050152806968	0.3299309043528427	1.1027112013108094	0.8026447370917005	0.5530844765695214	0.8723974326119064	1.0882657157517288	1.202010599850809	2.1563594265280734	-0.37428109558246786	0.3631763459886364	1.7517771524247705	-0.6918593448477898	1.1107974403652852	0.7843055735647938	0.33213421521447906	1.1020407038219298	0.4413753534480975	0.5016227993512272	0.8361625169855775	-0.40582432733742135	-0.3469986780181036	-0.5338009593305678	1.5402649439237461	-0.5102538396117859	0.29169710584784214	-1.1233252400632854	0.01605286807383496	1.022818045288068	0.08549848004363482	0.5937906033813639	0.1715826882422073
0.504645700946053	0.14349756863545526	-0.3483211719822213	1.8559924296535488	0.8159191549383669	0.1366686309986949	2.2754910367329506	-0.31828853400296625	0.32994001381362636	-0.45663147835526746	0.09285362169714455	0.8923126126531327	0.9552347031854472	0.13585706323103822	0.14375687850972466	-0.861521376390734	0.7491413829652407	0.27113723443609344	-0.39414101942115737	0.9298728751745925	0.6405921244382212	1.8915499839077168	0.0657659113606139	0.6776716994741793	1.2548439219012733	0.3838272466229119	1.5575280993261826	-0.8863798714078587	-0.09588909796629401	1.1978156293910427	0.585292924028395	1.046650704182523	0.6619541371843568	0.18280045223089258	1.1464182177379327	-0.3989227870258066	1.344274528341984	1.1637996429633144	-0.386789085845568	-0.18772606585533028	-0.39538556983560486	2.1475134175644652	-0.6292848406493806	-0.018969945466055172	-0.002819543181206619	-0.26388661004865965	1.285818395505219	0.8110231614459417	0.2314965951224462	-0.26396819733471016
1.1911551129949756	0.8151680753465087	1.2379580670473005	0.6036080511119933	0.2460509366056448	-0.6047183981399114	1.2471591473884949	-0.5783729883712647	1.2393480938491892	-0.5691921639585862	-0.09190233002232126	-0.15819992189666093	0.6033584468259273	-0.15627246016597307	-0.20951515624219277	-1.3473263082120752	0.6590454307352778	0.6369945424237152	-0.6244456896405218	0.9349103467004125	-0.06474092492095966	1.4593326039259	-0.6688199553431605	-0.18177331151065837	0.525949303027179	-0.2692818900976451	-0.060060220998927924	-0.40110180222123143	0.012097958310681643	0.6041104992601718	1.2736504950788	0.5174878461510722	0.21462350450279155	-0.4512981861530351	0.6611767514743622	-1.0173781727471618	1.474963161931813	0.42417502463760604	-0.34820691888167005	0.01902144657732116	-0.3869918140795877	2.0478929485617137	-0.48552874082257397	0.13379520251015942	0.5755113495742878	-0.04073910138101626	0.5629480357697366	0.9105331215223752	-0.11360697989366325	-0.8549799770162659
0.6457641736723942	1.1620351470033794	1.885851753622699	-1.0130525451044765	-0.4814974712342028	-1.107301987358284	-0.5971106461013713	-0.7481911993245376	0.9419416017453638	-0.3462492523960607	-0.7548463003883333	-1.2565450555689655	-0.001795315965841306	-0.34728262239981156	-0.6806631492912838	-1.6871254656789876	-0.021056792020334274	0.1142708822796696	-0.7227196733164103	-0.10149083747257519	-0.699523628078739	-0.3054191297920815	-1.2678858128662573	-1.0950557554959428	-0.6620553279287997	-0.667253689959398	-1.511933342031877	0.4785268215484869	0.001620325539242446	0.07702587562987481	0.7017099466790147	-0.20803121458421237	-0.46848756300678535	-1.235902967687218	-0.007844309270799864	-1.2508185500953017	0.46182799108652683	-0.7951191768259682	-0.7042416807656965	-0.28425548691787444	-0.6067986287134065	1.0772228139307571	-0.32090859436872976	0.17117764250052503	0.44594160833983154	0.1242435484789977	-0.7482245459105593	-0.023301323202549133	-0.525815103875321	-1.0607102878638093
-0.5197691317441038	0.8626309506435381	1.2352876062119311	-1.5033755604315373	-1.0251918123455042	-1.096078087531119	-1.3446328517340647	-0.8599711131599425	-0.3857517457231103	0.023638188358929026	-1.3691725558130061	-1.4534927748499862	-0.22392520057930748	-0.714886722431251	-0.8945309476163842	-1.3647196714427485	-0.4873941148139337	-0.9917034805406904	-0.35702398220445797	-1.3735150124590445	-0.8369131263130147	-1.9307624386596707	-1.4048249204755587	-1.1510367969436537	-1.4670300572349624	-0.7537278848492222	-1.5824420462726165	0.9027503408546939	-0.30907442756723424	-0.21503291003618727	-0.553661784003872	-0.7657111822156456	-0.9656410476010242	-1.460167115239065	-0.13404757606602258	-1.0993853642210516	-0.6897816605535698	-1.4629782967172327	-1.1358307213927148	-0.8776088876095344	-0.9391148490477744	-0.17566287926215193	-0.2218644116747892	-0.12135810546036264	0.09904429171253902	-0.15416287173032253	-1.5193870355244563	-0.9625384691400845	-0.9419784410985312	-0.6573380205019698
-1.0898987563112177	0.37393457714194045	0.2085518968943657	-0.3821484151911941	-0.987482975107565	-0.7123983975118443	-0.45423433716650585	-0.7474415261967426	-1.3873854308786315	0.13366413243882608	-1.0089023292046042	-0.6858934642480392	0.290641008785039	-1.1166008376204526	-0.7112007875082561	-0.3753438889382662	-0.16968920947457078	-1.7040999574334121	0.4838806547952142	-1.6583686153855257	-0.3749826532059196	-2.157303644931748	-1.1403819160789772	-0.14466360345228438	-1.496655972306207	-0.5470754552310723	-0.1903546406247456	0.5776850111389723	-0.4601458588451088	-0.1774520791084913	-1.326131274344492	-1.059749088779179	-0.9629177122340479	-0.7199493386690157	0.5612885212999611	-0.6977761399065385	-0.8648324330561316	-1.0206438038732784	-0.9556770528103506	-1.0422979055504802	-1.1497669406376316	-0.8746141807362513	-0.15896357264917207	-0.5035981990844354	0.09357995619967588	-0.5826659415146508	-0.9745268766279404	-0.7771436659499871	-1.1791219879209096	0.00396950739966368
-0.6222782937119037	0.4076442581679509	-0.29938889157881987	1.2760275559593992	-0.4641050518767044	-0.3423861139592372	0.7469268050176029	-0.4110643133379282	-1.1092356226073978	-0.11619690015816364	0.3467129988770083	0.17397119410371337	1.1088905669169489	-0.9587334693780227	-0.37721983565025846	0.6367984942395467	0.5519366907625328	-1.3225017247901236	1.2362054982015345	-0.7615675211406048	0.2768547207306713	-1.0822544731087016	-0.7871645499770308	1.023235672263479	-1.0749773266927318	-0.22793696619336995	1.4502071202360454	-0.13288110759854507	-0.10718990502211857	-0.02992197607873347	-1.1078988266388423	-1.2709878099312015	-0.6092581640994925	0.5012011358790025	1.422705972670949	-0.30743469650778243	-0.22841211977555057	0.15271022687864869	-0.07961489430361052	-0.478050724302233	-1.100748657499672	-0.785547439117531	-0.12337331388993472	-0.7840628908277291	0.5115639456582277	-0.6223926784466131	0.42139031598311594	0.229076399541153	-1.1453093437044182	0.4033608557246694
0.11273396954604627	0.9876458298261888	-0.41619760142804296	1.9147722104428087	-0.06523441059666939	-0.22476316830190332	0.6854011275668089	-0.2174699168010016	-0.08716399837535377	-0.37961741002613963	1.4563535102837954	0.2660561756077259	1.296853186712149	0.057428659804514365	-0.3006338917128055	0.973206088345077	0.7184123891634544	-0.16770054690797814	1.2376038913783876	0.16691362150539887	0.5225423966842635	0.16765524653864466	-0.5468564079151681	1.1526905931550309	-0.7658615699492294	-0.08777644582021456	1.8994567909197648	-0.7541540536373632	0.4349104605644923	-0.21505137044627695	-0.5031483744512948	-1.5404331512965577	-0.3920422221255864	1.1109657821956187	1.3863446540737774	-0.23917607539690727	0.06936440385467925	1.1163693570549684	0.6722304065936764	0.29994462068341665	-0.8704587171210105	-0.5130108375733865	-0.1196756606993433	-1.1179287300469436	0.9831822398070019	-0.23443731388089623	1.3096217122161906	0.5636277462103882	-0.9393004706360025	0.44418842904669764
0.09049468615015255	1.2545420350993688	-0.7726367229016876	1.0347441274128508	-0.30213169089115444	-0.27155785259151594	-0.6494416216440616	-0.5238328807951291	0.354808941163419	-0.276610399387522	1.083677408130331	-0.3959745363874206	0.3196041609491769	1.344695349205944	-0.6632640842764267	0.5722015618820826	-0.09916707109094523	0.7177595703347748	0.40956797131815226	-0.06613366168370488	0.11987203612431284	0.6768668542550532	-0.38006364707985174	-0.009249197265986511	-0.7889784722938344	-0.2928873767346069	0.7718621374627063	-1.138944735696957	0.5668008353002196	-0.9070906028287189	-0.42572011455395425	-1.750813240506444	-0.6510772520642718	0.45776951155243323	0.08085966175223894	-0.5930709067409621	-0.5706480429285227	1.2058623978578344	0.44227764193780783	0.5483255968116463	-0.636466769383643	-0.762752133851204	-0.08172373779634472	-1.6648889443438424	1.1327184933104748	0.08204181935903707	0.7847503482838202	-0.6318505530723529	-0.7004101721875956	0.5217773712651468
-0.7547784653790938	0.4006439899920129	-1.3547761625929533	-0.4702460654514143	-1.0086595781648007	-0.2419798816919118	-1.785099127987342	-1.1256082357960557	-0.2736179389259623	0.16788100124960306	-0.5024834745765582	-1.049776729420025	-1.3286202274743193	1.8815195379912604	-1.2199730748232975	0.00792885534791696	-1.2388821264052623	0.6345365774803324	-0.6570356806267389	-1.2525403517757914	-0.603038419356949	0.4731287731309359	-0.19108585812164094	-1.4595233675505606	-0.9275658399338013	-0.6767988392011556	-1.004088463887788	-1.3457744680491377	0.14291882672007433	-1.6664640984928838	-1.0163757746384492	-1.6714059496587694	-1.2304490901545355	-0.8990496459182589	-1.675260826601589	-1.0259203051763024	-1.4197038879758728	0.5542690822041382	-0.6162689600160689	0.11394178892615406	-0.45366827878064864	-1.4189336789717246	0.07324528414472234	-2.123853363238925	0.908851621518306	-0.002352863993822383	-0.6653018552823131	-2.406059602962808	-0.40696062077648326	0.9734175385794611
-1.475485381968385	-1.260108553543633	-1.393401772949425	-1.428978182352305	-1.4753171821430833	-0.017904932593137836	-1.5436510184085768	-1.320575648058442	-1.0737767150926354	0.5806765307188052	-1.6718278152636357	-1.031275510177343	-2.4603498504840524	1.2965693774904405	-1.480507945775505	-0.18870586843402007	-1.6537587013640875	-0.10059770569602278	-1.287688718835679	-1.953310072037305	-1.0584877765187306	0.1279266116222498	-0.008051631013547061	-1.9659760620306417	-0.8858119076926654	-0.836367789123278	-2.1305346333725246	-1.3082931501280228	-0.39679625817618724	-1.7628137819228036	-1.5340621707275204	-1.2510124909782778	-1.6254537920095014	-1.6310912042548558	-2.5986689010193924	-0.9515149802373676	-1.3818418744535057	-0.15808773621003727	-1.4103208708913564	-0.4915372496021116	-0.21322874406502157	-1.5690182249155482	0.2765591203175847	-1.9043622679869932	0.520436423852319	-0.18769560475113323	-1.6878784775118723	-2.985538774744004	0.09078042259244376	1.554923197072964
-1.2598186386397037	-2.389241164449097	-0.46518843279946726	-1.5754467525159142	-1.1832735241426202	0.3031616631150359	-0.37275563709631154	-0.6942085008766636	-0.9319859407143983	0.6647833255248081	-1.217019994685544	-0.3554581369855341	-2.2345130214495983	0.2813948932725227	-1.1367643941681547	-0.07663384141209718	-1.095690196149803	-0.6024053198119022	-1.279595025709901	-1.1803740504078533	-0.9047716067237134	-0.052078721117216335	0.08001512537248417	-1.314863942531031	-0.6228879766213754	-0.5260888337300497	-2.091572590406207	-0.8685637526349986	-0.598687365688757	-0.9234215389672856	-1.2957632741125442	-0.6702771868675966	-1.4740392341846078	-0.9703348920940027	-2.17515543472497	-0.16512059072556035	-0.43481217063049815	-0.4351176058978897	-1.0862072140565775	-0.7614829631799127	0.146275531388515	-0.5833726709280709	0.3053811814178367	-0.8661063698817296	0.17827520004664674	0.0007776381198758135	-1.5152482151195168	-1.8039127606971121	0.8031903412396263	1.5936810028433108
-0.41855145225850515	-1.9320672973076212	0.7200854846723046	-1.4795279209599348	-0.34480552788116836	0.515385609434474	0.28956025827131393	0.2667104272859899	0.0668547994093641	0.440581208275783	0.26577307313822235	0.48882108384415807	-0.8997679251425644	-0.21590415038195052	-0.3463982458441998	-0.08989769194189887	-0.35152674998838035	-0.4251133598137429	-0.8590161639377178	0.3628884821764213	-0.25814457680028285	-0.22484394002001434	0.09473694489804009	-0.39351994517679595	-0.35034283211378964	0.029117165582997186	-1.4100396732720115	-0.14295423784471178	-0.46835870147051545	0.32197367343454	-0.5157632198950552	-0.10696556891430573	-0.8918673704664452	0.4515746545788099	-1.0848176453960483	0.7622926509564264	0.29988502764580643	-0.41819366551998743	0.04569267757573603	-0.717906006476694	0.45876832454779776	0.9529645408754971	0.06329793727892698	0.2881102008079735	-0.033966195830570055	0.4536886418018854	-0.7133474324135172	-0.13717679243676745	1.4224934359954797	0.7187297126205053
-0.03491013814982698	-0.2587018337717555	1.0020959755889767	-1.513263909552461	0.3330234986290761	0.45138332689410815	-0.22609019582608755	0.5867974872036089	0.7703886057262067	0.07386518201437296	1.075779008085531	1.1059904040601543	0.4752058769476068	-0.04013087834375494	0.42103889661381644	-0.36979604593876536	-0.2093703987192458	0.05698813585481092	-0.26022226238805496	1.0027282122400427	0.5215987238912817	-0.5232429734028198	0.1792855999690536	-0.06660253930431659	-0.28784900091078913	0.29719126895714043	-0.9048534875093268	0.3686981769712173	-0.2831427925863638	1.1360645319315448	-0.05937891339279772	0.44396316132922015	-0.31552475388009166	1.206120146883738	-0.3721318848421115	0.9271262765396407	-0.04909751411083671	-0.5943190671046267	0.9195500193439838	-0.6793678150109473	0.4785112963156567	1.6500041476654557	-0.16396467719125105	0.5995124693416019	-0.10625126962563394	0.5123369637292866	-0.38042104319041187	0.41892554063086374	1.510243076597011	-0.602323496789423
-0.6761342770365992	1.139638045393223	0.1401044541562814	-1.2826073705066783	0.38471312959772713	0.06904483984896193	-1.0457713824222663	-0.10678207045415358	0.4612719204342377	-0.36244519535578135	0.40205892626505757	1.4265237042219476	0.9831739092959971	0.1702311584943021	0.8365959529924313	-0.5012585767408348	-0.41910634212844605	0.28000847707230103	0.460193310982696	0.004612629017142628	1.1619140461334148	-0.678172151017108	0.4177563217320933	-0.20215966663196125	-0.45473723968998475	-0.005315523661023901	-0.8338403937034277	0.2334294774953313	-0.12369353813899345	1.1813280973306228	-0.4353091408172624	1.0397240684321245	-0.03720705626627187	0.5229511899776335	-0.31631707041772655	0.05337460603607132	-0.9972762436295619	-1.1002257872974774	0.9388395409641677	-0.6835489139624441	0.22987168460328494	0.7709894248610039	0.11015410998331406	-0.11312028773022834	-0.0425309351881402	-0.13823904458986952	-0.7555920945398582	-0.22808863837621285	0.9239301142250999	-1.3416358355490239
-1.6833240403939833	1.110198255193978	-0.8545527851215732	-0.26298092187526045	0.009793039595918337	-0.5191882733641757	-0.8270186322525808	-1.0902048265146074	-0.20432790035955728	-0.8158291021318048	-0.7597194245873242	1.4829769582088401	0.5952468730429118	-0.03225973078537695	0.9704064684505419	-0.010091804802556373	-0.0024233359603643588	0.2582224693508931	1.199936411609087	-1.5486117711784297	1.5658704962017458	-0.31620286383411145	0.6833264121019127	0.009580447308156482	-0.6604793362318832	-0.5522130611923585	-0.7953673498461624	-0.3871394714568882	0.1741770826436927	0.8449670686286316	-1.223895513589551	1.5369904832145411	0.05059282227294195	-0.942988234919831	-0.2796910127320771	-1.1023495490048445	-1.2630596904278524	-1.4479058330469992	0.542039043828701	-0.4002516732769538	0.08978117195828494	-0.8579891950247462	1.0080319674244143	-0.9594011578642634	0.11018638092059818	-0.8849789235836975	-0.9261559387938241	-0.7387522186445646	0.03607290014158115	-0.8076278469403566
-1.902254033646357	-0.0871996905179212	-0.8645619479960949	1.226200736065404	-0.2520224764869925	-1.0864165065250873	0.6269630919308743	-1.3152789087855439	-0.07129252404616292	-1.0288359257490585	-0.8689478993603509	1.1844766369002362	-0.009899249278707363	-0.2796217979698958	1.044027886245013	0.9598327995733335	1.3709898310129465	0.4733813566951784	1.6120819879680728	-1.9607558762819919	1.6544009054274544	0.46136559237012237	0.6934844852623281	0.8794583336915874	-0.6709300336716167	-0.7186525805894447	-0.3702961354457011	-0.8384120320285616	0.6214145611776238	0.6775347827553987	-1.5740201918203507	1.60833335052415	0.20979801664410105	-1.8288959791497597	0.33932263433217197	-1.4793833283686018	-0.29786390553440545	-1.063282116798837	0.48054408393390535	0.3199190114773411	0.38734262297024674	-1.5983042133791285	1.9337272111056418	-0.8729024007989389	0.24320256333372897	-0.8079564961518823	-0.03202688058847569	-0.1470721648201388	-0.5413692714055814	0.6822556839676155
-1.035273501453732	-1.1658677394878076	0.10744148113969273	2.0595034718801446	-0.18289355315034736	-1.425713386707398	2.0773198200824705	-0.5974922436775234	0.8986297069573631	-0.6319120233774895	0.2525026593965024	0.43643575003863927	-0.19096654162836763	0.026868311668900944	0.9751362888311363	1.618874143144762	2.643609304074212	1.0401554138053675	1.3223584474373355	-0.8223339909945132	1.2732740491889756	1.0211178411249164	0.22683480035492687	1.6654361904105464	-0.4165084668804153	-0.3043890359071045	0.28713984755006916	-0.692803710269753	0.8759750194448368	0.7504621488672367	-1.1358729771749971	1.0860604356296095	0.40465334859191127	-1.4488856899105964	1.2192188884157404	-0.8347801657036665	1.0678198239323262	-0.06942263301169278	0.7734928879188195	1.007564309806477	0.934525266563672	-0.6806441916867028	1.944011144769888	0.20984696759219476	0.26797135048700443	0.14634754239217804	1.47766173267722	0.8816001206632874	-0.49996573359680124	2.0150677382860422
-0.03703850265262256	-1.1389045352722496	1.0799788064402034	1.4638320701544738	-0.11502955878635618	-1.4936256171140538	2.1588398507892212	0.19771616592839678	1.3717109109314647	0.3882741785239591	1.1834124947331277	-0.5824165608208923	0.13969542571356533	0.7271910966533667	0.34892618651020063	1.253329524580036	2.3416630674368912	1.3047093389302613	0.36065969864747077	0.5912475278326063	0.3700231048839389	0.8255462593629732	-0.6716872462717522	1.368586603237411	-0.07601081148171938	0.15544760747884068	0.5764089080199013	-0.26731010789482124	0.6105748403188694	0.6698493146172841	-0.3500464479930843	0.23367338796116288	0.23207405414683674	-0.36313582779022935	1.388167265014029	0.030088311321096513	1.595814651820283	0.6510948102735596	0.6753468514668891	0.9231473028981427	1.1080266170502793	1.0050714475534799	0.6225439909510959	1.2007792527413375	0.2055002954677853	0.9370067602878155	2.1459030274975635	0.8990338163118549	-0.09873278753256871	2.2182357283941263
-0.046824177203478576	-0.16676037751862408	1.3090959588824411	-0.030537537083955724	-0.4708940602901737	-1.3952401686764009	0.7836091685294473	0.2154968222823352	0.21671228364907602	1.4116225811349177	0.6194957091020357	-1.40191141691348	0.6301880844238783	0.9178086870924258	-1.0041933386592543	-0.05383329037569441	0.27986808934602064	0.5420015173305786	-0.733150646685894	0.8436636395386014	-0.7536184223654295	0.04330739817756281	-1.6383098116722605	-0.04241569563282253	0.06362887454944582	-0.04959785339975474	0.14295991707162492	-0.26827008185252715	-0.008571727704560887	0.14893812889422808	0.1528916886067192	-0.43380430170176787	-0.5748225609395258	0.3672081628587304	0.37808240014369965	0.2177276448646538	1.0219156762669528	0.33805687246441674	-0.30272278694199034	-0.10745356096403659	0.5100942418808394	1.8716285280811742	-1.3906384863756933	0.9766323194268316	0.13673486489737172	0.5745063199634228	1.156679926234327	-0.44414927922243325	0.13787289854047094	1.2722400454504337
-1.040217440203975	0.8097364887854708	1.0216573213963542	-1.024594441095064	-1.159501670461714	-1.1961241396148787	-0.8452505851975459	-0.36261422960182876	-1.9486644776033197	1.6019462113986616	-1.0381094800066883	-1.5952483609284238	0.9192257633171115	0.07042465142625087	-2.4614142660540157	-1.4605165028900973	-1.996943047870893	-1.0173401925200047	-1.3196065384408608	-0.03515884607449844	-1.5028707813530995	-0.582016332325454	-2.1522509492473483	-1.450443530887276	-0.11958292918321409	-0.9274051849005992	-0.6375369830697504	-0.9092898062179839	-0.4122875486946219	-0.6014585393331443	0.2512204635417591	-0.6389563046478287	-1.602487321949714	0.2965393815884197	-1.0825903036748377	-0.26821285797467703	0.2426590218749514	-0.7339605189314573	-1.6169373737287716	-1.3464282838546027	-0.5115041093094431	1.265341266090262	-2.8307403113669873	-0.4050136959062215	0.05516581630684768	-0.6710897470332209	-0.5731127591223593	-1.8244177616190709	-0.021833899188768074	0.05847946753734985
-1.7508255233902148	1.0584676727781186	0.8574321780491787	-0.6678088539680094	-1.5495061985232936	-0.7974663691078892	-1.4820806583618165	-0.5857906729119416	-3.200200022587518	0.716557770877341	-2.1200598810750564	-1.1392320476651632	0.8657602853688515	-1.1775011498094898	-2.886516833935284	-2.1086708929632785	-2.6782363962908753	-2.161376553235096	-1.1909907171551175	-0.6905580635765673	-1.4501892332915356	-0.48572568808986016	-1.8708175558530387	-1.7088632501760108	-0.44019021348945525	-1.624405618291574	-0.9390823199358054	-1.5307591704540735	-0.25900614483439377	-1.1064381653978066	0.3292304320667734	-0.5982423617626648	-1.905380094918769	-0.1270679213590221	-1.6881727115016028	-0.650959523058478	0.20129411407158854	-1.4092114802640252	-2.177577353922378	-1.7744043741443232	-1.145544875128469	-0.004599084407107567	-2.8771017859859107	-1.7027409074041358	-0.16816678800008106	-1.5041034559769957	-1.245551677290462	-1.697254071361227	-0.2992537194301817	-0.5010221475678146
-1.0107308349895827	0.6023503352045938	0.8964072453631462	0.4874765437566011	-1.094200460514392	-0.083615516964153	-0.9459131557023807	0.03846479230979509	-2.3596285071244054	-0.5756637319171306	-1.589099108777088	-0.44454434312509405	0.47432527596141094	-1.6692789443458553	-1.666727423683861	-1.8115913308625584	-1.4923383808056203	-1.8838287842141537	-0.7017529722063018	-0.09533990388803197	-0.7762990589085277	0.16026712461674042	-0.929291563039338	-0.7943699888147224	-0.5719351762593305	-1.282488164679158	-0.27681970088776636	-1.2312087678467205	0.14317637961649038	-1.14002985499844	0.6978135263974372	-0.731756819470655	-0.8906267028595061	-0.2516656642498929	-0.8577286732774044	-0.4036207199595892	0.8510943749164853	-0.8364733276620441	-1.5572386213434863	-1.0725976918547078	-0.9542372500589754	-0.6931218281388157	-1.8453863830827133	-1.7198759399668109	-0.6159560976942753	-1.0744547284976191	-0.12858411572390643	-0.03521991735279233	-0.2612278160274013	-0.29576978155856826
0.9419373836993199	-0.0453811367845751	0.5833689360789394	1.1155894118486576	0.06116275642891624	0.8083258025683328	-0.04537952097547962	0.8870238649458038	-0.3080628710200515	-1.3041552073117788	-0.1327825879270161	-0.03537981986553738	-0.19587570179692707	-1.0792607795528284	0.5376006267005885	-1.049241365879051	0.15013877219926172	-0.4926561191382836	-0.40122853583720164	1.2737699933622206	-0.17301821407380338	0.6681628209535082	0.0979234042717972	0.2877752473683057	-0.37427635413773874	-0.0033395366472053797	0.991471514959219	0.1417511661324599	0.1589066439813056	-0.8969218460448146	1.2214886271352094	-1.135112235291528	0.9257442800460884	0.052109671607405934	0.6764519137590164	0.15440578551156084	1.3341873436494862	0.5749621214503815	-0.4701717367121235	0.10118401420974962	-0.31591837601083844	-0.4313949226458166	-0.81245621500218	-0.46754484078424446	-1.1438007171277291	0.05865175426530886	1.6003125456697092	1.6757834552647695	0.15509034160248478	-0.05217272073070058
2.630693329087938	-0.4569980147336739	-0.40565343669160814	0.514347814625651	1.1627768025593341	1.4803628768598407	0.36750238513466027	0.9647307918494734	0.9777339892862584	-1.1309484992404084	0.7566222964455089	-0.1592880174255378	-0.9661623082895906	-0.26620728891838924	2.241369590201435	-0.3817284364536752	0.777412629182237	0.6701351982127253	-0.5370802923263446	2.0465479547432706	-0.20264594525414714	0.558276974628789	0.6553987201360444	0.6550495919814867	-0.02501638576626212	1.2064671119951746	1.9689488305920335	1.7411298444839363	-0.4562921966373869	-0.6961634151333207	1.5617606182088066	-1.4160480470672185	2.202153691002607	0.4152789273696837	1.5969579044850566	0.3955049884664261	1.0238505785351484	1.5391193535828618	0.06447486413438518	0.8325766720801577	0.06160199811128783	0.10397327453450977	-0.5391004830796724	0.9345514181634146	-1.4444626262267888	0.6373266092127117	2.1205832734561008	2.079689756349182	0.5491920708531831	-0.505925818995987
2.8122932221352013	-0.5682629730566798	-1.5488679593738408	-0.728387930353701	1.5440066018820933	1.6292848775825572	0.13618681836266402	0.138488389291275	0.5620831426035205	-0.6011219224232462	0.493880016056108	-0.6245206950934838	-1.505050699464034	-0.160877160324229	2.440700525354143	0.0653487692095825	0.34979339856344843	0.6366464655110877	-0.8617597476688017	1.5217987300760278	-0.7306451892770247	0.008693497161128747	0.7052407980040277	0.38877356754132836	0.18602372664726105	1.4943712415002801	2.0187828606562253	2.499717530562531	-1.254800390873947	-0.6441704554859329	1.615453154363402	-1.1045926277384703	1.9719806123257424	0.532188157968185	1.2409686741948551	0.2585428142545296	0.1807671963193172	1.2531338284166014	-0.12114973266454183	0.8619285295166813	-0.010197369710491604	0.1491849604991829	-0.7684940864606141	1.4419132177561658	-1.3366163352047662	0.22345058165409118	0.9448142520078072	1.261949341281277	0.5130643056166911	-1.5511530294138682
1.6673421957766024	-0.5586203905472504	-1.9457244369712543	-1.4218668070147706	1.1890473890990474	1.3690838781916401	-0.28273149163058725	-0.6611582307649205	-0.5681495027299204	-0.4586546454205347	-0.12864525192306192	-0.9658887932276917	-1.5350178088323523	-0.5998491824457199	1.4502517376937893	0.5584253533804032	-0.011928348465133357	-0.22286483058958623	-0.8794859321352672	0.33741174905711674	-1.0558982686697962	-0.39636828591066536	0.7170103382819222	0.18051666959626997	0.14849320944161162	1.0110270430396502	1.2560879549221349	2.09087084951929	-1.5357459117255623	-0.6246945068933191	1.5324391367863672	-0.19774819908566219	0.5853749164451716	0.4815193558884732	0.0942593098457358	0.25219099172364573	-0.4210484167259558	0.23344070322961244	-0.24144557167328468	0.7044525312884639	-0.015942108519341656	-0.30700940497952695	-0.5967163736581992	1.0560755531305939	-0.9654793435427658	-0.3245051611637856	-0.6152134998749985	0.3428021014723441	0.12166841510620217	-2.259858389509499
0.47170416839458457	-0.612714453115284	-1.293064412118185	-0.9872206723057049	0.5925604870034741	1.088600194945843	-0.40727903234316715	-0.5189995944320911	-0.7851895765004535	-0.8314486206825666	-0.0963102293332102	-0.813499511974812	-1.1138918503889519	-0.5971258445484532	0.4177039857884389	1.2868336145357069	0.4366797247895295	-0.730524518888862	-0.3239747083010053	-0.3877894536149061	-0.6567074691012783	-0.30090756392849916	1.0805606181120586	0.3659645635384128	-0.026817153146592696	0.5656410578422679	0.2907043948523174	1.0715793820026818	-1.0310965200140056	-0.5104290254104608	1.340965210466171	0.7678070337525867	-0.6217773977081735	0.48951561919780207	-0.8229464496488491	0.6079111564042441	-0.346611095533813	-0.3082342518777734	0.3951063935365519	0.9161413716416029	0.5487718929307764	-0.6946132080424285	0.485234498080206	0.6108876197780952	-0.6746937746162105	0.0265513233280383	-0.9746226030450783	0.08660791624932244	-0.11309715918350353	-1.8100442634595704
0.19220491870856185	-0.7766485372371892	-0.18972501463340952	0.06262232081301612	0.1529672468967367	0.9803189936495647	-0.15260891667472615	0.42050732886741315	0.3156369688871161	-1.1980198928711077	0.5972540529690559	-0.19507985265160346	-0.6112406187425176	0.3082222352533668	0.10591403708655452	2.005949528699712	1.180460709602389	-0.25041423663885515	0.5244335475978172	-0.26828357184302715	0.21952529923442882	0.06432583868777092	1.574584628209509	0.5743197603042999	-0.20102091489488855	0.5506840549760081	-0.41119593440086616	0.17818476541751463	-0.1368112017568851	-0.283623373209467	0.7873827539904547	1.2121329765185163	-0.6310186893832939	0.5759263472589617	-0.908780798672247	0.8151046659197461	0.11479035576559535	0.17224134699043941	1.4691549596260973	1.3927229610246266	1.4373368979805383	-0.6362139654984234	1.9605181853853173	0.7361796934917284	-0.6770314990265259	1.1701909413880869	-0.010177002697447493	0.25296235105636544	0.20056481329419176	-0.40445618392972715
0.5751793879881595	-0.9310311730039356	0.5311953651789662	0.7420912586845259	-0.15901436829817686	0.8399235700598279	0.20489190518307196	1.177075147101564	1.5831123371304152	-1.095650981206584	1.0859093395341088	0.47886536421548953	-0.32657971941075703	1.3780945450328572	0.2877080288925647	2.1748579572905116	1.1962475179900076	0.693732264211248	0.9976253523420975	0.17962133591246318	0.7756423168362877	0.12071702613711513	1.5688592171234643	0.34022370113952366	-0.3166921119626388	0.5020863893346608	-0.8223724179686759	-0.3379241356589732	0.47990523115609596	-0.0019896048941329316	-0.28405507026062315	1.0526717270907897	0.3332803703538971	0.5883523494663581	-0.34270953433026635	0.29011091231457653	0.3235856484452744	1.0018590111866923	1.9688511069672145	1.5023148538129185	1.8200350349092091	-0.3202066195158153	2.7155867223155092	1.1959116697968544	-0.873088918638582	1.9644061348613984	0.9438664777839341	0.2460214907732994	0.8711475248073459	0.7948696765221354
0.6546166854510228	-0.8758844946182917	0.5886765582445997	0.5543500142638152	-0.5087773119758678	0.42704019338088645	0.3260460625315985	1.084794007305121	1.723219858651101	-0.6701882989342258	0.7746215820114943	0.76759980155655	-0.18364650502014554	1.5454587489661689	0.3013333289751642	1.4632993460302128	0.2873310105865102	1.1306756801285502	0.6320593616373589	0.3856398678481227	0.4878073327697407	-0.48813727218761743	0.8153133148528091	-0.19837701106103814	-0.2814064166168826	-0.14549363544425534	-1.0646907349211365	-0.6378365180545912	0.46285530937306735	0.2209901041192091	-1.46846569447164	0.7186152076890715	1.1902806342908212	0.5165147150572695	0.2863400486824376	-0.6565371511293298	-0.07357148177127018	1.1392602554229339	1.3596986976178176	0.8662077497773273	1.1988817993236505	-0.1500225190381631	2.091526496552072	1.271126003383399	-0.9815637865475075	1.5874003618932946	0.7203351295987664	-0.014493840114603682	1.2651650836299702	0.7222238448715111
-0.00811047243298159	-0.5243627055830917	0.30243423297868827	-0.15216669476000408	-0.7460494973828355	-0.07701983967944953	0.06610058444114288	0.45081985391031176	0.7107799888290851	-0.41968112179531797	-0.0007200761801112543	0.595184638545179	0.09714768511591224	0.7082981325012565	-0.04481603446486987	0.14277240330910607	-0.670002178270719	0.731009465213042	-0.3017840291842629	0.38060909786672165	-0.34202050464632044	-1.5280857473496028	-0.09980380786408677	-0.43496942235099506	0.11333309805569927	-1.1015282740385286	-1.0209403331140274	-0.7702168259782511	0.01989870098645263	0.19235827820413587	-1.9463130358828655	0.6456494559862896	1.1996000901224044	0.5747181365690508	0.5281311025562244	-0.9395133357932983	-0.8623467478074135	0.3903984998022505	0.21959936714743156	-0.13576253462582577	-0.008060213213545936	-0.2549215970024133	0.5088012578792255	0.6543816174636738	-0.7965837494760092	0.46086712765752047	-0.38252599241378865	-0.12404277576186946	0.907984969490271	-0.5686234232782463
-0.7946114671797997	-0.0593769453384141	0.04323161043106164	-0.6351350886970865	-0.4727745171570353	-0.17854025180618943	-0.43805360486252487	0.017434164679111266	-0.3402839523806328	-0.500974757136086	-0.48064395225441986	0.3034258011105164	0.5398214701072197	-0.18563906199583508	-0.3242243405491165	-1.024543372088198	-0.7928537909341409	0.02399104348184628	-0.9241864469001353	0.5093607728462648	-0.8966477558276851	-2.3170360051467616	-0.28526772984626847	-0.06521399748412646	0.9696363869614963	-1.378422007486651	-0.42323694044854293	-0.49860726314390674	-0.30631722184752225	-0.24075705684853152	-1.2388214230708468	0.8170304470007131	0.6354396483540232	0.8858820726109049	0.30244329559790134	0.05027478593276888	-1.4990684949489823	-0.4105406275157476	-0.3933712320226797	-0.7216549689163297	-0.900370031612808	-0.45099295202430467	-0.9161377832856432	-0.18583200881672524	-0.2996728001940492	-0.33970523159163923	-1.073094557228297	0.11080932582317078	-0.07820333028115618	-1.9369287788914764
-0.7608724049820137	0.17749165761821661	-0.13498170207710553	-0.4535850426472268	0.37608148732483954	0.298362170478149	-0.8440295969897947	0.03220783249115728	-0.49052527650933214	-0.49041892227496536	-0.3458196210831976	0.2886067406095455	0.7741281634676294	-0.3074661582212935	-0.16203044724470983	-1.3376897638034109	-0.1851801863224494	-0.3358795298840992	-0.5604951337727438	0.7679121832164396	-0.6726733701847635	-2.242575145500291	0.4506787268111228	0.5158281939581637	1.969945070482154	-0.4884021313047744	0.6679321090436313	0.27448546018000636	-0.11919776746195741	-0.9067388124335086	0.22538267136687218	0.8453736432505587	0.2906299918242203	1.197016587352492	-0.17832421987185992	1.5707494716290666	-1.5862899169722564	-0.3980247482318637	-0.08470567153189988	-0.5185672058790374	-1.0194447623656675	-0.5353901462035586	-1.3313490013305291	-0.5304510393634666	0.4119278027088635	-0.36690515110139515	-0.6322614846545346	0.3838653281192225	-1.1118783502132943	-2.209216057058461
0.26381839377865146	0.047388200900976826	-0.3263684683342685	0.2334124046109839	1.2006745894627875	0.8569837161506384	-0.8099993154558314	0.1132667024408386	0.12093009835094343	0.0992661907627454	0.12499096083875526	0.5882190749077479	0.4654849441676138	0.15800521037466497	0.233127893479877	-0.6926760000492158	0.3268668342357095	-0.23971794435631374	0.506556258652517	0.7429284443952353	0.06250062500299307	-1.229179010532081	1.2871060391594438	0.7000169028668758	2.479792334154041	0.8006265174798329	1.6564105556367068	1.1149268884733141	0.47568655124524284	-1.2206276145971164	1.4214338264077813	0.4765993515736722	0.5115411097431555	1.0752108585563382	-0.5579269688367338	2.2187578061993234	-1.1859416401577603	0.3560788410842916	0.5309344596517015	0.08020334972208519	-0.688879526012078	-0.43744018678141805	-0.7549652812755764	-0.1739804715567049	1.2065816071307156	-0.1651747767726753	0.2960799417283576	0.3710555880438823	-1.6625255750429804	-1.206948751440798
1.4578544182050863	-0.16121831255320135	-0.47551181547228505	0.9079437158832931	1.230420122278391	0.7991661280801953	-0.24297026979521952	-0.04070944246321648	0.6591526770881333	1.184585182691159	0.5728061641219214	0.8574036122380928	-0.18524638861270318	0.4494310641575419	0.3632132638540874	0.3512633502860267	0.2709386213617916	0.004646991114324431	1.2089421743381514	0.20985045531768567	0.6292000870413388	0.20915016032310438	1.2165937308550185	0.41283453652919344	2.13953885443832	1.2058193661575427	1.8645995720691282	1.3451563068991528	0.9239477897743398	-0.6131729177978659	1.6500109843346205	-0.07096804787579165	0.8957064133113966	0.42007777727974865	-0.49211550243448154	1.4650996189314571	-0.7305120320377579	0.9840094855294328	0.6137255659868972	0.38018439702985285	-0.45978095854292217	-0.12810181152356992	0.1476667797636555	0.4172440755918703	1.9087336948337275	-0.3606956298703167	0.5215638642404612	0.21542593014580058	-1.6075910965008118	0.21901824380187054
1.8584390719827482	0.01580428429713025	-0.4247407274055881	1.1439862469052344	0.4061545366296593	0.037317808728979766	0.5855317070044403	-0.14923242082190163	0.5881845286512264	2.127703414454311	0.9044633433137799	0.7529392127633746	-0.5504354240430079	0.26878455639882254	0.11759544314377632	1.0260081796285014	0.022131492074567594	0.22200020659695222	0.7512306356478301	-0.4784266816121214	0.647939451529574	1.353766068078052	0.13016881844197736	0.17896601987134395	1.3097532191176828	0.39004283857576333	1.2068934520130334	0.7693946768328499	0.6906823128021331	0.8117254030513142	1.1034025385210149	-0.3244432099381113	0.8824735804723711	-0.3289755494196663	0.12954737794533502	0.20979057937261625	-0.597976743717376	0.8121472300594614	0.046033156115615065	0.11251351068358573	-0.43311544281518344	0.3954253885072454	0.7448539479578652	0.6458059786771259	2.2980231174909203	-0.7545606448668809	-0.331019153646005	0.2876667212997863	-1.1728229115994675	1.0689112402399448
1.287161623971352	0.6956537516706938	-0.1897887877150313	0.8727041947773168	-0.4111942731242743	-0.7546938314497699	1.1887158340738293	0.23970283897170797	0.09765929133135562	2.3652005850920474	1.0909953860491932	0.29031180158821235	-0.2689414343935436	0.005009917316618019	-0.10438836331874356	0.9363665700729916	0.1741918172986397	0.5093779651128193	-0.5207918106850662	-0.7772729713860789	0.31652876414729875	1.7761395051478985	-1.0679533532046988	0.4380767373743333	0.7383550163646513	-0.616005477780401	0.2897406304562263	-0.06427830460746844	-0.21366745778623414	2.1430421096237255	0.49926522074560564	-0.0883482851799871	0.4108416891053255	-0.6017817528597008	1.0133835308243162	-0.31321507215041394	-0.7249694154588728	0.023500334657115027	-0.5304022740209509	-0.3846396825606032	-0.29067420151979523	0.935907968587857	0.8706887344559124	0.3563865123096042	2.2198601776244016	-0.6267783462376072	-1.4803125980356635	0.5791118467987573	-0.6566228528094501	1.0423784172778199
0.3718688623886986	1.4563459880104537	-0.005748250210611886	0.3292723913785011	-0.3111098746116619	-0.9019363366087422	1.1979605349338214	0.9999466206883159	-0.32111592721078364	1.8950770293573695	0.9412437533366347	-0.20784325128156717	0.2724342267482078	-0.02889141496919495	0.007502473413490885	0.28909621543593866	0.6977326077436131	0.8459877159131046	-1.4351142726452502	-0.6105120513599258	0.038201406294649694	1.5471517253373612	-1.4433635594273933	0.9794383289352939	0.7129014705733391	-0.6124722115837323	-0.2233872370677155	-0.47270068885373284	-1.1560871289153722	2.387564187134076	0.2442666699765162	0.31246397903779627	-0.13095737012245412	-0.30187439890654705	1.6042142315295793	0.05509480693621078	-0.6752955947909365	-0.6686664651235865	-0.5392980460717592	-0.6575242390409214	0.10684001157642029	1.0758871907594512	0.7143978042272604	-0.15127440959392421	1.7115553979260445	0.16798587899301554	-1.9152607287105228	0.6391152160801893	-0.2676138772743299	0.5836984938627444
-0.22224605656870358	1.745553288118365	-0.04191292578246558	-0.17336179702942253	0.6041257128138007	-0.5004853437683771	0.6233316538766687	1.396946225555599	-0.44542488417233683	1.111185994203943	0.34328028251962767	-0.460523303985289	0.3163746526250948	-0.13174439073182417	0.18048908965750604	-0.37410096335100007	0.9820354753431912	0.8586730567927487	-1.21083346659815	-0.43138204730623586	-0.06369119639506562	1.046999369435447	-0.9790715330514992	1.196260676856869	0.6972848274145428	0.3409966164512705	-0.2604308655881065	-0.42708863877991143	-1.4132580298014534	1.42155609945	0.08280931477174445	0.36277852019447077	-0.46742361454707965	0.08435869102446408	1.544880435130612	0.36352806844789926	-0.1681222056181155	-0.8141911036611735	-0.13495656976841527	-0.6559593736091532	0.41541570810768863	0.5630080183938675	0.4666637239185268	-0.5506225828762992	0.9691386638331543	0.7917970613961508	-1.4104710256636668	0.199690067210136	-0.14303966012981228	0.2630508975644847
-0.40573322978550014	1.4419972486253578	-0.17400816806974417	-0.42274484158744324	1.2297193713789953	-0.23027197001388644	-0.15515562786508877	0.9007218578627628	-0.39497667687927673	0.31190775825361755	-0.383497088894704	-0.43836316674370024	-0.3682227481505344	-0.7058106776678553	-0.1136891495956371	-0.6525078662065152	0.645890776119489	0.20876595763311226	-0.23325184344817856	-0.6077323627422238	-0.16404566833189246	0.6231583527551772	-0.43994707770279157	0.8297895076591081	-0.008245111571384125	0.9974048185990314	-0.24946007786368393	-0.5238409517860421	-0.8438243064687566	0.158073029376492	-0.41634308471813875	-0.09525782815087099	-0.7131167076906607	0.026075615353746195	1.0294082027992728	-0.151603919539585	0.4870084046313167	-0.5543373436801802	0.039026125733244356	-0.6717953330493518	0.22029349780607219	-0.2687861289276592	0.15508585492648547	-0.7842906635834859	0.18175271689024292	0.3178579865780279	-0.5459113563661572	-0.38077367054527844	-0.3684331183594735	0.23945695014479668
-0.5084241391671545	0.9220715557501552	-0.1265073529126856	-0.347247814552039	0.664836952572498	-0.42124926310216293	-0.6368932033828901	-0.15398498788387419	-0.3334549362756106	-0.44799776750248305	-0.7003301939585876	-0.234679232130293	-1.0899840347314078	-1.4609968910853672	-0.8870812899228847	-0.5566392443989107	0.02799938565943876	-0.8572456347431481	0.4932752067309609	-0.9404782024872398	-0.3523374469269212	0.41763593040034414	-0.4110467238451513	0.277450115400316	-1.2924049695789357	0.4466195739529589	-0.4408759832745203	-1.1078625365364578	0.001977578466655142	-0.3127147072043573	-1.163827510590149	-0.6922569408001332	-1.0533366842561502	-0.4551797729072449	0.6241699041663308	-1.0925740716168244	0.6257454319362621	-0.26326209546706414	-0.35892735643740364	-0.8440801376188201	-0.38915622395962246	-0.661446801849037	-0.2447337119428477	-0.9385664240180659	-0.5368134317539955	-1.1267618061562021	0.06755695400297909	-0.5323782479507698	-0.8881512130059604	0.2890104088185951
-0.7151457517976917	0.5927322671098679	0.20149095520657626	0.0011071550149335955	-0.6952363095405761	-0.5702814606486647	-0.510435081921021	-0.9021205836573778	-0.29753829121818925	-1.052724766168897	-0.5118031901995516	0.13542524303302614	-0.8751967655537262	-1.5844104652977355	-1.4476865423438283	-0.40398130062677384	-0.25613188036539947	-1.587902026721791	0.5548335689685653	-0.9356778072090701	-0.4140596571072771	0.41760038436158253	-0.6965108886011766	0.09133435424428916	-2.162189133036241	-0.7292323423745468	-0.5349306721796855	-1.6366452039414205	0.4849174468623486	0.25248755476637863	-1.5044240034980676	-0.9141604821827225	-1.3565009860191808	-0.8132047886566187	0.6804094773990813	-1.4198838249809282	-0.006531913280224815	-0.09788239539808591	-0.9817442749142965	-0.908676029535094	-0.8623942995937497	-0.1720691032852244	-0.6613205881051903	-0.981558132253228	-1.0263654282240446	-2.380181855027211	0.3364687598296926	-0.24497210547593581	-1.4296049896357679	0.19582186402350288
-0.8587654238431839	0.4947967272820401	0.6254425717636596	0.4236730829201971	-1.490477924989117	0.0025573703334592635	0.14274350424965673	-0.8927281654846175	-0.2911774740443488	-1.1349007787351393	-0.37872455185589204	0.6686698006378624	0.47568072604599376	-0.792410939644184	-1.1429328938093197	-0.5040325507194495	-0.08474075540748946	-1.4735734104532134	0.5449224832925057	-0.4659975918009175	-0.09888726744315499	0.5270904151902531	-0.731949186734579	0.28013922056131674	-1.8025554758538624	-1.0863301062478805	-0.12785062331651662	-1.196936535865066	0.5346985516548546	1.0975712612541615	-0.921554944342269	-0.6133296607518366	-1.3056265989590317	-0.6318887979312007	0.9520412099693941	-0.7461517078220187	-0.8194329571314622	0.0023547801313236294	-1.2214554929937793	-0.5337947989335549	-0.8207556320621273	0.7974919525974343	-0.9392507171082235	-0.774173415913574	-1.0094319082693175	-2.4406090479747213	0.48812632324811495	-0.13755442202310586	-1.6140372608909457	-0.0020494441951091503
-0.7608277042425995	0.42460389591266684	0.8571149768068735	0.5703049483496336	-0.8835073457608522	1.1158321288822775	0.8494288497678295	-0.5206628385599535	-0.3579142203972953	-0.4246132004018097	-0.8359000459495929	1.124573042539417	2.05310108084041	0.147328559649826	-0.18694850708751298	-0.9106249115567123	0.04922997102752799	-0.803996995828743	1.1911230460943862	0.027905479186159803	0.4567856492285857	0.5408891915001718	-0.3941941168283533	0.2517353320126626	-0.5896433531421246	-0.029036239689637814	0.5761848999518374	0.30470914978756514	0.6096884172423971	1.2680869036010538	0.286045836852468	-0.1146349268816439	-0.873756061781398	-0.18849507480245062	0.8467594959248324	0.20349898375200756	-0.8930047092306389	0.0207543071086851	-0.897260717095534	0.18422534075043792	-0.48038366311090375	1.3406943327072587	-0.9588241796287772	-0.33212835045305494	-0.33413801413291483	-1.4544827086991374	0.5963635614001442	-0.6528942658462902	-1.2193631940706087	-0.11747095470927646
-0.5734660099185107	0.3021471270211135	0.710741005606686	0.11701125527833704	0.4505831263934889	1.6498558224296371	1.0019740810597764	-0.47315896696110654	-0.4608846539140026	0.7389906918654359	-1.5956983897572714	1.024205667043794	2.6318402115829116	0.24806259877808995	0.4716728551802326	-1.390128410275476	-0.3277134665274007	-0.3345678115425232	2.282287147425197	0.03943691258467884	0.7228175644302974	0.17897821321877805	-0.16532519319881359	-0.5263297321067947	0.19913052268940354	1.408437557307789	0.7599573631627843	1.716552199433585	1.0180577536601225	0.47954042500830396	1.1432241768151858	0.14861162359968233	-0.45167715388632723	-0.2426030681978941	0.053236801680148424	0.4460424794801869	0.018022080682385963	-0.20930103931964508	-0.40219686660691645	0.722062596770277	-0.3323037450672147	0.9361695019410097	-0.7100388321176242	0.06155447896444644	0.6532494870058304	-0.4127465278401154	0.5048428683220993	-1.3960030288831515	-0.36302929841190856	-0.04642735018514176
-0.6186242109447279	0.22783718959490867	0.1587579734153689	-0.8817192076045919	1.0091377367373224	0.6925985357267758	0.30525517259225293	-0.9007000383712674	-0.388507699828963	1.4916722384912553	-1.7369726424918763	0.08512812208255477	1.8140223210327222	-0.4897566653958639	0.17949838323209355	-1.5767081777969687	-1.094319819574756	-0.41333953623300124	2.7575716368376386	-0.4248941731595763	0.28164090416997667	-0.6474564936263923	-0.4796612335052692	-1.8781360757404706	-0.23278903370250376	1.6451181835617017	-0.14474708578751977	1.6785500516665284	1.4441724178407551	-0.7596573396932155	0.8822623205466836	0.046096687930050055	-0.38660191125622356	-1.171556071357499	-1.1117157883852735	-0.2036789476065069	1.1337900484771843	-0.721192169680036	-0.19008603248655598	0.6805277534654263	-0.49601418736659547	-0.07677967841048726	-0.28106334901733354	0.11468388713254812	1.1548128865216893	-0.01934895037488463	0.15661993865311546	-1.5247595505045073	0.5714938464579415	0.1561451089304556
-0.9305073818185984	0.19802280601624625	-0.6490498526414581	-1.8029504855998522	0.11414516076352704	-1.3278938228602162	-0.873956122804565	-1.280210962944614	0.07387042798328479	1.2378504665456231	-0.7980600100872546	-1.3063512840448621	0.3880696328294202	-1.0593679561400848	-0.6508423917916281	-1.203058050898422	-1.6696776818414352	-0.5807206631751017	1.9032612329023784	-0.8547534580000384	-0.6699113623526832	-1.538455719841393	-1.1000756645914052	-2.9671293856869676	-1.2668878912407893	0.2839271799771509	-1.670947456948017	0.10931769162676348	1.2918023096872877	-1.6953522336335365	-0.29436566656268204	-0.19385417621035272	-0.5112948314781117	-2.3382538289501937	-1.9662555604398717	-1.074716150325595	1.4424031665336008	-1.1802515682385175	-0.23991008111589907	0.24309568466176723	-0.5651537646071705	-0.9061339749218025	0.17709363475326434	-0.12555934588877626	0.5989081517883152	-0.07392276215602508	-0.20552287135639838	-0.7685929921436825	1.2029382980620584	0.37722363110347656
-1.126407060550791	0.005123513818731238	-1.318838617290003	-1.8012704286348051	-1.3142883590440753	-2.8556114056380935	-1.6342733832394445	-1.0460560745467766	0.856799934763737	0.3265169051537842	0.5404720348238983	-2.182644487585912	-0.41399553404939554	-0.6747325058973908	-0.9393577411538605	-0.28387610781790906	-1.607276014797072	-0.11033533655157103	0.22691157772680715	-0.7508010829074481	-1.3813550180429612	-1.7366299046291453	-1.2905321972990162	-2.9765080351992985	-1.4940147784784257	-1.4367974466547726	-2.582386710961436	-1.5414045251128223	0.4460410169582274	-1.8739616241848385	-1.340894752281603	-0.25871177415028446	-0.3172157072142651	-2.4728823586621282	-2.0318729788004646	-1.443551978432596	0.799186179972087	-1.0746402150158294	-0.10686914884680673	-0.01646798463741741	-0.12142599790317818	-1.0643460595818222	0.49556246093731343	-0.27896021184999903	-0.646844597113333	0.053422663745467516	-0.2550008059689175	0.19013830621314848	1.3939888648237404	0.5511008310169717
-0.8162968136578177	-0.4181034400498716	-1.3024187326368932	-0.5736572768528783	-1.746004846449209	-2.624881814963627	-1.2149407025448875	-0.19155613820761253	1.5791146581110813	-0.24088379516695552	1.1137507206109132	-1.7261545464274337	-0.0022785445117980345	0.32102669375801657	-0.10039818112628632	0.8609558849094703	-0.9520660488350213	1.1238001191920928	-1.0516320195196764	-0.03484640365739193	-1.1580065448991739	-0.7927450347768716	-0.5647270679724253	-1.7771094792042663	-0.2541159187698875	-1.9129907795728063	-2.0219071724186075	-1.6863198738798424	-0.4870438887568352	-1.277718741688284	-1.285724277620059	-0.027153290881403492	0.3885923511650836	-0.8751262100264643	-1.3698803005628875	-1.1352730021646151	0.08009495796561117	-0.18812248149402946	0.5346134316797715	0.2402922977188633	0.7448334014367353	-0.6604251550187585	0.5854714850807423	-0.03358353433287761	-1.4129712058209305	0.6026956665661634	0.08867026455536416	0.47340691510579286	1.2974648166324183	0.6665242581852492
-0.06564771078785242	-0.6965647555748283	-0.3222019482169838	1.159044982667094	-0.6872679122377112	-0.8168313762448894	0.27018412998357166	0.7967127720416064	1.8658379395965252	0.13647987600028366	0.5669870552486967	-0.023354659652603246	1.145037609095528	0.9972021347935105	1.3012301131214037	1.7875743744735013	-0.10635905733115568	2.4138795466626646	-1.282088497405074	0.9800782176651868	0.0426148170330522	0.832031514778307	0.8411776533751075	-0.04342987142001982	1.6042908556454742	-0.7321449084537647	-0.35966271250159654	-0.20311739563036207	-0.7804308620386541	-0.20438440519393675	-0.08823909559238009	0.3725416586441463	1.1589203980580243	1.6867038898393396	-0.47371865978625766	-0.38868034111296557	0.20391847022080012	1.1299256628970369	1.4849089231522394	0.7917558905802463	1.5388107335839023	-0.0934112598183986	0.5459892704109239	0.503637383668947	-0.8091495581439413	1.2588475718702825	0.6263975115411496	-0.008027621723300757	1.2052735033526705	0.7270496190465722
0.6475139835481506	-0.33883798209867083	1.182791071245824	2.0882195097767493	0.839404508477446	1.1906561592413567	1.7590663481232758	1.4603775570509119	1.6693750751275522	0.9865982449764481	-0.2572870769000008	1.8925271107483734	2.000149868289622	1.036804169702837	2.103057968995091	2.2043171844958187	0.4759153264879828	2.8442848230458635	-0.918500707203069	1.8378031233141996	1.5574055686310377	1.9870669557917109	2.2074617060855175	1.2069019521143738	2.5697690747886726	1.0772314009251756	1.1449189614061401	1.4822011464761375	-0.3191502648608195	0.8499816504928521	1.3359160565701083	0.6650616970059899	1.3556197059461341	3.3871987323748893	0.089074177909043	0.5188715459254096	1.1449998329003261	2.1652175410933334	2.17817149296945	1.1853597064721	1.9095269354188562	0.3215203040463206	0.6273655785462152	0.9160616328995633	0.7841420340527254	1.6697489425706504	1.1132476706842025	-0.5207503556211122	1.3243174333886774	0.7398583617376289
0.9109064592397932	0.56495378892329	2.2020911575988613	1.4441248376929343	1.4512377807904262	2.0960409119343333	2.0487913713968453	1.6956376886945121	1.2482663174532234	1.2641979388755318	-0.31617349765765423	2.806515411704536	1.8718493449950684	0.9807770317587838	1.6945545715256733	2.1203026766719533	0.4792357107928406	2.0982417019588055	-0.7465394583275461	2.1081422372265246	2.5194612154858245	1.8490057669704354	2.899040745573631	1.2927734305429894	1.970040252270706	2.1589074395462045	1.4943405792502733	1.902705920251672	0.3811728469791605	1.3540405081148261	1.9061607228305952	0.5683150554359311	0.8592891748439637	2.867182997942688	0.01475489599320404	1.304441314436389	2.031617200875915	2.318208699871896	2.198562076451739	1.2711824278192316	1.9382440855383587	0.420075352719993	0.9897107182410936	0.9268366523020387	1.9520539752190873	1.843596562550697	1.4125434910239283	-0.4077956636731504	1.6290404175080089	0.7295624952111492
0.7122816900528322	1.208031267358704	1.9912193290768394	-0.23049964174400048	0.8357286861678979	1.6296720754905616	0.8450507955195307	1.6244475789069324	0.8670305876946324	0.5016716273778007	0.4466895865865542	2.2391604890475567	0.8793277274797473	1.2694340254324445	0.5574787488141856	1.7388733741106954	-0.12272849082735567	0.6760692543276053	-0.8500424276091157	1.5229175900941831	2.4670579955554093	0.7435798886230239	2.674898020182241	0.34259114959309545	0.5286077638739708	1.998758279547143	0.747022165731176	0.9825655471858351	0.815089441802744	1.070389208431684	1.251224795557039	-0.0361699798722918	0.19537497272298687	0.4914298405588933	-0.5494638364753422	1.562918839758885	2.1171939668260404	1.4749693934160082	1.605206242531811	1.268639671876903	1.8642406056284024	0.14513161867253033	1.465404934948015	0.6765190582729363	1.610871103033606	1.9395658208813393	1.434131088807861	0.2120193845934111	1.8844527115248053	0.7415964665057962
0.2961111827360936	0.8734336605905574	0.8255497141589591	-1.495840397945491	-0.10812583560698573	0.42003348526234324	-0.9256028673298469	1.326743131425565	0.5696973472414214	-0.6748286839719989	1.1146724848796035	0.7333890983623252	-0.27936945479024333	1.5082652005899289	-0.2986071515340249	1.2242327766491394	-0.8936986318887368	-0.5684604302689539	-0.6161662262000551	0.21217405185037133	1.5939649525291328	-0.16773958643724585	1.6407421710667098	-0.7485247562987406	-0.501768470591087	1.068751234199267	-0.23291563540952617	-0.1170399659022916	0.9535226217099009	0.3230414956166078	-0.0763921943184205	-0.9183420231886705	-0.05916754258352785	-1.923734438056685	-1.0456528783540784	1.0147143535097334	1.4427774299464766	0.046003162719496705	0.7872984396560252	1.3250473089551438	1.6872875168385386	-0.3414499948864583	1.6260427272926827	0.5223215161703924	0.1118672017007252	1.867320850477365	1.077945429562678	0.7314530679567978	1.821764952389342	0.8320487839202775
-0.16180644036252786	-0.1797388330482613	-0.2177607651387638	-1.2978033189388134	-0.41979514534009504	-0.7694108450508808	-1.8934495645517246	0.7900269904340134	0.22734756933518177	-1.247526652395184	0.9134902496526922	-0.6829349054763392	-0.9492856920937701	1.043415697453266	-0.34377650840520707	0.60305212392165	-1.0344789220022428	-1.0608563137834812	0.2928910572541728	-1.173089316381199	0.5175636720888774	-0.08943179788555417	0.14516169621964342	-0.9356432715504025	-0.5790414364148537	0.11883413954812296	-0.650600306818279	-0.42019346473342656	1.0207345024679693	-0.20472917034316288	-1.1464662835045347	-1.496047619802741	0.12836116454216223	-2.7286292894665762	-0.8512045296021694	-0.03037176848961386	0.5269031645641159	-1.2967333460928943	0.07781849927061867	1.197585038267955	1.1913409618840543	-0.5968122612347933	1.1672880915738466	0.6063157441769917	-1.1283628845406342	1.34051860781683	0.3596743772643803	0.8374536707063385	1.332872326682388	1.0422402104950599
-0.6044723811222775	-0.9018532070060231	-0.3381648222908894	0.11211608449672163	-0.09586296622725334	-1.530315238470476	-1.4279620367796912	0.04032755702641754	-0.2697593097795646	-0.9256046260615581	0.04710757743385146	-1.333236823405428	-0.9925938887050854	0.037336720073468055	0.05400967040405614	-0.11139009111418868	-0.002916429175519742	-0.807393028574775	1.304129387423426	-1.817127865062307	-0.19824041247722587	0.6010339021149947	-1.25824040303953	0.13442972814128962	-0.1981210452658832	-0.4669741710449118	-0.3701665079281888	-0.14017151537513547	1.0081377359056591	-0.10413271554314808	-1.401549226698429	-1.2098110986425188	0.31553889316878153	-1.8456984222071904	0.1871300543191434	-0.7355211737142924	-0.3272138311265532	-2.011594059341179	-0.4610969130558755	0.5331781856797754	0.3188441654790587	-0.23901591296613198	0.2368985385871878	0.6921233331741727	-1.1107665426153086	0.33513770455316355	-0.45913086851992235	0.7575043960085701	0.5307962184880429	1.3292862589476562
-0.8938083529450359	-0.6357610569403097	0.19243846831569442	1.4920163054382074	0.12121593349776583	-1.7539593549960877	-0.13371877197743315	-0.7917651901603902	-0.8955092426288542	-0.4130116241363759	-0.6580326840202867	-1.3009781722217542	-0.7938430371613103	-0.5584821124102096	0.1338215345501022	-0.7745820503287394	1.779274840569335	-0.26618701239820597	1.4840057838849814	-1.4404466297588463	-0.40119265464263376	0.8424561806900721	-1.9886442372522477	1.7294513938841147	-0.15695452533147097	-0.7313394386240637	0.19117027993870103	-0.19819447013059965	0.648239492554301	0.3323072227989351	-0.967746229217844	-0.08394795554007646	0.14975796725859084	-0.5897734092137432	1.4680858429849581	-0.5358070273562915	-1.1556493402593466	-1.9828105600810892	-0.9324405321311603	-0.5823315885728091	-0.6483940740012489	0.5296259956892736	-0.6720178524088449	0.4437788295676999	-0.2534726527073146	-0.707305332093756	-1.009178912860607	0.7545266241327546	-0.35075257007532756	1.4769513071324927
-0.7904300528475601	0.07808682900398423	0.4236360464756077	1.773441211112624	-0.24751782128459973	-1.4539935168954294	0.7746231110752021	-1.5320106876970652	-1.5003435577922506	-0.5507805108470386	-0.7104555600818291	-1.1315763789347477	-0.8688146780342363	-0.23856302629648996	-0.43511867269370974	-1.1804025392044584	3.007472743070272	0.019291302559773897	0.6020128747887488	-0.6166576352242814	-0.3599666544837106	0.12039932139516767	-1.8313439648543155	2.5476310495444436	-0.7129956145438934	-0.8646040299570692	0.5340802040948526	-0.9692855851473389	-0.1333525208384228	0.42497745579105906	-0.3689389452688205	1.1038999145626676	-0.28711600950883864	-0.17218322470615308	2.0051860514829696	0.18343493705294456	-1.8543925612718621	-1.5198446085489095	-1.3808663601440727	-1.5492182095458342	-1.3577600808599264	0.9404647792324187	-1.1854666754522507	-0.18389095644536912	0.1583233799248222	-1.27092399697133	-1.139347072433876	0.6655683389110667	-1.0910035463863033	1.127607734820937
-0.2612278240016559	0.10731309612507646	-0.12861182103053292	0.8975932754113801	-0.8841638737192516	-0.8046776338140486	0.5877154636804912	-2.0151368668559906	-1.8812587141082704	-1.3485844819249349	-0.3207741309881716	-1.1988917981228688	-1.425479369850837	0.2872718028840569	-1.2493852436528465	-1.2869804254764883	2.5874110024908172	-0.21366915707777018	-0.6127935688896099	-0.21174333868251222	-0.4640492591523565	-0.971822302055533	-1.1832284190605902	1.8195234676384875	-1.481194586467899	-1.0149427794948416	0.4122458124667223	-1.787278620128374	-0.9719509908415875	-0.1355054634431742	-0.029578597746312527	1.3984177893907916	-0.693227177942865	-0.522240655561747	1.2689331048014236	0.45372228629743266	-1.949576352771787	-1.0438074222223535	-1.713094347501774	-1.8451826067628225	-1.7384587486806224	0.44852297988108025	-1.377795362553366	-0.8774119211448471	-0.582971291833732	-1.2826074269298378	-1.0407772689009473	0.15178260606099328	-1.5224513301631157	0.04793407013939164
0.3175475132679222	-0.9204959089224053	-0.9166284998833719	-0.3717729424288388	-1.1472924034513121	-0.19279496511670874	-0.34210861125091957	-2.0873067008309896	-1.87868165805763	-2.013430404563347	0.09033636565816681	-1.3723445177067077	-2.220883548940455	-0.016815964410375795	-1.6219260154388606	-1.292824455754331	0.7555262500084152	-0.7835115125997759	-1.3183694545019695	-0.4506244208230565	-0.8743098121125544	-1.4652819806903563	-0.749270053666197	0.014699402906095272	-1.9692991303008127	-1.2523624736772654	-0.10865208149343904	-1.7287969021405403	-1.4247220925794457	-0.9496473857771469	-0.038945333966448455	0.5563016978291127	-0.9275380183528317	-0.6371762949502894	-0.2728017353513707	-0.16791614954857095	-1.1068737693722652	-0.7272807394979077	-1.7982368538241589	-1.6086337851191312	-1.972048672269667	-0.5245930562290172	-1.5991659986087658	-1.2689790355068373	-1.8791675010132156	-1.0961358660258447	-0.9901822309485279	-0.6975285920430637	-1.5128081171794807	-1.5282217734101597
0.4883322857143224	-2.1469497221287193	-1.035263908115461	-1.2512952478322048	-0.8265062865822095	0.028187197037753527	-1.0551879637315154	-1.675722927319317	-1.4987517843805407	-1.9007326681053738	0.4189300430419797	-1.2738357087379504	-2.7902944539019945	-1.0257636714348297	-1.268846471226387	-1.408937291208642	-1.029657062547485	-1.234066515688541	-1.4359410675733748	-0.6781392591349226	-1.399637840763784	-1.1403483829232997	-0.8689670784930585	-1.560333517609116	-2.0307740881250766	-1.5193036313416381	-0.7252286204792605	-0.6706716449987091	-1.4658159562189408	-1.3795615379474881	-0.27728123491276413	-0.6650954640895564	-1.0389187053822524	0.07399224069448224	-1.5197155712380146	-1.0526354785789014	0.24205249686521738	-0.4364726519286874	-1.584067612906834	-1.4663563672805526	-2.1516690611632763	-0.8977263728488262	-1.9910074813254006	-1.258660595899841	-2.5502131505800603	-0.978946947896763	-1.0202724314179128	-1.273611719266242	-1.021062352719231	-2.86890196810067
0.2847245867052742	-2.475953065659478	-0.32432192629233	-1.4754096628427449	-0.24768232655188457	-0.08727504733616283	-0.9310561843244652	-0.9342406490526246	-0.9676523108452862	-1.2543511358076278	0.7612317930991045	-0.7950142910057971	-2.807943721727548	-1.4212129335468882	-0.539068912841999	-1.5713708637508588	-1.4530624810123307	-1.2502032717961562	-1.4958728263842032	-0.16503379416085923	-1.6710784523905668	-0.7035768475380256	-1.1681376880244212	-1.9172076309127604	-1.8135431094471117	-1.5792132016084515	-1.0315117567892809	0.6066089902634478	-1.4154522859701804	-1.2445083625005866	-0.625292572269038	-1.21737713564195	-0.9984350496250438	1.068407294124756	-1.7079421639318657	-1.2111603922857255	1.0920981837952	-0.019833930771553907	-1.1055124487694687	-1.7443204893561925	-2.1233759879199927	-0.11967875194378715	-2.2387531189598016	-1.0255797770624837	-2.1004389345721224	-0.7943871508667998	-0.929364648119422	-1.0632526548713894	-0.22930591943045087	-3.222912824505433
0.2770932864679047	-1.8132972527766127	0.4209757982146336	-1.2131237334513918	0.2486915558146101	-0.07518597050084432	-0.21182572638105754	-0.24348616796705977	-0.5931877262347948	-0.8847044924427648	0.9919637398979816	-0.27370234607920807	-2.2574348521887986	-0.3724261410946852	-0.00393104526626267	-1.4694990922298306	-0.5709400449523481	-0.9609613647995923	-1.734824687591813	0.9436376454542216	-1.4383418955675866	-0.847568328685176	-0.9631485079345669	-1.1650034017522348	-1.4455724218375763	-1.151832373142845	-0.7556808942699781	1.2777624051019498	-1.3833477303764339	-0.9029953024288074	-0.9910361759801378	-0.7874214338088276	-0.6256668730171858	1.369813866105569	-1.0142270330349188	-0.42568385400250747	0.8266761438343194	0.4165517266204766	-0.43695819597865226	-1.9974594488617206	-1.732996897721475	1.1069731244573064	-1.8599601129345282	-0.7786966849905017	-1.105919181008813	-0.30920868229999954	-0.5997142188042069	-0.2295040567572978	0.44515535824962504	-2.458939557989749
0.8569031624842804	-1.0423426810649705	0.3773708559103569	-0.7287496539827549	0.6571706241255876	0.43916182031203016	0.32690800937735454	0.07583388720624457	-0.5008553132343406	-1.1872607784273705	0.7770359735188367	-0.10871598169913856	-1.3259738377285588	1.1666562900031374	0.12419558103763577	-0.9095477545015471	0.39928777351207617	-0.7944357189955056	-1.672155385611291	1.6851096877277667	-0.7460320871429642	-1.3766170977102086	-0.021606206458147124	-0.19036662201520038	-0.9102897542113213	-0.22731795635273191	-0.004191004991599456	1.2137739410681079	-1.0345468465818897	-0.6840228648642486	-1.2080001533541647	-0.04609194259623713	0.10449995885253847	0.7744101163453204	-0.20847721466954974	0.5460179720753644	-0.13438437605295772	0.6042791691844648	0.30007406445239765	-1.487702304550435	-1.1192903978674933	1.5164822247930996	-0.7423880032789921	-0.5671159893687363	-0.4238690165693408	0.296294460356084	-0.18725735054957118	0.54750880449353	0.6006730907567344	-1.2155036836170918
1.5535493240289746	-0.8269006800463947	-0.3546391974611629	-0.22118151978779146	1.052745446640145	1.2655602915213884	0.16357187380898397	0.08145835051286429	-0.5228088469352546	-1.6518973157457313	0.04645722799530815	-0.24927939098709456	-0.2295244753399754	1.3740743173890655	0.1282734109393704	-0.10021041805538601	0.44064576816617707	-0.9868763876083909	-0.7555413262079893	1.327445885285057	0.10647546176531776	-1.4657790936529658	1.1350881109469484	0.3167126144678752	-0.20816569788127176	0.7681209217234465	0.7506319689336294	0.8307568351718502	-0.09981320321103807	-0.45818285136735754	-1.0533126698570048	0.15268506497785642	0.7991846159900786	0.08160210796876652	0.19289619989586773	0.872426228750814	-0.791282414120467	0.4731452088655873	0.8879486821250774	-0.12319887814510162	-0.609980577837566	0.6701398092224686	0.6284160925751856	-0.34018935938231876	-0.2649133125580729	0.45754335995577433	0.07546218863030865	0.7549774567294425	0.1898851643103991	-0.3248065680821151
1.3525045841697028	-0.8006181623479579	-0.8962294325132024	0.16587221209369096	1.209563736246695	1.7786610172845148	-0.49196851674562314	0.14129718273070274	-0.40433493387504743	-1.4195305651802304	-0.7769079803962156	-0.1931602120037499	0.8157231168650778	-0.24316398959190183	0.35848196812715183	0.5033112323188104	-0.28309173906101087	-1.2699547576042873	0.7324933852785833	0.19562258947355604	0.7399744681134404	-0.7056678569891957	1.7085383385177335	0.41591968953474584	0.48110102670504323	1.225431745494627	1.0350395007659545	0.438683385814702	1.0052496111999238	0.08070096524067527	-0.45870397826067105	-0.28169050022776154	0.9001647486746824	0.10680136994742054	0.3218908978453512	0.4978495820276365	-0.6164604020276793	0.30719233017060926	1.0584716531525094	1.2413553732113596	-0.32261494315820827	-0.5742939965889898	1.5000569305582456	-0.11832105666308418	-0.17092939870837803	-0.13093302911950228	0.19187579266093305	0.45130731809389646	-0.42318730406452143	-0.05355027472860316
-0.12697658601015163	-0.16934688972885645	-0.6285583794772848	0.3826502781776626	0.7517903847253996	1.5556705091861387	-0.9414708331303825	0.4736771273381753	-0.11165797139697532	-0.24047338340774432	-1.1764512139912948	0.4243498013398029	1.5332295189803877	-2.0743971573064237	0.7450355797989668	0.6452914360372329	-0.8248610222371616	-1.1199819646608782	1.7078123075414149	-0.693637067671955	0.8834661426554088	0.36690527152584385	1.3657765027980477	0.5580749791133963	0.8872423939190841	0.8529083217407905	0.7804183132364091	-0.007058639946520648	1.37942317032977	0.8270227996513075	0.32322489275231553	-0.6467902683913673	0.27925288873830073	0.72454196417437	0.5592644840330417	-0.02640426048917138	-0.011286143367018824	0.4549447163518132	0.6892329744690237	1.5769861808166648	-0.010062972237742484	-1.0733414528404173	1.4447828723106453	-0.01725961524246889	0.25131452650891895	-1.0161075986751813	0.39197848786687467	0.0247993518724993	-0.8052505789509076	0.03423393555770472
-1.9045492708340834	1.086864710967999	0.12026309610144863	0.529584770679689	-0.28151196930032407	0.8144112774234253	-0.682050782005991	0.8282568080694604	0.13775695800631127	1.2319867852789255	-1.0575151329040688	1.2956580960562434	1.6673373636247193	-2.1379599135711786	0.8345585658078286	0.4934431013843139	-0.6090182636682258	-0.3300750351386652	1.3467198744464655	-0.7370327070671037	0.5101838802637926	0.8833609790727153	0.4981995758612231	0.8878304242351818	0.9096618459129279	-0.051702022715683534	0.3440806696332189	-0.5385119855350621	0.5964243588065121	1.207200248044166	0.85670436820054	-0.32475595290962	-0.5153291837182842	1.102615918439538	0.9446136018976531	-0.3223271766441184	0.2622519708851851	0.9187507739960926	-0.009820497810231988	0.7369577421192022	0.5953244101887183	-0.6666749217812206	0.6861922128329132	-0.08576687051757552	0.8418048763470554	-1.315354408778136	0.7910458361736958	-0.2559125086337277	-0.8489706777988861	0.4358894769920929
-2.380854192553367	2.0044760789469076	0.5122534944204338	0.7175369145176572	-1.2304538336819462	0.15992240777477035	0.12702753773638734	0.7550163912459481	0.17404070837375965	2.0924556957876272	-0.7031649180291838	1.6377183251165497	1.2332420808174223	-0.3193368680848141	0.3422643913208642	0.38654898610316507	0.03043942412838703	0.7251829336161926	0.006171720293914524	-0.2810278888749074	-0.12753921193225806	0.61691912965213	-0.18998655631471384	1.0728821467631133	0.7553009542044733	-0.8243222750331246	0.11582571584032264	-0.8524542154696866	-0.6859554661924339	0.8027377793041977	0.8897822602763714	0.4857185921144427	-0.7365276439039989	0.7723813217371414	1.1388080261371722	-0.479300198129547	-0.09664546331723775	1.3256658664264187	-0.5594192682063471	-0.35857530138272553	1.3482010428817146	-0.1963019845403916	-0.09955801017065483	-0.17932698630458077	1.1850343637785579	-0.6081554616949395	1.161080458650574	-0.34867076082017523	-0.7773230875559847	1.0221324462271324
-0.9504828883657537	1.7360550832565125	0.1803350297459066	0.8073514989972171	-1.3562275406559035	-0.0552791560863707	0.8309379295556605	0.19901362933840808	0.12050455388329144	2.0213471012098623	-0.30222710735779296	1.003909842749362	0.6306736500991742	1.5539092622612425	-0.41318295683690337	0.4277239425709783	0.4034269383147818	1.4278918760759318	-1.0592366189937	-0.025548801195383542	-0.6299927782820105	0.13759332187216464	-0.28517070056175337	0.7844698638533358	0.7722071946956002	-0.942864007737086	0.15083187492918465	-0.5840040716823901	-1.2921493645230195	-0.11464492960406794	0.5799122021104264	1.0195918572900937	-0.1868230277987196	0.16243240077023827	0.9078160122679839	-0.600658031617063	-0.773493153070779	1.3202053787871282	-0.5530195284435934	-0.6322276466998182	1.74448305914557	-0.3449371974069902	-0.31413602815949054	-0.0671537688986618	1.1802799490633085	0.578716228129109	1.1344384877419333	-0.2473011427911164	-0.7666073307246534	1.1249617999866586
1.2340937064417956	0.5922475166842956	-0.41450834228466665	0.44343113212672286	-0.570384048961215	-0.021160558876895684	0.8938765408693078	-0.31171882258739275	0.24732051925425108	1.4303862572090968	0.2117982716373978	-0.15629119663440383	0.3529522620902118	1.8352064684890055	-0.7475887905301983	0.42478281769114346	0.2730908911726379	1.4716308142683054	-0.9085322187513032	-0.12237602844531617	-0.7244448930177122	0.0416054558294615	0.09504675359008939	0.1565810481400729	1.0980251613846466	-0.3821616238626972	0.2212213137815063	0.15865999809061793	-0.7158606401568895	-0.8256387851899175	0.3277870983329403	0.8285351477439266	0.5701230192895999	-0.03488482216822601	0.4417715521317067	-0.4410796765082757	-1.3163256798990584	0.9046664755717452	0.0009699057776205717	0.11112768451097138	1.458551249745901	-0.8082486278541389	0.13475417481860566	0.3162446593432191	1.0965627113878866	1.2612605484727868	0.614804642005794	0.07144478096873245	-0.6785226787170642	0.34701205831414245
2.281649374309234	-0.27845512352543617	-0.5978087416285028	-0.4647016660259966	0.4876060859728925	-0.10892582857397634	0.3741399928015831	-0.18980518906570618	0.5993328231265647	0.8785833985354594	0.7730635655917966	-0.8526879908433865	0.4974399129092198	0.7788369989770622	-0.3213258811881612	0.2296944702947553	-0.042523047439734916	1.0363133001342024	0.22240515106939007	-0.09929575735634301	-0.4740872745395239	0.27948038878133796	0.5235996093342938	-0.3460792113676897	1.4510983699464792	0.4290277236307712	0.16327576631697693	0.7646984088056382	0.4052345759248908	-0.8946292769439216	0.3896347833325586	0.2386963606678798	0.7797285670112339	0.21886389679916993	0.10333922431173034	0.22627024924930225	-1.4918735943469528	0.351772966794714	0.6698504191482498	1.0890618664746274	0.7428911023312064	-0.810935250937781	0.8187560426471017	0.7601000676788129	1.0969869002509123	0.9644663587955262	-0.08760903039104974	0.460739808705412	-0.27264329564212586	-0.830760496145113
1.3758006582782258	-0.17406100829965288	-0.2614434316810804	-1.336103376434645	1.099401579410582	-0.32810286800503763	-0.17090502853941972	0.5382549145149458	0.8780860559625788	0.5033337011162001	0.9092759708385468	-0.49537162361154813	0.634271772823119	-0.10757892416314967	0.46505970427482163	0.013360865686635292	-0.2088187424755007	0.480213776588265	1.251591915846935	0.3698960395008731	-0.18575463954956004	0.38594874256643785	0.6402811774951549	-0.43753817301283077	1.3163918907698564	0.9527392274147826	0.06284639439334082	0.7360347157973666	1.0416377343019905	-0.5018549549921137	0.6724175887362247	-0.09095091376371202	0.24855054364869925	0.3189261525458356	-0.01395474762328343	1.048334174776832	-1.1727208868673422	-0.12086088016579001	0.9515504199867774	1.4092823592020027	0.20123884209554155	-0.21121569846563074	1.1619295171335196	0.9521679777095049	0.9472662042520725	0.14483546012126838	-0.5365175468883744	0.555804123389434	0.35158458405410203	-1.3978764293911934
-0.501361086587871	0.47448582797528915	0.10257628563228481	-1.2565583556668558	1.0812042631644356	-0.2740105760791241	-0.2269755152545344	1.2052368794606005	0.7502179891564835	0.07819466669782398	0.1860420365907741	0.5628860802428133	0.2851079656612837	-0.04103046588352239	0.8680623064608796	0.08961520440679793	-0.2351842345575628	0.0025368223037598304	1.3357441149465832	0.9056654936068054	-0.06528159298765268	0.20261854214355118	0.36781743346097323	-0.2487509633695378	0.43977094092818364	0.914620272700759	0.07884922813780099	0.22532398885815022	0.8404103767231983	-0.044778607339357	0.894710861678884	0.10380781701062701	-0.4998565981075198	-0.08786049425738787	-0.10974564218026163	1.2830681259515426	-0.21592106493527552	-0.46185267325055457	0.6687128872420602	0.9163664649047021	0.17829009248183925	0.2918430332856659	0.887115236825441	0.7644165087406759	0.35061076179157497	-0.3472003951441326	-0.5248157578015491	0.10651125844080189	0.6863250160558205	-0.8120320903044274
-1.6463125567821362	0.7713818490980402	0.05767810388612016	0.07591947418594074	0.7269938649146452	0.3491906646829889	0.22524754680229764	1.1879187140399652	0.21619844955214185	-0.48566552114574413	-1.0765490300679441	1.4192532207579118	-0.45160571794256177	0.28210670994865633	0.5716810748558343	0.48786957098217304	-0.2604580140876658	-0.3375196729311023	0.5769108726107468	0.8216214002125126	0.002749427875642133	0.08540369089749554	-0.11236249568195551	-0.06012817521023326	-0.7987073972670712	0.4628439823331131	0.19343282483479474	-0.17527391089004737	0.30755096101001805	0.3722369410962162	0.8909586186694091	0.5342085608159935	-0.7843549708225012	-0.5515644270005049	-0.2869990323545416	0.6633320437832831	1.2338093626299171	-0.6070333565116559	0.050740020333070575	0.17326053024847796	0.4527490510914666	0.10947607207371414	0.18570562892056203	0.35015545372533863	-0.5237947855679183	-0.15002218484459298	-0.14466725086062152	-0.6584675193192426	0.3102355916317079	0.4225801150295306
-1.3018023454070322	0.45777251117372975	-0.27922311524378474	1.813315925064236	0.3146621177363481	1.2345730175232212	0.762654259817235	0.5388501199699641	-0.3887827351442746	-0.8683478129601987	-1.8465439534997838	1.464760130944582	-0.8696326077547893	-0.07166331770614626	-0.02889254834010324	0.8272069291513238	-0.22684552258375798	-0.40601942205417035	-0.24217841402483659	-0.01783430677072682	0.25647150476471386	0.34392961574316055	-0.5307929791335699	0.05094376737597891	-1.5538192174347576	0.014630591236922544	0.24761035030606815	-0.14122228849474314	0.0432027518204618	0.8675289144506781	0.7218095095532312	0.815098583364303	-0.4198404614710125	-0.3885448335251012	-0.3419034548272435	-0.19844676690040017	2.4137203503163307	-0.3905041578376858	-0.5178019230667268	-0.24205819766018205	0.5526246989438102	-0.4105574223389265	-0.49374176857490376	-0.03053072930622208	-1.0501042285659152	0.31670670839204085	0.38866361834860996	-1.1529574864763705	-0.5806698855450002	1.2411954079324095
-0.18469225761439603	0.10042148943688707	-0.4459183186218294	2.5907820578208334	-0.12852070861514486	1.619710453813985	0.9691811482353377	-0.12586025833155948	-0.7124148619267152	-0.6389873414724454	-1.3717875318884962	0.7923890498073917	-0.3618292783311238	-0.8778359708222098	-0.3262753471168362	0.7007492791324121	0.012992466850912395	-0.013124512472027436	-0.4609228039744574	-0.9612317200285387	0.6478911408727341	0.7198206729541907	-0.714848349609249	0.18661396377516373	-1.1836940288891344	-0.10455909922646998	0.1965423719697093	0.052312864304512034	0.06851287214159929	1.3149848915725175	0.5276248981407753	0.8428002366626943	0.19289957293422197	0.3511625599792925	-0.07205137734452062	-0.512409746420583	2.329710369778166	0.2155836137456665	-0.7896585765416005	-0.25533396475817616	0.29675261059754543	-0.4020772692406933	-0.8126400274397081	-0.24177483538401284	-0.7526408015196574	0.39300737363251825	0.869035843671189	-0.9876963120822224	-1.257819849463869	1.0642244722919025
0.4920930721181638	0.26827789238965155	-0.19889194407639335	1.810004979208712	-0.5884293792025619	0.9986062150768241	0.7977639378543959	-0.3028839356354922	-0.6148126196297641	0.23989574637756667	-0.030132402187816938	-0.1047129127552711	0.8577751189401116	-1.0984271934823993	-0.1681649274826828	0.14678016062477	0.34022030233533607	0.7741211069276204	-0.047906513052575574	-1.2471917285852985	0.7649238736152287	0.6576458027792713	-0.6715577749544561	0.33339930052154904	0.16020109455954637	0.06326532166193252	0.19239188099085688	-0.037728685550673935	0.011773912693902967	1.2642823768470206	0.3588754998553438	0.6633112193098873	0.560542858237754	0.8175119369156637	0.3191950872080977	-0.2810102417840071	0.7626233446059224	0.8505884124147576	-0.7302765346208827	-0.13160329210227578	-0.048473779858504804	0.38098345022336655	-0.7270300141475972	-0.3135468539853478	0.19329083805116273	-0.09640865786983681	1.0847429105433573	-0.3333704455842207	-1.135341838526868	0.304593765040813
0.2707038065185322	0.8285323506390629	0.2688889619573891	0.21689133391859985	-0.8408708642431737	-0.31604384770505317	0.5070134249014802	-0.05529710209766862	-0.12457658317407115	1.2991183681958969	1.036798265683417	-0.8220744295108484	1.8522090262513513	-0.4124384327833347	0.08130757992169231	-0.3528648580334779	0.3791532661634489	1.460389464021249	0.5444089766031839	-0.7741527627595244	0.28434067995251033	0.042127627120133446	-0.5136793460946869	0.27309805041415824	1.6155206750161972	0.1894814187118453	0.3359474103365295	-0.40240575424168884	-0.2509200305107103	0.49830838303690833	0.18523077100070204	0.20182820288019443	0.6019130170906568	0.3584847201615495	0.3516062189574433	-0.23674663789288214	-1.2231196746689417	0.9686559571468566	-0.41135448381568507	-0.0015181629604988504	-0.11965274860318635	1.187277580811309	-0.3758579042721586	-0.3026514753735322	1.146838306249681	-0.7072523654197229	0.8377693571762145	0.31941816593984945	-0.32063253675210823	-0.1540833956591732
-0.33035179340058524	1.192396495252127	0.6213578276199534	-0.8757386920144253	-0.6698338341447819	-1.391763804236097	0.3151114357400396	0.20027016275638632	0.645790785179276	1.974123343680662	1.14462513045334	-1.1744413406925382	1.856348360829273	0.23236915036177394	0.08655466823395255	-0.36430592943991197	-0.028138235486804303	1.4508495219948658	0.8590749238664382	-0.09110729111535198	-0.5374694265778277	-0.5798704877248426	-0.30856113703101024	-0.13275765639233228	2.3289200181791627	0.043812196577832384	0.42851923673674397	-0.5701287463033144	-0.4190107476296218	-0.48668741987840636	0.015619936010316856	-0.6012962239402355	0.6414719118628652	-0.6492338706992954	-0.12847859443665777	-0.766060489735026	-2.09533347505378	0.3934929416107053	0.07010889452693518	0.2546063370578267	0.13262570130257342	1.1557638015485683	0.11781815549008334	-0.1923444165641081	1.6237218439197785	-0.8962188817552385	0.11743814831901964	0.6765979752619713	0.5428760217313516	0.10792308254555259
-0.6036106571082709	1.0607359825530793	0.7140887539565518	-0.8675091633230849	-0.24667489163832873	-1.4933663984289802	0.1871544621118199	0.21605172808696527	1.4233208451472332	2.082564451803715	0.7096514529995678	-1.0531576341134774	1.0403014425699026	-0.13678673604556874	-0.04237905047356783	0.06829471631724149	-0.5092795159083519	0.6328974492371384	0.7511213630741242	0.2720215971164601	-0.9951091327421072	-0.6213875100584985	-0.02567614967988002	-0.6652013559585299	2.120082794683758	-0.2220834760727513	0.12450263770172233	-0.21552693325642705	-0.24046991042396731	-0.8352498976799964	-0.07282853511198305	-1.402826718425921	0.9445095876398222	-1.202054571153078	-0.6294140959220218	-1.2478653250907836	-1.321708236305282	-0.43209643286449156	0.5704136229008075	0.6695411748379321	0.42336785406596833	0.3450446984055589	0.6733724636251923	0.04117290180340229	1.6301764179276068	-0.5591634008186199	-0.7588455155267719	0.811852462684602	0.924287613139852	0.6990886750309476
-0.3811198023116209	0.6809450701516659	0.5729045902141052	-0.2720117941242418	-0.059634225588242364	-0.7370878898690345	-0.038811124051073835	0.11073952404034737	1.7498021041888319	1.8633045771057057	0.5856762739588839	-0.43691193798239797	0.30927022324026643	-1.1244495302599906	0.021773897291567663	0.5190941378023345	-0.513174506535943	-0.4219741591320607	0.3661193089992327	0.28376310921870623	-0.655380918694316	-0.1445299645810664	0.3440049763289371	-0.8888897692077333	1.4540616443274283	-0.23795045114826033	-0.6136177124766564	0.3856393261631899	0.0864917659170465	-0.2410191943547493	-0.04337419348821672	-1.5146464937334627	1.3265131408872188	-0.8273283960326492	-0.48054929626256593	-0.7856262276339682	0.10475724432079205	-0.8848062865993587	0.9011339554380832	0.9445392067313201	0.46545124495349255	-0.3826711997529523	1.1279534957739368	0.31948443900776413	1.4169596714566228	-0.01648429303989256	-1.2986748113179944	0.8795462633953323	0.8178994085289493	0.946962945165658
0.028017948802153518	0.4045036453658882	0.19341938383312557	0.0682919823828803	-0.3510638637942607	0.05913233952921527	-0.3923442200601607	0.09901946419103025	1.305897916171638	1.5888903320733476	0.9784963284662129	0.4016690055753087	0.33959390821462204	-1.3437886644278463	0.29672369703353596	0.6493754027610836	0.04360168406084449	-0.9223441661608379	-0.051232916064833274	0.22743886412236977	0.13435158775267847	0.25961853153672054	0.6544025245468986	-0.5903279017803676	0.8379420963968972	0.13079937749804413	-1.3052586725735766	0.6291728214888275	0.16263104234638817	0.6636483347750979	0.01487563370490523	-0.6088038758784892	1.2807862272723516	-0.07560824282284534	0.3835480587713264	0.5296192559579942	0.7426277364046633	-0.8235797613062501	0.947976860789935	0.7195319102553676	0.24626607466129458	-0.42868302563265187	1.2233909387154787	0.49821911948365183	1.0841159042374238	0.4314146349289916	-1.2189075883071376	0.8463571849243327	0.5472126355761789	0.6391250953174439
0.3598630053682711	0.2486975881867302	-0.4308522361400828	-0.0870389710817086	-0.7491330961708205	0.17497840575211793	-0.7053519778819928	0.17605279583233863	0.3621439166833078	1.2344492116030654	1.2880654643892524	0.9165258049027197	0.8812745166883409	-0.1813288728738367	0.3997280550978337	0.4972878398589405	0.6505060821344133	-0.5637235177928188	-0.3084887170542788	0.25417317709296505	0.6001249867001454	0.23285516900459552	0.6725280033826425	0.003026163061529839	0.35860628210288586	0.5764501080564824	-1.3259571233461267	0.25387119054187485	-0.06700730089403893	0.9645436903381721	-0.03998205615704799	0.7021662631984068	0.5214516084396196	0.21669962671107967	1.2514876787823992	1.5093567716887466	0.2208700322603456	-0.6803251975268009	0.7832383641561803	0.0634613661029897	-0.027324547877095935	-0.09850913429588716	0.8261327816122648	0.5228379918008991	0.5553452066357282	0.7773335423362411	-0.6844105855473112	0.6033323442903492	0.3185241149169112	0.15836920991304382
0.6307940238994195	0.015082076092182534	-1.0620057081103398	-0.3504029271638778	-0.6402046767718447	-0.36453670939569294	-0.7951358205403161	0.14726710741188123	-0.27777830669417714	0.586192838066017	0.9792915867413712	0.7370151875935801	1.0623674679070414	1.2951551627129962	0.04040351834813377	0.31024691390600295	0.7871208991151266	0.2159474330976893	-0.3228677524652426	0.2865825136375146	0.4017364658265393	0.0629923091132305	0.3207742926385823	0.4788713681489754	-0.16732422382668688	0.6740903981930655	-0.5344322733428917	-0.38235161039344506	-0.23836855603599885	0.4340576856433408	-0.24555546056496771	1.2732774755752518	-0.6159427507447832	-0.08418556252505872	1.3336406826865368	1.2028107434407087	-0.5010409939708172	-0.8606887381841294	0.5886614977988849	-0.4742339766331659	-0.18912172369239702	-0.05457542433621321	0.13946957769713195	0.48574013067504734	-0.13682266366193463	1.0944287651734268	-0.1468349876711149	0.2246563140245486	0.09010063486648136	-0.05092466637836656
0.9131190202193382	-0.33492499327253783	-1.1976717402138204	-0.4039691928952944	0.09186622839291166	-0.9196266277003091	-0.6507149308661969	-0.08990790367829506	-0.022912615148805857	-0.3625132356742139	0.2784307204500549	0.08858656281757502	0.3445863068277253	1.5071347579862902	-0.5419684403846106	0.20402534931768757	0.5007098324469011	0.6679172169001225	-0.13138789712716117	0.2794877644536298	-0.010589179245693067	0.22661413729248622	-0.19179055885920443	0.6516910504086996	-0.736271066979037	0.37510757645101167	0.5198123908652911	-0.7043233452174023	-0.06668710575414061	-0.313657144115838	-0.4762493501927411	0.5763001210896025	-1.373283795388679	-0.3964851393889377	0.5667660910338216	0.07514035168679754	-0.38115489463052893	-1.2040809286957066	0.44022647862569025	-0.4106599777039032	-0.26196352911017207	-0.3725216458035797	-0.41088646169035686	0.4842570027470969	-0.7329835803577511	1.1962581746604137	0.04628726043454665	-0.060136908995948125	-0.17589607939488547	0.002335088374807916
1.1138604616065948	-0.6393953227971905	-0.4995244808863085	-0.39390074917342127	0.8614848539893003	-0.949497557802917	-0.41317852412384803	-0.3884970842359765	0.8086120009180926	-1.2307868295385225	-0.1854366776481546	-0.3963594482663292	-0.8991003934621122	0.22436826676492114	-0.7907026074439398	0.08559435199028682	0.26284128821629016	0.4126853612191963	0.12625690644262338	0.34149570812310653	0.015780898199555412	0.6795103335252834	-0.5391567506574331	0.6500951252707479	-1.0440208454038418	0.06398653127241258	1.0634633173134873	-0.4860991141898079	0.2784128846150437	-0.6105159422485008	-0.5438888872673004	-0.669222246788934	-1.2374755395217727	-0.2952895635623189	-0.36671924188971233	-0.49022289563597465	0.449854385054275	-1.1859150466781518	0.23042999392030422	0.13221887099388344	-0.3607182281622813	-0.45478581853904754	-0.5598179277090344	0.46642599076388874	-0.9955487141422001	0.7303739455646576	-0.11278421103561932	-0.15393534782267518	-0.3166586685756383	-0.0427808947361329
1.0905243016025146	-0.8216048698430364	0.7472555271048976	-0.5589514693597025	1.0095653169328884	-0.520892656552711	-0.2207062201898608	-0.49203842946535664	1.2343534088019261	-1.5514282017999947	-0.22938147360798325	-0.34854332919520015	-1.7720220717127848	-1.1514322151797787	-0.46340644460362107	-0.12155073499607055	0.3128661525168001	-0.27061803379547406	0.2725262586453944	0.5022884927790199	0.5179832520083342	0.8368892571639941	-0.5734301096223587	0.6319696440239273	-0.8716411823751812	0.08937835512517515	0.780278044472846	0.03464956880229178	0.4358433584915621	-0.46402282588888194	-0.34900635789013584	-1.1997463503162638	-0.4395368145825558	-0.054879471093107854	-0.7808825379248695	0.17008812140068733	0.8934540282798891	-0.6020628897387135	-0.13666020193237513	0.5576667219189683	-0.5065554121821444	0.114308506864378	-0.424778594125969	0.2987138376678073	-0.9808625953193928	-0.3032163055807739	-0.3807017481792509	-0.20201515239211698	-0.13857863309611926	-0.3577459917292665
0.86874392457591	-0.9770854535167348	1.744946075502157	-0.7452828020596728	0.5325869761103215	-0.10349471504214289	-0.12782372279342824	-0.2958109396831425	0.6540234399416653	-1.2542123156164022	-0.2847248858408639	-0.030033783834510806	-1.7571855548897484	-1.202972696931206	0.08546908147377932	-0.31006113812230385	0.3440418293251335	-0.7713417437648075	0.1931906196680229	0.5074001276269111	0.8845894945411236	0.2866775577232297	-0.4080573014120606	0.5319506471662432	-0.44772743109960256	0.340021694117581	0.032243375250082515	0.49105875837710855	0.36357991001104456	-0.374558862242364	0.039595189434670094	-0.5490350357509121	0.23748400986802023	-0.16669276277012093	-0.6237530408999393	1.2045638222915722	0.2527057067598336	0.13953031340810115	-0.519498363180283	0.46678611904692885	-0.582540366996762	0.9143671579946584	-0.29756922428538163	-0.012483054051346842	-0.9467471034895023	-1.2753640023587474	-0.5114180568248199	-0.35017323408260526	0.27176732368891343	-0.6488161976482405
0.5922904555841226	-1.090242390663573	1.8572690358060664	-0.5833903938462267	0.03180664899127202	0.024874647610153518	-0.15067614900675896	0.034186202149218664	-0.4800181113284368	-0.7813015522247846	-0.7082110597469884	0.05160234396455206	-1.1818953313184521	-0.05550423743312278	0.30640385451354074	-0.32892283626633373	-0.06786796637907312	-0.7435540797572961	-0.0932157621100467	0.04139655642341204	0.6416200485523832	-0.6621422094911668	-0.22582150179430946	0.16262650112767008	-0.27870644605111183	0.39240796551822293	-0.5506826490752367	0.6812882031419636	0.3501108055217587	-0.579742954747099	0.3987438810599178	0.4673421539478606	0.18995546057412382	-0.5598190148012981	-0.353551821910097	1.2630189989390714	-0.8941293617890559	0.4861761991831732	-0.6272641189944126	0.07007259857179113	-0.4777220469590114	1.0940475960938694	-0.27797489977637246	-0.26731508431298073	-1.0089676293830578	-1.414037103702454	-0.42696930521288895	-0.5232798309852008	0.538113857397697	-0.5214731366938711
0.28929813390880094	-0.8677310529292221	1.1478455946195258	-0.10100804551763151	-0.041390836027166644	0.022209982959446296	-0.29616381559594945	0.1777111313936648	-1.1962565666737508	-0.6595842099093883	-1.2395482660631802	-0.2187839089856671	-0.8024767925877427	0.9118644283361756	0.04204336994998861	-0.23254172067893814	-0.8482584159518419	-0.41065577435832845	-0.45787245504685153	-0.8268925752360575	0.045469659372074665	-1.2737921862736137	-0.0934033990368563	-0.4790714593240982	-0.618753489087499	0.0395264342650413	-0.6489977785528915	0.5506546878554461	0.4951988027581847	-0.7521198387183515	0.4397623735202808	0.6791752590614031	-0.45016078894224393	-0.6475771956126184	-0.3238385259846152	0.07376910379771857	-1.3366693469133877	0.3620614294798646	-0.3826188554677873	-0.16411381428203034	-0.2497224872854208	0.3379579687134356	-0.23391394882259894	-0.31601250220402977	-1.006428630585726	-0.660189614792739	-0.23598262537971484	-0.5793598917661623	0.35615474784511153	-0.05847476954451865
-0.1458712646017135	-0.08317230202831313	0.20037163138593386	0.15424298550985083	0.10739556522436662	0.12068191836138915	-0.4917842934433774	-0.07181157070047162	-1.1195296905780683	-0.9634831533188146	-1.356467146851645	-0.4954063216108556	-0.9928297284459505	0.7168457227001744	-0.3756452900748226	-0.2633341795996627	-1.403861687540824	-0.3028906147569423	-0.7571239541598778	-1.561993224423925	-0.28394546266567317	-1.1417040802040517	-0.00428871734980922	-1.0974749339459384	-1.2084854932261102	-0.46635002231006706	-0.43913309278079976	0.09280960504893768	0.43248259824162066	-0.5088138498056815	-0.017309970662937327	-0.15593445220722826	-0.9865642240609936	-0.16776198769092973	-0.4413307247019311	-1.3055597351823973	-0.5934023984827704	0.16677818219273377	-0.10210865694198179	-0.16957039172954727	-0.10734134148415543	-0.7678618217636131	-0.12426474963113847	-0.2886144840647931	-0.7522062055782159	0.1151830111343704	-0.14200416986986852	-0.5950588078256557	-0.16952682386391313	0.13419854708913953
-0.6802473152612891	0.9599511370352227	-0.5315883446770244	-0.21847998592650564	-0.011874993794816612	0.19775390414332053	-0.5453318149902501	-0.560913053775928	-0.794622739154303	-1.2566989543289038	-0.9936094930106494	-0.5149758149382654	-1.3829172820922533	-0.21095022115993972	-0.5437768186093678	-0.534387570705813	-1.230927782906337	-0.6713453348333698	-0.912993783571438	-1.619083126761567	-0.19618205923940316	-0.50443603848543	-0.0018565821624155331	-1.3228769101171276	-1.5673183326889193	-0.736816220617748	-0.2911124629724523	-0.5547108504718663	-0.2021781345457619	0.0036059244211148257	-0.831022169660865	-1.1495613453707505	-0.8611834276265494	0.3523877143379105	-0.40790315274975525	-1.7601823135053147	0.6105679109337961	0.20455089476281588	-0.18197304429961697	-0.3728595021992134	-0.19973713365141807	-1.344681772363067	-0.18054170411539253	-0.43115156714668357	-0.3262458599984495	-0.02836465468911889	-0.2763576209721141	-0.766912048523839	-0.5888967048270323	-0.42120295994307083
-0.9979732059412094	1.5619410046624327	-1.0632145046860388	-0.8554965777314819	-0.41483539814752235	-0.08403986932868636	-0.28266643311234185	-0.7703593699083617	-0.8319606245893241	-1.09123017880903	-0.5955648535278212	-0.4523779776551296	-1.2788352712050248	-0.6945968969328022	-0.3560335693490417	-0.8039537533438996	-0.4319778202250247	-1.1465869819855288	-0.9094562058361183	-0.9436727855027677	-0.17385688299843324	0.1524853941611385	-0.1145041408599897	-1.0250443699874898	-1.4503185168636332	-0.6760342102450738	-0.35880064640125664	-0.9805740139414448	-1.1057082800390654	0.2623110008438131	-1.4853524898304737	-1.307572053395928	-0.15622768225303088	0.22451711158309934	-0.13197729897980898	-1.2785009100207845	1.23780600697631	0.32514091502056724	-0.5965676575447196	-1.036800507971686	-0.41959909959647845	-1.0340112269334425	-0.5896063773648172	-0.6741552266779625	-0.01204846766283081	-0.9895260974923399	-0.5272925524813501	-0.9774461967165116	-0.501304015502051	-1.4121085708511454
-0.7968718080073525	1.3404314532931396	-1.5563414299166434	-0.9544177280063987	-0.5008733821263032	-0.6931821833172097	0.24041210091872828	-0.18961019454108138	-1.0242838921635253	-0.5141830241222908	-0.4541341697483098	-0.5625140963957654	-0.39448043821241513	-0.17359715980994433	0.054912706216495306	-0.6775024940227675	0.4183726697851053	-1.0345000612942472	-0.7301663703446312	0.032979227430900655	-0.5613632693737114	0.5993864834910527	-0.1744088878177173	-0.39687642281137786	-0.9500029552706486	-0.44949726066631823	-0.4631175939619089	-0.7063003678204681	-1.4042247044055205	0.06317805887144763	-1.387638075768394	-0.5415157587828378	0.5755616282552257	-0.4436835575064132	0.20558415806816993	-0.6616582118948694	1.0771327986184953	0.23290409799834944	-0.8407842763144985	-1.6854589680751864	-0.4554551410315112	-0.1552057464765117	-1.0459304587092688	-0.5292428921543102	0.04193080689688759	-1.569235960898778	-0.5455246569691782	-0.7128915559607725	0.10875349222906018	-1.8732526053874647
-0.20950523623270628	0.6612980170669465	-1.8450867215207942	-0.23320230014753163	0.23305195041115348	-0.996700359543826	0.7314779069559804	1.1202544319985275	-0.6518150835079507	-0.011143106681047434	-0.32388367213891095	-0.638365175273911	0.8490886436176829	0.8267336620857313	0.559717547510154	-0.06563450595322261	0.8336511726404571	-0.04165652912171941	-0.3362207689230481	0.8230544338917344	-0.8910942539087191	0.8653756416658452	0.11612328825369572	0.2296988007331196	-0.2515051728430677	-0.09858055291209215	-0.31399414720166113	0.3143005345546447	-0.575191256610857	-0.17243352971069673	-0.38763746126821713	0.43767194730201825	0.8798208584440596	-0.7594437122708424	0.4165004803358996	-0.3540193352947847	0.805218012758033	0.0021712277099809915	-0.47714085746303136	-1.4580686983229936	-0.09383891585136021	0.7586682116696333	-0.8748612473468905	0.3734863105727703	-0.007772808167188109	-0.7168585996156555	-0.04160587839348393	0.3157673774354421	0.8700971381363557	-1.1040601680552764
0.23832618563540497	0.19279915715607035	-1.5052248841769116	0.6858281195269563	1.4751800155538297	-0.34069063440850667	0.9328467356192778	2.3245853749599212	0.387249711034664	0.0430499925970314	0.09979280944316024	-0.16893140616801064	1.7230827369432227	1.4360184480205305	1.0574157738493912	0.6243450396996086	0.7678747975328001	1.2830713890883372	0.2595623248538178	1.1954544102114866	-0.326938919361885	0.9155856071803652	0.7885190925231843	0.6180874681479479	0.5225985464799757	0.5705317392803639	0.19161777856766982	1.4634408025903207	0.8561134709382384	0.09964380186945856	0.9598425675696071	1.043655309937656	0.7251874535134347	-0.12288656401290823	0.49321936915669606	0.012194031960867605	1.0117152531917724	0.05836952767383655	0.31600487189486004	-0.12794356880300933	0.5187102542581715	1.3827295345029293	0.21283706126229884	1.6341106269866363	0.08474025839049365	1.208410120173502	0.8425932383617037	1.536737536155617	1.305451123812873	0.5603283174578447
0.1711202826488951	0.11820516404243171	-0.42834650060945606	1.005751436214379	2.2784715581138646	1.1150048001805641	0.8709858294282612	2.3806740448729973	1.1771733462001828	-0.2211853535829433	0.5615205782738605	0.8718716826828015	1.851523878092083	1.3331597321462219	1.3299024951858383	0.830162950605413	0.49062516062101963	1.9361659673823988	0.8967333544744064	1.1116743389675765	1.183890564004726	0.5996778625041577	1.3583656430683282	0.7186679155071076	1.1826100528549326	1.5736120222728889	0.8591667442080626	1.900066500698893	1.7534187538253152	0.8724194484463015	1.7525732709386377	1.347069647313507	0.3279183288648923	0.948983812338091	0.5155278762528344	0.8489434366434815	1.4379618241255074	0.6079912804644084	0.8834916637110883	1.4101855353387307	0.9614292353703283	1.6214559560557682	1.5780356313109785	2.19308094622542	0.33512104833708334	2.6376361630344887	1.53313005552406	1.8538727770610777	1.1624545866251195	1.983637940316765
-0.2381824674720405	0.02282347436047469	0.8542008050033462	0.698112538588133	1.972574126234697	2.316603234829271	0.7591546934530716	1.0182216803240867	0.8105371036007821	-0.3906807711627213	0.5023701377106222	1.6914754952535551	1.4698132972252391	0.8435655554380912	1.1012271758130732	0.3822396855757541	0.26544871062067044	1.4002320436987579	1.2954922624018417	0.5840768630038138	2.510828116038154	-0.02123537717191283	1.1987968100436333	0.6108960298172719	1.3766627813511656	2.363665955327387	1.3267088334576673	1.3152058224548195	1.5184342330110052	1.5888904427135413	1.480466354431426	1.6450289752007083	-0.16653336707953628	1.343485119071341	0.4876869845289521	1.7650111424307016	1.3262386872769167	1.2554548258958036	0.8112672579654174	1.9056803330476941	0.9347036175525635	1.4719305882297362	2.1085104574258056	1.3171642977802493	0.5007767582232269	2.3694010719000476	1.5328068377713497	0.8321262556412422	0.5890479072111486	2.27968720723277
-0.5323246354848731	-0.413948745899326	1.5972637739653648	0.4439859700759515	0.778954565429167	2.227070473720685	0.6617495597044137	-0.8488823760598561	-0.38397801622243166	-0.3160463941505074	-0.04679007489127861	1.4618457245892829	1.0672426449570804	0.4063794884956797	0.3606934244808321	-0.32259913813228797	0.1812885821777622	0.1906348950841559	1.247566252066549	-0.21709678837574498	2.374687778045514	-0.5107247712257289	0.26286969247958447	0.3976809664360811	0.8532610226977759	2.134377002979606	1.307755916012976	0.1993900954504202	0.6429427013361615	1.7729957622537078	0.4441389085122265	1.7814252344382373	-0.7133923759049742	0.6513709634077126	0.3540869445023309	1.8445493693548936	0.39133790150855774	1.3350205588737987	0.3731441238947105	1.0382317952733118	0.5561786393390299	1.013589315499818	1.328643642992123	-0.533871855700081	0.3535930266495735	0.8231654346246409	0.956731026932582	-0.6359249283739694	0.034675396927248886	1.5898416926098167
-0.5636319598960721	-0.8925235536222361	1.5711736607842925	0.6509082393434293	-0.5189802298764721	0.8162614694903185	0.38522183878243155	-1.8744060209247875	-1.0798873299461722	-0.2747734151977245	-0.251296930542837	0.3854995704295219	0.8413500661861006	0.17686254928637013	-0.4873806423393668	-0.712241440366622	0.1693808015832044	-0.633545565404216	0.8079072302428404	-0.8035776442672214	0.734532681436111	-0.4352794890693561	-0.7140560562072802	0.1344087147953398	-0.15171821557248077	0.6355166291311741	0.7788333991292404	-0.6852320455329824	0.04595980783964454	1.4573712598466007	-0.5784129240899872	1.2172931129288687	-1.1690796639886518	-0.32824426701991577	0.11928839629604729	0.7390971948922361	-0.7847576054588777	0.5973963351151107	0.13892338168436624	-0.2267992911985889	0.20810319598856303	0.4208688417046827	-0.06321492693277876	-2.020918093180858	-0.08999990232753333	-0.4628274223878175	0.4483781872086998	-1.1748579286879923	-0.11130581093912052	0.7772778178914467
-0.6283552335666608	-0.8971318610200518	1.2156347120001405	0.866021299737968	-1.3784168551934473	-0.9235519374928234	-0.19104030395219068	-1.5646138767906588	-0.5378529521246116	-0.5174578092347227	0.5121558161604364	-0.38360421507996056	0.5606799892586432	0.0806640406860449	-0.9661516431553882	-0.5854844954684847	0.07239643491010213	-0.5387047090105873	0.271789820384272	-0.6062919811463209	-1.109974284133363	0.11552271676065677	-0.9300639336470075	-0.17238346991869463	-0.9597755179164793	-1.4149155605222177	0.0034057437032751835	-1.034846075765443	0.023303697280431815	0.9187377629749021	-1.0608072271995752	-0.18262273713019245	-1.2680653319199457	-0.5087585997896007	-0.15517535802158486	-0.805185851375675	-1.3828482765027001	-0.5275786823874578	0.2123978155434972	-0.6877595767222384	0.0849192297110248	-0.18182009448271597	-0.9087002720693645	-2.222568437509989	-0.6115924730519837	-0.5431258552905099	0.4782680216139551	-0.46898132742877663	0.09581378010693675	0.4217044403213856
-0.9483473290678675	-0.49602218289800876	1.0217548942520351	0.41919808797241387	-1.8262768756269123	-1.9173774567619355	-0.7532341320007113	-0.7429455763600985	0.4077453721671753	-0.7830165757586756	1.62035334478987	-0.08340141931225216	-0.043660838659322423	0.010207248923526115	-1.0143571678393906	-0.2542157388546034	-0.2466556737836433	-0.013204882309266738	-0.07345981791388755	0.4288896608167551	-1.883629244164447	0.5594720352031064	-0.42047559079201846	-0.4990954016325445	-1.0343127463381168	-2.8721669538494994	-0.623267254335424	-1.1240382657213155	0.058775157797076066	0.1985621937907561	-1.0813985482110975	-1.68064899993464	-0.9031727402025478	0.23391726691749667	-0.4689266822322806	-1.647904255916917	-1.2212861507651063	-1.3332237824454325	0.07833377582244032	-0.2115972708519136	-0.025584325573541275	-0.8480566711374977	-0.7909314077959039	-1.5211395764442903	-0.9781826578019275	-0.020140027429168095	0.7999253913541965	0.34263945287906017	0.14141417195814432	0.26619608388974525
-1.213706306288531	-0.3781548701869437	0.9200417026055928	-0.5222857610334519	-2.064188322359228	-1.8583156575167032	-0.7444934647176388	-0.6177426454761171	0.3208115844678065	-0.491550779626774	1.6751790450518327	0.6306408012776101	-0.8407316423159993	-0.1309417784709785	-0.9853480853047428	-0.17131056933202102	-0.7249415061752158	0.0710973673186229	-0.1738990618109603	1.554000120496599	-1.601407321535984	0.4323057847164652	-0.04549155529724897	-0.7368939140572838	-0.5090334591486703	-3.1221294704747717	-0.8234970118610674	-1.2534554635133068	-0.3562561974701812	-0.8534000222989859	-0.9931368792346266	-2.228971668499515	-0.33544305547850806	0.9546241614251062	-0.8777921807844521	-1.3531473542856012	-0.8599798905752923	-1.4014529998108067	-0.6856596512487091	0.20167701514400924	-0.43241690425060475	-1.6284210488146404	-0.3551816426194533	-1.0500192161204651	-1.0442181333509497	-0.147088885293568	0.7378988979776674	0.025373136830253017	-0.44327007413760844	-0.2802887358788706
-0.8858153204747411	-0.9498621110525786	0.4662917034333658	-0.9528703075672188	-2.016382459001604	-1.1501342506498107	-0.055429225229066424	-1.4309522264364074	-0.9892967400103847	0.4965202132737382	0.1792682013378415	0.38401918035766147	-1.3556724127044355	-0.4385910887986709	-1.1115620716256054	-0.4686761036416834	-1.0145336451415907	-0.502226577456819	-0.17085763651735253	1.7468837016566803	-1.2824861600586412	-0.15109376081622297	-0.4697987869170654	-0.726918143626638	-0.04135465472554876	-2.444657816585356	-0.6217123949389853	-1.273403334620911	-0.9814263251264603	-2.0675656267133027	-0.9048984278889651	-1.5219190163605254	0.025995568978253756	0.7432560998947482	-1.3002688010631547	-0.4723106134803634	-0.8732888324103247	-0.7925866675719121	-1.6972292179410011	-0.3248417645475485	-1.05479208116327	-2.245753756125965	-0.41218207010931124	-1.3179177587587878	-0.7573923347503575	-1.1843225700051727	0.013095479420781368	-1.2003237766872716	-1.4784763930561375	-1.2253324868796027
0.04007152610428511	-1.6517635546776976	-0.4024706897826239	-0.23740588329201906	-1.465413873625601	-0.25185420307019457	0.5904672974089508	-2.2037244986454003	-2.0693827185344755	1.4710206276083395	-1.6183156134995746	-1.1654558264640185	-1.281811905881537	-0.9099086463798718	-1.1339356900432793	-0.8758338287421056	-0.7226823613839978	-1.0754331290147081	-0.1631615953091988	0.6537748862372614	-1.5365168452194686	-0.7301523124389372	-1.309669854300324	-0.4133693173712215	-0.1298466527965364	-1.502287437442405	-0.3219908038964273	-0.8065484874273889	-1.0958882579395983	-2.7713491047672827	-0.635615515157408	-0.34512734723362626	0.06533555588336608	-0.30537172346514946	-1.4178720636395103	0.1470051831066422	-1.1817419656614803	0.12174909441126372	-2.017893822741345	-1.4411930389963368	-1.3873356787584024	-2.1686775257850988	-0.9397483900628081	-1.631353897337372	-0.19844903048251059	-2.0212845759600664	-0.877717706078121	-1.851706536871303	-2.131033493964052	-1.7922376319975106
0.8162908603197885	-1.5014751180501806	-1.0527648711897757	0.960953734247414	-0.5508151100587269	0.6613402221960103	0.20941754469382426	-1.8788427879931486	-1.5129849428147892	1.4557490003507634	-1.9607953638138667	-2.658216852227424	-0.8517067412417433	-1.3565335009495663	-0.6481779423135217	-1.041391468116592	0.14419627174784158	-0.9678505937423288	-0.08048324863389908	-1.0289141977699892	-1.7927876552453899	-1.066054116253993	-1.5275783770902651	0.04551203166129316	-0.6521151817050251	-0.6753170032911406	-0.2711747166761849	0.11578526480877348	-0.4118000357780808	-2.364825192264766	-0.13774674280829388	0.21196458561363157	0.05795988470572457	-1.3272961701502586	-0.9248761309958072	0.131933115286434	-1.1906501697226997	0.8514051758806911	-1.1813469105433902	-1.9285692454559609	-1.0415765971679642	-1.2024023504024426	-1.1864723192487556	-1.0230898718479642	0.37162182565799384	-1.5458870096171196	-1.2092548843533228	-0.9809360015422166	-1.6776843311840242	-1.2225351323144433
0.6833312023160492	-0.30372306304053265	-0.7937888008469136	1.3200827696853172	0.13445328978009646	1.4186232999088597	-1.3336516314896218	-0.5435946247480787	0.2570611521688145	0.2734776635237167	-0.5990539517849596	-2.4439834038441424	-0.5990450186557361	-1.5231011902978255	0.23020565945749238	-0.864669598527774	1.037966507734078	-0.3414315439437818	0.16005065277529318	-2.176981103791577	-1.107553073320777	-1.2743079450518942	-0.6772937752280532	0.38612824736281715	-1.0904202781628076	0.0040171892203311865	-0.5729093013164246	0.8529573868941098	0.522634957818925	-1.0500637785715974	0.25269298126676354	-0.16349931298808687	0.2614104494992928	-1.6991898101328	0.07394954034830398	-0.30284298083385014	-0.5113956501244492	0.9304391003358734	0.19451236360315127	-1.1078575718052055	-0.254935313027193	0.08264610087856714	-0.690581578208478	0.42668391261750177	0.6376023882522095	-0.0879629448049444	-0.8491287051439826	0.6049236266209607	-0.3137808384538902	0.3221119905728399
-0.23525516855481193	0.9824187573813064	0.23827514406476552	0.4163709260462245	0.10713554369434042	1.5815868120177823	-2.9009999022899384	0.6768522891418592	1.3657327456597628	-1.1086748444548211	0.862168926200412	-0.5411280751593888	-0.7539001761183497	-1.3086599198401057	0.798326018280535	-0.5018279779503465	1.3182539189937965	0.004375858759219564	0.4229936567944606	-2.228880964471371	0.4875061131893208	-1.4043637134508669	0.4892724972337428	0.49807231671475816	-1.097868665626928	0.45700014109175824	-0.9836771099627032	0.7415254264240552	0.9176993686404874	0.21556412989203846	0.1574697091981467	-0.7923014771035879	0.5209793268281273	-1.5665738223692958	1.0095072784721955	-0.7408719183619269	0.5817550538174937	0.18117288774065116	0.9971164942639248	0.3550365183626501	0.2840351208623921	0.7755592728482354	0.10420066736564794	1.5171312184538317	0.5218547432600215	0.8742018468679632	-0.35173448205406793	1.269346780382642	0.9184111278576463	1.7957473461456936
-0.9842253756597303	1.2490946696607153	1.0730343922407843	-0.7037642652284635	-0.42387215304647624	0.778817043122086	-3.0097386857771067	0.8924854665220867	0.6807753647623566	-1.4566959938801833	0.8264353823332806	1.2108477735376746	-0.9782985767898884	-0.8116050845766666	0.5208593334771802	-0.1180972922027974	0.8783169412682349	-0.339264901201124	0.39623118615317915	-1.5355612438202442	1.8019330720195772	-1.1622198891354034	0.8367257195677897	0.5241692844805914	-0.7380104606133113	0.42812830499288235	-1.099251108188522	-0.1530085463455903	0.5872814883674803	0.593172908741373	-0.310024926977875	-0.832776807575666	0.4502072037769209	-1.3960733680582502	1.2976706055585854	-0.8862093900015553	1.4218779856164458	-0.990464163752463	0.7833654081193643	1.182279174005533	0.1626530891593624	0.5755986090104491	0.41040649812745855	1.2654326834229075	0.31405093665208483	0.4486028170000322	-0.23502393709308617	0.542658161527425	1.1147879174439725	2.2106482815784454
-0.7893724702833009	0.4324818331347864	0.9026738638813252	-0.7348893111986776	-0.7088783059901967	-0.689423447157566	-1.3076472796133147	0.3662721681585098	-0.8083850585902488	-0.4960871012332768	-0.4066205694030641	1.1198880543860434	-0.7776133449973909	-0.18065613511873077	-0.2639562802189346	0.27883320509439014	0.22015488437616543	-0.8422633568566849	-0.07179749656954561	-0.8120903090930522	1.737317322049219	-0.29229272094780684	0.14901223126116978	0.6303834993933091	-0.23883345120646285	-0.13219181117832643	-0.7022259905768282	-1.0068174105952528	0.041541528788690316	0.11231277510564659	-0.5540357969258856	-0.2072215131214792	0.008000186436249751	-1.2896779718779317	0.8512432013349003	-0.6422790097415934	1.5698021362328864	-1.7134380937872502	0.18099078162616222	0.8768157144066546	-0.3037619921229894	0.13878846675458942	0.09731358594105194	0.0840373735652413	0.3828779415991851	-0.591359690120327	-0.3821670835289987	-0.28824623520552534	0.38411005366165496	1.4598292864265439
0.12169353720707797	-0.5304467236833557	-0.031051497275933426	0.2946873833321277	-0.24203817423041743	-1.8532949018431368	0.9569873939925108	0.04324017016113203	-1.1499432948585782	0.8420466102336249	-1.028163265564742	-0.48816250739486683	-0.11642357847207675	0.45460138545601825	-0.6209939973555442	0.7461973162935264	-0.1450506154284543	-0.690796033515018	-0.7247842960612713	-0.39627950409465484	0.49544175511976996	0.8449361872921983	-0.6361342423043904	0.7035573535721787	0.2949569106798408	-0.7525715016551292	0.019769348843286308	-1.0289437342388121	-0.20184780700512836	-0.5106536267308617	-0.14582113939161165	0.36507365143246595	-0.2907169250610275	-0.9447582573842873	0.1063241337260639	-0.13546221181439944	1.1057578033048012	-1.3463532322315113	0.07877360286424982	0.1577514680703582	-0.4446770323861657	0.2900521746947551	-0.1600628643796663	-0.6395758007364449	0.7218632893530887	-0.733027894245676	-0.3256456677457112	0.20759559499914007	-0.35091215403159326	0.21296711603501342
0.8356671071206045	-0.8440482330664946	-0.7157252131160334	1.0018375477539156	0.6958560438345348	-1.893034643018506	2.074810397250368	0.3609105690793359	0.2298334832893579	1.422934816581449	0.059827207312204214	-1.6599887300807823	0.5041815777325033	0.879258917752576	-0.050436055210708805	1.219655092147794	-0.2521662846682404	0.159119801205347	-1.083194453800581	-0.09769586918658416	-0.6597865055081155	1.3895663976163526	-0.5402728752153161	0.4110191995532909	0.8416600072740492	-0.7721066120022874	0.59865150935487	-0.23739393314689794	-0.18671769752386924	-0.6878939568670308	0.6339170905164757	0.20639426856752552	0.09529476602673799	-0.1807305283111475	-0.4350103821977661	0.29451802089910356	0.397379388452293	-0.1484774345163279	0.5896978323201038	0.007428778838079253	-0.01060468401643298	0.9820146079810317	0.22938027568464475	-0.10013897034376651	0.8896483959490068	0.4301948690552809	0.00695959670211022	1.747699352310059	-0.3859855735793986	-0.8298600158193895
0.8003651442750899	-0.6223278174712883	-0.5181770317357494	0.2921760539424284	1.3493497560679246	-0.9204303990755532	1.507100719217588	0.8223234750379623	1.829600039536606	1.0379034322030325	1.8781358135443011	-1.0002251823666988	0.6198896288910335	0.8069609484705245	0.9242628298586668	1.5005498012365703	-0.4980945945372635	0.8787859239038149	-0.907721185280166	0.36086522811605076	-0.754059647378333	0.8637756549663591	0.3422590231398459	-0.34781022602207273	1.2734336075807378	-0.02885003596002549	0.6779819377475282	0.6097576224609152	-0.31001207186959506	-0.4315359869293363	1.0578259717791358	-0.5440744468138486	1.0363663536144179	0.7533555581329539	-0.6101634427473159	0.3349489095481378	-0.25902994726277745	0.8841723114301613	1.0079732748199477	0.5337901196597673	0.5634803886206456	1.3058855306717447	0.988373096805482	1.0597361989319078	0.5070107027935288	1.6722032373255153	0.1340267084568955	2.5639408154962684	0.08955329001281116	-1.4240041728200237
0.3592362096087706	-0.4117853571644511	0.12436367650069304	-1.2767955112452907	1.2854347758589262	0.19209067576654018	0.31232962028821726	0.7755568689566088	1.8624285019792524	0.4387978925081433	2.4981502993968556	0.870194709905171	0.3435132648305792	0.2099630510632285	1.336154724504338	1.4435525053735572	-0.9670819637032743	0.7850213522404456	-0.4316375294697081	0.9415828285012434	0.008484073813489534	-0.18435577963751462	1.0477827927102867	-1.1244522451045895	1.4005185653529812	0.9406539599712798	0.3338932935958355	0.8257954771631809	-0.6975320350743281	-0.05055894568257737	0.7672239264753019	-1.0295916450611384	1.741533150514369	1.4649147762656387	-0.5489284595274233	0.08109249152338743	-0.7201654733432628	0.9879478439233319	0.7466302374301782	0.9741570182125817	0.7109886439815031	0.618117460626724	1.2913998407066127	1.5700554842741286	-0.23186244313549106	1.5878356246428578	-0.2866165087564496	1.5012003312510112	0.4021422044023634	-1.615053938702595
0.21205875330462742	-0.28021144788793917	0.25927140693780304	-2.062753341709994	0.7814673457554538	0.7475152395080152	-0.058255230452077984	0.3192298356592512	0.364277219682657	0.34527852654585395	1.2661472010370878	2.1590646939139764	0.21097809886249252	-0.4057662666945099	0.8547386025661022	1.1094916130500079	-1.1842331199811265	0.20886092297354833	-0.0950131222006144	1.3612314684323354	0.7136344719696854	-0.65102174450213	0.9480468056083317	-1.2297753970643779	1.2250074164308835	1.4816028765517573	0.013667596923476194	0.4565220343565809	-1.000228836821997	0.3616076262691202	0.18783176377720184	-0.5244860715611525	1.5511713725636458	1.8321469096711902	-0.364202703929398	0.0589428606005554	-0.8651564047079604	0.38830094560264516	0.06693331481533601	0.7162446827842368	0.4166245604368245	-0.5798610579436267	0.7746223054096915	1.0149434965156874	-0.6833643269962485	0.28300717714267426	-0.8369609603602751	-0.5560924440061414	0.29271600393636343	-1.3964634187419804
0.5486101445857495	0.2135504252682675	-0.46322969084997456	-1.1894593798479802	0.43111452978592996	0.8348800376456728	0.727029542234942	0.16185576756403436	-0.8981951696055902	0.6439065797939978	-0.5409209724409035	1.907584895901743	0.5136142615780543	-0.32954703417107545	0.10129877357751313	0.6948303808475439	-0.6891281249328202	0.09171244584118478	-0.0865417723310558	1.4256289597874585	0.822791163667606	-0.03784779144970372	0.44672472847624944	-0.4461913192086799	1.0011380279865438	1.492462104246372	0.12205867060613122	0.11758980508893606	-0.8410596113092478	0.9277748221802598	0.03890155260196726	0.831134388586764	0.6321954397475833	1.9797816842069613	-0.04011132954720455	0.6576968031373919	-0.5890060297478206	-0.02360294254036539	-0.27549463946332853	0.023281427313677393	0.19593671834238333	-1.137526215375654	-0.03813501204588414	0.2080503418426187	-0.44017366663558527	-0.7381428499298499	-0.7115584726865364	-1.6719826566343552	0.1608100540935614	-0.7532718307499174
0.9123347912388524	1.1650208293657287	-1.417835631818102	0.48126464939396024	0.4898537571549091	0.9594312209244455	1.6655259931222075	0.6566359983862071	-0.5433519510793715	0.6721203424117005	-1.2915691264592353	0.8098769872733518	0.933947626324696	0.5687234718407225	-0.12966540816206945	0.33321259885571247	0.2769348098232344	0.7822337608895389	-0.20961511502906158	1.181479639222811	0.5699491779700016	1.0090543859786383	0.36022306082673833	0.6462868580337415	0.9393284995948835	1.382514479346652	0.6366222572347178	0.262839301007116	-0.30321321839389803	1.5598996762300494	0.5060275650495624	2.115460015993561	-0.2242835716895831	1.937500481013568	0.38435724390626186	1.544563544538522	0.003993006003050755	0.27137370094200663	0.023936788573453934	-0.36849786614784913	0.4183162843570573	-0.570615343150775	-0.39389265048766703	0.09952806684706146	0.2032306302433439	-0.3486443289958814	0.2722764797197873	-1.056764211266935	0.40481633220087854	0.0435022660126057
0.8564192970949757	1.8766006478567308	-1.7490872487163904	1.3462004827951746	0.6949495705840881	1.2573461556853496	1.6315884093357151	1.2891013022061557	0.8658927340267383	0.13516259113037402	-0.7834341046423364	0.1170034547367156	0.9342917531180093	1.5091273099903435	0.2303744653595372	0.016919173168416186	0.9035613508057599	1.542914938797758	-0.18537535754790452	0.785031320695793	0.3973060676792651	1.4182050815895109	0.8361119661181058	1.1771383260257604	0.9270173335728211	1.4270754656849538	1.128194895792399	0.7154370249163197	0.15707266156698363	1.8140054993532626	1.0466770622095312	2.4204641592033167	-0.45447215387786943	1.5492029030666474	0.6875327618524052	1.8668984586477537	0.5173995308092574	0.8782307820160328	0.4736074741468653	-0.17210386187168022	0.8307880608719734	0.39614809152566166	-0.1828216421615354	0.628159426493844	0.5703878771312701	0.8979164547026661	1.298053640125006	0.16641479524932304	0.7866507724042918	0.4720039333267934
0.4839810307016163	1.5855855119684854	-1.2894854919803977	0.8004590942632529	0.6638852068988849	1.321048081596185	0.5975678980232373	1.2829432464529127	1.6147166594913813	-0.5085548141513289	-0.14886805322464083	0.17528516871922822	0.4188212215677325	1.5095617117037665	0.5534671242050733	-0.2847652572605438	0.6877573937259125	1.4120340020621087	0.007674531790222487	0.35222390778073115	0.33530743337383306	0.8419554559833136	1.184179182595159	0.8306992678197547	0.6784495742018134	1.3910318213275834	1.1700506405581106	0.9271424018171245	0.22942069009685284	1.3397771611943985	1.032871748551219	1.605347325176253	-0.23346384188804176	0.7893825480201749	0.6536306848730205	1.1708357774632645	0.5393318011006164	1.0391646362862246	0.43163049622933297	0.18188390120774567	0.8725852705535487	0.7078221067936582	0.05457699217218763	0.9030856536372125	0.34604470899305884	1.4654001990732475	1.3796699388365474	0.44975312926509137	0.6935320194777352	0.25113726017663396
[truncated: 72 more columns]
