# Supplementary material for: Diagnosis of autism spectrum disorder based on functional brain networks and machine learning
Source: Sci Rep. 2023 May 18;13:8072. doi: 10.1038/s41598-023-34650-6 (PMC10195805; doi:10.1038/s41598-023-34650-6)
Supplement: Supplementary file 1 — Supplementary Information. [file 41598_2023_34650_MOESM1_ESM.zip › matrices-bold-time-series/ASD/ASD136.csv]

0.6539070686644506	-0.2862905562952857	-0.1250004094205531	0.45525765156362896	0.3786264374026348	0.35251545044564536	0.7844140596498286	0.057662729828032305	-0.14417488417452753	0.7481013362396512	-0.6410893219692493	0.18208084454939139	-0.05630172807564615	-0.5148756764415932	-0.3799903406681968	-0.7238291205708798	0.34729048943245816	0.46826294726568773	-0.4808648638374183	0.5770316981020278	-0.12297542484247653	0.33717256973750936	-0.33475730340879295	0.006908498790279411	0.19912424822299832	0.6588027631024529	0.21985040497835281	0.22206041910746316	-0.5892721666938827	-0.36273889839459567	0.023851060483379198	0.7101011751428941	0.5923771363120288	0.42286774005988037	0.29842311123514154	-0.6769362619447233	-0.560617818885574	0.3305788354754196	-0.19065021554138947	-0.2962924113687717	-0.37476372127546004	-0.676546014037736	-0.6457788089928792	-0.14672772332710807	0.7391623689055961	0.1419837984105522	0.1933985060698539	0.6662319629924505	-0.22109855991886052	-0.011006885904296956
0.9868382220509477	0.5265610603205829	-0.3244238186545293	0.9189758918089777	0.8226866937787578	1.00670886707312	0.6692141597099941	0.6149679950891921	0.36080156804228847	1.7900951632022708	-1.3050472551708945	0.49569653581265405	0.18622420939817402	-0.483876056294379	-0.36973357861671746	-0.12713890609178655	0.2827540130522972	0.2685847363923562	0.3305636708069813	1.0000823907401537	0.05341531744338396	0.8033226685373606	0.3253352790232263	-0.29268038502679183	0.49238515323075116	0.8927258405779647	0.3097643938790553	1.732320763872445	0.013358094581269093	-0.2083977631865482	-0.008977452671820596	0.7763421776530707	0.9001775148082807	0.613364622957551	0.6927703430522295	-0.4339206564508652	-0.5832676920367522	0.5639136638340707	0.4135004273626461	-0.0362450881433977	-0.9479970757342291	-1.0709107490827825	-0.32807011918168894	-0.19175004663779283	1.563813010199766	-0.0996374141210254	0.22704705759171606	0.6852676204341577	0.030521729694483312	0.27670131124773895
1.0530441153526915	1.2291007679805033	-0.28308410781579385	0.8763089837491518	0.747426525345081	1.231437500596578	0.41962870802537505	1.1965367909699716	0.7184384837175101	1.9850240590447328	-1.113872655219	0.6308966169868454	0.5074766161826031	-0.5777949940716516	0.15803619699903965	0.6662159021739232	0.5365244213282824	-0.007124172054543657	1.0353479511150916	0.9567219167896742	0.14832798030125693	0.6653251473869249	0.8122639612924295	-0.40191986571400723	0.7908131476897573	0.7535042098593617	0.6479022044863082	2.753094901426028	0.9329931822995735	0.3921762182519427	0.015898012203096085	0.3344193857651348	0.8061478773422672	0.6894870556001746	0.8130007321227232	0.13515758980258563	-0.16619223702213357	0.6839610928947727	0.9852793117488879	0.3501374320619776	-1.1181475084208905	-0.7953062876798243	0.3570215863201509	0.05395095429442961	1.503618238217239	-0.5899453560810141	0.4208226481067664	0.6239548680247585	0.3736754319729187	0.6935358882277238
0.839920896458253	0.851084168335649	0.0013638067813730704	0.19764810502344052	0.15175048651029768	0.8167748703702263	0.2333369915835491	1.2100326800181571	0.6023099917053124	0.9476116398692032	-0.12767584104849788	0.3145212902834201	0.5196220720329745	-0.7338192306328323	0.799077710170138	1.059449641836706	1.0558902355536595	0.05740001336263718	0.9713805093374708	0.4571892750903188	0.08976190254373909	-0.00908582820678004	0.3328188063607184	-0.09399929657755136	0.4927582413218641	0.3163211724517266	1.072535917208904	2.0711560678342593	1.4075395677391696	0.7253387964629757	0.08828084104642038	-0.12786964384566102	0.5659686575767116	0.6531792234994398	0.549560435645797	0.31908609463447435	0.5126190657790903	0.7417068577227116	1.1138699503318739	0.5999040327493204	-0.5992192023348302	-0.2613752111148737	0.8582424525525286	0.3402548110806402	0.3310775023984609	-0.8405042891826267	0.8110465082559647	0.7826973296779414	0.4606142825596267	0.78609986793566
0.5642986764507406	-0.5004002744221632	0.2288394717411281	-0.5173975939723232	-0.41879374493028776	0.08008114803987391	0.20140924845002287	0.5217448696781558	0.14508215311819245	-0.6162833396379997	0.9524850738262155	-0.4388852510387643	0.19195582186162663	-0.6934826337975328	1.0275514170352489	0.9033284207227693	1.3786396416443518	0.40750767994115766	0.2639377916548549	-0.12535442669980468	0.011165356632499639	-0.5632702980768565	-0.8266782281223836	0.5481254012648976	-0.5610361937449511	-0.21555866905124035	1.167249788576959	-0.03344844320254272	1.1158654367462701	0.3901418362382105	0.0965407942180042	-0.05547463034320012	0.45383003784986437	0.4861594368398688	0.044216024236076866	-0.1034383003423388	1.0052597984486833	0.7726264360825653	0.8708534756447318	0.6305654643530912	0.19264807357769118	-0.012578104109142434	0.8490268535564603	0.3644007588106613	-0.9766003911017256	-0.5897012253409809	1.0956720174583483	1.157521871438061	0.14584973346808383	0.3823729218575229
0.43398224665862384	-1.5927931599607517	0.06714808232062953	-0.46583603103127014	-0.40426069584969415	-0.4667819044182651	0.3432206370900031	-0.34760183197494154	-0.16540509991212504	-1.5285831478990641	1.3914593394023325	-1.2121721860444674	-0.04511358253481973	-0.39027940189836435	0.7915851365453409	0.563906369146737	1.1239164645692088	0.5826259502582061	-0.3429191073299333	-0.3738854201764782	0.11546891359532346	-0.46255718960347103	-1.4553216144993577	1.1221204206885365	-1.6455229442365733	-0.5591374974223386	0.7390993826606976	-1.8872532389643326	0.5544630647342327	-0.27118811576786755	0.03563137036726728	0.4579954471383642	0.4732151439696672	0.16296537193112162	-0.48205340975681465	-0.4864442887179199	0.9985752088905924	0.7807127618623663	0.6770338735990875	0.6062619799550445	0.559552636735628	-0.08861026389196525	0.5846669010545988	0.15353236184060773	-1.199919868483845	-0.11589776540904803	0.9923990873989291	1.400559915681146	-0.3318824587177571	-0.053230669874361744
0.39561457379712983	-1.3901122751501644	-0.47164349034312975	0.4887879837204002	0.17900968154005895	-0.5509486289645479	0.6234013020559633	-0.7136468770705554	-0.016889770793413913	-1.2467797577601738	0.9573434407057981	-1.4507063203928277	0.20738303252748858	-0.09328039177595554	0.5638945081254918	0.40241177691190194	0.45308721521503026	0.31659995184964035	-0.32094782338197764	-0.16630952691352757	0.4228210138417596	0.14228928977065528	-0.7989887436563117	1.2129078972058585	-1.7278918484932784	-0.4498993742986646	0.09239716447564228	-2.0629563957788095	0.42657888646043957	-0.6260510694048864	0.11456724534028277	0.7389937973806708	0.4647796226804001	-0.18583717043220604	-0.8684068267852828	-0.06594731303105353	0.6052644610256155	0.7893092658294404	0.7103046149326668	0.642044287502208	0.26166981861236294	-0.07598973246291736	0.5258282436714455	-0.007870317648634675	-0.23826007921021466	0.13065200802214286	0.6431558672032253	1.1889322714246027	-0.5555430507702903	0.08693135477926424
0.17777201144788948	-0.18517913364176747	-0.9758430879475866	1.5677351337553405	0.7628473594805613	-0.2586447772436371	0.8710824045942519	-0.3822605445764305	0.32161743632102735	-0.2990954261103822	-0.033911306980719286	-0.9196051100676652	0.78489865668436	-0.07876117297785097	0.7809052509530825	0.3626371097143424	-0.1074758533760282	-0.11760906818792968	0.12305974547624728	0.2565048262622853	0.7114589490091486	0.6635889544948468	0.4786195981150363	0.761685774911198	-0.5758524837087032	0.14521818208772933	-0.26552123774822434	-0.7664756362518941	0.7623448152158251	-0.4230700730586909	0.5043610651135881	0.3480809169807101	0.37876231543266997	-0.22434255736095937	-1.0044299768171452	1.0007169416134298	0.2215751619720706	0.81322898440508	0.6445071412319024	0.5792770970763359	-0.2528569672780684	0.21844141714662524	0.713080102521755	0.007851868171955224	0.7571997446104801	0.10137249211304493	0.47787015250858883	0.5673912538492603	-0.30887395958054414	0.7390004511202903
-0.38898940423759715	0.8140808118711244	-0.9954968991542149	1.7892572536986702	0.8448514509281024	0.1415939635789478	0.7885552217794545	0.2082368139194763	0.23587911179765741	0.34782748615511533	-1.0326001523209543	0.07336755515128503	1.0592942744266396	-0.2557958113731202	1.307610223600056	0.16750766282674817	-0.30471530695550125	-0.274448388479412	0.3764810670661407	0.5161288025808201	0.7455819009469974	0.7763439683813566	1.0113374860373163	0.12990627673931823	0.8572999064875181	0.8642768975922832	-0.17589396326107676	0.5452386211286571	0.8662891931854645	0.11513955004647426	0.9783037961395749	-0.3794685125038082	0.3050002051060382	0.29577050692075774	-0.8150632947152286	1.6260071012564103	0.11395106697119088	0.7494497394865475	0.10642889771812172	0.1943367466578777	-0.36721318355796945	0.37675490834428504	0.708778322221248	0.0005037634311071094	0.6985019103978823	0.15519398470576823	0.640329863526523	-0.12033863698707083	0.24144339041276455	1.1203071391702901
-1.1201323042629794	0.887673228171684	-0.4522365467911617	0.9192053446384695	0.48257720678618593	0.3960650358854517	0.20644664340609262	0.4562446503235137	-0.5114322671501892	0.23676176169439916	-1.5634611620617747	0.9216073263454848	0.6122132139324904	-0.2646925485893395	1.528510773348777	-0.19468325332648115	-0.4467576308060679	-0.11627976162990873	0.12474313836202407	0.4077179250287781	0.530618430127557	0.6772711680344852	0.33138546780144784	-0.22885060201866742	1.3271041727678494	1.1150487343332336	-0.00231655178947573	0.7856450637671305	0.19293559562726387	0.6951635224759842	0.9858144276684371	-0.7576363049740601	0.2701345572409628	1.1341081448073822	-0.3645121735615251	0.9681560598780887	0.19052565683064016	0.37942743178438215	-0.7195290295118172	-0.4067102717010038	0.03794418974263011	-0.12537143802856648	0.19976689939818978	-0.2308126798435547	-0.21319447413829165	0.4755107951124245	0.7248261217204403	-0.5873273118428557	0.7030858817738344	0.6564512371364188
-1.5743697543807502	0.4634877864348119	0.3112392281774799	-0.3376764179821669	0.10683719594217689	0.35149966600361193	-0.6285388483084362	0.1615626464960837	-1.3583071907759328	-0.29681310334742655	-1.3881880560398323	1.2058076943643994	-0.29104974942326084	0.054373353574371064	0.962792916890991	-0.38374062011705223	-0.9278864683761736	-0.019132348673412607	-0.38302534939847854	0.05887040240222558	0.2869849463745699	0.6475572582481365	-0.5921725921039869	-0.17519394681490982	0.563517266090311	0.5613357769643058	-0.21185203632783822	0.21789761858734216	-0.9116165707549353	1.1689950003488112	0.24147215958072415	-0.5918914114239732	0.1765255499221399	1.5874012128250412	0.06320602261652895	-0.5289791960789576	0.17270100224802273	-0.41069173038297	-1.1617590458401978	-0.7653569591193928	0.5030592285429377	-1.0773460044127794	-0.5090903533205793	-0.5094448460558075	-0.8084901538623286	0.7106177094759093	0.25016685171920594	-0.8045922822524852	0.7711779802693753	-0.21562659655758337
-1.413518935334811	0.3359514709087182	0.8391798298705035	-1.065212186618415	-0.06751526520655768	0.005459782864013349	-1.1399679364215758	-0.3515567534486021	-1.4073711804767828	-0.6500709417989503	-0.6052206860954019	0.9607606922510237	-0.9969646475923546	0.4387044988804473	-0.24725668214010904	-0.1635862952621605	-1.5777629610373933	-0.1995134399483195	-0.7016552695910516	-0.17679207384476348	0.17089596520076125	0.5923941591284649	-0.5623404807186745	0.030478465199195656	-0.4965616533341106	-0.5017607906791343	-0.8222671691431599	-0.18498535146744519	-1.5342990253999809	1.333420521725554	-0.8208150315450898	-0.36029692951401	0.019690529285922884	1.0972371133307346	0.1325117167239463	-1.5057136612855622	-0.0801088505741313	-1.400083380306602	-0.7984588405747696	-0.5290181802852802	0.533771905638113	-1.5018151930357684	-0.7735970204150567	-0.4218336397535142	-0.4073168646098747	0.4054847635355767	-0.6662193259817009	-0.8622850175586392	0.41839426977665894	-0.4613676922601441
-0.6922885369269998	0.5894576183854996	0.8810185092783368	-0.9613981900696957	-0.26690975456772165	-0.4505579493041647	-0.9255121514330691	-0.5961158236058287	-0.4052767492386515	-0.5855432615577542	0.3240694600640137	0.5093114691689754	-1.1807854212348543	0.5393532841268314	-1.4453733920788572	0.1949310616937395	-1.726478713733556	-0.3727995156997821	-0.6685060862077358	-0.02532630564800791	0.09147153524773559	0.21207354754454022	0.3726880149630354	0.03221396524219559	-0.7701665424274693	-1.3209283203628437	-1.3258131835281513	-0.027846580775536704	-1.2231044969402574	0.8256586624235013	-1.3783467967048928	-0.5275403060709188	0.030237529508044998	-0.1288703921328039	-0.20116541206947552	-1.1260667409742906	-0.4611465334776341	-2.1122967657069514	0.020699793629453307	0.1367020018533947	0.12454526206255076	-0.6947986115521985	-0.36189843702088137	0.12218867926706044	0.3722007002163894	-0.2888396624251853	-1.3194224845529758	-0.7656554250817779	-0.145675795526987	0.2994807210467134
0.15258691898265167	0.634184516211128	0.47234813085470495	-0.4313578818255972	-0.7299145136515265	-0.7120915969700905	-0.17638643722163552	-0.37343064366989515	0.8246763238736875	-0.32122920819238754	0.7885210218178335	0.11200844182274526	-1.1210149862285472	0.3843395155481599	-2.0047125115909488	0.1335000994982559	-1.004961390938863	-0.1659911472375507	-0.4717619177647247	0.42717784512477197	-0.13128711890601966	-0.45245137465234	1.0151082657101584	-0.24937570237012843	-0.1617916798009456	-1.3066379847489633	-1.1771534769038827	0.1569472184373247	-0.4841268531321036	-0.48149665436753675	-1.0780776726246837	-0.9153383308942659	0.410387710696729	-1.21412872002608	-0.5619044260997277	0.038753787272287774	-0.7734991701247653	-2.2031880072490013	0.5307014096974892	0.6862829152324806	-0.30103093470454984	0.8045277744379346	0.23468481585033893	0.6249012079939864	0.42867239787148687	-0.6290739475144639	-1.1866974373031833	-0.48527029014817186	-0.641622698460044	1.2223467093295104
0.5796176403626582	0.19180309957277933	-0.15106562018582936	-0.011759801773732145	-1.1947278563723307	-0.5991117794806493	0.490217406774158	0.08196597963276442	1.0957448826121847	-0.14100111928002465	0.47716015706097753	-0.16681851767540537	-1.2135693501469713	0.34172165142419764	-1.7667301379148896	-0.5482162430969466	0.09012600848563258	0.247827581636882	-0.3473632224956195	0.7396752670745074	-0.45231062869634264	-0.9035183507700089	0.5627158488138916	-0.5469899302130962	0.5017085852111718	-0.5047891234727876	-0.33933112962686646	-0.230219835507856	-0.14979539638480843	-2.0170759455849967	-0.4261550838381675	-0.955041230027375	0.9307114494375128	-1.4297456174345213	-0.4760609246421019	0.6981163638638127	-0.898965331362632	-1.7603425888361264	0.38219117280427045	0.7249396666975046	-0.3964625192343506	1.594900043026012	0.335854093716476	0.47113956050948363	-0.4019733723663249	-0.15562099249411546	-0.5393418381942	-0.16738132873129552	-0.8579569212470911	1.1463143069312076
0.2967729006955248	-0.1903641992319624	-0.650107730282617	0.11862167973747952	-1.0365084937641167	-0.2346767557722284	0.6402822580608766	0.33421568229996823	0.07155968269593471	-0.05816767654029809	-0.3012362418197499	-0.3013660900656754	-1.365464415399688	0.6020467126498253	-1.0396104261108527	-1.3705542309736833	0.6383368129148691	0.2237026246540105	-0.3165648668542832	0.4752478001780125	-0.5497037592029866	-0.7320074027842269	-0.343730081901309	-0.5297372591576887	0.555588461090474	0.5321264676194313	0.6524053714274981	-0.9917777902895307	-0.39291823815953675	-2.742993083943635	-0.1752956246868109	-0.47096944335887075	0.9926831595603305	-0.896887735562034	0.12956054770974965	0.29838113837407015	-0.8028050902958471	-1.168214790768732	-0.036416494488673165	0.3262691496625407	-0.22841568477520244	0.9113403392043102	-0.16013889109822324	-0.3282957838872532	-1.0679285851594287	0.6161681849630589	-0.11875725144430277	-0.12641771817663616	-0.7045611513215974	-0.030804249963810943
-0.5096554341450741	0.17453494346113263	-0.7062827548046721	0.06751015272056467	-0.0019654777032936917	0.06998158120827948	0.39168754367028663	0.12214796720486226	-1.317083778181668	0.13700124914749495	-0.8259902884960414	-0.17245105395969204	-1.0774809235737575	0.8597387652200299	-0.27500089809250905	-1.5880772935377718	0.2913481218149273	-0.5265003645250446	-0.21978079201360007	-0.3553458408625378	-0.17091342180771169	-0.13672209490861922	-0.41402673633732534	-0.14764736649606425	0.228983199348818	1.271925404495494	1.1454222100368707	-1.3304465802097059	-0.5868274152841835	-2.0661904154870983	-0.40311710655042876	0.04772061023814675	0.25655134557257536	-0.4062226079524559	0.7987646552172607	-0.42810733861035727	-0.48088861748444045	-0.6904750523794331	-0.14322158164928586	-0.15628448664034916	-0.08981103988377145	-0.44154294689846535	-0.6731606661011553	-1.0091824615239193	-0.5147669103296819	0.6629485164524093	-0.2581921523654039	-0.511433268149424	-0.22794664259059833	-1.179857113251769
-1.2389957918077097	1.144805005012238	-0.24037368201775242	-0.10228177256295345	1.3101022666198188	0.13588822866851238	0.13773453503408273	-0.425481625922595	-1.7737284262453978	0.5875868938587644	-0.6015260521545911	0.27286839215414666	-0.15774320561362648	0.6606685891370688	0.2379245320067972	-0.9276315588215351	-0.3588267536480478	-1.3785726233282516	0.05486033566306578	-1.2001083187542698	0.4926668547450666	0.28001974034972393	0.6219626432261182	0.29730147331656936	0.16530123282014333	1.5389018869901059	0.8992250814324777	-0.7781250840936533	-0.1699039165268084	-0.4811617683757693	-0.43434084716618676	0.03891816613802383	-0.8584169616027417	-0.5507682948275379	0.9724639534265945	-0.40261295871811537	-0.006996974842284579	-0.2661668147050964	0.11323390286018852	-0.46578866497552146	-0.08120937989565609	-0.9218871377321066	-0.6185648486757072	-0.7969709412582906	1.047731854484634	-0.336074494386815	-0.544918194061043	-1.0294966998923722	0.37484875133045964	-1.2380084819427903
-1.2806084334175116	1.800546590665241	0.4265537347721607	-0.42135132164177913	1.8785723575466255	0.0841004376640688	0.009814746403937995	-0.894055907917866	-0.9429682407997174	1.1647044526693056	0.18117160574615843	0.7593702512954845	0.8361183905939056	0.02852021854980164	0.45392055229793266	0.1242647312519617	-0.49330368188637025	-1.3467764839184495	0.394908295373404	-1.3919114016600984	0.8893077068614713	0.20344364653423208	1.5637870106960596	0.4226264857402357	0.4313102750522062	1.3927913787191766	0.23240103757421204	0.29775420125954316	0.5617430693967151	0.841295490532578	0.23831671641476213	-0.45125554012082464	-1.4934264071764223	-1.1258199976468501	0.5442547058751745	0.524819822783069	0.3955819783648158	0.24777777750356828	0.216894703938271	-0.568016180822839	0.0005787251878168979	-0.01068269564810022	-0.07715306953759972	0.23621649600622208	2.295477079091877	-1.4784730359923521	-0.43426520204305047	-1.1444094862612662	0.788950070222707	-0.4462390778505958
-0.5294438235870912	1.4659174809491688	0.7486282934845596	-0.7675407858727125	1.2303796075101823	0.158954417038883	-0.22539301415311191	-0.9212165667666637	0.2740235405181379	1.5093887342323937	0.8435041717632484	0.7664310233364947	1.0652285390379703	-0.4293807095027602	0.4637639957751353	0.7787282375911282	-0.0036334217008929456	-0.22783368774812635	0.4940319375934759	-0.7494670543627364	0.6562489843630883	-0.09256489657042079	1.1251017685192715	0.13120305077958688	0.3563575464521186	0.8691794942341518	-0.291796872787557	1.1142853589349262	0.7325153674443858	1.1376582622324236	1.1688730169627397	-0.8502874250996286	-1.2408837543085613	-1.421600309028352	-0.04111599786340912	1.4371032494235854	0.4599834865772523	0.7266348165982817	-0.259815980112658	-0.5191842798087759	0.34330780001382394	1.1438654563895836	0.30234293836912546	1.162110768820898	2.1472075172199827	-1.5356412284770047	0.0006533465930447188	-0.6272084886302064	0.729730449683515	-0.0288494322634488
0.4488621041860485	0.4154153513650209	0.44086251655867637	-0.8106014756109449	-0.08784821216200353	0.4313054334894773	-0.7224150114133383	-0.49679923728743375	0.7239482446552735	1.273179641410428	0.8807297752871344	0.04004062800566536	0.32193824024569484	-0.14674707156485034	0.35085974885443805	0.677949469490804	0.4616964328347451	1.0168742942880262	0.09548825089014809	0.22501752841093386	0.06372534270680862	-0.19734866068117343	-0.5013227236928773	-0.27230245161799915	-0.5445221895488747	-0.006889567185416143	-0.343031364723075	1.2028534004090297	-0.05940635190819393	0.6617609051141696	1.3611330266436834	-0.7376731795287128	-0.5960156354619847	-1.0211622675631102	-0.24416835684841676	1.4182075048456035	0.1335496762057752	0.815038528092499	-1.112318948613761	-0.37746174821144535	0.7950375443695158	1.0367971824881765	0.03872320935661735	1.1063320143099733	0.7859240245096712	-0.3193888961725735	0.17430866423231825	0.14137915552078126	0.1668586789190945	-0.6885389346656509
0.873237000914355	-0.5476327802928616	-0.1976110491270732	-0.3713168425603934	-1.0713020539848386	0.7352424190199394	-1.193359686156779	0.031309273889087504	0.20859034015746333	0.40947345966585297	0.399146993194365	-0.9948089185382708	-0.6824030858126229	0.7303473643167627	0.13684447107800504	0.18977221753949045	0.3396729137135728	1.199595455380567	-0.6995546470642408	0.7735570613594639	-0.20288927001047696	-0.1438152801249827	-1.8078705334507514	-0.34864696865925787	-1.7502980604865157	-1.0001267893859982	-0.07521720272129936	0.6472696508465621	-1.1627777448619732	0.23569784713645545	0.4538170650777929	-0.23133625279100758	-0.3963970178059348	-0.2035050570025378	0.04657669498422176	0.5121825478098728	-0.3188698336841768	0.3572384461486382	-1.6893556708894268	-0.2557686017301692	0.9709962338243868	-0.4049174247273985	-0.6407801974605142	0.13706608851207536	-0.6879395431371109	1.051854920861472	-0.19003881309600013	0.5051930894099853	-0.5626741914035801	-1.7289141328138422
0.4822187117225741	-0.9853960084277947	-0.5488928068915824	0.24591478308091794	-1.2487352380506844	0.8709856634860665	-1.166948456360389	0.2578874921268282	-0.4112777167110287	-0.6844166851714722	-0.08940034234001733	-1.5078230397847474	-1.0409944133966393	1.4134321058339119	-0.15702759850532852	0.007699272694895715	-0.1907722180952839	0.17221623100854022	-1.3483285300823031	0.539077673253006	0.20896275324871585	-0.34045697037812206	-1.691528728617019	0.04695575617422886	-2.147529552363795	-1.6623589522805557	0.039086901801587484	-0.20302549258059768	-1.4905566605263658	0.33904508081103263	-0.7634416481067312	0.3158522258618197	-0.8683438834855637	0.4217699170103668	0.4543344767249269	-0.48891732576054453	-0.5580667550837095	-0.3090601492425264	-1.5499474933139048	-0.30090696699671104	0.6909114452626902	-1.681782992509158	-1.035970810786693	-0.8107852911616988	-1.4171189777841138	1.321901080741258	-0.6274789942418914	0.19022752662768966	-0.9322345778806158	-1.8605996541660776
-0.19662625961154837	-1.0579013165109197	-0.3259574923136874	0.4894571554125528	-1.0305702170529314	0.776609283478455	-0.583642175964755	0.061766600983139526	-0.25350934085460824	-1.3616104451723547	-0.2229806886472346	-1.0834802660102427	-0.5858898866393061	1.2456275429784307	-0.4140554160936891	0.45948085557187046	-0.5075065744813295	-1.0069798491396063	-1.2291834863460966	-0.17178887856412514	0.8234842923567347	-0.955291643874884	-0.6793746352185527	0.5876076747877663	-1.2794906072875554	-1.6939623603691085	-0.3415061639886454	-1.0126352159620222	-0.674992351607171	0.7380903931150222	-1.2055697066468216	0.7635204854190576	-1.394555013638097	0.5529439319967157	0.5325556217129168	-1.0246489883063865	-0.5165148946838275	-0.6125482022357942	-0.8521256995870288	-0.5025343044647168	0.21855638626794963	-1.4484394036935884	-0.7060666717589881	-0.8958623778062927	-1.4482521307826817	0.39130613817741283	-0.5010347291125387	-0.4120820447642916	-0.6345783984781932	-0.7218242030937106
-0.39525215608856284	-0.9957239746989113	0.10059689674679591	0.20311751334538172	-1.080695193986414	0.4705991703706551	0.05512290300796084	-0.31814469471392853	0.6216099042033796	-1.2200462086190451	-0.06919928107269169	-0.2187435907185701	0.02919563307508612	0.35752813020201263	-0.42873624981356584	1.1732566195144547	-0.33195498961230213	-1.1946508358491814	-0.25661920124546134	-0.7300361152508654	0.7160358479493849	-1.5860727476729963	-0.2160585221711633	0.7650394753072349	0.06695985639941444	-1.2666146977805595	-1.0662366258203735	-1.4838793536330521	0.5229360880239677	0.9143782909575402	-0.7297498240701459	1.1467601503882823	-1.2660437491593246	0.4088582441814137	0.20119559896037914	-1.2676456995145284	-0.41969368066405593	-0.31825372588317535	-0.12769331142108706	-0.6044783207020179	-0.011777407275444412	-0.07975038660340812	0.08359746976556454	-0.20158965553051272	-1.3559034070770646	-0.6794386130750086	0.14541421991644207	-0.643738774947037	0.11389815918244502	0.6899920769994988
0.072939736425733	-0.7346880794504941	0.11059797193523058	-0.11198859923176428	-1.4807313726387845	-0.07192703668777303	0.23514367485849771	-0.5214023994912665	1.3636835353862837	-0.5063391172846167	0.10402130195010621	0.1520576644690069	0.1599533845289599	-0.4725654746349524	-0.07225268198952452	1.4096395135799544	0.020388612643547327	-0.3112483975301031	0.868070644027612	-0.7423334336113449	-0.5147136197064387	-1.6726092249816005	-0.8945186597000215	0.39715960899003605	0.6940559745830479	-0.8624093271545057	-1.5618699987286333	-1.3876145143263108	1.001496896270012	0.6627195492338636	-0.24100306491767046	1.340378571098805	-0.503354080925134	0.3942805048303723	-0.21811864244861426	-1.6284638621396375	-0.43192000414102927	0.23978041361662958	0.21890145668066144	-0.3675249677069292	0.11683283327266618	0.804229057539407	0.638288931753938	0.41545844574800583	-1.4803751675322496	-0.8643180786943546	0.5894757243261063	-0.24061172488227134	0.7028619244726929	1.1482048538613612
0.6374965653705387	-0.24312605506498136	-0.43242514015402966	0.14756142977405554	-1.6523210364377523	-0.8562736028074508	0.015651729078971853	-0.37234091741225117	1.3225098027687026	0.02799318739841179	0.19589154845888365	-0.31323265976694725	-0.09087335951607929	-0.574170275710777	0.5187265931407569	0.7663119097219293	0.163247352562241	0.7102467287978934	1.2035303630180285	-0.29160929483884207	-2.1756871846769115	-1.1300712332050877	-1.7449935303497268	-0.1744978848158199	0.29729900284560157	-0.7662044834068387	-1.3274058610197086	-0.7818104919690966	0.44283985035029894	0.2072028736532854	-0.5119242548200179	1.0812544102672097	0.2216646055828154	0.6736090864691308	-0.3427627415840127	-2.022120091112991	-0.37555963010577403	0.539278387123322	0.17164513781972005	0.07174515977453141	0.27875365890270204	0.3013458216455388	0.5172868584173329	0.2591310910296617	-1.6544854147525234	-0.16835504839812643	0.3354359659958777	0.4273896474672604	0.6461139234782082	0.5211270151189507
0.6665785219590573	0.07086676943995812	-0.929593036039109	0.8819210912540363	-1.086717445373145	-1.6823344331423606	-0.10119982712182544	0.023106204715873716	0.703291210815558	-0.1987434202237856	0.31555816762606514	-0.9214116110774646	-0.09212161940332339	0.01502330424554805	0.9626903648311276	-0.3889648278275107	0.14955179464774437	0.9954309963025221	0.5150167885936292	0.2712973520161894	-2.9868407422720678	-0.40149610801146635	-1.4014834629323365	-0.4505717909373077	-0.28185152162654104	-0.8082008778184425	-0.42870889368255777	-0.11544108511970894	-0.41313743102432265	-0.13344044619424877	-1.1622601785495825	0.42213557952634195	0.4047119250179809	1.0653391087892203	-0.07539806204351023	-1.8797515338369724	0.0746497023788752	0.425841488427076	-0.010855350724487959	0.27180662562221314	0.10870068590014949	-0.6804871858684314	-0.06444010180814534	-0.49411070714964583	-1.5411814041601082	0.5896447595433004	-0.23505408721067078	0.7554675148266375	0.03296173658065218	-0.22533196429471794
0.22967798802772657	-0.3282896642759062	-0.581764784950168	1.2173046303614392	0.01298855206199616	-2.1569028548185027	0.12943084480808886	0.42495662974765275	0.21729291714759963	-1.0145507992729872	0.512594336234603	-0.6650784125038327	0.45111017758434196	0.6298629115277843	0.9205834352496228	-1.1870719645092913	0.279519374918847	0.5568687739937708	-0.38133933866639536	0.6668504228068187	-2.24519730991617	0.10454196531082852	0.2564271622171754	-0.33867795815874896	-0.1126999237366934	-0.6589241897063844	0.5035583803682461	0.11462291438338294	-0.577440911829563	-0.24606711285520966	-1.0819442872456584	-0.08669630596823094	0.22158711314744134	1.2334090594888036	0.35179149944304283	-0.8753470614203549	0.9163910267536366	0.2118413885708632	-0.05081151250070412	0.027318274414455918	-0.33354994210792116	-0.5308112055154353	-0.4795614779558143	-1.0240205831590012	-1.043459402913854	0.7634301941230257	-0.3423662193806293	0.506533235926606	-0.5340686412437274	-0.23729612553062326
0.007478620310239539	-1.3479984792194792	0.8079844900963689	0.3835784584526345	0.9396166253099365	-2.0088110909004517	0.3356352063201942	0.656438664052713	0.250791565350297	-1.629293792485894	0.6152932002494231	0.6265740141268136	1.0713225375253825	0.5719460947209882	0.39668269242794885	-1.023574603378703	0.5464159037350838	0.0539893592254961	-0.39159439679147995	0.8169786592265154	-0.49446890814896227	0.44147489791165173	1.9008371527600942	-0.2688649374717222	0.749052474929875	-0.28172553192422994	0.8259989427430685	-0.11162582247958075	0.19193130372433415	-0.21934230586659065	0.180045278618341	0.05393744220926639	0.14174912836001763	0.9247909107036202	0.6167703310087258	0.5683679605480672	1.6631489075976695	0.2420743297817977	0.1741981715899183	-0.2751799963377525	-0.5994499474573609	1.072508140599693	-0.3043439485260035	-0.7402409810786555	-0.361406271027174	0.43876243594522657	0.16295744769045045	0.013972628718714514	-0.48192357077160136	0.2925910693543962
0.43866625373425966	-2.135844650704167	2.528292044651561	-1.3618044838405117	1.2680827075695837	-1.3755900273883759	0.02463056072925684	0.672114791193792	0.5282575222623157	-1.3947703648632706	0.42817005770718497	1.995971088983949	1.081590931620338	-0.34312919301258565	-0.2699178711341422	-0.11676237729055276	0.5739596568333805	-0.05185602721339845	0.6810248172200125	0.7524485411552371	0.9813996918250203	0.8903609865722395	2.1859708442618917	-0.6675181664261883	1.41115009994773	0.04191118637867637	0.46475583073037147	-0.2831545574375771	1.2062541928174049	-0.1868513262641298	1.7410026020876066	0.6014666449436652	0.2336391758064093	0.12956416059280587	0.574897998833186	1.62261740945631	1.7653751908735171	0.4750556666405432	0.5727842277895878	-0.05085425281980425	-0.3734800608520922	2.670504025045257	0.2923639297428291	0.1361697158210574	0.22477998087779633	0.08094645032281936	0.5600680358811779	-0.18402654097355767	0.22266488912473592	0.49649689179803724
1.137027542441681	-1.9292416971986717	3.406423913865304	-2.7974479128003127	1.2553687226457881	-0.6861659410867381	-0.6583884580689292	0.5053317037323284	0.5424710225304746	-0.40910482086424294	0.036512334953789506	2.294579747643972	0.4259983324866195	-1.6765564896388705	-0.7268750971789545	0.6970751243361464	0.18689756401487484	0.09206631359816667	1.85109065839514	0.5115640718459337	1.31662435961594	1.4341161339787527	1.1448189633584573	-1.3569291441973694	1.2420162096247112	0.12074781710155075	-0.06888074837560053	0.059030136368897396	1.5615012435020406	-0.22822779956780712	2.2658713071324095	0.7121821937522366	0.12789158826163227	-0.8390688862410467	0.3304679775804416	1.8225659737229103	1.1646082287463588	0.5733693840236549	0.8834638149127372	0.7055770920953977	0.12196112854410351	2.618710274684851	0.7386080611664667	0.8422465061561855	0.558811697184444	-0.09315473905926015	0.17389538328719953	0.10874665424847367	1.0726276065235685	-0.0604526512485248
1.309983902459348	-0.9136663839687088	2.63036370125841	-2.779002301131853	1.3729837969928427	-0.2344320374943542	-0.9096770299120303	0.21689519470713425	0.13333933450311242	0.6479884657830614	-0.20931952950646468	1.3396798546415385	-0.2020548550336728	-2.684619157619384	-0.8836093244786856	0.7554925592422592	-0.1916519963389037	0.11047646138825741	1.95499383570256	0.14853982552119183	0.7060480808824348	1.6799226433014887	0.01871234880635381	-1.6187465715306595	0.5478293009400926	0.11877295895352062	-0.24959413659325216	0.7530546482821914	0.9627277180498374	-0.3233129462329166	1.3937641918319013	-0.07665925430148487	-0.31041005981455083	-1.4286138597528355	0.09909515655102738	1.3892994545564639	0.34548027584826024	0.3578245444173535	0.848793078628031	1.2385872076272157	0.3348445938954268	0.8981580059657043	0.6228733344256299	0.8322148480189989	0.6796638959552954	-0.22374223374636915	-0.6803451140328783	0.5558082448234036	1.4874670879890175	-0.8818683446822412
0.6941818885145057	0.001571884417559742	0.3695582353707269	-1.2150978838367519	1.5726568994793586	0.06168874744711876	-0.11916736020815223	-0.09747920778504574	-0.43259100497519676	1.208150179182342	-0.06590029280414819	0.03932757406574656	-0.13098119137219583	-2.80180811131872	-0.8395439474158659	0.17092137114926334	0.03673838888726071	-0.035093987410888976	0.8902635864335282	-0.23289606439702146	-0.024561331438714383	1.3456115558843755	-0.16692635903545597	-0.9454816928497382	0.09066144341039004	0.29903943284072554	-0.07498565413126063	1.1686414957567872	-0.10807160009479551	-0.3037045531085598	0.07518369465498027	-1.16181924512604	-0.5530602518920615	-1.1927619848336524	0.020547052519273985	0.8479554083710417	-0.16752885967967326	0.05274260538896561	0.45761348943291535	0.8173255588647956	0.0007528744778156166	-0.9193576531695692	0.08402714495332943	0.21733434628810477	0.7859089443817119	-0.415643897719496	-0.9553271129594025	0.6358683628856853	1.2621713030227395	-1.1457051029467922
-0.11616450578459252	0.2363525812920284	-2.1906613845385534	0.9374087230569779	1.2491688425864593	0.4328964050073594	1.371280976506803	-0.2988224553995001	-0.820346254406151	1.2504399494726894	0.30792613364434274	-0.5872212668472924	0.5340073476871607	-1.9906339849256225	-0.6148202213959302	-0.3535214231214485	0.8630836657910607	-0.002128181243247681	-0.28060430122084934	-0.5201290513225835	-0.32031792102526574	0.6659160343760484	0.3845406689046019	0.33030868758730747	0.1660049320134182	0.5968468051663333	0.022547067187116375	0.9258381745351097	-0.9005146062334759	0.0875837311755951	-0.5058933282695579	-1.402562825690089	0.07384564167779183	-0.2151593496165845	0.08400210981945887	0.502320449632325	-0.2798657686562402	0.03262925509875598	0.02750047041958007	-0.3488092286862406	-0.5249735206584889	-1.3930056496395964	-0.3393475984271194	-0.47509759470328394	1.0903158342450474	-0.4851137555685885	-0.09395423570147406	0.1951106872792865	0.6044794102580459	-0.6007459263712062
-0.33759513176712097	0.10818746974988039	-3.4929273444879705	2.514688606641457	0.03151412897401811	0.8637195977642429	2.5206361997835263	-0.26349988596511237	-0.8905542009953057	1.0827947623237797	0.5100597082698061	-0.36060776070073436	1.0488533134971674	-0.7472811696797215	-0.10449361730576175	-0.27305483925786905	1.5558868171368976	0.47864747361070004	-0.47422304578921926	-0.6590274694599705	-0.27290200920891144	0.17939048356920306	0.687817421391015	1.2848231279493596	0.39783732334489125	0.6433435441104304	-0.2296537054126723	0.31760664397082256	-0.9956608278380716	0.9201445906317711	-0.1382289370575007	-0.3455587001452255	1.4622937578299013	0.8351195749643435	0.18927782734096243	0.34074709802453407	-0.26076446771050615	0.3910030882764649	-0.037668707918528596	-1.1876828167568927	-0.6149322331726146	-0.5751209788928341	-0.23708724673383347	-0.8298851224301161	1.5950727569401892	-0.1842669089189085	1.243624530832838	-0.3483479111286258	-0.161478801054457	0.2639176236586172
0.1483938921880656	0.24752704541930248	-2.6647043535707597	2.9271833077656546	-1.5232964810824672	1.0471725421379934	2.5928100008663293	0.015299994516757781	-0.6233309947642551	0.8702642602919075	0.3494323280344695	0.11503795352312735	0.8805539788203159	0.2574255384591606	0.627922476818742	0.27898666294044006	1.4447044059902152	1.2438224240636937	0.30659331243126225	-0.6460490474866405	-0.21501889567856466	0.1566318480677932	0.21225584114915957	1.3185406841263034	0.3814411830939054	0.2727027013600612	-0.5520363695508458	-0.058803923852752675	-0.48977817286067404	1.79211944955624	0.3954727844131533	1.2434859767844089	2.5684860475460525	1.218414050453564	0.23731252576641185	0.2919948187338691	-0.31638099744227755	0.8410136210291296	0.360471442223063	-0.8515605948590749	-0.032748452149515835	0.403210316403965	0.29485436066274756	-0.7658843942708826	1.9917582568741148	0.4458218590612499	1.8477064190490888	-0.398790759398013	-0.847501386203481	0.8251191359913991
0.7490836955579273	0.6964039716834658	-0.2985468951142821	2.2776099609039786	-2.247883400663332	0.7693348052581248	1.7800205287081612	0.3799162057878126	0.018671581063531072	0.5307041830453367	0.06700187650877108	0.2609743905437621	0.27872701620311935	0.6571341137177144	1.1329896874223988	0.7009720051356831	0.6712497451163834	1.824392156560178	1.0953957135998171	-0.4668605632920626	-0.2041077870334478	0.36416446195356245	-0.5577841043596534	0.7398130078808677	0.22748421090064108	-0.14124075497011002	-0.3980775023450121	0.025947608696078036	0.23628596182900247	1.9515539273034819	0.34386005549601023	2.1306592700438065	2.379103771340433	0.7801304273435956	0.1535367613044301	0.3646537909399433	-0.37509604871467184	1.034403401803104	0.8790458935213322	0.3844562673915982	0.809128454828757	0.7537175692617666	0.7864023574313085	-0.35434022058821674	1.8908766688747711	1.0759588338404191	1.2611913528213055	0.1707691887793568	-1.3914873156359973	0.9062330698240907
0.8925917802383398	0.8953973732026623	1.8211348171779083	1.0147126543353	-1.472527450629004	0.2592691832410607	0.8023850872727956	0.5867360514569534	0.9867462842701181	0.04679634398283172	0.05417737930320254	0.05364307156777162	-0.052501955189312666	0.6053751944793494	0.8766011438229462	0.5577880766987748	-0.018099204252067583	1.8616795618654263	1.0713257125741857	-0.10388745267912099	-0.06213323227554164	0.4005294229986603	-0.7823667327686842	0.3635080937045956	0.30710543567663995	-0.019519150453464255	0.4104587035771762	0.28650897228941635	0.8248976904294901	0.9085046180665993	-0.20037654795515367	1.7633933000217892	0.9845252609296953	0.05455845437971383	-0.12544454765690236	0.5249461155641688	-0.30207699254154463	0.9023109442871624	1.035439097785424	1.4308922230531183	1.2686473770955828	0.676692673026722	0.8632723164436358	0.3602147507018695	1.230182934877723	1.4169000874413453	0.2223611396634621	0.8006443281420073	-1.716440877046711	0.7439211132252481
0.5947990102188573	0.5279007500478485	2.1016833562624493	-0.3577654749240388	0.2544296507677539	0.062141148532140575	0.06284453114728011	0.4851842454691735	1.9472353965613198	-0.32385035096005316	0.38901128848339483	-0.21782079776551258	0.24878846663090753	0.5409163907968861	-0.12807022851666502	-0.05763977423656993	-0.16362584396343421	1.3644228303532926	0.35498703248159613	0.3634406521337682	0.20088318488501855	0.14226299207101537	-0.25797538659924385	0.5886501704187959	0.638120028656028	0.76269651614334	1.4490682046142458	0.4146501555771252	1.0831911526667477	-0.9753156416280674	-0.5297343729142007	0.597630946782222	-0.46743914021655525	-0.32734073818967857	-0.6022784271536893	0.6194898728475798	-0.16795911278453352	0.647551182362038	0.6565971969410636	1.523919982254752	1.1018273377213912	0.6713188901792574	0.552861524166703	1.2473938153666169	0.39735672186475535	1.4433252328939443	-0.20413013194716062	0.7806038849907467	-1.6960537366094945	0.5735281825027346
0.2322869636772987	0.03391903494392814	0.5452570601693264	-1.3634578153140293	1.645414134967342	0.5415523196349661	-0.6138934379447798	0.17025168860085854	2.361866296331518	-0.28521921025026387	0.7259893674294304	-0.433867689633712	0.8494287674155601	0.7334691661592155	-1.0975961702555577	-0.7259802847383057	-0.04458063425277584	0.6187446254247838	-0.3043549061388044	0.7131216537183057	0.2835552563630738	-0.20971048958220506	0.42252089409567134	1.006096576367983	0.8156992637511237	1.6898348011544033	2.131172176397132	0.5044319752041959	0.981024548127179	-2.5751576027592677	-0.16021524285183655	-0.5293155337952885	-0.9216359792289114	-0.27557951156842975	-1.1142086090086067	0.5503087726766134	-0.16291196099414168	0.46138352640480795	0.02054088824064882	0.8950657398031366	0.628112484154486	0.6627857422037868	0.14717035986223267	1.92237728615926	-0.1503761616511408	1.2820213393994295	0.2426804772684539	0.05934390153766541	-1.2664785372619838	0.41601507193857795
-0.049563221719723764	0.07992475295179785	-1.2401191599413937	-1.654539767514899	1.8579160037813303	1.5201070288053689	-1.449811982028282	-0.046183698620962256	1.8873434774121838	0.11235568485768102	0.6594203100722238	-0.6677616649005625	1.136278358263892	1.0547432834401362	-1.0988813456600024	-1.1143497387375332	-0.1736541283122107	-0.08287787829243941	-0.4161941217957527	0.7170557849600988	0.03093199266847448	-0.4239363494482766	0.6316019992495882	0.9494941559726714	0.5842067838190215	2.1315556882068623	2.286390466999244	0.8413404126500571	0.6211805427427716	-2.831646274920392	0.7012785289154003	-1.0883915764591297	-0.41063797691147796	-0.20664745414169342	-1.3393283208317233	0.4455851567937981	-0.28584590053010017	0.32936517887352956	-0.4263903743000915	0.30260076195564733	0.30067400334936895	0.14072311143107433	-0.14905888100889694	1.930566636472912	-0.36357632072346385	0.9837086914214636	0.8683027373581544	-0.5742735442572269	-0.5294847672552921	0.225800932952244
-0.46064017647192756	0.7037060421262542	-1.611086351347282	-1.2259598309732491	1.137404584347449	2.387492240531026	-2.1846014673280143	0.11015896145592462	0.6907274947911005	0.46986538114564325	0.13468574780680434	-0.8453461783266097	0.841957937098767	1.1787776986020098	-0.0023471578001203574	-1.1392119152698943	-0.5673838471218998	-0.6360299864174105	-0.15206656033969876	0.35892463468230645	-0.20317172630689073	-0.44145885587894407	0.4063530661055022	0.30080746458591756	0.21419364117600134	1.9442406289141865	2.182259143141125	1.3623538624520155	0.1956451107747091	-1.6287847017634516	1.4220968250563544	-0.9725095339425416	0.1501251482978584	-0.42080647890560036	-1.0326383881924763	0.48762607336612873	-0.2846367663447661	0.1185764833396414	-0.45532553767057043	0.11479521988917292	0.20036873376275466	-0.9803626411904005	-0.35754240458503034	1.222895870127232	-0.5766980012189847	0.48789568532728395	0.8728948253065507	-0.2765634104519987	0.2711819805416914	0.05776012477939662
-1.110506289261069	1.2824086043436593	-0.5241368620982851	-0.4864723562628005	0.322525229079531	2.5285495437596914	-2.2798689251325572	0.5710712317219405	-0.66899614869938	0.46251335074895983	-0.5456364616395463	-0.6992504120760908	0.1836179877058343	0.9696450590239536	1.2476763126541357	-0.8542239332524786	-0.7780862961143207	-1.1141752370707285	0.030327324847261545	-0.11579679919243961	0.10151586741827293	-0.3130641712410737	0.263866488039084	-0.3981004933113746	0.09648162087129387	1.4443904011796995	1.9997080919097239	1.5444520436944584	-0.12271441790087426	0.07510995055209801	1.4812182257207793	-0.32044471042627126	0.02938075943922542	-0.6886738737184634	-0.3266242057705029	0.5500860479445875	0.014590306181930027	-0.21917143529819594	-0.1795495730629873	0.04821467656079103	0.016170181976013803	-2.026661839461426	-0.5469923439168047	0.34692299027821505	-0.9866081177672457	-0.2193202269800406	0.15215377518771556	0.8490867539245491	0.8649747133313962	-0.014646041403868678
-1.6817267217577048	1.3301301511563608	0.5124652359537613	0.030517811833245482	-0.11340872485942967	1.7042577237416985	-1.5999965839626167	0.8825147350628884	-1.659903769631758	0.17544225727900095	-1.0730053066698169	-0.19970357756789223	-0.5166185228652649	0.6457623504957585	1.4391281271837049	-0.36012910616889915	-0.6088838129344994	-1.5879429961724785	-0.0986696226205877	-0.41491047386740787	0.8855600102159171	-0.10408161008994454	0.4304662319271092	-0.6157135115391442	0.08225968449408792	0.8737468062589174	1.4774272481109383	0.9289869022030707	-0.3104742369043716	0.9990064244597454	0.7457358634533502	0.464253527236001	-0.6341304572939875	-0.5746995771298244	0.2611713580695364	0.17312875633733252	0.41481872771519845	-0.5877572369194366	0.11431057218023084	-0.2727283448951221	-0.5025049452395068	-2.245098483818706	-0.6449687925141079	-0.020933791535652068	-1.3210337398100802	-0.9883406030824254	-0.7528823456506014	1.6804789479869056	1.0742737689821185	-0.06120556077343364
-1.7510673075014127	1.0093888929920876	0.15918802006338054	0.09471923579641407	-0.3915864725321313	0.17866557670234898	-0.6911394962630274	0.5670497304677997	-2.0732284874403315	-0.052606632340407286	-1.3913240186210272	0.17032501403535774	-1.1663891718859478	0.5705042798316041	0.22824310448185578	0.14855800970323366	-0.48733165872437534	-1.9379738771091766	-0.48880248307113433	-0.477630490336103	1.3400645296113518	0.05060418502324143	0.48767087851563473	-0.45072574020595346	-0.449918739760271	0.11516914600374024	0.25189574345374516	-0.326750328873165	-0.5038724703638143	0.536794046695378	-0.5515949754634036	0.6876525806141274	-1.1964330406624981	-0.08763714551560119	0.24515415593500364	-0.943139869777709	0.5176714322691491	-0.8644479385945771	0.1940499842376211	-0.7771605061016288	-1.1679300366259524	-1.6255612051113781	-0.5299012479683209	0.20984055249423128	-1.1978394402015013	-1.558460317208443	-1.2971927241988166	1.1689807085667605	0.9016980764303555	-0.23493419712857727
-1.3590003958823225	0.6912993847054196	-1.257248916525353	-0.1048599219978429	-0.8820310118500427	-1.4021274321338213	-0.28412147532814536	-0.3767407133026346	-1.9987856669661175	-0.0631511243976068	-1.5875629251506123	-0.14829358705791504	-1.7951421569271444	0.8902139740202786	-1.530502254691568	0.4018768010925582	-0.9220096793554521	-1.8812987076509329	-1.0595617162198672	-0.5231143739379345	0.722880255616773	-0.07869432126348702	-0.09123940761864681	-0.47648680953352707	-1.7288771637715916	-0.959346845163293	-1.4717670739460371	-1.5202410196045375	-0.8319070870421921	-0.8145152687563406	-1.9092077249684591	-0.17096950176757306	-1.3283207918355875	0.18989145395435933	-0.3418944436395481	-2.444287072887449	0.18086121427790114	-1.0162283559447391	-0.009154883112438688	-1.1049122098549324	-1.5019638832556537	-0.8398725214311774	-0.27515130629526086	0.40853494825457526	-0.7500807663777096	-1.7033208138922462	-1.3721650912107102	-0.5060885866674056	0.5512395445198388	-0.531344166382656
-1.041915111584898	0.2850816381432502	-2.1443946468855186	-0.263531814709737	-1.4713877438518101	-2.322796882324638	-0.5940574921975146	-1.3487138953925641	-1.6570513246417826	-0.04752132686873921	-1.6368010827333919	-1.0599153122453788	-2.2365651492008927	1.3505822911235854	-2.572514935254989	0.26149974730591075	-1.7264815514521248	-1.2798830425017083	-1.7449896558145115	-0.812830763578808	-0.6755240321819788	-0.5961073857616839	-1.149842291415567	-1.0330002680756896	-2.9936600139263287	-2.0151014399653806	-2.78983750022544	-2.0044139503422107	-1.224384113083297	-1.9065930272616893	-2.702121322300571	-1.7465934042896099	-1.2710802478342031	-0.2799625732454431	-0.9268853619187086	-3.461653530513151	-0.3140868392237399	-1.0853722613972778	-0.39887088107035773	-1.137385354135815	-1.2655842679561506	-0.4402451238534622	-0.16910963029483614	-0.08111252314102199	-0.6240380460577363	-1.3686078730234843	-1.2074939941732934	-2.026594880642508	0.3106658721078519	-0.7127773308548696
-1.2213513069170068	-0.586801118269949	-1.4458336311528692	-0.2972026239035959	-1.6334026984061871	-2.211211706765525	-1.1932372802231621	-1.6164448556056235	-1.298667106821787	-0.2684424313942451	-1.3923438105527535	-1.7555060211493747	-2.108267754758984	1.4412279601483504	-2.307638692661507	-0.11687981068222462	-2.081574846542746	-0.4562891610065937	-2.30017259107554	-1.3679151926097173	-1.6145350776812268	-1.2154379138213887	-1.8016636700089588	-1.8111514196979825	-3.0624413085311146	-2.3770454414210316	-2.8276986161245605	-1.6613761204765776	-1.4172111278748787	-1.8725315487907266	-2.494713394191462	-2.801596052931009	-1.3317346683174247	-1.317133325274339	-0.9351083590876894	-3.326212073234283	-0.6043577902367712	-1.1028414179216106	-0.7631697026804263	-1.121525065963779	-0.7879036994686622	-0.350103055244095	-0.40784815014197806	-1.1408847356526646	-1.1838721017246998	-0.7656957596873858	-1.0559782908077695	-2.255871933109601	0.30801329936997135	-0.5573502990810162
-1.6905547819180127	-1.7288540059720001	0.2435189747765964	-0.32110936087701036	-1.0577698819250796	-1.304650262251925	-1.5099271033101702	-0.9809488941839768	-1.1364887441097595	-0.7005570259108581	-0.8427197190778518	-1.5473967082974793	-1.1978336779893854	0.7728726521271645	-1.163043113161227	-0.44344120734427284	-1.4627976487136034	-0.0784960517766304	-2.322090400329324	-1.9159718001094497	-1.1152624684933103	-1.3888306514281106	-1.2950209936516652	-2.1732414227229713	-1.5793999513052146	-1.7077544480715101	-1.621037043299283	-0.8444111318471914	-1.1828312119228466	-0.782502525853003	-1.3903280924312	-2.33847162459134	-1.377313549534055	-2.0844956037179387	-0.3563945378808781	-2.118576412729988	-0.6533535346648515	-1.051427544965435	-0.8874826783573523	-1.2357422685074202	-0.699814355049283	-0.18407559552536568	-0.8105253934000206	-1.905489476337718	-1.8574945240858527	-0.3392833382477035	-1.03917533566829	-1.3630755753522807	0.35845440245437044	-0.14856963630965953
-1.8334141358454252	-2.1248106697364166	1.4500222104731997	-0.3695162714503722	-0.029599813850876996	-0.2805115521474682	-1.3155362403952393	0.035078308618173355	-1.2045816298783096	-1.0135525895548982	-0.2533121644794575	-0.6452347635201757	0.17950569588109513	-0.5594404759084748	-0.0016849370986285622	-0.6267852952122338	-0.31411346912136606	-0.5518238898589243	-1.6561900305305528	-2.0981513920944384	0.47410273660313285	-0.8484809032152697	0.12455500095876001	-1.7914160738168228	0.46610124713883816	-0.4448060772604445	-0.16774031714963183	-0.01627221093879212	-0.5578369601389778	0.4989459110235191	-0.034494239656114124	-0.7334074224656546	-1.002198770845228	-1.8401283002355184	0.2726509414776387	-0.5090028161896742	-0.6945830021625476	-0.8975390102277001	-0.7078396293665133	-1.2422618782010353	-1.2934060491381918	0.1682423403892774	-0.9380572025310849	-1.6518576140563872	-1.5737941473107075	-0.49043041875917737	-1.1462676424447689	-0.49914174889890045	0.14250164910802365	0.17886967530573525
-1.300703582526004	-0.9507096022332308	1.428326606240987	-0.284383463357369	0.8700190214702854	0.30588158229482226	-0.7192184501274141	0.6924154662021189	-1.2638086208705315	-0.883445654120538	0.06954281410248782	0.11290473739476029	1.306085321497535	-1.9077998201480015	0.657378188897447	-0.8222985540199851	0.3989937233183673	-1.4935061323528258	-0.701235150993143	-1.7273679739061885	1.7780927667505633	0.025842707362988243	1.3435168788934018	-0.8979356515359032	1.6146502543488641	0.5592633652059257	0.4796740890543812	0.4909670421156346	0.1706977859442962	1.1140959620451756	0.8596692040311049	0.5408521799641742	-0.11525546198735206	-0.5910738893238695	0.45378137439825017	0.8435430329226125	-0.8135356236187922	-0.6236645038641296	-0.3620063301379902	-0.7489406643824459	-2.1399927837912607	0.4820230772632721	-0.5273271839680433	-0.5878885142883419	0.023772703038551453	-1.160702764098732	-1.2214556031237866	-0.42560259725036553	-0.38090943281079664	0.21496667559346247
-0.3386481260199012	1.2305073546331893	0.6944692018556912	0.057144990972522465	1.3187923274331335	0.469092947705469	0.12908156523202582	0.7054001077364379	-0.9833691072347812	-0.28103759363618097	0.1393637374588131	0.2878455875266372	1.6055449967943027	-2.4473101711396503	0.8759132292301329	-1.0763930292315866	0.258029075862676	-1.965600049308919	-0.09747269324932842	-0.8833717425804593	1.7785914677449173	0.531376208243166	1.4341219332118522	0.02793559470719733	1.3038326217282932	0.8065068641417172	0.1584714926157644	0.5145054832830225	0.6963806241557701	0.9508499898005671	1.048315142566225	0.49744873626842684	0.8475725980525486	0.9654884842578366	0.2274914227835406	1.6474983658184255	-0.7739199310028818	-0.23348557932010472	-0.03608216801352441	0.23709130080318255	-2.3841244881901416	0.6133386092854494	0.23759835123477074	0.33660426490130074	1.9610818484984083	-1.7047047854077066	-0.989276332297858	-0.7139196525639805	-0.792796977029767	0.13293631789452043
0.5437520956632831	2.684118227536222	0.08306295682095728	0.4912102864205553	1.4048900722338737	0.6299100380887	1.1405184886935298	0.37074571315306953	-0.32157491935507315	0.49288170102903933	0.2932950218312968	0.3440747930853772	1.088257207341188	-1.8061791735008466	0.9687264443964142	-1.0510196136387358	-0.18635973515450832	-1.3761261977549228	-0.04926122753800859	0.1856737547288334	0.7814620777878041	0.37950997295798267	0.543018771444818	0.6924173725377328	0.2774483503010887	0.48142708870214906	-0.4004383866540589	0.09342762370479611	0.8900531567263399	0.6316217133185434	0.8153190318364588	-0.264442854723754	1.368722545941366	2.038014695324182	0.04734989369861418	1.852865427021539	-0.37010170381436913	0.23267205542105457	0.24668935047318893	1.1911449876710931	-1.4867696399707693	0.7027012400026731	0.9133000826513615	0.381903050351411	2.7485088495209125	-1.3698819813223395	-0.2667031255579179	-0.4335076504485893	-0.5899708438774056	0.29630881153307975
1.0729523080878745	2.154814368313444	-0.2351142654083447	0.6619594332176608	1.3130196453333938	0.9854644467338166	2.108028254878566	0.07866850688712677	0.335954660831953	0.9631086602866303	0.7641942924324667	0.968321375084449	0.2842953703325676	-0.42507052589747907	1.1236295579845041	-0.3189323864071778	-0.12084493300571189	-0.11017830691333821	-0.09723732894245249	1.223359725447172	-0.05108123254772899	0.0017955236987460294	-0.3175541448789682	1.0917339727181734	-0.3155532396233265	0.05694601040017771	-0.46474266111171947	-0.47622736694333434	0.7863034608346242	0.7774259203247504	0.5380950070926154	-0.3195469174117425	1.3750739630820532	2.2497390587578727	0.22047131023363353	1.451030995996249	0.16301475785812175	0.6653208669135606	0.6127380722555079	1.560575314453231	0.259652618342544	0.8884267828397108	1.2086501420904134	-0.31057728296056936	1.8382956111143387	-0.0556340249766951	0.76333718916362	0.5612651487112911	0.1991300149929092	0.8062341720005761
1.2957181155677797	0.18192482454271786	-0.5261295546390831	0.3868961173857422	1.0550729079226127	1.1509489753779627	2.6148925083579364	-0.16083470362718744	0.5559841853679182	0.7053901807222297	1.3144294035954027	2.0519103160121026	-0.23992256119076752	0.7772302818156276	1.3221750254756028	1.0128608736433327	0.5630818491140586	0.8731607128441929	0.31236899327858325	2.0465448617599122	-0.0007636980490774953	0.027314574030904447	-0.3343561504940922	1.3151532513237656	-0.06412827483804913	-0.254246280659245	-0.0870488328396436	-0.7744577033992255	0.4573180653563552	1.3220114207005842	0.2956294720669254	0.8062641483971597	1.1787176073983663	1.719081724724441	0.5838406078364053	0.5788470242316739	0.30713438497927265	0.9002531817924441	1.0632410948428161	1.2734678671016608	1.9308452108539875	1.0319811470242923	1.1609882005289813	-0.9951155694533815	0.14282166022620474	1.4534666844265067	1.5741879280170785	1.3594608457057575	0.8848294647825335	1.30771966118902
1.3128838168427492	-1.44140944397096	-0.635467789836306	-0.1374758465491349	0.5776436627387468	0.5713483768183427	2.2860524142856953	-0.6086713193498255	0.3942258079234809	-0.3738469869242591	1.416091562662859	2.662200069806653	-0.3153166358216497	1.2124794855295482	1.4546005906742678	2.1479262123946072	1.17134585021845	1.0750041086551139	1.0998781143703265	2.5181866337306857	0.5376165901125434	0.5181519716167545	0.3248962333704056	1.372011771841473	0.5136615674182532	-0.5605867742532759	0.051428565887893136	-0.6149369183237626	-0.017183562404726408	1.617556517983399	-0.05606347529798672	2.003485276415837	0.9509819288478066	0.8592696297192762	0.7508284101372894	-0.2908019068622528	-0.10835411297217304	0.8151191028120308	1.2778986557827692	0.6952508559523114	2.7054184425724834	0.9308037792774466	0.9484245023029356	-1.1311112411897588	-0.9378127362368129	2.1567429650889185	1.7072691074632291	1.0884101424635169	0.7515182141912923	1.304356816601127
1.1439513913975936	-1.4908292778242191	0.020676017951922143	-0.5262022276948375	-0.012200998414691699	-0.7058279494514846	1.1529036600107614	-1.2927672369755514	0.4121578997989411	-1.7914987685954482	0.8285751957480443	2.103392253046774	-0.1920793686914396	1.1033630698554797	1.391263892636769	2.260658992536099	1.0325284589274446	0.9147232365253524	1.5566463188539799	2.498506836156757	0.6540764916527827	0.8699386096477293	0.8001659735468765	1.2118980000945323	0.7455657101606695	-0.9245292889013	-0.49578736504823306	-0.2684632956379545	-0.46717610501466633	1.2038821796139632	-0.5216368627828264	1.9069577368679147	0.4737408198497076	0.1470866016613817	0.5654932931638432	-0.5465083935093822	-0.5852963222996874	0.42901184447705926	0.8289967417533738	0.175420640231712	2.4556747313364857	0.7067030450528206	0.6422471583498925	-0.8107989270769789	-0.8677423513108217	1.774491731025645	1.172420472016857	0.01790695643557735	-0.17002941317376968	0.6602808681669973
0.8739055811106886	-0.40588315766989863	1.4327802808364576	-0.5560527027054494	-0.5024598798458839	-1.8252502497532184	-0.2789236072474129	-1.7999355171777296	1.0301194121127468	-2.5770162723468375	-0.07940580337194254	0.7714376718355621	-0.19881572439319833	1.0754064750980106	1.0075411439232118	1.3170021755034718	0.24735384241439687	1.0508404248159446	1.1235445549342242	1.8903416778135098	-0.023981029677611055	0.5139655006142597	0.5121869337949645	0.8300266633200548	0.541715666132991	-1.1452674684235682	-1.36961911771862	-0.2069380686584796	-0.639992737886178	0.3486515867339131	-0.8220493634305363	0.5654861651218018	-0.45098202505832496	-0.09095423659603413	0.21543980755285555	0.010044890191150013	-0.44358347558005434	-0.10528863505324883	-0.34022674071550063	-0.2269764811941969	1.6796433736102028	0.7067079120538984	0.2006379882426545	-0.46935530886755955	-0.2508411194974936	0.9269491836012961	0.3908649276340826	-0.7149288356954008	-1.090048130868249	-0.2555282419444435
0.7322608617175769	0.43529481006840304	2.4532707065377783	-0.2928224613704691	-0.8359994735963763	-1.8469300385062162	-1.3370970331353853	-1.6699877253139492	1.9140649329503707	-1.8950782546560094	-0.6516436027700675	-0.26400061006069675	-0.39431246881184456	1.283416565106033	0.29214338400573286	0.11285758396089086	-0.44727835066294164	1.422374069329626	0.058271680761005584	0.7966795664888647	-1.0122230381843833	-0.3902993929274652	-0.25665929512667673	0.3192459705953956	0.3274207944943779	-0.9791023861636058	-1.7563280418347462	-0.5670161557431873	-0.4120216582810287	-0.26800695855179285	-0.6474268800782568	-0.6248145951078814	-1.4574179140958088	0.12838656428605869	-0.04462110409016672	0.8850836557124719	0.3771452699386861	-0.6057834253379147	-1.7051434952381919	-0.5903279888329072	0.9272441745675275	0.9389494005564929	-0.3646522564780684	-0.37631590478296295	0.10365042470816116	0.35601384878355097	-0.2345317094107747	-0.4451943177920556	-1.2842193493196952	-0.9410004982841987
0.864771487730124	0.26432363929170233	1.850644342011603	0.06769558926329863	-1.140651016082507	-0.6937208747825419	-1.56874101521289	-0.9205883821475316	2.1853425691873585	0.1644678787462839	-0.5597709714246148	-0.4345605401997749	-0.5269491531262707	1.129853850252718	-0.5202355915795022	-0.537065180019452	-0.4454705194181032	1.2842788232341213	-0.7695197687834929	-0.3577293828334541	-1.5843937929756504	-1.0731996265498893	-0.7447356463010659	-0.13545083915033818	0.4274275796747244	-0.46316243985258276	-1.2475168309985656	-0.9416445295587041	0.004150155614870096	-0.3211880774380286	0.014405159519031614	-0.6405426456250429	-1.736453687689917	0.44075049797318	-0.12448048825190468	1.3158814190824408	1.1614794605821004	-0.9374604520888977	-2.518174748880604	-0.8783218500853242	0.3555078271014815	0.8548122578553191	-0.9250050282606814	-0.4895167773675731	0.10282321176482036	0.12309307633301798	-0.6042709321767838	0.26032962673364035	-0.8266808729749088	-1.235035298844985
1.1043374339812329	-0.4667398542192331	-0.08637456819099852	0.3867729061805624	-1.4235559592820428	0.698743834211495	-0.9320510472177967	-0.05386473695192503	1.3451255783370135	2.4173345029457267	-0.03749189702809549	-0.16726994756289318	-0.31466699027567707	0.030385521780974603	-1.025259330314982	-0.5308905222960527	0.19960417197443303	0.2799748514074068	-0.7147272702510951	-0.9546437259075902	-1.4843798427176178	-0.9474457807884163	-0.5590301655743004	-0.30134468099619083	0.6905445754895368	0.09692691651635085	-0.2601161017143902	-0.7879774553298976	0.1765490527209265	-0.11463633076794347	0.8417815900305017	-0.03733731076413203	-0.8457152565310934	0.45168058560791413	-0.01363164362060549	1.0007320740474883	1.1645811465887663	-0.9984995309864845	-2.4108547487068086	-0.9546061822600275	-0.1621489536043151	-0.029128339313567907	-1.3489453647838503	-0.6454604674184068	0.24543542682569972	-0.2565636355575297	-0.7842983858662793	0.36160043462591657	-0.3687613161645543	-1.3669912668405502
1.156302800510206	-0.871530959723396	-1.5106335195489562	0.6090663419158666	-1.384798500708061	1.2168440616947327	0.21638821079680512	0.45990060472015726	-0.08238507695404688	3.4122194522605955	0.4676195005295604	-0.16526666259818842	0.2311177076659237	-1.6097918496554777	-0.9730325101207551	-0.33840510305632343	0.9327265610155335	-0.8152398733476666	0.08330321884750662	-0.5939311575233065	-0.9872664968627219	-0.19651549427361342	-0.0519525644975076	-0.03398657826184071	0.7074758001719667	0.4290469034152488	0.40862203504934946	-0.02109431696116356	-0.12066213642024345	-0.06116250022530498	1.4230597592640364	-0.12348516377975376	0.6746967825785011	0.1363319039347547	0.37213358951332354	0.33607113530312627	0.44277023542548016	-0.7118684569592383	-1.636630652632635	-0.7776212187602802	-0.6079477745167132	-1.3248556847257829	-1.593558901603807	-0.6790986007417478	0.7846265153868033	-0.9599012603248811	-0.7451167820646881	-0.3154205770051348	-0.24967353903123432	-1.5441767972970661
1.029899489563972	-0.6626583202257657	-0.9440653946855693	0.7161175120333223	-0.7378825133559852	0.5352784151755205	1.2621314010124334	0.5940553937379907	-0.9648252528031213	2.6210787170361165	0.7524459219748578	-0.4828682945411169	0.7554144434913822	-2.4789632354802205	-0.5201366681464265	-0.29047959138168566	1.215501229869254	-0.7797464772779329	0.9347982900952372	0.5078109945407591	-0.4579480265507762	0.4448365344619578	0.11416057659636394	0.5223140863711041	0.26834684200968834	0.4818401615991109	0.36904430934632343	0.8687997744367373	-0.6142096205145083	-0.10324781329369596	1.503553323738394	-1.1632326124752472	1.6671453913536995	-0.14316787072536097	1.06389161121219	-0.06872021650927082	-0.18992177387070022	-0.12162851150912	-0.7564810379518686	-0.4502543720649247	-0.6668878745458242	-1.8869030776080655	-1.6349042115109422	-0.3722959198622987	1.3172546190186183	-1.427339628284744	-0.39665607412017934	-0.8149695335733127	-0.07484091490260936	-1.5904670766197349
1.0914097629303254	-0.2605372706284515	0.9632411681317927	0.7467998148724236	0.28627464402700553	-0.7158951063483263	1.6275731553528	0.6250606344838581	-0.6579408259042232	0.8544975480435267	0.9006830461582631	-0.5862749412247898	0.8558979065784281	-1.6469064859419997	-0.08753319465818331	-0.2519342120170997	0.8769918874206051	0.6060697270350782	1.2655276849535866	1.556662394225568	-0.04926853374595484	0.43108202157331527	-0.3250692044026521	0.9040026430661708	-0.44021990967709207	0.32590681819648787	-0.06765158879821444	1.2844309451934994	-0.7629861967445447	0.12922775751387583	1.0774594165070253	-1.9134787807070723	1.420471129350092	-0.09372332359137303	1.7629322813921482	0.01030377804629839	-0.043084589651392995	0.5028480105764083	-0.15641441187439808	-0.07837112254989254	-0.08106348963187297	-0.9473647613709059	-1.3819895684817176	0.45777826695879587	1.2747312468222647	-0.9757764722163005	0.15433385821165152	-0.19944465955531598	0.6653779517494185	-1.1149777084328625
1.541551842239009	-0.11918978854883663	2.0376195048669943	0.8190173871238206	0.9671075916526245	-1.616066346770957	1.1831755171530647	0.7118359594400169	0.37329758612744846	-0.5353639663864772	0.9652417551541141	-0.22676017414563285	0.46387626112132346	0.28933780127969994	0.055244298600240604	-0.019342601287750272	0.13443776237997299	2.1119468868759297	1.0177780273469073	1.7608925372703452	0.21302932943982017	-0.09776494862871042	-1.0017209171315777	0.6676263562725481	-1.0009622214276284	0.018995379491038033	-0.32313397471911076	1.03364871534101	-0.33552761253827834	0.6489849983182003	0.37440859512397595	-1.1200677265996304	0.3356528749396627	0.1043087682637108	1.8983256027695126	0.3581629562395432	0.7244414822404192	0.7727552180805646	0.1324487811928619	0.29762775265922764	0.9144472636099786	0.9324175990274074	-0.7700039720617928	1.6172683462078423	0.6171562339490433	0.28283293789704494	0.5786981569177676	1.2728855519170823	1.7108164297247885	-0.06312347860198642
1.955775970560713	-0.2599466307731518	1.0039807792272561	1.0093369299434816	0.7891690174966226	-1.6893389629441344	0.45124548050609503	0.7677564230625473	1.060964563637432	-0.8651375313099517	0.7895892311522253	0.12328552776960296	-0.0675779394162675	1.5904706697746585	0.008843003819379398	0.22959411856591888	-0.5708166022184058	2.3039355825548427	0.5294043803791586	1.0031676806225664	0.28004922478831806	-0.4798020867671575	-1.3186882792038228	-0.12196054326614765	-1.0615973094728115	-0.3347785637924581	-0.1547289315330791	0.37938329169433344	0.29994155305713543	0.9042104080788238	-0.2258538321925127	0.8671847167526279	-0.5030555339082332	-0.005083627698281533	1.139492835130164	0.7146744969821274	1.3250142584535065	0.5158989473739708	0.27469052400978206	0.5883708747873962	1.6548108417204026	2.2352041870944017	0.060041143633306406	2.388216913141485	-0.15477270262008688	1.4009778005400528	0.6744257676500741	2.340092844069307	2.089697803271356	1.0151073271760358
1.5978349234505704	-0.4692361451120854	-1.0749016343756796	1.178616229850701	0.038039009780630344	-1.079873143694858	0.23884664168853167	0.7190398700472024	0.8031636845564643	-0.5402037926754673	0.2221345594417495	-0.11200425628289463	-0.2928464871170638	1.0457026218725363	0.016153381021142218	0.1427217306225669	-0.8183585669049053	1.1227964674822108	0.17876034620774972	-0.040071505789293145	0.14314087366226205	-0.1201455719502223	-1.0098477638707337	-0.813289917553954	-0.5564032385055612	-0.4943217157604994	0.22917033665862593	-0.2827247695203218	0.5517990464193376	0.42120963583131316	-0.40877471277185984	2.351528678015653	-0.3756924399993798	-0.5362508384594572	-0.1817081492038366	0.9919740818456793	1.2061724662526967	0.022297229717883612	0.4358701111856223	0.6079646578425587	1.6216023621820355	1.8726411569081598	0.7880610921906245	2.02931544024882	-0.6202665117488094	1.5504731886338345	0.6439475166617269	2.048781177374868	1.2073286897148703	1.4006996313723068
0.27555617140188443	-0.6579974398389906	-2.0474526464051643	1.0247993807045828	-0.48052810528535694	-0.24703294151857616	0.8577725192859715	0.6875158223851802	-0.025389144637819085	-0.37531957209620354	-0.5858833422495602	-0.791695814829683	-0.12434062604284155	-0.8097944140194135	0.0872438324912392	-0.22108926331222364	-0.49493366105632824	-0.07286641262970316	0.1472240333288132	-0.5148014953218117	-0.06162367011901908	1.0062357370971844	-0.32255032983668785	-0.7488076959714288	0.21002373593243776	-0.2434382642979702	0.5640396520890585	-0.6755600311806249	0.275094869532644	-0.5169799192569967	-0.19893913843405384	2.101350741006249	0.49424355253976754	-1.017000799088748	-1.3170022530280188	1.0759653299151686	0.5716952390267236	-0.15024032664601505	0.7253702315974468	0.29304528838845245	0.9176874185980779	0.1383167288095987	1.2011918813163307	0.5975790482468936	-0.8582523367768329	0.8484680350007611	0.8506806886047038	0.6668215382904475	-0.3020111878869653	0.9535934984015391
-1.2843955903762507	-0.8226673275410978	-1.1211200952857356	0.41945662833007646	-0.3491565945298402	0.3659275096672883	1.6846250828898635	0.7858983546870422	-0.569135739808151	-0.6780726680212608	-1.2279997982529725	-1.1924869720233373	0.05846926103181195	-2.245552552347495	-0.03833123486184446	-0.3263822626640657	0.066512943275633	-0.09196291297533095	0.3789120745077218	-0.19624854978056186	-0.17590817093310976	2.2684544078725843	0.2585605327981744	0.011183285951004329	0.6793300082774737	0.30143400422110067	0.8719379344027441	-0.6502733821352595	-0.02686528832434121	-1.1312185578010567	-0.0008238370992393087	0.5646073624346775	1.3184192548096738	-0.924188740922205	-1.8203829601706063	0.6689472435453898	0.04617082916340702	0.27517988670915833	1.1642817299078096	-0.06932201526702843	0.10806469150930369	-1.690950494203466	1.3980322169213617	-0.8550542882186686	-1.1734762149713944	0.09811037326396342	1.2868508009928001	-0.7393914196158899	-1.0860432740257013	0.3224755428955626
-2.096963561630761	-0.7970368820121907	0.37460611166760405	-0.3415274052562552	-0.0022245360227619543	0.4879686263271172	1.6532056390673062	0.8417358861782942	-0.3708861078051526	-1.086672518635115	-1.4014980897768998	-0.9637582417722332	-0.20222560828911518	-2.049568348988509	-0.5354912580675313	0.15264322350920223	0.3362785927277366	0.734934148291499	0.6603139930769437	0.29292563003614247	-0.23125148698062653	2.7447073498557013	0.4201909891030101	0.6483842432559043	0.40234673244334607	0.681358984352676	1.321446517994648	-0.18294529767068712	0.24869922235219694	-1.1031978691049407	-0.2336510724521377	-0.8116289046772392	1.5223810989670465	-0.39853585535108976	-1.9090624025554752	-0.3959725174857077	-0.03992253289736093	0.93770305399283	1.5945434659584536	-0.02989517966724826	-0.38382740650700026	-2.5391263238309643	1.6006959602456226	-1.149087631850959	-1.5690154095750644	-0.1600012402858245	1.4517783519286858	-1.4117305786207002	-0.49288868528139634	0.281692097396507
-1.9182291553096478	-0.3418892428869238	0.6958161105834207	-0.7597850967989376	-0.15219207625589298	0.12302347826694254	0.3158812940898573	0.5439267883921284	0.2755668846790573	-1.1780929962028768	-1.1411787791138508	-0.6132853216378127	-0.9143017379569662	-0.576511658083898	-1.1929470209034085	0.7642314820364066	0.10803988136794265	1.023213122485903	0.7762791520161274	0.08059444959440865	-0.3837987701273795	1.8503143325790783	0.21668649307535012	0.39224354141064227	-0.5390134099627355	0.536840142226024	1.8247044373733696	0.4979506704680299	1.07663594912681	-0.966209035848534	-0.8634699826107902	-1.1386834545985007	1.0781231347910911	-0.18733706584935328	-2.0209258046355525	-1.6981347717845883	0.07268637934091961	1.12495591577187	1.6963833482161952	0.4943709478583295	-0.6300962131863648	-2.250732432701552	1.7686245182260822	-0.12840937074309997	-1.6917980814150484	-0.09606014344245589	0.8942351896194471	-1.4106637438763763	0.6999108679779186	0.861898035363288
-1.4231313769192044	0.43829487145680374	-0.3098826686104364	-0.6714129749921169	-0.8548871329463528	-0.3715417788030736	-1.6120374803402502	-0.08349332577256068	0.7298749348950752	-0.9953858788034576	-0.6824108647451508	-0.8107044002787438	-1.5173296358767299	0.8557013181229742	-1.5578681103577374	0.6913072118330333	-0.2529509567092237	0.023409600445466982	0.6777502214849662	-1.1094048733018647	-0.592673230248273	-0.1493980313254019	-0.04434736223118186	-0.6481761781872714	-1.4626613146435445	0.04048985906664282	1.9541956995808916	0.9015709368015846	1.718784837250532	-1.3163931330462078	-1.3746380816827604	-0.6659524481131434	0.2309970245676916	-0.7471847761197452	-2.127818500060657	-2.362916086367208	-0.054378582477408524	0.5003546309764307	1.2615876468798326	0.9902291824917491	-0.9327597183188168	-1.3524047912015023	1.5385821096564771	1.1559439622856338	-1.3018406571612562	-0.0996108738853275	-0.18519035660597746	-1.1760749309239453	1.1115516738049855	1.2708348620559036
-1.3646465311882843	0.9787161669011993	-1.2655786833109415	-0.47414037614218985	-1.3686292052145468	-0.4446476306247258	-2.8621886463552926	-0.5334425674455717	0.6265286922471703	-0.8741083989043644	-0.19902373324473535	-1.393554658536157	-1.3516785815243564	1.3594046949308012	-1.3687333141552365	-0.23527019246481942	-0.20365612456873228	-1.5059600847126797	0.4984427191637438	-2.660054489994254	-0.5359469398712379	-2.182468570911892	-0.09289084693738817	-1.5636627076922711	-1.5775763414351058	-0.23600951670554682	1.3813880160061627	0.6385693681557213	1.4258595669084728	-1.8319850659460868	-1.2888885754576063	-0.015232464662336765	-0.8231964612464653	-1.5505202298404195	-1.716462213797866	-1.8697744091104684	-0.554583374130258	-0.46444187906314505	0.49213627711971736	0.8299952822115286	-1.324033398111907	-0.43397609384430696	0.6625108556222813	1.4975191867823896	-0.620412038449353	-0.15414199368494413	-1.0310836973088677	-0.9250992317415139	0.2216282000976605	0.7719255204667723
-1.7362377517807626	0.7752965605114238	-1.0976915499277409	-0.6955394713114972	-1.0071093593242673	0.18625495842026082	-2.783386988344271	-0.323819662496942	0.11160760179697189	-0.8886271495750949	0.23546171761827367	-1.443380086742758	-0.3012956463500874	1.1045010921471743	-0.7758810318821034	-1.1876983326122716	0.3163868346138103	-2.2258485925021665	0.3481050305939339	-3.558241031326629	-0.029641426994679688	-3.0902095800297773	0.06831055512968194	-1.58286898091299	-0.672775662209109	0.06950414152603317	0.35681298389927657	-0.10912615101038674	0.2078318702164399	-1.5028589152921397	-0.6725404315004754	0.6240462514685047	-1.8774283280713733	-1.5417370303028808	-0.5253857905978692	-0.6720627926576306	-1.1734978501281763	-0.8662386515691509	-0.09604344686449037	0.0051961650678411875	-1.4772110939731815	0.15742617631002584	-0.5466195289096766	0.7129949110673789	-0.09811343047743198	0.03778673819604764	-1.0789798789246838	-0.6227742400004141	-1.1626712167498379	-0.42904267703559806
-1.9071633528693148	0.009613950072525372	-0.24611292284001418	-1.3391198371000563	0.0417247308912551	1.1686012381995576	-1.8527188198796563	0.38632780384650794	-0.38589591316475613	-0.6887217025417788	0.5119294085772761	-0.44281677451249424	1.0148886983024523	0.7359581066213056	-0.12632601024159934	-1.202821322329031	0.7573873922503477	-1.7331105910925224	0.11291493222234848	-3.199136763613444	0.5365344483779878	-2.51983022661277	0.18049117315327115	-0.8288552017518775	0.6606877998945413	0.716718547257226	-0.3956646193311403	-0.621045933032348	-1.1312007564624726	0.03125080124871498	-0.03447744552127224	1.3090700423540098	-2.517035100829007	-0.353397922309319	0.8877724180648662	0.18151971196113814	-1.57990048151166	-0.2516508335895641	-0.17730263175649755	-0.7740447627371759	-1.1291100379428043	0.29914319042406917	-1.3623916283341417	-0.30610796978533455	0.0863272583794515	0.432566175727845	-0.5103752866876606	-0.31557147854865586	-1.8785532180750468	-1.327857793999542
-1.4658539044061967	-0.517895919820791	0.13612693844703327	-1.7887084941096543	0.9220931990517852	1.7372085111569462	-1.040720586204074	0.8831549589797753	-0.5183344988095901	0.051545555202487596	0.5063813991538854	0.9467364323425598	1.7247912789857682	0.547726898311257	0.38820999264594713	-0.2895217585595023	0.6063936121032836	-0.8381434344769259	-0.41471457442134085	-1.8071629130112892	0.45272982877544476	-1.1788982080734802	0.014207635707857599	-0.05817184108611822	1.5310822947998994	1.13715625798062	-0.36644982199443754	-0.31991052740210046	-1.718375893175306	1.713684557774395	0.2598329592581747	1.7365432999159152	-2.28875214932594	1.1159619743264482	1.5639978139914554	0.0963048756381973	-1.6394888650058792	0.8709680530889335	0.028237681036428895	-0.8235967053517125	-0.46374542169736704	0.10661695858233221	-1.320992452865343	-0.6371136635008335	0.1629109397380234	0.5269352907412849	-8.55298747467164e-05	-0.17199702638701866	-1.6178344941986942	-1.1983490543288966
-0.6769626421159248	-0.16959755365158677	-0.24545685933030476	-1.4550999070461332	1.0730595208113634	1.4369279830186374	-0.8010511266018012	0.6862237704132714	-0.23447451650297652	1.148582694741009	0.3104641266684972	1.5644007470793055	1.44370508264284	0.40566750967393317	0.8091426700349397	0.5606814553504776	0.08108347841014932	-0.41714868172165614	-1.1483642640374312	-0.20583297422677538	-0.46427063779544075	-0.1544931160370116	-0.32143333232019716	0.2644013188676708	1.4961500952666043	1.0259744413921523	0.19259602869512107	0.5723756062215417	-1.348659061371112	2.0446321863056833	0.33435084768681905	1.369881686525939	-1.1955439236858245	1.5439169971039801	1.1735452743736876	-0.5234363837140388	-1.3981735505080544	1.4475139702291597	0.031436153378479575	-0.25176747314865094	0.0353357217523198	-0.021398774215379515	-0.6934037144031979	-0.23463254878562073	0.4175399574884263	0.03240295482200677	0.007437235447073526	-0.15931681029988148	-1.0253375074053788	-0.40766130852546334
-0.05433282984640322	0.8737032469562612	-0.5630701565416524	-0.46651851900639085	0.7738982681402584	0.6186716686779559	-0.7868338788480529	0.11852302968541717	0.20695559081392467	2.0084286910231337	0.2905649505389356	1.1250536024222266	0.6027209696866241	0.24977010126425303	1.1967038064315951	0.49727856606507564	-0.019461794945681652	-0.40248407127007846	-1.5775339230717333	0.7842182321467107	-1.4245460286451088	0.06153409708249599	-0.39123184285211854	0.43694826123170744	0.8503326839606221	0.5587486995293812	0.5193361023452518	1.1958480614338196	-0.5354627616857419	0.8042156735124089	0.5021086271387907	0.2587988583470635	0.10942212301798403	0.6034012740994393	0.45841552874704133	-0.8474483224777498	-0.9296081584418521	0.8629736939373633	-0.29358653302786447	0.16677588762142276	0.08234425239642905	0.3537777406459496	-0.20130443494147998	0.24924158708904462	0.8468474311185018	-0.5717421346452998	-0.34295805318876965	0.060899045656860884	-0.7550378057965431	-0.026697658533327166
0.2747808667400237	1.796137778271772	-0.11924082913567789	0.39845746296451007	0.6647234016041268	0.12686856838727056	-0.47272167582238206	-0.07479378257037868	0.3926414189340492	2.2063438090539726	0.7150813770117489	0.5734041295252096	0.06017955233410176	0.28841089312025614	1.4600442776412714	-0.2754070913118648	0.7655806733531342	-0.14575471821690056	-1.2208441855653582	0.8475799427460924	-1.3373001829142377	-0.13237897112389246	0.1549511236319425	0.9956360421812025	0.24978308447428332	0.07260683553388074	0.18508859364510902	0.9426595058314727	0.07159014299969013	-0.5748557044599646	0.7584372728782052	-0.6853177564225743	0.8241243360257751	-0.6225787621096585	0.4859939405289269	-0.5888024365492811	-0.2960582984549651	-0.4533759442286837	-0.5123539839853112	-0.10850349721831369	-0.16763954984013898	1.225204460027458	-0.2792233037870913	0.34868822324811466	1.2412403708894428	-0.5027380333984052	-0.6356240285481515	0.715176350148949	-0.7407808388282703	-0.6510828309444141
0.5476450135834914	1.9311123778580195	0.6685076983392965	0.49488707906180074	0.9172938285904676	0.45960779491378567	0.16392268339094754	0.3546638211605462	0.0501314969866602	1.8704273317667888	1.3177133468320859	0.9126053521716887	0.33612880850168053	0.5942915827858751	1.4480049281486447	-0.8547009701604871	1.9135416746727272	0.4834457915164369	-0.24091074647375793	0.2883954057041616	-0.004841200074327991	-0.07517482629755712	1.1469786274652858	1.8713277251361151	0.12765434834837902	-0.2814692170695262	-0.39517642577291623	0.10481405997921808	0.25120232538554865	-0.577829058569261	0.768331938911137	-0.593771060866543	0.7407935099027416	-0.7463151872138603	1.4852787331367077	-0.19984782258414188	0.37649887962994866	-1.4016788733373653	-0.17904196579451773	-0.7536144638992204	-0.38122492276538417	1.9935012350613097	-0.6953800759406619	0.24453413158471332	1.4995000366098319	0.29025255077343426	-0.6776196081310111	1.493896085135911	-0.5028590196759394	-1.7489768601943971
0.8055582106121836	1.2954557038250403	0.8639885003225878	-0.04227385190697194	1.1010234122755371	1.279955817253695	0.6853590217634302	0.810531487180554	-0.6651157614279499	1.4522683491748412	1.4326172218319402	1.9135994652455277	1.1483859228860795	0.7763890138097225	1.139912784498782	-0.7446026732885699	2.3500191425066466	0.831658461840379	0.5645725416791926	-0.24659227069718542	1.5348511776517981	0.3707399330870477	1.9311731787069548	2.292677654963289	0.43782419979553877	-0.4887955534390022	-0.4156917064983061	-0.4673432384282791	0.2441229284833307	0.6707472320575366	0.36215632824013105	0.29565425276322227	0.3901223512178628	0.46950990672786586	2.5557044935707944	-0.13518067507673512	0.8893272456269395	-1.2164002818354036	0.5177062255815164	-0.9490790378218791	-0.4249247925147205	2.0063081569787196	-0.9008242649522712	0.344809729976143	1.6862316847508114	0.8702127669013417	-0.5776104105940528	1.775371386881176	0.06275525069954106	-2.2396634251139376
0.687407327287364	0.4103422149704201	0.3217744358144556	-0.48292710598037336	0.8338398008431369	1.7718315437042889	0.781049087552208	0.520805056208968	-1.1822803070270502	1.1966861904274497	0.7223727124400969	2.312114451747304	1.6646727622444901	0.3509493214115167	0.6675889833666702	-0.31783594922966113	1.5287079707580011	0.40628179088722227	0.5394876173959733	-0.23731334739597304	2.0291668867299246	0.7543877464151327	1.9238628556618147	1.5996205906189025	0.8168249340294517	-0.44928214239619146	0.3441246038694302	-0.3087938633220068	0.35114228346081566	1.5994270200460259	-0.1607839616740962	0.8405609825517354	0.38944982503810815	1.8644363770864933	2.5780982225242868	-0.20569210759539597	1.0906054199717239	-0.14890122073433976	0.8673719400552056	-0.3052479434583837	-0.3777807140691364	1.258445822198964	-0.6390247731474223	0.6555784716376164	1.7608120319605285	0.335657189072375	-0.4592527312726636	1.3216058618568567	0.5047510460203571	-1.6108645195575964
-0.042820451790273974	-0.24650909288819284	-0.09697354643173065	-0.28347562174353547	0.30965074143676835	1.415920008614966	0.6037684105201137	-0.5599207778849394	-0.959984437461621	0.9312999890126412	-0.30603950846656053	1.300552985710726	1.2515526898778064	-0.5690669973344646	0.16865986216099343	-0.15223389456172404	-0.030131528528000842	-0.2838251728155355	-0.11992119683510387	0.34607218181770316	1.3111913001071902	0.6690635403999217	1.1429711925136854	0.035579083950886735	0.8836286533558607	-0.0610319964564111	1.1199698661190487	0.19993737054784894	0.5778553075826286	1.077239983290882	-0.37587046543514024	0.342175834135297	0.7387561245399948	2.068803351481914	1.338273709553582	0.11129157295264934	0.9867915132650051	0.802337443869136	0.45629706708691253	0.7117716801299	-0.24492733967441369	0.3955099342229022	-0.12562247639478163	0.7703759399277265	1.4320770565114285	-1.017003619151109	-0.3025653036793644	0.5726401213157938	0.4469719414779512	-0.34249830566358247
-0.947211916013989	-0.5537722673026867	0.2960510809462503	0.38210271365614334	0.025326075472521237	0.3755989773233871	0.4804724872012372	-1.6768453420795695	-0.0397799726903496	0.3654930865249553	-0.7167126076655769	-0.4637436831968232	0.05037548456648806	-1.2062728096825246	-0.29877651963344815	-0.21575594051333236	-1.3094690059342753	-0.23294262604129098	-0.6009705554835333	1.045189872570744	0.3967154137907148	0.24681431427908854	0.15690368725286458	-1.4026285639674585	0.45283205186577363	0.4446601003291667	0.8757483579512154	0.35266242132633285	0.6524806744551561	-0.2790841377217656	-0.27929755230748166	-0.6101553894345867	0.8796776474044611	0.8360047236800615	-0.3032374702522286	0.8318277402428774	0.7188168734234852	0.8254311768403104	-0.2898910451084371	1.2755814404019095	0.13930328746114867	-0.029396419084499477	0.2968826450272202	0.41307632993773363	0.469246786867634	-1.8531786878864567	-0.10824279935937108	0.11332991250494734	0.14728825891660696	0.7082670705308685
-1.1984098483789867	-0.6563636467111272	1.0295121289087221	0.8434353943301978	0.11840213861177305	-0.7894745736196033	0.4484309137071498	-2.083718254120329	0.8670094886922538	-0.50994995386772	-0.1487326396333518	-1.5357777390411307	-1.147652380571201	-0.9035849713655858	-0.6827849691381408	0.010607830980058564	-1.7909457725319544	0.7477884562963616	-0.4454316514879004	1.3006716552722737	0.2675458899538825	-0.06835443023778427	-0.4820536803259319	-1.904333489475765	-0.3552672080905611	0.4981537538511937	-0.5706844052405937	-0.049217385985429365	0.3289441713081721	-0.9245845884496307	-0.27169637329027096	-0.8973471472870916	0.414105178600531	-0.8265896218259193	-1.277255359881643	1.260459234133777	0.4504771339116832	-0.006369342358984022	-0.5582130377527	0.9948899023297995	0.8183755062049066	-0.12113916137655033	0.5144747736368092	-0.2297557722163673	-0.8505234378327485	-1.2198959294034932	-0.050562632190211516	-0.04119903228328999	0.222469452631105	1.1328721963853847
-0.4785331164080034	-0.7499463436984265	1.025200328924659	0.5925058907940314	0.2116774583538601	-1.632618531295296	0.2323379117759041	-1.7589158944781695	0.9627371442084895	-1.3906244650698236	0.7258418022690434	-1.2383623962654262	-1.6168986893589048	0.11104758729804037	-0.8803755976995105	0.6967287594723037	-1.7923856047387556	1.6020446255719853	-0.09824731466864536	0.914635358010583	0.7720594805536263	-0.10109172083509795	-0.6860430469829041	-1.558569181085558	-1.12328221268765	-0.24096161141366934	-2.240230576497805	-0.5440926608790586	-0.3393724034308958	-0.2717596723231476	-0.5601358724070916	-0.31265835833298694	-0.4082903704057623	-1.7211358471278433	-1.2402395948607456	0.7888760442176462	0.29009749977862137	-0.8979683445391088	-0.10672428698325931	0.1692713786749139	1.4374566532830524	-0.30376652268820914	0.60295777474644	-0.7814750018681917	-1.784850672352774	0.37731550670805103	-0.3059203918016325	-0.4145393652232915	0.877204591047982	1.111824016578236
0.6083211505331512	-0.9723475287169909	0.006459736031504502	-0.2903599733955856	-0.058057446377801	-2.0161966734250045	-0.34355227779765657	-1.2507413345812854	0.11555090032881088	-1.9779032294018868	0.8844463688148113	-0.29742142353752893	-1.3245932517781762	0.9092863854252486	-0.8531311865363493	1.300733092236394	-1.9058250599770774	1.1559103256045222	-0.32252988290465795	0.17925235491552866	0.9159112385785155	-0.09384861194798497	-0.7051905608045043	-1.129479457265992	-1.369151202113175	-1.352590359863148	-2.899607775023998	-0.6555068804855776	-0.9818277085316975	0.6637534383068961	-0.7888396465811933	0.13936674000051447	-1.0069659535884168	-1.5231392463476157	-0.7014277846391345	-0.2611499734012823	0.2674277788233874	-1.1289685844356756	0.41878165411953605	-0.6092550451589669	1.4629479376116756	-0.5598183617193316	0.5790809707187365	-1.1072123106545118	-1.7713605656345743	1.4865378950711425	-0.7605459708700479	-1.301991613478135	1.6060702478203996	0.9439652694724737
1.1806384822209273	-1.3517602849405788	-1.0602973092359589	-1.2456157824785061	-0.5642141190137585	-1.9751398605550305	-1.059362143408986	-0.9707063247585346	-0.9799494405035244	-2.231167046567854	0.0495168650912992	0.08534273724642955	-0.8569610794162652	0.8176105422233516	-0.7688026424357379	1.20929247144319	-2.293671703789578	-0.48772999411803536	-1.1555927665188621	-0.43088887268169035	0.1388389313875478	-0.26253710983283257	-0.6777538559426775	-1.2193565178167345	-0.9495571880432752	-1.933787975946669	-2.2524109933246685	-0.4820083012993028	-1.1525375740699288	0.5592530321561279	-0.45776425026291384	-0.4948904277865171	-1.152233640771453	-0.8398205801931321	-0.4092489261103075	-0.8494778301384911	0.31228028965192367	-0.6738770708587896	0.2137777312516899	-0.9481686083095543	0.753427350088286	-0.3537090227355106	0.36700448256257984	-1.3150008912076907	-1.0258135072462284	1.2157048751728814	-1.0374897709682285	-2.2454358925923597	1.7284690953758066	0.7237928090223673
1.0339273210387532	-1.7272081971486044	-1.0856697338189256	-1.6532242944280005	-0.8920947419125468	-1.5948659811797161	-1.4736940572459458	-0.8395703874334145	-1.43865374739984	-2.2712618546481482	-1.0436752405603886	-0.44780693348517286	-0.7270040234497116	0.05746736628178591	-0.8924537324975845	0.5400217654141483	-2.6069254235743093	-1.9836279976253393	-1.7053484800141958	-0.6683133666663813	-0.9842179410030374	-0.4098088396369075	-0.46867648039079757	-1.721305079878439	-0.2667152945890269	-1.5316172546132016	-1.1495005456258576	-0.5000624548273332	-0.6626869619839408	-0.6454629878563927	0.3734260137048918	-1.8446768405917575	-1.1435875912584266	-0.4180691295380429	-0.7138900043380406	-0.31617589645921007	0.2552237354358886	-0.08424615311842194	-0.7608131844596548	-0.7932177993678167	-0.1870022910796102	0.5445248992074516	0.020318446501628108	-1.4211792332336748	-0.38562891087120255	0.03957283368492686	-0.8730473666618997	-2.457293456392665	1.102352824319658	0.5133302569994346
0.7498271567951436	-1.7551816893249723	-0.1508226567914446	-1.2076385343704017	-0.8981253854908247	-1.0512039714843895	-1.3247919260018572	-0.6057068226804082	-1.0008451282624635	-2.1114523264914777	-1.4872296427571066	-1.1804797917441732	-0.8057841731388731	-0.6132777933319037	-1.2528520548631632	0.025245370722748517	-2.4557802180175545	-2.2018614965702015	-1.1122075765715604	-0.610130888540155	-1.4285913797745544	-0.16631150778853948	0.020842344686010428	-2.035160529322856	0.05251260875967093	-0.6639107387846656	-0.6176011326808807	-0.8661258462926993	0.23455009496236326	-1.7713854400058062	1.0495187809748463	-2.5236785899180663	-1.2969503754947713	-0.44158536557373423	-1.41164641289903	0.8977029301373094	-0.061321517503930154	0.14674537316456807	-1.7290825891026302	-0.30785006463130005	-0.6426755594063209	1.421873076364344	-0.18086181113880911	-1.2648761578254124	-0.48355914884188766	-0.8796347828251411	-0.3847756384187091	-1.709765772889323	0.2141191360138173	0.5493474850573978
0.8592652017712618	-1.1389774186373847	0.6139945127822009	-0.09261004832619411	-0.8356456880446634	-0.6030851795750936	-0.7072108376743184	-0.2670574737932586	-0.21487398051189927	-1.5966813716614932	-1.1418648402035263	-1.2669583535670441	-0.5202270646984161	-0.7598822460601319	-1.480133086279648	0.1061784788666619	-1.7931492616112996	-1.3918258579318752	0.421259902087712	-0.412890727719118	-0.9063347300016246	0.4376965140250154	0.5412631771015388	-1.6968282526578953	-0.21196239158103375	-0.22495635023795152	-0.791840794012855	-1.1268920882215503	0.9798310575255821	-1.8189046511744331	1.072864808970232	-1.6845203684885717	-1.4487583514645601	-0.5513125054489575	-1.9942513389938954	1.7309983138549152	-0.5919068886077223	0.027100726861801146	-1.9298867152127195	0.23044593011354092	-0.37167005929143443	1.1880362339002368	0.015242150219710794	-0.8405562943799765	-1.1000489900626582	-0.9314324145630412	0.09884463923479739	-0.6095479496654538	-0.35419664011524693	1.0047666510576798
1.1402074522071544	0.055223004501463974	0.3754514615419853	1.0745005234018985	-0.8887068671040758	-0.3847227129401547	0.07210976753547868	-0.005480167974861151	0.16910073169369727	-0.6527165329162274	-0.6205481965485059	-0.6354610001791461	0.3715371378978846	-0.6202509597127576	-1.10910793781677	0.41145601879599303	-0.8596054842038904	-0.722197865533902	1.7492636274456892	-0.0862846171444531	-0.1164784263215397	0.8648688412401213	0.665867928478277	-0.7616830864185687	-0.6076148532915285	-0.4119429132332029	-0.9059882704199537	-0.7218328483614016	1.1153001344379385	-0.9662531469634266	0.7026630514016913	0.012708041697909761	-1.1415617821946187	-0.3720223758789329	-1.9866159668112768	1.5929910993210281	-1.0280001201217888	-0.10064133336490207	-1.3247688204472463	0.5121004485527801	0.2103870778805563	-0.3501594711268452	0.5114011103675511	-0.509978878282759	-1.3931340629363829	-0.46547909598629283	0.4017125664104415	0.0670539040544843	-0.40745006743370926	1.5918701942309124
0.9336468275816825	1.325259786208305	-0.4897822150852792	1.5698638064842807	-0.804803408662875	-0.22000223039184497	0.700096662603605	0.18335814403930767	-0.05763787812004554	0.46178039126107223	-0.4626187184731385	0.10497511241661017	1.3145299159168882	-0.6369928397878756	-0.1035402494687039	0.28679557246493875	0.06461634292719481	-0.8400927229913199	1.9208233498447886	0.42866056211511544	0.1648877256797516	0.6591515820560696	0.2831901178337616	0.3276532081764018	-0.48070927218127363	-0.47569126107090415	-0.28257933309482414	0.3232579040027135	0.6512107936836644	-0.09104115595637008	0.6005187896212414	1.110241311089619	-0.24888885191231655	0.0968529598591555	-1.2139050305416723	0.8266388366712671	-1.0226240758726746	-0.040693569155347	-0.4456738122394621	0.39293385754668414	0.5210043925029036	-2.0529609809549063	0.9068452976672586	-0.6327172534799604	-0.7828769281635366	-0.1369093551812421	0.5855972953106805	0.16489954068307572	-0.12554427206494156	1.692402885781099
0.053205576747740416	2.0332592139186954	-0.9473187655305321	1.0795944691295314	-0.20308254359775055	0.22207886698068138	0.9539945299043902	0.5384814080333927	-0.436981174269372	1.2488629811759229	-0.5782142741128871	0.4310443831622296	1.4218192215138266	-0.8408371601809715	0.977321982975213	-0.3360856227512436	0.7549783402304411	-1.208243939459432	1.0413296813062558	1.024176167693637	-0.03314029328116294	0.03984959593818196	-0.21699038970992618	1.1331956248853396	0.28392499395183785	0.3356395207090889	0.8376539780413064	1.3387092420333506	0.04391389122738685	0.3161691558405428	0.9501392685262088	0.8561325102590287	0.7804188603687915	0.5613319564306875	0.041042413584352774	0.15151050904462754	-0.5350816520705204	0.07139659390641416	0.2578291330342087	0.08093358942775403	0.3818973824335082	-2.53038062829992	0.8926981059953107	-1.0026735818715995	0.42143906873112663	-0.15671488702200362	0.7124306950193426	0.15376213997301796	0.2195943729828826	1.0461467106800217
-0.8796019404577888	1.8318605392066518	-0.5459932299978684	0.03560986166251967	0.8056463274427802	1.0163502796231374	0.780340674726483	1.1312424284024285	-0.4123238520924182	1.373067597235473	-0.5717214453617472	0.3621935506686	0.4530220551503927	-0.8337339314016239	1.4187283355010998	-0.8659921252878159	1.0242333846748661	-0.9271577375254126	-0.03376628383252702	1.401020531146849	-0.08130423913108738	-0.2686933742297781	-0.3474797483610316	1.4876320845245312	1.0978984224562252	1.742104520218619	1.5484198895266943	1.6458303765761129	-0.23403339324870787	0.42969244950520596	1.1940660660705738	-0.18562450322959337	1.379495295202119	0.7795666890913849	1.107199420341499	-0.1130909545469649	0.07321829728269949	0.06856219409116683	0.7129287541324208	-0.0085664734004117	0.0511648150955081	-1.593975107515531	0.5318208627771603	-0.9173426254229267	1.2848563341730732	-0.26625559751177064	0.6948899355401543	0.4396277541862532	0.4085052321212943	0.16091546536634596
-1.0998308947754432	0.8644904629902272	0.14980574538580443	-0.6387195617074823	1.5391717197209571	1.7882449769051794	0.4131837308034583	1.5940314717588846	0.04888013499950488	0.958898454797758	-0.37362136632437964	0.2120977891208926	-0.7847168734770898	-0.3222296115531969	0.9886496040160584	-0.8350914347478099	0.824791943611519	0.08042398123356881	-0.6632237114260428	1.3395016886895117	0.32085202816226566	0.1676555455935631	-0.06474428667507029	1.4895848063116113	1.2912734598450437	2.59113189152109	1.279343742014901	1.1518149446199242	-0.12958383778576205	0.46958061314447513	0.751488883804994	-0.9216551842526929	1.4377944300397894	0.7780014200353024	1.3169729532241798	-0.16039725353312834	0.34152894051701643	0.08808960344527117	0.9456246741833816	0.2862068021864242	-0.2046563641239056	-0.41002715773823406	0.11086176304863192	0.007201850951723921	1.1155306320761103	-0.20967512534958793	0.4796608794461377	0.883102249619616	0.27031315036599046	-0.20089510327849786
-0.5407169078741865	-0.36152257020655776	0.3245329349429009	-0.29660868601707374	1.4019514067173062	2.018626445575525	0.3271255683001026	1.455675247163348	0.43207619515722123	0.44969999827529217	-0.28481212494465163	0.1291238107890029	-1.1683698503033944	0.48340941698914053	0.13712025518647558	-0.4752605551324155	0.41969908596247246	0.9901186693189227	-0.8792155306333888	0.9404816551715088	0.7352577482635415	0.9916309263681327	0.19674568384590604	1.3365946654131564	0.8038121082432564	2.095207330901098	0.4031959146119843	0.2949548218375329	-0.003539312719748061	0.3009523071729397	-0.20678592234085888	-0.8461845450099715	1.2855668663579651	0.7651845276077853	0.5147847550750766	-0.22876030472923561	0.12421136946859057	0.4376044053170063	0.8239429019954878	0.6149236859748922	-0.4037054232231026	-0.18432364515852548	-0.20042927499296878	1.2082802005103275	0.07385567688679541	0.013646842979563003	0.26729984864961853	1.0623214074379743	-0.21801763957487388	0.060817585688248285
0.1507989786404725	-1.2676703822612607	-0.15179445332883293	0.8245701913444623	0.5204529283001278	1.5384154733290745	0.8536043502270602	0.7356880371069414	0.24915236430620305	0.16504771608345284	-0.4364998328083769	0.012457991949054717	-0.42400775169739036	1.057904262963303	-0.4195233609516598	-0.34021103870502173	0.29331945664940706	1.1090586403923524	-0.9731387549714584	0.5230378400891552	0.6035946497172325	1.4371563606475748	0.03724475086559652	1.165484421313713	0.14761248947786432	0.7245909896892039	-0.1825223474002214	-0.47019700077226617	-0.18541793027024933	-0.1667678527753377	-0.9458338363912842	-0.29653251908252454	1.1794177584573817	0.8825904769357109	-0.767355641294728	-0.30768770854651817	-0.30649655171866386	1.1030967964641283	0.2770725161621165	0.47193337983677475	-0.6881350247930001	-0.9116205467920949	-0.44105819037455446	1.6241655693302173	-1.023226806522753	0.3048647724062951	0.3655814618323369	0.8479980151774631	-0.7650349031785341	0.22474600667080386
0.37920521160424836	-1.4813164156782228	-0.6709370029583334	1.7981742795262816	-0.4055915786112303	0.6601332539221058	1.7390547232411473	0.026359815701862275	-0.4137145712025945	0.039694974793593914	-0.5165438473185195	-0.2252456144892443	0.5481795122065521	1.0867385805910508	-0.29055740531575475	-0.5297897203089109	0.7212812072523807	0.6694374110079873	-0.9470827827991398	0.2943394234299017	0.05272589068568882	1.1427033238240183	-0.45453209655228693	0.9993724220934079	-0.25726466594139413	-0.28649317284297293	0.030695543394339334	-0.9966818808534509	-0.5766462590063356	-0.5358532202506749	-1.0791592360655675	0.15563943660518553	1.0153552569336495	1.0431167900417397	-1.6933039719426566	-0.3398890872556398	-0.5493664019547986	1.5463741474831945	-0.37167136581159654	-0.16591873665596774	-1.0238826421496243	-1.562945312580773	-0.6514211139086555	0.8527916242909459	-1.431563667857868	0.6093765150770025	0.7955108071128152	0.5383140390269231	-0.8886960768133223	-0.34472754516726395
0.19149263525641005	-1.0089576620037044	-0.6147259336098514	1.8709044219033044	-0.8328530256028469	-0.17707274156741742	2.20181122314065	-0.11138561524969359	-0.9527116802788237	-0.16544171436170538	-0.2288569050053996	-0.4818941349174332	0.6189716515353721	0.7495798225182642	0.36152402148098484	-0.5990200773987144	1.4266585096018038	0.4297148106756895	-0.5845028859333817	0.19049966494201484	-0.18823164176032608	0.4580145508224926	-0.8146985318669415	0.8071199242737854	-0.5090997360287487	-0.24367163044154547	0.7495580185508722	-1.2990818900815448	-0.7516709375715759	-0.3007592624467749	-1.0011341503289464	0.289956802229915	0.6273219650323513	0.9975334594677872	-1.7505067185908583	-0.45249842787226996	-0.4180057388759465	1.1748049566314474	-0.5896375047309007	-0.7142508397233593	-1.2131091175346838	-1.3272502228383256	-0.7395173585816137	-0.30695681304008277	-1.0162122959130595	0.8020390158915606	1.1851111610515233	0.44897666045237666	-0.40996150581402635	-1.2984449694757456
0.05877480226931886	-0.2261827385223158	0.05127144437855371	1.1380829456237262	-0.8013414471738961	-0.7985133332830924	1.6192409473435732	0.26213366977612884	-0.8501323889588696	-0.4382338801237613	0.14130198995773563	-0.5696266596410668	-0.3268856587036881	0.5017886300264219	1.0588100589104568	-0.2748930544846626	1.7880990487932027	0.6778294478652889	0.06578322497949188	0.05447687602497371	0.3094918114433275	-0.052282436487603196	-0.710075548100054	0.5984835895547113	-0.8910473837467078	0.3785740485004018	1.3005005533422442	-1.2929710133918921	-0.45131694162715136	0.37173734746621695	-1.2550139191804845	0.2396612909388697	0.18678131246560026	0.5722831556365812	-1.0591875185277357	-0.7549860881684194	-0.0017512629928044283	0.04394770490016553	-0.2473254932554481	-0.6239086673053105	-1.1788286870133715	-0.3771272047062929	-0.6502798464465427	-0.6493639677541723	-0.16950708487965094	0.620480722930296	1.1558836322158614	0.5445889424603604	0.2078316114999286	-1.602969910759393
0.24301385905201497	0.3826631797134973	0.869346717453284	0.3518768787227114	-0.6306859019734111	-1.2711227406516978	0.216977399241824	0.5982199641931231	-0.19683761244626924	-0.41561273691589795	-0.050867836593996865	-0.39037522448411754	-1.212246548104668	0.606931341198631	1.388320825788159	0.038702550756378025	1.4675670287829208	0.9364400252972409	0.5710988072565731	-0.1166319758681774	1.0693465647765477	-0.25129368432777516	-0.24917236769851883	0.44576378305795505	-1.2717467220212277	0.61835409262895	1.3059082929873789	-0.8482721784871559	0.09136120773202601	0.6658005206314653	-1.6741937059830885	0.17596789407127544	0.07636067653172775	-0.12110943099506419	-0.14242782675996118	-0.9909671848905774	0.5210452439974238	-1.0374370693944581	0.1473716379400374	-0.07350050162271823	-1.0759273519393489	0.5881625937617635	-0.5672886882604136	0.14822253483949083	0.6622929860289571	-0.05739286310195937	0.7366850852319103	0.5642365538409436	0.21984505442448984	-0.791853869304956
0.5535560904941569	0.6074788697079995	1.3764155257908264	0.1031454646789704	-0.4055569819949067	-1.5753514571307017	-1.019236613479331	0.5326249730846864	0.4188590406304955	0.2060146085546473	-0.9283541122570312	0.026887265765458957	-0.8949718608318022	0.8657399048112249	1.2078185104447892	-0.2555010644773245	0.7883730795153796	0.7061181697653148	0.589982155803126	-0.18389958741151138	1.1668310476399884	-0.4515720453991175	0.18617842401312915	0.4005075604536867	-1.10726503351715	0.13065541902640646	0.9057227638017215	-0.07272678498686311	0.3744254923885209	0.1407555976884392	-1.480855999664695	0.15534648898563752	0.3731629881693131	-0.699115250837205	0.5369099158905298	-0.6827941039006812	1.0271612850842975	-1.2348938852914897	0.02837841982097099	0.17002349478519063	-1.0336268949776235	1.2114757409893286	-0.7583355716823221	1.2102146032247003	1.3068892074359133	-0.8915767697667956	0.26949613160275665	0.4140880270963575	-0.5853878147348286	0.34158015563677313
0.682516328561759	0.6691883907489217	1.4269654678644952	0.2644805391447531	0.03709939226097222	-1.4725177172865627	-1.21656078626719	0.2595935713870799	0.5508372352746893	1.1939168105275744	-1.6714869400038244	0.5688047783270208	0.586230292521469	0.7872332601730428	0.638153357867914	-1.0474943890954267	0.41579293516535415	0.23789638418669656	0.30719786064793353	-0.0944525315788504	0.2328046417371344	-0.8649122375576219	0.31303381213757725	0.41075613097325436	-0.13514901806414903	-0.554741259443666	0.4566102432254353	0.6227084076507974	0.16072837879077484	-0.5381672164818333	-0.30024679470717647	0.1807005809277537	0.6799091017540726	-0.7671691260876737	0.8416791519597898	0.23482787204016323	1.412856323578464	-0.5229987032450029	-0.4769590170255699	-0.3572265276967738	-0.8880273603695128	1.62333920085409	-1.169618871956326	1.479623709830941	1.7897776513497778	-1.2543296780580844	-0.05026429456665808	0.30011468964355714	-1.5365387070492105	0.550283084718442
0.5797654301125212	0.9317882552021652	1.1719310337424593	0.24619341929619992	0.6646292914156906	-0.7942741305441274	-0.40968987735075985	0.175958076170914	0.3833070822429197	1.8393599137200016	-1.251701352042469	1.0380256473358407	1.984027877147299	0.08451969169626963	-0.039987502575190494	-1.4331320456455827	0.658751860839229	0.3002833036653866	0.21608103564987205	0.007219461827359333	-1.1398564236905169	-1.2324420251414403	0.11729698015227871	0.3641635776874391	1.0962538912831874	-0.7880849221945718	0.1771695271480176	0.8516872873023145	-0.27242665964160545	-0.278553920172445	1.1790881668317221	0.2444319965850435	0.6056322752097563	-0.2387180916983622	0.9150473650404078	1.0894252688819295	1.534349254792471	0.2898684719800034	-0.6138683482637644	-1.2081027095303332	-0.33373684513775653	1.8871392426862825	-1.3215675285160668	0.8709601997938263	2.0754017213604796	-0.8445471952689697	-0.34824455225789974	0.4687888450123778	-1.7056162293103343	-0.42924858286606704
0.40514386575573275	1.4338043967319147	0.8652749353542444	-0.28582000516739225	1.0415888430160611	0.20146824862848642	0.5498790213053807	0.2955218088857188	0.5140988788897068	1.5927686405047508	0.4083491483314785	1.1788114192758992	2.0644414998764478	-0.9178012332935959	-0.5231010812289161	-0.7028970319669002	1.1352264392470839	1.189957275448502	0.5010281552648135	-0.06209899959030929	-1.9960367680991826	-1.1262462571811587	-0.2438577955111947	0.21870206040120288	1.606601197495844	-0.5676594623160335	0.07542264631555375	0.6150930878991374	-0.4449716264585827	1.0476236730872235	1.791159424165298	0.3150875054529117	0.2801858244981914	0.5492443923315019	1.0016242023536335	1.0292195114944	1.292218340380261	0.399404689822097	0.08428426065102321	-1.465156668193041	0.6276512481481279	1.7198133316853619	-0.7791659370905532	0.23504204349826086	1.9953960558204	-0.024485408252778427	-0.713811706540599	0.9065359096316982	-0.8828606803258033	-1.514961241692735
0.23726523923384601	1.780808788553816	0.6609244423078491	-1.0306731575043329	0.7250284017597877	0.9059849309266363	0.8319501588119181	0.2013360864166119	1.2300368079957276	0.6262801835819709	2.209160803353642	0.8428878294927764	0.7909205717093002	-1.4046572931809205	-0.6412884151529459	0.7376496988830508	1.1461969741697955	2.206897299988516	0.809077111445885	-0.318059485933436	-1.902001426932811	-0.5448438232342032	-0.5901526736838154	0.03846367366142062	0.9362243214211888	-0.4416901415837372	0.052198188470663494	0.261871721073541	-0.1981838779411942	2.272675831956642	1.0883265053169038	0.40791731861323205	0.1733317178851835	1.0333993868811346	1.280585270696943	-0.04618242201869313	0.7686024012840825	-0.19950388429589264	1.1175990957591646	-0.7623611666292395	1.5166010541364907	0.9481441595546372	0.27478611882217235	0.25189086028295954	1.4459731260310236	0.5807249599573789	-0.8602862491636355	1.3177024457819162	0.215226846481352	-1.4732519671340718
-0.0030374408115723074	1.57149543873493	0.48032432559079963	-1.371358987535241	-0.20173908917649813	0.8736306044411111	0.3224483385156686	-0.40230873787717597	2.073633790591415	-0.3078642730176406	2.9163936500415484	0.17136584215708806	-0.7255217479480629	-0.7700446689300461	-0.4485031335498566	1.6830324802313263	0.35912115262437055	2.288142004775452	0.6976901819126615	-0.6224113041528441	-1.1928266601003037	-0.031018970043393067	-0.7864457127154851	-0.13792082686674711	-0.3800937897921187	-0.7733796792846077	-0.038119546031810184	0.09815108042493563	0.14526845345055514	2.209634953417315	-0.2346722866517622	0.6730443237151056	0.4147437466465859	0.7980122680401539	1.7194056572453436	-1.2721178668361386	0.19921553144399418	-0.8066937650009895	1.477166410084043	0.29121173438449127	1.777739922754718	-0.0026352403606353042	1.085730493948307	0.6251802936878164	0.591560550242581	0.750906322655169	-0.40355428646661073	1.3271706633069125	0.7722966967732862	-0.3005612212213288
-0.3489056791099039	0.8767669724398566	0.07897189280256627	-0.9964367387311153	-1.1329511463544764	0.24833304439861956	-0.4562513166760602	-1.2341077021346187	2.252727698988258	-0.5963184152509515	2.3281641293642004	-0.47365918888545566	-1.3672926998135257	0.6747230657787386	-0.14301967474036517	1.390650357601232	-0.8710370977237287	1.1299952673418074	0.18371468262345314	-0.8582633164796438	-0.49287113978428554	-0.10393852906168712	-0.7901899029510484	-0.40873713510318366	-1.3421079653473609	-1.294171181429326	-0.3412683027073175	0.11716576755214295	0.1483217097972274	1.0246017490654025	-1.1176077035923033	1.2432112212085984	0.5472829319633113	-0.13709261859998773	2.008649178764446	-1.653302006763086	-0.22935364563150598	-0.8357165872459109	0.7774190570996214	0.7741391463826722	1.3497871869239033	-0.41467859823893277	1.05240711892671	0.5279061105492292	-0.195422018815605	0.7738775592069901	0.5004968214149483	0.6920226679718204	0.7718398118349428	0.804245350815668
-0.6610134900459111	0.17809279459086122	-0.6351342521688461	-0.18810603227243733	-1.4921069573892516	-0.36230676949693563	-0.9525060955760798	-1.645650744150056	1.5229201035180853	-0.2918254917878751	1.301883323244246	-0.8266020173372254	-1.0101677361951813	1.7772487735991054	0.12092476752665049	0.35030623894016316	-1.800314368746023	-0.4467449960486251	-0.2821639127495889	-0.9997741506778495	-0.1708616285633317	-0.6414062140202371	-0.6970449995333621	-0.8801359205224664	-1.411370910050125	-1.4235754380514312	-0.8475129126225465	0.14033598639306263	-0.26026967668461226	-0.00570646770995827	-1.1356564973650465	1.8907795232572306	0.12179272045551247	-1.306209146237801	1.7443534992499456	-1.0466658665571889	-0.5180187115704464	-0.4107347535521148	-0.2712395305155114	0.425090611953696	0.7511706385018261	-0.09201029165881343	0.3566421920170519	-0.29341727259783934	-0.6216153095339743	0.8956946562015609	1.0479478631147812	-0.5447701912717496	0.8973075979287924	0.8019169154492883
-0.7882298937453542	-0.186601247370246	-1.317649083021025	0.43733897547166245	-1.1963173597511447	-0.4495260050477485	-1.021042161894169	-1.262952890391987	0.5618500448976547	0.08312923144158657	0.7297807508551953	-0.922756859009127	-0.42745551127028064	1.5521151505103858	0.3146031890137294	-0.3092145929767966	-1.886909657907209	-1.286101518481221	-0.34264273991165445	-1.0171029170549661	-0.24183425823952578	-0.9625519534935225	-0.6647622616601293	-1.3986893851115854	-0.8522327131243191	-0.924844291407398	-1.2606163997231223	0.12044244972281079	-0.7108190343797934	-0.050086420414226916	-0.6312772819757727	1.996342034019219	-0.6255327220513002	-2.077378094406144	0.8463788724077751	-0.20297445728990798	-0.7704670227022364	-0.1243076302487654	-0.6480671464387927	-0.1746502505970655	0.5626857212196579	0.39124608845366793	-0.23938248218153932	-1.1234435462567538	-0.6988983765657625	0.9103142589214561	0.538327716993882	-1.9547376392521936	1.547936424729401	-0.10703063288379525
-0.7728106932751535	-0.3941944647220673	-1.3815714285776102	0.423049818969171	-0.5805000047513927	-0.0429556488698944	-0.8644756720591603	-0.3502539766360522	0.31712055687626783	0.14922172202318357	0.7053059728622589	-0.9244590755897945	-0.35673117567971324	0.21852320984114107	0.41382634261285617	-0.055651162550602915	-1.164396270723668	-0.9882580877202957	-0.09122517175367095	-0.8471289058433459	-0.5670670451149404	-0.5872908819685505	-0.6983504117995397	-1.531052405502247	-0.2516704391990696	-0.1700339243473296	-1.1869477933966701	0.16961360561166725	-0.7843278505428581	0.37007992578413285	-0.0694481161937121	1.1278585364594058	-0.9912806978760867	-2.061674026915519	-0.1751217846669227	0.12247107415235686	-1.0321660803259267	-0.3347099442462544	-0.17249413703766886	-0.34141249788049494	0.8656620662339214	0.40053246000140874	-0.22975407595111785	-1.0706388474296666	-0.6961752789168345	0.486443878984371	-0.8161702278209811	-2.8266494712443606	2.1648144230789006	-0.8802248773477352
-0.7855887393291379	-0.8562157474486333	-0.6410260126939205	-0.22756762682812204	-0.011560111371118299	0.3793138586713293	-0.7481008912191446	0.4478846199976518	0.947486897599099	-0.03429399336041277	0.7263864569883388	-0.8074959079809334	-0.776681642005783	-0.8984492624358865	0.27125470345619485	0.5795651391546149	-0.153420725472128	-0.19094356527895998	0.12897390675523598	-0.5549091623679275	-0.9505582484708092	0.14672402501704862	-0.5512944860798359	-0.9652950359503462	0.11276579595997978	0.20582810946606664	-0.5981610057212711	0.2837450969072079	-0.43490546441057726	0.2304379937730153	0.41892361093830377	-0.3004176259973413	-0.7464682850502303	-1.3879706813138708	-0.524740577150499	-0.07017609747015603	-1.2852213052153594	-0.842545257966087	0.3170728724322265	-0.031216056764600084	1.2176335081785472	0.021464877878771806	0.11108958162509941	-0.1024632247899351	-0.883269150744093	-0.2153453498790777	-2.0374674514373607	-2.616822826475578	1.726523474506508	-0.9109791588857155
-0.8790494632730964	-1.6340802431257364	0.2947669748348811	-1.104727887483317	0.31907059882744393	0.3780494148688477	-0.8388225691576915	0.6520205310648772	1.5344281017962629	-0.24426300953383667	0.4634320553414932	-0.3735132154027504	-1.0662344092665996	-0.689411820321698	-0.26888442417038955	0.7388180208067092	0.5548657639147125	0.15061987228695212	0.15398242758615108	-0.43438199892805235	-1.0951926773486391	0.3383836683159852	0.023076548945345447	0.041528200092625346	0.3732061479055806	-0.1259989463344186	-0.03511239709880114	0.1955617430812137	-0.0005067491021670098	-0.5599335586351506	0.8286635373084242	-1.1880845959993442	-0.5680205900618328	-0.6115584958666391	0.1407375748380897	-0.2088456814289948	-1.5594659854167034	-1.2289571628306701	-0.04818172386557302	0.24241440384132404	1.1307385893665358	-0.10814690002793344	0.11545148662278511	0.8761151523503643	-1.3013519640781048	-0.5554411709174332	-2.391638475335649	-1.4886885290119136	-0.09176171948890213	-0.623789192902508
-0.9180292034849701	-2.2867773945501746	0.4953740741856493	-1.684126373351229	0.3391808883502256	-0.04748803102011324	-1.174081712855081	0.24739603829343643	0.9887098961594591	-0.45260626286394756	0.06960058999903652	0.3751655290916999	-0.7401527283865472	0.514832947270566	-1.0920808985968953	0.22679082077660886	0.709135674758869	-0.3348894734928107	0.10982646327748716	-0.7552158249484913	-0.7065006579172753	-0.538481350520125	0.8767986784759902	0.7421505165919595	0.6977523671303723	-0.8947509682933744	-0.14294424201365782	-0.33772667316855637	0.17776194239668733	-1.0430340604968917	0.950536108075536	-0.8055099686619609	-1.2523026938991202	-0.2623656746303556	1.269920776668634	0.07384104457946895	-1.9008377404787526	-1.329255201967909	-1.1647322566919844	0.10596221193338445	0.5120643650544537	0.3063686016461278	-0.4374856355939801	0.953983277056338	-1.7192743998651752	-0.17310626385515088	-2.0857451213941722	-0.34087786805728176	-2.391506647471797	-0.7766600588835904
-0.7871076695569257	-2.3431766009516024	-0.31027632188542986	-1.646770631121792	0.06901180526321894	-0.4963082556729918	-1.6028597976637182	-0.4239374083581417	-0.75088538598597	-0.7525386513399481	-0.20792323117327877	1.0154333328010763	0.05190608131057083	1.209726961265682	-1.7506551797335954	-0.3725313491337268	0.5046124429006889	-1.2266739318822188	0.1450674742663883	-1.3455283113721366	0.19734327928505346	-1.9708741869263624	1.4494685072646463	0.558254693583795	1.006777231273748	-1.409856799313714	-0.9113961318530249	-1.1048724290728524	0.09248996174897693	-0.5638799417243634	0.5620134058440941	0.34851523367864795	-2.586237477381532	-0.37907291948963645	1.8290252630946127	0.548621554723968	-2.1517780927867975	-1.2556366442926468	-2.0632518352627955	-0.24930065224441492	-0.33316340383449294	0.787623536776776	-1.0137334123854143	0.08444628947072631	-1.7709491665170556	0.4533047098408947	-1.8290512533370364	-0.0803127915569044	-3.7617967406542783	-1.4420355690958788
-0.5651221588497739	-1.8103612158136488	-1.3504511496591527	-1.04683762509749	-0.2723456257130091	-0.5606568976435189	-1.760113501096078	-0.9500387344603686	-2.5397735693784256	-1.0212608245058765	-0.4125654341590014	1.0424126162779481	0.7087155240694208	0.3078641832526286	-1.8094598469001273	-0.45502484075459676	0.3203218201666577	-1.8538562270591672	0.20068454176450057	-1.580458566303624	1.1429725464776428	-2.756833199060202	1.2947601753912283	-0.32443238559561577	1.0830550828482353	-1.0760578607878115	-1.5155463102941662	-1.4624145221890168	0.002075891517806352	0.21680951818951555	-0.1098649603367278	0.9703176623436112	-3.3516941129793985	-0.48641259098234274	1.2436453627655173	0.7640672937991554	-1.8862188934909836	-1.0560401508802364	-1.940750542234756	-0.37257041018868603	-1.0156439862004942	0.7015019536739399	-0.9132369131286205	-0.9976945073034996	-1.1908320005634594	0.453588562570772	-1.8413041723290104	-0.7514601600962151	-3.4903296639786126	-1.9144696413265085
-0.4037368610827321	-1.1152010589548984	-1.5694746778200683	-0.2312110718238617	-0.3028844379798494	-0.19656508658779157	-1.2834230636654158	-1.0688430545629768	-3.124653628644773	-0.9203651071305279	-0.6941592669002287	0.4512247668377696	0.7736626257248138	-1.6396933877812696	-1.2736973691185696	-0.05895402783251989	0.3298748315602841	-1.914858604447062	0.10813492402198663	-0.9757888072187262	1.5424522864910981	-2.0887842407097623	0.6143726416998279	-1.0863607744727986	0.8393992105040811	0.09631767632981608	-1.1093307572302604	-0.9398200886399944	0.06612320596989174	0.04344617624538608	-0.43586712529746274	0.32504973912321367	-2.631332636734867	-0.10993411064238705	-0.08212175301702349	0.6076811485206709	-0.7856674576291056	-0.5684543152923589	-0.9295223417364423	-0.13336326284287736	-1.3151624026561959	0.09203613886610364	-0.08003694279312355	-1.567562301198435	-0.049055490929031186	-0.4126386790770472	-1.5763459374193163	-1.4614519785714153	-2.0582595663457965	-1.5592930151437185
-0.2871255558869285	-0.6162017324050161	-0.7385041296541173	0.4285888483210623	0.18093444247659018	0.2591371263353626	-0.19823639138451618	-0.7595173158812227	-2.3636737083891237	-0.36615219931407217	-0.9029805737201007	-0.15949096122512363	0.3413742061377451	-2.9614444493431242	-0.5879480367340287	0.2881730694806113	0.36785668308906494	-1.5727259825663773	-0.16024048286666184	0.21015204195238113	1.254443097824443	-0.3119846005538471	0.11996355507010098	-1.028769485024766	0.3988147655825527	1.3892314817684945	0.20315247340115575	0.17828097004319043	0.13507353900243385	-1.3342415928921785	-0.0724678470071434	-0.9507631942907454	-0.9108184981133577	0.6566583858950562	-1.20873433260311	0.35157098983100976	0.8395604834383932	0.2997588434225179	0.17666886998551756	0.14994412563962525	-1.2013286208573255	-0.3956236489235162	0.7947244393274863	-1.469892801867718	1.1613338174301842	-1.375862826645743	-0.5043691033000287	-1.2717004686281512	-0.5338459102387056	-0.5046984433357457
-0.03994048261139686	-0.32347315522883374	0.3467186758506618	0.7666770983694516	0.9024029151817501	0.4237864487017496	0.9598479744889955	-0.21932172639434688	-1.260369330603684	0.15840022200486623	-0.6590019532963748	-0.17719636221940202	-0.07134347225618898	-2.5762524177927535	-0.16321541347144183	0.23565266286157985	0.1938422335909145	-1.084940090114898	-0.42721832524272807	1.1413519488079786	0.7384663009860796	1.400992826986951	0.28024056725018104	-0.17678530499092232	-0.029546002718733467	1.8847783907921967	1.3494319315190981	1.0022341973613684	-0.02917457671697373	-2.7081172469396435	0.5422320456730916	-1.5736795540940705	0.4033958772216284	1.1702832789218802	-1.5719636748915968	0.2302243603068945	2.0641486916595966	1.2772133461399806	0.7976533022340208	0.14489928241451486	-0.7519706799837654	-0.40900528350535625	0.996723131496052	-0.9666303339595973	1.7436801086691862	-1.4220350215065638	1.0668663871635862	-0.14020389780538275	0.39800495904109934	0.5911698669377932
0.40165979641860533	-0.09696517462604531	0.7874012806600184	0.8155855551748338	1.3012216475667477	0.23232951074727828	1.5501681314868732	0.28025685928440747	-0.8127363014183802	0.02383581941829413	0.10697583751351221	0.36865379806351894	-0.032237130288326886	-1.0220191679308055	0.02307534651533485	-0.036058885971070806	-0.15425352862246236	-0.49995113057454277	-0.488242190304485	1.2722901596466645	0.5659191436792033	2.1224787669218763	0.7928818874944545	0.840073121272386	-0.2760533982743494	1.2682065815848766	1.3625659363120977	0.8726570417418206	-0.3454635423449792	-2.7219801811656836	0.607911259670751	-1.0607092017685493	0.5362007049796887	0.9085305937546674	-1.3934535962125025	0.17005648423768116	2.1108864015491204	1.887684518559137	1.0242600131699497	-0.06364272430956852	-0.12465503522592385	-0.3747757132988875	0.5299841500155803	-0.28650267075788444	1.2872530969006886	-0.3578016648262971	2.203677905418467	1.098092669567832	0.8162886053901186	1.2687867247124514
0.8384581986466275	0.07816725558876121	0.5075418741128763	0.6281627034809316	1.1027030765074557	-0.02665823024751228	1.4064008631598588	0.5920040352055072	-0.9866888947093005	-0.7594744890966538	0.88857143383017	0.8325908541012306	0.3915312010484425	0.2611802677996915	0.26891134421650853	-0.1156940564427034	-0.37079658948797783	0.22911142352096403	-0.3004437982776499	0.9398489030930794	0.7959311206286699	1.8989326722326756	0.9316640408659667	1.389297726209302	-0.2660108213860296	0.18698485224755923	0.4090635453245363	0.032140230080494	-0.34451586282938934	-1.3808795958488118	-0.11684736502204807	-0.23358570719819077	0.11270709382098083	0.0982970459762386	-1.2424489118101665	-0.006473080187580123	1.1567357130369849	1.9247652031504747	1.2593663044520516	-0.061142899603156387	0.44214354123794486	-0.865931209660635	0.06434466931067032	0.49604864034214863	0.06380374631001515	0.9996143279265528	2.3416734464134112	1.6459800304853858	1.1554163142674372	1.5626068751933249
1.0153069441427505	0.16829902996109355	0.13765885589642052	0.2113122325990004	0.5915502632180859	-0.044017244210196066	0.947464664367478	0.768107941348366	-0.9362979258139564	-1.3799680861619457	1.071288599455508	0.6330779422989569	0.693548851026803	0.4713309570902331	0.6426730012435938	0.12155971184522815	-0.2853163890493444	0.9258388602814946	-0.0031684556661383287	0.9183302650934371	0.9246489122806849	1.4487837310016922	0.39849067727264464	1.2487086707010406	-0.08083532729031781	-0.3029982018571898	-0.39418238760985536	-0.609860911219922	0.36607981908146764	0.015227610809488847	-0.994869518692354	-0.21476413322155136	0.23793997707426384	-0.43671043719541053	-1.3524053865021206	-0.2475291180459834	0.23444971290817782	1.652643234356425	1.6028224333322598	0.41245041110931585	0.7003233092612109	-1.6587706375310025	0.17380825480768047	1.2219679964873447	-1.1030625477989693	1.6401790636619071	1.8299476726395085	1.4930835985931616	1.5967111089338268	1.6495290416999648
0.9213488338932957	0.3343438691477816	0.15117060738376936	-0.3021855744704078	0.2338005540397408	0.15616959194954502	0.677881043439626	0.9199249604423839	-0.13958521262838966	-1.0441306191193394	0.610144255077009	-0.1713346584363207	0.4383240629310267	0.06284518854014248	0.8129558287953808	0.38869664423358136	-0.1430318243823641	1.159724874002263	0.19773815824365806	1.4090609502479066	0.48746085009184875	1.2680648064032083	-0.3159537615039932	0.5579290486463245	0.015262485263941401	0.2409012222661009	-0.1925226939196695	-0.40091561570159806	1.5504360838838946	0.34834745294546776	-1.1949974773908703	-1.10364549771018	1.0779902127974528	-0.11619392730835777	-1.4701735422641584	-0.28514761855522175	0.19402598612710156	1.4714977203513597	1.7286991755968397	1.1425134882573573	0.5313031956409286	-1.7956983366785675	0.7239544250788466	1.5429664382911996	-1.4976958675801157	1.232152063661651	1.397733463199755	1.2126279132072042	1.8964732168097083	1.4981959531306945
0.7672902299092665	0.8358465833024605	0.4089951571621919	-0.5100720692605631	0.12998831116889414	0.24502668492496357	0.6660657883825313	1.0315675321796682	0.91085817654005	0.09902016777223509	0.05677585424720189	-0.9906433140171145	-0.23596007637577596	-0.07764902568896964	0.4930824594446931	0.34867504454539244	-0.31867503349057186	0.6624577547121514	0.17734029613445118	1.7031763506528945	-0.35845080123100503	1.1897173752087307	-0.4913487199445018	-0.3745480598521474	-0.24872478616098764	1.2110710559108966	0.7230505752549625	0.41698050472794485	2.3751269047842314	-0.2058776653138982	-0.5662832653603943	-1.844794070760393	1.7352817363611477	0.7751612570535306	-1.2902909717934166	0.03638091858752402	0.8057562900209213	1.4708585893638104	1.3340925744736898	1.6255147563048344	0.04226947577241077	-0.7189870896595815	1.0722271764941615	1.2189347747490655	-1.1174982142921182	0.21466491191580145	1.295150199552725	1.1821455877537168	1.7269165030158458	1.0402537164906525
0.6650272776050069	1.5923049232712214	0.5751517953268982	0.015016494237169385	0.019466177281695137	0.000501253307954299	0.613407395239772	0.9779950835033575	1.254239467940223	1.0602604112745098	-0.12575565210986034	-1.2808846811887036	-0.6478583170907742	0.27237750905131913	-0.04146134631572937	0.024692327270774424	-0.741443541440295	-0.2357912709409537	0.007562352794481103	1.0150875574741816	-0.9426399660768179	0.8422599047420242	0.004949951505288132	-1.1062285050104426	-0.8188772954247799	1.616379958119792	1.3300348213425202	1.0171176789373109	2.1353797873294975	-0.5964120116495786	0.2985761594413184	-1.3776788846307697	1.5296829707438717	1.3953764334988448	-0.8507086184445289	0.5531168754995176	1.0450139813178667	1.4259295315108211	0.5779259016492517	1.5446399289431638	-0.4628867427810421	0.8963909843394466	0.8293779398024755	0.4658872229764561	-0.5895036233889082	-0.733865204479015	1.2035930943120916	1.2092569826486712	1.107864558487277	0.5412169606399931
0.46171305929899464	2.0272135164997174	0.6444492144549385	1.1873416472281764	-0.197224325924523	-0.3604275791525418	0.37066263526771726	0.7261199442867696	0.5748269122791311	1.0969944865918375	-0.10972744392694826	-0.9482131087416634	-0.2000381680595704	0.6055276298697869	-0.09411207972030121	-0.18977132459465612	-0.8070758444611027	-0.7290028520603398	-0.047552241823587166	-0.4607366480517993	-0.7834826831350529	0.3452479281357094	0.5882235529562095	-1.1222808961088324	-1.2168607783311982	1.1481120271321925	1.0499408781900064	0.8657469526822376	0.9839703530570423	-0.1448283626662741	0.7725174819166519	0.2560919472362958	0.9676917020022077	1.2429686752761844	-0.42953502719329745	0.9257992923379278	0.30415681741639267	1.19142336333376	-0.009271390997525546	1.042354829670904	-0.6342768849189004	1.7206793442393808	0.3142446964920311	-0.15162028944869202	-0.44722401041185605	-1.1551055924967852	0.9124192320112331	0.915568803476379	0.4888965686234863	0.50364388084928
-0.022283687116899625	1.5967412005878225	0.7736009589161768	2.1833904928033436	-0.20258133540463907	-0.36184164003003294	0.17864946294737888	0.41960030605399923	-0.4213823367178179	0.519650525167504	-0.4304428800130792	-0.2865868611423741	0.9701459663052746	0.5305262503484713	0.6842017392475914	0.061424534823126396	-0.06789269751594755	-0.2516748853186657	0.24203145038568608	-1.5844339828002167	-0.11554647676210264	0.28792717739131013	0.6186649445715992	-0.21990735518578006	-0.9439226123431321	0.4410694510623375	0.31516012272458355	0.2027279320272307	-0.15537619298263047	0.8496242062263663	0.7521593982750943	1.9782228390468732	1.0734451668973937	0.619381708922863	-0.17451687040734123	0.9142544204512753	-0.8258796974570335	0.9196842946749841	-0.04691556941069453	0.5389072540557939	-0.2964135840096363	1.1664049685209776	0.1840597272742339	-0.25307592745781576	-0.543052530202488	-0.9028019506179892	0.7225871842414022	0.2706632702570884	0.3943001218409406	1.0796075246293007
-0.6734421936203705	0.4907814248910886	0.7517258554520765	1.9890019932546796	0.27610405035224167	0.1782653078388849	0.2843019032892371	0.19403763707612717	-0.7755169298572193	0.24479804082079185	-1.2514248369965686	0.30691034052441296	2.0236620695070484	0.32011776460757774	1.756681533639543	0.6672839292168481	1.028163580682635	0.8866356502024838	0.7428040639428202	-1.4551337258638946	0.34580050217977504	0.9487281761628761	0.05786721175981454	1.0476062964905137	-0.04579316341560671	0.2413089090481904	-0.04809797243485301	-0.3291590588944629	-0.4859262643835357	1.601850737034608	0.4968604810687694	2.667430328591003	1.9088038381977355	0.15417615669637053	0.005212832358068891	0.48861711427241095	-1.1335415002590616	0.7925072046819885	0.3001682219597346	0.3070714462589844	0.36517934842460614	-0.013223568870231683	0.6478066672337749	-0.017119984582847792	-0.2691146502899925	-0.12192527046846119	0.9635984698180147	-0.3977909547121729	0.925700476628561	1.7297619156180066
-1.142206372761737	-0.39610790224874154	0.0881657893020726	0.36081329423600317	0.8839924927959927	0.8525975233050087	0.45476985918446394	-0.01562579886913997	-0.2779513847080098	0.6433260746830712	-2.091133612633303	0.5367382642919493	2.1927609235816905	0.4872585922338832	2.0959122594035757	1.0381918389750535	1.3488479339339143	1.6782917220232598	0.9240737895827833	-0.3941772574957916	0.16155994060003231	1.7399233398124025	-0.5715839810732535	1.5601330877430233	0.8491881702355045	0.49905966884350633	0.21413195476988336	-0.3887830056535162	-0.11454187686216237	1.6202947119955005	0.18037025419832167	1.987653628991509	2.2594614586575847	0.02054637974096027	0.18079287731626792	-0.20725293406120235	-0.1135066004478378	0.6618922073883167	0.4714940211869558	0.2381156286439733	0.8296411730232026	-0.6045701388232833	1.1583007314840235	0.04558292358752507	0.6480789434993985	0.7225845377651391	1.3122396473693267	-0.8036704951401272	1.5681635144357968	1.6839715689684638
-1.2202014926598306	-0.33983883414899385	-1.186746911859578	-1.755391535179945	0.8462474716058432	1.0366077104422746	0.12673430163193972	-0.34041097287060995	0.4150561800853962	1.105610675344539	-2.3298073979302636	0.3235614190266015	1.5205562131138257	1.035482592702003	1.1894501791098664	0.6034297429921723	0.23317629742973775	1.3485035926137652	0.35962479200962627	0.44247076626495896	-0.35931891215575334	1.697045634095914	-0.7454989385157921	0.615218504722404	1.1781427834032299	0.5015948011149068	0.6210843788170118	-0.16343508870768217	0.16334166146482995	0.9642165530439559	-0.15608970402752673	0.4296684084501876	1.0602459672422306	-0.17216220509750232	0.19795451258178054	-0.8721778789125131	1.446181201783242	0.17098822288515103	0.07853101279486756	0.030052331063101546	0.5976410210806087	-0.23213811088295305	0.9793938850238255	-0.31600443575541676	1.7066253965433806	1.008869452749696	0.981886847241629	-0.901720848696314	1.551343428710034	0.7927559420445426
-1.02101583136629	0.44211313244493544	-2.1284193112343113	-2.901100029228144	-0.1078407870506737	0.5748174063095759	-0.8661837111513091	-0.6448078600846487	0.5941729803966531	0.8499586682088436	-1.8511565551333053	-0.10628077300048046	0.7461293185077722	1.3916269613989651	-0.3873029715965577	-0.5788374424928564	-1.6223838031918576	0.136366978047578	-0.6542635889765966	0.38277709471140375	-0.4771410797669834	0.5771124778190703	-0.3413924027354746	-1.1877608827350423	1.0595048040996604	-0.1300049133703251	0.6713105097578517	0.028402674637148666	-0.15451555178828927	0.043169376292758	-0.307007715848028	-1.1409074879666818	-1.1163848476833886	-0.6938891086962765	-0.13713538308503173	-1.0877652099748194	2.273790059750331	-0.7172159869524806	-0.6586551570352773	-0.40564417005003367	-0.31100074481927564	0.40318037293291004	0.04906451627867174	-0.7958128829487175	2.091928288160085	0.4483331009751015	-0.28433425549280356	-0.7009334986850142	0.5502696614453931	-0.19906368656621637
-0.7138868524639975	1.0398417270078248	-1.7226309094540915	-2.3318294145362404	-1.2397249609781957	-0.0030874421610820445	-1.8718912696601884	-0.5153662469688577	0.24746167373561564	-0.05895225572912132	-1.0714643262250017	-0.30062972030695606	0.4314546413549241	1.0754941080075537	-1.4430863337228603	-1.7060381608321502	-2.65573482210591	-0.9119759755018517	-1.1685851081509773	-0.05879363728279891	0.20426922924566016	-0.7201174118076489	0.409147466587659	-2.273953406660722	1.082803048641262	-0.8602802472139603	0.4400407695756323	0.15253966087736662	-0.6712524335204542	-0.5967228978075602	0.08771027637905313	-1.9229322215478395	-2.4174226000003736	-1.1364252336663667	-0.6977319284393637	-0.5695577668890897	1.8921908237573912	-1.4856432215914404	-1.0663458404858233	-0.7743716163607023	-1.2079884942544967	0.4872735524250428	-0.833612872669465	-0.8556420185337998	1.537546011847859	-0.5372398125646304	-1.6684615001496126	-0.13825182227139868	-0.888132385761408	-0.34866895279562016
-0.21290363327873602	0.853477734639186	-0.15397127158661916	-0.6351259337896745	-1.4951556215877086	-0.04591843280745844	-1.9434844512325389	0.24022996787773335	-0.06354652142185169	-0.7660955403415729	-0.4182291574118829	0.04068602791428895	0.32812508588216865	0.2378124110343131	-1.2129510498372935	-1.8569316845562713	-1.9428237018969439	-0.9675729307425769	-0.5297045499794732	0.10100678862561589	1.3092806069642955	-1.0197853511847972	1.1322664002475311	-1.5596320483049997	1.463453980656815	-0.8625212225802761	0.3236689831806705	0.36589711252712265	-0.614889282591422	-0.4648899027173464	1.0372619779856826	-1.5141934322522752	-1.6512044307975418	-0.7905998048967964	-1.004393498684944	0.4706264368700937	0.946713495597297	-1.5493496517597845	-0.6797802011237888	-0.7051954803352422	-1.250091939396533	0.014791793792543433	-0.7953817421179407	-0.3097552778064009	0.5934472017444892	-1.1151029522810507	-2.0307067473067058	0.6739873144567909	-1.692475128401114	0.5005748449979549
0.6643552833220371	0.18451544049710458	1.1434401258377247	0.8425287384099346	-0.6946226342822974	0.46586376726707696	-0.8373782831242921	1.134082127439045	0.06175070200457263	-0.6643339529499684	0.05097888803314814	0.6821305646313082	-0.2387766819220758	-0.5353096125098727	0.03261747216760584	-0.8751648484634492	-0.1457811436585984	-0.20259461004160384	0.7276584019019937	1.0639634552665578	2.0335579335885656	-0.14187487012010738	1.412482330276161	0.3805670511212381	1.6328980743321762	-0.1101597693401454	0.36241309436061403	0.6273497649381714	0.09340477602624701	0.5057679416717292	1.8725559182717852	-0.20548782724976092	0.3863600529190895	0.4035022186781836	-0.6558777904452207	1.3033361642942602	0.3118801691319065	-0.970022550497188	0.20550850903038823	-0.24503797864017587	-0.26460170805567473	-0.36414126898108595	0.12929073555506768	0.4609299013968173	0.0032233435215180428	-0.8487970615899991	-1.2068601309144693	1.2140892229068783	-1.2036317763410431	1.476758694688985
1.7131558935473	-0.2365850245262552	0.9739275399650373	1.1698480366308466	0.21825049090921905	0.842636842621155	0.6272107545271028	1.2741957422321881	0.43387723480939067	-0.0839248996847809	0.4973812795845586	0.9851370731720112	-1.3902179851492318	-0.7953700491283032	1.2860528470999686	0.3682309822633907	1.1352429609564758	0.4764896175452014	1.2004100466135832	1.9543187926683	1.8787661149636856	0.8597755286900925	0.9177695731436414	1.7643951976023073	0.8975192312650933	0.4503123241120553	0.11073293713556293	0.6266191277114785	0.5432931392332977	1.6738255797049808	1.734283595253794	1.0262814187036466	1.7253544429148508	1.4979712254517665	0.21307385451135563	1.2346075365177127	0.10248078653077243	-0.5089498827602639	0.6990076568380351	0.04160640842038309	0.942347677319675	-0.2209295047510577	0.9054485103795724	0.8690147000203893	-0.05758723232041221	-0.13256202134588982	-0.2998545306668579	0.885148889907739	0.14277432970461332	1.4508227257320412
2.2378916316453443	-0.15162279224716033	-0.2467587329796734	0.49032567512893477	0.24360014550243617	0.42132745755294887	1.3077085162549158	0.2548450691667891	0.5925999835025535	0.2119923126833671	0.9415044015047721	0.5775818010616739	-2.3280669776594887	-0.4936748385029616	1.5986649647390851	0.7206608964679537	0.9230030667654692	0.41248165018702665	0.06015323472334562	1.7879427613070096	1.0247509944815423	0.7983391627985825	-0.2871913045511216	1.3173259611167167	-0.5562107494901138	-0.05032401721340637	-0.735327379309973	0.18538320655330132	-0.20470257175569426	2.05872264515265	0.4847119492143116	1.1471946757580795	1.2283808652587505	1.3430213221449547	0.967443264859179	0.2714635698575492	-0.2774412844805141	-0.8409616522831701	0.14157378484591193	-0.40318477130526303	1.2385546715180817	0.1851937792831915	0.4944473296299867	0.650900778075145	0.0009257531806746503	0.28097280940027264	-0.5149940271218079	-0.28201529544730475	1.1138883038534977	0.0734827314403125
1.660116641021831	-0.003991365484689936	-0.938658866589356	-0.33232953077034527	-0.54230673872304	-0.6768047041429517	0.816048064018059	-1.3083324422304294	0.39494613824549973	0.011532711226685359	1.1917515712510265	-0.1691601964023686	-2.1496102189652544	0.16527879069406493	0.672151719185806	-0.1395270686534799	-0.3088746855001131	-0.19410985397706412	-1.895900001000936	0.5378413447087306	0.018333904868450324	-0.4157315790616183	-1.5407555381336284	-0.5041211483757645	-1.6177918630492247	-1.338178653015412	-1.7799644603161908	-0.4075358033348781	-1.9286162447267103	1.2789107061249467	-1.0281245142539837	-0.012092297893946892	-0.44334096467427925	-0.2120514240202149	1.019258620979241	-0.8524638077654481	-1.2241958414795377	-1.772627664371072	-1.187953569898414	-1.4706817051265306	0.22971350680110872	0.31917647449870734	-1.048648289419836	0.03703852930150431	-0.1521019225842188	0.10687891954143433	-1.8142167713809036	-1.4356764429313789	0.7635624546829541	-1.89667928891133
0.23961249056460668	-0.288276309225664	-0.18988766086448747	-0.572417415219515	-1.1563020240567727	-1.6098583135147473	-0.1927815702573209	-2.301914167228922	0.14243501841019351	-0.1859633874248714	1.0748071587914196	-0.5226351246189953	-0.9769162501466446	0.857446664405565	-1.0564282517088188	-1.3502722906230058	-1.3082430906782998	-0.6567040747704946	-2.8901029123194855	-0.8949823231187926	-0.7994606006863642	-1.7560387511095519	-1.9643470621401653	-2.039451149274126	-1.4094755224252262	-2.1947960374449007	-2.2171063375066673	-0.6393720057510707	-3.2427491051724147	0.04518625422343599	-1.7610818993543618	-1.4800208442054683	-1.7915185366656554	-2.01849009889954	0.37495035193875903	-1.402340309710322	-2.3406182763666283	-2.3806454752510673	-2.255526775983174	-2.349415561658224	-1.336995509911531	0.0189053181346459	-2.5520297960172234	-0.5347814080319976	-0.3203113308162957	-0.2792427847742474	-2.9217638894054274	-1.6434599611197627	-0.713689662578872	-3.23148449764422
-0.9847309456356025	-0.8958905211415578	1.1966429333586475	-0.1537580700481453	-0.9438332552188057	-1.64041698980234	-0.7573034860811927	-2.197217870332219	0.15457460822332414	0.00531210178486515	0.6034594946710422	-0.27850301747682693	-0.026339401966808073	1.1209414693400392	-2.6958118655719625	-1.6930860970287567	-1.3354525427304622	-0.6200529419425828	-1.9564252441343417	-1.6452485071821208	-1.4756549615094918	-2.2136371811057223	-1.268752326661213	-2.081837961934988	-0.35633026794696104	-1.7260037794248684	-1.6778277712790133	-0.358139078231024	-2.9164768317519467	-0.5531204117679913	-1.4740339834800753	-1.9957667782522637	-2.0430137943789295	-2.606244175366134	-0.34079698744362485	-1.333457371817559	-2.86029654802868	-1.962633713134038	-2.2404259543331557	-2.266029806093946	-2.2689440449118043	-0.4135965409924613	-2.852420138979659	-0.7990201347300276	-0.1274513089302265	-0.43905879065121595	-2.672384356080717	-0.8341249494747883	-2.189131502616167	-3.217759332873473
-1.1122166218072462	-1.2635751655403358	1.704343958310992	0.5025535872976472	-0.3246836811171032	-0.8319320649636053	-0.5200200851394425	-1.488343461701469	0.36718540244663767	0.23236169700415663	-0.07826551993677454	-0.050399904453123645	-0.37746289621218315	0.5433109791407662	-3.3510321173331277	-0.7858125562222236	-0.6697883586415476	-0.34590852225023966	0.06531751431237959	-1.6084113170052183	-2.1032378991325236	-1.7616038076784857	-0.13419187253289167	-0.9011185006837771	0.17774292809123424	-0.27464600911231934	-0.6324217341584233	0.03190537705227355	-1.1195824194017734	-0.28655474010229076	-0.8254508503174456	-1.229942476726538	-1.557511912987214	-1.4870577456187912	-0.42373745679555985	-1.1551926507434678	-2.507912213093168	-0.7606701445164572	-1.3155637247862675	-1.2611186099580038	-2.0068142729117486	-0.6493779060909266	-1.9068783791302624	-0.7699373493747503	0.32727642466385914	-0.40165981172645476	-1.1883692025011654	0.1520040093772563	-2.640433433245264	-2.140673136143164
-0.23273675732275007	-1.0781174572058476	0.9153932142735005	0.9357368775996739	-0.1433437288704732	0.09587977811502685	0.1035094918595045	-1.0065063867287924	0.44116691128004376	-0.10391746438091297	-0.7711621266771224	-0.48078295074650823	-1.7429084071639025	-0.725850203481857	-2.6288465718908136	0.5816198300513187	0.0006215732964776492	-0.22542624409590245	1.453051972448062	-1.2265030522690004	-2.468307385350048	-1.1553656205390554	0.40186004064746167	0.3078011349154789	-0.5999062126770216	0.9852543257947686	0.11366921188917622	0.0449855651249531	0.766749752465853	-0.03443295216729644	-0.5351555437331657	-0.06754040478067136	-0.9607649225509984	0.4656561539515132	0.27637384631576134	-1.1642328669289717	-1.729031487786173	0.3218542869110057	-0.40617155572857877	-0.13701067381558035	-0.9899228457684214	-0.6537163918283196	-0.7325048618139254	-0.5859966254644778	0.43152432099062477	-0.4328484770077558	0.35386450972407385	0.48504531555343366	-1.9856737768955501	-0.9351742520863092
0.6866042066030641	-0.6283430681932684	-0.08008649743404599	0.9324546616975687	-0.515407829135272	0.5202872523883003	0.5016337801258862	-0.9530866456313654	0.20204311102381037	-0.8707166742725182	-1.1871299624607075	-1.2864415391930195	-2.6591210206697227	-1.747165803847962	-0.9633620632805603	1.2762299124870315	0.37856072912670236	-0.2373696258621085	1.3786139739301089	-0.8363535442080405	-2.2023514565487683	-0.9860308001843341	-0.01607971015619778	0.7391879508780705	-1.96470566175376	1.2123917231832022	0.20347323900558145	-0.3123152998509803	1.5370077989037665	-0.620763699962098	-0.6525843204814576	0.3836357430126708	-0.36341189417737846	1.833469819658694	1.1901734789041003	-1.0356032651241742	-1.0741783622932548	0.6526466028873048	-0.1888517719518825	0.38466338075264683	-0.042319224805585046	-0.560319499383131	-0.28858676544267026	-0.3627503413790597	-0.2136095469986559	-0.46694699642006615	0.9725234741699988	0.15509713502871453	-0.9577101659532524	-0.38713351894828457
0.7451367715893458	-0.40653649581449036	-0.11834829225315877	0.5342037082174029	-0.68956907752951	0.43079090300295014	0.4441874407473704	-0.7922293409835993	-0.15342450970419108	-1.1311782267524384	-1.0060713076691745	-1.4261855746506555	-1.9757843029904176	-1.4689850852197872	0.5913977388072481	0.8950403957655054	0.6312189505093067	-0.06301089502489685	0.5232333301286053	-0.4607099869363083	-1.2957817794521638	-1.1580904961911336	-0.7556169696596534	0.5763915857875336	-2.43383310452655	0.5262310870953375	-0.0963799377452605	-0.5852975680582073	1.2018510435672674	-1.6398011864511428	-0.7204365771214725	-0.0474791968555056	0.40769073255241833	1.8145448442525725	1.5098143620899762	-0.3157930763557606	-0.5762422416407329	0.4151232427762856	-0.43997951990669004	0.3409338214686271	0.43099576330958067	-0.4204432807001683	-0.5484171360237816	-0.2006595687473439	-1.1832921928503284	-0.12436501726198794	0.7157514176734405	-0.2402562755360498	-0.2939759505535153	-0.573443612181318
-0.09738529824642084	-0.5098366961375811	0.606431791522344	-0.055578719761192295	-0.09055994006509198	0.22708733346223473	0.11353175179190579	-0.052579154260129844	-0.3157358855850285	-0.24543251761734913	-0.17728376938785037	-0.36149587925375937	-0.04765550002777328	0.1401387825933724	1.131881660709335	-0.010187424983405882	0.883201453185717	0.3510135940745641	-0.028219847232088115	-0.136583500783676	-0.3049117249022628	-1.2544284136197397	-0.9760819833713441	0.428409131827128	-1.4010822011139372	-0.39053255172537443	-0.3867056239461154	-0.4678135490893997	0.6304461670570227	-1.8418571066169074	-0.4613075321047842	-0.5539905709565689	1.1567943238878668	0.7140287003323224	0.9278786554533163	0.8126667591865328	0.10387942875618444	0.24908447185491603	-0.43354789357872164	0.28206044631197985	0.5863317578487013	-0.2125450582710063	-0.7293953562759407	-0.21503138614061443	-1.5647631184821982	0.6275595404023134	0.3145707844893136	-0.33509321406744064	-0.13924399830992915	-0.9522128155555482
-1.0946787803321998	-0.576111814920317	0.8890283797315469	-0.5482047070416607	0.8605479116990654	0.16261333245355336	-0.22933218229083055	1.0154408261249368	-0.23315341619114402	1.1882565873990427	0.8453726329573096	1.0955284924940276	1.65990887375741	1.8077171884831442	0.645276169069436	-0.6379795807344988	0.94849552310205	0.6047773737349527	-0.10756993355097534	-0.10432983900034763	0.11869142898220601	-1.121504533921309	-0.5485353097884591	0.5018453308187342	0.21771126801311638	-1.013638576960259	-0.5546782269958436	-0.17186770549691538	0.3997833772685055	-0.7311460766060714	-0.05727177945192124	-0.3841020206549622	1.3392439735085346	-0.49262213391073806	-0.04176939491529801	1.537183982318397	1.0273650843521533	0.5057210829227538	0.1347943863885005	0.4686718174919159	0.674731595650811	0.000123354708698065	-0.30573919968631647	-0.4263085199565227	-0.9436154908849215	1.154330077748097	0.2774101599110949	-0.3250695175444862	-0.1688250044873206	-0.9386667820640572
-1.4285470615760967	-0.273560785609322	0.13023619903139083	-0.6785723477765672	1.2699305746526692	0.12012318168343446	-0.44644772029614466	1.7237326075557309	-0.12907846514989524	1.8327418553893675	1.3892144486819742	1.5331760042963058	2.081532565205208	2.1083767397578326	-0.030900328182153363	-0.6877579128756237	0.6437477810162077	0.3527430282269512	-0.3667435945673427	-0.4684480478254798	-0.07896345930020145	-0.8970006788606659	-0.026201828299165793	0.5085546568455263	1.038120728602657	-1.1923716536409474	-0.6260023789037001	-0.09079573138718144	0.2789982042161813	0.6236736441794449	0.2309163779235045	0.3259352618848898	0.77862803820676	-0.9897844095200203	-0.5241963927974798	1.294855166429123	1.7344491433543163	0.9664387306256353	0.8119315639432857	0.5554211674353899	0.7040700048246494	0.11466202718435699	0.41168513146906577	-0.6112433987800839	0.08797332513424166	0.8252199258969299	0.5076029465790256	-0.43087116966827893	-0.10081492572493148	-0.4184713236917897
-0.8185761063965064	0.28063098207559173	-0.8559837017415333	-0.36293139047102185	0.9709780538027584	-0.09096058788553645	-0.4538376132244734	1.7373987939450801	-0.16668518758101478	1.0777760052326786	1.2286275683457069	0.5538778897343722	1.5071888074032895	0.9426056703077077	-0.06911042135432151	-0.4159516982666054	0.17165290694649862	-0.1419779978956533	-1.0563620204040662	-0.8215661878809143	-0.25919558282744165	-0.6071900675491052	0.19389900146283662	0.24500995031039374	0.694173597613703	-0.8987996588506615	-0.4265761752811329	-0.22224228135794782	-0.15703401001833076	0.7233483314644474	0.452695028839081	0.8502234182255906	0.04430926990576892	-0.6573597753330138	-0.14714266908714263	0.4807957432377356	1.756537883280624	1.2181508780625325	0.996922247294077	0.15588837606764522	0.6221343722527845	0.20826268025737352	0.7344024025997183	-0.388824787373157	0.5244678615757393	-0.07216721498570436	0.6943210781604753	-0.3654335367478384	0.04346068548216561	0.2319646749697961
0.3912918348087359	0.6283719588232897	-0.8413169633117015	0.22416210831861696	0.7816410695132069	-0.3753569038818634	-0.16001220479438188	1.343942866289924	-0.20804281112219836	-0.2668460406169954	0.8560279008616856	-0.680804385215395	1.012708757311755	-0.3483302929747703	0.5313291552987365	-0.17342715384612048	-0.00864769412704544	-0.20445895642273454	-1.4462360065938773	-0.5145153398510494	0.20197083265758825	-0.06170148244020858	0.34914583279205297	-0.022204283697649183	0.05136350905315852	-0.12843261588139218	0.29962134168112403	-0.16256304141600783	-0.7410744482565484	-0.5592998128275848	0.791054545983514	0.812245617550113	-0.12624356066381429	-0.007914513675955488	0.5544646083754466	0.059826718492926124	1.2149335464185593	1.118097495379318	0.6800459387646931	-0.4962143154910281	0.6047889234024556	0.5273147613003906	0.4329334239571276	0.40410487859804095	0.0008287828163984669	-0.467685563206677	0.7934134241150218	0.3298555361267268	0.11632866956343534	0.5589834625961345
1.5187855542377164	0.42379835266436755	0.29730896138886703	0.7671819989018541	1.3838249580725557	-0.42059519367387754	0.40091025815746295	0.940275877889644	0.0017465965088341187	-0.911419209590541	0.8984335643074511	-0.7513104077168469	1.136487952583444	-0.4599578222824653	1.0433947616627746	-0.09723332593982244	0.3209598555408632	0.4363837485587673	-0.766999728640728	0.5770044288295776	1.144564034721608	0.7351362565889289	0.7925621582577683	0.142886641427329	0.010553980506706188	0.8577263312151792	1.3755286326700773	0.2669048151979872	-0.8583282119325177	-1.7393098977246482	1.117789284948885	0.5662017380515123	0.3258109159373787	0.3164795121585947	0.6826002048572428	0.4677143494776131	0.6996951216256793	0.8071187715692812	0.3676052065988526	-0.7452775544573648	0.8971014954083276	1.11589122461492	-0.09015791060763892	1.396436031448981	-0.8569848848315468	0.2547841196537814	0.9798739282656229	1.4706301977012113	0.0951976085041492	0.43403472147286537
1.9066752656437254	-0.24838821057702543	1.4068062617235517	1.0307449090365515	2.227428522786594	-0.11458781346406977	0.9412466840808393	0.5244174488491792	0.4286677316481106	-0.5398794538843669	1.2906469926560185	0.33538254097887843	1.3420320983937362	0.4594040299886475	0.8944292451863395	-0.20943308215215023	0.9112638723443646	1.1996021549884999	0.5461793908269463	1.7078376299458329	1.689589149324199	1.2876469563007038	1.2420564408014914	0.7896513402774007	0.42146390433759756	1.4439368655065585	2.036174649357259	0.5946781238167871	-0.33963398180742194	-1.4249860398836718	0.9893287397799899	0.6366784954873972	0.7451401101898565	0.072216899696476	-0.03571623266753268	1.0920554980337214	0.5513628040281953	0.3854063200458784	0.32629026357516167	-0.3952528136115841	1.361549843209919	1.552535133043485	-0.41548339945161183	1.846862117494848	-1.131728699557015	1.401464583255449	1.2505893919887288	2.118112378868272	0.06417837881110866	0.08663875214623976
1.2546863031270106	-0.9195844960772492	1.365375961210706	0.9737953694198979	1.9594961936919923	0.21829626428771373	1.0720334964310103	-0.10288472762462617	0.6361558486925863	-0.039579003042512925	1.27691235626657	1.1143892252935412	0.7984437356915247	1.0848633114383222	0.3094777738178268	-0.5584768543128625	1.3496409129648714	1.2069275580987606	1.0727336385922166	1.8869750449215583	1.1440065374785646	1.007884641135348	0.9444877863376091	1.4729775674835366	0.3957736550924324	1.104206225975361	1.560109975690887	0.13907430722655748	0.1237295347656541	0.06403010472459925	0.17892159141280703	1.0349870731767805	0.5726429640773849	-0.43793086412392707	-0.8904781346369407	0.9747118229391804	0.46558778621381663	-0.23472919329788802	0.18781173676482074	-0.09851287078977196	1.4240092184833661	1.2841589738295562	-0.6247023930607802	1.2626024337042556	-0.5454865542969103	1.6859261332494315	1.288541847728846	1.5226908966395025	0.029793818892334626	-0.16460656210002397
-0.152896622806568	-1.0416573533714482	0.23356873272947057	0.6798639994730702	0.021109488968912255	0.09854129323592292	0.6485092231685334	-0.7775684833571718	0.1835745955124729	-0.2882345228520133	0.3824433700245394	0.40198808083947685	-0.5159259380524264	0.5168180287820662	-0.005939118681983936	-1.0831303974808413	1.4664580393479056	0.2768394476597566	0.044927731542109293	0.8759735761601901	-0.2056738940621124	-0.05212063717729551	-0.3157124080000549	1.680431574905405	-0.4410453933234725	-0.01735541236920897	0.09361593740597457	-1.1152948947855326	-0.28413930788346226	1.1319216616041365	-0.9320866261634371	1.3255673009258295	-0.040154430455423065	-0.7124155840823	-0.9253326313359257	-0.06588173857059941	-0.04234885343393015	-1.0948381254461323	-0.49534711869261355	-0.5899047100007947	0.6661207815333415	0.3096117190456154	-1.0155030889200574	-0.08041220508766206	0.3713818210032579	0.7628983962664407	0.7948329210946368	0.04650264846497237	-0.09759926998872406	-0.14397910270836975
-1.5399842920718758	-0.35590131686017507	-1.0180222751944537	0.23709486259793364	-2.464369124911263	-0.5727595356914144	-0.07025934447998834	-0.9493832656993966	-0.8332390281898695	-1.0340445293928513	-0.7966918319735778	-1.2337290978159823	-1.673626383471067	-0.7209079806999577	0.283187172795378	-1.4271744659916015	1.3529038817520593	-0.7960694089919944	-1.5438720489220081	-0.5403255288937197	-1.2824354700413507	-1.0611898404294353	-1.670086151323016	1.257286906187602	-1.3359516676106236	-1.1204888265679642	-1.3177706430086817	-2.2753066797633585	-1.421734473357659	0.8458713129238222	-1.6446595723931619	1.2556368338724713	-0.543118180871912	-0.5667041386468521	0.0029748434543159772	-1.1923312734251006	-0.8817450863152604	-1.9180814502615886	-1.422259726606312	-1.6030988762770508	-0.5801639318629999	-0.6111814288679113	-1.4239299674170862	-1.2656911543571965	0.9381327844717022	-0.33121680573878465	-0.12584021145632013	-1.1250560016356381	-0.29876999169093754	0.1679161752340509
-2.157354059059978	0.85203023136033	-1.6420510939950022	-0.2827133744528593	-3.644167745960382	-1.3058219581140837	-0.634572753339559	-0.348984899748572	-1.6993501137644684	-1.231394951547387	-1.0886367045381729	-2.0536228872353965	-1.7416277391374206	-1.4232396108977026	0.7925135548194226	-1.1174429383990154	1.0845751145845088	-1.048197013224714	-1.8353244074279358	-1.3281143433492681	-1.2145448563622192	-1.1502995664706788	-1.940267549280964	0.41334724971764997	-1.194084032440752	-1.4444435795616586	-1.6503312242330148	-2.3247229325948715	-2.10908256829203	-0.003639074795053574	-1.5938399531298542	1.0430326996108021	-0.7180048627261415	-0.2814365224938859	1.0569746318279825	-1.450885288628479	-1.3300230188321753	-2.2105866357466772	-1.587574198960352	-1.8881884982214465	-1.4182086178636164	-0.6183590007606309	-1.1513421233737722	-1.4625985943419162	0.9925902397571744	-0.4710436776039599	-0.9894013761488621	-1.221830172750404	-0.3230819966125127	0.7023347569453741
-1.873396562095765	1.8336602578309131	-1.66449672261403	-0.7693375738273687	-2.728338623920699	-1.4127243470699784	-0.7502370484627101	0.5281823015733061	-1.6390688227729078	-0.3667306336228484	-0.10347367918115072	-1.1386043143316649	-0.7284612745984537	-1.1757979744964375	0.9454372440652613	-0.029193383051452818	0.6269157512448362	-0.35661718263838615	-0.11038565421567338	-1.1733832737277945	-0.12145748792621905	-0.24630825878959342	-0.9289520040633277	-0.5306153417204679	0.1604265828827928	-0.9159100616859643	-0.8373804944902244	-1.1185026761381147	-1.2841104070751408	0.020832505958572813	-1.0085147766568257	0.9561302224193365	-0.827927585569981	-0.19982914723405734	1.3727979591028876	-0.7744706500745219	-0.8297073155652145	-1.6856651356962842	-0.335690540553758	-0.5311164573155485	-1.245473285636169	0.34486857773584756	0.24919988564103435	-0.6078911287139261	0.8819339761264802	0.10962108251779497	-1.328269184257254	-0.6246183361481059	0.10589164562450361	1.2797909608945421
-1.2430332801382111	1.9001767520232784	-1.4192747620937491	-1.0726522923524027	-0.6689548123421406	-0.6555360348726285	-0.41206230014560835	0.858657226662802	-0.5354069248386687	0.870315379028079	1.1499223861221133	0.5391748253798258	0.4569376366420562	-0.723783523262426	0.6630310869877695	1.4089856476510985	0.06037022558718267	0.4714091207348697	2.370369419463204	-0.6144786583435403	1.0546122463031462	0.9265608663858316	0.32395531531624566	-1.2786688923108032	1.7061176467824224	-0.0835437140653303	0.2621177029060512	0.4948591836087093	0.8242251142616536	1.1751897030750653	-0.3595134403725576	0.8269384229893041	-1.0575212008508041	-0.2380180612433866	1.026406602549377	0.011507240620934523	0.2903415378905427	-0.5665692753626169	1.7272301890662494	1.860723161615051	-0.34204370861981137	1.3911779750359972	2.233491839790511	0.5664812368185531	0.9286131739104879	0.09978292970375593	-1.034764046915813	-0.26312896663848745	0.9350160993334173	1.5843440636037645
-0.9168343330124022	1.0510450881193567	-0.9801324236622242	-1.0889605417424073	0.9066018850596823	0.474253282893232	0.20436784889380263	0.39724174633305187	0.8914336394908164	1.3441029929753965	1.2516952441154374	1.2143442541044487	0.8968346610308422	-0.8805876825166997	0.35569815008332956	2.5672512116907966	-0.2765800938487989	0.5957344279137522	3.6467189604255337	-0.29176416756786555	1.4091307948081286	1.6174025401404721	0.6737748503469795	-1.5344933058269463	2.2201338842417586	0.4818391023610884	0.769302656207503	1.500625331008302	2.800073083525873	2.200854226575956	0.08559481865190932	0.23712940775395858	-1.113749668059883	0.04601934861055207	0.8394215686011965	0.10104451739993542	1.069646914771929	0.5459998798331497	3.090051495920818	3.556136578028906	0.4697071025501599	1.5163913677160594	3.5626022971925866	1.1526395601307606	1.047485038989412	-1.1344600703536978	-0.36091835852140136	-0.4935855274873985	1.6992664698602336	1.3408396819309056
-0.9895333523670915	0.05380115877567469	-0.29888837898525167	-0.8333556628336971	1.2106768531637644	1.142818281875056	0.8494917082871863	-0.26856360659098555	1.6658046742883643	0.6925960874210049	-0.07040524786748045	0.3026862344934963	0.43875345438426433	-1.458959077238322	0.30057226306657087	3.1375887576908523	-0.06744351447819497	-0.0027474815412274383	2.9997775100680393	-0.2356548952433212	0.7619066254652138	1.6711149805785876	0.06593243627728516	-1.0779886534924439	1.4288021268110227	0.6057945898461295	0.5585394404725013	1.5435289405956378	3.3292596257110403	1.829034710375048	0.3054550544476701	-0.8163175560414578	-0.6086083141278907	0.8153723445080049	1.246096456685059	-0.5100946376471466	0.9005315043029123	1.1065054629128888	2.706893661233002	3.375925769767155	0.6772194174749084	0.532128693644457	3.4441662414948278	0.7679684402584352	0.8933717709096013	-2.52869536199941	0.3310501640225509	-0.844572461397532	1.8726529027391787	0.6256337282751987
-0.9949990742850687	-0.2729105135214964	0.3384803728026383	-0.4164805981721267	0.6777226502303995	0.8964205080272425	1.1967969378590777	-0.44846022159516535	1.3824337116301986	-0.40559828206864273	-1.600224239764556	-1.0118046047606324	-0.3320099606475379	-1.5834256002728582	0.283132981111367	3.2389609720718617	0.5505564743694378	-0.6194609759230176	1.449631839762555	0.022361385577253465	-0.3513798170456424	1.3898100403505353	-0.579449508257617	-0.012592318282262108	0.13493425028096664	0.41487364200688875	0.16090537000709482	0.9567677212270801	2.3391667526608892	0.24773519525206916	0.3130757830641306	-1.6730829832674416	0.29246809795264345	1.5222332752004173	1.6413118527001924	-1.1310894048622762	0.1161414239642552	0.9760540027195835	0.9797892062252914	1.8499766836111582	0.4770249659968962	-0.8510103039715561	2.290820522684224	-0.21581069282288168	0.2897648159208835	-2.4371897860703724	0.8010087848792639	-0.8146018653107339	1.3340813153508542	-0.07172653329664103
-0.5201805665994902	0.08781090218719259	0.41504565038700814	0.02738119193117215	0.12056824784866092	0.05804596835315091	0.9142000971302764	-0.14159515332035053	0.5079950080963506	-1.0737256150091452	-1.9198120934403262	-1.1603647917034339	-0.7121135121384304	-0.8991026187861118	-0.008814946886346887	3.067677656186591	0.9875654331775617	-0.6578253511557538	0.46922303960792267	0.7278007979678179	-1.1730106111319587	1.0103949887313	-0.5363628106137698	1.1332715932214954	-0.6533790752246841	0.07439735019719364	0.08673578039009558	0.22216960349999257	0.9074744271894011	-1.167306693266068	0.13383797845107878	-1.5987150138214132	0.9098784516928593	1.3553553441807025	1.0962189756273015	-1.096587469910262	-0.4774026615819308	0.4581215201968587	-0.6433283652376441	0.6096378571109198	0.3691618833325839	-1.778320979992391	1.2510554507211675	-1.0063380033925187	-0.5412139944664497	-0.62694848927015	1.0048099849111287	-0.5475704529937442	0.48289927200791	-0.2479324142605037
0.30466409538875067	0.3470657686594026	-0.1608231076799303	0.37720984307817196	-0.12236006800583768	-0.5705995862671036	-0.05129348831877646	0.10012857278844035	-0.10766456808631855	-1.0706452848071988	-0.8493494227018803	0.12168695169551202	-0.4117252971845951	-0.05713388874835434	-0.4037776662435519	2.61679681554496	0.7459923375659737	-0.2066325265797142	0.5238958169630731	1.454659009362458	-1.203360697891914	0.541404873668183	-0.009517514352740257	1.7218708099331512	-0.576758215308855	-0.23948120808895731	0.3848067723933626	-0.3656747967092608	0.1856578935498497	-1.3843325851974537	-0.013439505773943202	-0.5744962333520317	0.8252977079779695	0.20684389365850608	-0.37908145685819744	-0.2983711303081025	-0.5304423427055968	0.0637248308279701	-0.9943198210306985	0.7255288836129243	0.5454750582197273	-1.9620277848013044	1.040463745940311	-0.9638493314036843	-1.1358615903361027	1.3074270407527702	1.0363738714915627	-0.48344511794951806	-0.11271206030526036	0.10483383172536377
0.9936344635799398	-0.1340438936563195	-0.7736525723392665	0.5377714283655702	-0.1642507102650615	-0.42006339499557693	-1.2229598784004627	0.0026983498243106224	-0.01449874580570123	-0.727026013793185	0.5494484872313505	1.6602449527289955	0.3839701113116679	0.13842097811255777	-0.34845403343716247	1.814233686217924	-0.0718985734442497	0.20821319490618165	0.9565272977561615	1.4549388194261332	-0.42232145522731396	0.056954704516992326	0.36859518056341045	1.5091778658204893	0.01892197333958011	-0.2553367421332674	0.7844336173913857	-0.5809357742606188	0.4700947354077941	-0.6486129607481415	0.23972374087585288	0.6321158880379364	0.3997931267785959	-0.9767707948224785	-1.6270494602605168	0.8573744846758494	-0.42635438738744996	0.183884925804574	-0.1019347234141287	1.7856433954302242	0.7888701799086643	-1.6589097185321313	1.3484392582723463	-0.020976453262379454	-1.1446177549833374	1.6993329317282129	1.0084992797224046	-0.5595641760504756	-0.18863070995912132	0.47711267809264063
1.276356579753615	-0.9995147022322116	-0.7061920653985237	0.48925936661052993	-0.056838621986003805	0.38933320171679664	-1.795153408967855	-0.050954793074656196	0.5096714188693579	-0.3267230540357013	1.248297853474061	2.2154408500187874	1.2698558982110117	-0.22989420384389514	0.3311628644420943	0.7996211033091728	-0.8855383534475998	0.2734316942993663	1.0022644208707419	0.430896358823123	0.7255276785247227	-0.1357336427453108	0.47196312772802224	0.7993872925956602	0.6324404839876276	0.23400770653172406	1.0419108726247928	-0.17170396657333784	1.1839930548749724	0.08839885984811593	0.9973525509228646	1.1960209821387406	0.3056067473694097	-1.041219454585144	-1.5789247574849758	1.8055043768781982	-0.6255842454249441	0.8387169924000917	1.0646901999434348	2.5476347500314684	0.8539166624137663	-1.1424283409718885	1.3749260074768983	1.277047233029128	-0.5929089494815504	0.6596831356248027	0.9377911328957357	-0.18500642581941443	0.06493607980151553	0.40745629095719565
1.3252229945411607	-1.2293463448505602	0.06437378446209933	0.3415299766665795	0.3362540153037747	1.241375310720505	-1.2890105502549036	0.3793929781950761	0.8369202846938856	0.15631398077953063	1.2114018409338272	1.684160148448347	1.8676941618999636	-0.33119789304014535	0.9877951744700284	-0.12623452166138105	-1.2572912582759472	0.14721040412987385	0.5676048640169113	-1.0789192032341741	1.568591061976428	0.1896476536496536	0.7890407502873382	0.06166264422124589	1.0451913784284625	1.0442803788158057	1.0416742623806625	0.8497804840172318	1.5444733555366401	0.29294900327164203	1.8066981382616512	0.9367314982916017	0.628247070602329	0.1363242768488243	-0.5274915853197982	2.1143035565327626	-0.9521350401711663	1.64490699148068	1.569599957143532	2.2429103830716293	0.7329981703324084	-0.4070641281465314	0.7707153856641038	2.131599946079397	0.12203955862527589	-0.1966091575363583	0.7189836535312971	0.8740593826579884	0.27846861292129316	0.01389015072191278
1.4113060686877028	-0.34946207969376725	0.8873719546035296	0.27464538673248545	0.9562382971465695	1.611151487060395	-0.07240348081947255	1.0248312719748323	0.6179775146191578	0.7442520292455187	1.0203691719917383	0.9002395108510841	1.9397652551321154	0.3039498632307855	0.72902756723932	-0.8352702930979186	-1.3088718459796658	0.12457749481540174	0.032683000729099417	-2.0852237857777887	1.6536485751624497	0.7972295691238708	1.6430739721463261	-0.5596694439360883	1.2810147062494606	1.6039770058537695	0.7042957738721851	1.9142923896597694	1.1874277932482422	0.15897911472804702	1.9910412350348952	0.28345334676376355	0.7137887116787284	1.4064091064025201	0.1229088459924001	1.64533438481192	-0.7541205982369462	2.0694857587083653	1.2019206961614293	1.1004964143476903	0.5109988941359674	0.5831716511327352	-0.08776894055747007	2.054345520534151	0.4964272120748574	0.22715150121446315	0.23927349191231184	1.905296633194318	0.29009872140135035	-0.15935733521307938
1.5010189735397113	0.901464243431004	1.2332116543266674	0.3536530058189735	1.3373531618457675	1.429216581974051	0.8628513511725918	1.0623815398377898	0.030764087567044258	1.1859099616346231	0.8778684061782832	0.5333427636965046	1.4320253199911577	1.165532801556486	-0.5464748442434006	-1.4885470293371257	-1.49167239086224	0.22688834376578185	-0.3655994921687762	-1.9331875477989842	1.1274121116753897	1.1376209899437832	2.631625221258015	-1.2793341429207132	1.3392246835862944	1.4665452546430036	0.02087328996575739	2.2026651466033798	0.3110788289510761	0.01216382203598559	1.340529618646777	-0.30246259580182755	0.019584191188694467	1.4641945253514792	-0.58577843570564	0.6439330623808833	0.235192753415531	1.8348537925495725	0.3946916307667989	-0.21788297199845452	0.1465832113659395	1.527314415833386	-0.6674573985485909	1.2406931815441682	0.28522561559031206	1.2263083238071713	-0.45712861567841717	1.8929383235519148	0.24887424929601984	0.1599136932318425
1.3234981092156108	1.2995792209896675	1.2221984835324318	0.4045327592754872	1.0019767956745202	0.925288902049418	0.7595999200870271	0.09318535975247712	-0.501805877626304	1.1942875304649554	0.36753657916787597	0.46223993734781227	0.49160849966609055	1.4202689935003647	-1.8862172370622028	-2.2176742931557842	-2.0240207349440036	0.21991411344530637	-0.7121379181132156	-0.783555129226046	0.6179305168203781	0.9259062093834657	3.015131956691042	-2.227937318434307	1.1035324851621968	0.7870422436978951	-0.7803332342016814	1.4185614347775914	-0.5864752670144878	-0.17870002489639425	0.34566514813773486	-0.7088434534829341	-1.0844705145523903	0.1535172370043669	-2.0946448930374664	-0.3387025551957559	1.412332222106996	1.1423753194292983	-0.3242239530546777	-1.3530790777396655	-0.4298858430413969	1.862435170049813	-0.9008099691437982	0.39017249414505334	-0.3076386150706562	1.2706396893327676	-1.139851202300119	0.7135978224206347	0.353212502490238	0.557617372141566
0.7710494972964751	0.44582284320009763	1.253915069933585	0.1381461433931572	0.020073713522589926	0.271582371966972	-0.22165315109035333	-1.2694219527943345	-0.7253430854105493	0.8344503012557545	-0.7876464138282493	0.18441088388989335	-0.5726433707224181	0.9528342864066119	-2.205055978527322	-2.802365015365781	-2.643028857985153	-0.047008829061280594	-1.1057927315847387	0.5834781372345769	0.5766853423693736	0.42931581971786376	2.4860603199017546	-3.0819195587991173	0.4983420257911524	0.1363478436666245	-1.2717746751773211	0.16066554210466077	-1.0898534886766074	-0.5723226916437576	-0.34606685475157145	-1.0190197463681658	-1.6187255405602416	-1.4397075365957015	-2.9808371499778303	-0.802218028210093	1.8516098529433818	0.47542563727004505	-0.768054767406788	-2.312303471460088	-1.0614746491868432	1.2734924545307142	-1.1412670285740933	0.043994928188527654	-0.8093034321812919	-0.04058515950882228	-1.5635803526885574	-0.620605862365699	0.5339960975257018	0.341975541711055
0.07244722057634426	-0.8678187443507851	1.333530098553287	-0.5572672810149976	-0.9821058883401198	-0.4737619449393081	-1.184871118761051	-1.9871539167200785	-0.6758897149827852	0.4581248103118713	-2.0767460631390042	-0.4427182726838909	-1.397276413246123	0.4453466012532924	-1.4087612738600817	-2.8474647625078746	-2.8942414578232873	-0.46131869902708894	-1.4504979055691647	1.4076354831986757	0.7278672419741522	0.08813772234861968	1.331854442434212	-3.2422727979160344	-0.34187513401298464	-0.17062244408591376	-1.1872244849217908	-0.6254232885632943	-1.1396183444376287	-1.0069535073633051	-0.5940423014790911	-1.1985702240633291	-1.0963305120290503	-2.1325606020722567	-2.5320252382465145	-0.703401465418751	1.295471196862391	0.14685576691230864	-1.1163431159930315	-3.044427341733823	-1.4091939425929605	0.08402344497833196	-1.6191228819197987	0.045183790514092964	-0.8978515475360722	-1.4661006600559743	-1.6674431371970335	-1.0499027339369091	0.461524859021991	-0.6566630413610606
-0.46149135535324337	-1.6079255608708	1.0573127355748055	-1.4569057313335052	-1.4002459913996714	-1.0976244787411842	-1.3653571116968868	-1.6937853463436283	-0.5157011860047531	0.2504053993275748	-2.5886555505354445	-1.035472353408919	-1.6920101704106794	0.45267683765109207	-0.4589442704498124	-2.2909919591324828	-2.5750080858213047	-0.8179656492753417	-1.6160009793248336	1.4618201812648932	0.3419168322782153	-0.0336180335507766	-0.05281800012236012	-2.408764142023435	-1.0923751235985368	-0.3810192974782111	-0.713238516606827	-0.5452903906369415	-1.043530101552835	-1.065980640517551	-0.7248063607523818	-1.1049886636615165	-0.10232969921313634	-1.705480291858948	-1.3977470330681636	-0.46071584377080993	0.43086904939824944	0.05589308428649738	-1.6140927571421688	-3.2661225812242622	-1.327238447833598	-0.9247858138000585	-2.123151290052161	-0.270117088104777	-0.6518773054189991	-1.6149484825882232	-1.5769897369884094	-0.5852217069178995	-0.08748788036518054	-1.813342085636472
-0.7321582415832968	-1.551033546168206	0.25222328459096416	-2.15041536050638	-1.1531296437706173	-1.1318963530776427	-0.809421079340642	-1.004759442169598	-0.38404302958919034	0.043619870696851415	-1.9795067691842572	-1.1474126058087486	-1.3511923180729544	0.7293818856823161	-0.3183193535484078	-1.5649710803217454	-1.8600137121670546	-1.0450322949668702	-1.6284970205484297	1.0487009595639167	-0.8315264451316935	-0.24930802921769654	-1.4688636248125053	-0.9416947277635962	-1.4307109288049467	-0.8193321648204348	-0.2906735899545397	0.00743917584609876	-1.1808222508258437	-0.5708080888996662	-0.886118114286943	-0.7671935476520382	0.36000895932595056	-0.7958619150034533	-0.6618532490997219	-0.469332802628888	0.10932274869751511	-0.08599582976962478	-2.223340320726594	-2.77890476746296	-1.0628948419109552	-1.1288705917846822	-2.258236407417957	-1.2655892430335176	-0.36853030475296367	-0.5468183743933963	-1.4128361615536054	-0.10948874964843298	-0.8886688583242484	-2.284502730912376
-0.8064210378256896	-1.2027490236534446	-0.6635169556203199	-2.3382253787611798	-0.6043273028960631	-0.2637085812796586	-0.21979105985897177	-0.7159840119330665	-0.4008288953677899	-0.3179998610891577	-0.8296566294331909	-0.7243980036753943	-0.5366916377137302	0.663508098287463	-0.9780610622522431	-1.1371072039517924	-1.0656632783472617	-1.1666349355256538	-1.5775993955797702	0.5825532144408059	-2.0393297496038865	-0.7274364000224377	-2.6295202917397336	0.3793809259145678	-1.2496026232008068	-1.2511514946389843	-0.1067423158210381	0.46641307959751743	-1.6010099334782026	0.1857313612707868	-0.7168631627774711	-0.4851513140739993	-0.023878071548220078	0.00727344882235631	-0.5827320792967133	-0.65196994733384	0.40405733116421544	-0.3399164922507534	-2.5268073480069266	-1.7927837135804205	-0.9471096401446351	-0.5503005056547347	-1.899729083651255	-2.4465785714822372	-0.18489032156118532	0.4368440188328859	-1.1475794429188295	-0.18715632291515436	-1.3762551413251096	-1.789116627497112
-0.6888126221706504	-0.8802664886047256	-1.13126896559804	-1.9741517223974059	-0.12504251616037967	1.116486147248067	-0.19263833798581714	-0.8970514694921606	-0.6578214071699121	-0.6034789836059512	-0.00978524270104176	-0.10700184600935726	0.33000864907478955	0.17064615723220608	-1.6131195594223136	-0.9926937838970082	-0.37583110165005873	-1.1084071321810676	-1.441632281501593	0.2146266010631981	-2.182830883257608	-1.1798333118272433	-2.9354102025931894	0.9697807256337857	-0.7425493581999345	-1.0242175315944284	0.08575744790957375	0.707057843494522	-1.9114342444525776	0.7375507327381368	0.14240241201855564	-0.552164644523294	-0.6201448089399492	0.6585877142020096	-0.5242108134205291	-0.608527421694423	0.5910917609347276	-0.4538826306198094	-2.037769179522394	-0.7974329737914847	-0.9485184220374687	0.19956247926273898	-1.2936626901898114	-2.857004879508171	0.01153732279023135	0.4202544846949527	-0.688800029302776	-0.4388293916107588	-1.1661191991089468	-0.7662979064441586
-0.32499097489196055	-0.31000830535581614	-1.098011824377038	-1.1861207480362101	0.1587111545728563	1.9732378991785873	-0.648826425022421	-0.9253683434873002	-1.069127242804902	-0.42896544391260605	0.12015431536953453	0.27363052309669617	0.7639054442522847	-0.17853975668212843	-1.5722605780932317	-0.7391746529077716	0.21601790314788905	-0.6979596180976341	-1.1643066954305306	-0.1458415974259845	-1.0648324842693262	-1.203510267800046	-1.9750195712040004	0.8455912575929178	-0.28638178816985693	0.06351738007253967	0.553823250183662	0.8978938278885163	-1.6430743029350423	0.8293824509070133	1.3283145973034802	-0.9204777663537861	-0.6754085721339098	1.2600706341523358	-0.0049217032403591305	-0.21137380548735601	0.06525140610658546	-0.23031947853891907	-0.7239491054924635	-0.1491686687814451	-0.7153214438614812	0.4456254713813689	-0.7521284623503453	-2.0903376122294373	0.2737021578547843	-0.14269897863164463	-0.07417433487417459	-0.23426458982995052	-0.4712324260687925	0.15919182897696119
0.16037631404168037	0.7084716318766325	-0.9674271367207914	-0.17367550143995208	0.27447420027812164	1.4710080652215543	-0.980355110896465	-0.3032414550416344	-1.2766749140879536	0.1333316751168321	-0.19428923015076113	0.16407189557351043	0.555432746751906	0.05200091896188926	-1.0065852042358674	-0.20619650814637985	0.7868751854061541	0.07105242146558816	-0.8566577312524494	-0.5226572555159047	0.2260376597686076	-0.8196432843728713	-0.26311973652806253	0.48491765457051833	-0.1658772743734661	1.2625400833149258	1.0948357710391352	0.9198212145832807	-0.7658406776995315	0.45891410641969893	1.8495780580585497	-1.2199177892006392	-0.17918905559370016	1.5337723057359818	0.592423601461319	0.12232211638652009	-0.8791667819225082	0.11560156019806778	0.7656578748797457	0.1335228310566239	-0.10194672283595771	-0.010155305080932804	-0.3653596445122072	-0.7918879399227714	0.35219166581056066	-0.18838880070938335	0.4818217425653231	0.30907082791076135	0.0730895006766259	0.7310622699732982
0.4291514426275836	1.5837401203531458	-0.9530024201496455	0.7808644186805136	0.2554318615684265	-0.16381369101357393	-0.6757949358455941	0.78401866741485	-0.887896128141727	0.43218145770537325	-0.5749418165610715	-0.3894147528514852	-0.027888637717225166	0.5526605865781363	-0.4894084442691342	0.2672889123404513	1.3593978539780183	0.866310757285998	-0.7175427331370889	-0.7084058303261588	0.4024603597025494	-0.4695508203432502	0.9287861474204778	0.3417634166445004	-0.3384181962367295	1.5153634606490074	1.1594800524169395	0.30199272238759167	0.21399178319280893	-0.25435090011675965	1.068673527082285	-1.1094898941952829	0.2530266921257871	1.03775481662752	0.5684937936189941	-0.08838428269913154	-1.3096925363316065	0.10839869028370584	1.5346948478232132	0.21652156160501868	0.5201778583422535	-0.7607832381517539	-0.04604700269707961	-0.017939010092608208	-0.035829844497399475	0.5645408077885328	0.7651517658143068	0.4254339121775504	0.04399599740309084	1.0854205895678533
0.29230546799616247	1.3531467945799232	-0.7815412807363608	1.3231524424688987	0.15182147300702908	-1.7242964171977604	0.22366483350758729	1.7493636159512178	0.07660782781195645	-0.07622222901771873	-0.7968019290360532	-1.0310475490510629	-0.4485369601569063	0.6752242875992582	-0.221008862391924	0.27057835360447247	1.8582275893819182	1.247048422438927	-0.6896899662090362	-0.4876316864220266	-0.5792255613724469	-0.45595674388216517	0.7932167039998099	0.49056896205845874	-0.4739297191164073	0.6141665717675749	0.51691901160988	-1.0984842546523206	0.7186044554303257	-1.0289540085785398	-0.5112503778848296	-0.563978194849566	0.2374563611519424	-0.11560814728603336	-0.057968223613598054	-0.68836429692688	-0.6712182426015205	-0.4375835518258761	1.2369396489112798	0.23056323097710754	0.6455045503600311	-1.1547284236930258	0.23185031449164376	-0.12171198983948596	-0.68010604778686	1.3475015741871048	0.762231030647771	-0.20285296478478446	-0.3427942527948437	1.397095256820806
0.023129457947079168	-0.08764511825202152	-0.19001079411718944	1.2340874917097087	0.0701588149980834	-2.086661959955918	1.2072360803802102	2.2333673148726034	1.0464730647749563	-1.0949441019432278	-0.6571056156190834	-1.2624218052451333	-0.4010707353048898	0.3081497686570888	0.17289841261826402	-0.09277739059172542	2.136418881253815	1.101213228518952	-0.39341009335218113	0.0184471050891897	-1.397382696908304	-0.575342059262863	-0.09852256296603683	0.6840975848050141	-0.289359600456557	-0.5103609590472479	-0.3614699871906056	-2.562468204807551	0.6194968294862722	-1.357177419330009	-1.6186343511608423	0.17765554146919427	0.10599121119493007	-1.086428351239316	-0.4292592802661022	-0.8842849070034651	0.5724490036016499	-1.126604488950869	0.4296091862202793	0.22791908534210967	0.26635017344603445	-0.8316801418940122	0.3375807893932485	-0.43408850068537785	-0.8452325344650325	1.3815779522179774	0.6566159925528602	-0.8520716860029275	-0.4998808529662388	1.6539346656936675
0.09682598878683044	-1.5178961961220596	0.5111520490333354	0.6950392075653594	0.07760433557773581	-1.2271396572897693	1.726169452616863	2.2961207750837036	1.3724642759365577	-1.666792516682781	0.059569709605007924	-0.8234426227359147	-0.11317042732786751	0.02899027157696205	1.0615527019922948	-0.292323305550468	2.058050799786745	0.7689418619891887	0.38346557819292154	0.3612509519485735	-0.8190689887492952	-0.43932649475857843	-0.4365154998959594	0.6844699012114964	0.12366803553288393	-0.8035831951008285	-0.7584910435351434	-2.985014026897703	0.2334360603949207	-0.8302598516323324	-1.4137679200058355	0.8603976860687014	0.4329721224117648	-1.0958977345387249	0.1544116813448262	-0.08322773615229596	1.3591295844142726	-1.3689279513516666	0.02158942347425437	0.2170581750396081	-0.08695665685037415	0.011944677509220276	0.13094520230697654	-0.11503642535279258	-0.0038067284053781825	0.7787159955735756	0.6328745552975898	-0.567237644612892	-0.14805020740149286	1.7328230298661735
0.5632310480640195	-1.4909026254222728	0.69785157733736	0.24431535217714562	0.10357329850828625	-0.16839673540201217	1.5448150006172217	2.093857842396523	0.9854851951736686	-1.1794261451789896	1.2133954165644694	-0.014002143243351852	-0.08362004054546646	0.30957124354081544	2.2238298123930216	-0.06981361371656679	1.6124103948562216	0.6540518663475222	1.1923949820745259	0.20301610702855644	0.8569122728665536	-0.05344814097321743	0.23843327621922736	0.497722484416902	0.33489245365139764	-0.2674697050232863	-0.5313847784028273	-1.9878402454049717	-0.14933449480865515	0.29655352101785565	-0.2562742324785767	1.344278456478239	1.2266107469609864	-0.30813276413675456	1.3607415894945765	1.336845456527524	1.0328831401673964	-1.0659611446197057	0.3304469374549877	0.12123861307855187	-0.0099648926429657	0.8355170693574473	-0.3540442779260044	0.8254837159249582	1.404611863864488	0.21480202961657013	0.6954223690074877	0.584485755422923	0.3558171780498071	1.5246706786932085
0.8577742495470115	0.11983147565907408	0.2614735538365017	0.32819771833093037	0.05159530414566904	0.05731583280584085	0.7986926024906056	1.608433132174831	0.48342200364178045	-0.06876089160694926	2.066609070867151	0.4632424831019577	-0.5014255905553582	0.8281127506655122	2.976198612318809	0.1757493531288828	0.9680487319470892	0.7480273216856458	1.1983542345444127	-0.3030322154417531	2.028430113560175	0.13477130374420485	0.9177942501654726	0.2996182386674178	-0.016032627565586724	0.08808707827182932	-0.29861025954414905	-0.40119696078690037	-0.5776090429030706	1.0772635189559774	0.7112836550136995	1.5375542680808973	1.7963926858979848	0.30852714667873016	2.162569380629474	2.2577095966347875	-0.117403840058065	-0.790507247114878	0.7689694634365358	-0.22759704643852124	0.2431371774322249	1.2262151721289873	-0.9000230888913944	1.5412726995242099	2.182961894565343	-0.023080585348967696	0.6639067306370355	1.455012958737303	0.4179654527861184	0.9274222959117068
0.4122591972403462	1.906025543471604	-0.13163063125122834	0.867793328598914	0.004658013197779244	-0.6506041732772617	-0.1418538666083475	0.7755361248527779	0.45937243044119447	0.61716001048791	1.8027602556096014	0.1373307285967522	-0.9922833966462624	0.8247953459822897	2.8292248273078475	-0.10680919643990612	0.38049943213009735	0.6439447276253927	0.10408907030356558	-0.674184627842203	1.48457960168118	-0.19958122033369227	0.34554399341307135	0.19492886779875707	-0.832985538633564	-0.5157862000104089	-0.7034284496259948	0.5053430823421765	-1.197723455699762	0.740087972124202	0.6353245248843801	1.333555312983489	1.470579833260601	0.0639665083616148	1.9674147283792767	1.8810194416110242	-1.2519732365779175	-1.1773064114539202	0.5342286474238559	-0.8837227775442781	0.08324682584749948	1.1811412124781246	-1.2534279180812662	1.3556940675944078	1.5400506180340972	-0.28176885367094	0.3275098178731162	1.1297494318869965	-0.13087825221911348	-0.12883538813190698
-0.6075853319991708	2.3291050989259343	0.18284995915603966	1.3483396415083262	0.17615767854440958	-1.503872010676788	-0.8392453485939516	-0.271094343764112	0.7932021613535553	0.32623853715298473	0.45342032337781096	-0.7252889835531214	-1.0060741179824804	0.07181101314884142	1.90239985908516	-0.8223576543130242	0.017793067234450444	0.06186208639287273	-1.330811851377295	-0.64622602671318	-0.30574089404979365	-0.8234249895628875	-1.3344137709805608	0.12425263694094787	-1.5862583940838455	-1.6539063166977068	-1.58855257831115	0.2237701987655789	-1.8120617611218701	-0.3835468652262319	-0.4105737322948105	0.7180187572733383	0.3394997369294584	-0.6742590773165402	1.1885258385702027	0.49624031034063665	-1.7794791261964003	-2.1516324840370915	-0.45961777087185035	-1.538730665692252	-0.6038038008813611	0.9585027388161438	-1.2652057055699686	0.529598298702929	0.0018327425177811975	-0.8410420369977333	-0.3635058923936387	0.027687080104326432	-0.8743893690360216	-1.4713207334720868
-1.3846518884199088	1.1852823390176757	0.9936744207316075	1.3774982555624495	0.575487125153719	-1.6649103913166783	-0.9531030156556246	-1.2318587489437058	0.7611457492457594	-0.4485904365636293	-0.9049839934278833	-1.3326566433467404	-0.42202113495343474	-0.7890938563160628	0.7091137689068622	-1.1936974089869306	-0.11278881413155499	-0.7250709887420046	-1.908452093840784	-0.4468377538975344	-1.7116102053686018	-1.2141076242420483	-2.5507936753891793	0.03083118073380631	-1.7126247875297291	-2.131696014967386	-2.0748829320505044	-0.652178809080062	-1.884098882422715	-1.0525664031273356	-1.66990588454786	-0.06630465866941698	-0.7971800332139469	-0.923829570866823	0.664595818576485	-0.8413217757472418	-1.7287779880944072	-2.8732149159969604	-1.4530705156633812	-1.6338698559143043	-1.2070811426444985	0.7118889837477063	-0.9287596792745519	-0.10931757095446834	-1.0227080977970946	-1.357201004085573	-1.1869381563974466	-0.5899868509065084	-1.3013664169015846	-2.537054893786499
-1.3410823329491193	-0.4095068660248185	1.410786961257826	1.0869143421503462	0.8421984512638672	-0.9640075733833366	-0.41637567279815285	-1.8745410637744475	-0.09233951167630386	-0.7474316968874347	-1.144293495442704	-1.12741709639778	0.3222876632093973	-0.9895214222388742	-0.3176905563965	-0.6228252811815986	-0.06596002052534174	-1.1075500689769622	-1.1519664746348937	-0.4439413704157449	-1.624444873030246	-1.171969332849039	-2.027549326128587	0.04785644901844839	-1.0108159537081445	-1.3100014773280382	-1.4969351200452918	-1.2002316121917982	-1.0729290164075913	-0.41839919073429205	-2.3669292694896953	-0.5589856232426352	-1.1877022072922425	-0.22627102424268672	0.7326655040089316	-1.3194262827367162	-1.4569059563228999	-2.524848278182903	-1.6424473445234944	-0.8811986700183632	-1.0755742912999577	0.3403112646910402	-0.3434002276079964	-0.15393415756142423	-0.665783005558831	-1.2952644515807192	-1.7096167164434668	-0.11583078947151519	-1.323131268190626	-2.6706141785070963
-0.7846717481872442	-1.2908882039867764	0.9459967650021025	0.9065480828553049	0.5982748261427688	0.11488873238095185	0.47175806750875554	-2.1219970460347044	-1.3104605215583032	-0.15684586680552917	-0.2547051786535412	-0.2899439214795191	0.7197821337203762	-0.5317850739463686	-1.0103205264493882	0.579220667218569	0.15270948429364603	-0.8056753018939007	0.2869731546947499	-0.6150672670851636	-0.44069741420813335	-0.9712922687729194	-0.23445010647496145	0.397317911213058	0.2627481119254766	0.20526309594156736	-0.14149157692813497	-1.0752305904002628	0.3237733058979271	0.9929097359156976	-2.155230555908029	-0.39817214231984166	-0.7711910964235981	0.8462273276106604	1.041581881705528	-0.9874375853404855	-1.174814328462272	-1.1414462952509303	-0.9857806864564944	0.34739595644896465	-0.312903110537026	-0.281504771637141	0.3393649968852311	0.02563350745336018	0.5052712918070782	-0.7588924323435223	-1.5492886769692038	0.7341869942332481	-1.2060510057242513	-1.7470076032521595
-0.5012932669828011	-1.2373470932537918	0.10898179758000728	0.9932837500478136	-0.026736707091853096	0.9632033115238849	1.1890901148327646	-1.9548865166285938	-1.9062401706214536	0.8302833158106634	0.6905246035575167	0.5336326118494105	0.7136993124305023	-0.13287253306305505	-1.3147877762469917	1.512973272764081	0.5313206690292092	-0.22605624255364973	1.3973479359419918	-0.5516080225976	0.5964312255007956	-0.8799456998299028	1.1520526598040892	1.0465933146098512	1.5592144744012024	1.233735901780983	1.0347809526255265	-0.5983320859857907	1.5702077996519772	1.8172693017692054	-1.1907245957710222	0.3395475815044961	-0.09999760695827815	1.3517927762316768	1.146897781451664	-0.46295005143918905	-0.8325900130409208	0.3965243043529543	-0.14634345903602242	1.290111356412775	0.32565644259576493	-0.986115466692815	0.9668156988350617	-0.06280293079011204	1.1211123447803157	-0.5000979027165031	-0.6994358927071322	0.8623603915643375	-1.081858085404941	-0.4449077816627297
-0.77808307133084	-0.7490024968227058	-0.25596229448573404	1.0287775370379517	-0.411373670772192	1.292758411548219	1.3485112214162334	-1.4176737866247457	-1.3988689006886197	1.3869647699459295	0.7871770580351088	0.9103738806675785	0.6442043090746136	-0.31926345084194635	-1.177713478651444	1.6928702746718212	0.9094575901053548	-0.05544819632400119	1.80036958124615	-0.042664736308692434	0.7629777816250211	-0.7324651453118092	1.0955787460119335	1.5534797023469533	2.280098864324071	1.2047470225440966	1.3589587333245106	-0.1730693221868928	2.1257135882579092	1.3469659990466691	-0.0005180401486954	1.1276227949655528	0.26955986214617134	0.9711942184683863	1.0040564136825345	-0.22576598501141493	-0.3760873622194254	1.2008715576760765	0.2563631503313576	1.5093491283923703	0.33297908708742546	-1.3232297743816936	1.4263844203888367	-0.3028967248280805	0.4870673838915568	-0.9626598667142434	0.38021216665880875	0.12578230510067945	-0.736706769147158	0.2789639330446222
-1.0684105466215859	-0.22174457869283806	-0.027632625622187903	0.6483747520292564	-0.12584663907116878	1.2000638865142212	0.9892804952751577	-0.7850818881362991	-0.33641134568906833	1.1532544125797568	0.29385738576255255	0.9290782910779766	0.7360894118050404	-0.8120604884353113	-0.657883789581809	1.517508351530264	1.010781431051036	-0.4995111163115787	1.840831065248392	0.5127253884199443	0.37760955842195626	-0.16216073689090513	0.1579175089298565	1.4143578118714395	2.0344206918911873	0.5388444019088194	0.9986537274826554	0.13160791160170687	2.0121901454939897	0.2601965349388399	0.7802814037832774	1.3880155351548917	0.2515078188088414	0.20112485792570695	0.800224214150068	-0.28975303607776143	0.03883640067339287	1.1731858094436334	0.18857540615531884	1.259920434790238	0.04291566295625296	-0.9472347591463061	1.6633702171733276	-0.15829339395765873	-0.7086684642825051	-1.5711204056559893	1.08901826652978	-0.5843115637053176	0.017274762836248632	0.07009256630864315
-0.7156395518382679	0.36085750577161063	0.1272140887880995	-0.03769186627008659	0.4881779006918903	0.9810009409091781	0.5060633680686545	-0.5184459755754802	0.3116814704050699	0.46852839989556555	0.18936395197424047	0.8904577400664216	0.801018337165792	-0.920680514264283	-0.018370491191317506	1.6653844016415391	0.707712663699738	-1.0154715163110444	1.8609462089948476	0.477845568072197	0.11753729585599981	0.8048107719682019	-0.42888272811238154	0.6359977911878233	0.9022166307862869	-0.026862021780518986	0.5897642625979325	0.4420789420145083	1.593930311614131	-0.22395772483592058	0.809048308525434	0.9759169048347749	0.15493018056945565	-0.33728030333750386	0.5386256904667842	-0.4261781172655399	0.1617565083197305	0.9673071051972931	0.02830355979427743	1.0985613859191532	0.19310053328253765	0.0004857429607555795	1.6800681210424888	0.4881081675652229	-1.1899321257246356	-1.2810150662004995	1.1952933539297386	-0.5392141350418262	0.9020557653334179	-0.5271342160764116
0.18026503278612413	1.0283451240376908	-0.24815383960642567	-0.5083080674790081	0.6208850622374874	0.9023037672915157	0.25126057665431417	-0.8076749884947868	0.21649813563672524	-0.05664239720633828	0.8845320719097275	0.87788033920079	0.5273132223599143	-0.39465878849933056	0.4483197571925228	2.2046220266055725	0.21264440462534023	-0.869092803059259	1.7235328931097726	-0.23618822835255243	0.16053098243207312	1.601672997620168	-0.25954576889273334	-0.13799974337746304	-0.4760827931024702	-0.22961030544409772	0.47773873475852036	0.7894146185622224	1.1558022459867627	0.2977152895220851	0.33465997939721653	0.28907975218780085	0.24117824592995002	-0.5396230267038106	0.047021151977183734	-0.48334446421681443	-0.055430934513889196	1.2212180472828353	0.06183436299719545	1.2309176680267244	1.0120851136851163	0.9174466669742752	1.5376669720592673	1.0203364504895505	-0.4678922742059253	0.167237732611004	1.0160492677779938	-0.07300939898354816	1.3291817845759022	-0.6967899364332067
0.847718836260768	1.4815624661070088	-0.7011174061511918	-0.4346813365022494	-0.07812386231467112	1.0063342263071866	0.20051986154329363	-1.181822424671692	0.0009209448419528151	-0.10498576883228751	1.7075685641491256	0.7401286011266026	-0.04356675030744986	0.3142653637405582	0.6839692587311517	2.5158046035495434	-0.10760617900231487	0.07078210755489726	1.1735504483886565	-0.9443271337925168	0.16277110010860046	1.6638430178527994	0.017351874306875983	-0.22258462807564222	-1.2403713133265246	-0.31488789415010304	0.4517976102745058	1.1109660937264303	0.7910185141269376	1.118974056231114	0.007979747582719104	-0.13916582444778755	0.41187984736382366	-0.6885058145336621	-0.6361300641365595	-0.43159665061658015	-0.3363355988934706	1.893299204433539	0.2906174123937072	1.3814956742310927	1.9407770896301182	1.17841755530235	1.3461381383696236	0.8043251884700952	0.6907232130819192	1.8012203010114423	1.0281182003073832	-0.06255697332297833	1.052751809309731	-0.2022845650635844
0.7673388322909468	1.338055779823516	-0.45852448648572425	-0.08722020151986318	-1.0421295245171076	1.0316993537577581	0.03648799800583279	-0.8558685372126276	0.4535774378666891	0.14472158666279936	1.7671048900202755	0.3940779016620269	-0.5058033970563987	0.6162777449535426	0.8366188105162	2.0667875424049025	-0.14145799362191708	1.1642246632715771	0.4147390595286918	-0.8786328274657174	-0.10890019289890064	1.0185238933796308	-0.19575088395414236	0.3586409358961443	-0.9821365569704092	-0.4949698826929234	0.16048575621689903	1.3904279476872756	0.5740668713909213	1.3631969605361856	0.23192481037360205	-0.18099271947454534	0.32861708301462356	-0.8818986559944951	-1.1411155219204894	-0.2603362804124438	-0.28055505595564845	2.355039342785588	0.6166583437494157	1.268389131369129	2.2677267044630223	0.610558708149981	1.1958955784639098	0.04043977401715653	1.1146934595683946	2.3710782405677655	1.3065452851447183	-0.7169541191729546	0.51544080482758	0.4734717737104005
0.2689142470985636	0.5913023886334626	0.43026891335686845	-0.032386263774552254	-1.4050222193323978	0.5991580760124562	-0.4315117312501343	0.3560516411596918	1.5487240366248185	0.2523722939933271	1.0439495315715126	-0.03455954302834273	-0.5876660993249806	0.4106870497721866	0.935845372626176	1.0340524739469852	-0.16710779136788928	1.6350785152534928	0.00023865475046352616	-0.022345202646548178	-0.4256131112033795	0.22660916385455576	-0.6130614399574867	0.8347498816782382	-0.15202241324329502	-0.6476890553098297	-0.39101708912313343	1.5669621291069868	0.601978556297086	0.8710322811979118	0.6952795994304612	-0.21402435115552274	-0.1851904631979722	-0.8524188223064181	-1.1731859993482763	-0.00507648077237962	0.30144596518697747	2.0669145905950197	0.974282907478343	0.9945459201077193	1.8480521401513825	-0.37477913167386706	1.0553585774930045	-0.4007517314104098	0.4008652738813294	1.6257513044431589	1.438692221706483	-1.2726054380831522	0.38854800292069896	0.7734727076977835
0.0716979160741602	-0.34740393526596913	0.9364528860114187	-0.47645398104656084	-1.0000465225760538	-0.37657915374176465	-0.9768305667403981	1.6284480205838188	2.3797900250155175	-0.06359316686720788	0.3171910286083059	-0.39179322571245034	-0.5115300335494821	0.055874119697519875	0.7285171482422989	0.038053463458105764	-0.4904277365640256	1.3075082841457488	0.1386349622431179	0.9076154673558874	-0.4359057040975301	-0.20025268019425163	-0.5653981541253272	0.5002595881838342	0.32486636599911556	-0.5869121115769964	-0.8353893174812598	1.3453523561115244	0.7778010148175257	0.05419447647403025	0.6870295716239467	-0.6260406030224211	-0.8859725385870548	-0.3957703312677775	-0.9096362395914165	0.1509673535055283	1.2159427891235761	1.104658233467751	1.2117143276218882	0.8398757946129942	1.0825089130079213	-1.0716964116020102	0.7675992270293138	-0.03539203756280628	-0.7943400712753879	0.4602132278204186	1.0410001030726592	-0.9931167854035873	0.8027749470813341	0.6765976561117236
0.3837835292425199	-1.0252745911194299	0.2055196908692509	-1.0460387732232406	-0.5356002034881748	-1.4406665839886745	-1.1426958656955317	1.9057425215233805	2.0729414919423657	-0.6466715907739712	0.08125997499517343	-0.6602613496613773	-0.701870203536254	-0.14731854372907402	-0.010130798106506685	-0.5810414117270454	-0.9920173648575656	0.6667212699235985	0.38263491650864306	1.2989154248204342	-0.15130464042606506	-0.19092769074883426	-0.018065178339628875	-0.48227469577711773	-0.02655294997879951	-0.4138596012938636	-0.8397164358629449	0.40083705615461	0.7148547178450833	-0.7922098826656965	-0.06341450756474869	-1.2432333331212193	-1.284378847223089	0.22566359064174363	-0.7976803942086619	-0.017324872618722554	2.0050737574405915	0.04400378128686701	1.042264297442031	0.7930781704057951	0.34533078677624823	-0.9705153932146455	0.22755403887405942	0.5995371059003142	-1.4929971602661631	-0.1532717706912122	0.2672732190156066	-0.17914055136216686	1.201138013941314	0.5898082319356156
0.7050231747453755	-1.2300625036941202	-1.3530292835797344	-1.2509896740480675	-0.7090088991225802	-1.8942692508717003	-0.731792534271926	1.1273635063449536	0.6794864930409785	-0.9919165323236938	-0.07770617460196781	-0.8344278015200699	-1.1603769062042462	-0.2557465984186033	-1.022421953212869	-1.0005391326690374	-1.1681096606693562	0.25502625868973244	0.17811851387133878	1.261395142082509	0.08497414419335078	0.04862881943205734	0.35899818151670115	-1.2228274533916523	-0.7076225086934659	-0.40080757690243374	-0.3992644727046595	-1.0356273506341294	0.06723217265393193	-1.6371788513975343	-0.960238377399758	-1.3793137026202111	-1.1077770091312207	0.5089587719655658	-0.9663141365479082	-0.46362891763387326	2.2523473730430807	-0.5930482029170481	0.33799307607253587	0.5213292166387846	-0.3161945738018736	-0.12181589929284774	-0.41597752022260753	0.575122448129435	-1.2880770337984133	-0.13715621836319544	-0.33524391923288926	0.13539782083262217	1.021700654991051	0.7673611646257533
0.5430520117971847	-0.9534880849462669	-2.4013027771346227	-1.043113764934859	-1.3090438291720665	-1.441624305345617	-0.06061838658603041	0.41118346903948083	-0.8706153967713062	-0.6897893071923522	-0.8108610193400191	-0.730468801177344	-1.312743663858231	-0.475720570336879	-1.6092290887342848	-1.4466053986424408	-0.6851065502711159	0.14017571066703002	-0.4322990122249765	1.281625772899932	0.055214100625606964	0.381123071967717	0.16325779688718892	-1.07456625447599	-0.7535582829476923	-0.5594296852277602	0.22596435093689285	-1.9833509723491183	-1.0189717267717682	-2.238954272566708	-1.0715021679389523	-0.5717279511317919	-0.5782015621796494	0.3293614084556518	-1.0266782846227915	-0.7454081217371266	1.856813194141891	-0.7362304028586111	-0.5419882864068749	-0.15014569280221707	-0.9069486078930517	0.8790919901037312	-0.8157655571891282	-0.2838463940513194	-0.5506902321637082	-0.10795129150204137	-0.4771527383120823	-0.5319908005497278	0.3976334143794381	1.0237192131213906
0.08593115912161588	-0.32550428095296813	-2.0670955496732737	-0.8021216534055348	-1.391365796227842	-0.4960558781001614	0.33018596380315834	0.8099018509214705	-1.6247573023404884	0.12881715269724447	-1.9416050934688711	-0.1132462622695004	-0.6134897857826319	-0.8292277325955228	-1.2744400066926407	-1.744283296443767	0.18141513225161443	0.029839342774009823	-0.8951315429144854	1.4251390524885312	-0.08121312824863887	0.7774282777292811	-0.09803162549877349	-0.34047413347429534	0.20779511560437866	-0.5106583236393695	0.73568888657598	-1.4723873000960224	-1.9251442987300986	-2.010609963842878	-0.06678372612965176	0.760216890754006	-0.1770847907469522	0.16299699364027415	-0.5586320815470103	-0.3678148553821542	1.095939373259023	-0.6689707381302697	-0.9251622830614582	-0.9150439361675992	-1.1902000495761544	1.3226482570679268	-0.7727801216423295	-1.1565429689832423	0.06282522350932056	-0.41055550705858046	-0.4743477301359478	-1.4257177496941018	0.01957676681385477	1.0313088587638917
-0.03596327837680431	0.2966795247854211	-0.7706319306524438	-0.8210815134783388	-0.34515867565588526	0.2526752335093789	0.2200984463890656	2.01537797230388	-1.3544888862216653	0.8215306426009276	-2.4645473685137333	0.937848775357653	0.738402980047932	-1.1262442647014557	-0.30063703727955515	-1.5263640437183812	0.7604621017582087	-0.2070985653280871	-0.8995704321692031	1.1936622836865416	-0.027560220013149485	1.1213574879478974	0.36356640491284603	0.09808235901680602	1.4961875252025012	0.10940046307432633	0.9195583855607479	0.358331440515068	-2.119974355195136	-0.712211477842435	1.4610220258735114	1.553125885463348	-0.11117519741620584	0.570652107446846	0.3194151249535171	0.6901874471443004	0.4306069433045616	-0.6362657213839611	-0.46340926356597534	-1.297389070877581	-0.9127993223043825	0.9549594513789027	-0.5037426315695925	-1.1841330588035959	0.2018388840530819	-0.6584720533185611	-0.8133762537231097	-1.33596390667156	0.31750828923146796	0.7295159933007036
0.41892643528511586	0.3953298655352583	0.387253553016305	-0.9676633791087874	1.3598803866113915	0.5406703983156422	-0.08651788834220224	2.596988303598318	-0.5373881865795745	0.8194881598099802	-1.7036647832047158	1.9245808389509504	1.8281398313559873	-1.1741752805336203	0.45070578323571037	-0.8043959210977122	0.6328239161283709	-0.3202211837972526	-0.7545901693196915	0.2773344323678548	0.2969690173828799	1.2052245370820573	1.5031980273444472	-0.2137837719873569	2.0480448234894832	1.1707624188046022	0.7052835567873896	2.1187822078572074	-1.634118462161322	0.8963579890449807	2.584587176894631	1.1221759210794906	-0.07838750973457784	1.4936979305351288	1.022092218996687	1.8467467917239477	0.1741611304102904	-0.6064784313550605	0.46805768476225107	-1.2008221135809756	-0.2549239816725835	0.2095633120319301	-0.44512574001596117	-0.4310352084437385	0.007907889358640596	-0.30437666024384047	-1.442085194782267	0.036565615845011674	0.944383926928855	0.31727661392008827
0.9398039195672337	-0.23119775643925666	0.8092857402279008	-0.917428837986407	2.5524885129849997	0.6605333066926644	-0.13331692349482294	1.594654309993403	0.21338884194754326	0.21395550719540748	-0.20271514052652678	2.3107090176070453	1.8434290500164427	-0.8881709644266762	0.374593670006843	-0.10121303415910997	-0.00929821951712137	-0.04331957238995432	-0.8564586853615157	-0.7981359152804776	0.7328171828164713	0.9828214694926988	2.3206322340315846	-0.8503226052144129	1.4839814682738695	2.068676634818907	0.2346098819733241	2.3702196458761877	-0.90090757934623	1.5417674121923763	2.8117569800145974	-0.08451056931514551	0.34019415909979017	2.174245401044572	1.1128150322431942	2.362704140968097	0.26315867265585324	-0.39423526229988776	1.120038987403129	-0.9530897581697455	0.2109339949044754	-0.1831283703110056	-0.7349966044334314	0.3058592257027964	-0.12708785172100262	0.5587401805942875	-1.7038085917134855	1.6945497399856981	1.1671928648527705	-0.0634020966134576
0.8191829758907917	-1.036860977770755	0.7598952254441146	-0.5982716318105348	2.401342030430025	0.869602909272802	0.1438837233657918	-0.371841400510406	0.5991669974411463	-0.3336591640166579	0.7894429174431354	1.9634051342512548	0.8341802058151591	-0.24577155251485946	-0.29905603114316315	0.0727218297883864	-0.648458130171678	0.43515788411355133	-0.9962089265781066	-1.0992265837143884	1.0979531674996024	0.6645673709292892	1.9475778984092589	-1.101048931939259	0.40632646368990577	2.2270745098948295	-0.12514776181985943	0.9908552302344686	-0.21307471810630912	0.752881241781858	2.2327031392171652	-0.878680664831899	1.060483395635478	1.838881529597475	0.692315813019655	1.9143576703361136	0.3209095171395236	0.05213138513931609	1.0862483588374494	-0.7945202027376254	0.12587434073866285	0.07679260099045071	-0.9888840117496455	0.4999622864199579	0.05923609432228137	1.206977412948701	-1.0874497302083053	2.332697570305762	0.6728516841339971	-0.44748576694375247
-0.052094345596512624	-1.0785111073304674	0.6983738639865598	-0.24790446964306467	1.0418705362488583	0.8801702094473933	0.3182627741409356	-1.7840523884686486	0.6228037211990993	-0.33137533817559356	0.6412107893784196	1.1249174300009552	-0.3721654045340792	0.6775548086139683	-0.8130963168281612	-0.24668937700120258	-0.9759498369128639	0.5345506254533978	-0.5462126133294982	-0.3995715946414409	1.2623150230816649	0.42348349666678564	0.6205963494604749	-0.8397240043041249	-0.3340573949248174	1.5541226879344092	-0.017329660953430425	-0.7752859616854546	0.47820693015709664	-0.5448154414854877	1.1186456124232884	-0.5343843000734853	1.4046984610495534	0.45943175069995773	0.13516008544738514	0.7564588606079267	-0.016153948053651446	0.5339064247844578	0.5635919654711693	-0.5484672660202611	-0.24540888245732193	0.5055122286592043	-0.7310355424752621	0.38009646490711513	0.4765854673289557	1.0834502416973695	0.06984480406689966	1.5651435667969351	-0.16342225878029812	-0.8240821355748883
-1.0654329604592403	-0.03975428443446621	0.6434433291243725	-0.048224550346312435	-0.6731218927198827	0.19386529695213348	-0.048162404934703036	-1.8684306797378984	0.3479939400959225	-0.014592751485091595	-0.10124755013384003	0.021632826762846714	-0.9590796864983303	1.550820021395259	-0.7094781053402368	-0.582847162538135	-1.0615835397066902	-0.12806460510245646	0.6079949382322504	0.3944798626970766	1.0343799234011988	0.10855771375771482	-0.6086623715433528	-0.593227855200167	-0.49223736468891094	0.450561608569487	0.5306035936932091	-1.6117499688669206	1.1967405204754982	-1.003479217701617	-0.32491445809218733	0.46689152026417896	0.7714746331367706	-1.172562597885387	-0.3873529823473831	-0.555584924838994	-0.7684037915781555	0.7711665548002016	-0.06258363342365769	0.024883185467508107	-0.38292385422681946	0.29562273842925263	-0.03824059244067074	0.35172100607287377	0.7612930983763709	0.38722458189351	0.8165244780868397	0.12755135157237685	-0.7896568427907967	-0.9730309041917667
-1.5063440279666627	1.215466318486198	0.3639972341482844	0.11851545072840713	-1.8361925853805097	-1.0582257023796158	-0.8655775464830203	-1.2528842580563524	-0.1883087242737423	-0.022660794776220246	-0.4980155654939331	-1.275814901912588	-0.7641075301264832	1.8328429475998367	-0.24754959031797022	-0.5909572461487427	-1.0791120175868476	-1.2749245343095341	1.6261382092141445	0.16854385977083808	0.21590084241652105	-0.5332489302242402	-0.9841335426910176	-0.776064957429675	-0.45133898098016556	-0.5176385668794543	1.020025696383718	-1.2953720259274892	1.600275708870916	-0.3354443290387792	-1.7528977835795814	0.9594070808419735	-0.6068242152356478	-2.1164911035049996	-0.9469084116879076	-1.4950321366469446	-1.557502160853435	0.6657865556588359	-0.6667721846323935	0.6765672738927598	-0.20983129063872438	-0.7999740883941997	0.4201927470344972	0.2787394955062621	0.6042876824313056	-0.23576921971572595	0.5631680825572208	-0.9567564969257403	-1.063954073348724	-0.6889442572127724
-1.1519447024701568	1.4107197862577103	-0.05584640921258361	0.4327977524686177	-1.938728451192508	-1.8973130047386308	-1.5256098121475525	-0.9592980836610396	-0.8557314707018173	-0.5411255340368378	-0.2881131672293436	-2.517659046315032	-0.19921183322706493	1.2166489120242319	-0.00732682790092673	-0.3741911741789481	-1.042765430312131	-2.155754157469262	1.4941390462328152	-1.10466884927849	-1.046198783988353	-1.3282721466439142	-0.6281148318062224	-1.1114445565744107	-0.537269182782387	-0.9356958853951591	0.9025766981117868	-0.5380678824729108	1.2608076426416972	0.4476174650196894	-2.5188498018487726	0.3180673510455482	-1.7145121641545724	-2.0428509305728997	-1.4896430219411323	-1.7028775143153232	-1.877077567991708	0.3857791802207241	-1.2643285934287227	0.7729323790730485	-0.17928826273840925	-2.076550705259812	0.11728596553475823	-0.2856951277979165	0.06400851836142862	-0.4523066548478486	-0.297051400664901	-1.2129763606826378	-1.2084141186159405	-0.12348267764028796
-0.2929060439277596	0.25228407520618695	-0.20040909560298867	0.7582313086642312	-1.0006608615354065	-1.3898420918990648	-1.4752178030463727	-1.1039624990053218	-1.352247089293113	-0.9764342064719228	0.03055419025928187	-3.0396719799133245	0.2920138642562674	0.08169108585246733	-0.21486528545483016	-0.2190456505555943	-0.8785629848113541	-2.1800783122893317	0.20308988396854674	-2.2300814634624286	-2.064224962137846	-1.6132820813406166	-0.08957425864831864	-0.9958175258013399	-0.5823398949291928	-0.6946658400980146	0.137118854726828	0.04541955921031002	0.2879300660059272	0.30865486250777363	-2.071821833000438	-0.9306645185340064	-1.6758281814098992	-1.3928016505547607	-1.6813688977172079	-1.0727980619824071	-1.4722958779771296	0.19533219059833015	-1.6010496640754097	0.06595815839671021	-0.5920207542534992	-2.4568170143383505	-0.6365823080713439	-1.2092168895784268	-0.449495467682127	-0.491697956276008	-0.8361462830807027	-0.7946739648933588	-1.302183838862893	0.2732783262474741
0.6245175749150017	-1.1629366942754529	0.09420494717832997	0.7060043573449715	0.4415643897658084	0.2604717788232222	-0.7527834573561178	-0.9328104388512983	-1.3519284467586752	-0.640384028894131	0.032237934026755496	-2.2321476607819433	0.5801488955193974	-0.6711618132557471	-0.5706863762148461	-0.1820791664168118	-0.6226596687705944	-1.3414654744538501	-1.112415134909594	-2.050206576662935	-2.0492112732368204	-0.9283649768712581	0.3299402994945208	-0.3261470233365515	-0.26858751747625925	-0.0378631320114906	-0.7358079551081937	0.46793890218004963	-0.5672911243505726	-0.5895321749558011	-0.6017728700119322	-1.7090963084230684	-0.6146391449016901	-0.8506382011747516	-1.2655676897393202	0.08830215790086492	-0.5352036855144695	0.21018303389671247	-1.2045946616314773	-0.8401467658377887	-1.0568972868192694	-1.5039202368846627	-0.9343044358180496	-1.5654947979657998	-0.5568667096650466	-0.6411528329179893	-0.5856538177745717	-0.0560140148091083	-1.0769021207743927	0.22916964426594258
1.2443072281665	-1.5045663755709786	0.42157879026170525	0.1518012281270204	1.5264980429524968	1.7473756236155225	0.07499804127739364	-0.021536500577132352	-0.7751620788980121	0.3489015998301529	-0.0920074514069186	-0.36271013915744693	0.7392561404466453	-0.4234738102625301	-0.6823899535986746	-0.07774163671734395	-0.3864378826229558	-0.10182539548684999	-1.3296474589157585	-0.6971549055837655	-0.9037638647712284	0.29315429812081906	0.6161123896196633	0.30708546111441587	0.29411053940866394	0.5207851421645523	-1.1145202511005488	0.903208604476922	-0.6208360227472067	-1.1576950405905793	0.9066533004706615	-1.4660862426709167	0.4838200371745598	-0.6724590443732824	-0.46029362033814086	1.0541801778402382	0.42148145334390646	0.3218177896637455	-0.007202934395591294	-1.0406070683437698	-0.8947958649935811	0.15611650626526255	-0.2822828816723744	-0.6360137985904395	-0.28695799666833194	-0.7318615012995637	0.052266993623121615	0.7119082112912616	-0.32770544544270436	-0.033400471215871017
1.3371967568531817	-0.637611922894443	0.27694985277688183	-0.4537401032252767	1.5970972023753094	1.9298928786321634	0.4852802623002598	1.0237089335729748	0.07806327050939718	1.0996857338038555	0.05290601667784174	1.320528604083496	0.8040538765575871	0.5087041972192	-0.49341947725109514	0.18342806316083363	-0.14332599093473322	0.9888136161521847	-0.4876414681446611	0.5814911198321663	0.5305933767302496	0.9985436420306861	0.681093495877389	0.34731388752977477	0.6067391431389269	0.516297285329057	-0.8711661626659852	1.126108586825312	-0.0030896749357171775	-0.7254963745310805	1.4721535317085375	-0.5743339768609266	0.775179971216389	-0.5129977930339065	0.1972833006654856	1.1201258308923419	0.915673347548065	0.356251972353009	1.272689391248756	-0.3395403281140943	-0.04512479364242623	1.4154462147524327	0.7722303688843946	1.019870814335053	-0.022415028103499157	-0.3547902347695633	0.38393551405747106	1.2171819221069269	0.6203554832499565	-0.06677938213493068
0.8787979324821664	0.3421215831032424	-0.2647477638043225	-0.4801527582534369	0.8002244033536796	0.9739213977477139	0.45507736730349674	1.3083589710463173	0.6828058524195351	0.9554980298291675	0.38163773250701877	1.6376410193026683	0.7577218450236531	1.1419040078945557	-0.21257137431552184	0.4168150816193771	0.2719325746800938	1.5242358293774627	0.3651364736323757	0.7973560603822207	1.2125025820278104	0.6172813630193684	0.38332714402347945	-0.001551126437486221	0.4304706182888217	-0.027726056681616505	-0.3173804285471916	0.7845809696537875	0.48985091118868984	0.22193249252980515	0.9892444554211753	0.23397201566495474	0.34643380251345	0.09439972776778935	0.41337721908657743	0.26102287339707286	0.8280163365665665	0.29198355377385554	1.6738905674611868	0.5074254389500468	0.7239232603712391	1.6406254757734768	1.1963085225044656	1.9064142780562134	-0.05121504387022416	0.44796626192589506	0.24581148990570442	1.1713656971222342	1.0856858652908818	0.2612355736306505
0.19328652072350147	0.4556291339161368	-0.5785701108098908	0.14800818676376926	0.07578412692058092	0.0883514351009918	0.33968376720686394	0.827869709035386	0.6520549664413646	0.2682239581837663	0.3992824721785893	0.6860712495968604	0.6723448571419974	0.8151362142437605	0.04917478702429598	0.3884937838441082	0.8467346921853032	1.2973866697691567	0.38264135882174827	0.21365079784658628	0.9252503135321136	-0.25807867022470904	-0.0476880418392147	-0.012453436741235254	0.16032762938972137	-0.48450661536126516	0.25995862505676537	0.10704748876307978	0.32488739521532256	0.7213502700189887	0.22360364570442337	0.6136331559122264	-0.02108243032310625	1.0843528758571124	0.38016664343977213	-0.7034710051044635	0.4729046486882959	0.29290773613431403	0.989750226758391	0.660871155516052	0.6925867432973734	1.0589451591318018	0.6311633089224002	1.1857102319387536	-0.2466972344364888	0.9788811978438693	0.10663373950867565	0.5762665770194993	0.7365509183782072	0.6262692392837985
-0.1685347650570618	-0.09943273022902611	-0.22135191892646977	0.7465848985872949	0.28337915279589593	0.1679056108499586	0.36777638038700966	0.47326769267889385	0.05973566920031628	-0.06018037603730067	-0.03630037061082952	-0.21184860726309732	0.6794885129177166	-0.12436459183140534	0.38309478091462906	0.11853076262414906	1.1865932434452233	0.4110220784841088	-0.2317471788906658	-0.12271724623551125	0.43880559918430073	-0.506062550335187	0.0017136122703894508	0.6120953141348412	0.33382471294943145	-0.14384525543117985	0.8261959865102005	-0.11560838390438363	-0.16181104541528735	0.4561048617661862	-0.05441224536197977	0.7199986978255453	0.21745668807388135	1.7223550575302589	0.38032154755603914	-0.804842980601672	0.3200959052415208	0.493830249093767	0.037109368175922704	0.14613483816948045	0.12161654112633366	0.3318606871000854	-0.19043691078279656	-0.2797454594368189	-0.27182861863434915	0.6025134728781789	0.4007392163937489	-0.07839206960344353	0.000696664762170397	0.6622348465125009
0.06499924206797297	-0.4048455641112742	0.563081168563466	0.5269744245087675	1.2359927013765446	0.8817195312493936	0.3538540270075184	0.7987702004731018	-0.5393904821618883	0.25149004717871876	-0.33843848372620944	0.06205849006143995	0.7367654928522801	-0.6749001689669489	0.8034978683108218	-0.1455739257851439	0.8315599030448729	-0.5812872798145013	-0.6232178745795304	0.324278719104069	0.5703879772598652	0.21496720137916375	0.7804304209166913	1.2603220498098069	0.8316499468750178	0.9912562631155069	1.300341824223126	0.5054700422534896	-0.22997821710652203	-0.04713511224778359	0.17447957570753686	0.7501141609036167	0.7964922777859187	1.2191531632009158	0.31523214199441474	0.10466164937695789	0.5408656266485559	0.7475434853453671	-0.22580887891516405	-0.26557969166506395	0.01591635724966621	-0.08026034071560927	-0.2916649041410609	-0.7630577157568197	-0.05517811390586264	-0.3693527796567387	0.9361932998685552	-0.15195642704107762	-0.36151539097595126	0.3772935355737367
0.4836761128267198	-0.07290003677284566	1.178101421846703	-0.5539484632269335	1.7570814944530875	1.1687831189123667	-0.04916829402316371	1.161314475337093	-0.48730036033367474	0.4480588411360203	0.17026963908272655	1.1375413023343377	0.5404149484825823	-0.19892450938878523	1.0373836901786697	-0.23137479927325466	-0.1642222297853114	-0.8647239575725969	-0.3250068458881808	0.9793721472426272	1.1816520116659106	0.9976971084284109	1.5438022846981765	1.0522376905377333	0.8386330209294326	1.967789388467578	1.2439223919647167	1.2439875265340992	0.28613926978557275	-0.2092296018343387	0.3162796717615916	0.6081574897501053	0.9907787242953051	-0.4261210430446652	-0.1419820586757373	1.1424977874310254	0.7667487682745959	0.6325009191835511	0.23027196696343916	-0.07345529195695388	0.890897807599725	-0.11446029428789817	0.3985625822180671	0.44251126622540965	0.08241037191814604	-0.7682220936463969	1.0650298587371672	0.47123981158429107	-0.08211944447427699	0.04825172559885886
0.2846842536133065	0.36021169074995235	1.351931046919106	-1.6819612349793647	0.8778152082318474	0.4608921900454419	-0.8584925594207782	0.4378535620477722	0.4172150633069314	-0.32399400470476286	1.3209366459806635	1.5096435816297373	-0.1750662279218348	0.9507473310485162	0.7651006400858226	-0.22222254180559417	-1.1055545188064682	-0.011368454489086953	0.2753395592929852	0.8725356882629353	1.2762445894154275	0.6525909566616851	1.0977449496597447	-0.1219783523255924	-0.23530637180814618	1.6309132804213022	0.17285792657430638	0.8907027039709503	0.6908759390868213	-0.03536634046914835	-0.07920852355120622	0.09121332863041562	0.41333334314061654	-2.20590640822729	-0.9194280663674698	1.2474999462938294	0.36918345276753645	-0.19872655230207875	0.4939285730903397	0.31403107979862904	1.9996112740110545	0.12077369015037695	0.927357922560405	2.1901839756871997	-0.1535619362978205	0.23002775358662314	0.38176262194374566	1.1094948406663199	0.3192152421654492	-0.20962374535532857
-0.8904730162496387	0.3077662718183465	1.2651820795120359	-1.946966514222056	-1.046872913981774	-0.7804476983520879	-1.6007221395628946	-1.4827174278341932	1.631754865249549	-1.8137462331985914	2.0552069181481	0.2184577539016318	-1.2280087886017175	1.787524676801387	0.06254426848562158	-0.32377957434562504	-1.2584628875139119	1.4483719441008924	0.431289713695442	-0.2298565721550432	0.13161665633352287	-0.9553500850938744	-0.8358467938840545	-1.3920945366623558	-1.9101230748645288	-0.24209276865841808	-1.7004250114079509	-0.8386312260613035	0.20746109790325312	0.1348347634993296	-0.8503119125295242	-0.7256620416144985	-0.617358593267059	-2.8417296101036644	-1.324661153510868	0.22424056047911622	-0.8762552823053092	-1.6062845541971031	-0.21901213783535076	0.09998377989978235	2.014588180563743	0.519975260391725	0.3679456757060732	2.632833866639974	-0.5890823412797879	2.0043413824079614	-0.8391734458647506	0.8404173816271896	0.11365744747915736	-0.5699840183892604
-2.44893520516881	-0.024472070234151978	1.056145598783837	-1.1677184911732397	-2.573991561582973	-1.6824511687835573	-1.6851664271885587	-3.2893783160740924	2.1967652455000977	-2.7062216503471954	1.4368181449500868	-1.9955755934021393	-1.9966920130997423	1.5932670726284786	-0.5444770332715296	-0.6289311635085071	-0.5755139209798199	2.272103748145778	-0.19837967023999498	-1.5560510360412103	-1.7832342532870702	-2.691909917239115	-3.027272396534251	-1.7705877182677867	-2.941592088368259	-2.556241938084766	-3.239307785527655	-2.7998882207247315	-1.088260449543987	0.2184430378672731	-1.4867723116201605	-1.4292549947530508	-1.4309405198726441	-1.870408246218792	-0.6828212972776057	-1.1268099690137232	-2.3452076355551337	-2.9034773568622776	-1.6546490909620442	-0.8834171926072116	0.45133921140164623	0.897461253973922	-1.1595014501056546	1.0765940183949845	-0.7143654574720466	2.803762094669892	-1.8793086042277298	-0.5834635273128229	-0.8120143021458432	-1.1310118459165248
-3.2912610589941917	-0.006962933654082637	0.5114713703988493	0.05065154160336857	-2.5818283015388506	-1.8553837114449827	-0.937281552419312	-3.5107027532360595	1.5102037921868348	-1.9824873532904488	-0.37906285301378356	-3.3642475368539198	-1.9520019870648908	0.47060266207078744	-0.5652737650452059	-1.0441682515961264	0.2843071157319765	1.572655908678092	-1.2962167062221683	-2.1235233303411047	-3.128494284778834	-3.259772810247581	-3.8167765197806593	-1.0866437619119365	-2.548866385432407	-3.748134029937387	-3.2136014688918664	-3.5259085276193227	-2.2690697211345197	0.42145884039056813	-1.6869248126155267	-1.5959488435227238	-1.5924876210106305	-0.05342620967438362	0.8245840417831252	-1.8794029953997342	-2.895731525941963	-3.301179777271716	-2.774689145821126	-1.9038206620695435	-1.7633418100670974	0.9404756044523347	-2.6005076616165126	-1.4324420200272092	-0.2784546603018697	1.3824573056387832	-2.154966368979736	-2.3803484935925265	-1.768845931982849	-1.5789088881783417
-2.7884109539969186	0.3907600615906156	-0.5379907693315593	0.9818107958866811	-1.3477155060526846	-1.5511565511702667	0.24271416943778684	-2.021475346103245	-0.09438080368502812	-0.08697211456175206	-2.2601213146082597	-2.8610301114576493	-1.1924401145529444	-0.8642429421890864	-0.04102028713587254	-1.3618714380442631	0.6852160614870546	-0.26592680623839415	-2.192297874768208	-1.6411889624964118	-2.9236918711243356	-2.380241903656725	-2.7803602401403644	0.015998366623951914	-1.213087584127353	-3.120949715178491	-1.4983908828001575	-2.7097730179019073	-2.4667819789863548	0.7481199391898088	-1.5499755831776196	-1.1221638566075955	-1.136691085523307	1.30512474449016	2.15614256609083	-1.8367795788362133	-1.8418982621257296	-2.529344348890621	-2.799078313064715	-2.0920069198878535	-3.1773171206552417	0.4667420938445366	-2.9864564056696645	-3.2240492362720445	0.3776311953076343	-1.6224152946997916	-1.5676946886431273	-3.333365527481327	-1.9050460442192496	-1.4086188968383058
-1.2754913347114276	0.4383557257951832	-1.660218140966265	1.3909650214331382	-0.14965212580291357	-1.1317849975125494	1.2302577409722952	-0.09107248225930813	-1.5375365615885872	1.4417594006107182	-3.09714055725876	-1.147999880599253	-0.38029165411663296	-1.6922140154280025	0.5203407415035097	-1.3312917643148037	0.6613734018712105	-1.8248721424375083	-2.2940347841921125	-0.6070692073031032	-1.4159971842725447	-0.8634862934956687	-1.09435331930011	0.8630966707501987	-0.13193641581593188	-1.3947778541226834	0.6524869831791925	-1.3649866687426322	-1.6521098742805598	0.8183761919066468	-1.3094657776003484	-0.25592674540368654	-0.3801379153385463	1.4813779059208174	2.362693392104821	-1.4643553048077442	0.29086189408525653	-1.082544625330106	-1.8391618538281538	-1.3022408156369687	-3.1145490791475483	-0.2644631987427246	-2.2027229850072207	-3.446294725711261	0.6794451096393389	-4.047665014505983	-0.4409345577363458	-2.7793252867689824	-1.017255075406496	-0.5076486967709806
0.38009089262515516	-0.31482513679914537	-2.00105779097289	1.516689345620419	0.10360953839967124	-0.6767149459303995	1.662898510305119	0.980354598130087	-1.8577334732429502	1.4898005343199108	-2.6046734907802596	0.24071288160041987	-0.09974308404085608	-1.7130342863102814	0.6802888937976614	-0.7488402809224661	0.7497340129014591	-1.9229438342713991	-1.384793404094483	0.30835322712206054	0.2265331452544651	0.29075175267533965	-0.18420005170415069	1.3121370868168136	0.06231769766249592	0.02784950247696264	1.6797469378164251	-0.5664311445471994	-0.5059486715451974	0.34690542633358945	-1.0445014035137938	0.6001402324459236	0.349400402677097	0.8302165640795762	1.485143840677774	-1.137225324424158	2.037035471773494	0.16670375964839063	-0.5684105041381958	-0.13695680557863324	-2.02762538188488	-0.6754639432087359	-0.828129793545569	-2.4168553344394765	0.4511606014923004	-4.081294250409101	0.7249768358402046	-1.089163982841725	0.24027805387927167	0.5996418725584514
1.5482243955562613	-1.192269424190768	-1.1796170573922422	1.6212058557922167	-0.31487210098673674	-0.152185042713098	1.6059158180814987	1.0140166977065939	-1.0065602674947745	0.3961161553239817	-1.2587830221815426	0.47099566670983223	-0.2928438619451641	-1.052934743101947	0.4430034553966118	0.32957584777202387	1.2445973582548615	-0.7022570580040112	0.19589278707858476	0.8076654032646337	0.9729427110332292	0.682319176393786	-0.24916539176662464	1.5361005058062298	-0.11684151857990807	0.32126903985064886	1.108472257596796	-0.34629169366463514	0.3049659209328605	-0.38018891876092564	-0.6891303989868331	1.1019372107493592	0.8301891118183712	0.2652254576467099	0.42541922592877973	-0.7093957383676437	2.1668054412111504	0.6621397635611006	0.46359449559300525	0.7143259985438342	-0.7754816204981807	-0.43954645708211637	0.4996480858604183	-0.937293706925573	0.07410375560923828	-1.8822767846895017	1.4492863458555707	0.7132821506794847	0.9034247484570475	1.174039322279852
2.1093955180923367	-1.020626068130111	0.1413438332050595	1.7112826797300582	-0.4844620537956662	0.3011155933484924	1.322170531573083	0.7178368654485325	0.13612495343829073	-0.5246810864142117	0.2645433844347809	0.034183586350079016	-0.35760469727397914	-0.058806764402432356	0.08345055632213122	1.406867097048549	1.7767734347461088	0.5459887280477989	1.595805200325786	0.9571592274793651	0.6767143977417421	0.524968474947978	-0.3301933753827683	1.5243741134522282	0.2587139033099633	-0.18492672066189106	-0.14846785198846	0.0063620304904839975	0.589871335963655	-0.756421927617836	-0.20364772173404597	1.1182498605691806	0.9687133468354264	0.3461248277020846	-0.0162226824255034	0.0996576733806881	0.7183508465051395	0.5402841482888212	1.0588324854290612	0.9686316742100616	0.1344278249245353	0.1175467958334524	1.3958820894128958	0.35754565422109774	0.025002208602993705	0.6196845636753572	1.4221179970989102	1.7454534101238401	0.48897939204344276	0.8987363781629888
2.1421216980811164	0.40435570094302237	0.7982866757679489	1.672540621558838	0.04170064689838231	0.4943528446157193	0.9727665591833408	0.6329513043614458	0.5289641757409475	-0.317230524946365	1.4469173346396618	-0.06488469431454628	0.20366083283700245	0.8651774546466793	-0.2516187377717614	1.7557628436835642	1.706043686508898	0.6159525241897387	1.937865559457853	0.8737799445239466	-0.0480975433247198	0.2155369073780295	0.32485385282408735	1.0720402649479086	1.378768863940622	-0.544822134726089	-0.8133606286014191	0.812111422781116	0.5048128665413529	-0.5529064459644565	0.36774897343348734	0.8195733628344075	0.8277034822987392	0.8871814162717978	0.14998690295067937	1.095023359948904	-1.0841508081843225	0.3676901203267287	1.1447841072022393	0.6807691160653384	0.5721926151745904	0.3147110172513266	1.6182697645687056	1.0494109704175951	0.3896882845916032	1.5135012551836364	0.6656151023008049	1.7729094751447076	-0.6221042513249997	0.07483460904675819
1.6435088928644987	1.877147059485645	0.2759250981861337	1.5005024024440716	0.8261214251044307	0.5334405231335959	0.5740026081369924	0.6453718355188285	-0.1743413543422106	0.839062812166357	1.9377604208952233	0.5342274411213352	1.2503982533094375	1.3372597214623585	-0.6124423941622937	1.0535411378335706	0.8531863446446917	-0.5454041720746123	1.0686156582261501	0.5978687502768211	-0.4776269752884316	0.07560919107717906	1.3431944761241263	0.24811123268776486	2.4370752642066207	-0.17852215869087637	-0.4476116278675719	1.5617940306046794	0.2544615897603069	-0.13508309931063267	0.9604373196305052	0.5933974062986432	0.6001192740133946	1.3334926038570594	0.34102281685538904	1.6425809054851122	-1.9281664090696133	0.5387030061987931	0.6962452269938523	0.023138112556166317	0.4444843381916025	-0.15098065726470164	1.055471981597363	0.8437289693473768	0.8934114442795323	0.5315742240389886	-0.39968395604648527	1.1443844009741626	-1.4762357002767268	-0.7214372555265015
0.6930010690019304	2.0441566343682496	-0.7968198170798215	1.2689915538358072	1.1717914982249562	0.7646040196557596	0.18085546793607704	0.4820369319973685	-1.394110128550872	2.0113345133788587	1.5857072863241553	1.3123980475521801	2.0923171246371104	1.0959509782808736	-0.939165796850001	-0.14780501084746847	-0.26356309769281244	-1.895650677036291	-0.15846255753453348	0.23509258627299717	-0.28186747167045406	0.3401075511377186	1.7894584955809898	-0.39536558503833347	2.504194543293463	0.6863484736769339	0.37381630784197695	1.655593491287593	0.047244609168843515	0.08104600485800892	1.4918454099574943	0.7163901714135807	0.46029894260600784	1.354953410601678	0.15929822125169746	1.360387313848597	-1.456501088311011	0.9412355158201438	-0.008291192007023723	-0.6661403292091811	-0.2572359704222442	-0.85574859072626	0.015382652632017166	-0.16112069389910413	1.2755399857716125	-0.9668919336793079	-1.1379436444733686	0.4029041985001854	-1.2696180338141825	-1.0579943011547839
-0.27656420821893574	0.9030476840385393	-1.3371958549089797	0.9257136051067005	0.9107932232967327	1.2613479151897418	-0.010336027363189428	0.296480894506983	-2.133179549125181	2.403754021914451	0.6351954308215032	1.6107829663163153	2.072419238745577	0.14951092082342943	-0.8932387894616389	-0.7617589693479628	-0.9169455743101759	-2.273528236215267	-0.5660470258857624	0.046869927192736645	0.41317664940187754	1.0641600059029213	1.3488016579948818	-0.29951717952171564	1.494073673882466	1.4073524769794217	0.8946056562400367	1.2313476027887147	0.15683446952390342	0.1608895735056053	1.7885081555790276	1.0259469053462202	0.4179789766702468	1.0352942190009016	-0.24057019799354804	0.6019050649893077	-0.32358327599002473	1.1786667126275578	-0.3201346464160849	-0.811224388606189	-1.061317197673636	-1.1058325962932782	-0.6908367898931778	-1.1935823849651073	1.4528052677344199	-1.440203613857693	-1.077602673485263	-0.044347199295826624	0.033318210138000556	-0.7793513840094486
-0.6550837077028207	-0.2671194716060063	-0.8919916940742072	0.2878902715374236	0.4572175207432882	1.544434618103757	0.17111933837489585	0.4831978820723353	-1.7361274101085642	1.8421542910149296	-0.26149712238449374	1.3452059336433142	1.0891602822403985	-1.1317525819168608	-0.18103688475203056	-0.15670446525293028	-0.8179979919802132	-1.3099329115581229	0.2245961639724386	0.27343211863401556	1.2321486233208228	1.9228003027249463	0.6181740652502993	0.44892171124007185	0.17771535667293303	1.5941255286545442	0.9463407440701159	0.9547916460061301	0.7406100041496517	0.42843086263692554	1.6326707609921796	1.0087389562561973	0.365203871637451	0.6179303885914047	-0.47717490210447205	0.10174469295330035	0.6144304769660716	1.042595470157064	0.2597015524573211	0.03644553977801578	-1.0650431791871977	-0.692657301230112	-0.318663443782632	-1.2200964565131696	1.338460246793472	-0.516597224786547	-0.21286213553344546	-0.04919436153103781	1.649325135858237	0.0405894685236779
-0.22055368952680857	-0.4227724201339665	0.04098833119173737	-0.6664899913960189	0.22120142918191013	1.0500336563972152	0.6102068351051877	1.0333862942564709	-0.316030676891793	0.654216235033066	-0.48611101809918383	0.9362604340426519	-0.3522434967560077	-2.123666069281374	0.9707068222626385	1.1880631077382324	-0.2718525485470301	0.4327412215628253	1.4085888598235312	0.8683968913603509	1.7768219588216165	2.295984788512316	0.27135986446707483	1.1133058763963906	-0.6504979087020205	1.352994165137731	0.864779223943422	1.0985810100388347	1.531058258141451	0.8337624360400665	0.9900098935444211	0.3497330604876519	0.2695534130396375	0.23382974373431803	-0.4271476715380856	0.19072475275260917	1.0428829666157307	0.7055571076818417	1.447532995938761	1.5970447432596904	0.24955027141859998	-0.08983551529176124	1.0166070738450748	0.07759432629563115	0.7484759847443861	0.9393607634637071	1.0016360718900088	0.2862452855980775	2.557171656367985	1.0907040972367072
0.568366612154572	0.15150273812967993	0.6662047687917634	-1.5767028042135143	0.1858681735166644	-0.12087217298281971	0.8994461074526616	1.3946591368800727	1.375528452446364	-0.6387085289826429	-0.0019453133740062708	0.722949844377206	-1.5132469956856407	-2.2773901299444814	1.834508279804671	2.1127559190869656	0.203087523217918	1.9855313588621226	1.83515327852858	1.4660468580022603	1.7992779583745933	1.788585578382057	0.28752994912294855	1.0321177957503669	-0.850254645695339	0.9979837690087143	0.8740135459154228	1.1865045341151974	1.9023534066006882	0.8733043558562384	0.1641827706487801	-0.6175312906037289	0.24188412220491667	-0.10203102655024203	-0.28225075354601764	0.5109029987225916	1.183278848338774	0.4666681862274064	2.2773329944956875	2.8216949650766243	2.2521669705939877	0.11124939598571966	2.2727446044066117	1.817627670166518	-0.3169147458603234	1.8307693910638427	1.935872755730578	0.6784486694963361	2.273798532052517	1.8395344602182524
0.9714826375450936	0.42035656778940994	0.6808669329482475	-1.9142791667625727	0.0909663307462447	-1.1288585702943417	0.6778853411254363	1.088301101141542	2.454487320491557	-1.5211280642970788	0.6180071595626709	0.6370544717454255	-1.8832050529118765	-1.4921906016534259	1.8045141902852209	1.8910906314673788	0.31674074181810535	2.6085503669034558	1.184739078970404	1.6444118477925864	1.318791305833936	0.6849488542421124	0.19306371037387934	0.2753609269597401	-0.7908660443829262	0.6817621879808913	0.8053893003624337	0.6818159308302605	1.4393663218390322	0.26448997741238256	-0.3843967965492671	-1.1468166267289395	0.35623468638832306	-0.3595361862789398	-0.23033698081747592	0.5285141937005421	1.2681618995976884	0.39711612691810555	2.0018913057750485	2.7364322921087054	3.499526588510389	-0.14757173910553137	2.4001308112861994	2.6428031265601333	-1.3851640232342788	1.7568401914089378	2.137562650993644	0.8097616501863218	1.1870605095057614	1.8120757064927193
0.6644304552526444	-0.03185678912084997	0.38496079553774604	-1.4888657461268833	-0.14279976918275694	-1.2092145497102305	-0.002395445960697999	0.2936374149921012	2.4350426404481933	-1.658872472958335	0.7720634890356775	0.43679957377174955	-1.4339524531709202	-0.23883132673807048	0.9783475524359578	0.8563499268472278	0.1178252585477964	2.143338841523581	0.19339227693121636	1.238898828592164	0.610125141120358	-0.25566566346583935	-0.15825279859369926	-0.49034902469557246	-0.7462842563444236	0.3574040888628304	0.4399574071958318	-0.22262776842228846	0.4247162219920088	-0.5359755574224915	-0.429964436645795	-0.8407256685843031	0.4645717592442584	-0.4808151680986025	-0.24430821608125947	0.17383190403506946	1.2196767562946393	0.3084510242373897	0.8468166793481486	1.3949707150490325	3.040128821705784	-0.3944866560789421	1.3427421512899085	2.0042394405919555	-1.7671969296564662	1.0859082297969882	1.5570064490817352	0.5360828837648278	0.15818601516903552	1.0125194995864795
[truncated: 72 more columns]
