# Supplementary material for: Diagnosis of autism spectrum disorder based on functional brain networks and machine learning
Source: Sci Rep. 2023 May 18;13:8072. doi: 10.1038/s41598-023-34650-6 (PMC10195805; doi:10.1038/s41598-023-34650-6)
Supplement: Supplementary file 1 — Supplementary Information. [file 41598_2023_34650_MOESM1_ESM.zip › matrices-bold-time-series/ASD/ASD137.csv]

0.40147169663851023	0.6584341814839794	1.268080596356046	0.6459025600679054	0.6255040548478012	0.20857112911292805	0.7305482653974649	0.7314603885037844	1.3020133182979394	0.0012759632223108201	-0.013890126934122884	1.1240680085994177	0.9294370320168263	-1.056879350302276	0.8516159054035369	0.7542234454991722	0.4136901359772218	0.7764931011006108	0.7500132439371316	0.6765091824670136	1.18095685506168	0.790560001583592	1.421053924223186	0.23723860758292115	0.5422089099392995	-0.1897187428079537	-1.0354070901179047	0.6328598713255342	0.90425330010359	0.3442935212951482	0.7151059324728446	1.425929047358312	1.4212701360308815	0.1245736854582703	1.0244048350829287	0.5265203959729102	0.9762449957752801	0.9530455371499162	0.9124184188828522	0.7457541153185917	0.2987336459157248	0.27508663725902466	1.1697696267033513	0.0510680645380498	0.6428985487722421	0.0839241664149496	0.26114593490848703	0.25995275163220016	1.3157815105890853	1.4691207731627542
0.7357906598855254	0.9327030827614131	1.716144600471781	0.9358217448478252	0.832574265287757	0.5648329193361454	1.1140712430416662	1.2294453971157546	1.6623034515544537	-0.2288699872584779	0.2588435758070778	1.2688788678293923	1.0386712736620412	-0.3401743057950088	0.6968629322350592	0.9234607237527116	0.2862831254369669	1.022438396786581	1.1347056317762836	0.731570797017157	1.2284846276418144	1.1169840176148509	1.5040353102084207	0.15160755651845606	0.6768658259972656	-0.07000025349442573	-1.057677461872538	1.0975230102631708	1.4449890140025468	1.1878418936244612	1.4274247590829223	1.3360892067631682	1.9479744905029799	0.40435980628240537	1.2923733109784963	1.4128891079276946	1.51302607618125	1.4640903959879883	1.581719616191314	1.1981715933059167	0.5707673399247231	0.8696737038284984	1.6196891535731988	0.44283261079315844	1.2130289106277348	0.1789914206320955	-0.019235344674375515	0.5891277883454216	2.0433653204697397	1.4410195203051805
0.7321473266278645	0.3848962451766227	1.1346032167810274	0.7462437066246226	0.8173030301831284	0.7702538978187354	1.099146603937446	1.12434970157385	1.4004140563026803	-0.3797747620573355	0.696417325442505	0.9213925675474873	0.40303811684250984	0.7427694441619427	0.21532325001892055	0.5622379015920974	0.1633213599051538	0.9647804746892535	1.0088295126835447	0.35147868576275254	0.7532315702256522	1.0010517259020868	0.7841517711017193	0.024344941914796168	0.559268657247677	0.2949232250188126	0.17182011584372214	0.9974525558125802	1.3275618047672058	1.8483234023525805	1.3260352856900441	0.5699202657446788	1.3494027666075643	1.0386461966508802	1.0746259123244268	1.4901647086305063	1.3123920704027434	1.318952697722936	1.4669250264929978	1.147642947226605	0.7331327632994143	1.1550049006728171	1.3845224232648734	0.573999125225473	1.1602042816587026	0.26203824937999287	-0.2671045532734947	0.5817489392556305	1.8343962586614642	0.7774531116428101
0.43166742827563076	-0.7176810495879247	-0.048629197731406726	0.31569448175016135	0.7127223223076213	0.5833835660729979	0.6422148576287773	0.5047137130623285	0.7309959341661024	-0.12097463724928856	0.7003639770168628	0.5021663156619708	-0.39260477693598955	0.9024757925092518	-0.1997524699262742	0.14872956538545998	0.1684327328367532	0.6214540779617354	0.3453265844778277	-0.0012908299984038178	0.260914533292321	0.680468456857928	0.04497713398300794	0.025176983527201584	0.3687486747760418	0.6133502920119082	1.6099803048860137	0.3925143873340711	0.6201432481465512	1.662009413865744	0.5887879517848469	-0.3068395237221761	0.12414175191271958	1.6468565371056587	0.5063036455071073	0.6314946950177692	0.5797404640860272	0.6416989336821936	0.5585843045416652	0.6296502501481249	0.7412028133270196	0.7276985062514981	0.7620545758567185	0.28173568687104034	0.6334001762005581	0.1835413995766087	-0.03362065935182939	0.15122621865470606	0.7643308542062586	0.07335673281932747
0.061817900959133025	-1.582405370834797	-0.9380614974603957	0.09726228467545106	0.523756033105452	0.0348094523219114	0.006404021589522294	-0.2101339223128101	0.17169691074421303	0.49198925201311156	0.12825808884741782	0.1855923729651026	-0.7453648272700248	-0.025090567163092693	-0.32913455733216296	0.1740718616510661	0.07891088053724449	0.14074748856347621	-0.47827740331735996	0.03507937616249617	-0.06046838292729759	0.4223011019729867	-0.11440338431465964	0.10843672749431191	0.1523311647481175	0.5567786827558723	1.7659546238861545	-0.32813029116746667	-0.18579135065479832	0.4920976050366479	0.06071820366808761	-0.8585664678264403	-0.7560861835956004	1.5709819048458282	-0.2131821087215643	-0.33669270486056946	-0.09552043826480436	-0.0747992860058834	-0.45502580706424556	0.04515829559217649	0.7911735471580648	-0.1463310342131697	0.3197609753270393	-0.08001448786845831	0.18749593252517532	-0.009544592945754491	0.5922899309647006	-0.3529869243234315	-0.3051448917283624	-0.21773305865661635
-0.24200806429093524	-1.7066996608755782	-1.0031211321222768	0.21670237327547376	0.055134193777588526	-0.6082627085521535	-0.4705538951749665	-0.8056859269414998	0.031107815104779654	0.9818493810408435	-0.4139496972134627	-0.25654032932043086	-0.7181389130141093	-0.7854078988480647	-0.2929810399437969	0.5463032059432588	-0.3350961784419966	-0.2904456804474408	-0.9520888753132727	0.3261758023325263	-0.42642404478928286	0.1634557857832124	0.03226938532854324	0.0774354345922413	-0.23560545653536044	0.10327365520278756	0.3392831439588572	-0.8513156606116946	-0.6337678799757954	-1.0123873299440156	0.23401141592106867	-1.0208324426864832	-0.874448097233806	0.5268320760188882	-0.8933197958125484	-0.5622917655071318	-0.3951155894294181	-0.5009711045919246	-0.8364907868481588	-0.23865991895625058	1.0534137879006624	-0.6579150150701858	0.31452316384545975	0.012682046479348673	0.06571814611248732	-0.06157148874247397	1.0152625579436894	-0.46258977518595085	-0.5536919699643802	-0.15099928162967477
-0.464208705309263	-1.2611286354226496	-0.4598623810700684	0.3213328654464877	-0.723406927598219	-1.0712461712528603	-0.6623487546612258	-1.368856900660572	0.12932312451363348	0.8916803094865738	-0.2792672116956109	-0.9372205766295986	-0.7730229629244899	-0.26152233838656164	-0.2654965378206477	0.7412654493264644	-0.8635972941833031	-0.5428628314992653	-0.8031873039041617	0.4827942391743681	-0.9244034278913953	-0.339180723983438	-0.19711855772054226	-0.13237861119374644	-0.7829673310249331	-0.4202538482702389	-1.3283127462221223	-1.0998922465397254	-0.6187693943080277	-1.8988456921146522	0.6093316317488947	-0.8569594342819121	-0.695186231494402	-0.9507681993506963	-1.2840337179945158	-0.09712527332423183	-0.5512361188389812	-0.7532752504910883	-0.47493215201017125	-0.178855817561682	1.3580171353559112	-0.2986306518709874	0.536805851314575	0.5741873716241129	-0.04530191945804925	0.22155680787801033	0.7739741803495547	-0.12208316299088538	-0.0001670787767191875	-0.05749041512362472
-0.5279950621198256	-0.6991101222137421	0.0204130980946939	0.045991730605548904	-1.3606891877522536	-1.2307999959584306	-0.6899554879010834	-1.842280939795619	0.017579111580456958	0.2441768289981864	0.33665320529841625	-1.4488521585012664	-0.9521313854249183	1.0281588918428497	-0.1611329984073916	0.4430911648405448	-0.953463596149032	-0.6251600530819392	-0.22148946936026936	0.3750378616664675	-1.2142491297289355	-1.0365617334167994	-0.907166159121901	-0.296118174350544	-1.0853311180650826	-0.6415481955146876	-1.5914196225537782	-1.0655752300640715	-0.36895630945734004	-1.729462819764907	0.2926803414360917	-0.38024319500331183	-0.8339020439822594	-1.833533236263754	-1.1582243616366457	0.25490772643912646	-0.9431330116228331	-1.1095072353585413	0.06958176212882063	-0.022202998250496122	1.2429208945934054	0.46766100349706274	0.6348677180582551	0.9021747835378797	-0.46505662140724535	0.7022382392834204	0.057527080613889545	0.18380536285837382	0.5540118128633451	-0.09562959543680559
-0.27691224574057693	-0.23798112409752029	-0.10981121684878367	-0.4544404874900846	-1.2135281874824635	-1.0843056027526168	-0.6827277424682981	-1.7581508941592927	-0.5656339971355551	-0.4700927249705665	0.5118668185802492	-1.2538754162463575	-0.7011984769468402	1.442344689126418	0.2305193464915391	-0.1694554402367896	-0.3150008211215625	-0.6903664852962365	0.22794236659792888	0.24382708108736167	-0.9610795183767948	-1.4478778396596002	-1.4229630015205612	-0.08429754637026877	-0.7049499252283384	-0.4609304915373383	-0.19707126935297634	-0.675686433752112	-0.23382633835441266	-0.9186804886691831	-0.8309321945458424	0.24584722847722557	-1.1990707731210903	-1.4771366767154928	-0.5970211217158331	-0.05657807072962108	-1.5144575027077503	-1.5207697619745597	0.12816198347186175	-0.08187429781391704	0.39663883052109067	0.5943191532517805	0.4355323115149689	0.23973153619753199	-0.9385010733829465	0.9710987723823291	-0.48106364361374954	-0.050270882510713995	0.34334986624585456	-0.14158943038336735
0.27365623541614514	0.1355775435807527	-0.8546504713022288	-0.6038315050121267	-0.15771025252189236	-0.6662881981506382	-0.5716878158697262	-0.7022588267086968	-1.4570804823091634	-0.7503119899712976	-0.3021569483882341	-0.4410196413504186	0.3152172481998796	0.21644367556283403	0.8052662062057729	-0.7704380229488709	0.6905158205986142	-0.89994381150994	0.02316966024382506	0.30764156296320505	-0.41028255337409436	-1.1300792443812608	-1.1454179692513156	0.5743940328762085	0.2079801077755304	-0.07319773467175945	1.5173558756384729	0.06332590179451138	-0.4499482207314495	-0.24607654598239836	-1.7967444737423246	0.5429908257961729	-1.0852523308469388	-0.20562388972721501	-0.08572295009119944	-0.6925414287281695	-1.7273848949595536	-1.5429052830314531	-0.49233682618617186	-0.5277572930201472	-0.9364371755406392	-0.36684679584007984	-0.06092640186839796	-1.2987648014236284	-0.8698365093771611	0.7231003028542461	-0.3840867964358449	-0.7076363542069247	-0.6391883822974905	-0.07333229847706996
0.7776230472244593	0.34677827156366775	-1.6272231796790377	-0.09486449893056091	1.1028065786637018	-0.06397769790959845	-0.19443719249014077	0.9673005847449759	-2.2137196481393304	-0.5093748087326665	-1.5024477373905372	0.19762040218821667	1.4809725064189505	-1.4891670101389871	1.039466224932573	-1.2761480945769688	1.3834059897834916	-1.211377649699166	-0.8194310721695284	0.42909092008182553	-0.22091846418590297	-0.2412512074835624	-0.3470010249255006	1.329146040805934	0.8685699397729978	0.2590016194673979	2.076965956612471	0.8680616080874378	-0.9564405702552045	-0.07748342409566805	-1.5876143156287676	0.08397873743298695	-0.1188816873708025	0.9784924593475284	-0.11335003710373005	-0.8789016343463629	-1.135298658394228	-0.8231225010854967	-1.397560313710889	-1.2534407148108055	-2.0390666551502807	-1.6066204039457896	-0.8116752001110538	-2.5912235774583494	-0.13081538290432607	0.07032118698218123	0.19768549152195375	-1.0551929988614517	-1.6924495224864158	-0.011053360711603268
0.8152024613351997	0.24112054287975374	-1.6232211820877822	0.6378457913395698	1.5994162533011271	0.5251586845223558	0.40081666896531004	2.1444071463640975	-2.4284665558480123	-0.07545863608080101	-1.8881959092390077	0.013007914031105872	1.698867684137776	-1.836365578593229	0.5019303013951223	-1.7198651925883408	1.4320651566319655	-1.3188121754224411	-1.628775178315432	0.2955119852615338	-0.6548463822499495	0.517191091875871	0.13540809968922038	1.636825634661809	0.6243068346189057	0.39220727519305854	1.2993784812413438	1.2848109857991672	-1.364731571368535	-0.12475045040406402	-0.32162093707550155	-0.8960877811174105	1.1110930171676339	1.2547110523057217	-0.6170288825804973	-0.34783158839172756	0.07286329386621485	0.39553132264779306	-1.9631502319922138	-1.8551060229074892	-2.270258881437752	-1.8099452546273367	-1.6786336506375583	-2.46910882443154	0.6213129584884106	-0.5515638883439624	0.7133060809655886	-0.4991185483999913	-2.0767267898161625	-0.18072995654402826
0.333131920267026	-0.05115921761301296	-0.48258004063543863	0.7924369180505584	1.000676901940243	0.8561621225212135	0.8539931202966121	1.9459915734500177	-1.9430947000642866	0.14940437230466294	-0.9670544089923999	-0.7203491003431943	0.6523709026773983	-0.40675712418760335	-0.5687633080442044	-1.89152720813604	1.060356190017672	-0.9021432768768064	-1.5882709546102554	-0.1377207104466324	-1.1737925034999825	0.5872304367249895	-0.08527527392931228	1.1946377411393199	-0.28486687852881537	0.2994775146996821	0.1907651301780382	1.0664791400133349	-1.2154824411816176	0.05080655220028267	0.8123594835563187	-1.49104296903188	1.5459508896316394	0.5793845095270799	-0.9721638149109583	0.3597493606057667	1.1731099291445546	1.3567059274256825	-1.8045806078528346	-1.8323584250295002	-1.5839330076761098	-0.6148352040505097	-2.2937204649068494	-0.875979955265762	0.6100299608100415	-0.7991876732156646	0.7335154384730511	0.6914700262696607	-1.6019889471471356	-0.5807908277469546
-0.2770711931495413	-0.05605049366219787	1.2277871707010983	0.0659049723394825	-0.12113970094153313	0.8166133434177182	0.7897457304639615	0.621682558520257	-0.8866579375658888	-0.0004929705211157361	0.4933460295031235	-1.0975287923540584	-0.7059823317592273	1.3317001799278234	-1.3835611932680087	-1.4154006846543588	0.6060113424911489	-0.004961527603645285	-0.5107436058680135	-0.5426404047798401	-1.0640080078001477	0.0967768507545458	-0.5340040092949162	0.18582426331513763	-0.9328733336275993	0.004049546582810885	-0.3500330803280435	0.4005687938435018	-0.4184652396916039	0.42310257954126523	0.8095825062979749	-0.9832662215024622	0.7365937791544291	-0.45778782703429644	-0.6768212744618546	0.5234650680006274	1.5357409100564994	1.4321040380305046	-1.0193895865874023	-1.000371128083574	-0.539015380614844	0.8628501541375352	-2.201685958327737	0.9892349596068654	-0.18515088625880968	-0.7214513911180558	0.24562863440583294	1.5265265969328126	-0.6558165021759428	-0.8962014987833758
-0.5951613302214217	0.48706721289567634	2.2835324189858865	-0.9751915971453043	-0.9274153324159232	0.5207097811227372	0.21163148713147872	-0.676462793770369	0.38528847846487446	-0.4109302443241729	1.2873523185181828	-0.6454535380931665	-1.1651504037689728	1.6947660607532296	-1.3811376293840647	-0.29103365096100625	0.0689855096551558	0.867050366333161	0.8834305608234441	-0.6012954975783767	-0.35811746819208096	-0.3785650547134155	-0.5660102831916175	-0.8718599376498105	-0.734426373135628	-0.39740827558244607	-0.3978449929751612	-0.27774838602878005	0.5483818045726084	0.5038312669847997	-0.1635323635038136	0.29629692384982864	-0.713457144639056	-1.2147907413919738	0.014544162086416748	0.009159475561424765	1.1070794857296284	0.6738758740723548	-0.07970261488231271	0.22055381100677426	0.18808682565295762	1.1399453912721762	-1.2953906194896534	1.7468118782492128	-1.0256124135007985	-0.631150582365814	-0.45741189209974925	1.2258219546217277	0.1992734666985805	-0.8110456301421235
-0.584405098050195	1.1198083740790807	1.8202827844257436	-1.475630797452731	-1.103283909469671	0.18255448854877734	-0.4770139994503127	-1.0613122809260813	1.411540565327258	-0.8345289706324727	0.984755172419434	0.13861336998207802	-0.6105557835733337	0.5752954216096575	-0.7708595037590091	0.8485287124789938	-0.7387642927483297	1.113068486328051	1.562153294835602	-0.3844355430718802	0.16133245359143789	-0.5311468565541932	-0.2157582418017587	-1.5158345959175732	-0.0999141250731114	-0.6936932968259238	-0.5507554461620418	-0.6589558758487818	0.9985203031892521	-0.04403891928433778	-1.1285529624544814	1.1833253291288865	-1.789968713546958	-1.4048182189364598	0.3199478923365999	-0.6759871048096531	0.30429625862043796	-0.2788755091805105	0.52551238122857	1.0395805451708922	0.31631614203999103	-0.04408407250026726	-0.0635412811736591	1.0630490096954275	-1.2754876574945955	-0.7172204900773814	-1.0516605223494837	-0.008255900913138468	0.6087080376677025	-0.38790353155179624
-0.5042894002770043	1.0308929810232812	0.2153693128561219	-1.1769707348530902	-0.9431873986410244	-0.0929723110738845	-0.8806961408760532	-0.6986577744440934	1.8184986549836146	-1.039647052749377	0.18959456156157517	0.4302017993275484	-0.05891574954958596	-0.6650813050617485	-0.18074392475898524	1.2492258981944044	-1.6768374172225426	0.5561608712389342	1.1212887460045537	-0.24601040267108454	-0.032437367757269416	-0.617013920534094	-0.07397804166046623	-1.6167329459008557	0.09871227357059771	-0.6772554410136714	-0.9623554166373695	-0.7041034952645413	0.680133502876621	-0.9048895611587491	-1.4381077979159935	0.884026407636686	-2.003072460822312	-1.0927633527578264	-0.1559541222055069	-0.9743653739443002	-0.4309694912999544	-0.8074287369668689	0.6377849824813154	0.9749291096044153	0.045068819665942395	-1.4312273405606637	0.7335736780459772	-0.17787346500723963	-1.0387525256014454	-0.8559804522407423	-1.349450942969759	-1.1683833434456237	0.5201320954325094	-0.07568678703838516
-0.48898072758211497	0.03080450972517739	-1.1521871456903612	-0.6056791204330714	-0.7788090497417736	-0.3472795926737631	-0.9783614591117139	-0.3519767849463686	1.5225696056706344	-0.8926658316651963	-0.2819749891226436	0.08249393077597589	-0.31861754927083097	-0.8656819511771788	0.13206383602728528	0.7899718157533075	-2.171761436386097	-0.4029729396036237	0.10947619537363515	-0.379569215328224	-0.4559290943186351	-0.964519067376038	-0.381529608844031	-1.353627165282652	-0.3680008229297623	-0.37732809125544237	-1.1721975974292718	-0.4898174845857954	0.018693916660163803	-1.327492540173824	-1.292336041088779	-0.13997955936097176	-1.611873270780881	-0.5153976999827314	-0.8892263703509452	-0.7684138704054692	-0.8835295766543116	-0.7892792630300046	0.4843506552953192	0.3224883587210671	-0.28618026007492464	-1.595483719566443	0.6926773830846386	-0.8390614765740247	-0.814577790962193	-0.8280543445152451	-1.3275284041862256	-1.3673922941272347	0.06929767151313443	-0.2939329635456803
-0.3961075050704841	-1.0663909998307841	-1.1734296035244762	-0.3978616961861787	-0.5627416389769723	-0.5926773796513201	-1.0150036117556722	-0.3239387579477183	0.7875988706286934	-0.40982026649790093	-0.21851164087551167	-0.26081764430831017	-0.9597611728309835	-0.20886030268360536	0.4744329568358046	0.05678316145475225	-1.7962024805762173	-1.1456120751344663	-0.5905187080677542	-0.6019043831451443	-0.15454835347875548	-1.3607593259820332	-0.5896040109493507	-1.0052600747072076	-0.773210375342575	-0.10621112308276931	-0.8688810653372451	-0.06379366460682832	-0.3466284835024496	-0.8619425590234928	-1.1480038798467045	-0.6602333414715071	-1.0900905419674707	0.02501988989405476	-0.9784329775702271	-0.3143396273610965	-0.9669243983714079	-0.5061892791195757	0.3849903038762842	-0.14721101309066736	-0.5502302508807407	-0.43404564879718693	0.045805073714663094	-0.5722502060968786	-0.7154388483756362	-0.64051821216523	-1.1077800927496346	-0.5797546567779809	-0.5338714362335556	-0.9974624485441325
-0.13566650210911615	-1.2674595788258771	-0.04753286293865575	-0.6083356559852956	-0.11353384705749728	-0.6670770782104879	-1.0794056647660262	-0.1412966086554576	0.05729172914444768	0.226525863879768	0.037221329841802236	-0.03884302822634882	-0.9035934496973445	0.3591507109529644	1.0634524938486727	-0.3575372635262674	-0.8677394212895431	-1.3205824219980107	-0.621014774965234	-0.6205528807029639	1.0438058395091905	-1.1956567185568374	-0.02946219170356399	-0.7950167628705107	-0.3380031762400057	-0.14770419055266312	-0.46115253848570514	0.4745294063385369	-0.2244220696226594	0.1658616843001006	-0.9693972513282245	-0.05348790125743856	-0.6254597805466988	0.2383054386046082	-0.17766945268932008	0.10785038586419085	-0.6040055643362281	-0.2013409433968041	0.40523283500850044	-0.005858283611134806	-0.8326646289853838	0.8393938797515293	-0.6682047793463897	0.07705049605215673	-0.34126260934369257	-0.5132496908240699	-0.9006501221964385	0.45420154301033416	-1.042412734258377	-1.6694344879439713
0.020876514279910708	-0.5280905453913065	1.0173535055531755	-0.806092059457769	0.4050138533998333	-0.34639949674206993	-0.9466652355985228	0.6457613245677718	-0.3225303062075123	0.7472336797601831	0.1853936049830183	0.519666888323208	0.11832787644007696	0.4259228358025199	1.4541588991464252	-0.44401042543261937	-0.25766324246287686	-0.9902398587514962	-0.3206882009029118	-0.4293389482453563	2.13276672186112	-0.2864273561404526	1.144771460705234	-0.8598530051171251	0.7298324407949723	-0.37375681877754147	-0.6179873422831249	0.8586064881216325	0.02814513556009481	0.9489695175669529	-0.3611766151062946	0.9827235637827241	-0.18357618572364923	0.01907659084128636	0.7946827393199425	0.34726584148357337	0.14782076110790368	0.15217771107758066	0.3418904491611975	0.39266330968417484	-1.1505449195939554	1.098072819575848	-1.1074016591013998	0.43084606106772955	0.5209572865144813	-0.5230869771584684	-0.8690021968961178	0.9427791633821887	-1.2128329579828938	-1.7751970917128324
-0.3153798152844815	0.20642126546061745	1.093509989194846	-0.7339122683892028	0.519878352580082	0.3703976831435328	-0.4347689468730813	1.621535057216351	-0.28539042775955137	0.9573486470830425	0.24016456464395397	0.7432710784815686	1.1124542800771708	0.4279970374339912	0.955283213337921	-0.5549213149593457	-0.5037353249958995	-0.41060221578693895	-0.13667142139428828	-0.33666820259427754	1.987186199999902	0.6658115987018678	1.982221199282224	-1.2189830324485866	1.3622147646863556	-0.2871145155706444	-1.3455690364370783	0.800991542955134	0.04191405195685179	0.9559518652269023	0.6592039197180602	1.1967507714276933	0.18590304028640148	-0.40654963822163853	1.053559471389919	0.3001144244856946	0.9258749284702542	0.6341005663965177	0.0612667840845814	0.36523446840218304	-1.287194592701715	0.4459697374532715	-1.2573258582209395	0.3730740401407742	1.3589756565144413	-0.391457311864268	-0.9800191515231247	0.6537986375930623	-0.9214784261887965	-1.2462260695973177
-1.0742942597210865	0.15097303777031704	0.383536330292922	-0.6159236254054274	0.0381869396324233	1.127211568369978	0.17951664539523632	1.782746209850884	-0.029529450812922933	0.8474333342141138	0.25465778721754906	0.41245942520560813	0.9903879997862516	0.7665440522824496	-0.3791212436251953	-0.7627272576277131	-1.199622228151656	0.19939257250141	-0.09163459400952707	-0.6021074135025227	0.6730221414757448	0.7216551159267585	1.7612284170514316	-1.6767027678720974	0.82971899769558	0.42489314464937183	-1.8382749286121107	0.31694475253780197	-0.10015199790094101	0.37750175706267347	1.3996299446135951	0.1780121792530532	0.36334839425287474	-0.614211844092761	0.5181989766961991	-0.0866121576116968	1.2200724484407373	1.0528890257168295	-0.23727167591542223	-0.26292459924404626	-0.988688699398802	-0.1305428435748367	-1.1870233520934181	0.2815712642568628	1.3766712152175784	0.21047137634447136	-1.0082548021343813	-0.037228488994262864	-0.29066836927917905	-0.5166361873039969
-1.5909902283668378	-0.37556454261921457	-0.22352015137992906	-0.7158020027889449	-0.5805820311219179	1.4262386953796533	0.3053112925041101	0.6981669612423597	0.1365435758826932	0.5499519936664895	0.08367528574330227	0.012582045575003059	-0.0932071623413824	1.0819983974660519	-1.516268999997684	-0.7220310336991186	-1.3918260179755138	0.6745075900640581	0.05814618217031795	-1.1212274738417862	-0.5753463520467531	-0.16672287217133505	0.7802959824567084	-1.8186050571256134	-0.39489586225946893	1.3883170238787477	-1.388326550025161	-0.19977976402193046	-0.05843743902616305	-0.14951481576219125	1.216137136418027	-1.1759024778249114	0.4418802029446692	-0.3672618795505777	-0.06592129631289212	-0.6334912452756566	0.8234084731394342	0.998732521048671	-0.20457788080994962	-0.911257382195336	-0.3061061522943493	-0.028926879593582797	-0.875140132931973	0.4330926924486457	0.4377876076313436	1.1305647761912294	-0.7357881238597038	-0.5460667639318729	0.3314440641460382	-0.07153033117470665
-1.2284644792951522	-0.38692528799795506	-0.2214706806343247	-0.7960345486383303	-0.6531686733316874	1.0336225141730386	-0.3038759857442076	-0.8444519029617108	-0.013474133500406577	0.20065429261111223	-0.38955875524377676	0.050417405893902034	-0.9057141196773605	0.7057705831399522	-1.4855602489270052	-0.2072327473279031	-0.5910419037684669	0.863370694918468	0.3085851206220609	-1.5094357844405626	-0.716314833994225	-0.9123090405533241	-0.02473285060678423	-1.2808280171257207	-1.1362005449224488	1.7408536685701212	-0.2734857303199913	-0.3458975573687684	0.21126437714433807	-0.19339762495710094	0.3389068685759479	-1.611446728265245	0.7313782458055963	0.13614085878088716	-0.017989224700192777	-0.8924263700373709	0.07655465286416259	0.29230957460222234	0.22078704332773783	-0.8794382407113899	0.3544884785072629	0.35135949789709514	-0.3347487797204564	0.6420340380037065	-0.6809819296305467	1.6801169415711437	-0.169662535974155	-0.5292329551170005	0.600158237178689	0.030230862223191785
-0.11097736103729017	0.49358419986349467	0.1040620873083347	-0.31215465801541725	-0.07888516495162255	0.20607094542031806	-1.1377446617469256	-1.5518928222283481	-0.46881438556324245	-0.13846686937375635	-0.9249613713984738	0.38995857941026063	-0.5895341624057221	-0.348236325606984	-0.5435355277194247	0.473396502458401	0.6987501649394932	0.7411650404976357	0.33777616814649186	-1.4613396474583895	0.006244754854225226	-0.4014988564038915	-0.12666730505635773	-0.14639806608230066	-0.7884735811671277	0.966506307444649	0.4913773864930756	-0.14932498201267924	0.33977569820802644	0.1334076845543937	-0.30414272379729945	-0.8073816092752942	1.325599652079133	0.45912060891480244	0.5729452966938934	-0.4995428494021463	-0.4420686467620799	-0.6787378282204545	0.6871929408617098	-0.12317634762560799	0.5985029987216062	0.27505934268205495	0.23412348365376282	0.5107054956089925	-1.0923753321812602	1.2936203837130684	0.45007437633800934	-0.09353142668793459	0.45402595346653923	0.15075514843346696
0.9175850794691653	1.5049307628454778	0.25382210515225	0.7989741537012337	0.46208922434841176	-0.4845158197531593	-1.3416372363089364	-0.9393725060161622	-0.951648366077583	-0.4341959716940066	-1.0760156054153105	0.5030197870786411	0.40027542083607537	-1.2197043277076325	0.041168692724613654	0.8187509791192558	1.499948245611091	0.5393775486740483	0.01794635902231326	-0.9906826256535407	0.5040211601559995	1.201976836948495	0.1455590749758513	0.9748409786079097	0.1166416912252866	-0.4740426232439818	0.2876913368536201	-0.041029828201361	0.06464882118142631	0.4326542570302346	-0.12772224019749032	0.38272543078017784	1.803730667248277	0.3682085920856681	1.1052895964484604	0.38212874942138453	-0.48229839466872537	-1.1943018225895643	0.824124998601687	0.7166909604985012	0.44250822348671315	-0.335926318210389	0.5789281183815302	-0.0643747317351454	-0.7028581554062115	0.24462669674127835	0.865115503218396	0.31642891729147166	0.1671176227558836	0.5830312745556829
1.128726686357555	1.6176724633718012	0.18061349863677412	1.767654593381273	0.2533539933104449	-0.598212923017461	-0.5793919694501345	0.23243709529784695	-1.095031285815076	-0.6098499318585893	-0.7134733334996901	0.26406964511599207	0.9705578958434393	-1.1360349586952803	-0.5157324907676212	0.7809570465593172	1.350438094253655	0.5845045281479903	-0.2381389907026131	-0.34641658777898793	0.21642899958232117	2.494589644392785	0.1878832425934741	1.4187325150893695	0.6370360747681724	-1.4616843079848754	-0.41815981958107284	-0.33747613617542627	-0.3100717069089186	0.5017829354756391	0.46854656423295155	0.8931130458896471	1.6055130077660837	0.03285886330246194	1.2327369512980244	1.0942724664735366	-0.3051717141166867	-0.850409281240467	0.6784888406214936	1.0190042344106434	0.28145797871743977	-0.8310280165053875	0.6732447812994622	-0.7208150639111105	-0.1516503567295719	-0.4760983070343187	1.0175871979572733	0.2811709741640062	0.07085086323284794	1.1274235207496186
0.6122092711638623	0.7260686964474774	0.1932092915609618	1.6917314251075994	-0.5735329303693255	-0.17395701882915493	0.6196369210401316	0.8441066983275485	-0.7563770110869027	-0.5537707082788421	-0.2174417730624667	0.16461620775378472	0.7372834754872124	-0.2909876721470628	-1.4974351812972888	0.7949239611464938	0.7128020477941261	0.903318036444484	0.09884280826484931	0.24532990602401972	-0.2736596356039102	2.2919264338984395	-0.10691230956468199	1.1132190770541524	0.5002244005768353	-1.2508061616065635	-0.6290980830307736	-0.8203810399544389	-0.2020870435957524	0.4788823490358938	0.6586496977799932	0.4960380009663849	0.745669102184746	-0.20048561794283	1.1387603939584647	1.08858295158951	-0.2788207194753328	0.03937104455137793	0.6172708931853115	0.7759405685277275	0.44431405700545507	-0.6742813425153745	0.7333028050958346	-0.950394504358037	0.06279703797811483	-0.14699505938858587	1.0627383547157803	-0.2079177322385876	0.20282992756159954	1.2605426253983103
0.07377918954889137	-0.25466313871910123	0.37472765665139407	0.5975018243023739	-1.0665767932249572	0.32653858710294315	1.4478702831768193	0.561694409561178	-0.17929870936139464	-0.1963990911253845	-0.017357322780987557	0.6081637886979443	0.35351402605687016	0.4014277215120282	-1.4673567194029211	1.1109375949925508	0.43160473897248997	1.0970974603788677	0.9315647559135596	0.7430243915795129	-0.06861583577046386	0.9144818042456343	-0.3289018463510173	0.7015618239403429	0.27434089778157605	-0.1653403904432356	0.06285186531599354	-0.9298351727376828	0.4994678802271915	0.5456789979608795	0.26236226766303766	-0.12418425510957415	-0.033691907472575625	-0.13547883172898806	1.078489436362675	0.5063295387350647	-0.38996787803739624	0.744822183389905	0.8061670220272209	0.4472468697419154	0.8530012207161118	-0.06526567001648687	0.9134013163873573	-0.541335719153492	0.1404034374640374	0.8639307939423365	1.186361917798133	-0.6721052527648098	0.2891567155134891	0.7728676608637474
0.02633793014773534	-0.41571401063396707	0.4164457271384031	-0.40837924277131293	-0.446269189482438	0.44736552642492994	1.6683494397215415	-0.024031090985428855	0.23495328874065316	0.42659628244350806	-0.04526373972142932	1.2270216345234661	0.531491274965853	0.33556736579227975	-0.007279930774350192	1.359630133455631	0.8763714359344155	0.785570226323788	1.48108589428136	1.2411292321333476	0.8692769058827353	-0.1785695258849986	-0.16886083889414616	0.9161150781168067	0.5497901454395453	0.7809074754059131	1.093316361626491	-0.383367785537219	1.182861093372763	0.6180967029697882	-0.006539377623908365	-0.18365150336143227	0.015859864657522108	0.21684031021058928	0.9432993821192753	0.06773657076283345	-0.2759004400591547	0.8364832264525088	0.9636027543051117	0.3673408505711463	1.1808405919684561	0.41124863077582974	1.0950769737653916	0.2816571446990365	0.5738673266733769	1.4240396058033848	1.4186172042487764	-0.5365030152481873	0.1399358950853274	0.16283886790853225
0.34273124017213974	0.2623852997005208	0.0969794710674012	-0.20645386265830154	0.9977268689058647	0.16558104907494156	1.730855116537485	-0.2590193327787597	0.37463873192923536	1.153049243584913	0.16422539921026863	1.203067685438033	1.1234349090546978	-0.22134520268023394	1.6736223028155484	1.0136893947484749	1.652914175267189	0.1677482245667205	1.1344878168469608	1.7960455708694358	1.650221130606109	-0.022163195123565457	0.20050776245945204	1.8086874926213026	1.2065835928448867	0.9251219022516024	1.6469640458744337	0.47282610917344436	1.1543603957917743	0.43986175780931847	0.5553299127984396	0.45447397573935033	0.8264979764087189	0.7850559461861388	0.49529128527036476	0.3272263970874633	0.2621470445403563	0.5617998888143895	0.7484778361290509	0.45311223520807536	1.2872505084358346	0.5539307561024064	1.078617981348917	1.0736217120294795	1.3820750678944598	0.8377249206866694	1.6100181032748062	0.3007372162367689	0.015509751572263737	0.25552770390957424
0.6076223171754784	1.0864918822779701	-0.3238787488085315	1.1571229572002437	2.1068301526027837	-0.10308757710251741	2.037208049259547	-0.15223523118904203	0.5654354303079486	1.6949861660784744	0.8194176063681127	0.27171829621846477	1.4076555261334043	-0.6036033024126297	2.05040236148157	0.16524731773558804	2.0812169460910264	-0.0775776497605347	0.20702468342503516	2.2883296950944865	1.5103020367376816	0.808217783092178	0.404773292138636	2.6710243676248235	1.6026366478256906	0.5253955710954236	1.5497736006273284	0.9794146784350961	0.4290057706285117	-0.03707661459741554	1.6756063169989743	1.2749522622622491	1.552141848866503	1.4541184564728604	-0.10068063168120998	1.0634430855000874	0.9045788352140675	0.473064966139882	0.26240373318086463	0.4612118105689483	1.3513498000099002	0.6868802403499249	0.9083448215554274	1.4727880489763012	1.9833612837063113	-0.39508447996202023	1.56959253174465	1.2858400372357506	0.43823120628021484	1.3487552815050023
0.6960474815248889	1.4369258281273536	-0.41483107507109535	2.472390800134658	1.9670489478179953	0.027100128365243746	2.280468993180529	-0.15526519434185118	1.1437919394453906	1.7017722119067853	1.4993400587538914	-0.8600232330360063	1.0609759103465868	-0.5508593829569753	0.9875494586978766	-0.4765118044763039	1.8536910929798551	0.3878454613005189	-0.38139141938769894	2.4480552800664674	0.6360784615364858	0.9191429400174602	0.3186943071135768	2.7536959593786587	1.3260589424705558	0.28093019014479176	1.2938484119039175	0.8011229175046449	-0.30417007295981285	-0.4922630042026097	2.2640556435602694	1.644399463112724	1.4325687270592928	1.9144369928376608	-0.31236045195948	1.4608061786619757	1.076456545940919	0.7255239337782398	-0.06849668510283079	0.3323763963176172	1.517148789993827	1.0370365701093054	0.8370432421886962	1.346230024990425	1.8265983699212474	-1.1412115299495067	1.2317214533639007	1.6630598174287616	1.5206865965637113	2.774028847877333
0.8086274467869624	1.157931186679075	-0.1863759609741133	2.542970118254459	0.7722279100329736	0.4202433136116571	1.7206918869811063	-0.4346724163665062	1.8785081369022585	0.9659073233076151	1.5704668953526413	-1.2664812055203156	0.46270288658058534	-0.35550084794249387	-0.1773404377894642	-0.45592133848874916	1.2162367349544205	0.9674782772346784	-0.19721211101107464	2.0615225306380895	-0.20038397940171704	-0.2676301316074605	0.07608640139115928	2.002209338988784	0.5572949922020671	0.4301619944885602	1.2865999821078653	0.20995683573698048	-0.5031282387622406	-0.5528502746173659	1.5520231590368978	1.2647604095835343	0.49541893540442455	1.7120095817187837	0.05736912492549466	0.911965597111386	0.5478659366381434	0.8515263679980931	-0.13478824880112067	0.16132931873485715	1.5344275145576378	1.2628420453353923	0.9349237394405479	0.7644670919092408	0.9587727531498775	-0.8833053798429563	0.7127129851106261	1.1502484607002086	2.556110073577915	3.393583059613243
1.0063897888099738	0.34323828246033217	-0.1290105679932883	1.2742890517659362	-0.43125927260681834	0.4708378990024861	0.1357335689795936	-0.6497698958437673	1.9945652034999366	-0.3003749781469735	0.9082524333310511	-0.8370626669640889	0.014793900067371945	-0.3119608437979196	-0.22151676589671104	-0.17468573717906244	0.607144774134791	0.6545623729164659	0.18461614588854705	1.212657046517605	-0.6119277087458436	-1.8487530352644113	-0.24860934359875772	1.0227750986202282	-0.2753296025904373	0.5147337236396055	1.335758401394377	-0.23937055990030712	-0.3537695901713992	-0.23524710070495158	-0.06467743326402275	0.259839739151166	-0.6251605834818443	0.6919092388388891	0.41885086718336606	-0.37123646685874134	-0.30593451108429576	0.30036312263268433	-0.4035564726771452	-0.05684450521332378	0.9525009455644895	0.8452405699083473	0.9060896982758982	-0.071966301480734	-0.10536652762199152	-0.20753760781429675	0.22005170370042246	0.15501090958997688	2.5025201593775157	2.588587046902844
0.9898142608377608	-0.8490791422789667	-0.5609893372784834	-0.3908509649977732	-0.7880886378412635	-0.24940646632594077	-1.6674478585240287	-0.49737397446821785	0.9628203645351024	-1.411251215908406	0.05859217386161113	-0.32793438977412076	-0.4438123208041094	-0.28656371853988566	0.6428221604612265	-0.3601297638521135	0.22752205627621314	-0.7270871938976449	-0.07941970442928718	0.30802605544394823	-0.8970011490495104	-2.4441818694253605	-0.7160603370826998	0.38876040889898444	-0.9566519465665455	0.06435637582181931	0.9962043455092279	-0.2528751008471559	-0.40242074102284736	0.0431637151434948	-1.394682302232277	-0.9413106718807155	-1.3814852962210307	-0.6085764405596823	-0.05384122274992527	-1.5357506861790147	-0.8639780716110137	-0.8424795004586151	-1.2926298766511641	-0.43699970532111565	-0.26839241083591536	-0.13300062046808836	0.4591643250304415	-0.8858939107264986	-0.9106159166932571	0.015969185109188565	-0.09768216620919477	-0.6628734011354533	1.0357078927120231	0.7803588229945846
0.5075891889055223	-2.010908836598912	-1.1454401146711841	-1.4365365789090938	-0.36341474211903435	-1.3963071216069933	-2.4498126062178915	-0.24755779468941724	-0.7413225035045283	-1.607373284534181	-0.33534069882465517	-0.3914295485032251	-1.2448513354967015	0.04154120714550696	1.2262911475915674	-1.0330776917597462	-0.029614536021399383	-2.0226896665149043	-0.9846167385366156	-0.22709859026139878	-1.376113593794802	-1.649137291170593	-1.2340180689675273	0.12603780815963098	-1.4765217585031887	-0.6823741515300843	0.27287400533258	-0.014906339414148272	-0.7576335251796505	-0.061237289596232564	-1.5891747862335945	-1.7577831236929973	-1.6455044462654909	-1.252393003571013	-1.3874351418819797	-1.8476182794611247	-0.8337056726407418	-1.79135961019799	-2.3786423882159657	-0.9172730690554448	-1.480148518366128	-0.8838371756152268	-0.20258226217234532	-1.3895439649324028	-1.2984174001787956	-0.2736482004325572	-0.22526628781992628	-0.9768066029660587	-0.9324432525430469	-0.9764202866051106
-0.15478046027990303	-2.4300350269113267	-1.2647479818708736	-1.5412243452001038	0.11183192956738566	-2.035257763148993	-1.6769710403193405	-0.5015651355833889	-1.8651450257927664	-0.6994938818956064	-0.15837381390020577	-0.8093862458336287	-2.1150303401578827	0.6429271931569265	0.8684180852534586	-1.3632695665247456	-0.33005090881391475	-1.8045246909413712	-1.5957657643006105	-0.3459929496252187	-1.7658631388551576	-0.3011923724926001	-1.4283616260498622	-0.09229536782326504	-1.7379558299015525	-0.9714315861211391	-0.2668651728857762	0.05689329203428802	-0.9293638912229286	-0.42013441056805173	-0.8429443883326192	-1.7183727072295578	-1.46521207341176	-0.7981455497497562	-2.568830234733564	-1.2884384581129438	-0.4577938325748987	-1.7902460465739143	-2.584027402895058	-1.1405072119943431	-1.859620097494619	-0.7390775654748362	-0.48497897230712916	-1.397276155294823	-1.2423189454192536	-0.3296146792788549	-0.23148048750403963	-0.9256883320662063	-1.970071531194141	-1.8582131960559622
-0.37613175276354477	-1.6541266635577867	-0.8102550040947668	-1.0281935604244967	0.07965004525340559	-1.5494020242903652	-0.02225473866937856	-1.4118017470169444	-1.5352545537270907	0.6406107914078709	0.16264320305333957	-0.865147861660347	-2.2618496413615787	1.0381733199630085	0.06329421535811967	-0.706176771406076	-0.6872354240143795	0.005895426203466025	-1.158011375828811	-0.44196549701327487	-1.5017132948065306	0.5757362166127271	-1.0300836616600166	-0.4231521536371796	-1.5576460074925078	-0.4671551256505213	-0.14990036133914597	-0.28998270627907946	-0.52603777947026	-0.6203568388188316	-0.04366812628084743	-0.846262844984562	-0.8401630418048482	0.13739381976436307	-2.547315023080941	-0.4729243620506093	-0.22230120332907835	-0.884512459399027	-1.3659865805117264	-0.804564533573038	-1.2285985640822443	0.04229922185000648	-0.1014209026441209	-0.9385835903130212	-0.7636702451088659	0.3030916093131889	-0.191951832853463	-0.7800833874461006	-1.472642649720329	-1.7745721262707004
0.016246702751062915	-0.17650783501577455	-0.3646583881324155	-0.37523479558795186	-0.34839665093729605	-0.35656320839497185	1.2515703968461347	-2.3209406845880656	-0.17039087648755702	1.3377426079545425	0.1555403473830169	-0.33311205078525286	-1.397020701032338	0.7830900227679233	-0.4380591817851499	0.4691306243726061	-1.0127369814892422	1.8105911247753845	-0.05654030996073357	-0.9246660613634852	-0.6000436062756568	0.7831295743970927	-0.3402963563325731	-0.7251044562852795	-1.0189714012012399	0.21729817434542378	0.3862911645986101	-0.9487125001853092	0.12004310641598938	-0.5230323501284442	0.11434786254410617	0.16469026763980518	0.05753263416647223	0.4114220709002062	-1.4145064290823497	-0.059610542828088996	-0.41878763502767713	0.09932705389072448	0.44814094132174537	-0.10750723887496977	-0.25529596027868756	0.4842322739781118	0.47721723777911357	-0.2758830792334342	-0.1449704943102649	1.0029209694734857	-0.20311177622284943	-0.6412731402571415	-0.2567645976188565	-1.1962625776051208
0.35943305069919906	0.7574427092033953	-0.5155126293463991	0.07532155108004843	-0.6666493510795031	0.40774678444224544	1.3659944450354982	-2.313311662394982	0.8880173393371533	0.802962015085251	-0.2912961831085128	0.19701240685826812	-0.34469269115525825	-0.033538362182844055	-0.6814228079076442	1.0171185613783287	-1.2901127019847825	1.8623962488801482	0.5739962975107986	-1.704888270678953	0.13583660851712331	0.8045267259573593	-0.06340853093058188	-0.9154010187134718	-0.6031419822397321	0.1324064984903284	0.6067545690513582	-1.5554950436097794	0.2736996892849531	-0.47235714602204937	-0.3699566878898215	0.3664287144989617	0.6417937860376066	-0.4542137262953998	-0.37013681708087504	-0.25035995880331136	-0.9343588943184383	0.3605459391043713	1.3340672422281075	0.33527013581815013	0.2297380340253217	-0.06807622793331229	0.4788355976514802	0.22359950127759878	0.008962075812033288	0.6922184120824575	-0.44249974157811006	-0.4979442468402017	0.2728312204309	-0.6740275865760307
-0.19252328876050587	0.30976621676004507	-1.1468994899386131	0.12953367197517235	-0.5883128312079798	0.01102936834430276	0.5330520439550999	-1.1083940054456358	0.700798545770517	-0.5549160441540579	-0.9395061160688608	0.07090818358922103	-0.23320252258399568	-0.8394063124844119	-1.2474284075499422	0.4644670659884089	-1.5924508720310304	0.08418252557301058	0.14301801173354656	-2.1685355209823216	-0.040436519522784764	0.9348041712780075	-0.5461806004866726	-1.1917914597994337	-0.735043173605805	-0.8783162807248772	0.11443820458651037	-1.7479288481586677	-0.2795626510549873	-0.8273952677370677	-1.025913681643976	-0.5982892856470982	0.2938306831838665	-1.711839205185447	-0.4341243160319762	-0.773338610543298	-1.3441788800162948	-0.1259777621242251	0.6626433969485008	0.12393137103578933	0.049266400548372426	-1.246369594375441	-0.2541996954652235	0.30707901701650225	-0.7217050254555799	-0.7882175565327598	-1.0852774587420344	-0.41647284623682457	-0.45476674414151674	-0.5201127700079688
-1.5955796238761764	-1.0300138498484652	-1.5680688930757594	-0.18969521299423217	-0.28662119714304546	-1.1094677786144904	-0.4294524898613407	0.6618296549948263	-0.39115583288054856	-1.6902465821731856	-1.4304547776153076	-0.563191406220884	-1.1003520171339574	-1.1013642755676791	-2.081155331228106	-0.39736825970414824	-1.8964265480925868	-1.8377111860861777	-0.7520475066733384	-1.7467688448216945	-0.8997579208028731	0.9257353539358188	-1.2970846554126199	-1.7035026605503316	-1.2084807872761307	-1.8600992591491332	-0.6596858538076146	-1.3940106683837832	-0.8740627852103413	-1.367785643932269	-1.4286911721187427	-1.9979584180730632	-0.8547431910551695	-2.1313558701916526	-1.332458152953357	-1.219316635173628	-1.184908921785352	-0.6753110374428601	-0.5921339168889069	-0.44973050932681385	-0.2784240589655652	-2.049379834449178	-0.993542717505628	0.005456285388416628	-1.9156767997436508	-2.2393318584237103	-2.02659366463016	-0.4933310639613341	-1.6484038648145227	-0.743193392156797
-2.6984118778514126	-1.8822949798237028	-1.2750705121653572	-0.5016369449842142	-0.07834987182379566	-1.7720103690204774	-0.835686815672863	2.0485682846042392	-1.2495927352644463	-1.8040021891831275	-1.458510058768216	-0.8668323764847226	-1.6728567096734586	-0.7786625359801899	-2.1450404713970115	-0.4515316535618368	-1.955725922491267	-2.2292176864504207	-1.0749777574044574	-0.523957057233799	-1.391502071502073	0.53679281425611	-1.4308471101537172	-2.114483845338985	-1.2597789262860875	-1.6997608859747646	-0.8980366355804674	-0.6620704571918495	-0.6812235782422065	-1.3788026582839248	-1.4534266089639731	-2.4936261424419883	-1.7486612054537447	-1.2586127320643592	-1.8125898622698804	-1.3225688131120263	-0.28522751131286656	-0.6408263179263076	-0.9153760347299372	-0.6807151059876974	-0.2544022115162661	-1.8254044424644147	-0.9028333932105459	-0.38331267713491673	-2.40435878202314	-2.2681767136794626	-2.701880566994431	-0.6248788035640447	-2.037956487492588	-1.0805208849522985
-2.299006344894349	-1.3581923799095261	-0.4115401016219718	-0.25254861148822133	-0.010715653779208752	-1.224050749922939	-0.5436138718791029	2.58414172273986	-1.174368742496354	-0.9196231599190414	-0.8914070514614354	-0.2726780067602219	-0.760638208908464	-0.30563926015156445	-0.5924286268493589	0.4095160210185628	-1.4819882206957535	-1.1111199766448585	-0.5374429099137664	0.7665391222063345	-0.7476967753473445	0.0934579901552686	-0.5887901152892405	-1.7984681510982554	-0.338904741886402	-0.3304198661877505	-0.29204233555140163	0.1142055947736548	0.31967803850792326	-0.44136230986535163	-1.1515487378835771	-1.3001815009368751	-1.3362328368849907	0.19444196899924984	-1.0195037468443433	-0.9755214886080547	1.0033554546945453	-0.021056959477171677	0.0926966995309876	-0.20378154281049163	0.027133744225179626	-0.7647844241132675	-0.0006724847195167398	-0.5115046837236779	-1.296618655124909	-0.7987266068414234	-2.379680799843381	-0.49940687361350805	-1.1782969701080168	-1.10825278113109
-0.42630206175633967	0.14302726726540613	0.5185312386893387	0.6820320871553941	0.14400888167008466	0.1843406693162519	0.13074687229700271	2.49104883387521	-0.4965231895851179	0.30157720334770377	0.09037100004695765	0.8653523660293341	1.307161137279196	-0.17305481037610645	1.9198648840111812	1.1936896575867098	-0.5111426679300884	0.05061716427990396	0.20649240692724077	1.37837961104699	0.719839643247891	0.16646713719929238	0.7094570675204853	-0.6155258989033182	1.2508916355437207	1.1726260188612552	0.5955443929235703	0.6871265887117225	1.2849411265846862	0.9678306110258187	-0.5465000375611099	1.0429182244470698	0.2787081695300786	1.1944697388658412	0.6124714247534541	-0.13709708301021134	1.9184463297406207	0.6600678275021424	1.3667948080647947	0.6362892757656746	0.11834523102772831	0.4871735828969072	0.830078180575641	-0.2455285789577263	1.0469015182285348	0.8298332453627262	-0.8459947362982196	0.05724172555118669	0.199818068632506	-0.5336631262449963
1.5612776395185552	1.5243804492210098	1.1833899496322187	1.61390263661769	0.5223735039164592	1.4778195292321583	0.7239944518811193	2.2236969155507835	0.025799121935059146	1.1842177921038208	0.9953707642769953	1.6794475639099813	2.929725447500347	-0.48308863753594705	3.5433600947593358	1.048261048793743	0.4716953723355265	0.1351086094991812	0.4951160649146212	1.1767920010608448	1.9982697876457163	0.7472020971028475	1.6554128477432377	0.6777184732110174	2.579074442520943	1.7195435267999841	0.8889454161720057	1.0485937894180768	1.4432884214233372	1.8478449307852827	0.3689376398455362	3.0703724824259826	1.808713773194083	1.4159029298846244	1.8889593386597279	1.1173837244955709	1.8300883111125417	0.957412160778825	1.6905045535022358	1.2046393564501576	-0.09228572280923433	1.472639350420159	0.8195652019192783	0.24524092922168347	3.189250584329909	1.3335979268069018	1.177822540134104	0.7931631476512155	1.0566939793432395	0.4626020147668701
2.2332510802371157	2.1272536417905767	1.5477459709461259	1.5456114723182817	0.9185020832130013	2.0437811140728246	0.8946435057635875	1.9368001560050963	0.14816149286878827	1.4577171881902036	1.3480671257735222	1.7200120265107237	2.9134948985441707	-0.8300903613941064	3.0249844762753186	0.27212769513068535	0.8973147856425349	-0.4231518442098551	0.47135937250579996	0.647028143391157	2.406325471550236	1.0796109290897185	1.9501028351396157	1.063671725774268	2.929381651012338	1.2766704367094792	0.26938315944058044	1.3309182729527687	0.9209769622000127	1.685895094631607	1.4541287840986468	3.606639347959419	2.0400230190983555	1.29066682832141	2.12468285247155	2.435868142327629	0.8410352330589858	0.8922632331085006	1.0698534123754262	1.2613490888356407	-0.1553282986179972	2.0806447487827	0.14275993280371493	0.660918721598177	3.837127085027475	0.8399952931078101	2.4740287969355625	1.2298621498240463	1.0916888168029355	1.2411041758063834
1.4061896374225364	2.072940780106709	1.6354787618632816	0.23972901000114852	0.97414771911439	2.019542851142941	0.58278111209871	1.4243485391997424	0.2694196199510628	1.2058447965205243	1.1171018810324278	1.31876310191298	1.6413034294800868	-0.6252055190871671	0.9765876156238135	-0.12384904424359734	0.6691002166153484	-0.346659665290727	0.7623913796969166	0.34805375938638705	2.0830755516685744	0.5128242034997422	1.90451143718113	0.3612576851694018	2.3387262702912235	0.7001674100158161	-0.7408951149393193	1.5668847253214728	0.5059551042094168	0.9740541819150899	2.3110377343591506	2.649494389115756	1.029017439266611	1.1931124403008488	1.7269209335984381	3.215803591026087	-0.19512608268849024	0.7782151783286273	0.5566652177565284	1.1083642362570476	0.38499092173602134	2.2549847758338366	-0.3427533248038214	0.8442700134524624	2.861662362352568	0.572122501425954	2.365148366470227	1.1711543598321417	0.8649641852686016	1.2434260118004292
0.17948616078255702	1.6564844682904523	1.4362414505837366	-1.3304127325342023	0.5847063474358976	1.804252425012321	0.03479774844816593	0.49574214409711537	0.7124574374812273	0.6124725711105347	0.7329681620755906	1.0489735766018888	0.45447661104748516	0.33782729819339397	-0.8168739190582943	0.29917735745695784	0.30631215337267936	0.8114061573240079	1.5089986154159094	0.40625099180777213	1.522507278261483	-0.6358815413907073	1.8495693882888105	-0.5008008799053794	1.3484841156275573	0.6240441985754932	-1.3116232736765796	1.6082818037750228	0.6753153937059564	0.6181660647237014	2.450521886685567	1.1513960184815804	-0.07761089678223143	0.9152408436817494	1.5566774521212454	2.977812436306434	-0.4236532649919706	0.800082748136007	0.8360398316831049	1.0857948699691815	1.3324220826390245	1.847552629611642	-0.10787229276300979	0.8824003332400515	1.1540338749827679	1.2696590383271928	1.3322814027072942	0.8964298884651806	1.0013666884613646	0.5863194185876559
-0.2582233652758994	0.8562363714740665	1.0746565427174446	-1.8295167619014858	0.025724661861581538	1.4697117318505322	-0.3725621856053423	-0.6679773213446257	1.1808309560311485	-0.154877227928562	0.5780887705164046	1.0147629528896578	0.1149738168079297	1.5430719880566663	-1.2163952179768789	0.8882721824513011	0.43678052359280545	2.0680530013821894	2.0426869003563706	0.5086832003911701	0.9116822289814107	-1.3448542925625426	1.6751942727930562	-0.4610857470532345	0.4122893290477714	0.7738248057773891	-1.0571471476702123	1.3269283479064495	1.0494868854327042	0.9126231040296293	1.6760178037007727	0.052881073871874656	-0.3290337545177182	0.10370588975989838	1.91211177978646	1.8107577561448251	0.16621530443909743	0.8504297685336056	1.3632894796882433	1.0902432244134395	1.9017323266303685	0.8842860261384954	0.4734620345923567	0.9355709594093872	-0.33251539224855553	2.2334496829994595	0.5080308745177942	0.774992560512223	1.4543182124241096	0.008432789592794181
0.2635509432902856	-0.3295749283770871	0.8338328484336576	-0.9150179051492598	-0.35719607635985995	0.8234241621309305	-0.44645700716578635	-1.5432577915948122	1.11480497766776	-0.9071398154934397	0.5297392758220393	0.8031116974892193	0.18624466034105772	2.0468937885033984	-0.6232691390155989	0.7268123966417872	1.1212825956366668	2.153137682704153	1.6483452530905918	0.3000550495807487	0.1223127048523441	-1.0449902104850222	1.0526104460095163	0.5057893829173609	-0.3318149046590501	0.48447184290418505	-0.28890128059156983	0.8456491761166315	0.8808859045025971	1.2663270806201972	0.35701038459335077	-0.4158331661655598	0.1371825254789728	-0.9998601908689524	2.27714220167577	0.40205878511943444	0.7295759751227139	0.7266021121058547	1.0833656144757453	0.7170372748052242	1.473925248417329	-0.17658234113759858	0.599411858367353	0.9902501773974924	-1.2408784369026857	2.1266974630456206	0.5245748748826042	0.7861639430509573	1.6106638516757237	0.10604149438493347
0.9583463080942674	-1.3438981293418184	0.8364881018431157	0.3935176319834096	-0.5150157714861391	-0.08358352877846251	-0.3523474831118883	-1.6491472285530606	0.4556703923194629	-1.4373558809818854	0.17033919221483457	0.0690942690937552	-0.11284231598454378	1.2941260321970436	-0.13888389351915878	-0.27219146080709716	1.747680687056919	0.9731439119308468	0.45815097410383987	-0.25559068315151284	-0.7788133959778606	-0.280581267494902	-0.014741353480461785	1.3762763514044454	-0.8390544918806665	-0.3093746542638181	0.3561448397627231	0.46059071656104156	-0.03561397976577915	0.967943352893992	-0.74073710780058	-0.5903431938399523	0.5090367262140845	-1.6009321910797931	1.9984902460339748	-0.48073709014887805	0.4880334740313581	0.3711087169822566	-0.2087808530744022	-0.16796621252661256	0.2128443448851081	-0.6920757904356787	-0.04901907974783528	0.8319180546956904	-1.6498114872322938	0.5884618378891762	0.9463603491955781	0.5757399443348212	1.0206696004277684	0.6544598516744592
1.0486818493449752	-1.3514052822005806	0.8221309380364199	0.7833887757217236	-0.6647174660773909	-0.8034464234481113	-0.42453378000963504	-0.9592556620244336	-0.21061789267455508	-1.6219937235836033	-0.5492962894900844	-0.9903319084993611	-0.8289282676983941	-0.2564345288034783	-0.2283208653392861	-1.315346929450246	1.6523281031172576	-0.3310680537893374	-0.6403119875346625	-0.8514405928567914	-1.341408552673607	-0.04751708903554614	-1.0405677485092448	1.2348215408436893	-0.9899070026189276	-0.905758860586704	0.44716273311390803	0.2999152725428168	-1.0841177564115339	0.04886287270111092	-1.0369671016401423	-0.7658264376389323	0.3329688103559791	-1.2279805838479738	1.0337657786089025	-0.6011946903615307	-0.3950306544092823	-0.1144711808594285	-1.5516221182234426	-1.1477568885936167	-1.100360011308222	-0.4395968353059139	-0.9989095306655007	0.29684419862061256	-1.6211440090475866	-1.2317539349153888	0.8877309054893509	-0.01277132824315252	-0.09159649873250983	0.8162385275866523
0.4867159795173581	-0.2125398880194964	0.4630346384510182	-0.019423409815841963	-0.9076731552807551	-0.9579212379437211	-0.7750901196143698	0.004917294464007115	-0.34341199794248306	-1.476513791958331	-1.077455625801969	-1.7986762545066193	-1.3081682943430277	-1.395362568855162	-0.47536317595945565	-1.6673889991522062	0.8088752159673316	-0.7176898284972751	-0.9747743639261325	-1.1100027867767228	-1.224899272231719	-0.6038997821422557	-1.4829620681515174	0.24411544390865103	-0.7709979809827645	-0.7169318106486607	-0.017135158866841218	0.1555274826289425	-1.4645734758263833	-0.7735708737774457	-0.6389467144298093	-0.897436378415091	-0.12997460777035572	-0.34959582046395654	-0.037331070307854534	-0.3534186423268731	-0.9930986471609513	-0.603300333680503	-1.8966018846442692	-1.6269099110651044	-1.7769756394138723	0.09319184316910512	-1.5409323025233899	-0.465287364590449	-1.147580932356743	-1.8479667800490984	0.07138513247203052	-0.6383553645692127	-1.0444095568722993	0.06036083480184891
-0.24117146114445145	1.0997903560601046	-0.11606627537042383	-1.1098909553533702	-1.0081539469459704	-0.6944100554348189	-1.1377898454798598	0.5182461805175349	-0.09366400462938694	-1.0865508348729136	-0.8780716815661027	-1.9576552502815494	-1.1320580323108353	-1.2026464577572764	-0.4430246335654697	-1.385123239804815	-0.17432147629174916	-0.33842828013468096	-0.7786430841185031	-0.9019568975286992	-0.7417244409844679	-1.2025869527725537	-1.2344142883241418	-0.6630613450943534	-0.4740928551267544	-0.07079616774792766	-0.7349579629350296	-0.23655143722830674	-1.0137137997680667	-0.9453058355335067	-0.23069145443129993	-0.8537906816085784	-0.4856479499795434	0.10256161059030132	-0.643165727865294	-0.26841657299259886	-0.672534444400844	-0.9984714203212567	-1.2491191465678397	-1.4439950176101375	-1.7238281674556648	0.12219115932942488	-1.4522863491072477	-1.0322604716633859	-0.4394031231060563	-0.995794009486432	-0.8972031216957747	-0.8272918515942079	-1.3467214354246624	-1.226835875746831
-0.7712996086869115	1.3678975980281949	-0.38822460730257463	-1.4965505038866056	-0.6679519291350445	-0.4813219181742782	-1.1467958676042507	0.21698032407334425	-0.08076086999656876	-0.538361092740207	-0.18913536035132428	-1.5766205576216148	-0.6471166938513333	0.09431143156085357	-0.3057467286702133	-1.0698640586997241	-0.7206596044265041	-0.16933212695854877	-0.8217813038631298	-0.46738743954707956	-0.6521582549954686	-1.0510978659601833	-0.6629543889917651	-0.8974009895017888	-0.48300350344227616	0.13126848474709726	-1.3214185474621525	-0.7773574045993294	-0.34269418280843955	-0.6518889535995436	-0.3834669032951133	-0.754697456106136	-0.7653175379339688	-0.22236299321404815	-0.7392033560275338	-0.48152764489602345	0.19559990987135048	-1.1831377628573518	-0.5445358918635965	-1.0368823327298962	-1.3422950945733927	-0.6934336567850639	-1.121934914905961	-1.0586968432262336	0.04183593522316425	0.14291403807902772	-1.2933482560775156	-0.5641507650463056	-1.1003679797138568	-2.127873175529639
-1.1182943740243096	0.40011624167259413	-0.1210860381256154	-1.0797587072206303	0.012107762587158037	-0.48915449813161455	-0.7385950083523511	-0.569094425613	-0.5910993257376245	0.03855667177531857	0.10428226749459753	-1.0850326315899081	-0.45476854414888473	1.3136129299820785	-0.44318603156434566	-1.1109886795156911	-0.8207575497448166	-0.7553476208226566	-1.4678634550675353	-0.22483273138288504	-1.323041964526858	-0.2905726774922271	-0.2542637823935012	-0.7372439636479612	-0.8130943937011069	-0.4659347926437164	-1.4568696728353232	-1.0144587278102382	-0.20204164311325662	-0.46179608565280117	-0.9743406250708175	-0.8782366001637473	-1.1806361794857583	-0.7428186216920301	-0.704395827266873	-0.7246602424794891	0.7041412442593258	-1.0375694204998782	-0.5081246555154529	-0.9805766807416713	-1.087962961929655	-1.916930433663057	-1.0558151932087871	-0.6014284176682804	-0.008880538207554767	0.23170521620233853	-1.0865567706190415	-0.3364231045418831	-0.8080889717987773	-2.1201345001704497
-1.3434712452872621	-0.7862063212483659	0.19065218373451265	-0.45853471760532805	0.5055301680315359	-0.3972351825106356	-0.2143731393153499	-1.063253083064188	-1.2221684755925288	0.4310760820547508	-0.5258114721621534	-0.7976308398214377	-0.6288186803168044	1.3950083350313867	-0.7020269678972558	-1.3532349273239468	-0.8292799452310957	-1.6136182023000967	-2.247456771032027	-0.37807998630557155	-2.2096324147315056	0.2076665579504748	-0.2611202923583528	-0.706322416802645	-1.0146708889613372	-1.1590173024474295	-1.0125582741429682	-0.656712761613956	-0.7572637774189669	-0.5681323225920265	-1.358973055696401	-1.2414449404486811	-1.5295716013677119	-0.6987455662085504	-0.833404599323527	-0.7703719506757043	0.4839623487208106	-0.584792435748393	-0.896703848037085	-1.391459839563773	-1.1534683934766634	-2.7062106448037206	-1.354459088509164	-0.09356059520914732	-0.3999248294981361	-0.8690670379385592	-0.8270742821200023	-0.5342748427003207	-0.8418412843510131	-1.4918735890690795
-1.2493247882899072	-1.1086088165673431	-0.11838701486579455	-0.026095607875484348	0.40881695322837164	0.08346971445288486	0.08302356861680762	-0.7296836039060628	-1.4066944758668511	0.4824489087377715	-1.540874172328434	-0.6800205983455714	-0.6940599724989005	0.30068292591989865	-0.46661524965293155	-1.4076548040744103	-0.8516498647588228	-1.9088177023276809	-2.359762818917723	-0.6677139397438363	-2.3217309889149687	-0.06742152029850193	-0.5975703679849924	-0.7373298981993394	-0.6658969973808043	-0.9754183427681639	-0.1901199036095481	0.007559056350223124	-1.468175715584024	-0.6209163970226468	-1.1305891171297044	-1.433129127265405	-1.250817861168237	-0.06442827588480439	-1.0230591658997712	-0.7339988512570018	0.07580860152697767	-0.07766870945669424	-0.9323369892888386	-1.8063138438418693	-1.4259580260310938	-2.5025140459695283	-1.653419962139004	0.014793546480654495	-0.652755821876791	-2.089264711566941	-0.8485529161576385	-0.9445117943787177	-1.1069921995167469	-0.8582278377506891
-0.6147867621773672	-0.5495457572998517	-0.9322052123146352	0.38789453118036155	-0.04548477389303091	0.671340885515235	0.06494573866320183	0.20597880896737897	-1.1166201417266775	0.3161656395012022	-1.8528336838530435	-0.48891569836595294	-0.3078282058405064	-1.0852998840139252	0.47976806277810036	-1.062424591293357	-0.5722420691288478	-1.4592208054733609	-1.4816277619248936	-0.5946652182443397	-1.222635504270314	-0.6744314666730403	-0.9221692041951695	-0.2832069838707246	0.08864118597271017	0.13028082166391666	0.4793970372155441	0.3578529803556827	-1.6291326961103747	-0.3224386226968557	-0.5929268625011033	-1.0013499702529582	-0.20643262472574206	0.48744756161142827	-0.9577777356278333	-0.8658376025097447	0.16224242461059385	0.15667322592274138	-0.28690170110899	-1.638977443609366	-1.5939060464552872	-1.4165633489670204	-1.4939972977024885	-0.3852750295498184	-0.5229176711365184	-2.3389920331665013	-0.882443617184862	-0.9894588743852807	-1.2032340256014367	-0.4583587833277716
0.32832752331387927	0.004608894335954405	-1.3072919720531393	0.9446843168394606	-0.19087754182532451	0.7449522650909572	-0.15781725281919085	0.9402501437019378	-0.833734941311245	0.3081863486781409	-1.0364023549356143	-0.0957585693796948	0.3126698365438474	-1.8194659440194276	1.4577008284572	-0.3647059727684163	0.20793599854035197	-0.851994520953333	-0.04839237561136889	-0.0004777972680229469	0.501788028799414	-0.838569786232057	-0.8279503083307148	0.7665547402753277	0.6301250874749195	1.1120573123705175	0.44664187355835544	0.12530310905082712	-1.0267125355255744	0.05577484052094102	-0.3667102057303716	-0.00129276928037735	0.8550903701857231	0.4640775196323593	-0.5389639566759087	-1.143278105928102	0.6432170608592036	0.0034924255877660385	0.5580597204282189	-0.7547112031073967	-1.3198702254362276	-0.05687710468780707	-0.7481153598608725	-1.0069935929818625	-0.18487880426070952	-1.5517644569532503	-0.5721057917057245	-0.4333776859187088	-0.8941889273034529	-0.08042345243578503
0.9024872016146421	-0.09760075527164326	-0.5890607158493957	1.2341993787285377	0.28749918147986936	0.13184671583462065	-0.5041580311069973	0.8521448004141778	-0.8428123117644475	0.7037408474156941	0.19064761963547733	0.33651758511429325	0.7317243735219252	-1.595174579949069	1.5034608186191105	0.48432388727065456	1.0419236307057111	-0.6385887747693836	1.1611637572667222	0.6117632799972821	1.7807055079155323	-0.4441474964202573	-0.1313015688486684	1.6375547256503362	0.5287346558336774	0.9475182653841732	-0.36982426774495875	-0.3058298226166928	-0.11345469441287917	-0.026372690487243847	-0.5810403476333965	0.9512163441419244	0.945947150295623	0.1364517293262402	-0.06822144010485609	-1.2342683269981367	0.7398570040051728	-0.33321484430470305	0.8886654983997869	0.38429461390610675	-0.48116091510259124	0.959998322758884	0.24356031499259229	-1.4103275346470683	0.10184873776420364	-0.5666146773940703	-0.12360095178611115	0.3151834146212274	-0.3921044749008437	0.41999296255040447
0.6343788767428417	-0.57561207462263	0.6452171158000134	0.6622851807356294	0.8885815411736806	-0.5522689424486835	-0.9329731077007293	0.09767028607760365	-0.7898367515043812	1.2774025591948737	0.8064078412164146	0.507726321488966	0.8540840989575695	-0.7185540252237811	0.42588533917898336	1.1725252684192737	1.133003218931222	-0.6727247742467196	1.6414471529786963	0.5177224781179719	2.007723959540278	-0.11056343619835923	0.8802631923866377	1.422087765160621	0.015368892345393851	-0.22671648568297503	-1.3630352417972955	-0.3783420799751689	0.44357669802486177	-0.6022099519012722	-0.6499631171724964	1.2509193337366868	-0.027239851516434446	0.12754333455875366	0.027979846878786588	-0.9075768013889645	0.018105694449146895	-0.5301674667963631	0.5200740068234787	1.1322739609538695	0.6514285076457096	1.3960918628558172	0.927495915646013	-1.2928182032021265	0.3404245275404682	-0.14711979346951415	-0.11741627277199539	0.6778228931717829	-0.12928241333689564	0.7970224300881782
-0.1651794780337995	-0.6992906105728266	1.1292000427149746	-0.6119516984389975	0.7932737433809921	-0.5264011083682401	-1.217325870776531	-0.5693810980660325	-0.1105607884923515	1.516819849442141	0.6409693974721161	0.3408409646084849	0.9354084416211578	0.34035709371300193	-0.9393738813803059	1.3713870739840717	0.2561620570313497	-0.3616287589506497	1.457362703972903	-0.3559776110815567	1.4535793033075313	-0.2681193458776448	1.5487696263824398	0.20081203779697948	-0.28330849430351185	-1.2416996758913772	-1.6046053975836116	-0.05385545443947711	0.41386554222206495	-0.9622973150274506	0.03143004684913354	0.9080324394322795	-1.0188368124881144	0.5921811866547274	-0.33996693727739563	-0.35505872176830355	-0.9571649608133924	-0.4235108628177344	-0.06713112018175003	1.2455045435719483	1.5429468836750864	1.423780746988627	1.0205121565063329	-0.6235364305558581	0.6858571789644725	-0.234641810873639	-0.6574865816930366	0.5674925577009154	-0.22081771773161032	0.7482547757110958
-0.648043645469136	-0.20871774084957634	0.4160620171230388	-1.4847873198944166	-0.1470505075914194	0.26612037849987663	-0.9080091278632192	-0.5554860250411854	1.1847657439079664	1.219690273132934	0.46920311820726407	0.1767668677870156	1.1157305970785736	1.2313132737005816	-1.5691616008919596	1.045272118948041	-0.8007080163052176	0.5631213806929761	1.0949102990121733	-1.1272564471902673	0.8505697249409935	-0.46509369506363496	1.3762184757271128	-0.8824168740069485	-0.022393222416714906	-1.1087347164151193	-0.5916102952832147	0.15061317351882023	0.22597583612029948	-0.3616328211267045	1.2718592598968017	0.5192452634071477	-0.9013152349969734	1.050875747341317	-0.7692991519666859	0.020390508017274562	-1.201389463959003	-0.07245764804899693	-0.23194378531503526	1.0842103083859185	1.8317665204308526	1.3460933015718444	0.8216158406964944	0.38083792367226743	1.0836786828914708	-0.12182361672469591	-1.0308160528816341	0.4295261332115973	-0.22395315488670434	0.43094237173702166
-0.32616899462673477	0.46864958394912154	-0.5199463868153092	-0.9535914050424236	-1.0794856945961293	1.072245700068945	0.25169926797767617	0.03592136090298382	2.354190190157948	0.8007105866271199	0.9655657161390373	0.5073491990343714	1.198512189314921	1.7045881457839924	-1.2154826347625056	0.6711763513881989	-0.9567066327531699	1.700380596092418	1.046048742129731	-0.7719580678640141	0.6919307010796903	0.1240300332759922	0.5363273721526274	-0.8121733644638814	0.5445622320944656	0.04624152090544164	1.2590552415219105	-0.15665537795632906	0.5073675688142164	1.0783563110558447	2.1578189847472293	0.6175506972488118	0.3181399560474966	1.0386648023771587	-0.7357853922852243	0.09816749730026433	-0.46048052768464204	0.39117519545970164	0.26167413981713783	1.210692199970367	1.6599079374532877	1.2684351161341982	0.9755922976607951	1.3379364629239865	1.2266471806309545	0.7488464811279806	-0.49055620067988615	0.6379108913137288	0.4254039914326535	0.3986534166800087
0.37694050649763367	0.8137318787504629	-0.4511937171810842	0.6870926968099825	-0.9724248696877172	1.1523060141162884	1.842263173358392	0.6136893383106179	2.616820310991336	0.8408820063846771	1.8206751472515452	1.4013940714503463	0.9755535403590729	1.5989310238429246	-0.47720844864834	0.8828092943652507	-0.026966963411185506	2.3845663127133445	1.402794676041398	0.6824702620383983	0.9215651225755426	1.5504555262893445	-0.2280215422906958	0.17092383690236776	0.9024106776863001	1.2614175714168634	2.846543167946921	-0.7027689338685007	1.3654432508919043	2.3107631046109924	1.9902723556547164	1.096270273070556	1.4952571730637283	0.6738923208455493	-0.1680511182765755	0.1635409734833923	0.4610664954650492	0.8706312535531209	1.0774683749187233	1.7467410373923944	1.4884467788180074	1.016974108759966	1.7718632881676235	1.814425215552182	0.9335958695576168	2.17232906698911	0.7176882096004182	1.0076008208474168	1.6658028174841648	0.9446432722366515
0.5907225896672114	0.7464955941416792	0.548268322836841	1.9441075569376605	0.2380880655100284	0.5211162932840587	2.8762359284422274	0.7424910999746688	1.9022150141858662	1.3272524830575636	2.083349891381505	2.2180003996933397	0.571300719682527	0.9967835887511309	-0.062545752966632	1.7115215466744185	0.9883411011401195	2.2843021273681057	1.7467522000038809	1.9671012348085877	1.1511791183058968	2.7496843321281186	-0.3157337465623791	0.8285592620137885	0.800110926940713	1.7509405851208335	3.197192274559299	-0.8564924523154219	2.1679357837739723	2.2714651447262635	1.0117689654168833	1.3258038316249483	1.5456397594278033	0.4113863638951413	0.38206213814439943	0.47148946234694405	0.6053978904190064	1.2364893107236368	1.5611407057332523	2.1535096966968084	1.5588025388576279	0.3935340865179944	2.6528435487406585	1.5212027375065416	0.42586963677920964	3.2758791886130716	1.4435014824248769	1.0110702385702677	2.608329085880859	1.6497020247165126
-0.01194978425519626	0.49166215881953185	1.1408741997310845	1.5584747206814284	1.472187121140763	-0.2255347705721664	2.5931216346397155	0.48210761440620986	0.8404722615798388	1.523511102091817	1.2838874159141846	2.0660459113790504	0.2623829746060275	0.287841905504354	-0.14992927413344848	2.334563003855009	0.9435873857583533	1.5640460700498013	1.500347034595934	1.8016630431049763	1.0477837182995595	2.556386024445542	0.14934678053014594	0.2996234300109627	0.3891108514164729	1.4852906279243834	2.1833128005378932	-0.41011372418890396	2.1333639266239035	0.845662576957477	0.08830883758306136	0.8342404612558131	0.49464321582943127	0.3634537037282529	0.24423170787774232	0.8159480057180354	-0.07228732209558862	1.2663587585611722	1.2099997445789221	1.7460011956796724	1.630202402040475	-0.4783911571333401	2.6008339897476964	0.5471150376396999	0.08439974883912627	3.1968146754647875	0.899280257315793	0.41665696408386216	2.2848039009323	1.7436219974201224
-0.8265700002714764	0.1635314551740205	0.38896588591805287	-0.2285910904330442	1.5739366002530257	-0.6600841019833835	1.2078558697857953	0.13115561871997233	0.10215162404259778	0.7582370313009967	-0.010696847934090682	0.7124421065900693	0.03662434467933479	-0.10711417813160715	-0.42911573828577065	1.8716428499769475	-0.1949446870378335	0.6205227752518852	0.5289307970974043	0.30613118418030655	0.5459821087385672	0.997023945591517	0.5202601147337869	-0.9598998078204211	-0.03938897955006462	0.8937924411315264	0.5709439342101366	0.16240993938525664	1.1701644662366317	-1.0277540371638365	-0.24144584299825345	-0.1710429045226734	-0.6942728421851986	0.14741951991609897	-0.6292447596421591	0.7193518668010301	-0.7148652918973192	0.811963866875675	0.10616540684831612	0.4917868553670343	1.3323739879797025	-1.1139738643114334	1.2085105249427839	-0.5691325138642979	-0.011812851439422067	1.7894732060929337	-0.35000640478031225	-0.4131314049389476	0.6921883952867421	0.9174202210769719
-0.9856367320062875	-0.2639441586301372	-1.0162728241737342	-1.9254331229938455	0.5020754203609783	-0.8549409248100455	-0.20091883324561413	-0.18595706997051378	-0.12141619295591745	-0.7056170057493493	-0.8133598007441606	-0.9833660237179909	-0.4043532854102556	-0.1262428409908285	-0.5404256063737556	0.4751018423158227	-1.29697316431247	-0.1721050722098453	-0.5883356349094506	-1.02439879011137	-0.16097998195246263	-0.6213965692032606	0.3788409312018211	-1.6972266043846345	-0.29511263970008533	0.3027187547648892	-0.5992528808977163	0.316414641719253	0.04720648062170808	-2.1274429026968815	-0.2096027749044926	-0.9741340427425296	-1.1531743873368352	-0.5072953247611791	-1.4748632615005821	0.07604234123067125	-0.5749612210676378	0.07448065879173996	-0.9999537367755912	-0.7627456696320167	0.7040757085570303	-1.0597771379387242	-0.6639300953507967	-1.1070015236527537	-0.13458508215002885	-0.18151341045361016	-0.9270584295131388	-0.879021932272776	-1.0106892428157013	-0.3244801832038117
-0.31392283380204666	-0.6424708385355975	-1.5404767942388558	-2.241441174381865	-0.6450523520668969	-0.9749832737780814	-0.6245732206200021	-0.5394992102167977	-0.036656980240194585	-1.7766514512571043	-0.7195312410948633	-1.7078533321680072	-1.1131120231104645	-0.09511176808802113	-0.33634733077065676	-0.6368129885936552	-1.2980462307009293	-0.5227997134924465	-1.022913248901655	-0.8699113274840857	-0.7423627140607881	-0.986322238374274	-0.04232885519282606	-1.2017609851545885	-0.28276790687890735	-0.18439682661609133	-0.7650394993165797	0.13497955649240329	-0.35844333825737157	-1.8442470102462927	-0.29561576414655927	-1.0136869799343589	-0.8043718011680193	-1.2152586878027234	-1.3859374004164329	-0.5563985250011582	0.2006440365504779	-0.3974559916184931	-1.1822539108198094	-1.0024994234561273	0.21561092042356386	-0.356171086939934	-1.5227808633854254	-0.6694512576916474	-0.4580438498180656	-1.537579129799171	-0.1656403162660535	-0.7155013267648144	-1.5078745074525561	-1.1457025625904873
0.5287451630288256	-0.6081325638244711	-0.66350733500997	-1.183851032195955	-0.7829355122149377	-0.8468576442826702	0.022853681520249726	-0.8720638501654405	0.11656873117554419	-1.61157137106841	-0.16641568263661824	-0.902527889700968	-1.5847023632474782	-0.31496941156376773	0.16526567145471688	-0.4511129933160059	-0.32661289757630924	-0.290995233966766	-0.5367781793957641	0.5205285242400362	-0.908794428982758	-0.05987114519701815	-0.22997549862373193	0.028852232852983127	0.04455493555850724	-0.44874617317212856	-0.15482844104535776	0.19451141533647348	0.04220030010351494	-0.5152493296751867	-0.4905554853823264	-0.3619291073690349	-0.12620918831908345	-1.2509694585179205	-0.23218115869430195	-0.4647730754925678	0.8609727969023508	-0.1430893481668353	-0.16153285067720524	-0.05716923175262288	0.20633634663839528	0.44779104696532884	-0.6912003107727481	0.46765021724013456	-0.7281840390673601	-1.5409770671789191	1.1500514550144623	-0.16642930377369114	-0.56609112297613	-1.1283601197195359
0.8479136361066261	-0.020097125844604016	0.5046067374860584	0.22728793933289973	0.08889461141163763	-0.2055966823046177	0.9466202342675303	-0.877538233619479	0.19698050238567766	-0.5053502552571876	0.19620719104464363	0.667035264644726	-1.2347444915138333	-0.6946034492159011	0.8548613019438003	0.6462344449505676	0.5217921447633785	0.3374938099108945	0.2053907243032332	1.6611446639079133	-0.6114805546138601	0.9838670915002704	-0.043172943549749265	0.9264317836143333	0.5671208069729445	-0.32733888891594015	0.5115807111057998	0.7455637875169203	0.5025274959758516	0.8994724934948611	-0.3215965796676359	0.40912281246056686	0.48124347735189077	-0.41504203420030733	1.1270167265739235	0.43583408647375665	0.9267377785375572	0.7132403853042817	1.2941114943189642	1.1458971459267615	0.4385946466499813	0.801531047342425	0.9373506316935447	1.5139036322402628	-0.5462617095775891	-0.4489990113561486	1.703935731277901	0.3241421217572937	0.797650640079699	-0.5088711354904342
0.6769350261386055	0.7024820933665687	0.6058551744546988	1.098960952965097	1.005245483450661	0.7135284102417598	1.2897924674119645	-0.3521946769737114	0.05748793302206686	0.4140235175274895	0.17725592062149662	1.6186216212530449	-0.17411760762976705	-0.8775675571605585	1.4908672268597414	1.2184620215102	0.44826392981263485	0.8419658150717694	0.29671191974048217	1.4966543612495287	-0.12039473618630442	1.0338413379323317	0.16516278899144374	0.9674257514819278	0.9029084523979103	0.0872546850430379	0.6354483872420178	1.274578601146997	0.3036189157728413	1.4681831298216947	0.4177752287876068	0.7615968317960141	0.9469727153157174	0.6234797611147033	1.6168078808058413	1.449067850030882	0.5657098594331228	1.4603430429917772	1.9461902728909797	1.4366295354663452	0.3664647402561893	0.6617359645112846	1.7509054561983464	1.7660820765634857	0.06153883366194926	0.7211864221431299	1.1395522634269706	0.49637571539190367	1.3959255945800197	0.213645116368577
0.6015554921218904	0.9119696941977472	-0.3394032659307771	1.363438569271569	1.0997139786574497	1.168616807341886	0.8701810310600372	0.401382832909787	-0.416788669250559	0.3623108183661701	0.052105644179206566	1.2454866896938874	0.738324721285858	-0.6960134572561087	1.733452623201143	0.374271370748479	-0.21772247589317983	0.7648493098365723	-0.43133852203071865	0.4822154190751586	0.16285955994100157	0.1368045153044663	0.05255353677035594	0.551561075464797	0.6481228924361183	0.3358695908345128	0.1771059049171254	1.0669794537239503	-0.45069797208985934	0.8763779567453548	1.2241013678727133	0.5759908453101898	1.3108881690492646	0.9952186534431149	0.9509930659137876	1.775097756042377	0.161168096731536	1.3947732010093716	1.2272243496932747	0.5332082669645739	-0.1785751122503494	0.44615731733980996	1.0442167607280703	1.161661921446267	0.5507306534160112	1.057512595928511	0.3837202951652815	0.37759961228371763	1.00688434760152	0.7388339360864589
0.9159917734106552	0.42819341332444405	-1.0785096128707716	1.4648987308618446	0.4043078451593898	0.6901265592082871	0.17697821566995592	0.7181891296225897	-1.05293430617191	-0.35343951190903505	0.09676434116695456	0.07946754358508962	0.7644243717452608	-0.37249725460975674	1.3846530949912075	-1.2137170220171056	-0.5158472390662425	0.20796617705765807	-1.2173641107857174	-0.11474977590997168	0.058742028367241225	-0.6880940254603543	-0.2773897375157797	0.3885003822091251	-0.16608540414958203	0.01955649018097524	-0.39388912658077235	0.11050461869206202	-1.004150534822601	-0.36494831610318923	1.3626808482617856	0.0925052130996716	1.5266523180851415	0.5598545087687687	-0.15148276913935851	1.2623701956778781	-0.20004568931213923	0.4697529610176982	-0.19618169634410806	-0.7224819632225647	-0.7415196825693043	0.497836559619368	-0.32921354012439535	0.29078665773746715	0.4332422643241554	0.492941165102864	0.4812461125865961	0.13649793249687595	0.3620922206821088	1.0285831573842612
1.2007631173325246	-0.25160680709942496	-0.7749689321243285	1.6427794478764044	-0.38276316487261836	-0.2868591798338639	-0.22063887532615833	0.23303855062427595	-1.3359106579797138	-0.8009178680647467	0.2915821384581345	-0.7882274563073125	0.0885171949568867	-0.22860275112322762	0.6143271827523044	-2.0679300945821923	-0.018505870638324012	-0.19476267047959805	-1.2313830242351964	0.23351324560723152	-0.21493465605801101	-0.6035006499755343	-0.4518777062692122	0.7028228944535181	-0.9501540584069865	-0.6792280521149622	-0.5635630800519371	-0.8033301717026768	-0.8499347193996678	-1.2815616702141452	0.7129356571232862	-0.3993975198001326	1.5440826586217196	-0.0009066364753491463	-0.7229107165458353	0.4247870471438408	-0.6376863815856614	-0.6507265934270748	-1.090173672067788	-1.2615648507635986	-0.7726583497207448	0.6922226987102494	-0.9762814807596735	-0.15382608762161665	-0.15580091039201396	-0.25496361551873836	1.3649982960800093	-0.07933624094188535	0.14109118522353153	1.0913977654844693
0.8700728202121325	-0.5174189918598887	-0.019131116015446332	1.6874904822000782	-0.7194499161669036	-0.8341237738684824	-0.19058570108127293	-0.6602381189133828	-0.8472550676345985	-0.5037983955168178	0.43205131641479344	-0.8199477483513001	-0.4357981926121071	-0.2968578915451928	-0.13286985807494203	-1.547863996367215	0.7042375563424897	0.04776550746014894	-0.5211132393711254	0.7818052467865211	-0.27627906415168213	0.1911918370397544	-0.32766519621422785	1.0894854106218441	-1.0602940947033979	-1.1059485518147567	-0.24886188527772465	-0.9506892418132195	-0.2936389225655404	-1.2137636393192328	-0.07601991152135458	-0.7579748200089033	1.4104433652241983	-0.04171049805868952	-0.4527499783556397	-0.19711392939798697	-1.0447431231483995	-1.200198082394436	-0.8850008162327455	-0.849688947159694	-0.3005657659072857	0.6376100337628325	-0.4841078109064404	0.009122960627965766	-0.609088299429652	-0.45962374048895116	1.974461087003078	-0.2102449424108266	0.23428781544207536	0.8843020317644587
-0.0011995355496379916	-0.310702678883719	0.027249417239189274	1.3040896344881998	-0.6547409823799842	-0.5956671288128964	-0.04491228902969241	-1.1363482656350412	0.18830649769848967	0.09059840479689475	0.34459790749103464	-0.40447021348847895	-0.31229306926978534	-0.3327596833115012	-0.4984518752895039	-0.46097756889410657	0.7831580666026509	0.6557686917807826	0.05572275305154639	0.5462395554858434	-0.013375384513754187	0.7413828903718619	-0.13446170677026123	1.0181058303354689	-0.47687667927643784	-0.862670421684166	0.14284327171288433	-0.4726864522250543	-0.05469978578481219	-0.4079111590303695	-0.3405194426356868	-0.9518824031876321	1.1421487720728192	0.2510006443156218	0.1593529823783405	-0.5307884889026822	-1.0584836546794274	-0.9855556646439606	-0.1592843243526879	-0.21104460968471297	0.07041348024735399	0.19407504633594386	0.2560678644550089	0.3306816163273045	-0.5530115353916006	-0.09048438150818733	1.4823979182487947	-0.28929868214494425	0.08636478817262187	0.4321570860551631
-0.6473101219126152	-0.10396603513859462	-0.8447150388870435	0.51764541720881	-0.5288687805439196	-0.20317035687630328	-0.16533261579490005	-0.7648335853875395	0.9383840065601541	0.19536604227137896	-0.05768265451032222	-0.23867033877452526	0.044552583814644796	-0.174181216932387	-0.4668993152642768	-0.015424401924029923	0.0316407084763145	0.7803775611158739	-0.17126861360200704	-0.4575618860659024	0.26091881273357714	0.3671093931096307	-0.12200764062257377	0.35486969215503067	0.11369141781678652	-0.295519032206652	0.14039927490513565	-0.1333675245133628	-0.4396537874716832	0.19109717631575412	-0.16337826113234652	-0.9640829855335613	0.583063404648268	0.07096530444052715	0.43266259450177874	-0.8092879328353777	-0.5640742098829585	-0.48712059853654843	0.09825642279646125	-0.1721866335128632	-0.170447524077933	-0.34293007757154986	0.1934143292619123	0.20036180141576881	-0.26065681913603134	0.23891348862642606	0.15211634067820945	-0.4020387561598609	-0.45457456393324636	-0.09137080214867475
-0.48175783681387924	-0.28179560737655707	-1.669016883397856	-0.33877224772911896	-0.4798121343536353	-0.4592270682186122	-0.6564197545922921	0.04838310479632736	0.6847415931184583	-0.43937563780512745	-0.7676994657764894	-0.5366676731551205	-0.10092668231364066	0.05400774881204402	-0.28673140391908863	-0.46214623097049456	-0.8912357986845614	-0.07587258792045723	-0.93510779965837	-1.289218569926099	0.14759908624151435	-0.65207672074107	-0.24353283355270705	-0.5670949067861721	0.004943483165686533	-0.0875098065784478	-0.28119613613065264	-0.362726539146863	-1.0681086877317183	-0.13740085866924165	-0.22385697889887135	-0.8089412125361113	-0.40587030283445635	-1.0098932959642137	0.15902777244477642	-1.095355210020877	-0.02119067073068847	-0.33334140215668123	-0.44250285513000714	-0.8138568304873602	-0.9077631041851617	-0.6112040862198167	-0.6755642452741341	-0.5516710315734288	-0.28519337694169944	-0.03421704793125002	-1.0663481119731149	-0.5855826934204582	-0.9294319875261049	-0.494031845612255
0.1714547782394357	-0.7144808985759014	-1.568721562238711	-0.9260664621477428	-0.3771592593175571	-1.249704502466829	-1.2825500940944257	0.4892886536295344	-0.48533310506709665	-1.3277592718891285	-1.5710860937439524	-0.9129433000329572	-0.8196513340731828	0.1479574578986581	-0.21150744970544572	-1.018576167199777	-1.2081143447817924	-1.4163811374705284	-1.3839730408676552	-1.2827756698551112	-0.3516146048963651	-1.3864771957736237	-0.29709458257926497	-1.246748112655349	-0.7790261913624491	-0.4065169640137347	-0.6425010458377878	-0.7783085852192316	-1.383602451505993	-1.132723794772739	-0.9263915064976234	-0.5999790650842757	-1.5669506444488173	-2.376449655421194	-0.3412722638497059	-1.16144532087263	-0.04738858340407398	-0.7025095013409005	-1.2369820882532037	-1.4951343869720155	-1.5893498710374743	-0.6208044909497559	-1.4139924198204792	-1.476895259484754	-0.7716236736281975	-0.8405648553958512	-1.5606962070713932	-0.7427065962900009	-0.9333186997256927	-0.7395765602407877
0.40310976549177935	-0.9856913718482968	-0.7821713002983306	-1.098028258519007	-0.13768928862175747	-1.5647075782430648	-1.6631409674183455	0.16985387288125622	-1.7569799221720779	-1.8111688397503614	-2.006226695562365	-0.9054032790563977	-1.3675249983038298	0.12217519526439409	-0.3397435022046971	-0.9891815522735862	-0.745990962389206	-2.162839054658744	-1.063121820770577	-0.8157216047845182	-0.7606849257291357	-1.1838117507525108	-0.2594760274438221	-1.338242160788596	-1.4839919185109895	-0.6728286063672337	-0.4661728807949958	-0.741217542867851	-1.2388938294173286	-1.7817162554183836	-1.857156488714246	-0.4936204658672	-2.229307696471025	-2.799474665498323	-0.6337430642840566	-0.8440152095361982	-0.6781327985990626	-1.2203863100745467	-1.607248206927921	-1.587294909397773	-1.823249901986455	-0.7053053444978655	-1.3214036313702164	-1.896062291710893	-1.2657359853067833	-1.5840047167905502	-1.4825353824662733	-0.708503903071655	-0.7135228927470592	-0.9255193179758234
-0.25124789807772846	-0.8873548095578456	-0.17598464886401471	-0.8731910192930684	0.08707493833205655	-0.6926058536713925	-1.5573968776843945	-0.5170481990773526	-2.330050087247923	-1.645519939245361	-1.6641482444530746	-0.45020105960318785	-1.0603215928373129	0.1615038594184468	-0.6129760795351118	-0.5785159506615952	0.07156977742818596	-1.7432937042513188	-0.3495483984068908	-0.7372275182880182	-0.609852651962597	-0.277261638704232	-0.2914602420824672	-0.8056721657133284	-1.3807970258813957	-0.2900327846393208	0.15227978950982046	-0.19315142321146	-0.8746116766298161	-1.3412289775573154	-2.205844119561544	-0.5100446309787025	-1.8651067587181451	-1.5650257249658523	-0.5097642441437548	-0.34602531184758334	-1.2375541727532113	-1.3937174323912456	-1.4590258721099425	-1.0549575668510618	-1.652286053394027	-1.059850571117729	-0.7152569687376424	-1.478696092433178	-1.2160699597604911	-1.7511032088848404	-1.2701829879280646	-0.4504518325035218	-0.8617882801748794	-1.106826550000472
-1.291485102172032	-0.552762053384794	-0.0434999241905722	-0.36715191501228644	0.08419354123814461	0.8188201187419255	-1.054984278448244	-0.85092679627461	-2.02270239983751	-1.0345538586852603	-0.6534907250455425	0.13849464128062836	-0.10343799369171282	0.2996125519206316	-0.8592688675521639	-0.44746037522685006	0.7615337268324222	-0.6899172214805481	0.09903970093664631	-1.2743172196704402	0.01697523308833989	0.4833230241471716	-0.4248425888945418	0.07853702082755806	-0.46949324844326173	0.5306762930666995	0.5525143047039531	0.2902712401980236	-0.46840921120211787	-0.07679837113738192	-1.647961473929068	-0.458061081351347	-0.678519140721353	0.7857460552625886	-0.0029685947772824734	-0.05910357290285256	-1.0566545899055975	-1.107818117809126	-1.1786644657486745	-0.35387363638454267	-1.3011980606611233	-1.4625028079281734	-0.43812332327703335	-0.5082554755640466	-0.5635714349971154	-1.3588226807691024	-1.0576556222923075	-0.16355463843914483	-1.4833273197222865	-1.2173452232381385
-1.8399723755822144	-0.1785716272875005	0.14511830785715385	0.18995194263756082	-0.1806952258666494	1.6312972935271988	-0.5269934138838835	-0.5086007098917366	-1.1910373307901323	-0.2881639992300665	0.33381516000553807	0.4912722610540162	0.6227350639716671	0.3063003122100877	-0.8617633004323492	-0.7335545733640328	1.1484452267652763	-0.08762215139258502	0.12082897087499302	-1.812704695612121	0.48731139424028536	0.4608902798013598	-0.4571350994623673	0.8597892012562506	0.5742437915589099	0.9029733424468196	0.16916854709257406	0.2490713323017012	0.05917772045341157	1.0644576614987007	-0.6809196692552216	-0.12933013080931702	0.4788414936793472	2.794194106632077	0.714151170120562	-0.13159841647776668	-0.2154338476136159	-0.7016018614874866	-1.0075706239077507	0.07620783299674812	-0.8725278575586376	-1.522102395433457	-0.7829782885327303	0.35508269902567774	0.22378399211255995	-0.8319642408366371	-0.6974614109872477	-0.0867370301911573	-1.9478787047754647	-1.1743713154795128
-1.5911188870090565	0.19193434897155323	0.7985735707845599	0.4769676530321325	-0.5842929264585487	1.0343957814434446	-0.32475724173079257	0.19320574586322092	-0.24049145665864669	0.38153678410289305	0.5981081272031076	0.4153341827921962	0.5509015968878922	-0.011453914453952267	-0.5224872303021126	-0.8565985640842224	1.2687093201860717	-0.45933561947730106	0.11688047129085989	-1.7250431214851532	0.2427291735023606	-0.20262765761121268	-0.28092370069709854	1.1448261495509455	1.0766513426133772	0.2734034822314004	-0.8121013506963224	-0.11062888868917464	0.7567418833591076	1.4458876130274194	-0.07410659384265415	0.405679975114494	0.8550683157889077	3.1981541875423702	1.3561388758199024	-0.32908934935037554	0.5772785704425308	-0.5769640348038096	-0.75821531443663	0.13722579471196564	-0.39933242666302526	-1.1150865043951572	-1.1559978192984877	0.5793963060899268	0.6409849598905257	-0.5305829453998483	-0.18609229547016165	-0.21484501567559208	-1.5937772405050965	-0.9745470810646858
-0.9781113706539069	0.5679746399616757	1.493949314969058	0.2809469342928053	-1.0210465064605527	-0.294656524909551	-0.44629128450849603	0.7027932737123959	0.6432532972054229	0.8045391470470946	0.12455212718842418	-0.048445408593480205	0.024404171246495097	-0.49123755624532295	-0.027059837015496687	-0.3008736753800078	1.1472155487323819	-1.263561174831573	0.4400097378588072	-1.080896562632332	-0.5720801339996903	-0.7983544868120386	-0.16311028226601232	0.857601112700104	0.9279173234930896	-0.8582422532472156	-1.5280435660887943	-0.2577572116158295	1.366507568042011	1.2899790512920817	-0.07878581682303586	0.7697447941955062	0.43676239369048825	1.891755095854917	1.5926287520945954	-0.3293365235786384	0.8098382412710712	-0.750986917640413	-0.15655247396930333	0.017286436836711713	-0.03904748121616569	-0.4597036109803007	-0.8198276221187636	0.13606298291164573	0.5990877419698853	-0.4453829882405901	0.20537073496692887	-0.26745293505214185	-0.5185972742972079	-0.6253387794811505
-0.44168181826570935	0.8661047336277865	1.5427148551240697	-0.2643584297324532	-1.4103737790931843	-1.029640307653005	-0.5061086867703579	0.7818072552733428	1.3671431824229718	0.8433148223279914	-0.3805678942368421	-0.6131578735462272	-0.14498756988036757	-0.7553206709130132	0.2524738295119206	0.7057093893989959	0.8116988124546907	-1.4899167468786387	0.9465807371331607	-0.35655080534514977	-1.1543818954744094	-0.7732542792848713	-0.44826196653097883	0.30065479713641047	0.525503154620362	-1.3755584631811832	-1.2320624918867742	-0.07150403702546905	1.5239354327981698	1.2477841361337716	-0.2359157339117497	0.6445051440479321	-0.16676708043713215	-0.021557796289861337	1.3025102993939974	-0.04883829787513932	0.6936096637823204	-0.8065300132477754	0.7377998748792415	-0.0148035267486259	0.030727834685282795	0.2088046733843195	0.22653630620641899	-0.5019197893135329	0.4288583183645325	-0.3082684934174264	0.26997969260668236	0.0035696304117868003	0.533804637835869	-0.052381567801316385
0.1649590285560021	1.0164392571751126	1.0211948857954158	-0.698806828600184	-1.5384818414570418	-0.5623265844577606	-0.11467393929921665	0.6442436440692499	1.7758391067909653	0.5758890192599663	-0.210385078029747	-0.8184353625177864	0.4057386553257972	-0.678630334191508	0.14924338338551119	1.4699902344783833	0.4344863859822133	-0.6798842995280775	1.225240648769715	0.31069114369145007	-0.7927590456590075	-0.22378738732501421	-0.9756873899141645	-0.07720340150777022	0.2877533156046112	-0.6851366598640617	-0.028562322337705885	0.020337611557986395	1.1871817408392393	1.5823229319695538	0.08136828434723607	0.1739040626698232	-0.39515581566435226	-1.1086516741572177	0.790532755071011	0.36776462976484026	0.7792219481548929	-0.313415350207928	1.5734830823561485	0.239191009775018	-0.05768387345093422	0.8633125328125881	1.2399390040326643	-0.7163326000788542	0.5293848803952856	0.08280112114665235	0.14837010459290464	0.5149700724551073	1.027453795615573	0.7863780577707183
1.2050076937746719	1.1359457984606123	0.7496833540467881	-0.5977322358610391	-1.0941230399153121	0.49722296563134033	0.6623322965286923	0.6366464514274452	1.7565390231102147	0.3741277129700597	0.6119101963021824	-0.35344105835766565	1.223133281847717	-0.5600833726067872	-0.035298111913761185	1.624520458987319	0.2597984993264826	0.6664875208969211	1.100698802032849	1.188085710906301	0.3792454542820961	0.2883921792791204	-1.0611320924441705	-0.03929451448616969	0.2811553926934239	0.676106608105551	1.1904891222157228	-0.33537485122904737	0.6898977305511976	1.9077045974186162	0.9901905963917808	-0.09764726533354091	-0.21920588220905737	-0.735810815269462	0.5804557111150549	0.764575878779263	1.182081073396967	0.6690153420295694	2.04960478484469	0.7786545138585256	0.14812396945515488	1.4861785268006507	1.5139007952250747	-0.22467262647630465	1.016069208137231	0.6693378554647533	0.13010808737548935	0.9190197412777688	1.139208086326977	1.6543230993574352
2.4076162274157697	1.3949609469631916	1.1632447101889796	0.02009537026329217	-0.04138985704584421	1.09091455771712	1.261882062124688	0.8492988123337077	1.406619702612937	0.5912388885491793	1.358261420694435	0.5203211293317133	1.5307223872004183	-0.7068743972659756	0.17244385279656427	1.3889150863731725	0.3156549367012942	1.6131239632875516	0.7407494116676149	2.2332117739205417	1.3885232508532177	0.3277495974244888	-0.278384402902746	0.2589215543309584	0.25705885347936036	1.5699894991182801	1.5278443262573327	-0.8885256269996221	0.3213330735614194	1.6773249852434509	1.930368968378461	0.203916799493397	-0.016983015483279403	0.44948575606059343	0.8486195608425167	1.0358989238578242	1.3915634818608202	1.5137242657028473	2.0560228284260527	1.2952823010419594	0.9063692535265226	1.7723147422016625	1.0169799881479158	0.6369918118425082	1.6047207756000985	1.1985264763066898	0.24559936360047874	0.9451570415189349	1.3179761662053144	2.026140746398624
2.764965598088932	1.6659396469504826	1.6249969232036843	0.6435331264640691	1.093829301962007	0.7614154562317538	1.1226490633880626	1.024360171672343	0.9442835678900086	1.1159322094902482	1.3181045631264108	0.9743225140568691	0.9709041486211584	-0.9342829990052304	0.78435564925389	1.0763446061516846	0.30713687628969877	1.6203221016529477	0.3327732812227856	2.709699658463832	1.2513192604230325	-0.06080892783714141	0.8499095180397593	0.4199107041870844	-0.040430245494161875	1.299509407752232	0.8087471140517855	-1.0661388384116635	0.00810997454569378	0.7704611838731118	2.117910014616915	0.78609932220063	-0.12127509894047632	1.112136843229059	1.1270162741225802	1.0099128720634931	0.8940004255588212	1.5168555235582022	1.5476846473180366	1.2861485091480254	1.8136861525981725	1.2795871233084504	0.27374917118902126	1.088331404906176	1.773788445563046	1.4207844215584744	0.2209110374007205	0.603772003766754	1.5515799375599824	1.4938579479268257
1.5472759243343541	1.4915406126048782	1.2143409890062296	0.6801489942055507	1.5380018744099078	-0.10927354311819805	0.27219857279283743	0.7980284756848826	0.4581463078580802	1.3744271374851398	0.4547661116907135	0.3111703812131128	-0.13108904737843996	-0.6884800654289897	1.1620627459766077	0.6430947651527923	-0.06848184011955645	0.8912098725563119	-0.12170299831809463	1.9000274997503672	-0.10975259944991013	-0.5307374951297726	1.244431451089989	0.15251145617002965	-0.5991413701528187	0.12405609181103483	-0.37500441377969834	-0.6809207330272468	-0.45595083288725147	-0.4337315073130935	1.21403717383076	0.8983941409945079	-0.54307867239061	0.4382077585423329	0.750299873916117	0.4927939799998893	-0.15010330956002033	0.5606359309252578	0.5475819854068785	0.488760614263889	2.0701970798236458	-0.00012033781701557853	-0.21136437572379363	0.5144844997796962	1.1413347887621246	1.2365832601436253	-0.1312266875631459	0.0698690014537194	1.3569662510595037	0.2459977979946141
-0.6590558888808755	0.5883865371254506	0.009893349107977574	-0.0062193862194357035	1.026308655768333	-0.8675329090430353	-0.6014360160135748	0.05079701420744583	-0.11061304803257768	0.9145800098406742	-0.6077072940552387	-1.2061705322202687	-1.0900082085227987	0.24434440244974479	0.6728524847316293	-0.08145580695578777	-0.7007605119073185	0.04594124363158756	-0.6113097543365855	0.1560209344201382	-1.720665756980374	-0.8212749363571216	0.47279470371413773	-0.46301469020436364	-1.087332422981646	-1.0917858349108753	-1.207379799478615	-0.11814345228484108	-0.9631752394721912	-1.4069732575015852	-0.31961786528200165	0.15492233646726047	-1.0282849196265405	-1.1056136734501356	-0.3425068274594947	-0.4052032912405672	-0.9775064657796174	-0.6701613989526061	-0.6000047439069494	-0.7174535568757041	1.3174450773590591	-1.3321901052160103	-0.31335791460603135	-0.9127839115714447	-0.1405037926132976	0.7243983956632706	-0.6048795117712512	-0.49567686593139976	0.519013629511423	-0.9326901984371879
-2.2206494183783283	-0.6635438655833465	-0.8767767369969315	-0.9218169056758014	0.1780795231447842	-1.1407548741627735	-0.7160041957446069	-0.9056520574768459	-0.687616852068215	-0.03633789235072063	-1.1493670462258394	-2.350626148839201	-1.3641970184688104	1.291303926693872	-0.4566980874255175	-0.8882924636466187	-1.0773841687676553	-0.43262585151277794	-0.8970376278045857	-1.1378453230026655	-2.35256844565506	-0.8772809451002757	-0.6323112642290851	-1.0029068604451434	-1.0610283719434106	-1.5831889593162312	-1.2115017207705134	0.22876004074436845	-1.1030224713711962	-1.774283587862876	-1.4741110930607129	-0.8860520584581747	-1.2620704802536096	-2.2015661726030644	-1.3886732188768263	-1.0792318697739052	-0.9585886780150208	-1.1845326430548146	-1.1945729930401623	-1.4829724268005091	0.10460114570200064	-1.7167635456703845	-0.19744333778420617	-2.19372275180397	-1.32563486703473	0.08456635872802523	-0.7898500994857871	-0.9186882767900388	-0.42801706683816154	-1.2590392684576575
-1.9539653927395246	-1.440501753184691	-0.6544352222185993	-1.340753833470777	-0.06084245231553288	-0.8786441177957126	0.1090979855068665	-1.4707603985308446	-0.9328223803143022	-0.7260243644815999	-0.9059060816082785	-1.9807072069871614	-0.8693610644304726	1.5630943937044681	-1.1606755453868232	-1.2348202022022603	-0.805723320651919	-0.484282160755806	-0.7122292004247569	-0.8976271060589108	-1.560653985496461	-0.6768306466890365	-0.7966711099291882	-1.0252335321379709	-0.3364362195095271	-1.127556673687171	-0.4543122491062458	0.473854452877747	-0.6916620824519555	-1.3940232944161404	-1.4321533185376738	-1.132766641753054	-1.0621461848396334	-1.9339999042785543	-1.536594321223002	-0.8329071551697924	-0.19310540193305228	-0.5115198302822175	-0.7351797286656961	-1.2401086067560445	-0.6221975646826611	-0.7935586809983515	-0.07841783596230427	-2.2423459815286813	-1.5727437041358265	-0.4504914653457962	-0.5276752292095194	-0.9319408050751199	-0.690159486244733	-0.626690478616654
-0.30888281256438715	-1.2843916575466763	0.14495762582695526	-0.9689066735100438	0.5820100761414031	-0.16941959128594988	1.2677750914533197	-1.1891468312896152	-0.5915270111278458	-0.6459797708001929	-0.2059862661577368	-0.18223935170489483	-0.005899505019754103	0.8189985882109322	-0.5994929532639404	-0.8858974199645904	-0.09866291845421163	-0.3746048604135393	-0.17404428375462608	0.47848157735264313	-0.032580558350389706	-0.15769752463791717	0.27914873730906264	-0.4743487366153825	0.7281948115451081	-0.07364221313161845	0.564039938076389	0.9758401247827377	-0.11817417886048553	-0.41127519124536926	-0.2650393683906471	-0.08474976315570525	-0.5345006488177716	-0.6492521871587789	-0.779213761238305	0.3587809683287501	0.617989000395682	0.8726753256455931	0.403368753648638	-0.3015791206501377	-0.4764175932397994	0.7563488288803151	-0.11280323868602302	-0.8663801724536575	-0.6995712649637184	-0.7080634066331731	-0.08743445345075278	-0.37300649545755465	-0.13496421480753043	0.29140828602700813
1.0703009948368283	-0.5888192067440501	0.35179393404115894	-0.2617816374413701	1.3671147601714944	0.7555149295802213	1.8544546615335789	-0.178081060159888	0.04290769584023551	-0.07180559453503679	0.3087533403053052	1.7166657973523216	0.5815213323349303	-0.18042607609207664	0.8417629884773945	-0.2966809410245141	0.34897978338382063	-0.41365809245116786	0.2100979074084518	1.4994416939623492	1.059152941099413	0.5665795419785584	1.559861596852352	0.178809185044624	1.3701174924777566	0.894282506051239	1.17407537120283	1.6651286070009046	0.03216154722218671	0.6649019196977154	1.0364689647547267	1.4882140851314427	-0.0907941822934884	0.44678555875656933	0.0006548429151822669	1.576271808735969	0.8216539189058502	1.928280568308592	1.0881614335351197	0.41119200008068507	0.04552741532266534	1.779581517139413	-0.37379269145455096	0.9464025644307427	0.5412152667094311	-0.6390053870096318	0.11561778492064027	0.4509197429988095	0.49767674234640136	0.6301410007604481
0.9855014675554411	-0.1491780239108252	-0.3362349120551954	-0.02179915053660774	1.328395746626866	1.4570338811744192	1.3916368910708499	0.8675835911848672	0.2619822281145435	0.2542543352402654	0.16631085462769565	2.3631910160445013	0.4547303819595442	-0.4290468282797527	1.8214239385641464	-0.1449225341065013	0.0270605172221516	-0.701767771247553	0.08010759858579201	1.1689771321209588	1.097650933225457	1.0503305910973288	1.8390084222892005	0.27856780185865254	1.0384600307022063	1.1672504020569403	0.9186191728055069	1.9597697553059954	-0.3238693675254138	1.1457833633270662	1.3603714859120388	2.156055643181039	-0.15464966134236002	0.5343558710679872	-0.00620353772418146	1.671250900228061	0.3408749820408801	1.9346674392328294	0.48310912636242614	0.30716170162108214	0.21463190181199746	1.6498571300044014	-0.7745471620940186	1.8434217718845218	1.0870945505569387	-0.32322683324526136	-0.08942567062449087	0.8068394225137675	0.406407607137409	0.08349345240148032
-0.1876854050585389	-0.2721063557371178	-0.9933166955127077	-0.5764652250591825	0.38433078392767905	1.5445869521421038	0.19950074862200712	1.2287616139780382	-0.27541835182864144	-0.0375021974537319	-0.5225904633089087	1.620384470871343	-0.208944005545495	0.24193900517333874	1.404223943631658	-0.5281605508556169	-0.8468551393994855	-1.014517527927309	-0.32147190548048565	-0.011178393214114455	0.5043043853940845	0.8381960056375451	1.08744434714475	-0.3849012777875108	0.01790247113156096	0.6867200661623388	-0.04579583784109808	1.5110687792911428	-0.6307840792154529	0.7183524688117328	0.48260158158690947	1.240186477512877	-0.6732541690107301	-0.03551925728858558	-0.6305215150295136	0.39102912707768966	-0.3170018448191619	1.0962326488093594	-1.0086238533283214	-0.2714474236436145	-0.09839533877552276	0.7297216437711107	-1.0296898980807998	1.3543659956040066	0.5872384327818606	0.08818803075334311	-0.5147573298418636	0.238921456745411	-0.36034756325486667	-0.8359604590141428
-1.0198303781243554	-0.4888677369767524	-0.7124158193305297	-1.347914832154344	-0.4647342011683096	1.1346847867362548	-0.8558319459124953	0.840901715048343	-0.9855176835681342	-0.5195448905936295	-1.0292754785776714	0.5820996121180594	-0.6642101060476822	0.9821443791948218	0.05563041388610754	-0.8258419355084003	-1.4732806125265605	-0.9054512644941564	-0.38845350390394856	-0.7179003488559578	0.24588138478694385	0.05652300603429563	0.41277096422406745	-1.2387308701655209	-0.6337870193048594	0.11167366242377427	-0.8916809746921424	0.8256888025086854	-0.3369643824432389	-0.1270454382692865	-0.6762822028338994	-0.4130368568716278	-0.9645645412343473	-0.21650486859471105	-0.9298991755492119	-1.2541196021215566	-0.4816497318512007	0.3315226615825427	-2.0360197735886625	-0.4615331453582458	-0.3577491920015727	-0.07920214935298764	-0.829623651699841	0.3526627777035905	-0.23145754526715687	0.4594424066594537	-0.7852713118301754	-0.727957006844718	-0.9373234549767238	-1.2372442637732302
-0.5587380734632493	-0.19661892233825748	0.19840175897058757	-1.3545516986985096	-0.1428459443320767	0.882082960100589	-1.0112667857935327	0.3923215232619121	-0.8416867407165151	-0.4309436923093295	-0.5264390099309386	0.40789092909560243	-0.23145391936412274	0.891403177005709	-0.8533321459238081	-0.4264404063635473	-1.1842373398199957	-0.04482793611916506	0.15374580468716528	-0.3118179558504809	0.8578708156028233	-0.4767778740091312	0.704406022103428	-1.3425723990270417	0.010301651622188353	0.31184984367094104	-0.7078678956679223	0.8176985598940864	0.4547726355468387	-0.43488560664610604	-0.8923576732206533	-1.1894263198034174	-0.2851665285344807	0.5602570939548731	-0.2971112179000848	-1.8589769748961609	0.1677179014924298	0.43463706132217206	-1.6238902524141285	0.15537685383431332	-0.05653096607841047	-0.16323392440922524	-0.1397912632690254	0.1939570319872884	-0.3182190191010407	0.7289143801791262	-0.5704248494008293	-0.848142711580241	-0.5659469852362619	-0.6160391526375413
0.7609530481170815	0.5612518250935129	0.6493127535578442	-0.2439466544163994	1.3266430516076515	1.3158464164652772	-0.16212829924421335	0.620860796056415	0.4691070286123236	0.482893982544004	1.120585758540109	1.2152980851411845	0.9898002455159998	0.06266777602620767	-0.504173322454215	0.546433914512923	-0.05254146621473332	1.3954582165623346	0.9303605316377672	0.5572405146484819	1.912099293206521	0.019397089515596207	1.586203227055781	-0.30252050045743933	1.7583246147292189	1.457839426930845	0.6075117318015261	1.6818609552359423	1.122603070151512	0.25105384855845175	0.1808794173907878	-0.3075893337429296	1.3041924015099158	1.7916123116979548	0.7867710950309148	-0.9159336013603031	1.319410142835011	1.357387345401296	-0.121875005510712	1.1217756985616494	0.6974556504905535	0.38678282373235834	0.7040152091014725	1.3299474501312814	0.5680286950560944	0.9000709742417121	0.23895490785318776	0.607619942593082	0.6198484593966362	0.6820604212239508
1.6803284725806518	1.103889434542068	0.23074857374276836	1.2198134569072658	2.7357946165358826	2.132633738421024	1.0759243387493522	1.4670157998797113	2.0134768114496553	1.660752821846258	3.0096355653253952	2.09482095152182	2.089292173779885	-0.5101365151552277	0.5441302923244017	1.3592076775639896	1.1582442571459042	2.6816647096619293	1.353497097192715	0.8172494770091281	2.420283682475763	1.3898953951985176	1.8908912970510898	1.2071315701608238	3.2691314023302045	2.6367316445342674	2.0496232540207973	2.47464947302159	1.2498530761456803	1.298380471507879	1.6724180264618473	1.3648885498849443	2.7588195998876714	2.4606278308966805	1.220793649002892	0.7517915175512339	2.183262480521126	2.248235923422635	1.2332439897800953	1.6548881986093684	1.3373585964235424	1.0157788391330198	1.2573707166340995	2.803287166219376	1.5610720672604272	0.9754851499381769	1.4026262922386123	2.87424249565057	1.735824405928107	1.69639585793121
1.4188367789057645	0.8672663077287556	-0.2694432268458383	1.8434794889444888	2.813856852437165	2.352982280976349	1.8374430506068544	2.0303784729473406	2.4372283436022317	2.250245532723575	3.7998481248704117	2.0814378949524626	2.151776711154135	-0.09117451515793559	1.0309301935108326	1.4549261911082352	1.635852040518902	2.9829353279095323	1.2547030636351981	0.1831167034853126	1.777577090097281	2.5344789231517373	1.0426431005516088	1.9645501709090423	3.1794469373171697	2.607811148077838	2.3167655664158873	2.0647964900943236	1.0161279799764293	1.5391245143779784	2.3495369344901973	2.1441797388627557	2.9646094927793567	2.0523333915419943	0.45663327392081093	1.813692411293422	2.0624948164949073	2.205882824262431	1.590601774810363	1.4917574912547173	1.4452360845936085	1.2168488154332917	1.3277094768004711	3.1805500270209794	1.572707046620046	0.9048396109969914	2.34687969604308	4.175274353920827	1.966382673429308	1.6339894371349895
0.3310532596691809	-0.0014997241274507568	0.006685113470360911	1.2350005194469411	1.4111956473049756	1.3284955935529459	1.6465277974769905	1.4870555384720658	1.344015924317739	1.8867885041752825	2.8447985529650968	1.0223298363271638	1.1338008243070943	0.892659481065173	0.37408336154325705	0.9690785824727931	1.1684697888544757	2.057462016674778	0.9500007630320014	-0.6670358188353794	0.3486626720112248	2.456382508537679	-0.2959653658633396	1.3610975939424454	1.377582644975348	1.0821039853624623	1.0639496005096998	0.4414942616749874	0.8095469277747803	0.48153990245198375	1.7742536706341172	1.1761795548436538	1.8923840019969445	0.9317677860024907	-0.9209168105506674	1.6282446148088838	0.9571074514569771	1.0680304752262526	1.1666713733445173	1.0591508039244648	1.0835574872166274	0.8399471813181412	1.0598386393678516	1.992071761449592	0.4174854817139825	0.6246672662300087	2.4772686960169623	3.3501975475113155	1.2002584425932628	0.5612722349710999
-0.6313962693119882	-0.8543937547741617	0.7391644919926503	0.2367234337763283	-0.4321477558679796	-0.477773368968857	0.7127727453191627	0.021680990052082474	-0.2903847813746583	0.9400823700349321	0.7874261632524936	-0.42522059616401914	-0.11617538968643817	1.2868825848671939	-0.753453871479621	0.4557664702463811	0.24926989021999157	0.5236641461107938	0.7376474929867437	-0.9886661037939911	-0.8521294251590843	1.282128413234627	-1.0133432995860685	0.02474550048822233	-0.8515758387380002	-0.8613623999105824	-0.7157936353122817	-1.1820870795520058	0.647141013568929	-1.1296027757628073	0.5712437450724336	-0.7669622530883167	0.6839282521285641	-0.18365920929046578	-1.81065589104037	0.629614464149758	-0.375796637453483	-0.4717242236941061	0.7124483007906728	0.8574992394234564	0.5869155981955886	0.07598451249545814	0.704341693702276	0.19429182690617325	-1.0251984592580474	0.1768602994531482	1.65985459411861	0.9690978067177775	-0.017896377397235645	-0.6409807945322884
-0.9280754806891763	-1.2282441302970604	0.7793711267793364	0.0007970743236474115	-1.5263944933411722	-1.8714554022364625	-0.3470343751323982	-1.2969905330615716	-1.147560494890248	0.05793666683914453	-1.0145068740685554	-1.4656526470086513	-0.7289058965772908	0.5495618460577589	-1.2001935048564416	0.2558141906405475	-0.4094035775728289	-0.6187654480863963	0.5382766270165554	-0.7830599483308074	-1.0746962932900148	0.08983845123699497	-0.7794778444476936	-0.8040170077830807	-2.0020044205691443	-1.809935121757027	-1.681549563766427	-1.6732397393011071	0.21339295631777963	-2.0470435303658285	-0.3743130669296267	-2.087878223498678	0.45243174860390006	-0.9270146962055442	-1.6897564699451078	-0.3359655051208337	-1.084820262070569	-1.5101572664085154	0.5709951022430486	0.8642232557931361	0.1944798350976175	-0.7168540815584813	0.37566563788646773	-0.8181854466521505	-1.7443762468724076	-0.23001622914029266	0.4045792084762229	-1.254099407521995	-0.9999295931859612	-1.0903353116837138
-0.8281571288538093	-1.201303494984869	-0.3042889052771563	0.6784050509061816	-1.5706527814116669	-2.1053646543403532	-1.0707714169721285	-1.6299079381584514	-0.8915607062729792	-0.44791083617995736	-1.6656762455802423	-1.7608430262164025	-0.629663666341402	-0.5341428591911966	-0.5559138670216394	0.24780739457675116	-0.4857034536565539	-0.8194498478927481	0.12695432109159735	-0.6453351233798285	-0.4736384228938779	-0.29190659080023257	-0.29749030295923673	-0.5285227623520579	-1.6865780072136347	-1.4461335326782365	-1.4793107676207784	-1.2040794963474974	-0.5422168312816958	-1.7458038327408	-0.8094602568127642	-1.8735154653967747	1.0782177485965647	-1.3931968680539957	-1.0118919034846603	-0.8747047621456532	-1.023640840541499	-1.7248094475808173	0.4564967480454121	0.653538954565223	-0.06405910597630167	-1.1958568340232725	0.05168234441394391	-0.6021000257628425	-1.575577021037187	-0.3473234140710057	-0.5460038707870976	-2.1018724142559386	-1.3815434636842154	-0.7365850921979189
-0.9019576157280403	-1.1156968945507186	-1.513026826546933	1.2249429147347197	-1.19050441061568	-1.556850978164986	-1.4430942296805174	-1.2378681293669052	-0.33308220527811194	-0.7513117862346128	-1.3243133680479533	-1.4914086390394272	-0.42739371087762335	-0.6643363943675709	0.4630089924796663	0.14780505431724458	-0.23818043383575516	-0.36221817953958674	-0.4248859816363575	-0.9796732940426607	0.11785558010204096	-0.13932939487486615	-0.38767170283219005	0.25491755194221144	-0.8208792158328684	-0.7617851730632139	-0.940165460103585	-0.9541330047120602	-1.0994468388943894	-0.8149085464968663	-1.1235077369355277	-0.6081944528744664	1.3814484083346803	-1.7147643255038303	-0.5807965277875293	-1.190070136583177	-0.8226089132556536	-1.5529335976275105	0.05423821242011453	0.014033446339247949	-0.25687432682435485	-1.1956388810355094	-0.2646716595422112	-0.005811682585635945	-1.192115513718284	-0.13483932984759386	-0.8718784210525474	-1.7912772729968895	-1.257524945038482	-0.3444886416200538
-1.27184345001088	-1.1099615418554445	-1.5299055545417277	0.6124824278810488	-1.0869761649540373	-1.1721934592522436	-1.6752615568646543	-1.0905872022933019	-0.34552435141131466	-1.1290970565356708	-0.7160450131054219	-1.0291439242402811	-0.5796182393223877	0.4582154470347977	0.7670210155226711	-0.10399498715715517	-0.1476049458946622	0.060505436669912205	-0.7456069229253148	-1.5423833602324595	0.034007707139917	-0.3562222615952916	-1.0415526368511836	0.4943050454808653	-0.5461631097369088	-0.7934904130196317	-0.9407652381997897	-1.637236322897058	-0.8528815922200625	-0.1995748138530266	-1.6120299633876047	0.46353292429094145	0.5089516265259149	-1.7617884317278647	-0.6841958752675369	-1.508505097940993	-1.089097971719438	-1.6070037880439696	-0.45363669603016704	-0.7218403552792808	-0.46015964897723294	-0.8318735597477303	-0.4619208450978717	-0.15280621658718352	-1.2194550746459085	0.13352905843889634	-0.8718236276532619	-1.3438788575767844	-0.9981783954273318	-0.5833646330463444
-1.4480298560773475	-1.013515698423357	-0.2933193979363622	-0.9042226817975582	-1.2943465775274057	-1.3676554003357422	-1.8091819000102598	-1.6486654113250596	-0.8596932482557029	-1.5344404797194389	-0.2821850479209061	-0.628533916757155	-0.854291464526626	1.626910300562204	-0.056112248570600876	-0.29561177561490953	-0.4058609122980177	0.09635277055522293	-0.6135919187397775	-1.7378420342926362	-0.6003188249471794	-1.263526064901156	-1.4950526677604465	-0.14676546137328284	-1.0785720627869817	-1.3675460153223493	-1.3079409842994552	-2.603198983017514	0.1566278878681872	-0.26365671848722994	-1.9913771999656706	0.5105409836537645	-1.0530378932632063	-1.3395378279491494	-0.9231247184584821	-1.6001930218680591	-1.6248113388251826	-1.9579300390729988	-0.6002048477435774	-1.0095247430174237	-0.7314876624674082	-0.44987241246689297	-0.39698980276965184	-1.201645550079834	-1.522943774400511	0.09119568031939601	-0.9843924589489775	-1.3120082804902287	-0.9058152421365279	-1.1982104174681345
-0.8869876996002876	-0.6334643733804793	0.9331407946243254	-1.9545550559034812	-1.3107393031922734	-1.6644184445428134	-1.661212309998257	-2.264628441746873	-1.0721208524279577	-1.6144881525846544	0.042389154231227515	-0.36201482811984775	-0.7133005715478229	1.319829683723497	-1.4045245435324827	-0.18659809626685367	-0.7713004636304017	-0.016139679418250483	-0.24035164838443512	-1.2285611053106942	-1.0769357487729398	-2.1378368797309752	-1.1349503303587345	-0.9961260594558521	-1.6600820101726204	-1.3734834365776882	-1.1091734346536666	-2.590936873075221	1.1799693013015295	-0.680583472949063	-1.767268707238526	-0.327035233728563	-2.012237568519131	-0.559426290026879	-0.8048824676547724	-1.0204876928517546	-1.6291548461376069	-2.0714557922654184	-0.23755468845104427	-0.6591839606985814	-1.0252371509437301	-0.39424396720943256	-0.01767894449309731	-2.2046407565342396	-1.441274966461024	-0.34369344060754864	-1.2219074299431432	-1.3617676033695036	-0.9504764347542431	-1.2541905940919174
0.34567210750131	-0.03292068659020471	1.0409992117759699	-1.5109500837861114	-0.8516743717709288	-1.409531770125358	-1.1595520002477522	-1.9583446132039795	-0.5080060418007728	-1.1502217106966228	0.34066498017964875	-0.23188515072359714	-0.10940769540095258	-0.6168636483216261	-2.2552519900659056	0.2596873033435036	-0.8964367524451551	0.07537697598122788	0.002150036101592775	-0.2256013952074205	-0.9027200645287219	-2.066155123744352	-0.1815467516111194	-1.2188635659285658	-1.5366215614161758	-0.25651140615258156	0.027359744892915313	-1.2525955949351626	1.4845816952466804	-1.0350687042509485	-0.9523473530958642	-1.305114080148279	-1.713292456858381	0.14726014139244306	-0.3352368337273051	0.2172065578048194	-0.7277582686184197	-1.4851310692005355	0.26053216466543877	0.00023586419548736516	-1.116736416585381	-0.7494465556425833	0.5756757420732332	-2.163622618124685	-0.6359253732468841	-0.847029034781987	-1.2080542020887304	-1.005219348672759	-0.8303426873655001	-0.26895404877691353
1.5119403944529854	0.5000806818849739	0.23483608873034598	0.014641523115093464	-0.30624884041060574	-0.6396767429137109	-0.5836671929745194	-0.6715251817321356	0.3874348658131017	-0.4179977658307615	0.33969544954284037	-0.26813798914819187	0.32412630461550085	-2.641244332760931	-2.0513882367297125	0.8164515268890971	-0.7122443792984696	0.2632802407480913	0.03034779881889669	0.7049356325666891	-0.33496947729855386	-1.0699863152903695	0.5368311097939913	-0.7441901835675729	-0.8052064466139297	1.1066547096444261	1.2380701289946603	0.3443159526097615	1.0323302919232638	-1.2253145979696713	-0.18431594125226322	-1.7609516767087783	-0.8004243075552212	0.42384115961157415	0.05959855672981926	1.3897050528213395	0.4025918145900297	-0.4623594444282747	0.4062311053324083	0.46585912973790417	-0.7705224147424462	-1.2595191111610038	1.1317254173791103	-1.1077412788181686	0.436196573618372	-1.0097533470945692	-0.7337059353020935	-0.3739538095115206	-0.35582205287468327	1.0635707065088609
1.828684312507843	0.719317675364993	-0.47626545761288197	1.275576245475794	-0.34351235609671155	-0.03380762439723408	-0.30646789817723974	0.530961917602636	0.7910776340962473	-0.022156839206894225	-0.26736245843165835	-0.4873386005826146	-0.014420246235475071	-2.991970995339001	-1.0897152928310572	1.0887900987167856	-0.4148235991247887	0.06038426088249726	0.05667367547002146	1.0522971847480573	-0.06768094175786202	-0.11795190641636918	0.3904892015211576	-0.1929342418981378	-0.21647425118928254	1.3050495447211292	1.3333102243467227	0.8310375871294593	0.3626754613436053	-1.2359650453310345	-0.04611878127472274	-1.4623574525973815	-0.3701242637911798	0.3328266924696202	0.1303509747604821	1.6417727301842653	0.6714777915252146	0.17957763339462718	0.07721833904210702	0.47235942333745057	-0.1077296305752725	-1.4941976671792785	1.3176803384567999	-0.054489338539262286	0.9571320817765414	-0.7780671046898977	-0.07736952051456147	-0.03534438537176333	0.2366971431698801	1.5103695855724124
1.1841438559389952	0.6497924533394501	-0.619416429762625	1.4566656278814614	-1.0926497510833677	-0.05912115026579028	-0.31111291270270214	0.6283563672357436	0.4456771788667363	-0.30123177536178947	-1.244882364186265	-0.754128638071565	-0.8973575020914818	-1.4491449950684647	-0.1455588275475096	0.7366272836542538	-0.11585596740395099	-0.7181168727603906	0.15978461157713428	0.6950439225815238	-0.39695568934446746	-0.009906235799396068	-0.49399647455685897	0.00768623756878236	-0.24600071372121232	0.07433832364949708	0.2590265216627373	-0.008391510038207959	-0.09314398299078956	-0.8268280280286351	-0.39122025913084185	-0.5626762322255119	-0.6865852283191884	0.26152233645238737	0.18002867620639446	0.8385508302879685	-0.17211258386917616	-0.04055499578945772	-0.45299449824744187	0.0753259742359002	0.2955061675433021	-1.1429363004548196	0.9015894607851127	0.0482231378274556	0.6069305660453009	-0.49996198857395313	0.33390313469632404	-0.19423285170232923	0.47010109377254145	0.6822336613597685
0.23689487662034342	0.5818049406581303	-0.6525630699795635	0.9698979568661619	-1.8381508229707713	-0.3972889759878652	-0.14553937992259955	-0.17360959260793146	-0.13750833628985862	-0.9159549302464621	-1.8469078873244582	-0.7410315345423292	-1.372699062134449	0.4902732172267083	0.2521662018756859	-0.23698512929934917	0.3252536323222875	-1.5202623841237486	0.045413953840304326	0.0008352388438176897	-0.8036057311169439	-0.4965133792926397	-1.3829247363202606	0.14709023148520162	-0.5497509965226658	-1.260033027807611	-0.705667646557835	-1.0752062639786448	-0.41691442733381223	0.22279117461867387	-0.4999281220626582	0.5317946938205242	-1.0004253059697548	0.50068162222581	0.7389442486445006	-0.2504883547454244	-1.1672271594299635	-0.6548085085376948	-0.8451054224362148	-0.5386524383192915	-0.1025107669470993	-0.25363329679153684	-0.023705104347704408	-0.7534326411739284	-0.08528270504211695	-0.4943589202717166	0.44410420116342236	-0.4094346742063636	0.18563522602916951	-0.44422630280982045
-0.2173442316228301	0.8141165091125842	-1.0533916273487673	0.6549798623636397	-1.655213064411591	-0.36096211084842306	0.5048366502981378	-0.6851969798110686	-0.3748374460388704	-1.1191555383616905	-1.5622753917653627	-0.1571606472937487	-0.7592420008913411	1.1886367142261764	0.21539280845837325	-1.3644058777587007	0.9865761348483438	-1.5150909211728987	-0.61298707498832	-0.39967639555537626	-0.492413565164482	-0.6918989822755	-1.5681628046441565	0.7189976412484791	-0.42524449774557566	-1.20504678552239	-0.3750428289320044	-1.206581586260072	-0.917683077501747	1.5669309036643289	0.08813455747873797	1.2724918900629736	-0.616198312056614	0.934931411844714	1.8592129235635553	-0.7061926148895848	-1.196402757928213	-0.6922982916134801	-0.9525499766314415	-1.2125026058023625	-1.1507122366639633	0.7245067849749869	-1.019265563617909	-1.5554151055122662	-0.2777177550239437	-0.647392269989157	0.5376833937774838	-0.21724673893459456	-0.20044130379262123	-0.5859880034305377
0.004371203269424002	1.3202160381924124	-1.505384187056634	0.61058858951433	-0.3869195775938974	0.22577977973190616	1.2808999604719828	-0.16169167630844636	-0.2772814503947546	-0.5127571644060295	-0.7157823382279355	0.8714676061147483	0.5301370740783298	0.4700661540263435	0.2224003280672769	-1.9981156768903916	1.4785278336500969	-0.5373115919369111	-1.6573680584191741	-0.11135478235731774	0.6308667971974045	-0.2317792579881015	-0.9258535780673804	1.5552347099992365	0.282814674068541	0.19724509942772134	0.927421739571908	-0.3899533297757922	-1.6072316307483814	2.296415970001797	1.0230582270559785	1.2062220501251735	0.16697816250176414	1.1315310969823866	2.821157226513596	-0.38471064842990693	-0.2999589007048808	0.22068672127949718	-0.8266341672040738	-1.8123453505389417	-1.9938768414850319	1.1627743482008575	-1.621510037008313	-1.5536614305544154	0.315445058000001	-0.5519123460936552	0.7036261172552352	0.1783459202217329	-0.1619073323637595	0.3475717505762731
0.35631891651535136	1.6514417760967666	-1.3350119022858302	0.1823448210884523	1.07243409596926	0.777071182770174	1.4039338487620812	0.7779660437622679	-0.29299419652106085	0.484939813959785	-0.16452819057443072	1.6926642357383597	1.2883125452936268	-0.44749398968490184	0.4998407188267334	-1.8537258393267684	1.1209351736776343	0.5662887663380877	-2.436323150718008	0.6209962269956131	1.646624246205362	0.2798542406995075	0.013163355732089717	1.791700804852354	0.9098811116860347	1.3624291763428646	1.679682117186913	0.36346671601507613	-2.0966097107252533	1.743368429048203	1.5079720881421466	0.3247968554908414	0.4169848118094514	0.7291088187878821	2.6803591004956218	-0.0034606905273145794	0.32653056228984034	1.3464630307802503	-0.6244646950324307	-2.169492160735347	-1.8881481862336755	0.6811868133554688	-1.7439132996937312	-0.7786567102438036	1.1223805998746932	-0.058117012566328764	0.5949737696245624	0.09567623001976373	0.24676333359655764	1.0897528574393645
0.19538038886367248	1.291944545108165	-0.5406348436833578	-0.9042383751422236	1.56012141927074	0.6399133865957336	0.5724251716336993	0.8802115119691476	-0.617777733505985	1.0144557077824667	-0.39399930312014897	1.589779974410345	0.7013658487436985	-0.4859230449579803	0.7512480136788052	-1.2634383500161213	-0.2615306709216368	0.7036530404739533	-2.3745767618609874	1.073683622367552	1.4533687928205548	0.08819330812119996	0.511658782780873	0.8441055289751946	0.6853034078071151	0.89742829423496	0.9019379600515512	0.21966043222597811	-1.9851366080102395	0.2555301927739471	1.1547683953779506	-0.8202367676673156	-0.22565660263901371	-0.20528775524035786	1.2177256255942166	-0.2724087492502794	-0.269109237920952	1.5742091658236725	-0.5379641549753803	-2.106331813121439	-0.9920033175092242	-0.4812406066987882	-1.6915788411286028	0.083376856652157	1.2966235440011038	0.44131626505372706	-0.07277993603560172	-0.7450140083426323	0.39118296345230086	0.4789586452930645
-0.5097203865717522	0.24248920636588822	0.08743880647925749	-1.8087694040276805	0.7532447830296962	-0.10718959277997539	-0.5173840994825654	-0.19672507853760995	-0.8991334736504322	0.652842923199673	-1.032908001643948	0.5052372538599029	-0.7907849571258434	0.10365611880000103	0.5583119866503982	-0.7958022228130913	-1.7879078807548745	-0.32680272752620615	-1.485258889833551	0.7649058274305569	-0.03417108399069429	-0.6595725054686189	0.24410212209560533	-0.734114091365531	-0.3500696077457075	-0.8735508039062505	-0.6851456059498503	-0.6019049779024265	-1.254097638985808	-1.0121287905359322	0.3628680745116291	-1.4926389216628573	-1.0017396535657086	-1.1412099361913106	-0.652339535177871	-1.0383055189162897	-1.5977743279445398	0.6489982128095151	-0.6712395642465323	-1.5386595112834134	-0.18042495771585448	-1.5183076482981706	-1.7093158485976312	0.45827974366787255	0.5944980484847427	0.3982655087840763	-0.9093811873570935	-1.743826776942047	-0.11734468425210973	-1.0968303312399679
-1.148068955186854	-0.790574874971699	-0.01303504395627935	-1.3462638571288705	-0.5220417937245606	-0.7178131404198552	-0.7487190640067466	-1.3694063791333138	-0.6926038030654655	-0.14923729432850438	-1.3009627503427257	-0.7463681595178437	-1.8734100517795336	0.20743742648259816	-0.002360313332132382	-0.623949556566237	-2.0637641447655053	-1.5781009435951048	-0.2918231023170545	0.03887666520128328	-1.62531996763151	-0.955716093363823	-0.4300566212859329	-1.617892889777737	-1.2692229941897943	-2.27698572925468	-1.438577979147935	-1.1679910385948815	-0.27800936616504307	-1.1523529428211956	-0.175407531554212	-1.3573527596063866	-0.849749471404732	-1.4395977686237564	-1.5393507318080413	-1.4374624711014878	-2.1606771472673505	-0.503996040483749	-0.8767742472203345	-0.570905268574221	-0.04096767956886002	-1.6310998177469465	-1.5914898469869763	0.37781658412653313	-0.3573494637358689	-0.23919530060248492	-1.0619769399616563	-1.9601223501690326	-0.7666721267370037	-1.9930654400054466
-1.1349387391554442	-0.9810736793776165	-0.395715869550361	0.5387585689763111	-1.107772949723702	-0.6258389288802626	0.2631780262893079	-1.3055593885598464	-0.05156513809276665	-0.5754121430344399	-0.8303115176864689	-1.1702372903046718	-1.6118177339876256	-0.6836268232388211	-0.3067962784730922	-0.39470163489113164	-0.5206974359551886	-1.9096327439359804	0.6512050955386576	-0.2058680237549578	-1.937276529116987	-0.06365688686134888	-0.8128701045010086	-1.0180286637975602	-1.1613939518457852	-2.071624509899256	-0.6007081647048437	-0.8704583009841306	0.45916600036047217	-0.2849292413875048	-0.23712982439823388	-0.6899859007527265	0.3585125072701002	-0.8743803064666281	-0.7941236953642673	-0.91383358488633	-1.0701459844167864	-0.7713085172937049	-0.7904712921006657	0.47660440031530354	-0.23190561543526036	-0.7027756335605935	-0.9024230742986404	0.26812741318295824	-0.69457518888921	-0.8869902886775912	-0.1837378597917908	-1.0558935578615227	-0.6118605401632137	-1.0853415725048532
-0.5319143072860063	-0.26415518388873194	-0.1721698108298343	2.4045370382428097	-0.6194999372364001	-0.061020874533417625	1.7102128224308881	0.062314901629505544	0.5096596106364518	-0.332482829698336	0.044628397610754066	-0.5863041978855199	-0.3157958074864723	-1.783359129453381	0.1427857210866047	0.21195676465992447	1.811156054891007	-1.1416922654919943	1.070011200846711	0.5237082455658963	-0.7737874698877171	1.582723852571705	-0.5436596381766974	0.48649516841671364	-0.06360566431931873	-0.6367208706684452	0.935063934794094	0.017336094410227938	0.6449996497647239	0.730819676053251	-0.21683391119086945	-0.004294499497282205	1.6098876603146468	0.10838919972897974	0.8612531344932819	0.08161942832324831	0.9604220263363957	-0.04952482154078466	-0.19013998481722114	1.158328101454612	0.011112003437904274	0.5813273498283391	0.3735561791636141	0.4057083582510036	-0.20049791466564115	-0.9040404067800784	1.0043486362059326	0.4149088388246204	0.545817965418109	0.9645848816472361
0.0575578475682958	0.489630946060847	0.7734934129309374	2.653794368383208	0.2870869238694523	0.29132896804178365	2.3792996322912825	1.4540254727052473	0.6160548112031672	0.10921184589719417	0.7296431648716568	0.16408625657129267	0.8343338005147027	-1.8858467917998714	1.0733900692579934	0.9250352443196801	3.0858869928381862	-0.15510778704633357	0.9251687857881753	1.6921816571014985	0.661221166122733	2.752612581409704	0.06582910308356564	1.5311807655862897	1.0773176857284168	0.6348366937517991	1.692260732580945	0.7557537904397068	0.27886733428035243	1.2155401254030436	-0.5202850617477321	0.45523341005709855	1.8099327237998353	0.7088714260349345	1.9648008582324434	0.578826245597711	2.3482434937857226	0.7180478637861102	0.6542777712037033	1.1424342835870138	0.8393508469076641	1.3622287373565396	1.556213636072948	0.6805460786766306	0.490124037569498	-0.25106069699096395	1.3898677775695418	1.608120956015982	1.7149186808008947	2.389668364837018
0.16140222508120386	0.3672283229824169	1.5264755405320665	1.1660133394489856	0.7068813601733519	0.14934797663584515	1.8441794876348212	1.672835444535564	0.4270005351072642	0.197602691302124	0.9378193386656377	0.12931288540500036	0.9656540265257797	-0.7334660716426514	1.6500779968646404	1.0788343777639329	2.352935245288245	0.13989335496810143	0.31842234614505543	2.205141659853536	0.9916494142555088	2.617980142245095	0.4054653537833679	1.3417513185705363	1.367166084941502	0.8750435137798537	1.1774028784615138	0.9207223313999847	-0.3247948260827182	1.1635753281811865	-0.9533937524938625	0.7929602665240869	0.9015719003413779	0.48624573848573044	1.6548772671372087	0.2361020481443241	2.2314509964277285	0.6776495393675375	1.1214031457215274	0.4888036928993027	1.5258961624986636	1.3925661888857903	1.8226175331852306	0.8377187082556216	0.5957138174466481	0.5032228578141428	0.7089198219975565	2.114635962477309	1.7032574515877514	2.1616244786339474
-0.10015373497860607	-0.5350777298814269	1.221439260688337	-0.60408853194329	0.4367908048286612	-0.045643440324047053	0.7620087936216305	0.8701570626572191	0.3493261708332133	0.04407849012217479	0.7953315014541608	-0.6812795576014397	0.27245135065545945	0.7162144115705072	1.3732876601858355	0.3917738696226703	0.46273555833113017	-0.22174984628883765	-0.4288015923812421	1.514642320610516	0.060508449931602974	1.44675836974434	0.25093326098899965	0.421143583792826	0.8161341734261554	0.4477588992856901	0.17022836584183926	0.6933212076977284	-0.7070348220835411	0.9120201386432959	-0.8714099227793388	1.1169040805792088	-0.1774688504715924	-0.19531008376507408	0.4121076836550688	-0.2323842835945416	1.169182146366719	0.00890498466027665	0.8328338501236034	-0.30359218885275085	1.3310795278506449	1.1584893362682207	1.0448844237336146	0.8043443538863182	0.042311842139640975	0.7907747215199615	-0.13693593049545247	2.054642715240588	0.4728460700226602	0.9315201153742818
-0.24439935887355616	-1.1622934894557104	0.10720141740098035	-1.1679220254229454	0.0837687439848897	0.2608312005504934	0.01787387348678641	0.21855260323669468	0.47039987165948294	0.26014349548236	0.5557647501351202	-1.3066016548609827	-0.35127452938638937	1.355978062768241	0.6130717017987167	-0.6146737004341266	-0.8146698993717597	-0.42365011210213177	-0.7719348104304625	0.1491107889721033	-0.9943347194022996	0.14745797080250247	-0.01644940335312868	-0.13220612030259332	0.19700002405815703	0.21768443200115153	-0.3886900132552515	0.49912367498472476	-0.5985322636922931	0.6011854965969241	0.029790833101248273	1.291016215636338	-0.5569079967661207	-0.5104308856932591	-0.5327019916151197	0.06501417277099221	0.33231419386745703	-0.4227678286980065	0.05870767943000094	-0.6407465706270803	0.4418698873290972	1.2126877745884401	-0.049855244924210756	0.7010526469371471	-0.473474403862601	0.5492546522191073	-0.14954224867098465	1.6576471406574353	-0.7772594388973827	0.11472549843250962
0.004786496814495782	-0.7093541171895194	-0.7291338026159625	-0.466684663032145	0.3040948217893833	0.9557175601800183	-0.2302404518750509	0.4849279763149246	0.45344147718299765	1.0427022382630982	0.3757994619736781	-0.9623439376767279	-0.2995639001034848	1.0226360545507789	0.11987153295865359	-1.1005454143118536	-0.5456917736806897	0.08733688872107312	-0.30229647818497296	-0.8986980856797091	-1.028336061377711	-0.6581872259694737	0.09659012485167719	0.1594700919953092	0.13753697527940983	0.45333417503145873	-0.41720459791262293	0.5466369893459463	-0.15728303378102038	0.14686687367443857	1.1865755858389697	1.1213781073041973	-0.27141550521946933	-0.03886346363800981	-0.4845762827026415	1.0216568874512784	0.26688136437218163	-0.2114831158685021	-0.5548770454711442	-0.3238729625415078	-0.18465400033259033	1.489257980095358	-0.6036371928014149	0.606385912861538	-0.2839688130569773	0.12294353820238534	0.5509849731553177	0.9992546045350713	-0.9556821258802323	0.2980849542761785
0.494342351600909	0.4032976056512467	-0.5906000170138969	0.2891701270943013	1.0804582928837365	1.301742949236329	-0.5171153016679079	1.2371243262444207	0.0283529632983585	1.6853407030495076	0.335572619461327	0.021353810180498912	0.23240730919642053	0.41991629238122496	0.1258464823016148	-0.738840101034568	0.5856209551817412	0.9319785796375056	0.7877908524746408	-1.1834213208493056	-0.09747414058873304	-0.9890539371806978	0.5906158578373812	0.7495951140657037	0.4939137725928372	0.6703511501479945	-0.4510119225348316	0.758575514857338	0.21482836591907042	-0.36807203449749504	1.5909439641520504	0.6935940115386511	-0.0013050744773564352	0.7550154075326165	0.09723200985691842	1.5353559526306841	0.598411131695361	0.10490247504340004	-0.6187756078028521	0.3115889689049873	0.10104267867394062	1.4092237491684783	-0.40461259773989755	0.45176033822819606	0.4940291988636967	-0.16971523225127833	0.8625280751931405	0.17900459341217406	-0.24070784180068094	0.7904839249607005
0.9274771278401966	1.015683949861053	0.17321149923198992	0.07347403274465052	1.8012136694861802	0.8109836324730312	-1.1927570631194298	1.5368410821201433	-0.5594147925769328	1.2690474358638033	0.4892667416622653	0.5965759671310833	0.6667099363628801	0.15662297867128513	0.19052510628909808	0.06796020485706643	1.2179588827789212	1.2679462098285004	1.7385429921251758	-1.0699920170621537	0.7327471505495416	-1.0981105881647393	0.9911688943729176	0.8243665465258111	0.6697337404955106	0.42663728919401156	-0.6753246161030635	1.008936022835333	0.36990581067511025	-0.5570209947251272	0.8128305508482029	0.362121086099163	-0.1479916635671384	1.0090349037834134	0.259377488481901	0.8132696602148602	0.7627689167486565	-0.17791900320797427	-0.24814436868429343	0.7884946236310031	0.9374603943084167	0.657873207821439	0.13381352904116786	0.19809874275181028	1.1080780002071533	-0.2197986025000943	0.08139567564276799	-0.46375396540678526	0.3393466271542718	0.6626853523071594
1.173126184573326	0.6499456200351069	0.762338163893267	-0.9007429313782848	1.9391807448138456	-0.08749713614957527	-1.8405380088155265	1.1372991948664175	-0.7432288010800793	-0.17589111015473075	0.7806795539458211	0.28497674711057414	0.7695810472005459	0.1563247569349857	-0.027743473445467497	0.7516254834332664	0.8207468324529591	0.7972580295785789	1.887778075533542	-1.0603234736981717	0.6852968020293257	-1.010479891577885	0.9398316298848791	0.2635218467324613	0.4270697570795554	-0.0484424122647394	-0.616883273614458	1.2582964651970374	0.6307581289510305	-0.12932581303385068	-0.46117134197292625	0.3655912668299234	-0.3709093763241065	0.42782750118583496	-0.31006636865567244	-0.5351475383033583	0.6888836885193248	-0.9038787480177068	0.2821466309547024	0.9801271129053429	1.4301329758049912	-0.3065523241074134	0.6214557823178343	0.01573119185527756	1.0334375415908914	0.034441866440515986	-1.1292893363662293	-0.5396999232563274	0.30980966101781776	-0.09995724501277051
1.1977766838095603	0.10876338120387445	0.8635725219285255	-1.5894087713509795	1.5075768644807377	-0.44302466980612776	-1.7113982467841644	0.6828485981823682	-0.279181582938924	-1.459601378231225	0.9881565449058405	-0.20886203390140987	0.7957108804275005	0.039222028036156306	-0.16575671597553646	1.1448931165427763	0.08171008786190016	0.10955967453799724	1.3091120521006063	-1.1122261880657738	0.14044243652651967	-0.5862179610539552	0.5946697354758316	-0.29386331663586784	0.1862032614563116	-0.1653820270657998	0.1079086866068943	1.4428311194273642	1.3436042895848594	0.6743164068311873	-1.0247620234218748	0.5629382621599779	-0.07968781014075614	-0.36595438553937853	-0.9629798347907342	-1.0195299190670795	0.6588756772583181	-1.1285737291580173	0.8958971309866486	1.1245078764508878	1.1763879602842509	-0.6615901520272233	1.0607292443839438	0.14885031494969853	0.5281997761792745	0.6822519555764119	-1.4042548013279013	-0.03927528675229916	0.2899437308885114	-0.6697946624315467
0.8575762925891529	0.43368432492266556	0.7688791290984177	-1.3417301893663465	0.866450318125237	0.14633333203905316	-0.6317468645350595	0.7567634035832509	0.4280960183769876	-1.374745815736335	0.9003124177572193	0.14772438996088716	0.9681440888257571	-0.22044804514706973	0.3563582869154639	1.3980255204426884	-0.11938666479643595	-0.004286634307067288	0.7011724323515452	-0.7885406215481588	0.08859871231750778	0.11400835632447734	0.3546936637096415	-0.27827149991902417	0.4618515702173023	0.24138524708199038	1.050324454517563	1.376878814747677	2.2371956820883097	1.2187433610085623	-0.3358137256075165	0.643357402051131	0.7596048404036664	-0.5304755550873155	-0.8970647479971225	0.06923645311631799	0.7458240113356922	-0.25478950996854116	1.571895415706453	1.3725144445815223	0.6168272387441072	-0.10410885536516615	1.522595669990702	0.5752224253241444	0.246295301735013	1.5899034529475708	-0.24875922013165835	0.5611809918878058	0.9710786844804422	-0.4370488398523441
0.03340643062233131	1.4817016299674888	0.7635646985787139	-0.5167283770690542	0.2736627358173336	1.0314402264950326	0.7139815198672042	1.07629206109099	0.7362732162348012	0.027961349528816216	0.5760009167704196	1.3934073705811678	1.070327941052562	-0.29823716577243864	1.3317587702540483	1.5387828696114318	0.19210702512571287	0.5874889745489186	0.6433665772772371	0.037410545769211274	0.8656160885356232	0.7468099574138805	0.3321044649964933	0.11031410768908187	1.1492767279798801	0.68424237569689	1.2707101481716057	0.9168050884494168	2.483022428351959	1.0886746659017243	0.9443657815764552	0.5373335796537874	1.4728446303285967	0.035933950675612066	-0.09500308735715841	1.7738468525995763	0.6971722985713765	1.1757255126523738	2.0080097542232513	1.5013233102147248	0.4141747443946114	0.8164899420103193	1.7338821328446763	0.9141377144038101	0.42521303334832433	2.215092129471739	1.3191710786940978	0.7246226184859813	1.9322906905772121	0.29314380260099066
-0.962279978097567	1.9672424393266545	0.7871104980961854	0.05174224455986666	-0.22059639212259785	1.2243806020050092	1.4493356679994833	0.878315778712667	0.47015588508381867	1.4913067202022228	0.33498498083244616	2.4091256354451844	0.7535146962179017	-0.09671867846847267	1.6943694447902318	1.4028285869800856	0.22426210082641648	1.3181075067563666	1.0586288706955385	0.8834832584908184	1.7023640994131772	1.0078038929078286	0.31745116033018744	0.15222720018141375	1.5687507395143934	0.6347248026672191	0.4271151593090372	0.23781143085070378	1.5998820971737067	0.48925993554787656	1.6493029482645571	0.48220536439491457	1.364264250207134	0.6033515896875545	0.689135632930356	2.4689445803054886	0.3887660362320297	2.0521831240135007	1.776825064780245	1.2266665204083702	0.7256309937110142	1.2968327307675682	1.3051978466300869	0.7949823770201967	0.665156078002257	1.9646278314469998	1.8230631899055263	0.3697282909962818	1.9774315264670799	0.7238271471400498
-1.3601299550450419	1.035318488246948	0.7613063605028033	-0.03193850383508945	-0.5217550264542313	0.553996677657425	1.3328108229343634	-0.029406197033674652	0.11770630460380704	1.882091559483359	0.4211638105174561	2.1664702954181556	0.16765414988617097	0.01899805636153368	0.7282828228748996	1.0100861697509183	-0.4804474526329013	1.652340498932105	1.4270783250674248	1.1583061618985666	1.6267326338134185	0.9084090215450835	0.26322386607247344	-0.5074011824502762	1.2516290470239906	0.21002293482499065	-0.7312907337547851	-0.16641877423127363	0.1904724940033683	-0.007573767508193407	1.3070643852715587	0.6506687241961236	0.4686380931546351	0.5015184984763515	0.8036920342528907	1.640445596395589	0.12983706376931461	1.951839415179309	0.9389868094869639	0.7113657259739038	1.195565950850021	1.096013205469369	0.3597208659406327	0.3098094239908581	0.5386930288246791	0.8636615903245036	0.8738512414600116	-0.08414049789338131	0.6847581636130481	0.4672253310301746
-0.6172492032657663	-0.5673274451197441	0.884539944289539	-0.45111524924883656	-0.3909571365653517	-0.09190041435718278	0.8399132326366906	-0.9293816327247748	0.27574099626606957	1.2738720692874468	0.7178931455252214	0.9119861827951445	-0.008255223459242416	-0.2558631984155398	-0.8752007347331209	0.7115566075889065	-1.4147135454554156	1.6317609496853527	1.3755549851426705	0.8093661819215612	0.6301677850256325	0.6569395383706963	0.5236622865430304	-1.3910163742753805	0.5168587271878651	0.08209957175794186	-1.119130793617559	0.10997822975750907	-0.5289587846642989	-0.06124566580720073	0.543498513619052	0.8391739469776557	-0.4679580150226123	-0.0741915189709414	0.34097534848057987	0.374318808666136	0.3093728295367748	1.5370613171894727	0.23520660760729614	0.49990993172912385	1.4649360190846568	0.6377213709589831	-0.3853641272811673	-0.02539624219461081	0.19467758884109923	-0.2831672045564979	-0.5257585566228463	-0.17321190655257404	-0.8462697512941879	-0.174758100929619
0.8367325784455846	-1.2817208785415022	1.276762888062842	-0.669759944137047	0.2463221300699238	0.20752347531227522	0.5204672239961974	-1.0232294321151127	0.9474458295242225	0.5971814057833774	0.8697208807211824	-0.14113756326203322	0.6365557099191947	-0.5874762144073419	-1.6121814815517914	0.7270476783967945	-1.7322716787703034	1.6046026056454137	0.9097058791031919	0.30778674286349383	-0.3043539271029653	0.3565171510886443	1.3647587251828146	-1.697029524925835	0.09920832765934304	0.6915103658241749	-0.46304131264805326	0.9333474627960278	-0.06090723946247324	0.13983131435353974	0.2684219180051315	0.6517505287782243	-0.760755310051059	-0.317521242233343	-0.17352137954671112	-0.011012049460614525	0.8194429287751347	1.6101904718740823	0.3341987309950771	0.8123501947067914	1.423791961103533	0.3671467417120984	-0.3972480650776134	0.1488847763335386	0.13068218876934404	-0.6104867714957315	-1.1687018043159785	0.1545774808965908	-1.1706859978876327	-0.7477266961229488
1.775908907675299	-0.6245424674921185	1.49051382433128	-0.4989276523059261	0.9895077537598869	1.249386182746661	0.4416136409064018	-0.3963567485878114	1.4730283068271857	0.41018786910536814	0.6731961107463984	-0.2392426498275285	1.5261767480427653	-0.25000815460395015	-0.9109691947177517	0.6732643131125595	-1.315848262975229	1.5876900761714954	0.15627574347590928	0.034080268018363974	-0.35013956648771305	-0.047801951822990796	2.315591095361943	-1.2087604463522537	0.23599588879115385	1.6612493870182228	0.4654763019096444	1.6330770632163902	0.7156626959789577	0.12618969106323363	0.5948871090671978	-0.026646610913282482	-0.47836588559814036	0.17970655648924697	-0.5395560650080917	0.4622264481513248	1.061055575391062	2.0250283970862064	0.911880538263419	1.076265321950322	0.998707557799054	0.21759399659614026	-0.051206064091704986	0.5493861070080547	0.4165684670454474	-0.09148457169404638	-0.8938490644809699	0.5285644091604487	-0.24663433168624402	-1.1975093878028236
1.321486102868594	0.15472064603571611	0.8267907362621103	-0.15947634840800373	1.1815489706407984	1.7955548051323331	0.2880759010690554	0.07612504192034736	1.1952760417129042	0.3375707558401957	0.27006944676562544	0.10052628878702727	1.4717576166996535	0.9863485192224083	0.09091226768015867	-0.10088001261838517	-0.9212721642897728	1.1588359438540674	-0.843812926791553	-0.1262270043199925	0.20722718377776933	-0.5394731255062439	2.34255271915657	-0.554412821147004	0.3238140918717518	2.0804190466324446	0.7297372749593809	1.5391478199418203	0.48080508799320465	-0.38738960782792986	0.7422804178202888	-0.8573864131096568	-0.31671556418545477	0.8875012515960546	-1.0624542190937392	0.5436204959817914	0.6067241362839741	1.8361711730154548	0.8358347223633753	0.4540607037925757	0.02802898995188841	-0.17177064443034482	-0.2633958605483576	0.48630202858268423	0.4316158064245947	0.426867300249747	-0.5328861353115324	0.5357796679464297	0.45677251852748046	-1.7542234383385387
-0.11879193939452568	-0.4461515763924239	-0.6904042885086694	0.050467207885481494	0.5379320832423132	0.9100197557351651	-0.1521465625203545	-0.2529171767437388	0.16757961295715673	-0.21587779702643062	-0.06597811355827893	-0.13763814960314938	-0.06567996493989968	2.4177133802079456	-0.14376779480687293	-1.584630382018199	-1.199279997447959	0.05745091537067776	-1.9357136384759848	-0.4945955668848087	0.3379887140474571	-0.9075582498419932	0.8994847081948276	-0.4961640043388402	-0.3730502427485011	1.3754338567896867	0.1535589626402587	0.5752503069373074	-0.9617737876068132	-1.2615554532828408	0.025362782842710003	-1.3912865105627836	-0.799849778420572	0.9209855828335888	-1.9425065789783593	-0.6082773433211645	-0.2836664573991891	0.5139571655248218	-0.4962286211925205	-1.0934824944563302	-1.4084762637016908	-0.8424117105884048	-1.3226222794993676	-0.3459883277902915	-0.42740937846378574	0.1582298683247102	-0.7794327236164318	0.0865231705054362	-0.26691133791017685	-2.4047098963027698
-1.2302101651977053	-2.2964991659346623	-1.972843142248872	0.022043597565623938	-0.5276672283255174	-0.9120696282947047	-0.75679139901609	-1.1105819206393064	-0.8466500902060534	-1.1101139204141475	-0.2541851239253475	-1.0956415512804014	-2.1874720021519005	3.023124808699493	-1.6245622915703586	-2.7624778694100347	-1.816423682470949	-1.2803160534687188	-2.6184981168050814	-1.05491351406614	-0.48638337962733774	-0.9619450168724317	-1.2832701852724309	-1.0358287950773513	-1.7432540822351186	-0.11839603127168047	-0.6910239272640867	-0.6711456589301761	-2.33451311395147	-2.041942681309129	-1.250555897804949	-1.4998567501688185	-1.6695167961001431	0.05167242669049525	-2.733712562066849	-2.276279780516368	-0.9529190925818041	-1.2867879746585336	-2.191101836994356	-2.494352554046146	-2.6783531150090525	-1.35627183804454	-2.3473033669270618	-1.3977466728332162	-1.8811611294024106	-0.7686202112497618	-1.3776746989276907	-0.5418363325518134	-1.852279293202188	-2.713694326894215
-1.1640593830303188	-3.6430517048019806	-1.8910506291193472	-0.16956373226059673	-1.3077753891020745	-2.1310749742351662	-1.2758533500078604	-1.7143848461838052	-1.1022819777136679	-1.5589903400324474	-0.4422293159542721	-1.7860570377353138	-3.2461672131605357	2.4428468579078975	-2.6880144986117553	-2.5133927161904306	-1.7980616680810653	-1.9966728625065555	-2.325499857145583	-1.3906652463383387	-1.642669624020223	-0.8068807309459974	-2.6956226693097016	-1.360636214173889	-2.749554818162864	-1.431850028971085	-1.2265641986922244	-1.4816696073689393	-2.2541774840339635	-2.258053828514564	-2.0648871901769623	-1.3858058030954286	-2.1179503339934382	-1.0321325293265273	-2.6720798797660446	-2.9260684558389385	-1.0961647827539724	-2.363392104252141	-2.6078687901620485	-2.5492456911602557	-2.964675325818568	-1.3181626629066645	-2.169708655020463	-1.7246321294146825	-2.8624741030729064	-1.5184806382442737	-1.5012062879399737	-0.9545852640114284	-2.602911146370708	-2.2486908456808132
-0.3921409601775101	-3.0531816925085353	-0.6178341273849033	-0.38381545997677036	-1.492677363443862	-1.7163790810870008	-1.5845993428347407	-1.6771388310458597	-0.5941339042935516	-1.135601357942907	-0.7463520475137996	-1.2871851714038405	-2.4075035384805226	1.1917579333086024	-1.9492455276199747	-0.8648489890769469	-0.7148636165315984	-1.6643675421816229	-1.0514864246358921	-1.1787889254955173	-2.040036955060905	-0.7574415983828435	-2.430912021562252	-0.7326830960462164	-2.4308638058844583	-1.7838782467592047	-1.3689177342428562	-1.621136239913034	-0.772281943555251	-1.719056641762726	-1.8125516647364175	-1.2259459785592688	-1.6149942945376297	-1.4654594022112335	-1.5503372126265709	-1.9370024476091354	-1.0435362941150275	-2.229397228632867	-1.1683824323042782	-1.2025752235871818	-2.095841092562195	-0.9007545941384584	-0.7003460565642157	-0.9684273608953713	-2.566934712696999	-1.5432608740298939	-0.759374221853787	-0.9402619808463172	-1.7140372003257676	-1.0833653250042972
-0.07011208164202834	-1.0006165014364374	0.40860708000858403	-0.4751597088781656	-1.347675566114451	-0.20318236005507587	-1.6460049888739365	-1.2771432664781492	-0.038939988763197465	-0.3481404551523536	-1.051566420435297	0.0709985913760565	-0.4546523271814112	-0.03464781786855838	-0.031017184546663943	0.8915390633687569	0.7208373227640478	-0.7608054614089848	0.45863808855646176	-0.5917652281996583	-1.3046324316167017	-0.943304996848004	-0.9959245904002227	0.63657609600763	-0.9200393484240906	-1.1783509875850524	-1.3071666811520153	-1.4325448227134767	0.7108492290526806	-0.6679237836329438	-0.949300514955396	-0.9524547054135645	-0.450539699680453	-1.0436487458050865	-0.06919819001744269	-0.25438254624159123	-1.2418430566406695	-1.4901211779162582	0.8474091159157282	0.3675681266619073	-0.83767207540748	-0.6732938170868646	0.8651680848837798	0.19847871331752048	-1.2751817918594748	-1.154737813117672	0.35544866496493216	-0.599122792940846	-0.1888330728800608	0.2182038098729172
-0.647888044281872	0.7301717453130541	0.05656669215425846	-0.3264485880878482	-1.2123782102871277	0.8863072681965463	-1.3526047122425882	-0.8902750294839439	-0.13438900062722364	-0.006880731579538388	-1.1142531176848685	0.9908459263780549	1.0130155240457264	-0.9987043115847445	1.0890431666225537	1.468536341370935	1.3915324936729148	-0.21475747662957662	1.3262347770323015	-0.10269935270451755	-0.10249441998131972	-1.0957745167651267	0.2968689428550617	1.7022220658266853	0.6370933255316715	-0.2918331182420418	-1.0593331613116617	-1.3551850905381388	1.0327757693380235	0.32886027339738166	-0.3962506784863425	-0.4449310644490499	0.5679415055719279	-0.2583428066497158	0.808773759486596	0.7399704956315868	-1.6128397258908775	-0.9675778237656111	1.5623888903680008	0.9874325836069907	-0.15231749263058145	-0.925346346246149	1.3026752059404134	0.6991435909653758	-0.009494535737189155	-1.0211217558083892	1.003758603675798	-0.2283662681154312	0.443744780516286	1.0911961762653744
-1.3421793909675779	1.0090306423072941	-1.184510249738536	0.07129052192399493	-1.0066477320582943	0.6113685444682845	-0.6116750763257467	-0.4665339248209575	-0.844926842964224	-0.20578090984933345	-0.8194117510443215	0.6448092948422057	1.1027996352677538	-1.747368786280913	0.3831558741539429	0.8275325285449431	0.990396746152613	-0.5095040679381097	1.3189835908576006	0.039088531901361155	0.6731988082544796	-0.8337597301427829	0.6216580338287359	1.604330970318991	1.1689019599097619	0.1592031059868562	-0.4709166095899757	-1.4132979991915304	0.45251217065806004	0.7639773165075551	-0.4479712671438132	0.16962906135383266	0.9077431068754543	0.3308616170468964	0.778075145714476	0.6941595597776115	-1.6133045504872705	-0.7575432389178456	0.45872867616266855	0.6339426195489744	-0.20857896573369578	-1.3266091825966704	0.6183488774653217	0.124170108141492	0.5313002273564078	-1.2689475996970905	0.8375866103252875	-0.06576179604342489	-0.043061717370119594	1.377371926120571
-1.0730844857317587	0.3534280688840757	-1.7643902482808065	0.5687560004866472	-0.40387757737300667	-0.5187476856662706	0.3601090129719986	0.23086093386592973	-1.436727925674581	-0.26975090629164566	-0.28975065818289364	-0.4274345195955767	0.28005489117631954	-2.060759197754356	-1.0597188935988684	-0.0006253412846364531	0.2982707057073805	-1.2781617727740637	0.8895014148559708	0.011081202635441037	0.8011413650523113	-0.1466861887183617	0.2128469405764866	0.5241650547978823	0.6065471478939116	-0.02346788487513671	0.4013803450653451	-1.2430727355810784	0.07835325881724681	0.5829234561836018	-0.5147425018311333	0.5526516276825397	0.7347814178611553	0.5534199679631153	0.3518632451574457	0.3651770470223493	-0.9287308019430194	-0.3869185921331842	-1.1904804108841898	0.189828889426932	-0.3234239820797855	-1.342879291403075	-0.1490366703005106	-0.8779912082840375	0.5124443863825899	-1.329216657449912	0.2564342632184817	-0.10535103526777889	-0.4733937731316522	1.279939593352329
0.2422777946503814	-0.028006524864372363	-0.8940057686198104	0.9571381657132098	0.5508977008661977	-1.2332058844745037	0.9812553306271316	1.0256143773786046	-1.2243370191273184	0.24653980818917764	0.23354674100960565	-0.9875027658169244	-0.37870528296114564	-1.4857264070035274	-1.4074653621172202	-0.21022578443896678	0.2348746369699748	-1.7399554103624246	0.473439414495783	0.10205310875785094	0.695840654047563	0.5066309546878791	-0.2239712043164185	-0.5071589925526491	-0.2549640932153569	-0.47576431822405646	1.1386998858888708	-0.621146012335259	0.36910963577523836	0.20335147791043925	0.017778867171575626	0.5070753493285959	0.5681801700343714	0.5024574428209421	0.17568835230781696	0.414674552680733	0.06627458085294807	0.25536746996290943	-1.844012131559459	0.20549265037091835	0.09049409776733233	-0.8824903332385443	-0.25340190392350437	-1.2893677676697488	0.46996811015069356	-0.6987718244492722	-0.06874331308618167	-0.15132342240159943	0.07842036403860456	1.0423711532517366
1.5344759285039742	0.2772609610048435	0.5447551689186662	1.1536392325783331	1.2211074128639983	-0.8880131995431384	0.74100679762712	1.2998186970571382	-0.2703376396251667	0.8390712499180532	0.560838577179793	-0.4991259777676358	-0.3307332911530092	-0.04789157825630929	-0.2680232362415728	-0.0290043182467739	0.8358628141177228	-1.4474820822223273	-0.0161753514407974	0.3282954203578149	0.65790332017605	0.6385389244947651	-0.3745788463907749	-0.6123656871658757	-0.6628610424174175	-0.6883815626234653	1.3203073398019507	0.125130364757326	0.6246419468220972	0.08819816281570525	0.9137333623475258	0.19937645114976232	0.6438643987858753	0.2405689851135512	0.3804210574037113	0.5791181851185568	0.6575274500383238	0.5521367477160264	-1.3162071839260834	0.25168742623127	0.7519032509762154	-0.37969555268209476	-0.024967050418651247	-0.7353291149315511	0.5557864051221614	0.3618921909141432	0.17198228057222767	-0.05382566207130472	1.064840321301951	0.753072723649963
1.7097204754174802	0.7066809248835576	1.0814687200946647	1.2609740988576261	0.9440925208413109	-0.03231845851298593	-0.24560567980349876	0.6921152175660644	0.6677053346740223	0.6309110188807789	0.6133507095819615	0.3722227283874152	0.12886586064458735	1.3497680470825137	0.9967081321712172	-0.15010763576949793	1.3330439213881284	-0.6092430234096733	-0.8435752585366747	0.4510965936143305	0.48023413946158394	0.24328860443854777	-0.4478874365772709	0.17013242403661294	-0.5370432236212646	-0.4609188106559186	0.9559826983051938	0.34789112017799106	0.04728510582266973	0.2988802141176217	1.3040903273699214	-0.029464574146810404	0.7459967013034232	-0.16706648812200398	0.6817102256579165	0.22868735903642168	0.5346488888319206	-0.07892755351042963	-0.6517137951122549	-0.35443594345833673	0.8757516786837878	-0.24837581724962077	-0.21184883865307252	0.22768582904950196	0.4915076802322284	1.0687922221604391	0.7229089313135748	0.12984394484964545	1.2228319182952299	0.4156720561256215
0.7533198332120007	0.8008503728545736	0.38731995386592905	1.4121849821583532	-0.2194845891904987	0.337318822384738	-1.1954947950587835	-0.35602163449432095	0.877067923977601	-0.4304165830185931	0.3955752119656742	0.6482730886415733	0.48539741564339295	1.593971189676541	1.095929511048269	-0.6613098053038932	1.1544312316367	0.1993760252903072	-1.7659483293169602	0.31034083094079873	-0.09597380357471187	-0.17590456757011985	-0.6414344513955055	1.0769338804127906	-0.26676870444876805	-0.006430341321136616	0.44671679963474314	-0.23842946714216137	-1.0655157154994175	0.5189062968882132	0.7288836862965647	-0.02345797099399512	0.6379943748661236	-0.4539946014393822	0.9171694939795335	-0.5634369212833694	0.05803118259206871	-1.2653884285213663	-0.6184298887238772	-1.4410520168602212	0.193014242085468	-0.41372040666989873	-0.8382437638365812	0.7604169953388688	0.15387893581537596	0.9843506690383597	1.0629232076218953	0.2312068091764512	0.2705727339500934	0.09578611953939258
-0.37791544215244144	0.8849738868430242	-0.44221052161636965	1.5725798657283805	-1.4403717805231573	-0.12667576031764377	-1.2750347492858083	-0.9710292996220715	0.3571934341084417	-1.3155488940298081	-0.02491850230225066	0.17099447648805013	0.5967109668718364	0.4849708786675345	0.3703952724253465	-0.9056054074446317	0.5932201102293015	0.5414118321084699	-2.0318981887927023	0.02298454639238075	-0.7709743566083139	-0.0851851294699157	-0.7954852014723017	1.426463004723406	-0.11692404000419845	0.318269691345825	0.14877816420226697	-1.1624880086814462	-1.5750264281083928	0.49775665391054896	-0.2894079376299121	0.08213170744425306	0.46977658072013356	-0.2919304431849692	1.2146919779315193	-0.9624131590364545	-0.21165424510450215	-1.868526284157764	-0.8099064620058043	-1.9799446657541158	-0.6827795164387983	-0.48108917452238587	-1.10713689150627	0.5541298599153663	-0.1272997957755088	0.4582046904049141	0.873190286865212	0.19813290291508265	-0.6859683049355126	-0.06416264196945574
-0.8221855417848395	1.4224602442183507	-0.31986205126198547	1.5298870751921467	-1.8767600044335973	-0.8796568465106605	-0.3174654088906616	-0.7518128099733618	-0.24564395615829437	-1.0339948345486594	-0.5232107258879573	-0.3418224409657138	0.5907211121176235	-1.0113867123303217	0.14077929979707438	-0.40956628567046754	0.37289194377648976	0.39210656935451593	-1.2101957310498725	-0.16267080614829468	-0.852370956951175	0.5928176245279999	-0.6697753332219556	1.145609921257056	-0.0026382249418016655	0.345999272916738	0.09571460116395356	-1.5791565205204041	-0.8957855327185537	0.3461341528097223	-0.8382207481541711	0.07633695840864715	0.5906237041361184	0.2557960687309386	1.6048300129659379	-0.44583825105878727	-0.11232423337693995	-1.1852827909724104	-0.40764940630251495	-1.2673202318578443	-0.9925747674183556	-0.2679565047508904	-0.46617811306550244	-0.0161381099101973	-0.010650556245550561	0.16075208473650768	0.2946822388649594	0.1545253352169707	-0.5577472564878984	0.03734326221666622
-0.583467928858777	2.045438630599261	0.5099079573370571	1.0875506681411231	-1.4137040128986593	-1.209257135939054	1.0436743878898371	-0.13052956667424465	-0.32527554896005956	0.18243700621060088	-0.9557501883488259	-0.26732198392650014	0.4365938183845156	-1.7635165836264062	0.8216072459594538	0.3985128028988956	0.7040910732028707	0.06405776178111944	0.15703383242174176	-0.1218335007632078	-0.0962728542568922	1.4339002156818752	-0.35774975707296564	0.5854579118341804	0.21846229588482055	0.17937640288420015	0.1495649389641538	-1.088064662200365	0.24554348645020746	0.3042120778925519	-0.6226218005505854	-0.1029830997266849	0.9942391573735281	0.6149963205978856	1.7262628421048756	0.4183036805459156	0.06846968210375054	0.23259619730080233	0.5371130895164573	0.16674325458947414	-0.7026526574841268	0.0013233114770070443	0.5782868259503765	-0.4083729001914829	0.3104822748749933	0.3409909589883169	-0.19989184626118214	0.20407078203711865	0.3369831193695753	0.3473012522484223
-0.26496415293697934	1.7594223234063082	0.8549952602427424	0.2602304038190565	-0.6204464644042197	-0.9878845918346078	1.9202572532817122	0.2184725380473164	0.1071131586236925	1.09535168816492	-1.2183927363234504	0.16866283907470006	-0.07077720856791458	-1.6046872518215667	1.347511860741459	0.65801709877272	1.0048991738770037	-0.07096893296859715	0.9781780353041232	0.07717746484674638	0.8377038491647432	1.8824669990128258	-0.2065004676237375	0.02719284903342592	0.4433330050662907	-0.0012855612299255523	0.2513020332918355	-0.13428161785380996	0.653552367227394	0.310834424184017	-0.16861859107896307	-0.37249020918886816	1.1536516217881299	0.27191868238183003	1.1668122060966755	0.5693863453442676	0.03195721128512618	1.1339700326649105	1.0510626185262832	1.0756390037127423	-0.4042236043974942	0.043887019005211726	0.9938749243620364	-0.43160246555431425	0.2823074387445481	0.6824007677859195	-0.22763004636651155	0.24120987743099037	0.6828251551805672	0.6521301695988431
-0.2713729147130699	0.22005952128102466	0.0972021992809097	-0.7017790986743438	-0.07412996701544544	-0.6470994986705415	1.8505899263850503	0.15608612624935805	0.5178654016419535	0.8458818992384277	-1.2669553414388985	0.231759892755015	-0.8747593523901745	-1.3039524039586987	0.6622263595185642	0.13784247652883222	0.6006987360937126	0.1298492928359675	0.7120850100404432	0.2785774454602896	0.9941702421660787	1.657202556802037	-0.35380176891160126	-0.5014458350499418	0.42599581813446946	-0.14541298203618425	0.3757236224262972	0.4552627826245775	0.05276906291009265	0.008430694778831713	-0.06292305682607266	-0.6231047226030513	0.5609726282302256	-0.5579135318727756	0.0712956020656933	-0.278736074268829	-0.21669463813568612	0.8718720407390841	0.4885071402439761	0.8429227471935737	-0.4387057980434065	-0.10169901892017907	0.45961248073486016	-0.26089281121447805	-0.27218140071082697	0.8003861068161324	0.1221274885990812	0.05121285006149863	-0.15887229924358393	0.6949479860033088
-0.4523839615980776	-1.5528154636209572	-1.069304979089444	-1.44616642746194	0.14633273576104538	-0.5595815263679811	1.0357957558227449	0.09952938040157906	0.4478781455235989	-0.14198295108186382	-1.106554434026052	-0.3727243466719616	-1.4573052523112004	-1.4892258294393266	-0.7408794003519585	-0.47310801277304715	-0.4588739332548899	0.45993844935563344	-0.12135509045199355	0.33333048573597923	0.16669268238459642	0.8849781866023788	-0.5378538148412445	-1.0048746516604592	0.10378432186412499	-0.3310432180030728	0.3292736790953381	0.32535681972762265	-0.685789702855641	-0.7348977748006538	-0.2624515611660572	-0.7489958695089557	-0.6147260105377504	-1.0599586064448496	-0.8206173515865675	-1.289373720715626	-0.506240676799379	-0.01928285925468555	-0.5606310804889238	0.05947327629490495	-0.4516377610067552	-0.1678246581074144	-0.24091237617473268	-0.10349988075084426	-0.8301978118579517	0.6658819856647555	0.3250883426305322	-0.3950505196840491	-1.3368156883636635	0.3657291916307451
-0.45446583442807803	-2.0640433063716506	-1.521080364227162	-1.6927117880432303	0.3185031343350876	-0.6275390670903669	0.05508456567738551	0.3536961991312302	-0.044787126716393386	-0.775588087287397	-0.8040761380142025	-1.1117802319444643	-1.290757549097792	-1.871469287819427	-1.322164206993232	-0.40468068103266663	-1.413486123019765	0.5412842580582862	-0.5948939232483835	0.14552256318961482	-0.8463012465468792	-0.04678287266691168	-0.44167460470566916	-1.3135746081577628	-0.30595833374434966	-0.6064460338683172	-0.1512718418329514	-0.07237654627549653	-0.684231364109595	-1.4470588767375923	-0.31617829660252106	-0.6229922107096801	-1.56387833760556	-0.7316331929103905	-0.8831576059007108	-1.4967323117486486	-0.76937535092899	-0.5384607669134374	-0.8953146544250042	-0.28838860197791366	0.03592962186089666	-0.046347840456127845	-0.1555138715110891	0.01361125064994221	-0.7497796747952288	0.4788756507763086	-0.059971035180264934	-0.8328755562495371	-1.5412205374290544	-0.15688716926199364
-0.19694300248129049	-0.8925081027493931	-1.0162258700797964	-1.3672592533593135	0.6101704682341105	-0.4972558712319403	-0.5729004342368643	0.6789722618654961	-0.5102535236706492	-0.5974868532116843	-0.5016575171731882	-1.231863314485974	-0.45572500929052695	-1.6757929437671908	-0.43815457538214325	0.2968826174352037	-1.56411669992441	0.21958741546975943	-0.37821359660506987	-0.2263621643626213	-1.1120470563182132	-0.7452153439155116	-0.0937854851000026	-1.1989880949867895	-0.5397710902908698	-0.9020214670284403	-0.9652535640175041	-0.022550381071763704	-0.07922699068374552	-1.4093174747530164	-0.08782697644239969	-0.1957270553614295	-1.59728271222892	-0.005906541206788752	-0.2644707706828072	-0.8798321328221421	-1.0072102009283919	-0.2979254880711712	-0.08386568647928724	0.045106952407564974	0.8470293360781164	0.10531048573684856	0.7314334259652797	0.158447396431778	-0.05938969955052995	0.30600408878356744	-0.8486792340085261	-0.9537600590225196	-0.5363115207461386	-0.46840415152611375
0.09977647819526905	0.8814445363218185	-0.3247753326799484	-0.6588251874645211	0.888592757389877	-0.048636686642125365	-0.6318870950578748	0.6395372844128383	-0.583207027200153	-0.1827581031895957	-0.3392615564548703	-0.6161799838756846	0.3582714270585359	-0.667888588185309	0.8072332361157035	0.8938547269325385	-0.9009775182332136	-0.19571732167295056	0.07139675532150473	-0.4684779508793069	-0.5700875504021387	-1.0134942695919216	0.2028819728234529	-0.6318360157404895	-0.524374510955412	-1.112482947107414	-1.4611464254686994	0.6244734465742943	0.30259199205596554	-0.45244114075344366	0.060469311705566874	0.3349563489966788	-0.800261421347223	0.2397269955289442	0.30641603716854127	-0.2200331237172209	-1.0433955898197533	0.24472151639567596	1.0928040087501834	0.45385548773722345	1.2665087175577874	0.19215961671412957	1.5337084652426125	0.33244566654465707	0.5475491367026852	0.03637807929432014	-1.2815595924016228	-0.7279912582633717	0.6843374547416873	-0.23803181224243797
0.23384372351874516	1.8175738211672416	-0.16550712590671487	0.048255193389788585	0.9318438821999901	0.4302720433358419	-0.20741923047568195	0.2127116222492547	-0.28961779808261906	-0.2610356658990923	-0.30854280707116355	0.09201799140837687	0.523505331630363	0.5157484144873932	0.9393577553922291	0.8470243237600987	0.020691525262057923	-0.191069752855047	0.22004141636534313	-0.1581220350216276	-0.022105063453518117	-0.9145854589354554	0.26804705547662533	0.1611717418223202	-0.3526531083505588	-1.2035633928404172	-0.9518065111866847	1.2453574220058898	0.06731912329281022	0.7292306256783337	-0.14321931466836352	0.5815852242916165	0.1319466367484684	-0.2475673542634455	0.35353183361604584	-0.04881763455205129	-0.5514452628089627	0.4892364738027156	1.5896001175712053	0.3670031831642838	0.948307207531635	0.4362548641055391	1.4942848735706036	0.45252560689804733	0.5192850155175838	-0.34324004575267897	-0.7535997132922974	-0.4148450471138853	1.1696994566773642	0.4748786077168701
0.20803136347823714	1.4761421800970533	-0.4023229197125826	0.3800420075623457	0.6662486370833438	0.5328789898189306	0.41436524227579613	-0.1794192635122423	0.056121005254909144	-0.7858898859700005	-0.23212316267845312	0.2010269674490175	0.053125010247634344	1.0857787983327634	-0.04305118476197428	0.31527184466177494	0.6487537605713312	0.3611503747836302	0.07551647677873602	0.7985801807450483	-0.14938009142309436	-0.6757048662346807	0.1969609424861719	0.8734710631110851	-0.12983120092568937	-1.1720744466795168	0.4797431430080617	1.0974860730920166	-0.3297267464787826	1.1905117043152746	-0.39679895507236573	0.33945948965422035	0.6312095449719205	-0.7718277771252597	0.13680919540963646	-0.10568881952343674	0.5150725983284844	0.36252609094008786	1.1897339755763192	-0.09473654636631842	0.39607231463197706	1.1010304445233987	0.715376475608733	0.4253502095596781	0.04997040122803515	-0.6371210239563648	0.4661951338759269	-0.2755811446977443	1.0147496652721237	1.2096234500678527
0.10719659332794634	0.560080097335497	-0.46472440989135577	0.2011967554761305	0.15195055360886384	0.13966470182358753	0.8680942575337335	-0.239850577884957	0.15663269859143936	-1.1133691062115134	0.024997047065750424	-0.29664328640153564	-0.5352004885476058	0.9254545682108097	-0.7255078751004436	-0.24598769560538625	0.7670733740083081	0.9425775492877861	-0.017678294949915532	1.8577055679923848	-0.7198480479443138	-0.4960585064928699	0.10597284392981847	1.2713948463944957	0.054982469370058615	-0.9251848837738389	1.8327290037956687	0.1403192373114121	-0.3372336581389615	0.6566078702042172	-0.19725409290879423	-0.1140776075832835	0.697647471178304	-0.5565474217053925	0.23041708006330885	0.06826811649003048	1.6099603176883086	0.22245853557353365	0.4886161022433908	-0.4601861278730232	0.3158102137254058	1.9801632886584393	-0.17341809973935282	0.17716178159092724	-0.2338386408924553	-0.6975370752879402	1.3436657381261217	-0.3627900099780965	0.9226101088151125	1.4674685766162552
-0.05921610542703847	-0.055705858440041535	-0.2806925463437578	-0.31726751025850203	-0.5226154626725094	-0.44424560751585745	0.8721683383560102	-0.1721116994509084	-0.07110002113538133	-0.9191686853343075	0.3405855191704562	-0.7362652535683097	-0.8136557648695879	0.5533210575183622	-0.13377792277377365	-0.6852667695488145	0.41046456263763076	0.8863999301904956	0.024524294778846437	2.1454122301185605	-0.8761802602711037	-0.408300397868254	-0.07482469347602068	1.2052641521181295	0.06636977728573729	-0.3120825295128437	2.0443797559348234	-0.854255387495928	-0.11265199020523765	-0.24143774531925238	0.3941469562340553	-0.23685792823426613	0.6277722770960433	0.259946634502273	0.7497164040645857	0.34712832708531655	1.9384282370164814	0.3024501422348273	0.03860474615306302	-0.6188881446105818	0.645547437461141	2.39175493706704	-0.7844391262311673	-0.3225890886198935	-0.03866848926111055	-0.6549707639343201	1.0320936565504817	-0.5916193147122104	1.1001102998192462	1.1246700543903654
-0.30148771768053406	-0.14547081561261624	-0.3790721406938762	-0.8388203646176163	-1.184279954517996	-0.6944270638851749	0.4091153371237388	-0.347150298937457	-0.4808888772831694	-0.5455749738346156	0.4611820306268629	-0.46384478657666833	-0.7602478239076262	0.40922387694612206	1.0317211293313822	-1.1125109349580737	-0.26616895013650915	0.18581883576066485	-0.05785983496613835	1.2592911616918583	-0.11823140448225831	-0.3155642058087272	-0.3965758889171416	0.6453123091726493	-0.18668090143902208	0.6355395275816912	1.0353770132329922	-1.027293429345033	-0.24156721333456838	-0.6397018634488503	0.6996637711478273	0.18635607756692274	0.518054310332747	0.7837039698524783	1.1778627048949322	0.2123635280246668	1.233241524090234	0.4707499268424969	-0.12747802763914443	-0.8467937460583762	0.5735754332347789	1.8703613400610963	-1.15391666723213	-0.9398572658219304	0.3602613125845385	-0.7195400044996942	-0.2533586620052208	-0.8688072917510513	1.0291366693922677	0.4913148153895175
-0.5028203492064163	-0.033562954628726854	-1.0044730584557284	-1.0552619231727933	-1.4666399771835708	-0.23606121701258667	-0.2141736697473624	-0.7292758851876161	-0.7627452221289792	-0.33474467733249236	0.4098697583371826	0.5395607116649439	-0.5325764275729727	0.4396140549470037	1.3526162080103332	-1.3977867929469352	-0.9253988053800744	-0.3475221193550567	-0.3379261857987404	-0.2235781481177108	1.1541242842636554	-0.1502637249351527	-0.5861385167135035	-0.16121096542401778	-0.511841721864486	1.5326712429018714	-0.19753836914370373	-0.24278257316149926	-0.7611029090352833	-0.24985536606630715	0.3004912866961554	0.7594385419596885	0.23222917335462262	0.5240973506511528	0.9705409591029065	-0.32675807344144536	0.11089021742006479	0.5127731346115183	-0.14189923870344348	-1.1481318791475434	-0.37274136600687374	0.8142582306226523	-1.2871284775515255	-1.2750326860042525	0.6167411282911668	-0.7885046098438909	-1.3655130793161045	-1.016931220607264	0.3437962673708438	-0.01981238671230925
-0.4426490209823924	-0.025910465448328278	-1.478717865931436	-0.7751642328961356	-0.9751923838261042	0.8601024158872104	-0.5405341917596	-0.8633842606917413	-0.5639877547091201	0.03872029176376011	0.6348409819352812	1.6691999451126587	-0.14902276047808555	0.42711028161362014	0.5413765816588909	-1.0896135185963494	-1.057483699480121	0.0819088626257434	-0.384096737582048	-1.1645663141992961	2.0770663869840953	0.040254891552118664	-0.20544871804033626	-0.6611029044957919	-0.41461209321726994	1.850757773319699	-0.5901640610298309	0.8384386713788741	-0.8788199267291072	0.5300892897171552	-0.2542270097449066	0.9058412678981992	-0.19256180822051244	0.08554233689139215	0.1747218230987336	-0.4389908175335619	-0.47682058297896984	0.4420837936016276	0.10132190447782165	-0.9546947831990297	-1.5144356257988785	0.23535159762069202	-0.9202486474502715	-0.8540851761461554	0.776217307777584	-0.4596960738062702	-1.2731780855963475	-0.6617215967472133	-0.48142628423450606	-0.24477108361289007
0.007420676874859997	-0.1617636824164424	-0.7976291720197148	0.049444290234386984	0.29009540595309513	2.0565504324839075	-0.29198428152987327	-0.4545355660427534	0.2727424753231968	1.1731971185784298	1.533055224914619	2.2500430256323236	0.46335563638712995	0.469211247074698	-0.23760687713462864	-0.011905208813085816	-0.35104710237542075	1.269913855045586	0.27088439266164593	-0.8928361591528844	2.1525111026987953	0.1876491888946539	0.7818827372297467	-0.3650082595432303	0.4686866231374866	1.410156791468623	-0.0430646805965456	1.456009016834989	0.10408036894883967	1.17135917627943	0.05525655762297347	0.5634917815237107	-0.36461440630087516	0.44625317014218047	-0.6575049697185048	0.598101763537602	-0.16115752662782049	0.42393899192742796	0.6815986716693552	0.22060846939213638	-1.5951127962595437	0.7403929018844958	0.053597318167552026	0.40410818616606375	1.073504998481773	0.4462393724270166	0.013499864910382528	0.5278163791896319	-0.6282422121053607	-0.29811055119021324
0.7529202551396136	-0.3683951668557318	1.132249392448733	1.225565532804434	1.7389294063893013	2.6889258706191987	0.3960374991751959	0.24886617628592603	1.4530981398146896	2.8908146851492855	2.7862990871060394	2.0727619104830644	1.2025993531466797	0.8658147585506945	0.05839746531032498	1.257762174086979	0.8679789525007335	2.0593150885394285	1.4148391550197075	0.17835523728404873	1.565476085937951	0.34304302204267817	1.767623177593404	0.6223755684075819	1.8508037249919438	0.6468137094998468	0.6245397583840868	1.4632893370771074	1.780042603350364	1.5041272887381492	1.4615347456467869	0.3040668132768508	0.05614125386506074	1.6530698687691028	-1.0761286658001725	2.3250098535641963	0.5516198157131652	0.5072297985955955	1.1777158503011032	1.9427061729302741	-0.1742497403203737	1.8287182697013222	1.12478557903952	1.9185338767878952	1.4294582470163333	1.4883139960359455	1.5349987308565867	2.3118165384242433	0.03027896012794449	-0.33818220992422937
1.5356479308160416	-0.5632413626709851	3.1178084497928364	2.2243902956668054	2.5821040114695037	2.4784746138211267	1.0432206621836846	0.7904153007305579	2.266342841455457	3.9756012862037404	3.3879025131558853	1.462212891920194	1.7681159424663284	1.5588350077067903	0.9947276357190599	1.8064252748468308	1.7538921732785375	1.5147051024150238	2.1824270082417927	0.98665583200047	0.8045788110466503	0.6430204416915138	2.022594432854428	1.5486005145342765	2.836978934898671	0.27389167975941403	0.6717512869591501	1.3273094459496124	2.869110481466574	1.6476382623167871	2.9048280097525385	0.6772430127636764	0.8419613472401855	2.569172060373345	-1.094017097168417	3.331356894745382	0.9142974904321576	0.584389876589826	0.9192557451064881	3.0131821926187277	1.7763746716924782	2.3339869796028823	1.482779892011537	2.8049734546393563	1.440022640679445	1.9089582450124156	2.313894673450814	3.722608551435559	0.7394470428356967	-0.39230334150011137
2.057658109375681	-0.576721735586773	3.7260227760710554	2.367064262253978	2.4885766995687346	1.7634047290707888	1.1644126779628643	1.0800450033152216	2.070700642522375	3.2806598889778433	2.5682149447058302	0.8946736518234106	1.9384805916351138	1.9432377803342593	1.2846517363906147	1.3297109855946156	1.6928054923672862	-0.024484098574309988	1.9202904286154756	0.8429693400865996	0.16752503196467758	1.089971379928918	1.4445426814761577	1.6741655368427966	2.6520127380867478	0.5861790438880679	0.20118752693555675	1.468181746996459	2.5197850729749853	1.637563439397155	3.0071644797492336	1.5182747733537474	1.2874824905917002	2.078460963910259	-0.9526779740543795	2.6939229398384192	0.7385533664949281	0.5794904113021413	-0.12998449832243972	2.6293401515761983	2.7928476754056897	1.5841122517280521	0.8807956743991165	2.61911330488177	0.9172227610252758	1.3589464550789119	2.1318175209633736	3.7338770414576405	0.7712636721621082	-0.4053819574266597
2.0463680671828084	-0.24210552233250313	2.655907476172399	1.354882752600624	1.7956537680431268	1.1385175628900723	0.6232501058772355	1.3804298294451989	0.8847241117067283	1.0344086346538928	0.6896365817856855	0.551710738197384	1.733560638883936	1.421139349382063	0.5023061070690181	0.46835772135721193	0.9195621748267686	-1.2440005580691915	0.8881142143033943	-0.016067484032390143	-0.3303427041048944	1.4078845799238937	0.6082080220089632	1.0135380100307245	1.3590495348970906	1.1121905371392924	-0.14741781651897218	1.6879877652933195	1.1614730043432318	1.3028423663081254	1.4950284032511414	2.034241170402061	0.8988182426902299	0.3589083697740504	-0.7330088776944153	0.9803182817211644	0.44521672382940786	0.5029337977668006	-1.0552531379556407	1.2286494286801384	2.322644015912307	0.03784832671095159	-0.02319859425791388	1.703927683085993	0.19985885073749687	0.2087750258834776	1.442484041957283	2.236271878071671	0.24180127892600844	-0.3611832458202103
1.3364696793353472	0.2643626145578109	0.951068149562721	-0.29899735581808085	1.0367887929298085	0.7961964037332193	-0.275685291255407	1.7120353903236851	-0.5297211737754203	-1.2251977068925017	-0.9779285062916118	0.20806841251004776	1.2294302622363482	0.09391290201272678	-0.42066943322901007	0.08755633383997222	0.2355041041670179	-1.243417582275621	-0.05859070326948822	-0.8394073676781816	-0.7463247165296787	1.2132313790171199	0.02885667162346274	0.2848035344066748	-0.20534703610447358	1.0408782261749283	-0.10968422889745416	1.330175232259844	-0.06487864288445402	0.5183269649946806	-0.5323067456254384	1.5838505898516972	-0.09722547888811457	-1.2861868380197605	-0.36448351787256283	-0.37771457010634724	0.3878016658129487	0.2731422940599809	-0.9160225926249786	-0.006940740457439066	1.0814673012143656	-1.2611159524531053	-0.36626374012075646	0.7278651264836743	-0.2661687996943892	-0.8858861660981201	0.6951049871850667	0.23560074054107152	-0.18547441314091653	-0.2870523837267329
0.05179175937741712	0.3570204133343716	-0.11535009740852127	-1.5112719232263263	0.3687743867541709	0.30783455605926857	-1.0227368352828827	1.577845841204731	-1.2861299227506906	-2.1093074718005482	-1.4746940330972815	-0.4593399012249236	0.3741256763583195	-1.2408036549566905	-0.5355323761783726	0.3440366180192751	0.08422323969641206	-0.46695663330651155	-0.4081582719293079	-1.18287069897249	-1.0899971813627851	0.3989697195370503	-0.4161312471923548	0.05731987513159685	-1.214584126931246	0.059667417788234284	-0.1483259697430163	0.02668849829232783	-0.545762235688199	-0.5376880239148492	-1.7525240487746772	0.2846858156085674	-1.0143986493028299	-1.8277029029731218	0.057221802774942265	-0.6032455184526774	0.35755285848383833	-0.3284397583482883	0.06750224669146233	-0.41132001150547465	0.11751048819539316	-1.756507294018956	-0.031013230498340438	-0.05136236219875884	-0.5213089895832823	-1.5768067567732142	-0.09268334389604799	-1.075258136722709	-0.23051245417710278	-0.1867042125771262
-1.288213480795624	-0.3706279106705935	-0.2079169281749119	-1.5107588918494619	-0.3980195772084369	-0.7917355923648102	-1.2709480660470869	0.5656298782515523	-1.1302220898351893	-1.6138228487236173	-1.0205712085880791	-1.4311308053435832	-0.7872069478525623	-1.8107784892865408	-0.18636207244274125	0.6377814384580194	0.07701342040879397	-0.1122780251314195	-0.4047843240780876	-1.2316759675721496	-1.3707522141393222	-0.6572413223321586	-1.1210569959045107	0.08965597545512294	-1.4886473387703691	-1.2334445402443164	-0.8015781442750216	-1.7480570492243104	-0.6136559163744404	-1.4430906968529433	-1.835205082073953	-1.1531333775254051	-1.4050070898978735	-1.4772849771432774	0.20441998093291028	-0.2130444348037984	-0.07959222837400699	-1.3167368519006832	0.6209971328165003	-0.36864723659644166	-0.22281749235642495	-1.7866845800653608	0.301552793695687	-0.8937398076118678	-0.9742709133743349	-1.859987033853163	-1.0849044923862734	-1.4064318858728668	-0.28041589527779986	-0.06293743824108375
-2.010534295196478	-1.4575636531372786	0.056885477202078434	-0.5537648573809458	-1.2427459825630214	-2.2050144956035775	-1.0415620412292008	-0.8547750807290497	-0.5574111220215189	-0.8042561425153667	-0.5459080390300539	-2.206451947329445	-1.72868274876545	-1.5107202067074477	-0.4743979291382361	0.4377476289207752	-0.41807115458505273	-0.7027287174422311	-0.4950776141156094	-1.3746699714742345	-1.577388756283253	-1.3287301302987764	-1.9028018645104612	-0.3057521072203413	-1.3379467941285688	-1.7988307089811741	-1.8414288009695012	-2.9313300753259135	-0.7794163749896615	-1.8108077475586108	-1.4185608621385342	-2.055874377509287	-1.37235706706268	-1.1482456469734585	-0.09720678549658784	-0.1322585483144641	-0.8480493355894628	-2.159963361975728	-0.1109920650672034	-0.5613732988890575	-0.3214922298163057	-1.961477387051601	0.047599801679996265	-1.9193588916036652	-1.6477997564354414	-1.665412573609522	-2.1078522489559663	-1.390247063487821	-0.6873841715930665	-0.012809123016568235
-1.7974210113805158	-1.7763129533183513	0.06469268527475291	0.31358117423313386	-1.6455733550449938	-2.86597609254101	-0.6240502731812991	-1.4997717233472636	-0.1842919474721364	-0.4679298304255331	-0.4983874594738079	-2.1560739765233583	-1.6066533317734746	-0.8164291087202972	-1.587069909140287	-0.07935708212327992	-1.3256059271731935	-1.485711279329765	-0.6206143529458465	-1.6247538122576586	-1.5390686907667988	-1.2492934329053154	-1.8767153049724354	-1.2829984844002187	-0.9511153778480121	-1.0850038105785298	-2.3206924976589565	-2.7447742570580016	-0.9115274102515806	-1.4937195837382171	-1.104419524534246	-2.163452011091309	-1.2208461329023206	-1.199636272162044	-0.5271830896705453	-0.4924397288800505	-1.2202960008759072	-2.048006528791688	-1.4375603870740394	-0.9728863296768621	-0.5347178955220366	-2.328779938011328	-0.5577898261343488	-2.5752185173770554	-1.8509055519897204	-0.7427583365442947	-2.568640678075582	-1.5445893852045394	-1.1135174938235444	-0.19955866351993234
-0.9589793860951643	-0.6868656975453034	-0.0955047197905154	0.27560602428865416	-1.0677490393288422	-1.9502038973083908	-0.2946827954763685	-0.6778741899920021	-0.10575342588055224	-0.3838826190603107	-0.4291796839912764	-1.0980020077074861	-0.11080969411015586	-0.19135267587132238	-2.304761438144672	-0.33001626490821145	-1.7815815799851773	-1.3519463175252946	-0.32980767875531014	-1.566310014855367	-0.9629610775722739	-0.6248871110986166	-0.43857809261205105	-2.105515986781476	-0.18863309364138983	0.46877865659468	-1.5407110041955812	-1.3647963941705346	-0.46902362402148984	-0.6185907072385415	-0.8161146066030227	-1.5435139090345242	-1.0062465050989153	-1.062733248248926	-0.5183368859651829	-0.602504176686353	-0.5630993405678864	-0.7110699732569842	-1.7980172862326826	-0.9398271561990617	-0.734505881784562	-2.3237223813325034	-0.7925442474015018	-2.0648067280847724	-0.913388439459472	0.86628629326328	-1.9895693751174564	-1.5070954039079392	-0.8936802317922269	-0.6499689377547374
-0.11066241342144607	1.0859789297853764	0.04689054659505634	-0.49355834902267526	0.30100264722803644	0.10688211469592333	-0.11787842672860883	0.8955390046346561	0.026688721956180446	0.04729041921266848	0.15068648976010773	0.43607341159733604	1.8745327115607933	0.28942490572685314	-1.483489844049625	-0.10869866145649967	-1.1348889811491139	-0.1847218031266918	0.4453214298978746	-0.8438542658133229	0.19427672071598834	-0.039720914040369565	1.7385849067543317	-1.9403979903537232	0.9526612162918724	1.8224501068097136	0.13856900468056627	0.2493450139418829	0.5572070600074303	0.44948931079777205	-0.2110026532437025	-0.4354270629261996	-0.5924240581631522	-0.15243632248247677	0.0898423481428072	-0.023148006517125654	0.8529867772593008	1.091296023136143	-0.5594526294628357	-0.15686940345239309	-0.6454572047659476	-1.5146134266218723	-0.37818982391696215	-0.38416912474666814	0.8081176841411488	2.420132619388032	-0.6020167754424558	-0.5654584008404886	0.017053410395083894	-1.1224729981390766
0.4341660146641252	2.004412032721098	0.5199043549737196	-1.1197741925696432	1.48356946499061	1.7910690566609186	0.016524920447539254	1.676140635857954	0.3540148808997087	0.7926738874636574	0.8331357329742644	1.5400969705011267	2.769304811396707	0.7530272129420896	0.3585847669094616	0.15456557935005505	0.14406875613622167	0.9473230359417162	1.0339936925876572	0.3862081064146559	1.407927133815011	0.07060942146191122	3.0263280103529677	-0.8861877156485141	1.8964792880324768	2.212004712080396	1.5766260040170075	1.1934644148543834	1.311390701361798	1.1904844113955608	0.5821649155850808	0.7039596581196174	-0.0597428154683841	1.1744624573491906	0.7645692541739518	0.708421880227997	1.967495485127934	2.1134950990905264	1.1711007956219996	0.7134824034212307	-0.37573329939748196	-0.22405012294098012	0.17139965931334245	1.3008197822707435	1.9957160197101724	2.8815051796404734	0.683915666216226	1.1381173614744933	0.7967102226385478	-1.2827566031166775
0.8600229287728048	1.2601088983859057	0.6837732584580946	-1.0036386294900026	1.566361159672356	1.8619277793031743	0.20524782667877675	0.8741409161152296	0.4622065515092849	1.1466187780617032	0.6455837858815756	1.6154980698490595	1.7138482720634445	1.1334587805001275	1.4879656726381978	-0.05748782261883946	0.8307395424086964	0.9712892606468936	0.6774386782057159	1.5133576947599072	1.8553538208967144	-0.21788654765059734	2.3664557150972683	0.05245095157542846	1.819445528233406	1.6771673373944533	1.9209315750517153	1.311941972521489	0.9082433525123793	1.1621896391594064	0.9697117764284909	1.2327434669172186	0.19973872003217283	1.8747482736107914	0.7786693452251785	0.6562622013800664	1.9158077099992554	1.7633289922686683	1.715442342389394	0.6896836441027812	-0.3556244822615579	0.71344643357632	0.19227973679243632	1.5977023655026978	1.647874874812462	1.8809607911608937	0.9993605700117021	2.3178339584539063	0.6351756296558806	-1.0425187667694957
1.4008187508214416	-0.3759706665618298	-0.05387023554260988	-0.38425036661783324	0.5882343481863566	0.508273481533991	0.3995361364270572	-0.7083704951097197	-0.13687957728269068	0.6634388147091904	-0.6562849898408843	0.7909813560430866	-0.5253905279463321	1.101846919415084	0.9921996638798449	-0.7231135611928181	0.2775465994210494	-0.015037934721499559	-0.5421414270297664	1.9378827496330233	1.1736161155068676	-0.4598667319018246	0.3992561729632089	0.07687585596623911	0.5341867845301407	0.8177347996893535	1.3041545000947925	1.118595743525557	-0.5130998249738227	0.3320143760472146	0.6298963158653667	0.7536973978677683	-0.07152185970373802	1.3829317372233956	-0.0044146775135813264	-0.3582448440147667	0.825233524343937	0.6323847136480049	0.6347274229519996	-0.360367934532248	-0.7604973292888054	0.771030926500721	-0.3299871648733509	0.27803310493745853	0.16085409473215023	0.15482858344040837	0.26976247716294466	1.7485818357358118	-0.299720157795836	-0.6556698834089981
1.8269486627396103	-1.3771292698488893	-1.403277596517214	0.06811947490564176	-0.5216380080221181	-0.91841025496997	0.44027283803257894	-1.566496835090675	-1.2314640021466818	-0.2057118589663251	-2.015879841822517	-0.27888355659379666	-2.2213201139692598	0.41490107541439036	-0.1403566120440131	-1.32436165905562	-0.8233454050898511	-0.905435923929073	-1.6532900554200596	1.4784035176014472	-0.10204297222396641	-0.3354910944272555	-1.1063288606129016	-0.5295301200749643	-1.1113661254901372	0.1412448016087606	0.4913264992912094	1.1167156500199158	-1.811031941314333	-0.8026185976311215	-0.03262170609497033	-0.38248558776561464	-0.5703036091945054	0.24113306106116578	-0.9318922169487139	-1.46567004892999	-0.41325336320665945	-0.17433251313735992	-0.8808254585086719	-1.4666330622602943	-1.2027127842178884	0.20020811372803743	-0.7818717406924829	-1.4087529146340567	-1.0894514533695026	-1.1293530022151028	-0.733139398816816	-0.3082511044681995	-1.0066199014456276	-0.42548683231638046
1.5771241063527153	-1.0405926359165167	-2.263749388556581	0.04904272263581883	-0.8953789573081021	-1.2769813232817557	0.19685086770619953	-1.108220835723092	-1.855489658342145	-0.6249184715699856	-2.11926181091262	-0.994839377983444	-2.3127076241886106	-0.7061295223473735	-0.2950142653968109	-1.4223628750295643	-1.1824554854914615	-0.8320576425001679	-1.7558057601657664	0.4216039618342699	-1.0060686337517049	0.011274245221453262	-0.9799510647143839	-0.8213503204987986	-1.916976983270156	-0.2991964576212371	0.007983364181303946	1.274403836228358	-1.9739022897656737	-1.531613468556961	-0.3410865669229467	-1.2091570139589363	-0.64564400620325	-0.5496973495084034	-1.1816041984326568	-1.6794813084352476	-1.055452642031842	-0.15591981325091556	-1.3839444873091187	-1.5699520447735091	-1.1273261482289887	-0.325194907913305	-0.6748656811764953	-1.9208923570830772	-1.2215964108018444	-1.445647958316689	-1.108797978450774	-2.148120863835756	-0.7494274575782119	-0.3662644525365903
0.4534715172383459	-0.07274808157879058	-1.7377537208099245	-0.15287974376468416	-0.5147576435147021	-0.6206319153002448	-0.3167788198316356	-0.1606751028848775	-1.1981261052892098	-0.38297112698098285	-0.8947380390945756	-1.1974614012687823	-1.2945319322446165	-1.5818184111864442	0.7213064874264218	-1.0320563152827125	-0.3364720635668027	-0.03225379521820965	-0.9025466512470183	-0.7036356919635129	-1.0708769300355363	0.15223111016198015	0.29202639398092367	-0.3707134931032137	-1.4536461224763715	-0.6913469989290653	-0.22440158543626948	1.1795749748683886	-1.087356248996767	-1.460793286402436	-0.13253924370098538	-1.0095026923183579	0.019680983539708704	-0.6113630997541173	-0.532870184427527	-0.9281083159027547	-1.0509726322056427	0.25270894805328503	-0.6309609126733778	-0.6317547753781292	-0.4469178821220899	-0.42307543326329716	-0.16432897102928487	-0.8864208758997771	-0.6687844999062581	-1.1858664656912827	-0.6275597641794107	-2.219026540121275	0.18915530917896994	-0.23668450536357197
-0.9631590896604519	0.36303867335248347	-0.05786262276902873	-0.17112171225973075	-0.02380507961545541	0.16512208633793587	-0.9111661064989723	0.14132124240461474	0.45420931289306427	-0.11384413860987382	0.3855076181055488	-1.0527657999990698	-0.47905383233377685	-1.5227573622837653	1.4365947400663468	-0.4402291546310303	0.8815148632445482	0.5847442758442047	0.07634438993723554	-1.3879026070449656	-0.6689275238306718	-0.10611204990127668	1.250298927689805	0.2605894541775821	-0.4216664911451625	-1.049526372615996	-0.46158577235134296	0.6234699285471563	-0.08358241794038963	-0.7519866971103389	0.11743824592264328	-0.04781386790076366	1.0465791723417657	-0.39765077770653606	0.4975707336290563	-0.014129505647215745	-0.7524558549202391	0.40005733140465916	0.45301031600805164	0.42124536134990764	0.338415144717358	-0.27203644589542236	0.2466686661454127	0.6713861857857348	-0.44092756176614606	-0.9232613191762611	0.15308904079642635	-0.5889439946787248	0.9243320102260058	0.1087192883059953
-1.7647263731240819	-0.07048352291969492	1.5569826101731081	-0.06879618852219146	0.08655731549513243	0.4548684625399395	-1.277509007555428	-0.30849904640408454	1.8450053276985707	-0.46028150327355233	0.5871989914336951	-0.6988154115579921	-0.5358297605656204	-0.3954957205178577	0.5817043221252355	0.15566485929870666	1.32376521020567	0.5345021245586794	0.5131934071053688	-1.3251716231353983	-0.39158042699482387	-0.4402895002938923	1.0401633563314423	0.30427330391967006	0.13456034824685548	-1.148441001031319	-0.6306134549683601	-0.09913432840968335	0.3408956174504246	0.12057858653201356	-0.05535417427356815	0.715675453097186	1.7350084548202735	-0.4089288521480195	1.1962932795102577	0.3362575307972008	-0.36718952012785255	0.22033250985454603	0.9884324659438611	0.7741650509090789	0.6547566728212959	-0.228277835131586	0.34050152502983005	1.4698444982378738	-0.8175821381693599	-0.6707391272620095	0.5243937913431168	1.2391371617593299	0.957344765631421	0.5115233856896175
-1.597535406770746	-0.6975591190178386	1.9855158232579957	-0.1746151505140472	-0.09584686002865525	0.3732192582597779	-1.1346782239642246	-0.6138786602366576	1.9186142821400103	-1.2435061368190807	-0.021438691237374585	-0.12836428485628032	-0.942380059484575	1.1541460128304952	-1.2730116999464254	0.6961566559868871	0.7577222876295528	0.19320165701143818	0.4685639180202111	-0.5369900361194566	-0.27469073800516525	-0.3360562743612595	0.13497047877520044	-0.22462452961604723	-0.13580759632777722	-0.8758572125943939	-0.4652671105233705	-0.5241140017333837	0.3500257471044516	0.7633076102406724	-0.5438175033654734	0.667361941097027	1.7150742949333257	-0.5316327425567149	1.2249360940936724	0.15053076464287019	0.08056626472519664	0.14766888732178363	0.9475611724169132	0.5196166006557723	0.3969595625608136	-0.3399581113412928	0.3278393037642405	1.1515208772085708	-1.0930006654665299	-0.06323567254413343	0.3216342757114193	1.8421932818426063	0.5566076545053847	0.7051933520253952
-0.9823256591688321	-0.7480457702737976	1.1332134350379963	-0.5093089575494124	-0.28880718249177584	0.268962877080153	-0.440741361402308	-0.14287100002498887	0.8308791210745918	-1.658748552345214	-0.2726117052991271	0.5799940988258806	-0.8303995807093273	2.0861320519613824	-2.3384168836696384	1.0511165397851707	-0.0661687773773407	0.16252133217762002	0.36487319420994274	0.5888621825388826	0.12224245282194532	0.2754975812264045	-0.4642379984050313	-0.6043923255107448	-0.7127227196759344	-0.520008278823086	-0.06080208902296199	-0.5740701741576318	0.5040002634699146	0.9926017560548911	-0.8796534179071597	0.1396516174786273	1.14440996894243	-0.3432464319355515	0.7015507688087638	-0.09070066593378165	0.3636843033517183	0.35495452088986246	0.7574688062818692	0.3167555250629705	-0.06498793498279085	-0.3461286727418956	0.40588444840335697	0.33354385063964503	-0.6099980716776542	0.8655159432056277	-0.03155752467365321	1.0564501248382563	0.23000978069835235	0.6339550125720653
-0.6993230370392806	-0.1692831625350505	-0.17109065850202262	-0.6130065040431711	-0.5635893333882465	0.07043599510725236	0.4733686996606116	0.5899625229368919	-0.2699630383402519	-1.2110934085233982	0.30961607960440796	1.0633567138533822	-0.10100314764096115	1.7572576871840258	-1.6813591744649712	0.9873292395723635	-0.43439571006919	0.4596894182424156	0.32014966329294364	1.4528933599842122	0.8953836885704627	0.803820676043308	-0.48285063243182613	-0.39773266153788256	-0.9513019767348533	-0.5451732166302974	0.014051063429244033	-0.6449187617890766	0.9070160475280588	0.7301548357117565	-0.8580558214762891	-0.12965941929273023	0.3647714288997531	0.13156041045265468	-0.07597639611344292	-0.18905071635367973	0.01627197014329461	0.39064664039527863	0.5210033087690181	0.4704184326606281	-0.32625496740448356	-0.09749548670337295	0.41649454637721245	-0.26648407101467075	0.30480177402795744	1.4410269813117365	-0.09309394444041974	-0.23394746026416532	0.09219718042265991	0.4691562382145123
-0.9355806857391441	0.518283965493529	-1.0700362131868908	-0.06106359527109345	-1.2355173288333112	-0.5420973480821779	1.0416256890118167	0.5344936972513373	-0.4358086528912801	-0.22942401075439903	0.8861182133585214	0.8971442075527842	0.5123068406033822	0.4760271240429604	-0.20424633530988076	0.4473584329378549	-0.4200390184222711	0.5439111115081361	0.09267105094740578	1.6006065484798861	1.3847206968976966	0.5671277270876774	-0.5972206143585426	-0.0035970546276553185	-0.7803461798129725	-1.030942183970579	-0.6305308928099153	-1.0818665361106679	1.0556861586156554	0.004896658960460828	-0.7292405678128978	0.025955747520258036	-0.41453413964557506	0.3327600084130542	-0.811749878580252	-0.41867147088231693	-1.0583366293582364	-0.2521344280220973	-0.005256993052922331	0.6062688273265767	-0.30460250434790864	0.17612858845953225	0.09552937830608893	-0.4836321624399307	0.7154415535087144	1.0619370633995135	0.1235893510191872	-1.1309373858210785	-0.10427779308415504	0.3404461953258485
-1.1462803569604072	0.904640873734302	-1.360515149962068	0.9470129686251261	-2.2094878381196925	-1.4216870187093997	0.8717891684199405	-0.5462250577814974	0.19825384442244656	0.5908660583910841	0.441725289792801	0.09394337431671243	0.4059695087238927	-0.7528262587795412	0.562011302855237	-0.2372663508590943	-0.4955216845747578	0.0733379614832612	-0.370654877159046	1.0517225733363826	0.8718339707378294	-0.3880648905518669	-1.4396390357389277	-0.026219781306901543	-0.574817467840587	-1.4403425866428057	-1.5409634572172701	-1.6585682097500245	0.5312681490882689	-0.8752911171707722	-0.7593140862772859	0.03399094024618789	-1.0285686491505979	-0.07507992764571694	-1.1801129945181907	-1.0020403502755701	-2.0937172145835907	-1.3412910999568621	-0.7636841273703939	0.267472429643936	-0.19683415096189982	0.10811777576016775	-0.44749622315092846	-0.5234398228167443	0.2651825095913063	-0.00975346386699345	0.30488738748054656	-1.350954434463262	-0.47474249232397997	0.19791983920184145
-0.7421397266861456	0.985966282672342	-1.353095198823113	1.6676275978678452	-2.7212590002988524	-1.7943344153983156	0.10301594873745337	-1.6611239901840469	0.716810882571282	0.936411725385241	-0.8132838549147996	-0.7176863820804178	-0.14155321968542853	-1.1507069859236911	0.23913576816241036	-0.5644766340249406	-0.6892122132578675	-0.6159834758392414	-0.6428345835984941	0.2869981305233599	-0.38866249897888344	-1.171049695150808	-2.631621706822003	-0.33921812323261086	-0.5172914416340186	-1.1070656986539542	-1.693477669423356	-1.7306763778127323	-0.3782378262712512	-1.3551039049489073	-0.8224319304561454	-0.5743920247843534	-1.1817682494042994	-0.6285765416992808	-0.881191996380219	-1.6360900573177701	-1.974625004183079	-1.954125835605756	-1.156937384272392	-0.41225953493919565	-0.19985782612645137	-0.3377320817743579	-0.7265238474308492	-0.46298071074472796	-0.360041435626596	-0.8457518660958716	0.34430691618669523	-1.0557433181546034	-0.8024752883484189	0.0008336994070883482
0.20418688994961304	0.8644969781165351	-1.2941975901365916	1.5095182846866477	-2.018576136670881	-1.0642557414644116	-0.6705900033565257	-1.6532160303701025	0.46549965669546717	0.981028429501132	-1.6284149203634402	-0.793220217617606	-0.326546773130538	-0.8645853946181626	-0.20466097899951835	-0.34059881214143894	-0.5231121535788864	-0.91480924484067	-0.2958399036673424	-0.16438836962827644	-1.1934856568476837	-0.9226937400687847	-3.0366961331784066	-0.18242344536745936	-0.3574488775566467	-0.014724915602552083	-0.5896017628317821	-0.972897085021339	-0.9297856299281261	-1.0944059323613455	-0.5999883190808876	-1.4265555140994346	-0.6625182226668072	-0.5474148558604335	0.04661315450120116	-1.7278549409171404	-0.4694715694810577	-1.434975278920422	-0.7094430610497819	-0.8384775102459836	-0.33405503991736046	-0.7411179583221944	-0.4367682035447041	-0.20910009279786732	-0.3013907451609917	-0.8804618965862326	0.48215212949900843	-0.491816577433687	-0.877624890337272	-0.09498885991464447
0.9958553857892973	0.46270729724457377	-1.133739479647572	0.5826286156100682	-0.31750289047303926	0.33588186884953525	-0.9045563969769549	-0.5041379326273561	-0.3396375261098583	0.8709482400882982	-1.2630751566729017	-0.04583835979014016	0.19264870069793255	-0.6780302319186898	0.11839521846763951	0.11324884429310471	0.17294190850591426	-0.6938055741433677	0.42629724448159445	-0.19022769312381396	-0.6715384323796011	0.1852673412993368	-1.9939525364418236	0.7460381992304665	0.13281138363051556	1.0038064629771337	1.0392923244533807	0.11940526398874739	-0.7611293388071287	-0.430972276141779	-0.09347236543089758	-1.6726229034830336	0.2248437443098057	0.24451317614682458	0.9985934054202313	-1.0674850735566086	1.2201310320545342	-0.18489987056498058	0.20005247000423185	-0.6979144595578354	-0.4858568948281757	-0.613344158216378	0.11442585689820442	0.12868025766032953	0.36249726129283666	-0.5303478554784696	0.8642471401631339	0.04804022082896846	-0.836577090721055	0.08447532049015771
0.9912082955113483	-0.290356390720098	-0.815894148454335	-0.4483369801305398	1.14789843761099	1.194162597931376	-0.5551623878524861	0.6377819293830006	-0.9870290144526682	0.4386792469165158	-0.3776805689588852	0.7510822285593667	0.8815979982103811	-1.0193420242173574	0.9038720592678056	0.28201537500385176	0.7608225817932852	-0.4373769025089478	0.697280354953218	-0.15134040057839762	0.6142378924343077	1.0071427029253999	-0.14642787036572097	1.6617152751018993	0.683688273549307	0.9934545664080239	1.8466441297142198	0.6004776308581964	-0.29668335237017673	-0.16648225362260494	0.2880893408782504	-1.0185617489966576	0.7057768480691943	0.8823492144628241	1.1294382448363487	-0.11324661086276262	1.4804242287319813	0.6682081231779842	0.5934742444516173	-0.3406202067144092	-0.539462190889409	0.11190981180148392	0.29543092295574513	0.15524425980417125	0.6739851400942936	-0.6182310271419355	1.138196289999952	0.19085243867323937	-0.9822490096825894	0.3889796621100643
0.17867920511989202	-1.112081258949876	-0.528103481025507	-0.9542568745751556	1.2388357579955085	0.7421157436545506	-0.008912095064486588	0.7160227350918892	-1.0498376637649376	-0.4102490578155378	-0.08718719866111739	0.6841912134108349	0.9586534951676715	-1.4072449787746952	1.1829048939118605	-0.020420262710819807	0.45440206901909036	-0.5824626789879641	0.0211554106832694	-0.4386470327233544	1.1666452179229176	0.6410950539621265	1.1003327257575706	1.5066583872034431	0.7549811261447854	-0.14044107681735876	1.252363459133645	0.0008360311039213649	-0.21975533324751115	-0.703511313031366	0.22705938283072838	-0.10077617172752025	0.2809495313689278	0.5323039423350062	0.12509479476931032	0.46214046075753207	-0.020303089984168906	0.40126100737808296	-0.027082143826516743	-0.305917276636175	-0.453177427663049	1.0025467572482403	-0.12182701281987503	-0.3241129115415382	-0.018475190032065287	-1.2858691670135547	0.7512615630743158	-0.22090219805817027	-1.3080410630104198	0.39897474354215445
-0.8710211728484661	-1.4324237129257504	-0.4608861554311966	-0.7410463688098795	0.07514681518190854	-0.5078720566099267	0.40853138650188203	-0.14854733572419138	-0.6725326150394246	-1.2309985833778563	-0.42320708126695966	-0.314659094106133	0.2973852277024201	-1.0341356576164864	0.6205336348463203	-0.46277335409628206	-0.6012962830604248	-0.894108471812308	-1.0667041902381018	-0.9765570434063386	0.24083167585661633	-0.47126295755085823	0.9503579931034047	0.30154204511129834	0.2427026544616342	-1.4467615186950442	0.06722117103451879	-1.1679653955175504	-0.6287654879763732	-1.463563505417899	-0.06641365689145103	0.29485338963541835	-0.5942610721012838	-0.545654671458712	-1.337260572798148	0.44236629878496386	-1.8431794180618868	-0.6039559079207987	-1.0435373822975067	-0.5971529694686102	-0.25587003666845437	1.5245781263194917	-0.6450757332591046	-0.8751374593925646	-1.1896295601932783	-1.7346368552644098	-0.2908956298923088	-0.7810106407596982	-1.3811814618098195	-0.03218971904289956
-1.5019824864696614	-0.8870531461264005	-0.42427086727915586	-0.008736913412337875	-1.0455636482803485	-1.30441996095606	0.7513179394761847	-0.926857909343981	-0.20115163362733887	-1.2980802703253094	-0.2772237235941238	-1.2890320370420774	-0.4401349679672686	0.16777674511697863	-0.15328051730541384	-0.52281378180803	-1.2949082179864253	-0.6828063949185985	-1.4316476721451763	-1.2340194372446975	-1.210413926908843	-0.8928961424376121	-0.03717725781627077	-0.7086655814696307	-0.2647183315724401	-1.8174181015631006	-0.3957208092986714	-1.8965330695414384	-0.8887154320066031	-1.3887122121250512	-0.07594627008971008	0.16751817120065793	-0.8274276521470898	-1.184465268309038	-2.0558786970152205	0.21183429355218325	-2.199252457390789	-1.3264259899785464	-1.3433783099243193	-0.644082442817076	-0.00379108529510761	1.4863693771368287	-0.5684311976146239	-0.7699721168389703	-1.6498972959922042	-1.1453999062609521	-1.1803591413720371	-0.7730703929168004	-0.7962017134954291	-0.41853396386116604
-1.4010858643977797	0.31516322588378	0.007804048160733328	0.8622172901511328	-0.9509676818258198	-0.9876608274401634	1.217452145588061	-0.8808500716769665	0.22431200663979584	-0.42979875740024137	1.0194028980964387	-1.18750582543899	-0.5458206037429855	1.2888846555039963	-0.4799407427486815	-0.003721316508006374	-0.7913765703513407	0.35501327200914584	-0.5420800271750695	-0.794875289954413	-1.5245501757617848	0.2293000975586401	-0.6135277488003525	-0.45015652449811244	-0.10995051598085824	-1.0618445322058876	0.23783073080444414	-1.6482861830359519	-0.3837630255500435	-0.1138382760923015	0.3970572811703034	0.1823716738780027	0.14587134505374497	-0.6175481018818629	-1.3792098246859341	0.26275002997723984	-0.8247513091169555	-1.1689606601681675	-0.5296212968366132	-0.03956272077187452	0.26610550594716226	1.1118684769719132	0.23004793470091028	0.16480747272337154	-0.8527424920545178	0.30320027820043605	-1.0659694557063382	0.01380282383791745	0.3152863004703544	-0.0797227190976861
-0.6747067550227579	1.5407301065154104	0.8512819397253593	1.441353284260828	0.2608688065207065	-0.10207576963582357	1.684884781981975	-0.26781773915650353	0.609198391115317	0.6531553349540288	2.5336201999756303	0.016166109111324767	-0.003989136981432806	1.39795569370829	-0.4862719008714022	0.747122535056511	0.41366818259904425	1.6646952698121065	0.88174565915898	0.10725933751371064	-0.20049556578023695	2.0624653277548943	-0.1768073860401443	0.6880479127436929	0.6279493781402586	-0.021011355026979806	1.0440395685927737	-0.7879983757692667	0.6924687707912429	1.5064493359776685	0.9902123460662935	0.6762832588565395	1.6124871827461582	0.6159218697204607	0.1594568350363758	0.6587730440233753	0.7743084687851866	-0.4502304530303006	0.6495613183133697	0.8487901549843971	0.5485871490364163	0.7489335149895135	1.0888797503790546	1.2088113775254674	0.516334466014026	1.5316893941703296	-0.04650157539528232	0.8647797203987371	1.3181714131117812	0.9959235558356004
0.3278850526628327	2.1915744456827	1.422247669665207	1.3858028165638316	1.4477472123117814	0.36168981181307447	1.6840027694247164	0.16691466049412432	0.805736323865202	1.0185615347204526	2.628051794619945	1.2410652022290076	0.5753291387533825	0.5780579194442026	-0.6765262325870669	1.126316822510046	1.022767322441607	2.3128314190705286	1.5541732093819551	0.7282412509939524	1.4937489005784792	2.809221606046179	0.6732905019354399	1.3088719138103395	1.161902531012431	0.41062508603691644	0.9395537105429428	-0.055878063135166293	1.4530050282728206	2.214799376000486	1.2204031129747348	1.139401951428287	2.206270935591713	1.2670400408695153	1.338145536522096	1.0389572211988085	1.0218172081619183	0.11631940303977589	1.1121492078237563	1.1897535912501003	0.8235362124865016	0.5629315370712195	1.2125572265795383	1.4410024515569029	1.3134548817730387	1.6734459848338803	0.8306242247832503	0.821086852839563	1.6294219405129926	1.9380760417049594
1.2347683184565779	2.031162474791933	0.9914852733425675	0.704015353643709	1.7072885583356456	0.15049921442057168	0.9499531056881779	0.1641905865077183	0.5350178827018626	0.5451447779851997	0.9475693947078919	1.4152097563779114	0.6695787018010882	-0.22579378847633064	-0.964232146020259	0.8289581312038765	0.523894651498715	1.9031985309808308	0.9459562360712692	0.558703810663353	1.9028775093034456	1.6052129162876096	0.9327483365242768	0.7361156850920297	0.9035051444847009	0.27213456920985674	-0.006027082158284881	0.25789579776300403	1.2552062074392458	1.667111787041043	1.0511412307326526	0.9123794377416345	1.3340223932928563	0.7915466683085943	1.4122431095087333	1.0990715524996901	0.006091106168447205	0.25546289530840427	0.5561443014221785	0.6240705990328438	1.0019968408439148	0.49536648975816316	0.4991788653227449	0.7464661868857912	1.1496375033135575	0.9363716934801469	0.7170594391323919	-0.17260035183328828	1.2204225980462826	1.863574028906352
1.8057451956658277	1.2188716788744447	-0.251115457652886	-0.10291571073615871	1.2551476309257827	-0.037964633142760364	-0.09547763732574482	0.18473941955123294	-0.21657846133493436	0.048091481999242514	-0.9719201424887889	0.6023278446924742	0.35449956566202256	-0.36557769779804555	-0.6033484263696498	0.16259709694678523	-0.10623823510477964	0.9184473145768217	-0.1958051107185028	-0.11887977212511784	0.7775525288371912	-0.47634859379372596	0.40097782485355116	-0.09546674389138762	0.18312965022953578	0.4095515450299713	-0.6315930999407802	0.48763126651525174	0.4037530489461176	0.7572511561434042	0.8895902387756169	0.2007611632503202	-0.16712297595049508	-0.08984668348816602	0.769471809057489	0.9620050250785507	-0.7311477244203792	0.3162738100025388	-0.328345108236861	-0.2646725363751342	0.9686363602923853	0.43817554293295624	-0.33211768855468987	-0.03608485914195871	0.6871590157002625	0.27583776644071006	-0.023664568882985362	-1.0486259230184096	0.5977330361611113	0.9048852794225618
1.9806084758150433	0.18422620939625664	-1.1723603847790767	-0.385099221210044	0.9663713617002965	0.4843060921094253	-0.6284781123986962	0.6870957076510652	-0.98998284560086	0.29194129253901824	-1.344422774345277	-0.12896105880040382	0.08130736075722966	-0.20063329858673465	0.7591001672536511	-0.23124675350584106	0.4392256168104789	0.14517914510265062	-0.6999980887585262	-0.5292633974413831	-0.5567248944719829	-1.5081454823248577	-0.10169094238181531	0.2418486834928949	-0.12739941443883887	1.3564313714779639	-0.07394077072883894	0.9752981626712863	-0.21228131984118107	0.5626741583640804	1.0421030546725987	-0.0024788757608270877	-0.9185109436782654	-0.33609384831191086	0.41666956815676665	1.003456954419573	-0.08946448301048995	0.6841029798052272	-0.680122375090718	-0.552802852670319	0.7208726049730375	0.37684720765169233	-0.474727430303307	-0.042867899353093916	0.7678124903912293	0.3158458938517426	-0.20897318871319087	-0.7488880581427986	0.3359045157149169	0.11586141445583953
1.8038740931337611	-0.5746673841075324	-0.8706434252885058	-0.009775264440716486	1.218115884398191	1.4460513414811456	-0.29360091046712583	1.4085638589415903	-1.2427437492259874	1.0341830305707302	-0.13610243702712677	0.02307442986064567	0.06563108452121123	-0.46298971299289254	2.286073071482999	-0.06239811389778606	2.0874307324249903	-0.12886253711770887	-0.2538017868368566	-0.28240303094506597	-0.7702352104737047	-0.7630216370169153	0.2292020627133138	1.8284174382113045	0.309118494938475	2.505942479064848	1.1315345474818028	1.4807496722069997	-0.16579452413432222	1.1238992077090189	1.3124922400455936	0.8671568751677755	-0.4689186653556007	0.1260248854924748	0.8717596172958607	1.331694917989147	1.2483410799247214	1.1877230984787477	-0.3502169990238608	-0.026639177028224457	0.431232241088324	0.35939875840197766	0.10572336044122177	0.649309099933733	1.4144434482178303	0.7421411923494089	0.7078786896809225	0.5235083969250829	0.5996877542288471	0.2381618616983207
1.304770736352367	-0.7776821926767764	0.23624685547737898	0.386021604050245	1.4432882185647968	1.8261696636405738	0.3166565940291826	1.5697144799229066	-0.9556798482724744	1.2666383879667347	0.9489470029161322	0.6313428091438347	0.044235553574642435	-1.1217103215882722	2.592705589705569	0.19608092457681572	3.2315190131587563	-0.2513889444734768	0.29706426687858606	0.1697695620466583	0.04028041527117047	0.5246540965217315	1.1054640273963137	3.078130508099771	0.8177755760371664	2.601154807061591	1.5580953572040999	1.4021394503636935	-0.007828560723546318	1.4661166273950716	1.2192043055236215	2.0762351562221886	0.29756979751400675	0.34396615736492825	1.6444844191548411	1.5366728758009345	1.6311230779761752	1.2277278885749872	0.06824050682087231	0.5176670449450258	0.28539121017538793	0.3746914095337147	0.5843726680222524	1.1134488825840263	1.8028875558003983	0.7636403335503043	1.8193989355347397	1.442765838542567	1.0227652801432483	0.7606667380206008
0.5012420278124332	-0.5790012111013608	0.8044955962125415	0.021223147285882864	0.9032963502825148	1.0034994590709971	0.2325551263219054	0.7832193654947895	-0.6881525142519902	0.41853960159366765	0.4728042456160686	0.5447958656994492	-0.3239915270338004	-1.2814619812667971	1.222992657527816	-0.2737673140036124	2.454152799238421	-0.5982948799156483	-0.04791157164081858	0.08813119563813618	0.6640351801179101	0.5596626453830459	1.3571163659170236	2.4183859297762402	0.47489867843019024	1.1124063640389497	0.4797225382030337	0.5856484110927882	-0.5913062518019064	0.8122183227740386	0.5519037796504698	2.249632756453085	0.2488112087818043	-0.4070791128162291	1.823124530765722	1.066119174446477	0.4725076761729208	0.48815523351865053	-0.015341334266461433	0.13404710930816438	0.23413735816741485	0.3108961004399324	0.11561281173285269	0.6021922166303375	1.1856859248495792	0.03544912791894071	1.6607070775105661	1.019054691717554	1.0133364965459797	0.4863421938968066
-0.431186172028963	-0.41951497812291894	0.13494304753967287	-1.0727636782575294	-0.28823305694674334	-0.45678693179828306	-0.7944920098417542	-0.404729565015168	-0.9108755256336933	-0.88279553864035	-1.1122677228821056	-0.663530580931431	-0.914214623295521	-0.3352993344613709	-0.7530499234920206	-1.654453269209689	0.1763833771241021	-1.0041266641274686	-1.2485657562182892	-0.5736209964619247	0.31307259057478043	-0.9940141868834175	0.2973119443945871	0.06351718020993438	-0.7334330570546924	-0.9869149964040085	-1.2371348212989	-0.27645776475919437	-1.9161833612178527	-0.4471225653277865	-0.3756551395429637	0.8872376573855776	-0.6804816610086769	-1.5808686165948869	1.0843551053723999	-0.10545169882388566	-0.9126135117571404	-0.5829069819264899	-0.51844669776329	-1.148026114678989	-0.0031314003848757245	0.05490125139904108	-1.1955985679083354	-0.6415999228283127	-0.24641645732636666	-0.9692847713701936	-0.09264737321666593	-0.27985651640174025	0.27913284424455387	-0.9562555627468902
-1.061263762113349	-0.5358350362825548	-0.9125653747582094	-1.8786487260566398	-1.1543998523391814	-1.277189016219766	-1.8845795524935243	-0.9933614682638907	-1.359338305233985	-1.4154381099050262	-2.053533712197871	-1.9886856260994488	-1.1335750972188179	1.0867964372766594	-1.7560100060581711	-2.977583121317397	-1.7099070576818334	-0.9275769249605037	-2.152869931454735	-0.9392752080864019	-0.506196895178404	-2.6097418926530844	-1.2999948816103062	-2.1540407805282817	-1.7427341304550998	-1.9793705429388762	-1.9601510632857264	-0.24812388639366526	-2.8490872836862784	-1.1445111866994815	-1.0197625103326424	-1.0217605720444833	-1.4409473486509308	-1.8320632736403495	0.023515836383365327	-1.2526584412660786	-0.7249903451362715	-1.095253248980881	-0.754562931185349	-2.186787327776426	-0.5813585156737197	-0.36511323380055316	-2.1954639259362114	-1.645149204105106	-1.45375189656103	-1.4453433402230855	-2.0713343287293378	-1.046971101044417	-0.812813632563527	-2.451588758223485
-0.940297105330135	-0.6517658945642794	-0.8578821911362625	-1.3806648293785255	-0.9011665621159394	-0.718220447980837	-1.8542036216976516	-0.5143339721700214	-1.2280054025293912	-0.6718675084232333	-1.2838230228512841	-1.9425801325876664	-0.5301319424567588	1.6730329581536552	-1.2045430544814322	-2.827081971858968	-1.8305219327567523	-0.1535322425193137	-1.6405456125426114	-0.12202148038406038	-0.730104806813769	-2.530593698614529	-1.8307859490024019	-2.672896482725209	-1.5055296577768962	-1.014156128285166	-0.9509842693954258	0.8346011799709284	-2.1685050331832065	-0.6093934485460538	-1.0860795548376008	-2.010034743229477	-1.0981695589437153	-0.5215733753542992	-0.5094649781225186	-1.4813555036463972	1.2294240617121113	-0.5505197971463379	-0.1206457270319861	-1.8076623575454138	-1.1930247560948442	-0.7418665987809498	-1.6718170479533532	-1.6713383495715401	-1.48329616896377	-1.0087950611990573	-2.5233633276328455	-0.48813618293778704	-1.4034782379784658	-2.486991417023668
-0.05280605983445087	-0.3110558042460529	0.6221806396220676	0.25594866845950953	0.2004855931013959	0.6915218994399891	-0.45351242185059104	0.5455563942857634	-0.07909872093145341	0.6027478971684395	0.5231962077396126	-0.1860341706030974	0.6415967229139496	0.9079678076763386	0.10047004814514109	-0.7529772638630755	-0.6677353863197514	0.8157870960183929	0.22595636794064125	1.6733728691104213	-0.05263528633130774	-0.6090905653055442	-0.5304681020421527	-1.6629344996252942	-0.137146883857226	1.0525495360800228	0.9090502937116464	2.0854100768204753	0.11247818492228653	0.6286965288459399	-0.714933757140695	-1.5877872588671802	0.09986713358605125	1.4676026079836697	-0.29656646614935134	-0.6208701487878536	3.192445051727299	0.6524440266794159	1.274259603913964	-0.00631238416604808	-1.2276856436123786	-0.8180903236077438	0.44051858652266246	-0.8316917055499979	-0.33657015487202396	0.01671001272642294	-1.0963890264281182	0.777491465986852	-0.8357669783904951	-0.8408896191058279
1.0219830793472504	0.4587088983388191	2.207570459564113	1.6576284797600116	1.122583201076078	1.668783956366365	1.3093716063615	1.3065656014736395	1.5432957225793213	1.2292599231247003	1.8568051821892126	1.972968622924572	1.5627725623581092	-0.32868791867095304	0.9660561303695381	2.0549505513096786	0.20438208629033716	1.1828063356305332	2.2288298455236686	3.137992284498501	0.785263032017965	1.6178020264298818	1.6351549697443504	-0.5382087381764358	1.198789153333238	2.4499575044760524	2.0287478855881025	2.4147033689911903	2.5910287064128426	1.4324944568683298	-0.27778600020623434	-0.521644020575074	1.0144069124771589	2.5629880537847054	0.09790825614893041	0.5120918548212525	3.2990819215180793	1.5611522805966145	2.6060168089534566	1.98578805741083	-0.3814615211408766	-0.501825807178721	2.823527189035731	0.18491221108883385	1.037984187501757	0.9380867938100511	0.8465157008610402	1.5157766106547665	0.6664064150386121	1.058087097748463
1.5368088656762589	1.001544832210321	2.400800915077374	1.5369378242159504	1.197712294993397	1.3889741392502366	2.1223505620792453	1.3779178100249703	2.5404308481027127	0.824847735290212	1.9535617217235979	2.812929706920209	1.6119188994045202	-0.7991080070766932	0.9368849330028965	3.6928522765749254	-0.03735922993440176	0.6579035132134803	3.121256524340407	3.0569269772080045	0.9459706309190034	2.557787447158531	2.8875299797108878	-0.2996020047970687	1.5361276748017336	2.1258873123620625	1.6167783872277857	1.6220044122428443	3.713651753915792	1.197885477670058	-0.05342600013110216	0.198632191341711	0.8738743422483262	2.075791405060875	0.008230281390922857	0.8608857002822646	1.5637197468773174	1.5394342485537307	2.9591614108110265	2.8475821623752977	0.921647008714953	0.007287427018091733	3.8267438178271855	0.8088964252429944	1.597061451576161	1.2486703361617708	1.6656216211525856	1.2490808218975353	2.035933404389051	1.554282015023678
1.22356748887965	0.7229707410503515	1.239964736666677	-0.002058487527030289	0.7364203283830851	0.21429631304709376	1.596685250486184	1.0972693249084053	2.317383203516838	0.09587901927877471	1.2609560256623848	1.849154853543346	0.9527185993670181	-0.3085715134880922	0.4167930602911999	3.2481417519832347	-0.7230911261229128	-0.23946252968560072	2.665117367436047	1.4731547810057257	0.4049232698689402	2.017471939200247	2.395867015776123	-0.6678900875920815	1.058708236103209	0.6157185241711844	0.25889838902794327	0.5424301609831941	3.1298073314737898	0.3033407135037994	-0.05788747097398204	0.34205536169902007	0.04209115442440834	0.7974176751786717	-0.6229162398865956	0.18949415681589415	-0.202077384565496	0.8253765765557534	2.0582381445186924	2.337648275359367	1.8305575353059027	0.31981855163436396	2.864813028413555	0.9488549305516155	1.0958273999124712	0.9386479403572088	1.016086505951776	0.6142751879270472	2.230563376227854	0.40997099909639717
0.46556853998545566	-0.15644818302355565	0.2009210363621858	-1.543695096640311	0.47771965392464266	-0.7096303501729898	0.503643345497287	0.9463559145874599	1.340363754390131	-0.038218653530806015	0.5787201705123605	0.1603133898821841	0.3027582930110119	0.2321155148516354	-0.04494721492925369	1.5427729686885912	-0.7621428870230513	-0.722688297891574	1.5959225044470573	-0.4140772432695755	-0.23650481622303723	1.0069016465277816	0.9799080344986142	-0.7925790442837262	0.7056107607948279	-0.6293603513047956	-0.8423294671169245	0.09611435449692153	1.781818632324522	-0.4572437777406638	-0.09702786385207111	0.2951187886253168	-0.5155217821430567	0.03608388777456956	-1.2552936064112705	-0.6756499477838679	-0.40528239539058003	0.24788232037062996	0.4963125366105598	1.3198152512372785	1.8408174407078575	0.15043956861920108	0.8451679065537883	0.8117529008958498	0.199909968729732	0.40499372222219	-0.07492050608250769	0.43726441179734393	1.1694039572970665	-1.0955272189184426
-0.19395369599236584	-0.7749355524839023	0.40204153989802494	-1.7564159763326088	0.6156430694605547	-0.5467904359921456	-0.13713610645379976	0.8990785900441592	0.612268637385209	0.5594061108470745	0.18037002309107134	-0.8390696781920688	0.1277690782094092	0.07082501299545112	-0.28936699571166336	0.15925972258242213	-0.056600404112810566	-0.5396250775173955	0.7272788869497913	-1.449378157469465	-0.6048857823923091	0.3972896352389183	0.06346384752657325	-0.41648213477413887	0.9628046575876794	-0.6861203848401838	-1.009388780347542	0.31560231771467917	0.7670461774532309	-0.6748967492858581	0.036059768304935604	0.264297073818323	-0.36044022433576844	0.23302481729134714	-1.3739494847880134	-0.7418426879950044	0.655429232604566	0.39065894657541955	-0.7434801859782881	0.7325106229369708	1.2213319563996925	-0.42702946116857166	-0.7461697676438342	0.5886850219170882	-0.25927321305091544	0.09909807908026004	-0.4873461968846259	0.752895454849796	-0.2093895301338718	-1.5973496437481418
-0.6081581819839956	-0.6293906877278169	1.2918521615110243	-0.6390316321378895	0.610934782281181	0.4775037582462182	-0.07033984500512941	0.4922847869373981	0.6704504208962621	1.186773078485587	-0.12163907502142439	-0.7454770287072476	0.16352891779077566	-0.46042190676661804	-0.40002041914111847	-0.14371588631588422	0.4746897629673501	-0.17495407451894351	0.24126473471395823	-1.4865425870998368	-0.8829277892953776	0.10550667294945967	0.13966839252580543	-0.04928265642720799	1.2974658924907834	0.06594865747460381	-0.49256363971752753	0.4312355546793682	0.3093550952128451	-0.521531285821683	0.34920243421069347	0.021949602502497303	0.01696778977024408	0.6618474576722367	-0.979395066100442	0.06040645089933226	1.2689543547058604	1.0204661903570842	-1.0718983352498082	0.677768950254299	0.6346274169286511	-1.011934009893369	-1.1512873507408379	0.3757674994902252	-0.12858145037671376	0.17283682328229028	-0.1022270150807906	0.9069429336905604	-0.8658711723105612	-0.9485446090252349
-0.9784234226001957	-0.19509778105862158	1.4023178961482479	0.6313140668671761	-0.018822749281193367	1.3202958635609339	0.12413280532990183	-0.4745739099543203	1.1739702649043453	1.1085132883655062	-0.40372731350240953	-0.2478400961498818	-0.18338821949266287	-0.5038258665614154	-0.33870544025126353	0.08657829325520483	0.15347305559996346	-0.26040726918804225	-0.1662385643568191	-1.1732839301412998	-1.2764002986113667	-0.39509290257462365	0.45476998382414985	-0.1308820064882891	0.8778818755207108	0.49452740772640014	0.026238706281064526	-0.13221491665484195	-0.0978047308787626	-0.3505427842959833	0.5869808847397692	-0.5306816146673511	-0.08770863880187994	0.4120979757224908	-0.46343412512896104	0.8168881833983462	0.3007929862318988	1.3268440508214903	-0.6954116941045103	0.557929351071428	0.4016091538260298	-1.2066214293818107	-0.7728622180079263	0.2557679235966335	-0.01473278463277564	0.37241300556825685	0.3633299194860165	0.4663988170355982	-0.6156918770652742	-0.07169995211086833
-1.3246538142033673	-0.32883347032754245	0.2096421079633702	0.9646172001458051	-0.9641275111738243	1.0929477807599388	-0.1628489366186727	-1.4795448291031335	1.4152176216728516	0.25473397156897115	-0.4964076410079761	-0.11172643550321953	-1.01650933680038	0.10737956966566879	0.01746869966645481	-0.020394836357891764	-0.586448343231235	-0.8562414021871252	-0.6559479044294423	-1.0146265087403412	-1.499600462418825	-1.1132572030593089	0.11025319626785954	-0.4071711143372225	-0.32660028540573144	-0.08661536457473833	0.12140501642315393	-1.0354387429538896	-0.758503888969465	-0.3182780835348966	0.42284029881363716	-0.924358717422047	-0.6819738212441194	-0.5457424997761471	-0.1383254254159202	0.6916458415756326	-1.5666602739795856	0.7243127636400861	-0.29495179048093423	-0.04416853741582053	0.24888257759661767	-0.9526452219125713	-0.4613310081543165	0.2819946528379236	-0.5246897480074871	0.282405877896149	0.307402717967119	-0.2535757378161511	-0.1529333168935513	0.22330989284594924
-1.2582766355153434	-1.129932702581602	-1.197412426681566	0.3402570426430433	-1.4035148961950223	-0.13693275160319898	-0.8647691449981947	-1.687747131080063	1.0742332647727788	-0.8593443718850916	-0.3744279246332358	-0.3799380403428079	-1.691166867865799	0.6256221169876797	0.5311851879860807	-0.5317974972228494	-0.7828604017325884	-1.3777194460004203	-0.976460057156267	-0.8974559496785376	-1.0865376284920147	-1.4260395382928028	-0.8337266829301853	-0.312086015332797	-1.404823601350633	-1.2791355279902623	-0.14654203086246037	-1.4201214001338347	-1.2961094581150665	-0.3926834057444136	-0.20646603691984852	-0.5765709830998601	-1.056675843728785	-1.3763994126868575	-0.006205758808148847	-0.10104732162552854	-2.639125330058591	-0.5704470064423555	-0.3355442566914468	-0.8311288337428805	-0.2221701582675674	-0.5426703616373227	-0.5710156898082994	0.3599485978992584	-1.4941643189353566	-0.2560562713774377	-0.21297203883878343	-0.630362812022783	-0.1959817103200954	0.00545599677038006
-0.4698467060401849	-1.6954149559372205	-1.4365388850044163	-0.4212363174184392	-0.9843867055324838	-1.4264835818504673	-1.3731314180901597	-0.8536274670234485	0.3933685019452393	-1.7066019457344779	-0.3371412462961703	-0.5974597607583679	-1.4755920281226749	0.4368392917380203	0.7443364346854171	-0.7810692855107678	-0.1799369872311647	-1.2170364208744395	-0.8394875744943462	-0.5200978048206512	-0.1260195684302663	-0.9091173029914073	-1.519177231602193	0.22369746257842757	-1.4951657297799914	-2.058119037801695	-0.4697160072908811	-0.9382993431823109	-1.1811347212232475	-0.5354121457842685	-0.9529357103488657	0.3861314496576579	-0.6471584233815402	-1.3443964182624462	0.053814914414089456	-0.5622747623485865	-2.0469145595971865	-1.7303829313130472	-0.7025924492888274	-1.1819910734783599	-0.9608269546624719	-0.2931949465516748	-0.7878517397610422	0.2601467959933453	-2.0787372141389473	-0.9375984229930979	-0.7816476942447013	-0.49784867116805415	-0.7453562338656955	-0.1440147916993534
0.6483844846170422	-1.1595071634451743	-0.4812725849467663	-0.6438306391204967	-0.29500836326444163	-1.8198446067623586	-1.250951161046466	0.29342426628374496	-0.2644406247192713	-2.093525608519778	-0.6151253329727094	-0.5339122913968464	-0.4065083694541434	-0.06384515788114661	0.31063439886318117	-0.3952772973607439	0.45283506550291724	-0.3743344557792305	-0.3877686893136594	0.0004396510660304759	0.6422320280283514	0.010748230393293316	-1.3763887957568202	0.6246970444540092	-0.7384973330654404	-1.7748199982915647	-0.6145431757410593	-0.19205511734880898	-0.5083746592453965	-0.7271305207587621	-1.3138124285976267	1.0849134318903566	0.2622918243997429	-0.5890482928958395	0.03957736910935976	-0.12217307579163439	-0.5730817610795299	-2.0580444847849573	-0.9714393237499181	-0.9181768057594006	-1.4863679384525215	-0.2255810074981494	-0.7311566129953025	-0.1570680912947115	-1.6461198566900688	-1.239208115973064	-1.145446447493303	-0.282203367171409	-1.220221236489217	0.04671235265729724
1.1429207344084626	0.20817046410546586	0.3695779225812893	-0.38849172183866854	-0.21359404034285154	-1.1805178092138338	-0.6836451450251773	0.6886704786328423	-0.8175075753952219	-2.0316822578606066	-0.9650638781207009	-0.4088227020942166	0.6590385512660167	0.016633193524646154	-0.5715447919708242	0.12593544248865768	0.27281914103221616	0.5513527358784732	-0.11756321818870866	0.20061922271120877	0.6192706735716579	0.4445993348860596	-0.7507840588327501	0.36105678448601897	-0.09216354309375818	-0.7187109879158928	-0.5608673821624033	-0.06113654455250676	0.017226530314108354	-0.8693295023973582	-1.086910922988373	0.8206797493851138	0.8110239399921486	0.09020760678948948	-0.13088137031055733	0.633361961031497	0.2996634096677467	-1.5448448611332808	-0.9244885555355701	-0.49822130322129105	-1.445474022334629	-0.10083225370651257	-0.4765291811830026	-0.7449610594995184	-0.4926170397888788	-0.9174937402590347	-1.2894207215478755	-0.42530438072461624	-1.1878585868707596	0.2979099620497416
0.4305318913838527	1.2102878059122235	0.09139210957986853	-0.13958568558875845	-0.8850870324937036	-0.23185993923225	-0.2234265754616048	-0.018323214910232425	-1.3617445939965278	-1.5226501015250877	-0.9022018697888338	-0.45157138913313194	0.8939702398439835	0.8270999891231733	-1.2826969424081271	0.02463635854561529	-0.6274422837383232	0.9477356453397311	-0.3320293735184338	-0.10278596167902931	0.061137477448581924	0.013514021792217801	-0.38812860294131923	-0.4084012933414902	-0.25549298092220624	0.22122522880393453	-0.45807093708590135	-0.7034834918150492	-0.11616123771617157	-0.8160153833646535	-0.5511730248508929	-0.11813071050432936	0.4857485179930551	0.09245749148212702	-0.401257001228966	0.6157995039029149	-0.06946882659100456	-0.7596274575924089	-0.7190964714651765	-0.4457117954196433	-1.0094252175084077	0.24122850219750472	-0.39256418912198254	-1.1617602247989502	0.4283115884119528	-0.25505537560110403	-1.181843237348009	-0.8654361633224765	-0.7899168947723897	0.2517328227182105
-0.9911542855753361	1.0285665881540806	-0.9053854919344865	-0.14220470046515193	-1.5419682695069266	0.18590019695047336	-0.194987765637815	-1.1139968045651416	-1.8184263898769861	-0.6270249480270215	-0.3294776843096027	-0.5254578538695306	0.3126814208934672	1.4682282646688476	-1.3617394935250482	-0.7312896885364251	-1.357674702940391	0.7128696867910401	-0.7973097404128795	-0.5107848405536298	-0.22321541925891086	-0.7588102458731157	-0.53425183049185	-1.0119310779912745	-0.956468048812174	0.38638895557554087	-0.4798898552820509	-1.3874036654657456	-0.6461607585524565	-0.5565322020459422	-0.16462652731012778	-0.7854293711878453	-0.3512059134420174	-0.4456535511330911	-0.5494110757454275	-0.47345736314933334	-1.010232668013103	-0.2679004707432621	-0.5925298452610694	-0.7460755549750151	-0.6503491792925968	0.639284460698923	-0.6076067048565281	-1.176374373735888	0.47489059757685254	0.21345220105642648	-0.729119392980461	-1.169217545307087	-0.45551710774317	-0.06726006905041416
-1.9381555385411642	0.08330251512124508	-1.4089582761876012	-0.20271882730350066	-1.3838017771075926	-0.11464858156705118	-0.4266667370959198	-1.5566035606633137	-1.8885951959960205	0.342167128625247	0.2742106012517816	-0.352780477356063	-0.3451220314916936	1.0842809136108986	-0.9047955947236779	-1.3708298816957043	-1.257830906395112	0.22757590594638666	-1.0195569949046812	-0.5008324659986869	0.15023099478559993	-1.0644566835425808	-0.7683600829030414	-0.9900527787395126	-1.3560623584686844	-0.1256365263912736	-0.6495531879088576	-1.3313213939078343	-0.8945050645833005	-0.2827386376880847	-0.11096997841978347	-0.6576188829414951	-0.8820292870936388	-0.9120152371095901	-0.42928568745799967	-1.731610002061243	-1.4531401630248602	-0.19200144530383076	-0.5471193244287931	-0.9336499204566207	-0.6077158896818169	0.7578249498778215	-0.83759413017398	-0.8584484412735366	-0.0891473399653646	0.21183399620357166	-0.03209795971479318	-1.0603569399799009	-0.37311411552276347	-0.3477696486506489
-1.686045751972908	-0.5374792838630227	-0.923426609965483	-0.06499312563662892	-0.47887972574888954	-0.6088873864861747	-0.522670991128207	-1.0146492618654133	-1.4098561987786868	0.9105167594339172	0.38895383493156865	0.0252658462719227	-0.46625777995482465	-0.03881781432381674	-0.37876499167270616	-1.2363902988536135	-0.5452618990652937	-0.08860740281439144	-0.8003664445368209	-0.06392369522428142	0.7037743078905527	-0.6730427270536125	-0.6514478339223039	-0.49408119747758866	-1.0105057706237308	-0.6630162628294569	-0.7667804427619215	-0.5641438144980929	-0.5944361868434995	-0.19318175290682552	-0.19201997370177018	-0.1515925264740722	-0.6809147288791263	-0.8738531475373581	-0.15956310050124	-2.0171670067305976	-1.0493012154843584	-0.2743111467375164	-0.4122857900682735	-0.7070645515332219	-0.6916327470210052	0.46223701930242517	-0.7638264391376951	-0.4663302916357449	-0.4947666108484325	-0.06755093536847143	0.5201904708660565	-0.6780456125218114	-0.37795491357445243	-0.3918379465671849
[truncated: 72 more columns]
