# Supplementary material for: Diagnosis of autism spectrum disorder based on functional brain networks and machine learning
Source: Sci Rep. 2023 May 18;13:8072. doi: 10.1038/s41598-023-34650-6 (PMC10195805; doi:10.1038/s41598-023-34650-6)
Supplement: Supplementary file 1 — Supplementary Information. [file 41598_2023_34650_MOESM1_ESM.zip › matrices-bold-time-series/ASD/ASD138.csv]

-0.2230227106579695	1.0884655795164748	0.07837145569599699	0.15975621398402243	-0.4486804116306576	-0.13868009323024205	0.5655753401454324	-0.16056588881417216	0.5233092309861023	0.12555081730212056	0.39071373729543407	0.40589564329325795	-0.34019431593694244	0.5950550317788315	0.24977483395890124	0.8028911097667348	0.09608328900554905	-0.58433474796458	0.08500403533649964	0.6720443449050254	-0.5933043181591097	0.37224275988935984	-0.21544235460425035	-0.16027298925266598	-0.40287428981690665	-0.2499728991482137	-0.4984187105772845	0.03810635457020952	0.3672365102345362	-0.11247085704837881	0.1246593481438606	0.12578401921009597	0.39795941039423377	0.33583206452764774	-0.2999343554193272	-0.02577037008645425	-0.35282020333288433	0.32003225432799715	0.4414602736109787	0.6544101711576906	-0.03320709155951545	0.11515797472105922	0.7308595691931505	1.032219418274469	0.07363450727285785	0.9440575190560418	0.295858742074523	0.5212230463014826	0.5753967006057567	0.25242628958307445
-0.20522102068616116	0.1855543610380404	-0.0694492907147401	-0.39365735448846556	-0.6319068460086034	-0.6637980057955764	-0.15743231900273427	-0.30921508647277374	0.6013911214195764	-0.6804650473535011	0.7067736313630462	-0.12804635513910298	-0.8513099778590031	0.7110662041836532	0.30082857944855385	0.8514454370183877	-0.3286157450732327	-0.5725821895644188	-0.3535707593679442	0.39443518142362316	-0.8566279985083343	-0.5188136033129823	-0.48208327618622066	-0.9333774704109766	-0.8230232928109275	-0.6644855628206308	-1.354557303115711	-0.5151538448793935	-0.014952455867886702	-0.741381604390937	-0.3944241889344262	-0.19486964408211938	-0.19858302283563042	-0.5724575029266823	-1.1245027254815305	-0.1537387782446388	-1.2268457925400265	-0.22767682365209757	0.297106691584519	0.40401891379494154	0.352657855850674	0.09811909420486747	0.451442340134821	0.8257380303443733	-1.0113322421339819	1.1957983777854824	-0.2326107038122491	0.4593695275712731	0.3015166915184248	-0.24835942383735132
-0.06655868568013228	-1.018075949708588	-0.6468604295418533	-0.8198564440368412	-0.33679268678410507	-0.8688723460619108	-0.8154087492410634	-0.5109041707117984	0.01789249651964229	-1.2856171547769804	0.45077720854370285	-0.722673238427346	-0.9174788720966406	0.40855071245893865	0.11511936159743094	0.25256887283029356	-0.5470979154023538	-0.4604919448988663	-0.5168149267721593	0.03376586258788288	-0.6884975578562427	-1.1724388422025849	-0.4855279492091535	-0.9936310209062041	-0.7491146566666564	-0.7021744208559141	-1.4499283010137065	-0.7110258849066742	-0.4118633844904945	-0.8873800513952192	-0.8838361815469619	-0.5419531664424942	-0.922333656156254	-1.227933925349749	-1.3839321178227895	-0.41206173818028197	-1.4737239065844125	-0.8540426155258488	-0.22101402919927135	-0.18324734055576097	0.4925299597308477	0.013826766453230423	-0.08632235970277347	-0.28577014233452747	-1.6763803521745422	0.6743668645388187	-0.745634060858622	-0.21834673773659982	-0.43876274825585293	-0.6752575032912314
0.26886083851573106	-1.418431866050177	-1.2274565971278664	-0.6370941714342837	0.4380924320902405	-0.28833734095614477	-0.696779619195045	-0.34557695062372606	-0.7544900104808739	-1.0435212897483614	-0.20115880279141563	-0.7049218176785104	-0.305864621187134	-0.16657154676906544	0.006570094468063928	-0.35168371067926446	-0.2137565640127436	-0.274306886683565	-0.13259384025633622	0.15712365148959703	-0.08604306874845936	-0.9077982530980003	0.03860191551936955	-0.11000444414390656	0.014581019375798948	0.008962687636365017	-0.3057559657660696	-0.10155894335229917	-0.37838832032604336	-0.2846819281600425	-0.7016925973663108	-0.6560160294574291	-0.9972590840971882	-0.8515058651598464	-0.7829636008874387	-0.5567803847185947	-0.5002159669866857	-0.6468522381462952	-0.5690712776068847	-0.45186166530309785	0.20105362614933672	-0.07736949598475579	-0.277817267814422	-1.3254988373410663	-1.1490974240002771	-0.15705390825553173	-0.631139269841685	-0.9735797102937257	-0.9661580465148255	-0.5689340727708325
0.6850248374062561	-0.6373065491760156	-1.1074208696506558	0.09836786031782818	1.1610451142413458	0.8826046515605099	0.13913323962056814	0.3286071249391241	-0.9189035624961253	-0.020539715836153934	-0.6554831145420431	0.06169694704473071	0.6233717794614763	-0.6333237142185945	0.29010506802675184	-0.2055074044478967	0.47912536088975194	-0.04059585662835763	0.5431956173263891	0.8090411590353694	0.6164970919296296	0.045056690634729765	0.8431789830031977	0.8711426583373625	0.9956234196480721	1.1775091345464952	1.3918044784092545	0.9561498826539752	0.18068691656944907	0.6295848724370806	0.20237017022668793	-0.44731756625754304	-0.23514748159254914	0.39848608792269447	0.22103894459305376	-0.272146520426119	1.1937864106343714	0.6677226868606194	-0.26697834368311896	0.04287325458007322	-0.1467463369153415	-0.08762270296715932	0.14729296886155302	-1.1659435436411947	0.20467638239519617	-0.5248080760233116	0.16454689272179437	-1.0177199796825078	-0.6203948155247728	0.00222406726628297
0.9086023666934773	0.5714357228182442	-0.22948236747821626	0.7654432638922357	1.2346054887118987	1.8764632330070374	0.904835788491932	1.0576629216185067	-0.2538841971057358	1.0047571510069597	-0.5313755874717603	0.9791001006629875	1.1604256206345742	-0.6979424152915016	0.8369339279375866	0.6568192126112133	0.8584602760106352	0.10038695001119287	0.9555097700523305	1.4196724005498371	0.9911206858453016	0.7777561899771941	1.3260224474711337	0.8439377884447379	1.3915680915280617	1.9959075842745757	2.2905528514877362	1.6105889634826653	0.8629482083159532	1.1118965170268755	1.079767622822536	-0.10585495828963176	0.6848733723899262	1.547239308165827	0.8291217523896	0.38417485209990515	2.3656852674299516	2.2353734371912255	0.5270865135864455	0.9511918784054512	-0.06461021998205244	-0.01783097214844791	0.8170078773989906	0.16508250083872977	1.1852426695328737	-0.15952822156224586	1.0274695666126572	-0.20872976001963747	0.4464748355302935	0.4495907661147538
0.7540368924949864	1.0819784720550796	0.5797454342987756	0.7731940039804258	0.6211489298225317	2.0135635399010883	0.9190627885783942	1.1862059940199485	0.6107362235607904	1.2331527440930283	-0.022513889738930492	1.2885663620681966	0.8721295179801295	-0.3775264158977191	1.1213088135047298	1.3738821981097313	0.4302129022173138	-0.01347081582867038	0.8230924683136472	1.3945855766716497	0.8610448890135629	0.6753500864306702	1.1055734366457763	-0.2950367738231652	0.8447365543715686	1.852481169978738	1.6697093271047816	1.3557355662133557	1.1465341391259924	0.8303666913279885	1.1136285814952211	0.08134407425226203	0.8917288586572628	1.7479821598900787	0.6587128630478712	0.8746264137418334	2.2071854033286193	2.760489191607726	1.138623990518303	1.414642629960929	0.4225423950870836	0.044418761102589195	1.130454729479385	1.3738412913511215	0.9677431701733614	0.4506143892695429	1.27569997487594	0.7253771792010751	1.307962352138338	0.29999045440985467
0.3142814722710381	0.5176123786803137	0.5481067368365414	0.16958818565032954	-0.1017532943857755	1.2610618223759875	0.28974700456217206	0.5833291493959653	0.9117977818480546	0.5520159605030451	0.39504331927379177	0.8103932217179137	0.02267822129110889	0.04792424911954733	0.7839684875924751	1.177965380915962	-0.5051902623519633	-0.29989521345481013	0.4126549107871378	0.6973843051469892	0.4396142273520194	0.030666476635172777	0.3931293111848431	-1.385331879439346	-0.1475797350304731	0.8865731780618772	0.19250732379167065	0.4705694816610253	0.894243106791226	0.1585948260320395	0.31360305307209857	0.037070995098107885	0.2368409342052214	1.0189091999294073	0.09595330156781749	0.6875706018313796	1.087198554610734	1.7187760505456446	1.0749901491600748	0.9741255236782279	0.7816326946009097	0.05367995986279591	0.8827510957237975	1.2536457575549533	-0.08222230642136687	0.6236362562461525	0.8217961567071684	0.9680578470998554	1.1997643872997557	-0.2431601528543844
-0.13340648034182828	-0.45378301579033425	-0.04140143608399999	-0.4072275519963503	-0.35478010584438496	0.16371034943737997	-0.29044057052078803	-0.1604974605083571	0.6073276948653318	-0.4045251234991749	0.5031913333254479	0.060352453877405274	-0.6454898756908584	0.26414836505322375	0.057276336393742674	0.20801616728302247	-1.0366190862538844	-0.3765825268104654	0.19450092072760036	-0.20529850642511002	0.11868459028400999	-0.35472194238511545	-0.24696377639569517	-1.164112023981876	-0.6865397513427374	-0.19123645931178515	-0.7490178187744697	-0.3544978170125167	0.41747124834647653	-0.24953631955584155	-0.4841390790384843	-0.03399883082460146	-0.5613902637101137	0.06086974550884257	-0.11679746163234193	-0.04890520086240792	0.060261132087683494	-0.16544017992127982	0.49157820809871733	0.05956385114209029	0.6109452727170795	0.07073077857863537	0.3718589008601711	0.0010197229092370368	-0.8443040550457013	0.19240129691923485	0.18573920116292758	0.4915480051413735	0.3253663270831884	-0.4936331994146457
-0.40199467570111536	-0.9051839981345822	-0.16567040784776094	-0.3945834649349358	-0.13905485892467473	-0.6911262065673617	-0.33541391785807284	-0.35097497813092937	0.32308292825381574	-0.8505618273833505	0.4792427401763054	-0.35095803008167104	-0.5854668848382214	0.13188164381690592	-0.4933567992008275	-0.7182138851425466	-0.562418084143773	0.06616928271745129	0.2790402217099175	-0.877755736933129	0.09104304817924394	-0.07040980074023796	-0.46770534517311363	0.3504105489191651	-0.3691742999459671	-0.7964375369111946	-0.45411371128939976	-0.6943358788598525	0.0482345996636303	-0.13555862663389856	-0.5474857038779161	0.08203065295264898	-0.6938942119083362	-0.4998958873931739	0.3515845509816212	-0.6078509794803469	-0.2618486458936478	-1.6475163102299255	-0.07421898607146574	-0.5321461968188642	0.10908064597817994	0.15099842439253375	-0.05700060176534693	-1.0437348773242785	-0.6121167666672279	-0.4181093281052526	-0.11345739013951944	-0.016570786337966985	-0.40807369157850115	-0.05258990025926163
-0.5219397478362099	-0.5965216717744207	0.5724780652278414	0.14019387249257673	0.08368491338277706	-1.0808659565581216	-0.01881537629955602	0.06940208716104726	0.4792334968523656	-0.5089729252438234	0.5421633434802023	-0.34203249609199055	0.07948413138122552	-0.2459280437918696	-0.6161122227681758	-1.0401733359234429	0.5197508937881997	0.8234077960670935	0.30449174628899567	-1.2525957215724006	0.1825529618393332	0.5241717203491291	-0.40361669143393786	1.803241871765176	0.3227654221552483	-0.9202507329654511	0.423117903070884	-0.6294861487835305	-0.23325167951728534	0.15870600660341513	-0.019046949818902797	0.31629138427056297	-0.08985389678250438	-0.5761393132967026	1.0799568696574633	-0.41274869583483914	-0.19102977561426307	-2.077252842167721	-0.30198886576006245	-0.54811884844258	-0.21168842943737515	0.21994210519879856	-0.38285607830660484	-0.92879973931952	0.27263809917285226	-0.735784913853533	-0.07142728197090248	-0.0469630117309637	-0.4137525146012261	0.720019024848067
-0.582813780738191	-0.06848186495629323	1.2847114502126191	0.6442071343752561	0.027950246647712295	-1.0970553790638773	0.15772985972614123	0.5162735549753101	0.7243497317004178	0.2366732098680276	0.630648156347314	-0.3226252324022308	0.7393906694956596	-0.6086636257183664	-0.5986247036732776	-0.9486669253658883	1.1874026823470198	1.2499952299115265	-0.07840600262505054	-1.4488087694533742	0.08609168594411272	0.7805778735685105	-0.37992466622422777	1.8997910468112857	0.5833024710799685	-0.8964762122910518	0.687680838465885	-0.43694743760678606	-0.6402007347979094	0.15026576440912404	0.37565312326291206	0.3889522521714947	0.5856029196422816	-0.43411292718330013	1.3359653490923082	0.33021397267410535	-0.3394168647977943	-1.754519109825009	-0.2826602674315625	-0.4681589921647695	-0.1757588023290435	0.15381257035811688	-0.7378116034105489	-0.0841361002640999	0.9139849766499998	-0.7078543710633107	-0.06090602861536738	0.15461044230902646	0.0015098938919576531	1.085671622937924
-0.528326626241389	0.0918372812789718	0.8445861369373042	0.704161693634109	-0.07757499334901588	-0.8695022276164716	-0.009065206116906645	0.4733079580881304	0.4137838625118223	0.7481824837304283	0.5263104146675835	-0.5952085750774037	0.9118986801649234	-0.7183096914783812	-0.7930014604685874	-0.9198331753049492	0.8924875995884669	0.8990614976817826	-0.7028698135646541	-1.4422687978288347	-0.24283656537872733	0.4571650341219765	-0.47164946434794774	0.7424921815571082	0.18139013455438216	-0.8644685617587261	-0.030916579935351983	-0.24229006758774202	-1.1117341886907828	-0.20344933755232972	0.27178676899053034	0.17415323535195243	0.6849167739665813	-0.28501446362813987	0.840053894107305	0.8663862567995781	-0.7531398960931247	-1.3227079424930093	-0.1865446580424283	-0.7574194279638643	-0.11295600154915927	-0.012071400441985082	-1.0189755581954858	0.34734960054553804	0.8203272118943753	-0.5856260891082483	-0.2838178885984275	0.019656028411258467	0.15227966547591532	0.7258639136618223
-0.21590594178769457	-0.12424558315744198	-0.5803451765261959	0.41409214621835283	0.1282382931106626	-0.47547387282320436	-0.26095544196260634	0.047646604997861074	-0.4766102072304228	0.6656883159853776	0.20375036652659786	-0.9465881652041465	0.6200111892442243	-0.5283940121064282	-1.0886099666066036	-1.0027286062957683	0.1455078645878376	0.048755435972496944	-0.998420037346863	-1.0850203037594712	-0.49114029905665957	-0.14081426294464966	-0.45635675386485364	-0.3709166351601026	-0.31843373542797443	-0.6326196664295852	-0.9138495962670667	-0.03935188098866892	-1.209917274311796	-0.4752480463543884	0.047222316731690354	-0.1195778744746115	0.2019887156036755	-0.18205755027395842	0.038521837491997044	0.7261172399686522	-0.8835030253914546	-1.046023960938575	0.0159945454638599	-1.1656612593424573	-0.35686216622901096	-0.0687099405789848	-0.9167230355551691	-0.07191046967781584	0.2608558563805677	-0.4855870938590906	-0.5239568264430947	-0.5169937807262421	-0.12721255149767097	0.047776105447860255
0.3056012782703971	-0.31710604141961796	-1.535093990950102	0.11512895502902774	0.5545160353275713	-0.08437717285370505	-0.2905623424778807	-0.2671452771343386	-1.1951058926685505	0.1144359103062728	-0.10344076673287671	-0.9309844234987092	0.17781541095473793	-0.2085492792233044	-1.0703394893380829	-0.819367953169354	-0.13044534834838026	-0.5315002039824205	-0.63755492694815	-0.41859731910001535	-0.35118817390670326	-0.590379409706776	-0.18349473471674455	-0.44071264052993864	-0.2739068191195612	-0.09205007059109416	-0.9819228051310198	0.09006324796381554	-0.6287921089607102	-0.3319234170144393	0.17603774779728446	-0.22029337928442705	-0.3651365648556349	-0.1950074166165773	-0.4099469528153484	0.17067041535041405	-0.3769613728415354	-0.7722266947146296	0.3647703618600916	-1.0209196399423892	-0.7689533755378632	0.08590211606357705	-0.39002598674837546	-0.668310739679766	-0.23447337677768854	-0.24183967503582654	-0.49311342599104424	-0.892009151508612	-0.3377764511254435	-0.3161118840775555
0.6867657042033142	-0.2997188498076008	-0.9895889220888465	-0.08205726370165543	0.6742685086557724	-0.006798869535403481	-0.14101607940297303	-0.25588394707109696	-1.0627745067832093	-0.501036261166616	-0.2144479227332253	-0.48419568941909247	-0.2568445074558677	0.020713803269786207	-0.6668298268087598	-0.22147043677867662	0.259751690629862	-0.3735341925985192	0.030211996606510878	0.21325692298242152	0.05828429925961645	-0.735538936167534	0.14543718708669662	0.16078268730046288	0.21831858167692275	0.41724593933804727	-0.2770779048595099	-0.02981394312887655	0.27369346247453846	-0.020419133047213506	0.4539315341025978	-0.17138743382206198	-0.6235110359506179	-0.44943064098611557	-0.36099861453263754	-0.23598855877096	0.3628186698721359	-0.42077144744538353	0.5976936575307051	-0.18475066349319494	-0.9242264341241573	0.22304072900801	0.08208924628575276	-0.6627819331395046	-0.49744250677569274	0.2781230285634919	-0.28579143867656726	-0.6368443794808283	-0.0530857453944274	-0.18620721469086643
0.5715650091119093	-0.3106308669882392	0.3364290328150751	-0.3527946299088651	0.1833335330149497	-0.4263407324415054	-0.09154436970303986	-0.20853286927080303	-0.28266981692674864	-0.8417681610594298	-0.24515666578958478	-0.06999533894589953	-0.7486486706910088	0.10189526108896384	-0.3594465606499237	0.3537940108851765	0.5404664327914748	0.22417088756328638	0.30911828353205434	0.4771437247141196	0.2586912521156573	-0.6327843734560457	0.17838838091401862	0.25237475471477316	0.4021564322985826	0.370378808306891	0.22681456482783277	-0.4066950508474037	0.678302765113244	-0.14159965145958034	0.20756632318565377	-0.27484329747995134	-0.603180952245715	-0.8930932556292178	-0.2945655230793984	-0.3165799913770653	0.5852033305409382	-0.21063659384087385	0.3141596453858755	0.5848314910985188	-0.6854564848168412	0.0035846645945421525	-0.05283488869553246	-0.1897595867657818	-0.7168975998464991	0.8534949870532804	-0.3016266628382124	0.015861583718455297	0.46607523535537076	0.08864004176363066
0.017389745745716764	-0.5595353229002926	0.8000984405268481	-0.745349397978634	-0.5196901641417363	-1.066217260768245	-0.22455825561924028	-0.45482672312611094	0.31095177837599736	-0.8034643672421314	-0.41941410885523867	-0.11376336835090765	-1.2030866077982356	0.17865812294718972	-0.5491458187263573	0.37563352029287356	-0.01821020762586154	0.591327929885607	-0.07120482760194376	0.41215553036977254	-0.028549114226820174	-0.3101239960763572	-0.1270809304925428	-0.6422838644339205	-0.2025154388198781	-0.27683365986763175	-0.12228381737060923	-0.7267991798518049	0.16627984440453977	-0.887941103379148	-0.6891164448202758	-0.6087897740948229	-0.4927918740624291	-1.1420636924219516	-0.6711235243448099	-0.3347808688369399	0.0910735357696738	-0.29804898695952425	-0.4638728671241218	0.445613186223765	-0.37005664373043645	-0.5271168371926997	-0.7218285296980418	0.0035466263130962705	-0.9331034266081019	1.0596662803750434	-0.6804848867042762	0.4348037384765992	0.5943170500537954	0.15811695365141262
-0.4741172250403836	-0.7583217967427575	-0.10964033216630338	-0.9055947634985184	-0.7030127398488746	-1.2644219504128185	-0.27319200506563546	-0.859360991550011	0.2561998303039044	-0.44283135959561937	-0.6849548528116459	-0.39654531868122167	-1.1461248996355964	0.40755696107942024	-0.8668997458729103	-0.06637571538925431	-1.0343227454525115	0.4617752365836349	-0.618613525797828	0.36082902267540207	-0.47327779221809696	0.22717683184965623	-0.3672997105735847	-1.6321702931256923	-1.1039624983798013	-0.8604697962872874	-0.7798608145550195	-0.5967701340399539	-0.7208104125141144	-1.622903301084285	-1.3385367466043545	-0.7607955611617245	-0.259789606418238	-0.7484080124741884	-1.2921752101311024	-0.42036867214804363	-0.488517666391783	-0.3754213901732777	-1.097933179139936	-0.45926278141232524	-0.2833839373244913	-0.8104484344435342	-1.1699627480929689	-0.28741171189820885	-0.7968432321265895	0.7539427661676602	-0.9763044081318978	0.3867943210231112	0.16205399107671462	0.08195176474215514
-0.4378546673973669	-0.34271207148613775	-1.0755931432212247	-0.40956394813124963	-0.1544649073175934	-0.5486313758587557	0.02653764789099894	-0.9597750040206627	-0.03687546929300212	0.15825082917884414	-0.6822589263918524	-0.2239449512945577	-0.15601504787236742	0.7608670431378128	-0.4588886729006343	-0.3095226361048462	-1.286210481016047	0.20376642633180825	-0.6024287828779051	0.5350538274065386	-0.4477860755479055	0.7756532986425269	-0.10639812250050401	-1.4616624660309345	-1.2750208570604438	-0.636843030363279	-0.6333054865588803	0.03249666882348503	-0.9731920886214581	-1.407692714051394	-0.6965825827427743	-0.2415081360116361	0.28483719191698503	0.3029298751569244	-1.4656847572257539	-0.25369198428246725	-0.40111055777478033	0.09541572692683851	-0.9362233478586255	-1.033415225312565	-0.27784422020743027	-0.32378449906898027	-0.7436483220744786	-0.3362637759082138	0.013410965764843023	0.30195060633940507	-0.5800719592570143	0.27466444593800343	-0.32660317719008863	0.1266986765726058
0.04950260653652448	0.7966518754152402	-0.58828593949299	0.6198182990958202	0.5005909431350113	0.8088249096442492	0.5151716137482981	-0.5699921457600616	0.09663974031257427	0.9076058241941811	-0.1847608903389445	0.7193022691617661	1.4416880315139682	1.0605651362301127	0.9127469850059322	0.0589022701743097	-0.14801754107043008	0.2594771611092993	0.11131829170269911	0.7622213874385201	0.21184713218407372	0.9283461232673421	0.5991708614950743	-0.03163571550252811	-0.3080318311999336	0.35679274624210594	0.5763292279152809	0.7455469515278617	-0.21506464188462296	-0.026043968652580515	1.0897298562852076	0.8303553789127952	1.0632614405982659	1.4311456016681792	-0.8460925605655094	0.45564722504101923	0.3530874118241586	1.173795361591324	-0.10315390489168509	-0.4513136078341312	0.020897433264370567	0.7344785540072928	0.33826559321716526	0.5285729059583395	1.2168983707776575	0.21370702723739496	0.5150434855659692	0.5243493035785928	-0.3772964178852733	0.27901865120651487
0.41881134603980485	1.9691734012513151	1.08068365765137	1.4025955008375834	0.4548005110598875	1.892386836342073	0.6798486176639819	-0.05476964254215046	0.6532822404156294	1.6194735426184308	0.5150369473154928	1.8292728206124964	2.548608969761912	1.192368496432277	2.299081922471615	0.6346583540761446	1.48058400251221	0.5290860400964162	0.8526129822498559	0.7318121886943729	0.8994385294537318	0.45735420136869553	1.1846919421470066	1.354736691709626	1.0329791811163946	1.2315731550820748	1.7858887102656242	1.0237913931186762	0.8198280256484581	1.6184211103912658	2.5397853869659555	1.6531888443745757	1.5684479885344427	1.8959257246298944	0.036415109207415655	1.32009580168378	1.0042682375470968	2.1384718092923665	0.5206823433317282	0.8229653071320305	0.6033131470919926	1.4786265160806413	1.1529533315438434	1.8308388971981782	1.9868370856266098	0.5540094982758303	1.5233480085653666	0.9670179014302754	-0.1777411492792371	0.17090707027360805
0.2022810380716366	2.2440379271185145	2.094548380767664	1.1873842739024183	-0.36813544349108923	1.9245718979104252	0.2045993812429111	0.09435224296737385	0.9295181701318862	2.0093388670465324	0.8108733280609569	2.1065478444881705	2.2357601395333835	1.2034814681768156	2.4167468753520467	0.651664251653868	1.9730901745242992	0.49500988872116225	0.8347102928705739	0.42149268688180563	0.8571888229244843	-0.3274944707093752	1.137250778938807	1.367031767132286	1.566839657028652	1.1572993500258693	1.7533015880784049	0.7324167641163221	1.04775054166326	2.2873094291519385	2.2753927858684806	1.5183302361729663	1.3034095188764292	1.4463995722088936	0.26741469150528896	1.459397083387998	0.8667761131305638	2.111535877913486	0.22889604117016205	1.4733513811822794	0.9442353280899922	1.1892405207971781	1.0391174316076117	2.2725910525319573	1.7169008440465694	0.8045086195220851	1.582524891820396	1.0626977892094265	-0.3350137372699259	-0.44327816599677
-0.45735030243718333	1.3791335170002972	1.2790390632614754	0.07452706991764053	-1.197937581976142	1.0025231226038576	-0.599656872653063	-0.14835360320976904	0.43324364143707483	1.8558597990169066	0.42303680959035594	1.2532374262930497	0.7446539424438848	1.1395168060264946	1.0940261883841063	-0.0578286100221281	0.7339055812957657	-0.06242158533642748	0.004582019011611069	0.1536100542428482	0.07682039730115203	-0.7536342168911436	0.533529004438864	0.10814011979083182	0.9593192798465738	0.2791938494172753	0.5063617294628102	0.2265284478681627	0.22850084130111672	1.629407959778192	0.5186269384545521	0.612450884936754	0.3899102334084917	0.5359585986175803	-0.40550808974415153	0.4916153162077787	0.07655857787111474	1.0227373638377	-0.7071987776136304	0.7913981932551414	0.619294653997554	0.08545991903080093	0.2691037220635527	1.2360721885737622	0.6948770608428935	0.39740030102435364	0.6508827141404621	0.6718899229505754	-0.9890913418828967	-1.2654205786586827
-0.939928113229024	0.1049210287056791	-0.395756846932277	-0.9561533410744784	-1.2482856062581638	0.0178549040379308	-1.0058879826229008	-0.3251331811639372	-0.42889875391226784	1.1950152858797027	-0.2529460498812324	0.07588796881064946	-0.646461549579765	0.8620148396793625	-0.40416785884982115	-0.7848613830261584	-1.067583975788662	-0.6787615196425896	-0.8727051775132767	0.20424031498923673	-0.6103749332373053	-0.41460552229845166	-0.04803891912240249	-1.0033311027628313	0.059507139770519815	-0.4296038570210111	-0.6528796063049264	-0.0324246024681204	-0.7555748741806693	0.5190247661949298	-1.084877285354124	-0.12680899957565647	-0.399297438978473	-0.11399905852428824	-1.1682593399233994	-0.864400304622085	-0.6059504774083905	-0.18839542028131767	-1.3264399639364068	-0.5066828954404746	-0.08711851857876357	-0.8851220648060498	-0.3260322372925496	-0.35551109373722056	-0.11035476800559867	-0.6076577512297284	-0.4166237020129572	0.3139171622215672	-1.4866542929910862	-1.6693549936591778
-0.7832890014543923	-0.5712717476475964	-0.977218046722081	-0.9518258388779278	-0.5546254231727706	-0.21626789674668098	-0.5667729161476477	-0.06737752604771073	-0.7898693115950037	0.3301028407286049	-0.5394241860148082	-0.35842973514316745	-0.9038400735799071	0.17690416131425243	-0.6911316950481354	-0.719623290914524	-1.693031258139085	-0.6904390324352411	-0.9934928491676295	0.4465616608081151	-0.4678006720531694	0.4014788034648262	-0.1581278008767919	-0.8068874538893178	-0.09956586181997516	-0.2664101142507537	-0.6461095664496735	0.0493050040300198	-0.8722014953684522	0.0938148471790264	-1.2047955452383308	-0.016323164432327616	-0.3491080860459214	-0.16697196063178554	-0.9393461775605021	-1.461443021341261	-0.6552082542318278	-0.4670035761781719	-1.0489299888844947	-1.0545499548692514	-0.4208382200387831	-1.0383392073910742	-0.30572929861146314	-0.964171193592526	0.002716066820305769	-1.4509012830310855	-0.7354772927312354	0.4946280315839754	-1.1296014972633819	-1.3582402761478811
-0.1421974322062427	-0.3129787258327556	0.06318494258576543	0.059931406366539715	0.1106370353059298	0.238259533545955	0.3990176353845299	0.4508498307663378	-0.3665397048597214	-0.38162214115562104	-0.22066864354420507	0.0994201920635331	-0.3034914429440363	-0.8007039474889792	0.22577081145442346	0.1340187375175852	-0.6801033798812148	-0.050595481005886206	-0.3237168151279474	0.4594094621374922	0.23353913871482407	0.9694341923820312	0.0443024736010051	0.3369625670487752	0.5042580186720554	0.39312156699121387	0.14601280745812673	0.12120904866834023	-0.0712976634941136	0.5244353095470952	-0.20734551520379527	0.6302698567845293	0.4374509808756606	0.08635561726069306	0.41896298408298255	-1.0027715435267812	-0.30764028390700016	0.26923516054932295	-0.2872957919322083	-0.3217896253983625	-0.038855540646558745	-0.6099781221805501	-0.03230203792088008	-0.14390548576452067	0.7662708185532467	-1.3665894985837994	-0.2717186884118757	0.932514363992612	-0.11465582958102905	-0.7080529333815795
0.39453881788809236	0.3172184772930993	1.1734031874286066	1.0666854572653268	0.10634574613270403	0.5593710308977528	1.0467775824100736	0.7129977943053525	0.18860935634566303	-0.7681794800778741	0.18693392168156636	0.5445190709851172	-0.04329496513878424	-1.5325760185519033	0.9953753352099692	0.9784335825421334	0.7037207578391695	0.5156428578375509	0.4076445499093903	-0.031631313354993355	0.45650679190666343	0.8132236290324556	0.0015975029626672974	0.9881005774966235	0.8823020920764751	0.5332183916447143	0.3953712202934076	-0.20934606116997834	0.6960821701988821	0.8868611125608694	0.36377286279731585	0.8795028629529037	1.0605803509047684	0.0933476184006846	1.8058993206129732	-0.3902168399174067	-0.1980143393630823	1.0343837211046565	0.08778802957844685	0.857805675106394	0.5304298393312826	-0.35679055728823306	-0.1264876346566431	0.963233857944693	1.2375705362547513	-0.3929306438126973	0.20574665354386087	0.7361886703268488	0.5483483180606006	-0.38905628674901027
0.39762424359439713	0.5158303569992034	0.6588663572383813	1.0464471495214456	-0.42377038494568214	0.08639211821837527	0.7727554997219446	0.4463629741893424	0.07787704911803495	-0.8920121191333558	-0.02887584092421854	0.11788220399418976	-0.7983493687085258	-1.4945765312873787	0.5102329032578319	1.1081219348372158	0.8726024685227022	0.2557836289478498	0.4808095499883544	-0.8720640090933219	-0.3884728834706075	0.11056080441069358	-0.5685509083084694	0.2367667227764917	0.23875989703862638	-0.2910616690305869	-0.5224242666442009	-0.9011271570215481	0.5640070535581475	0.28216081501349904	-0.41114072552941144	0.23449058092901365	0.6829810388430548	-0.37852663521644303	1.896837625467961	-0.6347623747889124	-0.5733264475168952	0.8115110998258142	-0.2477843889723376	1.2468159426520862	0.4529589099228852	-0.6307906614485947	-0.684336993024451	0.9247255392547841	0.7825423481867734	0.5461955645915381	0.004517699097854816	-0.5554546454925481	0.13799526136582824	-0.6816476496998528
-0.025083740970022122	0.03842017298760066	-1.1687511035210025	-0.05652535048644318	-0.7942111133126221	-0.9239739749961977	-0.2184926377877796	-0.0876108771301542	-0.6720329974601054	-0.9064596392725798	-0.98171899592877	-0.9406347471062978	-1.8838646956800658	-0.7873366888567005	-0.8064042589570622	0.5928183687974279	-0.400220447727043	-0.7851540794377785	-0.11365540340451821	-1.6079169662715838	-1.64729578023629	-0.5516075638141833	-1.279521060858399	-1.3149587486335577	-1.0281864058710535	-1.3640591590387334	-1.7218371830234227	-1.423484952212265	-0.30718267715332626	-1.0725772086223362	-1.7997788920189515	-0.8410384116945495	-0.6047118483491927	-1.0066803995166138	0.46177946265410247	-1.5859693930597707	-0.9891316352844094	-0.3673260082602911	-0.7737252079772432	0.508941307899394	-0.4534162685184484	-1.0377415733660917	-1.1834235858617803	-0.3997754984687051	-0.28301788392122756	0.4534751664036983	-0.7631681155841885	-2.2675257181703437	-0.9276701450899152	-1.219325826388783
-0.39992382205143956	-0.6486505054528879	-2.288257295480752	-1.3143374243635175	-0.5559068552933087	-1.5207157910599693	-1.087680095643409	-0.3692603681230394	-1.2394813278124177	-0.9006031556932823	-1.9782082708368711	-1.544128359351542	-2.025694592952825	-0.18920836384619955	-1.4941190539245834	0.027973163269824998	-1.8475195121234227	-1.7800798674585991	-0.7370361337512717	-1.8197603036516563	-2.034788096801703	-0.7360583213784667	-1.4112108947479287	-2.2110653254384185	-1.712258318973248	-1.5457120737449543	-1.8141809447732178	-1.2183877860646244	-0.9633193732946117	-2.025021678373239	-2.283317608984243	-1.4755243198307466	-1.7907064840910991	-1.224090633085331	-1.3468713923279385	-2.0363915646686026	-0.8084569780641502	-1.4391426208350133	-0.7956538540977695	-0.5633964321703911	-1.4852923729250378	-1.0164147329782711	-1.1105642957343147	-1.7710989168350968	-1.0391933989838595	-0.7779554303001003	-1.3442298303039089	-3.103534329763221	-1.5009750454201187	-1.3727442949547013
-0.3546834641101642	-0.9013085658459932	-1.3581438403658967	-1.7173051181508687	0.08505959008591976	-1.033549231539299	-1.1083469897883593	-0.09694448418266503	-0.9840386073983185	-0.8685405241226821	-2.134196117285579	-1.0235616658872422	-0.8556887436598449	-0.43809780210216953	-0.717218001270702	-0.2126779817674293	-2.1235689048513775	-1.9369135986288053	-0.7809411770135415	-1.3434780890615794	-1.0265347077507485	-0.4415742482514205	-0.6393301829901281	-1.617384247135174	-1.1435878397553876	-0.5200088000974783	-0.5216653739259658	-0.26229945669601823	-0.7237806991661736	-1.7214341183542101	-1.2612416843526482	-1.3035339473965053	-1.8435970615197272	-0.7558965345703085	-2.0061206572614267	-1.1345915736827974	0.06576677122298627	-1.388306084794228	-0.20634598475542995	-1.0023399870041279	-1.791576912812806	-0.5435458785260552	-0.5037639238356113	-1.969126633085655	-0.8917777980766556	-2.2009492085583355	-1.1285414463624461	-2.38367103591669	-0.9083202427408769	-0.8049830895287533
0.10026277797635956	-0.49706499417995864	0.6942317451365582	-1.0631227118471538	0.5890126765141411	0.22485512162885313	-0.2876204588884699	0.605069897975317	-0.1796246041285182	-0.7695057872249785	-1.2048247358847204	0.09861234074803457	0.6168706358399223	-1.422913084098409	0.8299512161970309	-0.27873367266718607	-1.1209660193646382	-1.2080176074352769	-0.22726097850191043	-0.3150516501440945	0.5412380629075424	0.06114631574748607	0.5930825322981566	-0.021615626184150874	0.04964629119583414	0.8416327504492874	0.998985998311754	0.8267622973356995	0.14424284860106945	-0.49116439984647786	0.33770467107243146	-0.701831197661043	-0.6532565203463475	0.12095439762463321	-0.9297870728497404	0.5583329029897833	1.0141068397872364	-0.24439451026934103	0.5227652024196471	-0.6289653240687526	-1.2038842946762058	-0.09071288672079275	0.1893115497358126	-1.0197537402801844	-0.1184171225867888	-2.6472714375516535	-0.18829575378158628	-0.6925388364617028	0.4130796605830958	0.3403801885204843
0.6698875746753616	0.24021590862101044	1.7520851386430554	-0.015213336238281937	0.6738707180538528	1.2429257731585863	0.6900625006946017	1.318796215534216	0.3484390455121156	-0.5841434651775192	0.18782463746179615	0.721532173902699	1.0957248935708612	-2.182867616232425	1.7217555872715102	-0.44587400418050727	0.14431856893925923	-0.18736690045996157	0.41787436556230595	0.8526819958864658	1.349386749547549	0.5164787597055214	1.4315430740563053	1.410230035449698	0.6198678348552267	1.382272570649587	1.436588043416022	1.286281503711897	0.816108837548249	0.5621563972286859	1.122133704040143	-0.22571500552049653	0.8651316549959346	0.8056742585726827	1.1102063869869283	1.6331845825139464	1.2521585309542038	0.9918225335885629	0.9568695388270043	-0.03948237190309713	-0.2608263152620846	0.029784112906254653	0.6471706646007863	0.0352463699154242	0.46162402745668574	-1.760792953575288	0.8823758675775353	0.7095017901775157	1.4775645449012482	1.6498981291769819
1.050368471992024	0.7704471265598364	0.9005823542757033	0.5896308826413295	0.5094703237545744	1.2405079643797747	1.085557960326307	1.5864778434023596	0.1923692961643821	-0.35082093284936394	1.1277883780768807	0.38168867903549525	0.35297470746935056	-1.8034818313408392	1.2650732933810644	-0.66631035990219	0.6999653500704528	0.553546696208042	0.6437412155198172	1.574565417589701	0.9503962242742849	0.7550452311400261	1.3230760449004464	1.9180530593794158	0.022693058371044864	0.7954125809234038	0.6492617101534756	0.8697120337679058	0.8002267064907074	0.7044531455298149	0.6666092183007065	-0.052172072124390324	1.5617369041586482	0.8432076006389955	2.6883831433508893	1.3530413808215616	0.5421005478206291	1.3208800899309583	1.0877350184268282	0.15696575504487403	0.4520645240071061	0.03228549211603824	0.9070237969301487	0.35235498503629076	0.26444588165907973	-0.23265448981170314	1.4947007689483964	1.033554956176426	1.7533549205796335	2.6946640516181994
1.103024137446761	0.7337237503491736	-0.6795516351857804	0.4262694416940261	0.41140371315639557	0.2833077926020685	0.6813321773543335	1.1487778174995358	-0.23682420371384058	-0.20174482534998833	1.1971297298533194	-0.38496529238396787	-0.6950492727156213	-0.31894677068643573	-0.014673143392021871	-0.6728433779692645	0.43702818595030973	0.8925976698876363	0.35950466444233387	1.3912503935343885	0.09755020478428833	0.606433201522106	0.4060074168728165	1.5369700662433659	-1.0941819884071902	-0.21826473320314904	-0.4338775860718197	0.03824723993103686	0.31641527002873326	0.14609128463621113	-0.26551653782252577	-0.04678696654309333	0.979409921276047	0.21257928203411272	2.820683672061016	0.3578492479515624	-0.6155974973772999	0.5708361580570213	1.1157791047126644	-0.10934951755648524	0.7904590301192082	0.28616585690659746	1.1009779286019818	0.027608401828593362	-0.626278208582146	0.9340368492197497	1.3961191299158222	0.5076379796567654	1.4744536223374318	3.1195937084873004
0.8550742437982453	0.12501611864725384	-1.192792843407775	-0.2187617713540254	0.48343301500074537	-0.9372940690217454	-0.16789230182438322	0.14476623090338286	-0.2940287594539697	-0.33491061431201674	0.7375474640179402	-0.8554941710032538	-1.1440323148145204	1.3031986486501224	-1.1741447399155105	-0.4211188033275631	-0.12379076643263172	0.9759941967806643	-0.10816108013929976	0.35323720797615055	-0.2175522086020062	-0.058665476703560746	-0.7134507225695792	0.694083280652168	-1.683264636020352	-0.8091798078845708	-0.9904521902004598	-0.507577117710431	-0.11337049683861504	-0.4435325712903698	-0.7465429261618757	-0.15186992225133528	-0.383908712952403	-0.74770146514324	1.581806136184962	-0.18744776555492823	-1.4395934969107438	-0.6634630428789106	1.0777021430832894	-0.5082816941468233	0.9039172857267144	0.7592739308077971	1.1650641239717325	-0.3050878547347533	-1.673714548817305	1.3131526762912527	0.6686973002174131	-0.07516284637407343	1.1001651102286607	2.7031019182264213
0.4305738359437718	-0.7602679706012606	-0.18845190245374374	-0.8250889196616381	0.5904214240827215	-1.763574055505263	-0.9220176266036059	-0.8630208327413036	0.10580876161318568	-0.8363304723670233	0.39604823713335285	-0.9677717438222809	-1.011063405395682	2.0499086195267577	-1.7773021172987056	-0.20308224413769493	-0.5205312360405219	0.8315836519720193	-0.3315001898980669	-0.8987068710247614	0.1722411710678239	-1.0999676835006387	-1.481102274260634	-0.2209812407956805	-1.3662972776147382	-0.7914955959801244	-1.0247569435206865	-0.4862878196481951	-0.2328160854826562	-0.7109310616716175	-0.6218209786092235	-0.4330002819807522	-1.595733823462283	-1.597828459677893	-0.06248880882840179	0.10529128428914966	-1.499660784294811	-1.6966876569394735	0.865671271974189	-0.7445232464240396	0.8595904298720751	1.047485468638668	0.9427867450116465	-0.30939209950690205	-2.367773482577043	1.1972392117545012	-0.3589427901404402	-0.17912591601480987	0.7551352489514896	1.5322124387568903
-0.008257642820751115	-1.500659143635629	1.1906527680182462	-1.0090523869427972	0.5802450203453938	-1.9475526774050447	-1.2236015841511514	-1.2308016015248457	0.4386116169164253	-1.4575570392828783	0.46467672194387805	-1.1379141450458357	-0.8784748847634386	1.6929598609590153	-1.92701885611348	-0.2554024343272199	-0.6035809040709286	0.33937940595609306	-0.09967181760320375	-1.5873003207826402	0.6162149530241708	-1.9937816173292027	-1.7087052736039487	-0.8454529008539009	-0.6029925981748452	-0.5671182104203196	-0.9102855747827957	-0.21860955155813028	-0.13760711797974176	-0.7503763565855612	-0.3604701147883853	-0.7494996687628536	-2.02509480665792	-1.9742672878607155	-0.9566835770955154	0.6118759807875115	-0.9600969091565823	-2.2290228082118473	0.5204144805414721	-0.7183314635227771	0.6190069034256296	0.9320130751308896	0.4939481351112611	-0.19907600421731242	-2.470255697244841	0.9883567746266632	-1.1708938015029833	0.10396660940056807	0.31311956442247707	0.12687989785558149
-0.31836153124499345	-1.7687449772772852	1.6363767330392738	-0.6332725004926716	0.4379811887066765	-1.539776172508835	-0.971191595787287	-0.7949835785297809	0.2553853718719299	-1.65013135247334	0.6708561152218631	-1.4290326412291752	-0.9215742432789988	0.79205681358391	-1.7083036314997864	-0.40649506858210954	-0.3067074828844653	-0.4404179667786811	0.4597334186122524	-1.4444696677289468	0.5414330279594886	-2.112633526263587	-1.5113192946258416	-0.7583902791665039	0.03367230888935601	-0.4511985561349164	-0.6374441851286865	-0.17558458407972263	0.033818662127119925	-0.6500714518233998	-0.255237770751993	-0.6673183561712571	-1.6632627852136563	-1.6511225050732	-0.532974692841853	0.6313415115647504	-0.3016448381467941	-2.241860848940062	0.2719535726747862	-0.4000924261751242	0.30444420706116404	0.678067305358712	0.12190427663635059	-0.2895178939044301	-1.9624623305323177	0.6730425755249142	-1.265776465575868	0.33023611269632225	-0.1666433768434345	-0.7767740599261302
-0.4372761228735312	-1.5153517548522943	0.9289686532377646	0.2081598004076592	0.24748882829788568	-0.6859751481244527	-0.23983628732965853	-0.08925070612869986	-0.27596567704661273	-0.9982495502044374	0.5702014984320968	-1.3222309427589032	-0.6806351426635622	0.04038416119394468	-1.012064072530174	-0.2709554079598127	0.4475063563375884	-1.0887329911090995	0.9719787220156112	-0.8930236096503174	0.08193964241669467	-1.2475841526760112	-1.0885361272361285	0.20349726628114284	0.4572757152031887	-0.3161314953850527	0.09601449456405696	-0.4144496327038484	0.27134725982109514	-0.2567767628279801	-0.09789424436613368	0.06999512101733953	-0.9003055536719159	-0.6351040304839586	0.7789068210845648	0.2171296451147346	0.13219060695481905	-1.697685797362477	0.21769733270969968	0.20117756125158312	0.2183878015957025	0.6510244921751926	0.03707340145291664	-0.5498013433985258	-0.9808656337127333	0.02233440251583466	-0.5500322500572101	0.19546796401819624	-0.3685274110467075	-0.7444038261275291
-0.3996139030333638	-0.9840500512600928	-0.22328515656879194	1.1703162145903245	0.09148015835061739	0.34061739722206014	0.7099064016729997	0.1528735833116495	-0.5966613151366824	0.2879073362822526	0.07807406597095681	-0.46885620316628196	0.16136319451908968	-0.2705997913954844	0.04603272426034294	0.23126421237406725	1.4678654336286843	-1.1205429755349148	1.0482467678016598	-0.5414216786787468	-0.21933154887507805	0.12021608147165158	-0.6051311546885945	1.5047645963214773	0.8676729421809399	0.07670402000217653	1.137797368739727	-0.5354535204317066	0.5275269427835532	0.48288363849445515	0.33856973440648724	1.064339900508998	-0.12160341390511537	0.6935943918364105	1.8195326094121542	-0.05832329350720303	0.3320025969399175	-0.5740156132047032	0.1256892074154499	0.8728735174328005	0.4640008437035286	0.7780773379707628	0.09506540784683354	-0.674337590952708	0.12756567619592948	-0.8142662697463446	0.4424475751180606	-0.22478904687820345	-0.13928256109283335	-0.011843071730347828
-0.2823685864734535	-0.5007374247834966	-1.1340033653983133	1.7168684042829538	0.01236910858241889	1.0671742373364568	1.3960789299918734	-0.22177810026398107	-0.4174915387475843	1.3923287297637652	-0.4277323138114366	0.6257621776246624	1.1297193979664706	-0.22255263317343466	0.8738458171873907	0.701142213009389	2.1458994815655728	-0.46328108298927945	0.5454742423090774	-0.530317956011031	-0.1066781025975595	1.1231739997485082	-0.1841293410288211	2.0914806647750033	1.1995050330739716	0.6040334157080588	1.6789449373768655	-0.19500260430378744	0.5667540732941253	1.1738431707575785	0.7961914631612523	1.5141246722478834	0.4805567037237817	1.6404593536615255	1.5736143441176773	0.07185473120072	0.45432776856868407	0.8176141737522775	-0.2718766693249598	1.1761276957873348	0.68760722423258	0.6179361200864478	-0.0335226541077467	-0.4632311671908017	0.844127489003415	-1.1928421753855463	0.9006693294349165	-0.5940109637669061	0.21252393013628038	0.6931559496616739
-0.13893426538233242	-0.20222840873233505	-1.5899706496767922	1.4312826227057371	0.0044576971076119775	1.0685803135480678	1.3246844568221945	-0.6184679768047598	-0.009401269803265151	1.5639231840932342	-0.5126438044453249	1.0480642462196432	1.4066561887938902	0.041290552466184065	0.8814371130866211	0.6813044250984126	1.8956437147348628	0.4265165118728679	-0.30819695310651996	-0.4535751225585507	0.19117987873841868	1.1718669468558365	0.11776917245759297	1.3107721593837045	1.0824537011687188	0.8366016288905267	1.0864580135105064	0.4309723923589098	0.16456230189144538	1.2573541194633624	0.7700872202717215	1.051642355463402	0.831556641581769	1.6307259809487034	0.03164209896916634	0.29061089714022453	0.5527287315621984	1.7773163503657579	-0.8356439393220427	0.7962382264812247	0.41623672200607786	-0.017819873016284373	-0.4636039129127129	-0.0133294677326798	0.8009216901350197	-0.6173303664024711	0.46602413730879677	-0.6100254631720764	0.21385676330377903	0.7514706987722969
0.004452831746309203	0.03043047070694102	-1.5627767575136127	0.41709962782353965	-0.0025550597057000723	0.4182140149032578	0.4392477912647019	-0.4172761441369209	0.17217436622102036	0.8320070827897981	-0.13246024769773979	0.6058191636330575	0.8526412038338949	0.42578022291776635	0.18080854225655515	0.18243037085639704	0.8047401994511945	0.9633615246176918	-1.0394371981152832	0.08476553477391295	0.3816437076187982	0.40782814155473324	0.36845749535812355	-0.3369707235699078	0.40107597819191726	0.5562171349792395	-0.222063089455819	0.7909373217963702	-0.5384461372060958	0.6674718535956381	0.19714112265080297	0.19379623924451067	0.871850981901099	0.7393267636421839	-1.748821552502977	0.23985670295417796	0.5269735771334624	1.7170168208643708	-1.0554678443111258	-0.050288651304026134	-0.3237596935735048	-0.7190110428317785	-0.9473937010014227	0.41690294081236134	0.15967648471383036	0.5954904527944034	-0.389946747410191	-0.24332347813951763	-0.20273188653345658	0.1292372050589084
0.10747791048905114	0.3684365384721243	-0.969747630315698	-0.6617121019697706	-0.10267366754379602	-0.2236163955682147	-0.6520829622600259	0.23239826879449238	0.04053071270398423	-0.008512453371062908	0.3644963020134792	0.16364626118439743	0.2519295683626746	0.7573197335538245	-0.4274461458041404	-0.2968807494617982	-0.32704572393519465	0.9427025484389782	-1.2369828714129545	0.9558967736533932	0.47683420706326135	-0.44555471811133734	0.7243083129632595	-1.5548450251692036	-0.338290140106229	0.06587812681106733	-1.0662608454529028	0.5691961577779995	-1.0148581086084882	-0.01305646594313426	-0.34305593924686745	-0.19896945647160202	0.6039219843832422	-0.25717887760012037	-2.5470436509586185	0.0496896483580408	0.323138264153938	0.7743663309144533	-0.607132542929996	-0.6799472876765723	-0.8956044693157719	-0.8992438286845749	-1.1150630841113844	0.6247128790474576	-0.41757152387018737	1.5101959930817075	-0.8019310474136531	0.24407151742154878	-0.5744268802862195	-0.677840508527332
0.10923573483797695	0.8005131489360788	0.07293513117721019	-1.0914845367906838	-0.2838610873907339	-0.16212679142520509	-1.0891999561587722	0.5518414560801426	-0.02122456323590956	-0.18638714914936716	0.6516801411020801	0.6197594460077986	0.3988978260819739	0.7778376998416044	-0.2650524616010591	-0.261679975292269	-0.7338153812922947	0.6600410444693391	-0.800151175792463	1.6384834249279696	0.6394021465624772	-0.6871827714023604	1.2516793037046108	-1.4752057504507365	-0.42708356891000065	-0.10352665420001686	-0.7324878416946455	0.06925003266338262	-0.7867582824692588	-0.18554162063682822	-0.23842931943898374	0.132887257828916	0.19932404303442114	-0.5141902223023773	-2.048813354135803	0.12883101415901724	0.11381812504513288	-0.18486835288813136	0.23518382185177644	-0.5211870547896545	-0.6879117938289017	-0.46585865884503336	-0.7781383249594233	0.5673832109525708	-0.314553907008977	1.5205201801859418	-0.34807942777924855	0.5310439871721938	-0.41474611379612597	-1.116758406778943
-0.027846929289080464	1.1400082350469767	1.0286110179999488	-0.7428629882093614	-0.36729956300976274	0.6321179363491941	-0.5537034706184962	0.10653441963404967	0.41907230713671045	0.3078338495444232	0.7601015334143295	1.7318527771223813	1.1485740553887318	0.40342562341876465	0.5417590311437066	0.33119292366565634	-0.41020298026319907	0.5685546825507549	0.052974039129479254	1.8073058028624132	0.8213487206365532	-0.17145486332932794	1.7750777338168322	-0.47198847326564747	0.2695989735223057	0.2519630986896445	0.30066723743639084	-0.0959477701611868	0.10990130065912479	0.09909397287266745	0.46869714438339316	0.6099156318502199	-0.04521349108684021	0.10557092226256053	-1.0273898893080553	0.5603027859511138	0.198329764142948	-0.3145104512706768	0.8555844334651829	0.35963718423520585	0.20073069812225222	0.11826953555523642	0.007089651316049264	0.3793622974789727	0.46984633987630864	0.990368960339083	0.5874427795030283	0.5486858911801128	0.23468410800928716	-1.0030593616696317
-0.2954830965817521	1.249086563417994	1.3198683755798584	-0.1610527813018674	-0.19201139259706765	1.4547149114424653	0.3732251177781132	-0.5883906973736128	1.3711234471550295	0.83120714922279	0.9514064771828378	2.3074391237066445	1.624852069455132	-0.08300750658668497	1.2755851757730998	1.0982719539837742	0.009455513407556576	0.8470518014408159	0.9599227719105146	1.6492873847786713	0.7625241007226294	0.6529544424051476	1.960763030382018	0.3206946799353483	1.1211099653032313	0.810627313457096	0.9893524178858728	0.3029021985929426	1.1173713136118921	0.2833158594187193	1.164416079930477	0.5456934478011346	0.05913205853121871	0.9225672861631335	-0.46120639284839643	0.9606517639732581	0.6813446940888055	0.4169777659289243	0.916611940874861	1.3268051434089836	1.0468515574094988	0.4342655374437795	1.0297495868637183	0.3288825537267091	1.3333256704544882	0.8123628670411858	1.2684811606002828	0.5604723117567192	0.8399018855857286	-0.5689605987661648
-0.6719582776005935	1.1898458258284226	0.947947921825555	0.02608888252901679	0.09169787267195646	1.5616068211945855	0.7671994853582551	-0.6658896479877507	2.344543070389735	0.8821737538893473	1.2997984423967013	1.606061871327669	1.3065850534725014	-0.2534846334414997	1.403912572336351	1.5982786345365336	0.03973260872782218	1.2680863317072	1.5777603355062617	1.5457586368734781	0.34606338865362657	1.1737906520204995	1.6026722094389045	0.2249126684663987	1.3846808902572703	1.0472711908059016	0.8869051504851659	0.7991369342199555	1.5988711097785806	0.0566870169669233	1.3846694952384277	-0.05731290806648926	0.3915966950084003	1.1540331393705825	-0.5481505400641147	0.9636331475325333	1.269482904180617	1.2112471937201676	0.6010141854710802	1.7402112242601941	1.2736821171033736	0.5535449368807449	1.9416039082123002	0.6349538131101831	1.6774065850379483	1.3597930900233475	1.3146541570111432	0.8677730430662721	0.929103339600785	-0.1893153756410462
-1.1305988603341008	1.1145422222598451	0.5033630700032957	-0.23910319029130322	0.029699152714651213	0.8950436766019735	0.31708622160112143	-0.0355805981066223	2.6861754276778456	0.6342379444027664	1.5031869445552135	0.23941679356037965	0.6078074161470112	0.0049397172406143814	0.9841000665733038	1.6242845517945725	-0.16232570385867243	1.4229253680235705	1.6596439605329012	1.5544839864113824	-0.21652073031600677	1.1120876324415414	0.8287747674633915	-0.38138588529815376	0.9490970907575914	0.687049706581298	0.43614210132130565	0.6793027058771081	1.294711919284501	-0.27530883889147806	1.2511341052875296	-0.5851166007491592	0.5983013690206473	0.7010041321024795	-0.6741647464291411	0.6189258441791382	1.4484526642281517	1.2446230168373549	0.2523259372676041	1.4288746873630445	1.0038095800628548	0.7538329603902886	2.2616945230555423	1.196224433250895	1.4712684973996837	2.0400962358426034	0.9000071450246873	1.4079883571365237	0.5281787655800714	-0.07729312793522163
-1.5596526698019162	1.0455725830620022	0.4608247232443911	-0.445511690792779	-0.663523619017599	0.06951363387451895	-0.35269264557960034	0.40128307037001015	2.0341606132581993	0.6074398538121534	1.1727486596006267	-0.5607947866246773	0.2593495581998661	0.341181941837398	0.3662328107757324	1.2207809857142191	-0.14165854567972525	1.0619014541604366	1.131290643504439	1.3523667487034858	-0.636163962686137	0.678309186518602	0.0076988124984573	-0.6615152967661624	0.3320144291983205	-0.12547360545342848	0.18819097273532498	-0.24240723011538484	0.4301443323452384	-0.27530714981402316	1.1117842154620703	-0.5849518618435102	0.4237083006502799	0.15745465754110724	-0.2970077870288542	0.17760441365039664	0.9250710424894567	0.4722472075585511	-0.04450543976656563	0.675814393530334	0.7681643227321642	0.9504356973628161	1.6215130182958788	1.5434439364958512	1.1785900153351547	1.9668899413903107	0.3685264210892696	1.7122228181656196	0.0448421420703857	-0.1803361641640152
-1.7002172177728874	0.8354015569206581	0.6231009738554727	-0.1492283002780648	-1.6149505180976582	-0.3107247945849308	-0.3814263282256537	-0.1600493383258563	0.5843960116901284	0.936691746019435	0.27968458876790575	-0.3952477134463531	0.3600302145691709	0.32735534216519985	-0.23571093628140033	0.5601089795791467	0.19173476408969886	0.2810100795001235	0.2009765486671781	0.6980093575110694	-0.8613968209909191	0.309608639239887	-0.5450457421180595	-0.3140937437325679	0.020321223078899813	-0.9729967873446707	0.10561401760094521	-1.3332259304017557	-0.504364733663044	-0.016964271069565127	0.9422295265991151	-0.2347227760457447	-0.01549805143216279	0.06930849170880381	0.33450169396406815	-0.33329720466540413	-0.07268424205823416	-0.38019912107404863	-0.4020511121400654	-0.12307778650585365	0.7788404770143544	0.6980636684136237	0.18565597028628797	1.2304549634333097	1.1669563327906611	0.9617776837682691	-0.13938855685622098	1.3477845907786208	-0.18407670280586144	-0.300615476256381
-1.2851091732299786	0.36227121917617655	0.41756280261143874	0.5027007214833824	-1.9449226521967913	-0.2073987557686865	0.3656328534894249	-1.3175643362665832	-0.9801171315415956	1.1754397811450255	-0.752666657255996	-0.054910788528707136	0.34918482339863044	-0.051409069655833334	-0.7357170657186809	-0.14800950161431775	0.4476688642172805	-0.5479535600648321	-0.6547401846380855	-0.1827220094177628	-1.0094903465764216	0.2632230372367407	-0.7579370139490614	0.1894800455902538	-0.00623122680650043	-1.410459232921338	-0.1517516483116172	-1.67070562846481	-1.0608330621251536	0.026054497661048108	0.37454532386468636	0.0069830117111727855	-0.309125275277917	0.3253248875093142	0.4745414578370315	-1.0372146096466437	-0.9371155845778159	-0.5842524645410702	-0.7642239595690389	-0.7135906662197232	0.678456956763138	-0.16899662879794594	-1.250438255332037	0.35522756448122994	1.287142048376807	-0.2651297339672356	-0.6180932192432276	0.40313182937710895	-0.16482325489968497	-0.30453355091241385
-0.3448619749431736	-0.2821707533248688	-0.34895504964722757	0.9594070948790072	-1.0976871341171055	-0.01356951174361126	1.1458828891322514	-1.7728325425070013	-1.8789874819171941	0.8775439278408008	-1.412537162122379	-0.3765835009299823	-0.11630736265608099	-0.39118181978713196	-0.9337642139607544	-0.7077353208583654	0.2889757589015001	-1.0298763178642187	-0.9724189106418388	-0.7797858095796638	-1.056207445290211	0.42562559347027973	-0.7341636178695947	0.2757962642727897	-0.05677036588388651	-1.1767975407587898	-0.5026516113306418	-0.8992567696839422	-1.0565099934228934	-0.29385216318363466	-0.6448814950195648	0.002294937439115464	-0.13980802644408644	0.3740645228124177	-0.18243647376379343	-1.7159408891511299	-1.1553080889267655	-0.10761857985624872	-0.8318701073643952	-0.990668845265606	0.056171647333910786	-1.1232167336826717	-1.8096840117379978	-0.406789298188324	1.085691707202456	-0.9127033661343874	-0.936157793284321	-0.5378877916992906	-0.12360308763172853	-0.24314977522704384
0.6507780744555258	-0.8397554293347241	-1.2312695181826396	0.9074614442425494	0.4658086675632967	-0.00903310392646077	1.1532193833072832	-0.8211170037318972	-1.740048434555855	0.20295586573031316	-1.5097636129526935	-1.1047926548088043	-0.6125957264072385	-0.35487224519543975	-0.5982102477582839	-1.0015430601675612	-0.12759144012095025	-1.0096902067754097	-0.6804683239292304	-0.8328495077589729	-0.8090568370007609	0.47079020343984873	-0.569258680266339	-0.060466669329009425	-0.21948072314417644	-0.35866072044245934	-0.43453022373786265	0.4150992446499943	-0.6490102867286262	-0.4963482370202421	-1.4779652570237158	-0.02853195692343624	0.3927680086991911	-0.04442500228208413	-1.0466961983713468	-1.7284295180979292	-0.7026651707843337	0.44951194793297145	-0.43541503372960294	-0.9253115376829643	-0.9316555377318999	-1.403395475950661	-1.3050464510404767	-0.4274290613761368	0.3753046997008604	-0.8918301178547693	-0.8765324837171148	-0.9395191873212058	-0.22038809145839253	-0.28012836044633677
1.09288256747319	-1.0990382224966622	-1.646520152836756	0.5798705627353671	1.5544520616398063	-0.09830695768809912	0.3581411088887264	0.7310168387316247	-0.8690821411213283	-0.24547640224822606	-1.2166757733597457	-1.2316082082168858	-0.5048842304183223	-0.056189941462289804	0.14137529198467028	-1.0291039896197274	-0.37492996443502513	-0.667337570650117	-0.1788688347286682	-0.5795751732050309	-0.2687389453543773	0.1858674282372409	-0.2939812935345839	-0.361986664706467	-0.27087760833051056	0.5842024008437469	0.20307454477906525	1.275221424424868	-0.21814984544353822	-0.10531080559423052	-1.335448385589454	0.00745032668369096	0.8397657149468405	-0.5663640742608105	-1.2036191346622966	-0.7066697648136803	-0.02668778204937873	0.5283329454997103	0.15627307635310206	-0.576397276527583	-1.6136331124727215	-0.8554787972355239	-0.4061306062097433	0.20865101555380347	-0.5050857501647127	-0.7389777818283972	-0.46983023181040356	-0.7917234291459436	-0.4182490840955085	-0.49000249796211137
0.7810995115489299	-1.0258751195681521	-1.4429075973151657	0.3858105931758908	1.3533018946477533	-0.0692418016376369	-0.5496583839252311	1.3849829989012525	-0.022844498945695905	-0.16880373959299227	-0.7915432404405243	-0.3557682002803627	0.12464303370701614	0.11520646607285988	0.7179685429769694	-0.8642951412214301	-0.3109118846774082	-0.36488433793358793	0.03219490033869805	-0.4495456597613077	0.15918742982547707	-0.340737955373873	0.028134827251639807	-0.3321077541107677	-0.07734305297212757	1.0714140381710702	0.7538224275284477	1.1186389307902105	-0.07577661345295668	0.5862445113854785	-0.20104247050641616	-0.14672296615277963	0.8080396190004385	-0.6619796139875084	-0.3611489390484794	0.76197171441006	0.3362083534963829	0.1353791627462773	0.45150174106502894	-0.1325297442825512	-1.4845116377106027	-0.1066753333358687	0.04426652544184621	0.7587219843631697	-1.0243129740981962	-0.863682157656596	-0.11095905441082271	-0.517191976803031	-0.5755605297089184	-0.734790789088758
0.1540842984293235	-0.7086252519666577	-0.8874826587033166	0.3702560582743698	0.22843939063803476	0.0570224422984761	-0.9615712947293532	0.6102210752624843	0.18431669167059636	0.0426541169819594	-0.37311206142217646	0.7153382532698777	0.45536756240255727	-0.01852924727120164	0.663200637318486	-0.592116973046486	-0.21210897164871684	-0.35228590010633765	-0.18563021981310437	-0.5976666807001605	0.03484340562727686	-0.8147784802779984	0.23831570459946577	-0.13761129245098147	0.12159381261524928	0.8372454102591337	0.4435026063293644	0.24981071184020662	-0.21335594080393042	0.7230460459764843	0.9845353636656647	-0.6703734604772242	0.307356241036701	-0.2910540661897151	0.8684839118827685	1.4849509079557202	0.16968738382138546	-0.2897761986269221	0.2359026781979596	0.14872119722275692	-0.7370729813179928	0.1659437724099823	-0.16283767781093428	0.5787205898875004	-0.9885568470001228	-1.1054158467977284	-0.186576823653853	-0.4652199542864243	-0.6074758446162859	-0.7803615791096262
-0.11184656475504277	-0.25761482065479857	-0.27749410784613926	0.2103054541579453	-0.6539196301721365	0.05431511900060851	-0.9108750771399678	-0.5865409293403651	-0.2563874771939547	-0.20162799970913114	-0.04503733553984758	0.9079201333033641	-0.07913410346864333	-0.24716340157299901	0.1608752729988092	-0.3259037698794673	-0.3316582320249477	-0.5752897445542935	-0.5622165993176093	-0.8136996108568224	-0.5387083250335125	-0.9904671809534015	0.1902504308108464	-0.07784974857950679	-0.02011112393428509	0.15496887147128227	-0.5784883995566046	-0.5225821901822139	-0.35968929720709475	-0.05628741196586642	1.2023282495311238	-1.1880761528860757	-0.28977708047645084	0.05766688078126288	1.599060900585596	0.8618514121790121	-0.3072718516032785	-0.4137808055140206	-0.2625596152304052	0.08964019486560813	-0.06811891250555065	-0.0392230551082728	-0.559398337559809	-0.24586043760930015	-0.6785910531012526	-1.0858748008494756	-0.6230414789283328	-0.5937012550179773	-0.5653585672711566	-0.5586761604893649
0.23613042453613645	0.19709514285498003	0.21723152680645255	-0.25677105502014225	-0.5146832332691066	-0.1871524288031735	-0.8025708235659957	-0.832705254692444	-0.8284514876299797	-0.9138301615582145	0.04402503660750208	0.1629002369243157	-1.0356741555799984	-0.30853312683143025	-0.14537441221491287	-0.2511555584341764	-0.5137756795768094	-0.7597482899711803	-0.8180572861871739	-0.8458175723638476	-0.9175224100702394	-0.8374829598634582	-0.08356149725688536	-0.15333497217563055	-0.47985287974123314	-0.43390490896032924	-1.2591930230783306	-0.6367576108585489	-0.33361779928610846	-1.036865199697539	0.3563026838659098	-1.0295777857700008	-0.6044663602335208	-0.03103849530238399	1.47461166762254	-0.4320536013559243	-0.6658211483135879	-0.31747889753738173	-0.7037251341178978	-0.3076563641585594	-0.010597136322715648	-0.21978191810256367	-0.6958871635295438	-1.0688139838344946	-0.48755992383647334	-0.8074844837347273	-0.9455711247751335	-0.6492826153865744	-0.5932896381661916	-0.2776046819687013
0.8143178790918179	0.4715339710044186	0.40971278062192007	-0.6927203945179703	0.30875808645805997	-0.5055819609989638	-0.7809615104443296	0.09975805982704655	-1.0123408433950993	-1.4338739291932119	-0.2217227403727648	-0.5631204126801818	-1.4429190953725572	-0.26417409900325517	0.06290615907609688	-0.531006902496592	-0.4112721026550334	-0.6948881930003614	-0.9888266625077596	-0.6972606364283794	-0.6283183122771208	-0.4980576119878603	-0.3663562754409801	-0.1262862762104961	-0.837699741756472	-0.6450547664359335	-0.8562130838156011	-0.18546963277746698	-0.29325264283691305	-1.1643865292804167	-0.7220447719757022	-0.06167016831974625	-0.5479047299045711	-0.41653801819822756	0.8443664940487243	-1.1714713292769299	-0.6174650805034974	-0.2894571612898965	-0.9736875097860592	-0.877603612828758	-0.5082817949165495	-0.1472974200975584	-0.6691138763297729	-1.390294748066932	-0.5079952094003557	-0.6859841380287706	-0.819387637307586	-0.5364651975717818	-0.7988161966919394	-0.2105242015876712
1.0725543746615729	0.4046533478272894	0.12595293603551314	-0.608853015056167	0.838307750575223	-0.6714192194060193	-0.5916860500557757	1.1812761268413494	-0.7301106852358793	-1.1754857980933573	-0.7024841888919013	-0.5301119114850634	-0.9548844488188014	-0.393898584516183	0.38172964151185457	-1.083831796126809	-0.0186622679137991	-0.44157715135981207	-1.24785801865514	-0.5630787218863702	0.033043784852839916	-0.12925278555866668	-0.45248366206119367	0.06037490429984743	-0.7744449184077352	-0.661247735511882	0.12207116938288781	0.33856085551775467	-0.5294174625779037	-0.28664382172492986	-1.2339094759149378	0.9368254478570904	-0.2939952642288037	-0.6152564056208718	0.28747342798789977	-0.9319964169133326	-0.21437946836086755	-0.43537221054338887	-1.10864005439067	-1.3683726793076385	-1.0927857968486	-0.17438055746698208	-0.8405767975828674	-1.2714284233250153	-0.5189848064457997	-0.988005685818688	-0.4149359553938338	-0.40103974186474534	-1.1261356714425867	-0.37508804192543677
0.9023368991085668	0.015520585112112855	-0.44945145138465836	-0.011281819259729028	0.549262830080354	-0.6495915187966913	-0.06972003840347155	1.4111977810748508	-0.3187285427239927	-0.34149469798891785	-1.010871039539757	-0.07673304774377934	-0.24719252126845803	-0.738209457626686	0.22227687574034327	-1.5137258155347038	0.2208647596669778	-0.26233699079467654	-1.4715804600668476	-0.5587975828989981	0.3080097357671984	0.1912580433869378	-0.3372226097416298	0.13238204781669974	-0.4692352267347159	-0.7942247869643313	0.49154374787318716	0.5892058142979353	-0.9934885882868804	0.6381565299740348	-1.2042095237637545	0.9631617668088319	-0.03991693605864578	-0.39958024928729047	0.09727316514496079	-0.4640232967065216	0.2299787383796937	-0.5843841040064753	-1.0311937935615	-1.5284559461613185	-1.3616884912911762	-0.6514924779746275	-1.1836903766069768	-1.0768664167727509	-0.3265474488106909	-1.4250567985936486	-0.1465452952548553	-0.3911726946472021	-1.3530029527069034	-0.4874286889411621
0.6794737038999284	-0.4659697008492424	-0.6710281381697322	0.49659641765141044	-0.13272804571453387	-0.5698811162131882	0.4715881817688114	0.878938550038873	-0.14347413617775265	0.24402740323506947	-0.8550395269251283	-0.052176148006216914	-0.1731081595345439	-0.921681208533561	-0.3802187865959619	-1.4017580885106644	-0.06724466580510642	-0.34557796057907747	-1.1927371654081182	-0.6113740102061718	-0.1076191626455067	0.4335745897068986	-0.18918251571047576	-0.1550376578075696	-0.3682866977450893	-1.0176149543235267	-0.15561530460277948	0.6021546148522129	-1.159807702354972	0.6774542956512458	-1.2294275424512493	-0.1263373253178474	0.13950216145042238	-0.02476654969646175	0.18423106784312593	-0.6379171230220394	0.41515244035532867	-0.5484266522684073	-0.5968409612451366	-1.2174731983675535	-1.2436635413176589	-1.2685993171815726	-1.1928469389260488	-0.993183942831778	-0.021935996527416523	-1.4467602968846767	-0.13036650120825236	-0.47237027606026366	-1.2595139383880056	-0.28049399466653924
0.721484271969664	-0.7816543329071307	-0.006505184717560961	0.3657823270119084	-0.3978169327874083	-0.47825417446049723	0.5436948365003388	0.40775738808281775	-0.27646301556411457	0.010367415274263792	-0.3525915166945997	-0.628236065516944	-0.7368026425679219	-0.5666191243799394	-0.7483536841203762	-0.7241514350331096	-0.681247131355942	-0.5956956235201865	-0.1351716533887498	-0.6056086492474627	-0.6350343831933964	0.5555685983050975	-0.13958481058432276	-0.6163921327853397	-0.5926374918506553	-0.9508548080506161	-0.9162421355000924	0.5537162378360415	-0.5098613505213332	0.030488263649149437	-1.582268827471134	-1.36188794166453	0.2302477788578435	0.15587469149006242	0.3050405738092089	-1.2665724552563886	0.29976601794402785	-0.3549770831123647	0.0725620322543761	-0.5153341847377872	-0.8875135292927997	-1.2860466971404447	-0.5317502579848289	-0.9239019988215628	0.13435156679341098	-0.883251348807179	-0.05807183183373826	-0.528635437056388	-0.8294262096908636	0.1825065638172188
0.8531568599095596	-0.8414249749107479	1.246644907734807	-0.23526407681657124	0.0485105001048599	-0.23949453630532866	0.13049521822749813	0.41386068393041003	-0.49905097270532994	-0.7548312912104644	0.0916945236395715	-1.0511021325011274	-1.1295119496572048	0.1724498723446413	-0.3996654833332139	0.09319787986471252	-1.0045675152843947	-0.6888033125316144	1.2709157175603285	-0.5318008141856786	-0.43288626901162286	0.5256606330563545	-0.12910458507750688	-0.7518232891732273	-0.7324445347966595	-0.32035302152346423	-0.6578619520596879	0.4489474191181024	0.8295211121235965	-0.26429026733642924	-1.8065811638680072	-1.5689589906360724	0.19451868570376313	0.14821582966588395	0.28672608520583615	-1.2845246238415229	0.11908917852146701	-0.15540373903656107	0.5323374667519216	0.29303038228954836	-0.42108927040775734	-0.4425072174174262	0.4300173224082406	-0.7535197922949117	0.03845290344080586	-0.15364513089520146	0.36775897464824575	-0.5425604599983357	-0.2546116866377932	0.6008616122114202
0.6343558410213245	-0.6932906792299139	2.082694525259665	-0.5709636035514605	0.7480997869898158	0.2555324080109103	-0.1831126776753064	0.48974233327606953	-0.5249545323573582	-1.2078443490780704	0.24171322665725453	-0.6146140804537615	-0.7274396036717379	0.6617927413471915	0.320396025506224	0.6121885491859671	-0.6725075188001294	-0.3425527687622353	2.103547316716005	-0.42776026250310634	0.6325132397034118	0.4010102705264408	0.01515355170813012	-0.2870472900631885	-0.3209940211891451	0.6609704125968805	0.5879295920069261	0.16903313902169276	2.0413518916811726	0.343310379761093	-1.2805375328808508	-0.48323594163656436	0.04376357257067838	0.25755692765919597	0.10998127489307905	-0.09603356880673812	0.1499033705641801	0.03213160831512894	0.4896241548718153	0.9138389373701895	0.13544125531636403	0.6301022438191428	0.9637760244713242	-0.5069440148499603	-0.11449216560135297	0.2007894169238465	1.0126756194239113	-0.5580760098887235	0.290415592002768	0.8384127776895491
-0.03176176073162864	-0.3379735381521711	1.8139834117435927	-0.18097019740655013	1.0511361612244918	0.8411443119340369	0.14186970556730646	0.13737534312248117	-0.2085696662436851	-0.7863191455592149	0.27390120057475825	0.4287915492230211	0.19019574442995152	0.4703931313141343	0.6303285351265396	0.8246028580644736	0.039371610803980106	0.43027957048524723	1.790719415632949	-0.24365692537736097	1.7913916420816638	0.3254862116856049	0.35380871368413863	0.4914460305841067	0.549563868359057	1.4417725841795304	1.6114414723199668	-0.22530249218708723	2.3008563665513333	1.2038389376536782	-0.03399672423418092	1.068623212060482	-0.046086191626951115	0.6154508668455312	-0.09129091441469635	1.5536564556076757	0.41535286790181286	0.3555600688290004	0.24542543885590795	1.2491204872446235	0.7686827875278577	1.0846238822351986	0.8396676812674336	-0.20966800103632446	-0.03731304395487234	0.09385874038493043	1.4326925903406216	-0.5019298412500921	0.8327609817309366	1.1061221387463818
-0.6872071106604175	0.29210469902819974	0.846713403358444	0.5551716390122291	0.7384117853333897	1.1152160671713824	0.909022815110942	-0.4488775445338574	0.36338401482247557	0.2918750309355081	0.4866016136838223	1.145510996374571	0.8010412201175752	-0.08149764279678891	0.2323954439983396	1.0464256070621842	0.534419959442382	1.2814429569113692	0.6862627641892942	0.11239287190300387	2.1451230506382157	0.38801506216153847	0.6986183109355742	0.9905874473843704	1.2016367151476115	1.6099434187471655	1.3781326504163083	-0.43034427938619074	1.4941496751818784	1.2429271810284854	1.1726626975385908	1.9969085646857023	0.15503254562707053	0.9174892240950627	-0.1088007097622457	2.273910246702963	0.6059302236872116	0.8478164074401311	0.40352581764978646	1.365965768478824	1.3482702324275848	0.8203909074298846	0.5947157041282959	0.22111878151741501	0.3193448451518511	-0.07297149187443783	1.3483293178275697	-0.20102847118955014	1.4750799817994762	1.627603745421287
-0.8000582168289155	1.0819069757178896	0.20814962346195004	0.8075818127991244	0.0686455423977745	0.7534096668326534	1.3095470074611146	-0.6293585052984884	0.8859007482650234	1.2747373023720514	0.8196891540439789	0.9569482927018931	0.6330904301027113	-0.20703172314198026	-0.41012123385998833	1.3780082995810603	0.5051832475734517	1.7261877733851188	-0.2804056791843526	0.5595546434668038	1.4964671416879	0.4735951272708998	0.714779961612936	0.857374723112858	1.0022055962915573	1.1583300092459967	0.10945931958591275	-0.27140359270411496	0.23835901283072203	0.2438418514882482	1.589858095940542	1.8480929453014012	0.6041400083324019	0.7119514335917383	0.1436914163554906	1.5004235535136181	0.33623814378308114	1.1981026759080668	1.0550905431348376	1.2649712163884785	1.629332167983893	0.5103945637404389	0.8087464585594231	0.7787763339230381	0.6674164059502804	0.09255484070693609	0.862980516598199	0.3427535565131981	2.084063949994047	2.171634357298263
-0.3618493421026665	1.5583096956862676	0.34340639221421665	0.21078914793559406	-0.5976040627152575	-0.20449422182237423	0.7822174719359953	-0.22202717454961823	0.9787086683047541	1.5063349976035822	0.8167935694164716	0.1411475830847838	-0.06933328905413305	0.4606413932002961	-0.7477318538369181	1.442424598193199	0.14409527930404517	1.4533180858891828	-0.5047612877833715	0.7703139436124009	0.3712709264978882	0.3124278343671255	0.19203122418638421	0.24616148721504658	-0.004761750600025075	0.3481501288628588	-1.1008934127600907	-0.05326424947683155	-0.7360546607349574	-0.9240897078964372	1.1771522723741996	0.9667519123117784	0.8424000056655556	-0.09764288379671365	0.45658538754958555	0.05097649606467525	-0.44885455772587535	0.9564019568580429	1.4737563928332804	0.7957231947149548	1.398640179608364	0.6517545426397899	1.280430905205384	1.1482395720733751	0.6243954839913238	0.5415265966524169	0.23141402396465993	0.8045869430753204	2.2338605434157435	2.1117976821546747
0.13672855942975146	1.1932161957546579	0.6682347716697654	-0.7303253716319729	-1.0305263673475125	-1.3276933638308595	-0.3386502789481119	0.21586588062789117	0.4695831995555188	0.8573119740732017	0.16334734869639186	-0.6476386435102826	-0.7530830948840289	1.354714726075181	-0.8261849174688592	0.8259589958287181	-0.17093204027327796	0.5585030864868301	-0.1694254053373512	0.43933882355196724	-0.5940347828081429	-0.24464235019723915	-0.7287110970973192	-0.3767884806267913	-1.0933663713167967	-0.5127182046779366	-1.491630273508173	-0.31260094614689515	-1.1136892006713115	-1.3295297813389522	0.5234345315833597	0.020202104341070594	0.3675917755379743	-1.0943640622882733	0.4496963022898198	-0.7991779852498141	-1.2966583009680002	0.04820724933541149	0.8838344120049009	-0.067977958844706	0.6667086320123534	0.8740727649280406	1.207430781617996	0.9337412570722472	0.07760431415918624	0.8611699892971248	-0.39624561685653337	0.834863520101893	1.6053207198587112	1.099650756147009
0.31701983270987255	0.030392495123780148	0.4421614764166783	-1.1775592346656434	-1.0443191895466133	-2.0036294909824597	-1.1130541060847432	0.152623430075824	-0.3593825343149602	-0.26402868986090605	-0.7925329307100256	-1.0287220518706615	-1.0532196855413254	1.4693676429450682	-1.0520870614888973	-0.25851325205895714	-0.23349001865199823	-0.45457246370618626	0.17358176052023633	-0.32957629188327514	-1.07524898304197	-0.9702681815412202	-1.5601774101217418	-0.5885870325445817	-1.4455493526683993	-1.0907404789242228	-1.1646750726365904	-1.1036635937586208	-0.9499391821067664	-0.9310271755969668	0.19623619776469725	-0.48244769767887863	-0.7433768405734652	-1.663073809174756	0.0023710017581012985	-0.57440072561223	-1.5334578810351176	-0.9690522914991051	-0.48733440430073766	-0.9014194670795671	-0.24559812180321183	0.4471603884100974	0.24398770024608965	0.21101240227017184	-0.6594810883425137	0.7109805900911661	-0.8821380542368081	0.5316372969806437	0.45274010337679516	-0.36850437288083143
0.3308745056480041	-1.0702030369833273	-0.1802989533124851	-0.8062396526030556	-0.4510141165147194	-1.7485234575165767	-0.9080505747843173	-0.1363581861066323	-0.8654174946797115	-1.1746766982042238	-1.1986406039090696	-0.9222718370767982	-0.8320812947935344	0.4055630093366412	-1.3938086968389414	-0.9543853221178802	-0.024209417906090585	-0.9472292962913893	0.3094019030688446	-0.9657763043595355	-0.9508574169411067	-1.3316836971451933	-1.74221015362432	-0.20368674564353206	-0.7734086418411023	-1.014756120703836	-0.5317374706602496	-1.6741355660190451	-0.34083425565026354	-0.3560674619120408	0.2969321930671842	-0.3435301913169588	-1.6752301431407632	-1.4284721049484463	-0.467729505592554	0.19444475451782672	-0.8402948489920127	-1.2936808618137643	-1.3939722360225144	-0.9905544838903428	-0.8401244856017062	-0.6129874552452911	-0.8599385315664868	-0.31435924218450334	-1.0453672373636649	0.14840544780935055	-0.9068452677622866	0.4647413146167592	-0.45304307721882187	-1.2357382702648507
0.545959133599556	-1.047607262044119	-0.3274231311722086	-0.045245805716630456	0.6837843110030148	-0.5159899110542993	0.027854653033454396	0.10835127485206499	-0.5375292049131231	-1.2812494555054934	-0.47641140832999757	-0.24396702301604062	-0.024062159431016056	-1.1273699855395922	-1.1841473668398432	-0.5607737036316256	0.4472264565420615	-0.5619301233840412	0.4945990241091642	-0.8590965912573976	-0.13114649534860096	-0.9178395405146628	-1.0376345792803703	0.6962478795299001	0.5054934678310554	-0.13226927650743636	0.30594439268583606	-1.1213788730719234	0.6286332510565616	0.024582071128265635	0.594536416525942	0.3358178522303766	-1.534932249794916	-0.46634419068138766	-0.3279906024875139	0.8129219717885404	0.3813129270634614	-0.6185577584364278	-0.8025542087857013	-0.02021481708264984	-0.7527294467669428	-1.2824046477788316	-0.9289324537312267	0.06586013460646598	-0.7209392054962289	-0.4146056851145709	-0.16396893854846917	1.0769675154430585	-0.4689303111318942	-0.8579644628926758
0.9040819967367509	0.326521751304417	0.36944698875757703	0.44673141620308454	1.7893834413069307	1.1360534994853553	0.8595001034008289	1.0284716662332243	0.5116310499347977	-0.45013755270849937	1.0531619235684726	0.9842023613038955	1.2239803942004042	-1.9109522980263336	0.07371293152171335	0.6846099647084349	1.115407300486508	0.48893503201877864	0.9329901259826772	0.08263669427611928	1.2203674566021863	0.12713662095054276	0.21938604347871415	1.7606514950311762	1.5730386599307569	1.1242754065474154	1.3493539983366816	0.5167150173826118	1.6224428941937044	0.4334954994867155	0.8740389947006639	1.1603266637238279	-0.2799793330009957	0.7474393231109329	0.5504664674277752	1.1271085264955	1.2414545269641193	0.5105948704012289	0.9352364198319701	1.4065428684026446	-0.018463305278747545	-0.5820124645120562	0.32749591061255856	1.2403733500850038	0.1757447313620004	-0.5163570669099018	1.1322566795753226	2.0714959375473003	0.31244160872131577	0.32695735141502846
0.817626360698676	2.041135661883496	1.1122579742303775	0.3927114350717575	2.0335602104602932	2.236630271371634	0.9313038348924995	1.703090530229891	1.5712288596407122	0.7989080321819041	2.3547226341139096	2.1883942893678747	2.277136247518346	-1.3317260537344544	1.864112487883463	1.7434714194347771	1.6842574993780368	1.500074304925809	1.3265883156877214	1.2716612191737386	2.389981917900648	1.0958721560410067	1.2528797424470062	2.4312383686627435	1.7196520512894777	1.8163054337678044	2.1270747328991715	1.9814179663360096	1.999742528635476	1.0658206999484556	1.0129471699589219	1.561337559221121	1.07695533922213	1.535830227255684	1.4711888923954897	1.3059966187741858	1.0606572373804675	1.1240155618406313	2.3175708001049813	2.1215742762962684	0.9418564209762987	1.2112074056732791	1.8604962239872638	2.236742337036741	1.0365113114535727	0.030208932707952142	2.11347051222744	2.5320924983785953	1.1252482859949087	1.1750867584895917
-0.17436403458146968	2.6116733286594687	0.7802208304552892	-0.03246443079196817	1.0052613146952232	2.003356706693741	0.22859721822490642	1.070186590080928	1.9133802142151517	1.5295036389148273	2.5182111193852834	2.3493671442452397	2.2353476778441306	0.09658189482090442	2.9119963006914205	1.7342395652014295	1.6830247808665182	1.715442789264211	1.1005023559478957	1.845239457691505	2.404658462292028	1.2162703142014242	1.338169685808995	2.201945836523384	0.7618630808608446	1.2142449176307573	1.8317925669850303	1.8475229153820012	1.2729660811324912	1.4938098168495433	0.8296408257626706	1.1535479052532869	1.3246820166695301	1.3363075192123905	1.4759952945561967	1.2271397649864744	-0.06500319786485087	0.6647930088733246	2.1254746228055392	1.418710107400272	1.6097654481465897	2.633380709292343	2.242992189496028	2.114142887704767	1.163582192162056	0.968638799300449	1.8953661352093851	1.7560327828550382	1.1873822229432311	0.8865387630505251
-1.743218893628154	1.3845072885003344	-0.698713978787645	-0.5642633310564391	-0.8330123514112618	0.4797901632141522	-0.7797334980690533	-0.78829479189303	1.3734444188184498	1.045040656449998	1.4630534968169169	0.9600545777248961	0.7455499001644272	1.2772513395234566	2.3621001792906298	0.6973421589099595	0.8693507388502903	0.8485674717710778	0.04091018576739447	1.301476367370837	0.8879961429701438	0.2641143338090454	0.334173117481206	0.992274432059021	-0.8325389085227688	-0.4678155499160514	0.23712027044758793	-0.04822783471680584	-0.34619723553780984	1.0334549610627295	0.11530192083056508	0.07958646045579428	0.18008980850297593	0.0844950141388693	0.2988060560567066	0.45882006085070337	-1.362775434610182	-0.5611213066876423	0.5113731696649171	-0.2710661257124037	1.6741611822063778	2.3951478355832347	1.014406959740385	0.8507076846992728	0.26398172967166	1.695834544129115	0.4288056068165814	-0.033618237955938296	0.2818548395456107	-0.35233656814558023
-2.934265251366504	-0.8585813601083917	-2.1588310393824086	-1.0812499017481418	-2.4491123090999682	-1.3857140381876678	-1.5845638383634517	-2.5467706130970194	0.36725816177070664	-0.5041643673074339	-0.095262075233813	-1.182988898686564	-1.4188116894085043	1.5336554212833624	0.5877708016063322	-0.5889107363211081	-0.43698157414279803	-0.6956615762839456	-1.402536761076094	-0.13974290781761106	-1.4024430620697328	-1.233223888974726	-1.1657631878642618	-0.7053058627108132	-2.2006027347185695	-2.1427748853214683	-1.7590422192105046	-2.317598013774158	-1.9833693297785968	-0.3346763450246174	-1.0471670204113133	-1.0558551416540314	-1.4520496653915165	-1.5977465641660598	-1.3100725598979104	-1.0658657644128429	-2.0636390284928043	-1.7156756192219722	-1.3364679720228587	-1.7918753230600113	1.1175348463852819	0.6029566689484924	-0.9931481236399726	-0.7218516339336531	-1.2817658150692748	1.6494853872417823	-1.389657256279244	-1.8316216355659711	-1.2116745589250986	-1.71726333838636
-3.0356865986303494	-2.575362347734354	-2.4587074643334583	-1.4739442848516784	-3.035752092251013	-2.409498590255768	-1.904040446715534	-2.9187736919233336	-0.5905688108602648	-2.1330667861071957	-1.2821060950055545	-2.5068072957422807	-2.8114317051986064	1.06918277207706	-1.2174702144721827	-1.4198245513474221	-1.538498450735007	-2.070359319424796	-2.463440412624044	-1.6859049278125806	-3.0701903969929925	-2.3715266637119794	-2.2172056314257236	-2.111606234532821	-2.6096109077018967	-2.754745063610918	-2.8110457425760185	-3.2512299404992575	-2.770965396850282	-1.7126232091494311	-2.0984130138231363	-1.6636646059447282	-2.3386657691288164	-2.708911040450111	-2.274891856848111	-2.5973177288148652	-2.0041032366956784	-2.1510937619904755	-2.3967187168204567	-2.3283796710946496	0.1177984883455415	-1.3970175615360099	-2.5392441471752782	-1.7748691650753672	-2.587784542479501	0.7798548402870197	-2.5220231275035885	-2.6838454060185186	-2.655443338186859	-2.5651905148257925
-2.1903083505216108	-2.7529339776245827	-1.6748726352331962	-1.4829549228319294	-2.522854272390053	-2.0534939595711954	-1.673673997355894	-1.896795870761084	-1.278508756772498	-2.723368284222811	-1.6748562408308085	-2.155148138525453	-2.4996073823423024	0.5272966245568461	-2.1046200535723676	-1.6716585274672844	-1.9267928290888447	-2.535111843201895	-2.6321040445738677	-2.4677867674703395	-3.2084852071870973	-2.496848854540773	-2.159749484565798	-2.6600859368398275	-1.9039768277991513	-2.1205768491532466	-2.3579363501800046	-2.329391442511084	-2.4728959080311927	-2.1126216237122137	-2.3376616064145708	-1.585767844533502	-1.9903604271961557	-2.5615885629002473	-2.1709476999037665	-3.0518908491604755	-1.566343895598507	-1.8072429071340619	-2.503229335113952	-1.9854084922775836	-1.0314326894944248	-2.279178994236561	-2.984939765752096	-2.113860364005372	-2.7955327455708407	-0.31439678703618473	-2.6315229441596752	-2.3733444355840105	-3.4242347810703113	-2.7943057170593417
-1.0931948372324252	-1.6150420354797745	-0.8357616262275777	-0.8688412715056235	-1.3988872896447884	-0.7342333687461993	-0.9649686185989068	-0.5934406676444131	-1.6827867911534136	-1.8471943145742165	-1.4235138484176955	-0.7938567526677455	-0.8136085487183103	0.23596628663636296	-1.9299527511369943	-1.5814074618585483	-1.6316808474033835	-1.9170281297708613	-1.89923971325745	-2.0318114998589656	-2.044299852614829	-1.5899830513311215	-1.019046732918878	-2.282116339067913	-0.5266733603300879	-0.8859088485099059	-1.0185526106155294	-0.49594195163261284	-1.4685997778414057	-1.4137734334282108	-1.5435464246416326	-1.0616296686811542	-0.892475244111236	-1.288228147388305	-1.4631583562672883	-2.0047282385355643	-1.0798089081552973	-1.007135871759332	-1.9895154428124981	-1.3509615952308194	-1.9248144622172354	-1.7771050752825441	-2.4506764266588483	-1.9872990675216198	-1.644595696985509	-0.832137709037577	-2.0850316066748755	-1.3886037642735944	-3.0344658989762854	-2.5144812425808842
-0.2002373087202772	-0.21616776767962514	-0.6385725406051591	0.23343846067084956	-0.18916065103946597	0.654259237212388	0.018211888443721125	0.02872253981209493	-1.697350347518518	-0.039806565411575144	-0.9387795307744262	0.2245361875634892	1.0557898818960698	-0.032977606032262595	-1.0690783319689274	-1.2711793551688801	-1.02197660744871	-0.671587307192238	-0.6126723997631767	-0.5623325839761154	-0.5335800761575754	-0.18434078813928903	0.5877229260344523	-1.3132768096709797	0.8752262706946303	0.22231045366115562	0.21816952411449994	0.9429558537459881	-0.2681512268778618	-0.353034508111916	-0.22519668769020454	-0.4066399207248578	0.1712145327631632	0.3192531217301925	-0.8532237573184692	-0.1314275591883299	-0.4055930896028238	-0.037836552818962484	-1.0600546201891992	-0.7059784016500475	-2.1393639804047115	-0.6280348072881711	-1.3016131353120928	-1.5492460560160553	0.2992508132738897	-0.4754117575953949	-1.2921987284507772	-0.3924378918910071	-1.382177469756814	-1.6721621652137948
0.589979511619613	0.5300753180185296	-0.7711158627518667	1.253495049907433	0.8164490556281251	1.4529942464356584	0.9340409719666785	0.03494342761109652	-1.1286724440828084	1.6389663893701345	-0.5254759707474314	0.3331902292959556	2.094371372482065	-0.601525867922808	0.04661654207493744	-0.6661987910828552	-0.3829682286327588	0.4749606474585861	0.7286844793190115	1.2397983443766296	0.5239197815804022	1.0165827506041865	1.8921703403234198	-0.23064836352314086	1.8677325234095092	0.9454171730742384	0.9368604774053829	1.4959331578547248	0.8060352331079923	0.32854606388873503	0.8049505578045866	0.15841377335916262	0.8273926934715783	1.4595059412566704	-0.5647268822365785	1.3609220119713206	0.7797227109506611	0.9624165938232618	0.22994422264226136	0.12212812801425599	-1.51134671708184	0.2408667039748681	0.18672802580930858	-0.7692570622891017	1.9476748233861658	0.2808704143060999	-0.3172840205811412	0.20922456893025718	0.9343594167783513	-0.22489404389433212
1.4683645765662117	0.4574050135156952	-0.5570038575212544	1.5918412898311571	1.4585584307832278	1.5306938204931397	1.4086177449282982	0.10648085721702877	-0.05914783827000618	2.3388470097203027	-0.24503138992033152	0.11134909662668044	2.081396324686813	-1.320562437049137	0.9926580500626667	0.18659647526574225	0.20960421445373437	1.0241203256059441	1.5934333707920108	2.5362330024290007	0.9230051491828638	1.5136421171198593	2.4004278065665914	0.5369055180216591	2.315549983963481	1.3461252829665684	1.303860438584138	1.5551516435754567	1.5192409225599974	0.5004218498297281	1.1149160880665079	0.42386604214530316	1.1379705136021299	1.8162761196512518	-0.34096050341726064	1.7100356512444421	2.3218601234910032	1.7839346380790793	1.5444704006189274	1.1725361447239764	-0.3639908321411229	0.38991147487267896	1.6604289925423428	0.1895792801797595	2.3758845229133985	0.686391408462663	0.7993687420667753	0.3278678463685067	2.69733044532904	1.4001888371289826
2.1568418139736454	0.0031786465840045585	0.06440159567216074	1.112578861577965	1.587267904902203	1.0940437923288098	1.2341314899744233	0.5212448866559427	0.9481545854485879	1.909456939694462	-0.010377450991171407	0.2349763538347047	1.4043492677538898	-1.5916402403065137	1.2815195520648004	0.9354532789939559	0.6802412249167649	0.9792019794854484	1.6086596745139414	2.798466950995671	0.8305314016968898	1.2054909835164394	2.071250268238586	0.7285007992334567	2.210347521039945	1.3980494277666897	1.4099544394787638	1.5720606873796128	1.5914260943944845	0.4094208978820575	0.9171297934862136	0.17710651969984811	1.1663388271215365	1.5253949017450192	0.0103177218473846	1.0692987538418	3.396280320931628	2.0375225556341725	2.222683939904356	1.921820199696033	0.6515415202625208	-0.030497868453631227	2.5362787409265333	0.8316355681532499	1.454834344693351	0.4895706221222851	1.623575686570461	0.0803248285577348	2.8598308075461105	2.339331084081563
2.0590974553081822	-0.3259203323566248	0.5116294248207917	0.22805255050181336	1.1823540122242142	0.44503075121079094	0.5182744110860228	0.8248372223134612	1.2169851697783538	0.8954196249141599	0.25109260426242413	0.5056301016993341	0.5817907695754799	-0.9911976601551833	0.6693686505485301	1.1796462816274078	0.8361268046130589	0.7128650932020023	0.8622726742422379	2.0864991453887916	0.4467280587748332	0.39297736596915117	1.2516316527739726	0.3888376278511154	1.5934683296756313	0.9825474391692416	1.0379940033934447	1.4980889632012901	0.9119731929231831	0.14995850570194053	0.7252733853250015	-0.5485904173744652	0.8117593655606218	0.8776241097698757	0.31037215679838315	0.19579313363552364	3.1701994171927366	1.4546369824815557	1.8722089436651959	1.7051427388705864	1.0668813369113286	-0.5412221409952366	2.3512320984304154	0.7927760691164999	-0.03496451978572712	0.14645775365245498	1.583781953916741	-0.2727359816903591	1.4951824247299106	2.0268507606991464
0.9961204058988401	-0.3243875026469289	0.41197505218457664	-0.474209255655399	0.5094607745076571	-0.06270503965587369	-0.33499004952096506	0.5092607758835567	0.6084321432924431	0.11566362157945885	0.5109133128625594	0.2481081197528648	0.03552339234947566	0.17729191958011165	-0.3857728077851418	0.8522756849893974	0.5811509281356937	0.5707487347389402	-0.020049805253429597	0.9805824680383264	-0.018641707891164424	-0.38091303803921306	0.46925679121976965	-0.08665398560538447	0.691454497679028	0.2609767832920266	0.1815492386532292	1.0883681413471642	-0.13350728747459847	-0.3470223695462717	0.8391780594891654	-1.2786408258980526	0.12505006550528627	0.19376282832017455	0.3053846658758264	-0.1992107838284504	1.6959153801285496	0.3035081470993047	0.8686740773307168	0.5493240568428589	0.9669504977541531	-0.6419060075760458	1.287732948662152	0.342241962804581	-0.9530441841284846	0.2256977392053983	0.6966025165088925	-0.4005080113165591	-0.1142604144556033	0.8712418203855783
-0.3897430478979152	-0.09420296816434781	0.11853597049813601	-0.6629549547811256	-0.015900457882650616	-0.07893225620053514	-0.8279980528808357	-0.24119723687674352	-0.26772776642141277	0.0910450365113029	0.6687083452927152	-0.531967110413905	0.039077196556474555	1.0394114500719047	-0.8891620168017207	0.2618506694932806	0.15099816137393454	0.566953697134084	-0.3150935489409381	0.18457751474957268	-0.2627068368505953	-0.6303514540925825	0.14991619339341294	-0.20071614509029573	-0.028709182782640792	-0.23230696375001383	-0.5600885117488464	0.46806177465962895	-0.7844727750599788	-0.8820193012804558	1.1573051152662812	-1.3766304354864916	-0.4441941776976033	-0.13739661049298418	0.0952932882012658	0.10410428763791726	0.023005549472137565	-0.6445029042701678	0.04103042742298044	-0.6407253044769095	0.8015888022420619	-0.09076120135766726	0.14908614172961424	0.17031230747498188	-0.6518624129995378	0.6914677125617812	-0.22629566932148046	-0.11421865667534979	-0.5561594645984967	-0.0034279556711293694
-1.136368419063112	0.14430989173766232	0.22420620175904424	-0.3873847281806406	-0.18561362200881082	0.46539765478064193	-0.6638032112713239	-0.6845744875817481	-0.5865474117756206	0.6697839099769306	0.6456863794378925	-0.9043848127945437	0.5413168713113891	0.9190583812939168	-0.2394842078496417	-0.21844013293747067	-0.04638743546825942	0.4377672075687507	0.14295339544007662	0.05504105830933616	-0.0720779278272193	-0.23598680192198895	0.3524538671344249	0.203683473524085	-0.15556929976647169	-0.08301823498037061	-0.4859769581275642	0.09169991624249803	-0.5401461972660773	-0.9039598550860892	1.3665524591874303	-0.652430639036358	-0.37161592531793	0.18749105716485462	0.07637820816880231	0.7752552033149129	-0.7080879541552925	-0.720780049191588	-0.1560899103526936	-0.8900230202980507	0.8321807653211062	0.8812166670627124	-0.32927815011777173	0.6010089138936743	0.5288759804433079	0.9044229066817969	-0.33339483489966276	0.42650813932345394	0.42201214814011134	0.17383642472685978
-0.8678556990134226	0.22390703652966915	0.7749595256885902	0.09507494800113857	-0.1547225535159823	1.1239364217105976	0.042714396910370905	-0.3488371887338042	-0.07617295986349856	1.15437527997504	0.4527447520210418	-0.14617925219768005	1.0139709770080574	-0.029316070128208086	1.0387533832944598	-0.4158422484037414	0.128725744731857	-0.01547761108913678	0.7951511555209573	0.39103673062246036	0.36811799272190304	0.4730133543020374	0.7057112378539171	0.7599665593958502	0.2435615129483755	0.47863111134816183	0.32861369686379677	0.1444771016228216	0.3355420032321857	-0.0813198222785798	1.2064934499104067	0.37549084984244274	0.348158547952718	1.0086331615839492	0.45757917511270463	1.1832649271495677	-0.29544074367510287	0.0237177510064261	-0.00841316890502488	-0.11010996786797433	0.8492215398651793	1.632992632950984	-0.10769445162510805	1.1772742127824432	1.5603115235137	0.3542250687192625	0.3506909135215808	0.8058897931238105	1.7165162703335004	1.0485575549638806
-0.10254308719784655	0.11414949871470349	1.2242080029383895	0.5395983505110507	-0.18833408130285262	1.2006190393047915	0.8189758025968586	0.4520513302486317	0.7587568923669071	0.9142063496270548	0.1744288142326217	1.1890042169549628	0.7671611164261063	-0.9614827325999123	1.7319923683467329	-0.33615191988096216	0.3813086768303286	-0.6456726460350737	0.9363387469117028	0.640221844717422	0.5410773001093171	0.9874840238182655	0.6831154486037542	0.9361605540776075	0.6037584129732687	0.7500685275444391	0.9822331572296437	0.24342948532955222	1.0440235895614505	1.1678085027958467	0.5983932349568697	0.9484569751728681	1.1042262906636457	1.6080095381958748	0.9854994530602402	0.8364850590708408	0.4506449350751162	0.8542134245699787	-0.04604476338767198	0.854721682522147	0.49144108821680565	1.5741814067470707	0.27077553560856654	1.171959483643551	1.5942279323744843	-0.7204111944229601	0.9607786700454103	0.7408645668565697	1.97598373104037	1.5309799802918893
0.35824583274810406	-0.07716006632044468	1.1222641729874292	0.8236441073621648	-0.3148598536483933	0.4334484425370926	1.1752373640729767	0.9794525806117301	1.1560771257529872	-0.0025396731335931744	-0.10502958456291504	1.7430404004934406	-0.3358459857461562	-1.119706758616926	1.1900817275953208	-0.03559487429524115	0.34457341112024387	-1.038764954839684	0.4360444537262346	0.3550828531609735	0.12730799216206987	1.037435175599712	0.06547874175150195	0.5964463515372879	0.39651137602562064	0.32280697323559066	0.7424510540894362	-0.09408738022991676	1.0114132677873435	1.9625554277435877	-0.3136020838523072	0.8034617835101304	1.2795075365940398	1.2744448159730881	1.2359653164246587	-0.19235546099033263	0.6323916931164636	1.0442748058556932	-0.3551459241710201	1.1192823948625716	-0.22838837013952387	0.7001392000666179	0.3326980106177383	0.4336863996265064	0.6598567828338195	-1.5435932862218233	0.7774224664167724	0.3635260215947457	0.8658117492243594	0.9554239724239868
0.241465423440139	-0.18361406145746723	0.5993232732076553	0.9562273268744134	-0.3285077056277568	-0.629747886237766	0.9833658928490983	0.8263764019909383	0.7946696805494132	-0.8689588041749572	-0.34824938692285656	0.9011267489563367	-1.5428848251253577	-0.4759253931362998	-0.016302355663469457	0.36587999609345273	0.03703414790365584	-0.8913434673858879	-0.2078790400830144	-0.46503963560010686	-0.5909056896046281	0.7718851957644165	-0.8175781945301422	0.11769943514786724	-0.3161505485419495	-0.4469981518794075	-0.09857192241000523	-0.7946067832176504	0.368513251624737	1.820951078741456	-1.1504441672284316	0.3581415146538513	0.8786492019400827	0.08344443923180675	1.095832832624803	-1.2088105582736424	0.14006258370314428	0.5246777082846718	-0.5506266531472284	0.5818155182815322	-0.8481493973934549	-0.35552331901826206	0.07483669676461624	-0.44949832400455464	-0.4236114111350218	-1.60374602908611	-0.005457313401018355	0.054807321680779224	-0.7606899517827134	-0.24197737825779098
-0.07213880853398512	-0.09960199535109965	0.08973841009107353	1.0223903445795568	-0.12462051930183522	-1.1031343866509082	0.5442784020472127	0.21720038881156026	-0.0033345318248242297	-0.9714272624042883	-0.541051323094521	-0.4759136066826599	-1.8321641391893895	0.3621207414988927	-0.8086066802754399	0.61346173141171	-0.178028864774169	-0.3147989118688007	-0.5130559110914985	-1.4072585509480002	-0.9921001013320991	0.5293772070290351	-1.3497902162498372	-0.09838579193049986	-0.9501000707563982	-0.8450927970831076	-0.6065284104165568	-1.2524841495922925	-0.31329820848094014	1.0841550560837232	-1.4289732830508974	0.1567704916628126	0.42123024208749754	-1.0259758066834925	0.8358629050096218	-1.4116388684174925	-0.4475005574174973	-0.1566719665087219	-0.36814707302909205	-0.16059777597885022	-0.9449254178091546	-0.8872764533340594	-0.2615289893971888	-0.8366124284909224	-0.8132361314816337	-1.1367523938959307	-0.6263124340280155	0.004527388157051184	-1.8026209869708125	-1.0414829951027589
-0.1349586390483764	0.16105508414709557	-0.20581706723541088	1.0664740969895965	0.09832052974389961	-0.6676579015467337	0.26003127349771166	-0.3587163216684162	-0.6669649755690524	-0.3311894532387595	-0.6542651161359068	-1.0563650697126605	-0.9701134292835734	0.8115799333368044	-0.8226274092292702	0.4447797151860674	-0.08945598529980983	0.2451610368028331	-0.5483187772788658	-1.9936048027918887	-0.7859817755491328	0.4657313459113105	-1.1909674524046936	-0.12319952711746184	-1.0469400322393672	-0.602785952524478	-0.3698023416918685	-1.031440437588351	-0.6451430091085322	0.41891697661755206	-0.9131934435768404	0.2542200236010663	0.253880294615031	-1.1351427189416732	0.723447472865837	-0.6398299144532592	-0.6837859973927819	-0.45490133207712335	-0.05900542163884889	-0.5627481673400643	-0.607667109459297	-0.761170139674023	-0.6008413682314648	-0.7054766903791206	-0.3600959113677088	-0.7780666257412121	-0.7199157562215704	0.013068935448957038	-1.8663496074892982	-0.9426001205753916
0.054343327907511584	0.5112866620627856	-0.3921018648352795	0.9911630398833573	0.07254895314361494	0.09076958010442226	0.24245571458760726	-0.6284549866347465	-0.8924740588873387	0.3086003013841731	-0.6636701050574303	-0.5495178984310154	0.1666584448237904	0.8158208682022677	-0.6732579639636805	-0.11995730090569198	0.06214312844656774	0.4035504062836431	-0.7167755776118881	-2.0275382372302335	-0.29624521614119254	0.457073515836026	-0.5899637775647109	-0.36601668909820184	-0.76549655402177	-0.1382009975081546	0.028220257222714058	-0.36069811226470994	-0.6929369692564615	0.06393815372014823	0.058033858598549745	0.2491622857995747	0.16716918024066893	-0.30345565504490374	0.6973852394241377	0.38008324148915884	-0.7294796508747373	-0.3228336636750024	-0.08962954649128956	-0.6278263866939451	-0.32731840917450483	-0.47421851780014207	-1.0430148533710402	-0.5331322340301307	0.3598116894283737	-0.8308998700785654	-0.6643331189612166	-0.2346210548182779	-1.336883782663905	-0.42664959784595086
0.2066391746622818	0.8482151562320941	-0.5416437840630967	0.6263753168649061	-0.1471304351383865	0.322958042266492	0.27807097786042484	-0.5980367491836515	-0.7981800124952937	0.2344612356482963	-0.5985170922154561	0.10407698439118646	0.4526818643937957	0.7019638131230583	-1.0018403692716544	-0.6959707385490166	-0.10002760345604442	0.16458782160616253	-1.1069248809424186	-1.6554879849828605	-0.022939354411433358	0.35916789120438175	-0.11540930728719284	-0.9535130336643819	-0.6448652325161541	0.01593497897450099	-0.17213046860007425	0.18936572772109966	-0.7059401126168074	-0.24579747648414166	0.6841761978432968	-0.13944078045699732	-0.1980945723525734	0.4972441422830489	0.4971468290036123	0.6549476350004082	-0.9367501443046276	-0.09301703752448053	-0.566348562970476	-0.6779280965389644	-0.43917773525245035	-0.5902864709942741	-1.5320530787533875	-0.6410530627305926	0.6473141480038763	-0.9920070838065104	-0.9176704098798548	-0.7579754066949856	-0.7626942930917269	-0.31805386397671637
0.26860573529265913	1.0254901143880537	-0.5671240662940393	-0.019634579556893274	-0.15385540206369339	-0.17333689743900638	0.16994463657128445	-0.2939446505080715	-0.6720264346373812	-0.5493659488901804	-0.5147618863615365	0.011973431057757247	-0.3404599236158872	0.6546111264292486	-1.5548463710916007	-0.8605379785528784	-0.5486009138528936	-0.12023519051322631	-1.2762007273398577	-1.1425675019055785	-0.041814099581847036	0.26823852556090416	-0.07328924480054519	-1.4290277612471773	-0.9244038979878715	-0.1442222725620922	-0.8610670264790669	0.4064424808677553	-0.7443771517553114	-0.6804753426142919	0.3292315862402888	-0.6898731606977359	-0.7120154474477055	0.4537218493138727	0.03156960513686804	-0.10720214714462449	-1.1771345606224666	0.006874944345381912	-1.1081063953440682	-0.8278468348125742	-0.7740494041194326	-1.1615401200789146	-1.74092166482395	-0.8671941298409512	0.2858605472772333	-0.79007281363698	-1.2705087691015502	-1.2123246318616425	-0.3751974669364619	-0.8187665643234998
0.561723765338638	0.8279903707893755	-0.4677883114298442	-0.5940937833838288	0.38376585424499865	-0.7939716913888548	0.02932881252600804	0.3430409844511914	-0.6288299935217712	-1.4041227061520005	-0.38356243660500694	-0.5653648528514648	-1.3570603864883457	0.4736702836310918	-1.460313487999007	-0.5649438145655504	-0.8025932887205591	-0.0954065465109167	-0.7627860129934894	-0.617468310921142	0.027019963100716422	0.4304004851416983	-0.22083452102837192	-1.2202892224983166	-1.2306292885975632	-0.15672600101881165	-1.1433254029282887	0.6030954678090689	-0.6450888671921242	-0.9244659058862983	-0.8511471804523617	-0.9182075458597196	-0.7752606665125873	-0.20878915284773297	-0.496120793957661	-1.1548475222672994	-0.8830883738249289	0.08533236984851479	-1.2601808060041686	-0.8398001790148008	-0.8914949983266645	-1.6957809926524854	-1.4042373598641684	-0.8821941064797629	-0.3781306023547996	-0.16398385277243424	-1.0314280013906807	-1.2100843593883241	-0.13366918764106786	-1.3006693387429051
1.3052265631356181	0.1289016124454159	-0.42901896802054423	-0.6108260551776243	1.308892925691264	-0.8473431753127195	0.14591783684978846	1.2442659915906449	-0.49396375631490463	-1.7286264401358369	-0.04841647775874291	-0.607283369245224	-1.5792225026263607	-0.0918150453745156	-0.3338126062570581	-0.13974260849611858	-0.4729531657449143	0.2988863718530905	0.31842817042797444	-0.03172802900429938	0.49528162354965244	0.8964043780947272	-0.07578596407779825	-0.34734617842476817	-0.9997927640220942	0.27633345968167167	-0.45159614620334376	1.0693754166953755	-0.26149300461430036	-0.5462908751352235	-1.930226158545118	-0.5858961971934306	-0.05122104837389333	-0.5389414921762213	-0.8161201035505625	-1.3724285056320316	0.17058527868169054	0.33003519549034127	-0.8919869494730961	-0.4589698521768008	-0.5661870070030788	-1.6195052975453725	-0.6648642508960129	-0.6018223529177812	-0.8279446609352974	0.49646282220017296	0.0707778573274834	-0.6420978798144066	0.03225211038131966	-1.0349822961212687
2.1263522732509474	-0.8259052461513927	-0.4747932675775816	0.06355343757512397	2.049917524281042	-0.27813087425427635	0.586837237652635	2.0188712738694927	0.010416877086489622	-1.426015794464629	0.6175022741494549	0.3630954217661151	-0.7943851174120977	-0.8551834169209429	1.176920850811049	0.12287582115035331	0.2667230497967355	0.8292734215382064	1.3418614406049278	0.6657788487820888	1.2178105018924648	1.3589585428596507	0.5142259261978018	0.5187722216152102	-0.1392306870612733	0.9066331359784835	0.7256192582248902	1.5686581440086818	0.3691925064060365	0.3686966180797287	-1.9557928297697016	0.1311002548601282	0.99099434830434	0.0163366062754991	-0.8273843989537057	-0.3369905305520592	1.3443610126649066	0.6525298006719897	-0.17495595630284724	0.24930923866028568	0.04736640658824203	-0.7513546663416466	0.05827213474950141	-0.14110983596401472	-0.7852789173085879	0.8443224919457626	1.4289187025049996	0.30382964877759605	0.17569127935880213	0.002239723166881539
2.245800293941169	-1.3794349537219919	-0.20552323079502738	0.9542249624539693	2.0961160965770094	0.39110054414525763	1.0274409590063789	2.1419533227799903	0.9400825761079267	-0.7464351373550426	1.4748104104863113	1.6876075829217099	0.37291343972789237	-1.1878559872280676	2.054692067794942	0.29090932421495563	0.878355745022202	1.2129937617426967	1.8010760357702866	1.3553460420352677	1.7796143380730018	1.405166037961956	1.1477483716892476	0.7737239686414453	0.8238744336356985	1.235695682427855	1.4039418891018862	1.5566512697451151	1.061788379223124	1.1772919478694621	-0.7704251352846496	0.8994526428593049	1.4571613868679514	0.9827747086580851	-0.5666511855410835	1.276342962712037	1.6380779483971346	0.7208292007607733	0.6484652759170507	0.9450014130900208	0.6831395196885134	0.5724849122253964	0.5319675099540032	0.4816009124629018	-0.3107457806525885	0.9764971719762008	2.145020392985263	1.3151428416698494	0.3949257726725801	1.1241659483208808
1.2389485323603036	-0.933199473787922	0.760889231492978	1.3184161632813414	1.3711334828512654	0.6977490337681925	1.0491312035109155	1.4122796124722536	1.9433290570491388	0.09966767370842643	2.1042461595764745	2.302699669381209	1.1934282514966361	-0.5946277075826474	1.932399585621479	0.6199193975247534	1.0748305154948126	1.3356888403501295	1.7245815298189286	1.7656523668326491	1.92491291101715	0.9116758092496922	1.222676058465293	0.5353463154782507	1.2399764569819631	1.051497632468765	1.2139321115986532	0.8393402548159675	1.5716155298915406	1.3011126115123153	0.849157234432331	1.4845426086083808	0.9487269410002197	1.4105068938932803	-0.06768254642626659	2.2963294723441874	0.7353623962511104	0.35145044171419987	1.3272779779821806	1.3149898713885186	1.246164550838082	1.7117194337862607	0.8938144947001423	1.31526137305121	0.33862721848208927	1.2599722374156395	1.9482343174089287	2.056297371192225	0.7254601463749059	1.656542193211004
-0.4449870095103821	0.40263573952211024	2.0413662722035117	0.81303294435971	0.1895242715004058	0.6328797026638391	0.5694508201113704	0.1986141343984484	2.4296658176122463	0.9842150905546353	2.1291524781717297	1.791673514429354	1.4047460725199252	0.724339249244153	1.27216724310354	1.1300851363885651	1.0733435290832798	1.2629156760571836	1.4397084716600792	1.6632132836578448	1.6580994912469824	0.13476749982608555	0.502255685102046	0.4474044709830619	0.9062946788566014	0.5468813969550146	0.6852058547815787	-0.17981733908868208	1.6494084914080018	0.7421808760123524	1.8450805943614117	1.7283882016230134	-0.03670032043185635	0.9046523384687448	0.5959602866788869	2.0436474067340527	-0.6190808427456062	-0.22931123530635816	1.5524207768973473	1.2728311298083215	1.7568776323492117	2.096090197461785	1.3240998124678045	2.1194355112074925	0.8664857817881377	1.8006173194634405	1.348032394840793	2.2023308230423324	0.9529915761399292	1.5398839850719181
-1.8102020324048518	1.7048571524850875	2.545339848948465	-0.19344814257133905	-1.0273390353909237	0.4198727175520272	-0.09456299385473167	-0.8181770824768761	2.0325484386511863	1.6161741031832217	1.5776167287470353	0.5815891988973932	1.1399975125415431	1.9536687466796638	0.6463365282010912	1.502250827879615	1.183254716431733	1.1002064157816351	1.100992568480286	1.0265019900685648	1.0090048602643185	-0.5811596928584722	-0.6589755638900828	0.8682617580744445	0.1450790025804626	-0.014261746432542985	0.4488419051005516	-0.9567374168297186	1.1682253631896764	-0.08077687766471389	1.70642357536437	1.4675042488423424	-0.6733953857524594	-0.051583196805675406	1.1403637818212637	0.8042971139956548	-1.3753407404266709	-0.588936174005565	1.1213457632310697	0.9319577990254442	2.1112721774339938	1.5941510739195872	1.6715708378537384	2.3184020230639337	1.0298689580576972	2.1962787236209578	0.9248544019082278	1.6012781816711916	0.7234682911080688	1.1922641880678333
-2.182219328380981	1.9761765987766826	1.607136786449018	-1.0062525828060747	-1.934975064753543	0.13059027751416755	-0.5852201822403752	-1.1819156255847936	0.975898303445186	1.5631485229011788	0.859434279136608	-0.6640235091371608	0.5965327922973062	2.3380389638945402	0.13585563398516382	1.4336613569260275	1.2909650329161881	0.8768577302748934	0.621841268770416	0.06176257658085724	-0.04452766855456427	-1.1082127451773722	-1.6116559357381415	1.4193388350838247	-0.5617707100009294	-0.5547733288730149	0.4633940996440532	-1.352942271113953	0.3222977260947738	-0.8431074218126643	0.7590545025975619	0.6766940249342471	-0.6569136476266028	-0.744875102074224	1.1265166710914314	-0.5254605411512159	-1.2125922361292594	-0.5316027868977559	0.26296144642997166	0.4915824659395078	2.051073147338127	0.6657959271845318	1.5723916664315665	1.5709639420836818	0.7327789609430766	1.8941009624380354	0.7029889918629755	0.5213135906991454	-0.027570451174732995	0.9033954590317496
-1.7371879982390144	1.0878875241390173	-0.06284479777769356	-1.2735853315791374	-2.289464293366103	-0.30744281928594075	-0.8485943427966488	-0.9812216843582876	-0.07087974782946295	0.7161235859949738	0.3261246709696369	-1.536043996734405	-0.04084779896132815	1.7724662024952083	-0.46327629908025525	0.9794974760436966	0.9396303899336689	0.5478041623720196	-0.0005172900655732361	-0.9182104753067489	-1.3022936044869797	-1.5187524106847272	-1.9144775088939094	1.4162293347463222	-0.9176908712884569	-1.0622808866394005	0.22392644391553396	-1.5965390592338462	-0.3830499728463894	-1.474564993246282	-0.23515561446702152	-0.3215852259658996	-0.3827570093080554	-0.986936513422935	0.3503508683552053	-1.188345796270906	-0.7055825568927195	-0.28136517755368723	-0.3843216077475578	0.1382725873671832	1.4177270603986214	0.07194075420904697	0.9276502722689596	0.3150349130464262	0.11087583557300588	0.7862246920301368	0.32814074928388653	-0.39064495742803135	-0.8523162059967082	0.519634172579902
-1.1977160153545354	-0.07657381411368067	-0.9586285969537022	-1.2272965563911518	-2.0011842985234263	-0.8135333788024748	-1.0879846537963296	-0.6913898877779467	-0.6041473555545954	-0.3737333576148009	-0.10853341627258513	-1.8291345094773197	-0.4981253116036151	0.743581899106224	-1.0840052203489519	0.4312733810048265	-0.06829073404837593	0.06569432722731017	-0.5434406310038462	-1.6358150992008507	-2.172927243599183	-1.8520340821217987	-1.595577628617437	0.6467236200281566	-0.8646384597774686	-1.3873027615797286	-0.43930186899555573	-1.8025288506977084	-0.5415342390030369	-1.8775506442296308	-0.7152970134759644	-0.9868097595180779	-0.3703625358156374	-1.1220572194410616	-0.8279219846300729	-1.060364995601068	-0.5416886487781837	-0.22302360595324588	-0.3596292596470745	-0.0675402061119417	0.35747306586896044	0.22306018825594254	0.09487341365481555	-0.5403368655541027	-0.5199971280342208	-0.6052712863051052	-0.32309922796388313	-0.6218852581071744	-1.179322562126327	-0.24281722655646623
-1.0764668299576137	-0.5031267372549467	-0.44556137171665045	-1.288922089300541	-1.2659706766107908	-1.0955959537863438	-1.446797108095786	-0.7261148137335283	-0.7643056271939558	-0.8719547095198827	-0.8171114523231543	-1.4176338839544531	-0.5252021406559162	-0.22583402097974634	-1.3349902390417188	-0.0827482637643721	-1.3009019612931938	-0.5649613288228909	-0.8609817740000212	-1.9345789293043818	-2.0658538386957845	-2.0197131378007063	-1.0130281223410775	-0.40375828238751266	-0.4836962343064018	-1.3503693188162207	-1.0885910222512563	-1.7626133798583756	-0.3132427217609652	-1.7704944457748915	-0.6412916121949712	-1.023202147915062	-0.7084498971282649	-1.4316084223820933	-1.668411029042048	-0.5856025823270876	-0.7875798326132195	-0.5112869310428073	0.053625079946458355	-0.2787134843057132	-0.7889946979812472	0.7355527378919047	-0.48907447792886855	-0.5769886923621522	-0.8824313221597986	-1.576961163552288	-0.9619432644599721	-0.3297525402415728	-0.9386491576761578	-1.2906402458160746
-1.2533150583637616	-0.04605650478214554	0.4636559938272063	-1.545776161521816	-0.5455831432114173	-0.9744051692434618	-1.8291136099412235	-1.1037118296182122	-1.1133590826036668	-0.46951694998655874	-1.9010406577095347	-0.4651630752112196	-0.19616320329929005	-0.9815044462335417	-1.0034039774570123	-0.7074986881007749	-2.0408622799298866	-1.2743402349283948	-1.1623128747488827	-1.807982327777638	-1.0342968846517506	-1.9587486530938654	-0.5153618059320899	-1.066788337692109	0.046839774960770686	-1.022555136522637	-1.2517096878748504	-1.2844903430646661	-0.33165317443934433	-0.9984091297869121	-0.33369350006636095	-0.6393001700598527	-1.1168419929476157	-1.7567480417333043	-1.6546319082940346	-0.3110664329883958	-1.0057569970437419	-0.9536148462721774	0.06407337416528232	-0.7451117214468227	-1.7547743540580187	0.7720245896358648	-0.7728008746784518	-0.3213896254654623	-0.9314023758572031	-1.872180051684443	-1.304858810820353	-0.21148692128065052	-0.63218105078722	-2.096062363107214
-1.2360931015238004	0.526126766052161	0.3222050532362567	-1.691640048421146	-0.2454890956468001	-0.6282700858320781	-2.0239316582530873	-1.4720777184557363	-1.8867188415565868	0.299100652165493	-2.872843056594559	0.41255380229604693	0.07823932846254461	-1.6081939015226545	-0.3677316516670685	-1.516754053468129	-1.9559144283319847	-1.925613677699631	-1.7464100272738152	-1.381157053537372	0.13502323780021536	-1.76398030126405	-0.20983903281154592	-1.0920615406469771	0.4703584386483857	-0.7139518066825535	-1.0059958692039328	-0.5662226223719727	-0.9809682596800547	0.10457141181723817	-0.10077848968079947	-0.23096535462407672	-1.3624179551885824	-1.7524574546637421	-0.9167736736577919	-0.4211222607777231	-0.8993360251050118	-1.224041056928845	-0.6904696876141814	-1.4778658572909606	-2.432508106534537	-0.026490302503831917	-1.0312061567551818	-0.5255563210414106	-0.8150496058369257	-1.8314622854573073	-1.424262595321838	-0.6843349215606628	-0.6812159719189388	-2.1805067407046446
-0.7344473448692016	0.44130780611357373	-0.9034383581643854	-1.4383871379927322	-0.34485126370265373	-0.37281391951066817	-1.9091364307062226	-1.4174988560219455	-2.5705876711951676	0.6424392789413825	-3.0194302252789385	0.5691665258531043	-0.008145041251422016	-2.0522704067506163	0.12391382961040864	-2.204361796309292	-1.341279739457567	-2.326264638891104	-2.4492913493008786	-0.8362737168806411	0.6297701885513111	-1.5654821664296408	0.015550570766659718	-0.7131865016684493	0.5816042095873043	-0.5991976635866287	-0.7893393878856607	-0.040549485898065715	-1.8185519589111376	0.887988012066885	-0.018325892056102355	0.13362692365135592	-1.4103009495811512	-1.3477290373376754	-0.05640185398100064	-0.6292128086529785	-0.5910374416188867	-1.1359307730811568	-1.5722129092021062	-2.047671140749449	-2.7350997030569304	-1.0068134660290189	-1.3719341468568491	-1.1084850372353459	-0.6636244416500198	-1.9091945256630418	-1.5335558849902458	-1.2637037589804874	-0.8414850611948883	-1.5950058827766727
0.05850561461316966	-0.2795807505180942	-1.6713240083917893	-0.8751379184773551	-0.4162841623128377	-0.2587642932435968	-1.490954620069037	-0.7920704701960212	-2.388849453601647	0.326094989246342	-2.127176836954597	0.018985324223994533	-0.2874256508180104	-2.050001469363215	0.339520614637538	-2.3024408136729453	-0.7326343831552726	-2.2995665793025646	-2.5980948269796973	-0.30522374254838386	0.36755335853557847	-1.3141231664731268	0.2962191176715658	-0.28167556071674893	0.39241020085125	-0.4839091394411863	-0.7606461668369837	0.12357072486887664	-1.9293415407769579	0.9799096016417105	0.0029523132540505382	0.7114595621765789	-1.223747321539918	-0.8085645696156576	0.3942146331616836	-0.5174876391868679	-0.27710638587596387	-0.7355514556468165	-1.5372492721531343	-1.8892529883604483	-2.5253110524021016	-1.1111073037067192	-1.4980049814827194	-1.1627191147910012	-0.48267606216533193	-2.092263393065871	-1.5765515116594175	-0.9966407658454485	-0.4874623231723291	-0.863434110399041
0.685736862370942	-1.0106975228040629	-0.7531339081366331	-0.3792104608686104	-0.09299094765036227	-0.06502860344257896	-0.8349518362762658	0.16781085730219605	-1.2359066481180854	-0.2362299669004509	-0.7884668235992668	-0.5261478552510066	-0.3683750296456515	-1.4809841370631442	0.43809135307255953	-1.7197178029972497	-0.4126910020008979	-1.8234481604263493	-1.7171512578905246	0.18556874584465377	-0.07722969233987106	-0.8243196455116697	0.6142810703737971	0.00184026688464526	0.10637648527384397	-0.09949253912133252	-0.6325484810685909	0.17699043804366002	-0.9530157238595253	0.5830372992670043	0.015490263147667115	1.4913407816015072	-0.6906717880358534	-0.3984830337779422	0.3084735001878102	-0.03516750048820224	0.11392877131598435	-0.22613795207034731	-0.33847085022605616	-0.9265974976744046	-1.7910345216377666	-0.1080128101559326	-1.0892050292358195	-0.16753602719157146	-0.27319234087030003	-1.8920407848661114	-1.2866303179068543	0.3564879531607061	0.5082970651043597	-0.463007491374919
0.8478163066717015	-1.343962728432931	1.0665678632745001	-0.235082668821386	0.5017124594452662	0.2803984605439113	-0.07797358506989235	0.9873144821569122	0.03782535750581259	-0.6317625911672298	0.09053464536013739	-0.4959751970908406	-0.23472795934370555	-0.6808083905499277	0.43979707127367906	-0.9113189053197368	-0.33671933998029446	-1.1313232244194948	-0.2087410491907904	0.6554329659586343	-0.2593065253870398	-0.08667161049292112	0.7933938369369564	0.053193277796823084	-0.11470785239174222	0.4207113194311849	-0.19042790357956002	0.3818508048320286	0.3867662425714478	0.1115349820998116	-0.055016892496119935	1.8066480134395686	0.09199435017650881	-0.13136704213674968	-0.1356877768298087	0.34846673780193593	0.7074870161089278	0.1518181750810151	1.0504970291497897	0.1870583180184844	-0.8311950988172234	0.9450163287896896	-0.315158906898485	1.072501683179295	-0.16436503498557603	-0.9660094130843235	-0.6678524129275304	1.7253649092392611	1.4139247594848563	-0.40967807432362113
0.620971576417968	-1.4659560021009301	1.6766868726819246	-0.4006788004821768	0.8661155132277455	0.4653506261122765	0.5115951894616921	1.252705360319461	0.43605978497316294	-0.9159458038583348	0.11164937288396877	-0.184615635484271	-0.3468742220951565	-0.24188970608851107	0.11510401131661227	-0.4047597769326705	-0.38554468521740165	-0.6242020882677621	0.8976849850875411	1.0575776989063392	-0.35815329772627624	0.5641027709461527	0.672165191987635	-0.16151393354572138	-0.29940993693523393	0.5777839479721505	0.2804802952159864	0.6097034983388394	0.9710716201739974	-0.32253381604978326	-0.29165147511429135	0.8554926922140739	0.6259485268747395	0.10656110193414568	-0.709206301515673	0.08597205188605454	1.2538682254758842	0.23548001299163557	1.3779563647246884	0.6316335254231302	-0.11207455921285935	0.7010470002595877	0.2417866747496955	1.0973940193738119	-0.29994080969202996	0.3157882820168966	-0.15873259816805907	1.6010969397636012	1.3619961797533104	-0.35897499729267923
0.3483113290103668	-1.6656612976808152	0.07289722097908517	-0.6056718040738976	0.6819538351746975	0.16036016001221653	0.6485108039990215	0.8753936289084523	-0.1117937110946115	-1.2785300105989816	-0.2949311678299113	-0.3551775328847256	-0.9805981068775206	-0.43582490543798513	-0.5570940777364234	-0.2261650110032163	-0.4921662354140666	-0.5761400908347881	0.9683682616424172	1.26154926906718	-0.7585410263414127	0.7349742635388069	0.3054282967068636	-0.5176871249538685	-0.5096474624503038	0.1350960029737638	0.3184957512191106	0.529814817412761	0.4902230858913243	-0.8756218467899871	-0.6016180616285731	-1.273795684156826	0.4064439807074271	0.32636057152762754	-1.2022480448897412	-0.7824189519253562	1.228283695501207	0.04952262672627825	0.4349765710257642	0.2750011799881121	0.14276385873937805	-0.9787711631574878	0.23781304922384378	-0.5239845629704544	-0.5748308033025997	1.0721147769490853	-0.1174036566846472	-0.36215726912484814	0.3758483485885284	-0.048046525039826544
0.3672286960001727	-1.7275087649958552	-2.3181376984347097	-0.5829232602317985	0.2032106376277269	-0.4401459240156365	0.3319000861691104	0.15711848520534924	-0.6542733675999006	-1.4441913694066215	-0.3577025141094283	-1.1313938657034992	-1.6170683196120808	-0.8881414437401548	-1.033697698793659	0.06354817507735631	-0.5130710861211101	-0.8458175081360125	0.4153875788888479	1.1828347824618703	-1.292136162886126	0.44184659964972683	-0.007975945505060117	-0.6676759830428924	-0.5861975919081311	-0.42625572389741534	-0.04916046261143716	0.15024330978109954	-0.22835082934770964	-1.4679854798043726	-0.6980028478012456	-3.2708891200625496	-0.40047265621130856	0.45172127417090113	-1.3611329331590547	-1.4714588393324644	0.49260213928644553	-0.16973729563579368	-0.7164109107341986	-0.15635992571910493	0.16799503404551433	-2.697925978539375	-0.00013005297783579966	-2.4752276357154503	-0.6063313594900674	0.7825787789904756	-0.2616755491604145	-2.7391205257894637	-0.5524679328296291	0.43442908742330294
0.7803745537832995	-1.1218502007421687	-3.0836264001750866	-0.19281748116540984	0.01926690765794986	-0.672953820645712	-0.019201206361275546	-0.3957168053900958	-0.27362801950245397	-0.7844635462965492	0.2658090808904821	-1.6195694687267974	-1.3104838938007808	-0.9122249711967528	-0.6382754510337648	0.7511741945691807	-0.18101296432714317	-0.8956044199776599	0.20030335923881187	0.9225314838881182	-1.2043935672231543	0.17101959057438962	0.058099905543650444	-0.29468160536237914	-0.2075606947470265	-0.3068834211446133	-0.23733305344834865	-0.06368023862059774	-0.18725059531146368	-1.5752468382986426	-0.322485421073577	-3.5669347063411596	-0.8876436203486853	0.5159301428680554	-0.9618921742219324	-1.1135072401156612	-0.3313644534024116	-0.13831699364726585	-0.8619026886546307	0.12384167857540652	0.38563647800564993	-2.838129039616349	0.16017381486193083	-2.9372675637353316	-0.09774519228525376	-0.07796686714272869	0.0931920189010064	-3.532424647843798	-0.5066342561903571	0.8119061033251382
1.3730159270932938	0.1843520629962943	-1.443919276546042	0.5599724159102364	0.4329852147271191	-0.1226971711680677	0.11034328341564136	-0.40788301845640007	0.87740452743302	0.8216956927236256	1.2064678725995959	-0.8932154370441555	0.21152401472719384	-0.18856573728809747	0.5803616904902357	1.5290101899567743	0.6249308603126223	-0.20344126045217537	0.752718424739434	0.728456307875448	-0.01930181806846226	0.37656901811734783	0.555699059690191	0.5047347078302262	0.699450713042756	0.6983186273946382	0.19612909686192995	0.255504896192132	0.6328612088531609	-0.7276937787987177	0.4816917338566887	-1.7672196940898957	-0.2623316143781379	0.6908913544487565	-0.04157502809379	0.33538634463149364	-0.40701191972221656	0.20617217671098573	0.1415672616237415	1.0463175229326125	0.9285386150769978	-1.1606561123707406	0.8905350390500975	-1.4945162257345477	0.7659590496050974	-0.4098951674866651	1.1475507900381905	-2.05745123933745	0.36646183538209565	0.9698656688467606
1.7072723102837593	1.3888746494604054	0.9435378692887604	1.502393536321127	1.1193263325404645	0.8248353526871528	0.7920044874317984	0.09616604124467817	1.7516859792635797	2.464953859336194	1.8076295809103375	0.7786346386919557	1.9971654949222502	0.9226807771946817	1.6479302621444492	1.7790201819626903	1.5854074664186717	1.2299679202794587	1.5406345813641686	0.7712603095059688	1.7050519942241706	0.956492603672828	1.1527264021708061	1.2055167938327758	1.675030641387554	1.8326193937938076	0.950735665966465	0.8305371954898305	1.281982983365182	0.8341708662639263	1.3267443862664103	0.8954900988360446	1.21886653507127	1.0506643667481521	1.015800084581502	1.9024625630888545	0.381091737888529	0.6059147992057945	1.327977167847888	1.7140366922521924	1.50129216596058	1.00486753348025	1.6480452132000545	0.45210389696031833	1.3864684991467762	0.4209845720987874	2.1728346128534226	0.4218294352324095	1.0674863342693397	1.0649942197957964
1.3843047533671506	1.5690311745414924	1.847436257636174	2.2881430724104193	1.4201547549635962	1.3064945357454265	1.5011867154108887	0.6978822223511943	1.598291241769931	2.8668880151095477	1.759891577793348	2.016527692518996	2.6542021497500086	1.7578477701386015	1.5413075238244593	1.2475577836749496	2.0868056454387727	2.751769288171967	1.7260587712361726	0.9523620727749399	2.709985413650862	1.3379578805674566	1.348888290038415	1.3218802785398036	2.0004653402556283	2.0630614963096408	1.2706623495414187	0.9645158147504933	0.9588779096204192	2.1901690702323577	1.7393316120253302	2.5862231512890976	2.358757127785315	1.3817221166442046	1.7333422093312845	2.411700113309138	1.2338024861330847	0.7142141243265985	1.6839111235274729	1.3730249396485987	1.7262999522051208	2.1267685316318694	1.73976757306556	1.2304076210255943	1.2848804473953765	1.9008242275473715	2.18084045134681	1.9575077723285679	0.8876860202630423	1.285686522986852
0.3586254979464666	0.6804963512468091	0.7807775345455281	2.5432672893684116	0.9607968805408126	0.8616163386192425	1.5969175178832813	0.8946794481505097	0.7847617194790172	1.6435725997975046	1.3104223508084198	1.7465157214667442	1.7073143874631347	1.9907107791341683	0.23867561036131	0.31345445775604647	1.765281543018422	3.4997882692927127	1.0709625747922935	0.9579045613046002	2.194438622271232	1.1079923267136484	0.8620238395942805	0.8520819912211846	1.3317675168946266	1.1130470282943983	0.786129136969887	0.3522592274746963	-0.11222129255176108	2.507034554268828	1.4941608874610168	2.379201333308758	2.182798196996275	1.3304811808289134	1.9018611865105204	1.5357846394557357	1.2968965438121092	0.44422904092951637	1.079170443421609	0.22340745533929626	1.55084926687943	1.8651500653350597	1.043744236157146	0.6189576657713086	0.5410019040992603	2.8523847663084165	1.015198088854679	1.7350124840102363	0.1464901568964576	1.5732752897111129
-0.9359347692456857	-0.38085767317811736	-0.7908076025807581	2.129343666151255	-0.02133896427955832	-0.12271405896738687	0.9556035873350808	0.49657948024266285	0.30894455842272656	-0.25101898508077425	0.9116043481123468	0.3288726276465907	0.04499762912063029	1.8495721125240248	-1.2534743799437438	-0.4291989598556467	0.8614611543771136	3.077233329200267	0.07025070162039784	0.5304996187953279	0.5662204986723657	0.470873530483035	-0.13316766854644121	0.18860220622309326	0.03220082048349361	-0.2813254872554514	-0.10900633752172835	-0.4941668067695821	-1.032259988466283	1.7207478277760015	0.7319592957734901	0.8453230127986844	0.9210891204329039	0.7543578431971373	1.6537273138635282	0.04004519686631866	0.5933384359130989	0.04685630369702382	0.16548449237080115	-0.8389498951823043	1.245051946681008	1.0734898538731086	0.07983540759107652	-0.1676303459400996	-0.33244986462377324	2.595141669709761	-0.4192805504852119	0.5856641651926887	-0.27598938974371445	1.6483714908488463
-1.8288339904527047	-0.7734126626839416	-1.3092647127368426	1.270312980683924	-0.9085904818066213	-0.8582729808034032	0.07486270134871062	-0.2199769072584168	0.6074514788847463	-1.4495585621223996	0.734839270924528	-0.8905370528144645	-1.0115377381339212	1.7231414905498246	-1.9237261376127417	-0.733307466741874	-0.03368136336264074	1.8526745594612604	-0.6852672891371305	-0.2871926730705777	-0.9899344183182582	0.009501578172068217	-1.1092078641572753	-0.349268602969996	-1.1515926306466469	-1.1294919200520883	-0.7431415771259835	-0.7635831264386779	-1.2627188422335973	0.4534938986647741	-0.19178272877906638	-0.6788351121480631	-0.2770902149131866	-0.10997866656213008	1.207823082400625	-0.981921475606521	-0.07447484038396052	-0.1755202327881696	-0.421516091276425	-1.192011712919222	1.0369071168818556	0.6390441146749464	-0.565019862005048	-0.05325331670680948	-0.8977668267070658	1.5417175123229916	-1.0879135073944983	-0.16477063522405977	0.027530370749596196	1.319849032194741
-1.8995582894084313	-0.5713664315765771	-0.7140815432065774	0.371953566604617	-1.2231093780156703	-0.9106609001208139	-0.4385200314862645	-0.7541709140413982	1.0754542798633793	-1.4394541375497505	0.5465962467994372	-1.0156993432157277	-0.9439558907735012	1.6518293129475181	-1.6523802698400656	-0.7631709747043348	-0.5475964936044396	0.6038330159358151	-1.0352279587099713	-1.1470254219722187	-1.6029307110117628	0.05050765145254787	-1.5436236301368775	-0.7440962461290742	-1.7033932746219864	-1.083581032465343	-0.8473949757506837	-0.23157631153704855	-1.0453350536863428	-0.6056700512810477	-0.9304592968827257	-1.2765568650525974	-0.5557610917547681	-0.8184319436378777	0.646458012690503	-1.0498032101409351	-0.10998830297804436	-0.173381313897656	-0.5868049112458568	-1.0103798608100505	0.8540302461078148	0.5968882887597448	-0.7342531823644985	0.7058538390332587	-1.0821336704963678	0.6272848953375412	-0.8419427770432035	-0.10024980082637669	0.6148531239049126	0.720567357290773
-1.3014664442799373	-0.465691860223646	-0.07440286320359576	-0.2927848675725759	-0.9599184286456233	-0.4295947013326268	-0.39627126167240895	-0.813593928372201	0.8318474771798244	-0.8010857548963891	0.032608702417432515	-0.34442447874933935	-0.2725875951745918	1.2954427466950593	-1.0418814369510145	-0.6984904999757645	-0.7583609299656644	-0.14083000856261824	-1.1072527862277317	-1.6132512110774553	-1.3194967779287035	0.38065274927351606	-1.2555767216282647	-1.034152876547579	-1.6071281927416783	-0.5549620055603798	-0.6283981395658547	0.5095219507205213	-0.8130327868863594	-1.1261566517223747	-1.260777197363914	-1.00053110887323	-0.128037312522692	-1.0185561136131485	-0.0018476397923334117	-0.5031187091280678	0.21849853305428013	-0.1062102654113238	-0.6004084507180941	-0.8073939997100461	0.4693562526135515	0.402477362635556	-0.6220597661526535	1.0291323508532866	-0.986019703292581	0.28080648709016376	-0.3805934783763169	0.12735349944934535	0.8086716391618306	0.1934974572953805
-0.6012366615158823	-0.7411159767701363	-0.07644178828015159	-0.6958816963115795	-0.5000672581507776	0.22160705022485322	-0.027749698094642235	-0.531289185961493	-0.21487623956882027	-0.3167780468451533	-0.7842256188340224	0.2781385975179364	0.2526311160916495	0.39231639862485057	-0.5658538396723646	-0.46707978862029825	-0.8919875228403219	-0.41918434356321277	-0.905985954787663	-1.4239864882986395	-0.7510830244887704	0.60141544439057	-0.49116426316680034	-1.049848729574936	-1.1127672129893162	-0.10290167600585429	-0.31128152756902905	0.7166823065587548	-0.5198631373854987	-1.0781556970359725	-1.108241042336655	-0.5070537019022708	0.17287814359155132	-0.6155677584946908	-0.5545702040159897	0.060029040950741935	0.21677810050584478	-0.03840365407088466	-0.6520366016093461	-0.6896161907588837	-0.1599108398050482	-0.20555908391142813	-0.38899860650355245	0.4306018773906063	-0.5851697113064053	0.11704366673760759	-0.3202114352665148	-0.16388366335053203	0.46552881958179615	-0.05280280872535894
-0.2583547191138314	-0.8746717762622361	-0.3504128069659636	-0.8867700398856759	-0.24277512682963173	0.8200362377264387	0.4086358690031824	-0.2614450164307925	-1.2479809118364267	-0.13706802799394482	-1.4552870196667518	0.5008247325140768	0.4151883083882698	-0.8407683299803482	-0.14456668314291804	0.06021794274528799	-0.9512008602891037	-0.5537364477544122	-0.3074885199817872	-0.6369272813348528	-0.3450369801927864	0.6311715898201847	0.27727215424740004	-0.6078011457345921	-0.4163956065823904	0.10045366647296408	0.12174917890632408	0.26595594678909723	0.17278624702999726	-0.5527217731989686	-0.582666500160755	-0.3337024617698848	-0.07932363335967213	0.2213891984638402	-0.7148849256873745	0.37185157711917116	-0.3084493522603132	0.1872375320755912	-0.7005789028768615	-0.300716561900887	-0.7738426356639719	-0.8783683778009936	-0.036394913352511354	-0.43097963257200167	0.20167969680145756	-0.3810088725987625	-0.5470023505563141	-0.8082590735656477	0.018669927665577554	-0.13848871073250563
-0.24031725259674605	-0.2734977124258234	-0.25023947487259646	-0.8259557171844545	-0.280138525227682	1.234124812582132	0.8420270718241438	-0.1863318450127062	-1.4458407269439204	0.06565231690710249	-1.4517308633962709	0.6246205249147427	0.45459937044319365	-1.8321665503538467	0.451856787544818	0.7405775006542593	-0.7615950225687274	-0.6676928481456536	0.5669218711263944	0.3918993832560856	-0.09082172785930476	0.7300993607407696	0.6832017620511088	0.07780273200159409	0.3564626518649051	0.21260030125633228	0.6828893841752028	-0.31084141196150666	1.1673204654146612	0.20841448815669764	0.015180386080810042	-0.4909799831615961	-0.515758617331715	1.1179853193581293	-0.3825485436408264	0.5306431198217102	-0.8166983964251469	0.6953927591169408	-0.6452778749245032	0.5367033568696274	-1.023476017506995	-1.1422351196052183	0.380423664074835	-0.6317456659852644	1.174326084674493	-1.102299400814934	-0.5457914397824768	-1.055205149920491	-0.10580362667930156	-0.34020680210527127
-0.14959594249867722	0.839133477110766	0.19295802349331206	-0.47321376324198144	-0.3657277946264349	1.272657779156158	1.2218873693686148	-0.1730120298172818	-0.8063211489512222	0.3771585268254468	-0.6492453762507392	0.9046313670479063	0.5124596348546808	-2.156081197607795	1.0761310762555303	1.196098413791741	-0.31043349987491115	-0.5837598576967462	1.2394331892908956	1.1786683507639582	0.1973186650732243	1.0604651537936554	0.692584567564521	0.4370759786089386	0.984708262386468	0.35023250101671805	1.1032405751250585	-0.45297045683637815	1.7641488805367824	0.7663607570486188	0.3466642790654039	-0.5872081994088887	-0.55577703014022	1.6289543731240872	0.1592326213991792	0.6495344396758123	-0.7488950921185836	1.2771385682206842	-0.4716795897060175	1.4010679279422855	-0.7532006031356063	-0.9509463687720175	0.6270474491632908	-0.08362257586846436	1.7895853657042384	-1.4179976202480669	-0.13565167918799662	-0.5111445253135669	0.08587876648830527	-0.7439219204278765
0.2821459725966317	1.5987269518914153	0.4244632738495802	0.005329295082355706	-0.19448599371037137	0.8355139149991161	1.3382047748149728	-0.02994909721781234	0.0024569501155741564	0.43472194340044956	0.4850366103701984	1.0859084754490995	0.4403357132153512	-1.850940678719688	1.3122435229473224	1.1988731304888833	0.14338365903550823	-0.19241649214986575	1.3134483264792283	1.3706977302965404	0.5153497624260946	1.3759474771443556	0.5534753615178183	0.15928682304170858	1.178431277365543	0.44470251017561635	1.0405765585000262	-0.09454996427284731	1.414640657420609	0.7454434609818166	0.3040886485065535	-0.2680387737297873	-0.13754064976496427	1.494083574708806	0.47432497372143356	0.658224398774353	-0.2409986518427142	1.4943153242956808	-0.22114299449212718	1.678254860127573	-0.08596385513728143	-0.6274483171138808	0.5064050854009503	0.4866148435491453	1.610721256096897	-0.9900853068585785	0.35854964230699277	0.42504312465105853	0.30089401445739894	-1.1138244596930054
0.8580904846021408	1.5520700324682353	0.2641930136422289	0.2665430810407517	0.24590969346078817	0.1806329797655637	0.999499706315462	0.16807115968445704	0.43976201727228476	-0.002413540865416812	1.2055839742352166	0.7714137745020001	0.12940939137248306	-1.2437239224372663	1.023159223704162	0.9022968696700587	0.36655001671578824	0.22336636996019552	0.9284210776066643	0.9574995002407114	0.6445384423939023	1.2450489991819595	0.5024652528228067	-0.3541500836854572	0.848650562531843	0.39977323792442854	0.5280997895396423	0.4057894558660603	0.456628844564893	0.2211633006653653	0.11390770445060323	0.40225587221520404	0.2719557952899522	0.8633633367222115	0.3930730485414776	0.44999373326647113	0.06409624896400654	1.1367884263548003	0.05058375355941726	1.2814077362393907	0.6772505789535453	-0.40747893252319584	0.11600259695720666	0.5153329869094553	0.7949519933430332	-0.24026164727650723	0.6025926529672767	1.066726959822217	0.3195660665743003	-1.135800746329628
1.0932099830473467	1.2073205920078591	0.21115643256060926	0.1254077179888608	0.5944109970481392	-0.20508424692520888	0.36612884059411716	0.12068884166821503	0.5311006333989201	-0.5575140974954703	1.0722398811113492	0.016450269326692718	-0.23344429488892454	-0.5554024007025328	0.5388749667658704	0.6181079275612528	0.4436599367244579	0.18864201535520678	0.59739823758793	0.2620205664809093	0.3989500145772347	0.5348024127784724	0.49304978057087473	-0.3744506959885371	0.26165247982383444	0.2102333101034533	0.003412096238085158	0.6750939260610989	-0.18023613169401836	-0.29745646914247387	0.08946506271406245	0.9268992739625224	0.277681600936062	0.21006945357123696	0.13178269951625649	0.08046353332385359	-0.1762947139974896	0.48441830569697947	0.22579993468589885	0.7383307046654386	1.1879168020881972	-0.2501156294466743	-0.2550367491191601	0.22697274687674607	-0.004982071489702417	0.10782023988500217	0.6411791595232544	1.1574152206253945	0.09032079148130052	-0.7782720480751858
0.7146167780454287	1.3138653475282147	0.7264000616812895	-0.18361101154622989	0.44560955024134474	-0.12370907237424043	-0.08355351391566855	-0.2977177208928174	0.5481745483437054	-0.576918323286742	0.3104162250864398	-0.6939271347946915	-0.3811904017118936	0.21588733896060272	0.22985347727047853	0.44356004890877576	0.6391324957275015	-0.4118356629243752	0.5943415710089281	-0.3230251563158252	-0.1689016044753755	-0.42352026688105093	0.2430817087960503	0.2922676624144485	-0.17338455270140918	-0.11724903094706912	-0.1928371395475785	0.5695327034142352	-0.01185442068143794	-0.3916311613661822	0.2667672042424715	0.8003973789587988	-0.03469260641430021	-0.0823771611209928	-0.016838252708492756	-0.26504678475371535	-0.6222809676966387	0.016757417064326763	0.14957131718620997	0.5273728412157102	1.1699458855305798	-0.07944771424609802	-0.47346631920479365	0.18971904078619553	-0.2773560980336946	-0.16976396209319186	0.669266427873972	0.9449864556961685	-0.3837858579453144	-0.3685069698308508
-0.03909388551777836	1.7885712678506722	1.5075535407420948	-0.20080698219309442	-0.1858419155113434	0.08941656047925764	-0.043148995415892316	-0.7640042979393009	0.5225521747860531	0.07713459541380534	-0.3852370966322964	-0.9946681112254468	-0.29956222732580645	1.0294724372808963	0.08402626022380869	0.23221637042612497	0.9920543624585553	-1.0992959399766178	0.6751845366627108	-0.6384713632193146	-0.7631637803971723	-1.1542663057751488	-0.3907719823769778	1.0215653553457018	-0.2549747084522713	-0.6047773746839945	-0.198460472196234	0.14231286888267958	0.496040028953622	-0.16315789724190236	0.37188821424060736	0.05064083290851047	-0.30839178611250795	-0.05575497693095494	-0.026373414946261414	-0.44169904218335004	-0.732804954659147	-0.10317421479940118	-0.166373001360763	0.5331082461129663	0.5803345176682324	0.016241916564028153	-0.65553429640226	0.5075326164129187	-0.10655495820973938	-0.6376765413381923	0.622234943121326	0.684498168251131	-1.0132710134769742	-0.27731141736588194
-0.6203808744366233	1.748482694261311	1.7759375186509152	0.24443487155193788	-0.7622244552350528	0.01381027564542467	0.23237133162842116	-0.7548945966801156	0.2773445320824952	0.8080391362421414	-0.45198421750517975	-0.9278396202775645	-0.162391651868659	1.5622931385012582	-0.12743379856961362	-0.07867619957724924	1.189387258180975	-1.243628509506784	0.47867832417854767	-0.8041962119638072	-0.9958291287730056	-1.4441454547732657	-1.0927536593963965	1.076977320733807	-0.07232340140892474	-1.131481752914383	-0.36311338604726434	-0.4179344071843432	0.5830728987145326	-0.0186180044519338	0.20634076826894757	-0.6632241961560968	-0.35528116683072286	-0.04734465146840346	-0.1022044377655846	-0.406800454405608	-0.428525310588654	-0.13996043685589044	-0.40399653820101133	0.32673298882632124	-0.27235222425618777	-0.03532532099039834	-0.855272267165343	0.7346354813598899	0.0652172456917477	-0.8226534662906863	0.26917030890553484	0.3406259999109622	-1.4638001000955592	-0.5323216302015948
-0.6542685641683057	0.7049295758136553	1.2213409226347982	0.7654798380415602	-0.6803809833688799	-0.2437144456524098	0.16499613788408118	-0.1038442041395663	-0.1569582366592635	0.9476038236148825	0.06399015475541771	-0.6586696648558042	0.0001041581531534286	1.396732052680451	-0.3787782782328009	-0.2721911019169173	0.906015246463314	-0.7432072760522397	0.0354225294434681	-0.9629926954188213	-0.6195388015485448	-1.4039530775012312	-1.2471597516630064	0.46629190685644323	0.21022216805250432	-1.3120834779068675	-0.6861334743168981	-0.7851687833321768	0.15822328617297404	-0.08758853620492142	-0.02578689229019287	-0.6431360509565395	-0.25849896532824035	-0.2462810136250102	-0.3610427738294838	-0.1680306720037722	-0.0838211754514595	-0.3605791701745324	-0.17739831783522808	-0.13725420233908361	-0.8665118713025513	-0.045991787543991185	-0.8216481794567605	0.5480933963252467	0.025437880342451064	-0.7698963638542277	-0.29745547506695685	-0.14252784228279125	-1.2833542496935855	-0.7769009600367427
-0.21590700218793682	-0.6190098236718898	0.3731729224888465	0.7532731836191398	0.11462248892917407	-0.14516619445188936	-0.4911060021333773	0.7659553145457625	-0.42641274122789874	0.48294306018519073	0.5810387305291396	-0.17671217075933676	0.32055434187472165	0.5013322757620949	-0.34631618035125106	-0.11013224506054947	0.18354031172056304	-0.16191549531826457	-0.3213336313868053	-1.0300325964266024	0.244433981230409	-1.214828090399573	-0.5346834384292306	-0.12370736403967764	0.5070773431702066	-0.774295311474078	-0.7441745757311599	-0.6232345527659238	-0.16314709593138801	-0.06840197811853146	0.06668714160127077	0.07653548272275601	-0.1292646271636784	-0.4888715429552602	-0.6663719892360576	0.1948715467766226	0.06271446943251358	-0.6311443379893725	0.49745421858500644	-0.3923084964737878	-0.8850779340896546	0.26365096731470755	-0.2809905966555848	0.20709950236723812	-0.031919802778929	-0.8295385301523047	-0.5562809374094476	-0.5052136535207972	-0.41153726205032687	-0.637015633013517
0.3272784072485994	-1.0303573191450903	-0.06453093410344546	0.0176375619686866	1.0154253875058445	0.48330113300434635	-1.32260524978472	1.2452620904695535	-0.2662820326748966	-0.02648113196397798	0.526127032814358	0.5148605993375795	0.6993730210537284	-0.5586134586349757	0.10129396684045398	0.2652218870469251	-0.6182086428160817	-0.1197704941016869	-0.4936820587334021	-0.7735498512717377	1.0752346898491665	-0.9203531668469938	0.6221993594977484	-0.22329676175192456	0.6994534055370386	0.3455621688998388	-0.24946672505982403	0.09872250625114841	0.03787143288426143	0.27142291861891765	0.49392588711373264	0.665112049053303	0.05238313770735792	-0.541306718478853	-0.8137931088006449	0.4357389896114072	0.22949501763710248	-0.5751811094839441	1.0752503683747319	-0.12254627782844726	-0.5494914634014321	0.8161609642418013	0.5408005423730458	0.17660895248181796	0.0711846256377991	-1.021178291697333	-0.14718676809056946	-0.37735451045939755	0.507736975687139	-0.11952127867638453
0.6874781764834224	-0.3600233893474333	-0.026370847261594173	-0.9263858509120894	1.3207397529362932	0.9973214417877649	-1.6439220319723458	1.162041407691168	0.12060046341591452	-0.16565259406183713	-0.15660609182190274	1.0776713818277293	0.6331254211320064	-1.0198816237787252	0.5964629848980338	0.35987668464470085	-1.18044095636098	-0.5951890532761981	-0.7888077839670226	-0.15856561808403039	1.2850008499959822	-0.468610356710814	1.3229935209364774	-0.1296739208326019	0.5268738121505189	1.3239742898196007	0.4942305508400886	0.9393447019652922	0.36920520962552744	0.6451968951262567	0.7025558185250013	0.3811339066486757	0.3200899877911495	-0.46170257847800494	-0.7749155942220843	0.22891684906146514	0.7081386954496398	-0.1024355318466064	0.9878521809203833	0.27491051801944355	-0.4504524308755072	1.101822858157036	0.9209970706413645	0.4580104535541295	0.10796078312421016	-0.8937294018020038	0.5589270996705783	0.17384424488118885	0.5904320718928229	0.3825948696835188
0.8540698176920647	0.20474903327886165	-0.011140956322119375	-1.2523326536710269	0.9239743950389494	0.5782123376423931	-1.162688632098698	0.9251006194987323	0.2877002550999003	-0.07800756166365938	-0.976542573813843	1.0570715888255267	-0.25668955428998	-0.6017385678345244	0.6783668513225043	-0.13785802830196345	-1.3930371221009363	-0.9301835158747926	-1.3949816498884737	0.47419008367866206	0.7426480780176986	0.13485061709560653	1.0171780182650485	-0.37641518567628873	-0.18326482120275722	1.4646787102495302	0.8780721047102481	1.2987983668222158	0.1542194040783936	0.5496818571101673	0.1486711273471947	-0.47897854268681256	0.5939837569474153	-0.5122216426931584	-0.6541979295058469	-0.4780853013665575	1.3258319276416106	0.3891148071904315	0.3016521370330918	0.07842479750082852	-0.9407133197889177	0.7331261357171471	0.3803697555219724	0.5629740039346519	-0.29866791112909485	-0.12957772909893928	0.7599431096963679	0.5468790976484731	-0.36364061834119676	0.49170130110908994
0.9748067118623223	-0.46410172068025657	-0.2840520773891538	-0.5480876005172184	0.3902601836444854	-0.6790519182127565	-0.2078298140564927	1.0195948421622105	0.12289095600953258	-0.12190044092718642	-1.3245959600007382	0.5165351706934955	-1.5217025766864813	0.2222876627502833	0.42950644630916773	-0.9113341801353555	-1.1766560455974822	-0.5461771137847417	-1.8691766652679869	0.6777821493147411	-0.017682417671535864	0.7711440596668774	0.08369052701313691	-0.8392577920261729	-1.1313615292672883	0.823336423352935	0.6893864947843928	0.9910645424675951	-0.5709784171986724	-0.0024236151652408935	-0.9596947256101015	-0.7277846851172739	0.7857265611644451	-0.7205949948917542	-0.45261390539124613	-1.2172422109078043	1.527263939478081	0.4388890534618463	-0.25904633913039754	-0.7988029165719217	-1.6928997666145356	0.015319163266673897	-0.6275880164110831	0.18484316181303495	-1.048282148525728	0.8891749014933803	0.1665788827134785	0.24784462567072585	-1.5210232303508164	0.230856428039467
1.1169419218359535	-1.9156295202549174	-0.45771282723148193	0.7882187227540133	0.34076568682877806	-1.6310827742851677	0.6385952713549768	1.4282314807154446	0.008577628935768281	-0.3279887512303652	-0.9424839332808717	0.17802424037121697	-2.0246891156267197	0.6706027704361206	0.4324997402781563	-1.235035327296615	-0.3733469131193619	0.4283696958708381	-1.4686495136874103	0.36982553633991216	-0.22295135235327912	1.2565299152164087	-0.4910126923480199	-0.7461642718909481	-1.5828515760173263	0.19155343067851924	0.33924559899912476	0.4396428203672481	-0.9394052389080527	-0.33055725974661504	-1.6915849463821533	0.4382992037845385	0.9495980722857765	-0.7341311010564795	-0.03552312186654794	-1.2933048991742446	1.0203094198716511	0.06426372852877985	-0.04715540445460784	-1.507000392892495	-1.9418426476174215	-0.2476654741642114	-1.0044615005801252	-0.3309861732671203	-1.4297162687370153	1.3607106202915256	-0.5573340420320486	-0.44920818467380613	-1.764572651003899	-0.015738090164744433
1.173387339453679	-2.4472658000705976	-0.02275017124449931	1.8258516889962033	0.8178052551311981	-1.2653134616103445	1.0105634736489089	1.6344550619843408	0.30894419673147344	-0.40451981108125484	-0.05186692219352145	0.6483144809122694	-1.0477231449866626	0.3879358008222942	0.982326308749131	-0.6996840455940442	0.9587953650867307	1.3086709667825884	-0.08444764470297615	-0.034291104081435556	0.4143846322680571	1.3924367782591844	-0.07637852346375294	0.29531708116761024	-1.0135124110065465	0.26864418580070704	0.3272184372607855	0.2165257702404371	-0.2753157175071099	0.14120570132606305	-1.3130783963727144	2.3763345004930416	1.1696096829158535	-0.2683795290192824	0.5840170638819965	-0.4674660452456705	0.16579673092434544	-0.2736184013467082	0.7927974623977703	-1.1355716728252996	-1.2248649618572651	0.3838250650642521	-0.1293250446376351	-0.36721151382817924	-0.8212431811699535	0.9428661964319315	-0.4947601479295803	-0.705506230695201	-0.8021485775977515	0.08181480834497155
0.9688834209096406	-1.067323825420562	0.8655153849396794	1.8055890797814065	1.2942015717997115	0.09993759708372872	0.8607831478623749	1.189762147711903	0.8329145700971173	-0.22001416799589688	0.8776202715942362	1.5711144791087481	0.7860767963526146	-0.2630483963735834	1.5499082422061516	0.32271372448468855	2.197829419317587	1.5785823270113046	1.3767774142295979	-0.026991823808398336	1.401987279823236	1.0233907394087427	0.960722336158024	1.5550891834127212	0.2511255330841805	0.9060301537068708	0.6257293498876565	0.4119150334447055	0.9728446753087115	1.0833879746504707	-0.1161553828531667	3.4352316240267546	1.2929598757817329	0.38976037892594395	1.0388837410601612	0.6927208358202577	-0.39820263727024413	-0.2535429675241643	1.4460592247607646	0.18238131877160435	0.12988904391845	1.4219481897616943	1.3871140777062956	0.19845865248080594	0.5051007692805194	0.18330292479591423	0.44559124680341694	-0.05863704736675233	0.5897358780234562	0.45884203590715855
0.4175063967079786	1.1826959316983574	1.3876303456295436	0.6977834878544847	1.2421454414815754	1.057021560346589	0.2811143696321951	0.19372706878083884	0.9961793748370975	-0.03597686443910452	1.4492029126719421	1.8444366102814849	1.9409796919211963	-0.619803113653312	1.294960652071652	0.9902212308059942	2.415788590163274	1.3526646417399208	1.7808100977082093	0.4554803526215874	1.9181229125237325	0.17232456142978678	1.5940178921465071	1.8028654916542426	1.1893027325496361	1.268483095679983	0.7404943390705667	0.548687733450233	1.5880107602949236	1.4915461524073843	0.8301796913258462	2.573166786996846	0.9555051374672427	0.5580508333538242	0.8680758258673338	1.2756302894430873	-0.44281450187804755	-0.09771128560546843	1.264008919027823	1.2729302185507163	1.2759004284871605	1.887688753257091	2.224355539492	0.8106704462816365	1.4678784356573618	-0.05603289348507071	1.3563365326456591	0.9835226108933937	1.4342101334732846	0.7450736497131105
-0.40862980677133476	2.193486170235346	0.905939022090038	-0.8042168223905137	0.589284298408762	0.5983971658629982	-0.5856570284044962	-0.826631263584882	0.5098422480875281	-0.14813935839222092	1.4962533248561551	0.8028285145504174	1.44045471016487	-0.3858568720884555	0.09997071866105602	0.7630035920115877	1.2362989786877792	1.0902864784404709	0.916294044900877	0.9455223703805947	1.526011956482721	-0.8400805039555239	1.1031361826241999	0.6831676228994035	1.0046216798430097	0.7257414183169681	0.31911210657581374	0.12719326188274716	0.874574263411812	0.7705861132968108	0.7827312382309429	0.43803669974270126	0.010861497225314366	-0.07723186687045953	0.04466435102733476	0.878866325777228	-0.3247712806968776	-0.2823768782841577	0.38203384409697727	1.1126092843792412	1.5910956415303346	1.296189647142513	1.6461014929469548	0.8583731870303619	1.186657508152766	0.46134851014526124	1.2900851362717025	1.440849735241223	1.4907959347686428	0.6562080753486934
-1.3032575143969467	1.0219480870654976	-0.3301722878846936	-1.823708239956967	-0.36822777537121554	-0.8387521109405123	-1.4617388382678675	-1.4428738866183222	-0.2787440232118996	-0.44458838433473385	1.0498158350092806	-0.9956872057167504	-0.17395058152504922	0.1365155549285448	-1.1662287153868196	-0.15310146220963505	-0.6073497802336009	0.969214960677655	-0.3230200063166956	0.9017941647059713	0.43011225248264784	-1.5191878949661697	-0.302191788633706	-0.8081790029023203	-0.11036668456915712	-0.514607973667859	-0.4737422013151703	-0.8331145086887363	-0.6129277224705955	-0.6035116173926367	0.04386216889958291	-1.295317030280683	-1.1424705922868512	-1.0233731890221238	-0.8602138397721886	-0.05769057448690083	-0.4955620952198363	-0.9156729242544216	-0.5323005331929986	-0.12121754807158946	1.1349781836663335	0.09664359787675726	0.17306620097079137	0.3119504281042675	-0.12835977999278703	1.1152060828647024	0.22989453633145968	0.9064334242216073	1.206230812392725	0.24620345821446105
-1.9843708416577945	-1.1389493167356761	-1.4250222798408634	-1.9387293090684963	-1.3283976854369832	-1.940020015350211	-1.9537309591591017	-1.6393571341818822	-0.8279064028506147	-0.5106120131928396	0.2536494966781798	-2.3310943341335135	-1.4352174568692462	0.43248273796307507	-1.570759178222633	-1.0877428234554862	-1.7997446909892674	0.6962771620417885	-0.9408623994907501	0.22471061963413513	-0.860402390294998	-1.5754283317372995	-1.7461134894907508	-1.3838515303831718	-1.1804861299976899	-1.666619431535695	-1.2032793661680337	-1.8298247699698595	-1.7132759281522614	-1.6364460975219548	-0.4969402704418871	-1.6097882778174903	-1.8409747056835228	-1.4688379539608776	-1.1639894323681512	-0.7790384156565568	-0.9825252638181454	-1.5582428895233662	-1.0272018489470638	-1.3126161922935657	0.4305072072143459	-0.8775230351022997	-1.052923883707043	-0.37692604588562195	-1.3697808975321013	1.133919447588955	-1.01096563688478	-0.06649559800507068	0.9033974795735151	-0.2212244966277136
-2.181878447166905	-2.310310839287509	-1.7121212105572658	-1.4100760012761822	-2.108005520682948	-1.9437794426822854	-1.81714830615287	-1.6263130987368069	-1.0339192747683545	-0.15024968507113667	-0.6666644844822217	-2.5535132950473645	-1.4136167142768832	0.3159560707288558	-1.1520513787415823	-1.5335040583569846	-1.6565858802893685	-0.03243063753248533	-0.8324364579653588	-0.6851576415922555	-1.9403219627044686	-1.1926278959444012	-2.455535965884289	-0.8309953111275306	-1.3885956589809063	-2.1238212121670017	-1.5985596752776032	-2.359860899826039	-1.8526411985329558	-1.8804865731267626	-0.398395562848653	-0.9964354218771473	-1.8040793123066594	-1.153575124930075	-0.7262862867589012	-0.9598557577156424	-1.4219787469518692	-1.696556872800038	-1.2117240148165933	-1.6147868571746544	-0.0817733756884167	-1.2493608363121254	-1.4253699637896275	-0.879333023883369	-1.5946018593225906	0.398851240207041	-1.7115518411848787	-0.6450592554844735	0.3687253020201401	-0.5665737050302666
-1.7767659708333203	-1.7717576899672087	-1.2865898670788003	-0.8281119881150254	-2.4814282506009757	-1.2427723042050227	-1.1913477694744885	-1.4839495506677332	-1.2104621954218773	0.377373346872797	-1.4086723283704758	-2.032446723431808	-0.46784891635706183	0.05119640497970919	-0.7961014655726998	-1.4561227713995049	-0.739558429822154	-1.0080774634953102	-0.6315798195137361	-1.3202232433717433	-2.553896747339265	-0.8276334254046251	-2.251829459067532	-0.07363115397456768	-0.7501718174663808	-1.8663689574088884	-1.6143924370429148	-2.2729578682106633	-1.4104832964263496	-1.712852157585241	-0.03189577538251095	-0.6133991857695863	-1.3748398559105974	-0.5665857213387532	-0.03919929795225016	-0.8277283507445566	-1.491112480000947	-1.2707221836007976	-1.3739080444597296	-1.1875697925813942	-0.3085695603802302	-1.2771052959020968	-1.2575123641654196	-1.2577644225023716	-0.828980844640986	-0.5166876739745041	-1.8211623516432762	-0.6045544197983507	-0.6100715953922844	-0.7818548027246075
-0.9314017330087503	-0.5025215673289901	-0.7180769402237378	-0.5283278700867057	-2.1633088564771557	-0.6130374741931333	-0.479520148093826	-1.1180538618390143	-1.464466534365494	0.7034769294032056	-1.6711253378884752	-1.435380855510262	0.3750582291166524	-0.016880598070775854	-1.095410008480409	-1.0812208246778625	-0.17398525884303467	-1.5889631209953714	-0.7239997421504254	-1.4605619957567013	-2.465316523841504	-0.7072901218655137	-1.4498993646020792	0.06429688013753217	0.09321765664958225	-1.2314321538849222	-1.2156228814484127	-1.7209659103960109	-1.0029018692738163	-1.5935335576339218	0.07714748862198896	-0.8569464948776461	-1.0386468930332458	-0.2519005449426695	0.3454256485608737	-0.6480113083229911	-1.1745384149841762	-0.64012811595295	-1.466165448913952	-0.7252545796039559	-0.32388907678323914	-1.3006776655036827	-1.1141414442424824	-1.6092688280032064	0.14230826629976845	-0.9941128803737534	-1.6263706145467671	-0.3923005662775686	-1.55855296527626	-0.8577218198985738
-0.06975516007753825	0.23762301228048577	-0.4130380262369641	-0.36094989938051464	-1.152139682920412	-0.23301017426639123	0.012066156707383204	-0.5481886659242439	-1.380888005563556	0.7707780511151201	-1.3333598948328198	-0.9246493299073819	0.5207968910085573	0.13755265010222895	-1.612360110930794	-0.5529996701982353	-0.43541732836606645	-1.3356053030777923	-0.7496119168015598	-1.2187330350436862	-1.586142739649413	-0.6154077873814513	-0.504576651636963	-0.19559122122488068	0.5689537050697299	-0.5211115865788413	-0.3895044156786283	-0.9564212661339042	-0.735540202620989	-1.391400247691619	-0.011721715541494121	-1.0527414266046677	-0.8394624892069211	-0.148456504176793	0.3775038723279903	-0.3418576402868444	-0.6532474190363902	-0.12350004426476414	-1.168519908905516	-0.5280719119080913	-0.12592670647504225	-1.2601812452384724	-1.0543936422696556	-1.7042322850237104	0.6221102989084116	-0.906536959347948	-1.1751735700026915	-0.4277401762171908	-1.5786316465452817	-0.6649112387868623
0.3553571316789604	0.28470137183192407	-0.3553381259904961	-0.04393118437556845	-0.02113021497633876	0.24467284279680562	0.24126744608571887	-0.09563656429518178	-0.5634714047334016	0.7518176970474885	-0.615362192519339	-0.3072948523387797	0.15916784356094668	0.2390302922731671	-1.4776103080908223	0.09115300400262415	-0.9750432261740357	-0.49724812119646306	-0.21775259734719096	-0.8177151147381099	-0.30035080935651914	-0.2654345675477662	0.17980960928013487	-0.08453512124673247	0.5526914096852453	0.06373293269970132	0.5543920991639315	-0.27230303807103995	-0.34423482049526	-0.7079851861034705	0.1769851776287791	-0.5384007283604315	-0.474104947612773	0.16584166611737577	0.41429088827890553	0.24265072868227783	-0.10990554276157319	0.2431870411448242	-0.44284637968967183	-0.31458293177670793	0.30247165339053206	-0.8939743929249258	-0.7249830126260008	-1.24467070508255	0.5270176486231839	-0.5418554782814328	-0.3408873448399876	-0.622442790632905	-0.42349969651161745	-0.1272432064400834
0.16789790349882208	0.3207724630469382	-0.3666692400287443	0.3288857943980742	0.3918791957772585	0.8366538624107489	0.2472712661935166	-0.15528644723924126	0.6122860092302148	0.6379799635503182	-0.024820728360593028	0.2615520973030422	-0.26912862166364815	0.08749693992317252	-0.5723109466044579	0.6814086479212376	-1.0364157716869509	0.19634173055159398	0.6288705560765976	-0.41060118720423977	0.5710175276980459	0.19573555276706758	0.2912669838561287	0.5045470981181858	0.19368311439145067	0.2810093965067079	0.9501771631971705	0.011501325590412526	0.13507990643272438	0.28954180425634013	0.718373457199973	0.30100089390827517	0.06344724902178586	0.6819575191988916	0.6363495815042215	0.8332121586335133	0.2922205798358565	0.47725330235708463	0.19030640085428857	0.10944490940331288	0.7571128759304256	-0.28117414399776713	-0.06913441604164701	-0.4390371725164748	0.17697543066589308	-0.18880526980854656	0.6217645558529142	-0.6942844306516567	0.9538697622929011	0.5168444156377325
-0.4015339813300136	0.6218090357787264	-0.4233643336815147	0.2844044755750726	-0.23329613608906716	0.9298703871382611	-0.03374875078954758	-0.7607024451615839	1.1204094830027065	0.17271151040394273	-0.023703006130687047	0.21592898579199613	-0.6000885690780056	-0.17365654699897046	0.21921513832903672	0.8479945615245535	-0.5981390044098485	0.21918200419932393	0.9164816778204742	-0.0760403142347361	0.4130476050321581	0.25446077566820663	-0.24689453175116788	0.742698565689068	-0.3548602210059146	-0.07568444805805069	0.3382603633173027	-0.2534903299676462	0.21641482292756134	0.7786777147138436	0.988922681764698	0.3938530817085624	0.22813710005873336	0.7652266005467957	0.7426054354785496	0.8128092526070504	0.3951457862401431	0.402629308523404	0.11481152454293357	0.3591762622631629	0.824772109511594	0.06293239543604515	0.3815591680492558	-0.017220157304984704	-0.192295828185781	0.06669255340259182	0.9832928345718082	-0.7140573416186762	1.2512734455809233	0.7821710844203792
-0.881203506304492	0.6263443135591926	-0.6286783090529723	-0.42805769811656585	-1.2665488954927553	0.0772992668527851	-0.6093995962976727	-1.4367923934679867	0.35558344587568125	-0.6900526397127349	-0.622844571548423	-0.6098601530960572	-0.8420529422514127	-0.2235565337248172	0.05793543090752154	0.3475385046912666	-0.2907118438498693	-0.303851412998568	0.17803915141283963	0.13255423836027241	-0.5168011186700603	-0.3099302108153691	-1.0688775585116992	-0.06096120340332402	-0.9029969794651805	-0.8544972628737292	-0.9163306128933997	-0.787578126438383	-0.38520329251814356	0.22808864441279003	0.3981942239243938	-0.664110856074029	-0.4372757871403388	-0.04728689408318614	0.3383868733842449	-0.05866275352023604	0.1978316199849529	-0.1404645871126139	-0.6460307043549975	-0.08218961500107257	0.2683914214895198	-0.25879553572134883	0.0945203328745043	-0.45776034596285003	-0.566575024036881	0.22116429145621588	0.28433549691643006	-1.0160993093774442	0.24370553976087514	0.3944406513819045
-0.888651971512597	-0.11811295372462019	-0.9505571465748762	-1.319086105827489	-1.6306733603665142	-1.1564820210555191	-1.1372246486328266	-1.546894557320512	-1.0467196568790156	-1.4432550545093805	-1.2826889057061552	-1.4376211574759794	-0.8180591938849483	0.02798666733354402	-0.7698070316985695	-0.548105045542687	-0.4674676860794955	-0.8057277041536656	-0.9535327575597443	0.20827004712958408	-1.2236838370636203	-0.9738661146900364	-1.458519549987332	-1.410399990628707	-1.0967011965721045	-1.4500186429411688	-1.788887842076168	-0.9791947816689562	-1.1773339273870236	-0.780623576724369	-0.7336676963914212	-1.931391673520323	-1.49740746855469	-1.2378911323143793	-0.4558044160703921	-1.1426603470130228	-0.0030204828475836392	-0.8706860397535086	-1.3028467652083535	-1.0269965795869487	-0.6188707160927844	-0.9769385994039843	-0.7147561367624892	-1.2983005301412653	-0.9065315703676006	0.22727426278845542	-0.9372100215996051	-1.5505271666318075	-0.8805970977931639	-0.3386180764791097
-0.3721292465045361	-1.0293125950931268	-1.1117464797863155	-1.4601889566347432	-0.8180475756779971	-1.5531443764570438	-1.0284096243817245	-0.8236823903442185	-1.7182479716409917	-1.4068771178411708	-1.3099691008991632	-1.2192597277336776	-0.25197333278285206	0.2798962189339239	-1.1004131776173252	-1.1266745923711106	-0.6779566454999459	-0.8582372529223139	-1.3230543442702958	0.2302772180952092	-0.9170708012778673	-0.9012752875182302	-0.884456980596819	-2.0095499390368703	-0.6136394973334954	-1.2420748805654296	-1.5379725525511938	-0.41628924146256213	-1.2534686130769321	-1.0138349062798537	-1.3410607748442747	-2.021549944976838	-1.7909282676719223	-1.6391225157066842	-0.9712184208855513	-1.3821960009236578	0.1750463771319048	-1.1063142848647451	-1.0260286626364286	-1.5243977747051964	-1.1650133657705024	-1.3126247085674456	-1.1636753755454892	-1.4755257265015673	-0.9852575348938265	0.06371831544334271	-1.4843373295101387	-1.6512800841977366	-0.7778041059788103	-0.7338623101188492
0.38845883711340184	-1.0045852773413448	-0.7956840961223829	-0.43847633536026837	0.6222587949371217	-0.5454580248270247	-0.028213977318915527	0.4051292776667108	-0.9530993956561475	-0.4974075368092194	-0.47217125621239486	0.13861986039564175	0.7426591865638411	0.15013086348691004	-0.2336816821476561	-0.8374998384583557	-0.2539107724064702	-0.5123610739867751	-0.4933845494417639	0.3161307062843123	0.20179956809669822	0.11729539721792667	0.4630847158232877	-1.2070578625574522	0.41061311103208037	-0.19986373308362568	-0.42500274659234016	0.6648217804439758	-0.27685912157405596	0.06880223884697254	-0.7497108392074396	-0.6135321017502481	-0.6139314130621493	-0.6820895110448163	-0.6674079918013083	-0.3527684321455946	0.7345797297391782	-0.42292180765227366	0.19925282216008805	-0.8236956865735778	-0.9180039532044988	-0.7267174364840245	-0.6154671206587622	-0.4555901560508135	-0.5859797466468701	-0.16652392036883157	-0.7138153148405039	-0.7420903762943645	0.5659323923810005	-0.3871792285188755
0.9794498051935651	0.15723488911805306	0.04105569143455958	1.064514895665055	1.6338535035135788	1.0742892468526513	1.3553886905971384	1.475457548439765	0.5625340185879958	0.5606959912253743	0.7433863755736723	1.543793331965658	1.5085076593946594	-0.36249315871670307	1.2029810805163563	0.1473262031301262	0.7351607434569534	-0.12208224501007453	0.7734431694805501	0.5181649627315547	1.1691263815265531	1.311220592762126	1.7461027071090132	0.23398170526726494	1.3053602747424589	1.0195690577168355	0.6149986123467354	1.562867589483686	1.068571310691853	1.6445221560116665	0.5447206928503749	1.1408487634712126	1.367935424325424	0.887370355723517	0.22070765871183531	1.2354737382667715	1.160076474805233	0.7905822487918538	1.4978740164988857	0.7182080142308565	-0.09616717925805461	0.5291370235099283	0.6024301289048833	1.1128217014075086	0.19972513946657833	-0.31383249457465007	0.7231691707287924	0.7968962869351819	1.8130558359107958	0.41214518819078233
1.1054327629525726	1.2947676994553607	1.0570575523547001	1.8258583957199996	1.6422880073041655	1.9486672544320678	2.1866066487989406	1.8739561570985366	1.5288695966790327	0.9295376887280173	1.5299739811725321	1.8776157960291882	1.4063044540591803	-0.7944387065899547	1.888184435619309	1.0344648275537616	1.4115742493097458	0.06431112161906918	1.3236729081972407	0.7892878886256312	1.2473731519565832	1.669909499047543	2.1882752493406343	0.9802538541343482	1.4083492673414253	1.6395863179328465	0.9607805070396888	1.7825752441632083	1.725605126047177	2.353383994519928	1.411879214645097	1.7730714242565702	2.6228206986574416	1.744114899425914	0.835008727945658	2.1729515816458953	0.922461078632506	1.62071753831658	1.9039649764021191	1.898018198135118	0.6028268780071405	1.6164240413224935	1.503908446607483	2.0271505328638892	0.9773951009880051	-0.33447216713527356	1.52043599594619	1.7867969065538933	1.7427240776732111	0.9824807753832282
0.7663475379919666	1.1411539645197801	1.717424520325375	1.281303542528362	0.9732180716814036	1.5577679620033913	1.9591105908282662	1.5525881948701854	1.4136559095970467	0.4931067489142891	1.4738532284448314	1.180660281015721	0.513263021127008	-0.6598176667211977	1.210334128570047	1.135945858260678	1.062744661126509	0.08751654396148272	0.7619256140614269	1.042124680513678	0.5887156377474819	1.0040089149606304	1.7287598006378306	0.5758367339328481	0.7136517118465167	1.4291360648105365	0.8078485357781986	1.4606945635803992	1.2953764560924974	1.6834765805567498	1.3026054457454959	0.9290241233995112	2.2301878530203827	1.373391061698068	0.5370517757062091	1.8585482338873067	0.1197417404933692	1.5338332314141565	1.2181247826284471	1.861873164253771	0.657902483996162	1.816682009814174	1.4281304675578332	1.7643915896275928	1.3695844768975418	-0.28588239213343486	1.061502420381399	1.4455801470808727	0.5249625987302998	0.9450265153809217
0.27719251146051677	-0.15052902407791718	1.6426594483006356	0.08392543392576972	0.38405133482506704	0.6241353752810143	1.060967849928507	0.8754416236191949	0.8409676463650773	-0.13191819975462862	0.8752906243344967	0.440274197093337	-0.3958302141900075	0.013925162236612665	-0.1389653717668928	0.49974419302800305	-0.010460762280028539	0.10280314008440944	-0.2933753821770698	1.1933927454630247	-0.07694920900854622	0.12111659710019695	0.9583019775062847	-0.20035143421149373	-0.12130972357445197	0.8112819544422101	0.70077206213956	1.101405869902054	0.3337588216200941	0.36520181471499397	0.6950516711614093	-0.44270419739124345	0.731406045355044	0.5197440592678612	-0.44779644831318566	0.7277155847695242	-0.5512445778005738	0.8800341354895029	0.08315251574942503	0.9055833222816643	0.16888685809028725	1.0451202191918982	0.6169500464266001	0.921406163862391	1.2847142819814112	-0.19067688838319036	-0.024590583890362318	0.27726964630956874	-0.6120705892834829	0.538087535195015
0.09190032120583522	-1.1211207566351182	0.8715229868378395	-0.6137505090048582	0.32968669293810887	0.15526248963600803	0.3271657031002603	0.30918459364111095	0.6134990059121008	-0.3746708878421195	0.3615258126108752	0.3213125514871078	-0.6203953807449003	0.6357066526349433	-0.9657763377731651	-0.20624760706512277	-0.8129954806969374	0.12059750420120571	-0.9604984396559646	1.140448186756399	-0.24819552396288422	-0.09123699865808023	0.462395499321986	-0.37996830131406767	-0.4463311982169963	0.3888776701751469	0.8109720822799108	0.9972361771692997	-0.3065069390059226	-0.5396188284113171	0.30940823105580945	-1.1995831099972196	-0.5488269907392204	0.22397429723085388	-1.2617399691864242	-0.3367617659770536	-0.5446636512238001	0.4170889831683776	-0.7121240402989265	0.03166627728298426	-0.3509145013546952	-0.20468756929300017	-0.16791539228185398	0.4042830554904514	0.879463993652731	-0.023760280742559033	-0.6528883611638019	-0.45558523050760724	-0.8300350520905831	0.22877140371144414
0.48965267014694713	-0.6982467760593082	-0.1424365915182067	-0.3540787639118347	0.7089635828414209	0.36320980159596117	0.2010564840675598	0.12320131994107657	0.6479348589539747	-0.2988989222204956	0.23333891432957282	0.4885057546450975	-0.196486613122383	0.5856426373676056	-0.7710800739590351	-0.41324036053688223	-0.7519133744483649	-0.013586796834696175	-0.8785258909785907	0.773781994698163	-0.01196169137654008	0.3919435499793201	0.3256668492700901	0.10696906849370193	-0.20467952882059748	0.4339144317123091	0.8831164786516523	1.0324316180591193	-0.2582410028369857	-0.6691031576969073	0.1696165555807413	-1.0749867483209756	-0.8647651631001148	0.6459851376664036	-1.244028446020773	-0.8402612045632866	-0.05833130610107691	0.44746946528278897	-0.9160067010264235	-0.1333958871647593	-0.5567425922493436	-1.2701907284074054	-0.44291888933374524	0.38758230718683345	0.35345138468167786	0.12268807861445959	-0.42838290770468584	-0.12278964159319872	-0.4975383284826159	0.13687638762594814
1.323593695960181	0.5621092457146606	-0.8116641440866577	0.2980701850207678	1.1617449589389404	0.6984132062359911	0.45105648316235564	0.30022170035947854	0.17013569989608068	-0.3217900500323159	0.26703086178057833	0.3183659260744511	0.2724249803553293	-0.18186904069210336	-0.03325906014147059	-0.17538170681167212	-0.17561365864656683	-0.3797453574256424	-0.24792282263480303	0.11051455511586819	0.30819176908001444	0.8465346946856145	0.28903305327133294	0.5781773295487455	0.2037857964552928	0.7963781389071645	0.7855305487920926	1.0081625403347938	0.2569649982429484	-0.3779312873444536	-0.27357898863689595	-0.6029191881413172	-0.5450201515472864	1.0500454815265823	-0.47086651305591365	-0.8679802372541654	0.2800908538416944	0.6122644308468363	-0.8066698196925596	0.19968669138747772	-0.5575722360031924	-1.6710321433592392	-0.309663547297591	0.2897054407333599	-0.14048929236307336	-0.006137977169323967	0.14672938776467145	0.6438932688074301	-0.4852805907580433	-0.009915295717209834
2.0655524718187106	1.1967404251815204	-0.7843394763072259	0.6098291704010596	1.4236784075211053	0.7520614548360417	0.6760406301498605	0.6627543358006	-1.0826087833965483	-0.5119067987172292	0.14898224903067772	-0.06506795386199264	0.3534950092149433	-1.0768566573005771	0.5513937365901881	0.06423911013853115	0.25156110536005505	-0.7651829667485283	0.626290440415913	-0.5865712217302425	0.6143209644248975	0.7761088434979387	0.24423335769365698	0.6329032869648598	0.52027553494875	1.1679785427197287	0.7893706701922648	0.9613318170761558	0.8951870803335692	0.015354244965886948	-1.1679428629693893	-0.21769631904306408	-0.21324204187249288	0.8549650727781231	0.4926425233585491	-0.634500536774781	0.2554843927043842	0.5337107474377969	-0.6276464964565117	0.5382671921171871	-0.6076512881818735	-1.2414510738949314	-0.06619246027896333	-0.2767322126383569	-0.4324720499176939	-0.5369859033170188	0.4838493639555369	0.8126313238715438	-0.9166131700272804	-0.3603239935249356
2.1776798005813784	0.6286652550975729	-0.12769516026330402	0.6320147617338198	1.3967284012100352	0.763561759010575	0.8758180146320151	1.0489462957950646	-2.200781047125151	-0.42135025097963885	-0.0286302895399449	0.10335494726001518	0.21071495634425025	-1.4150243139483465	0.8343363723412515	0.14466987274807988	0.4761586433581279	-0.7371791754449987	1.5647520487013626	-0.9341106595732406	1.0161291208585037	0.53565122799662	0.3902786336866463	0.6660372370590517	0.8832647213355053	1.342556837174654	1.1471273807808902	1.0424522976834152	1.524470315293607	0.6249239967770182	-1.7836887748781194	0.2688398438975367	0.13385385793156973	0.38461523305996104	1.235169758685097	-0.12912951540175147	0.3469449560230558	0.4150381981482868	-0.1969346417412381	0.827500145137907	-0.6231801398292622	-0.13587904318976415	0.259109166984055	-0.8281137046427653	-0.32931446950281135	-1.1319501320278327	0.6303504079747382	0.23418595322106758	-0.9614890518188203	-0.570012208193307
1.530008925583455	-0.1675592696631333	0.8029873985404103	1.0695317046290451	1.071663528154091	1.131146781036186	1.3477321473734674	1.3612463588372496	-1.91769523778567	0.320993609958126	0.15721286448535315	1.0957989907502734	0.2838283439491827	-1.0057443728478201	1.131737723077977	0.4522362838379546	1.0629957054472277	0.013631240555154165	2.3360077792290697	-0.7706232035349365	1.4832073708650522	0.8422742643846924	0.8699680339917041	1.2281483650736242	1.4380607929967262	1.278733212970269	1.586345389339641	1.1858457387146264	2.0914167223797184	1.5665914694844307	-1.2659755984729597	1.219548804514657	1.0003848852957358	0.4139102105681904	1.776258297363971	0.6817458045935163	1.037507229582762	0.7750269108732579	0.8295359926528698	1.3903813051172214	-0.16868304400967604	1.2251724948355287	0.8577276962185498	-0.5027054998067686	0.21707442106519914	-1.1236094679876663	1.0432504129724427	-0.21433837907920647	0.07412966738217962	-0.13243673801538927
0.48730945164963746	0.07621541110999114	1.6509664149515275	2.2288492965699715	0.5388444311180062	1.6796140540813667	2.0821436615774447	1.479484076408151	-0.0407525575674331	1.4142605266823434	0.8926225647682404	2.0796337232785276	0.6774920160485897	-0.20831755531643228	1.5716192956858082	1.407127751026544	2.2632347314103525	1.3517710960238614	2.5516281320541303	-0.35732080868345617	1.738285197611669	1.778239871684235	1.396986074335351	2.1200306557625126	1.8722782562955975	1.038033006495563	1.50556854381371	1.0950677205673647	2.3775256755385263	2.4178970498078374	0.2509337529874067	2.407330991230084	2.441330441351037	1.1284412156347825	2.241466550013192	1.4641773955047277	2.006132088666683	1.6375113472758889	2.3466784323159926	2.2351392104860834	0.9920470519023276	2.3174986626204155	1.7090303933601387	0.8441311611489749	0.9396148113266234	-0.14675114239423695	1.8063312605904225	0.23842667228953	1.7195661633764459	0.9238951215206642
-0.42755265889318855	1.313049513532825	2.21198238091768	3.3558058063137586	0.013366681870320057	1.7122972291660927	2.4949849161639515	1.2101962609368837	2.1610366126367007	2.0425398361797784	1.7649567975232232	1.938133192001467	0.9897752620970184	0.5302386303383451	1.7883525487275433	2.748638546630094	3.36188280315705	2.6904139415871033	1.96392499770673	-0.1476170518983316	1.550534417940315	2.5092897752483188	1.4064918099903252	2.433088456900972	1.570419735555564	0.706219970304327	0.6960888786756532	0.5909086676247396	2.0884140668524056	2.422236463584652	1.5678548693363603	2.96160785439583	3.586674141501223	1.7943793085076227	2.443446023332234	1.5888687890007018	2.281637837751272	2.252359327496124	3.585519590139765	2.72011806975283	2.397471381065033	2.7710994637623365	2.373812297209632	2.2783248478459743	1.3370094222940117	1.3812891640979323	2.341763100752638	1.2687033242081158	2.657959684510415	1.8364754582403762
-0.9710414587996812	2.197343775124648	2.359608444572568	3.246753149808482	-0.3293838011440548	0.8037074535963902	1.9230963892157356	0.4167642848596286	3.1093027788628267	1.6133530561294946	2.0752907055068914	0.5569113126018294	0.7370748142882229	1.0933605849912276	1.3420498521741975	3.514176237619728	3.231067527121496	3.332073589189244	0.8176094254867987	-0.3184367929946017	0.9945662482989321	2.091845809883409	0.6104290389726146	1.531303982839094	0.28947810502276355	0.3102169805849154	-0.35887980113822054	-0.16903445674665354	1.183079966305371	1.2668389331361154	1.5625028669557837	2.181104541186804	3.3505244748637493	1.52035224204754	1.9617059581995462	0.7146387960924092	1.272543095013625	1.8058129133453833	3.6372319754195144	2.110968692712057	3.0938421918089394	2.5469164740786474	2.3090150641744573	2.63679478902696	1.011821801180352	2.5282098231410477	1.9892315526487208	1.8024406895599288	2.0587800002599197	1.7514610205536392
-1.2884787568214218	1.68147311401026	1.9428306167800387	1.510210583708381	-0.592326101141681	-0.6605327450847555	0.35507296869807026	-0.7653697348092623	2.3649746302046863	0.26573467062454353	1.4927584390193562	-1.0219639961359606	-0.12508428250295914	1.610308003695157	0.30972147326581195	2.8717939482414367	1.5398851053744664	2.906931422258213	-0.27968120825958936	-0.582038140046633	0.31011281489294934	0.47344440756354433	-0.662895247500644	-0.19433878209194716	-1.4330136874155017	-0.23293477106037025	-1.0363869367137357	-0.90667437428299	-0.00745410840023973	-0.5098942285033291	0.2764721521581574	0.33361450478266585	1.5635029503315925	0.2052241299370353	0.6711372150182527	-0.7610955254085974	-0.5279459767156802	0.3392229260798464	2.251023826697857	0.42282858755738867	2.4551714974953254	1.8715206985647148	1.3645186884453142	1.6439049148581024	-0.004968089195135613	2.6395387413273808	0.7467225439479743	1.2217110459854634	0.4032233314244062	0.5650798470737515
-1.6124024763521836	0.23261256978373313	0.8837965700047831	-0.9274717668513672	-1.083148210369002	-1.830738954864607	-1.4380941727354575	-1.8976750818985035	0.8521026212370751	-1.2969154057120882	0.32737222522629106	-1.7392097186396993	-1.1136495323691487	2.0379317363204956	-0.6819060010412311	0.9798271380977195	-0.7695427500291131	1.5952355202328306	-0.8994717371387584	-0.5103368563320402	-0.4036616759310696	-1.4058967864058447	-1.7184354985628638	-1.6628379208380502	-2.646134197535744	-1.019150389016158	-1.2610616967400115	-1.5384685122304247	-1.03651491549288	-1.9656170103873736	-1.2265180728636287	-1.4462991305525101	-0.765581533400345	-1.3578187080105533	-0.9164100171962797	-1.9383280018140012	-2.004195712159652	-1.210399234544445	0.1103041900054589	-1.449360132208795	0.8115946082999522	1.006445457310445	-0.058882510452369224	0.07747394218836849	-1.2159157544370225	1.8246794916033011	-0.6841312419997356	-0.031092468155627856	-1.082272173256429	-0.9486231622815061
-1.9078195480676055	-0.7669361513161541	-0.5934153172674084	-2.630254617528411	-1.8570881732759623	-2.1637571736293943	-2.5280521981890614	-2.5101939672624782	-0.23185970846302256	-2.321008897791633	-0.8253221535866643	-1.513701031437938	-1.5962645164101574	1.9951237911135635	-1.0187045645168569	-1.0558669333766937	-2.310842313576166	0.002326597210985314	-1.1130049914300713	-0.0051278873576810794	-1.1824500820059154	-2.4713729893273864	-2.0506320001343097	-2.099327451916683	-2.748735306078402	-1.9180390938025476	-1.4107248964085697	-2.0987415118473285	-1.6551553104335692	-2.5152754950312763	-1.94650248861871	-2.0849957575014124	-2.3440413519444787	-2.220973327069021	-1.9646352621762164	-2.1368947285406024	-2.492583660159203	-1.9152511661778966	-1.6971677751561083	-2.490126533699672	-0.7891111020423972	0.09784176282282388	-1.3067527063682627	-1.0892258422244014	-1.9416755769795533	0.6780999719686275	-1.5464835805424413	-1.0627491378161216	-1.6471046019740112	-1.8532705982290425
-1.8751979046115377	-0.6347734252692563	-1.922089856708589	-2.8863587547063054	-2.40062560768332	-1.7512311358050223	-2.5533982439505274	-2.4453387808144846	-0.5114493175061768	-2.346766495281089	-1.5934045751052412	-0.96684768828483	-1.2662704962261317	1.1396084121625587	-0.6336735463838403	-2.1252962850592727	-2.481247164907868	-1.1981333956247373	-1.223233072336446	0.6243125524459673	-1.8839392577848342	-2.38958285681027	-1.6508197811109777	-1.5950610089126247	-1.8698083279269366	-2.4649724961275274	-1.5937866890194756	-2.389330316942705	-1.8510451221906352	-2.202430203598753	-1.710444029991785	-1.4139529764746486	-2.6546989726548293	-2.0198578988203626	-2.016307728210321	-1.3943438649550823	-2.22751621089454	-1.6845218051572195	-2.4966406660979317	-2.393479481119756	-1.4831064084340626	-0.7734144993229161	-1.8998883707588772	-1.5205884451211082	-1.7412786021702638	-0.3293073986296337	-1.622049481438532	-1.4627550111545542	-1.5088429693479681	-1.8274348076308102
-1.3173591228667634	-0.052325835311859886	-2.5142427379581735	-2.111700331342848	-2.000365045642013	-1.0178916031371552	-1.8698673968895767	-1.917288844854717	-0.4353797479138155	-1.3103080899796493	-1.9407881080852416	-0.46295454482867365	-0.35616167499090257	-0.3063292995996853	0.0049616823949320205	-2.01624724732137	-1.8011503664803636	-1.6212011944630564	-1.2998337749565316	1.0265827964504917	-2.090245223421696	-1.6445433074270228	-0.8709382116014082	-0.7877979807585719	-0.5979002581715284	-2.1593456316532404	-1.361510570329102	-1.9781969903657561	-1.6954591621367774	-1.3917615899426128	-0.948375551353644	-0.17634867357531522	-2.1316987671682894	-1.0840287313348032	-1.3711110859548645	-0.3159569427702842	-1.7706513925135914	-1.1457069574729661	-2.375153189407286	-1.6446460511345484	-1.2677626588934916	-1.4805752407260546	-1.7576810879486169	-1.4861466078233998	-0.7156237966945628	-1.0666193861379145	-1.2221839895641682	-1.439689531846708	-1.24241463437163	-1.2379619078995225
-0.4556183519373807	-0.07514977154383631	-2.207957991617536	-1.1905766927287786	-0.5616748342334444	-0.3355515886878178	-1.1272029962445542	-1.2283503476346516	-0.47111717619354415	0.38403607631883735	-1.9213573599775433	0.16058681374308076	0.5201892374798585	-1.5384350401852733	0.347852194826404	-1.4138257950627435	-1.1587421184854196	-1.344990762243623	-1.1406994948201408	1.131496304486293	-1.5158473156148797	-0.9348636994441266	-0.1188621466910175	-0.21986006626983223	0.5019729675659617	-1.0029968272192549	-0.37063571019258895	-0.7543910465679687	-1.295525542337696	-0.43931252514629926	-0.06736787426786639	0.6913881835859085	-1.485527537073585	-0.06140071677674702	-0.7554054761944066	0.46639706086308735	-1.2858696442067992	-0.8555920255634442	-1.8493750176898123	-0.9271843751309287	-0.8219010363554582	-1.8726205399190887	-1.158810048234859	-1.262675789240501	0.5018342365725489	-1.4790882962797045	-0.7715989117255038	-1.230256277111982	-1.0122520934275128	-0.59982022175714
0.18702026005364922	-0.81359628387452	-1.405822396643861	-0.6368508037686782	1.0480281678219563	0.038396800225351115	-0.7804100448543748	-0.4788204172129926	-0.5952102854949527	1.8768458813726467	-1.542663456659274	0.9275572513116227	0.7850524076951408	-1.8088080350923095	0.17643340125344875	-1.1082800336979541	-0.9307281353029385	-0.8300815250196517	-0.6772126407510124	1.0530816947346935	-0.4757771300645382	-0.6169333711600068	0.3114695054898637	-0.06845402802122079	1.0960774465854384	0.30441898563472386	0.8450538788671053	0.6243845037384294	-0.8789793476678782	0.32405964540282334	0.7216754229618305	0.7679199564145874	-1.0548746093481254	0.47952026133555653	-0.64052010517683	0.6814470753345595	-0.5764913653606533	-0.8190971843511176	-1.3236437754300392	-0.582716530684328	-0.7377233140168011	-1.9098272374743415	-0.5541070255078623	-0.8547470790159072	1.1209676277987228	-1.4082205716094762	-0.5075317520896593	-0.769462369979496	-0.6091190195591354	-0.1387760897683325
0.25696119630890557	-1.3959314803261136	-0.7369683938398787	-0.4215244209417832	1.6864564894848988	-0.08612467546569257	-0.9046705882061423	0.39281181562318757	-0.5731359357873376	2.2552346396716	-0.9258254718067686	1.2714722352994412	0.32017367058903085	-1.1215485012925186	-0.329836617631468	-1.2851689091670602	-0.8829210711027835	-0.6131774968463655	-0.21884122859152713	0.7928300762480244	0.25829286717482924	-0.6324349989509497	0.28365096182870125	-0.2750018468898023	1.0429702016337332	0.8762120475093345	1.1674518561829332	1.145671050130889	-0.7377696021545914	0.5652615564436653	1.152660102658583	0.28031627465232484	-0.781101868829093	0.2830860987358774	-0.8952047542972363	0.4231066053860647	0.3235722646608035	-0.7638132114168951	-0.8920114502776771	-0.5764618846840549	-0.9919786034520984	-1.71312037166879	-0.3155360618306045	-0.2953307912075323	0.7529488500087267	-0.8391909091858877	-0.4715655911569592	-0.057977277642726255	-0.06807506084983818	0.13212453361912097
-0.07782806049808615	-1.1428243190442282	-0.5376757401397627	-0.37417813506282394	1.0487461807786613	-0.6595008320530087	-1.2711146618902098	1.3224081960006793	-0.44008214982935556	1.2698248645532326	-0.41290124387210747	0.6357594656997783	-0.4163970023848047	-0.25223575769438394	-0.7925013269634039	-1.5460268021091803	-0.7078558925015517	-0.9191909255068934	-0.14387449822278414	0.2372034904414364	0.19554059976234972	-0.7401991681047353	-0.11610736976794873	-0.6596359522238714	0.42142433336703783	0.45722479549535594	0.13980747027796925	0.4661313429466259	-0.9338535046683231	0.18142884836450907	0.9202706336893418	-0.27310867161955854	-0.5563189596987923	-0.4676900259176701	-1.0541394890724547	-0.03212996683120369	0.9619713187694826	-0.6388417724744079	-0.5241438843087	-0.7403000631148424	-1.1323559766746867	-1.4313385909454819	-0.49625219134629556	0.08931316585329223	-0.25463525223888656	-0.17195236633593988	-0.5746306796569591	0.4755620792165608	0.14037521367316022	0.14622725614356188
-0.27099557035160626	-0.41373080598831846	-0.6204965445516125	-0.4738895842105015	-0.003782035911670703	-1.2014445946515673	-1.5074110839887427	1.9903415133624498	-0.44734569034844923	-0.3094965419142425	-0.29276626276059176	-0.6253662639040082	-0.7386993227088163	-0.025181524818780235	-0.8843598781695279	-1.4646204851981188	-0.4019764943622514	-1.4524453875429402	-0.41372226626080516	-0.505549451341983	-0.349403240324561	-0.7001282642642389	-0.5419028168507563	-0.8985288934268312	-0.36163741737113303	-0.29974406806138354	-1.2883490524347514	-0.6070971497826	-1.1115755110920016	-0.4581473190163581	0.14817548148678583	-0.5524882100181477	-0.38914825499942735	-1.1994596748585282	-0.8389218905986028	-0.35890573781480195	1.0170761583769692	-0.6377333211080056	-0.24727217807850801	-0.8844244459643608	-0.8544078107262312	-1.0850629156627827	-0.7730731183498009	-0.01695761908113886	-1.0475374090196201	0.04771882884994033	-0.5961439236388102	0.361269514907233	-0.2780053369747602	-0.17353140939866077
0.07858432497400897	-0.10877310641928653	-0.5241879416893777	-0.7140649495524811	-0.33150567430585987	-1.0671590542768825	-1.3032755099708357	2.057640489538213	-0.594615525604791	-1.2552885361758395	-0.40762200705600077	-1.4015383043746124	-0.3169952382466686	-0.5497919683159944	-0.5187121872233184	-1.0069470422513356	-0.11271161872874577	-1.5978607508550158	-0.5767418973370879	-0.9553080379474561	-0.5949062949059454	-0.3513690077272321	-0.576344215461068	-0.6491155040108278	-0.7103882815776354	-0.46758906660279637	-1.5780400341307044	-0.8715994293075238	-0.7856970254647712	-0.7408931490440146	-0.39925587813008645	-0.5273900391575628	-0.27961816650524446	-1.3193008625070635	-0.3819062012543825	-0.2780253701192791	0.8061178250790468	-0.8005662783402151	-0.0839166229228748	-0.7786992651119503	-0.30098761577755173	-0.6004091527044907	-0.7135725502536863	-0.4138895869444706	-0.9575634483164938	-0.24095153349866305	-0.2738656584727436	-0.1896021767625823	-0.8403205567654611	-0.6237747867603665
0.8201716094878878	-0.5378493795221144	0.004665235853507344	-0.8935872082645617	0.29856368347619844	-0.10848050327880858	-0.6395803149664797	1.5004376210537782	-0.4916373504506923	-0.9638335576068929	-0.2205731036018437	-1.056274526144683	0.52356530514913	-1.159984471550869	0.0682684074377282	-0.4564314165083969	0.14398022023880083	-0.966387778185528	-0.31585972775291643	-0.6806812814709924	-0.15390079163071235	0.2827197491317614	-0.10991073363290212	0.08530308261070013	-0.320748850336619	0.2149850270634421	-0.23199451113868938	0.0057139035468617315	0.08792654040551882	-0.42553809663353714	0.047873465763060015	-0.36940797938389	-0.1345210595917526	-0.7301906974186999	-0.0036950088206964926	0.2815335747154556	0.9370141834279484	-0.8444112059223086	0.06242422947872001	-0.280336641607072	0.16551759489740542	-0.005094832752903393	-0.21011018206405926	-0.46570511168557943	-0.08084027709339886	-0.4430758068342512	0.412805345965768	-0.3278083260198216	-0.6450920144870915	-0.7110842083255696
1.353710726352197	-1.0910429104197592	0.7434446934641917	-0.7367267157627572	1.016214812913241	1.0062187070765953	0.14438972749127904	0.6354682647981424	0.15877360578476954	0.034791135921166255	0.5781860611008158	-0.21790839297252868	1.1061706459092076	-1.0817723480148942	0.42384957337520246	-0.07699363881967398	0.4310406593000887	0.16347819263962493	0.1358882196419693	0.0972065251002907	0.5558200862211641	0.9061836400885276	0.47001187274399614	0.7798965274588717	0.45678638886856343	1.0745308674743657	1.5730640007523682	1.122630096394173	0.9198977976484842	0.06964185418688658	1.3270982328452976	-0.27751813264823105	0.09738073041828475	0.03232111759528544	0.13338924625571755	1.038226453984003	1.443284906250955	-0.5154143458918136	0.30047741495948727	0.4113425003191496	0.36126653210753235	0.47642203312228315	0.3524053863776195	0.1597578637550017	0.811315927976493	0.026727942981207762	1.0432704358029432	0.4295603124492085	0.5525875243576339	-0.1275334059399167
1.1559472694346284	-1.0476411261635967	1.1834780847489312	-0.2084416463312907	0.8391243619334442	1.3361803179060072	0.6147888859972269	-0.18301598216003154	1.0559780611805463	0.6982502353375615	1.5959198934544605	-0.030564060019340974	1.027326022590424	-0.14718074418735003	0.1957472858790536	0.0820620486444824	0.6477187295542622	0.9930027227480781	0.2657087808369667	0.5109192463688748	0.8114462985606069	1.0922922926302892	0.5872426343349396	0.8064487741147747	0.8842227558018166	1.194330654321706	2.130971088531032	1.3143305435914203	1.0171294072778405	0.14852810063887156	2.283641003339949	-0.3515377549153835	0.3018856330837523	0.30102819829111427	0.13412103426503913	1.4634801898526066	1.5542422395652848	0.018151024856361973	0.52907428155858	0.7769766703233731	0.393423791911177	0.6006788093554537	0.4500471159919283	0.9775843601993688	0.9745565317474326	0.9562492510785563	1.01333467687228	1.4368902592842618	1.831109074002034	0.8025065795504809
0.2567333302053461	-0.4363846865771883	1.0116111492575037	0.416831761195141	-0.25776684885161893	0.6044556724779279	0.6542388949373549	-0.8065231943531966	1.484211993227833	0.5434902347759332	2.0345914019656868	-0.7214933650205533	0.47213527949827583	1.1050889549734713	-0.541301764833581	0.13626285161180118	0.5709562340600628	0.9166095565459029	-0.06482569714030391	-0.1473083706808481	0.3969844638176464	0.6571044677697544	0.052453676813000776	0.13040856936913303	0.5678304661201993	0.34366923790392834	0.9245722236642426	0.38245454779061866	0.3411830517493775	-0.21826487787980886	1.8858766101278484	-0.5265360463227596	0.33133137698725973	-0.049288891090741326	0.21214322140895187	1.1750570010551673	0.5575244138854146	0.3155930464031216	0.4723278751156171	0.46492744870049574	0.4493823732569624	0.3901622609377193	-0.012038544745059273	1.1437130027604172	0.3435551868729728	1.440621997290348	0.139983973302499	1.5269380471069602	1.9296607573659976	1.332730308410737
-0.757270265276613	0.10636449693530367	0.436391021952459	0.8364421194389907	-1.346022499087538	-0.49822077020840094	0.5669438724623996	-1.2055183652081651	1.0420542875314713	0.0018175197117855158	1.5131425384795192	-1.3002047746086094	-0.0752353328742605	1.9447877655562191	-1.2739668667331003	0.2424761395899708	0.21232059852518445	0.14632538883244633	-0.39492183037687933	-1.6129004239109712	-0.20361013456998214	-0.09675457588258723	-0.7034549390635608	-0.5332860824269747	-0.12853906157522793	-0.8042652717630361	-0.9122251295865565	-0.7711950164697527	-0.36128141864360136	-0.40779402365578576	0.3658062409403472	-0.5919516072877419	0.23668991265702724	-0.5017923641282666	0.49027366004594214	0.29809864848400514	-1.1954648077359151	0.21182146096709797	0.044728106444938666	-0.22133786599439498	0.5807002897707534	0.18313614629068473	-0.5402967987160434	0.44417400569383736	-0.47992798828123034	0.8804849935797486	-1.0186083946109477	0.43018614415988027	0.6172516876379855	1.043750895485768
-1.214632809764141	0.19722083887906097	0.017417794874931895	0.9785771222221001	-1.5437963846220444	-1.0087425465031785	0.6986408362448151	-1.2683491342810966	0.06467203905956027	-0.23796490910394497	0.4835205944703368	-0.8237451864083091	-0.35362043411846994	2.022375240436388	-1.4461206243958185	0.5156916005597414	-0.038024964052686336	-0.44397535049643333	-0.18310671153635172	-2.7689512198604795	-0.40190934870623435	-0.5992726271020029	-1.0414387610172566	-0.4253531178450702	-0.48927435334923736	-1.3413355421180861	-1.8029406779028485	-1.1714717055277277	-0.28397782000758187	0.10759755412212962	-0.9471166656446293	-0.3400612795128509	0.24631430082005729	-0.49674836952043766	0.9198089813964279	-0.5898762581426836	-2.4084696106535417	0.0431996258043092	-0.39885328697222766	-0.49841964221219937	0.7027277416786049	0.3327963632342834	-0.5407756433250827	-0.38174198560607464	-0.8392175122451003	-0.2715495380985264	-1.5842791040510287	-0.740603617220939	-0.9455369484128253	0.29731525997265046
-0.9032438305123331	0.12921573889738863	0.11162651120382053	0.92581427632362	-0.8771606549274229	-0.6291315102007451	0.9770944237154189	-0.876047725889753	-0.7615780231354413	-0.02934446516314111	-0.26404238096476645	0.34891767993463635	-0.489474969444792	1.5059155232665231	-0.9359233822960197	0.9399399485257189	0.18019071925175945	-0.19505564906161357	0.5241789184418019	-2.664797590283736	-0.1508562008022466	-0.5397769765278054	-0.7617454870097959	0.3982373311556575	-0.23792153638724892	-0.960935493653751	-1.2410806650209691	-0.7381747075797654	0.5870683637511623	1.0445929345286198	-0.9896682893023053	0.2156532239578688	0.4641173814359331	-0.03741933291429279	1.2953974668597639	-0.9343612173937221	-2.087403661961957	0.21098896236523473	-0.3586293697856041	0.08631402960911877	0.7131650204723116	0.8379343480372112	0.03386181163680924	-0.4621862879258895	-0.5908516367725614	-0.9529871550514594	-1.1810181692115684	-0.7023144660175165	-1.3498100730012608	-0.1719210385068145
-0.22898139423271446	0.3529416519194538	0.47368043802249293	0.6783478455760057	-0.1340376457638263	0.08996462604812225	0.9378892931984967	-0.22339274701492326	-1.1149331337502053	0.2117541850963526	-0.43738328076762295	0.9276841810814379	-0.6910574743408064	0.7968476972097884	-0.15531946650439904	1.278691396929476	0.6655071789071783	0.6164163714333903	1.0684812988294636	-1.3912597340803066	0.08732595644634314	-0.1637466507419886	-0.2813068163831996	1.0489076623951508	0.1908754489967075	-0.15878793641945343	-0.07454770859572933	-0.17722384214707046	1.4085703444496442	1.509029685734781	-0.029962985519870033	0.755143792270458	0.6700004220626986	0.3794599226709569	1.3192021686116244	-0.6665884995856708	-0.5696275160005718	0.6132325437849511	0.20027237566259837	1.063670636647489	0.5429038889806245	1.3009892644382792	0.5961490918538591	0.16384459452021263	-0.10712411294234227	-0.6558119557418337	-0.3058843283452034	0.4331843709403901	-0.38285915844235885	-0.09185078712329178
0.14144012319718394	0.7598413158944477	0.47667162128808993	0.14639188175715326	-0.0043475960092412965	0.4155425480573326	0.2558601572480347	0.10610084041946594	-1.2390301542891062	0.14476776555284784	-0.4450451285291868	0.26395595433504326	-0.9222703175877653	0.19740689458912877	0.33104376786456036	1.1472613054642602	0.7331723029601467	1.0245220459803903	0.8464740276463353	0.08571154149098738	-0.06040328181820139	-0.01715998010156818	-0.14083512502128664	0.7271676969802375	0.2018479057592494	0.2977276202571327	0.5183361198250042	-0.09468591955434975	1.2886231899641498	0.9269629869717583	0.7208291447516612	0.8572255003237335	0.5152199234639991	0.3585217325415024	0.7578341912286181	-0.21354724013610357	0.8056629069375107	0.6951640229858339	0.6636631085138235	1.4179027077864483	0.14058421429351495	1.286732300413883	0.5230089168730415	0.5461389114946706	0.17585966247462995	0.04857792725350145	0.17337604575813098	1.1692421193110707	0.8019001798035461	0.05828210768352953
-0.14538503231740638	0.7425202446166708	-0.1925409940460405	-0.5983423751821397	-0.47988759909522566	0.132240001970064	-0.8159395295223276	-0.3842112424523589	-1.4625765955896914	-0.09642999941255086	-0.7677422643908283	-0.8281845733341838	-0.9643317253365193	-0.1921655928558292	0.2876398754594239	0.3275053020064179	-0.03938964790524804	0.4017490698253477	-0.07502880711152561	0.8916276052114018	-0.4484052294454995	-0.40040884870127025	-0.3912735215716813	-0.40334605679380714	-0.25412867434416725	0.0483214753144838	0.13872686539836956	-0.4277126115669743	0.13704431549549162	-0.33935364209145286	0.441306321166841	0.3758659522731027	-0.0886385376004667	-0.016943006495672413	-0.316086215627607	-0.06362866839383911	1.0096553150902672	0.11414146890640826	0.3620083461883153	0.6224082101217628	-0.4853503090942851	0.7328845825715998	-0.1960310042946816	-0.07564328444006001	0.13833274884289862	0.23490586145606188	-0.11982280672037175	0.3273869169908873	0.9518296135560234	-0.3372801819119407
-0.81822738212539	-0.0202104175196073	-1.0830563056014564	-1.1977759369061092	-1.027029180593443	-0.41606596258751344	-1.6117346155617718	-1.4831738288892802	-1.707301630532344	-0.20711634681951915	-1.305124514522014	-1.0255004376665435	-0.7292640151984745	-0.3868051368911432	-0.06691644679921027	-0.9198108494234607	-1.2199216862995446	-0.8118916199035131	-1.0495508357155405	0.9522170440298828	-0.6079874976404848	-1.0793523788527477	-0.5430016259451532	-1.3552985075244746	-0.6496517334325498	-0.6298264366304462	-0.6775478471921035	-0.7169844914009842	-1.2793966350914192	-1.3553444825851777	-0.5356324469943107	-0.3675339381348493	-0.8363655765909254	-0.3975824229846211	-1.4084029848572177	-0.32758788620168927	0.20663245859655444	-0.7730736574288175	-0.641299897992566	-0.7706298462901561	-1.1771821786836598	0.0012521587730105355	-0.9589224440238411	-1.3409021775028254	-0.04095135998367569	-0.29042819281661725	-0.7479025110266941	-1.5148837102800803	0.0031581422005633815	-1.2224415905286412
-1.197147041516434	-1.038446208302375	-1.3394946064264173	-1.2644733444310392	-1.1545466602945431	-0.7803698776191224	-1.6338929308811916	-2.2550559535198715	-1.6001589010973187	-0.20165582171694935	-1.4952445355702102	-0.04303240035431084	-0.37724319138706963	-0.4315686110053094	-0.34664506655636523	-1.923099661590778	-1.8367550956312528	-1.5025978009205754	-1.4879985758759704	0.7893495628245865	-0.27493037045158103	-1.4974197948925396	-0.12586365182820458	-1.3127469602599473	-0.5291337381031594	-1.1295896814249642	-1.1345634428707345	-0.6931636710957273	-2.0529712542970278	-1.4998505716789237	-1.2620038401521332	-0.8139058086737522	-1.2861174313350519	-0.5670680020713754	-1.8541997948599225	-0.704591379469669	-0.61903307113967	-1.2112131841570415	-1.4955349065260528	-1.65129037112732	-1.653985950533743	-0.47234135142650446	-1.1714134582525964	-2.10373003876504	-0.14738223966487285	-0.8415994261244095	-0.9711379298524047	-2.573503205650664	-0.9780386387179381	-1.8222311085080458
-0.7623402846647528	-1.4128526732481943	-0.585217377736309	-0.759359389621756	-0.7335695128950482	-0.7373967249641143	-0.9118969390698206	-1.8140824197726675	-0.9904674614091931	-0.36849814406403664	-1.0212769401218689	1.0994920387744653	-0.09729083419002628	-0.3993620895602024	-0.33930697056975023	-2.086975469732115	-1.3362280721275386	-1.0201118296578817	-1.3256615598698145	0.8102218210064613	0.35527324437432295	-1.2342075586605454	0.7661221040744642	-0.39824659507083987	-0.03421407948367284	-1.0081847929938497	-0.8421813765230003	-0.43713963545610485	-1.854242131164518	-0.9084782683576101	-1.2365307120570235	-0.6441985984417241	-1.1943784386132381	-0.4939217204750542	-1.338987299112888	-0.830776723685354	-0.719022003290597	-0.8087358657945404	-1.3987044907254391	-1.425442194267507	-1.7040360589397217	-0.5625532913318814	-0.7882452852678179	-1.6480152545212048	-0.10337631945862193	-0.7642328916334364	-0.4975202134143444	-1.791028476718792	-1.0192904046594056	-1.4360594401188485
0.39653937613953893	-0.7158784943521191	0.6073355526612269	-0.03303282021111471	0.08539904415378186	-0.26463097080776987	0.1642008436017702	-0.1776914595358887	-0.17491445188371849	-0.765913885014043	-0.2117862704983745	1.3317248009200966	0.11526154775690176	-0.39924366830247815	-0.07329473798903484	-1.359475407764505	-0.14265238479405046	0.15675199311960133	-0.8908006179625467	0.9490159119924689	0.8523855783230555	-0.30067260900931514	1.531504553379373	0.5589885178431973	0.3046990486548813	-0.27885646179096696	0.041602691828232015	-0.08922537985955618	-1.015022218883379	-0.13471039543208915	-0.768241805794002	-0.04982618823588674	-0.6047820511509648	-0.11861840076922363	-0.214235863366792	-0.6224289995553353	-0.16997173148153857	0.10221082867733004	-0.4334795301713121	-0.4901879167387827	-1.345520417965339	-0.4912664944129932	-0.22075115384007943	-0.391969543921144	0.053716806743785234	-0.23895287887584615	0.3138818746897761	0.06342066645902786	-0.2143810080416479	-0.18816705700217187
1.623913705485101	0.6163444642908704	1.230808694367799	0.5220082551160321	1.0410645960140594	0.5433841376712676	1.2065716199907164	1.6873320878999387	0.43915420839205577	-1.0083389168791252	0.3329158739174642	0.7057510733443796	0.3654616604950533	-0.522373229637553	0.3420250201670549	-0.21704635937116418	0.7914712762360602	0.9441540316041676	-0.4491502958216852	0.9413430350955033	0.9341959991316969	0.8959004963279915	1.632681194573091	0.8984704789858039	0.20835564124184375	0.649115073206973	1.0418589672734726	0.34839643006775556	-0.069497034442773	0.4274020417161008	-0.419805797835359	0.4735831578371877	0.2679637542680742	0.6306625976992362	0.7728568263050168	-0.28745718037906026	0.43209106967792216	0.8695170778605724	0.5425873986219734	0.3243424461843406	-0.7533039427208017	-0.5172403313936343	0.1915224489389841	0.6513810383649312	0.2434677387464564	0.0025137297803205414	0.9133179698162632	1.3174092550302205	0.5409063145185409	1.0805853131958771
2.1925162985387217	1.727929940389586	0.8392286930118751	0.7898685012629328	1.7979810226364201	1.3981165819750458	1.9503216744732053	2.695095648476158	0.7624790637396878	-0.7112524455385287	0.38766177074364033	0.12234609494225061	0.5979850245324926	-0.7605266518695828	0.820493512409622	0.7879722020740586	0.9239304908728587	0.7818025889373268	0.019310018340230144	0.7325058615424445	0.6226565689079685	1.8078029428589033	1.065132192817394	0.6675218019179904	-0.07723051827641271	1.2805964184157819	1.639135858965622	0.8518855281700819	0.6740574958912378	0.72372743412548	-0.37274259390291076	0.5945195208007218	1.1225750247980848	1.5195705674963154	1.1272274759579104	-0.05634052063828309	0.6205369860006441	1.1611711751500453	0.8317239135006451	0.6260112300245961	-0.05017205426777882	-0.6410864535496907	0.4903241797179376	0.9323940514056182	0.3576171833950353	-0.35272620062285776	1.0945974477151872	1.1662378773397983	0.584471659753094	1.6197597044522711
1.8353426391436953	2.058298283272176	-0.04717790436770806	0.8829059030258454	1.9965829813788152	1.8094469475354287	2.1681150615653944	2.5111137613815337	0.9988314424924598	-0.038241007260386345	0.2440405004859993	0.12356970608374584	0.5747801264557745	-0.9872568463198441	1.2352647634852763	1.4202849576432428	0.5300618182029765	0.13463230182627184	0.6299379659758627	0.49052122276035065	0.13244909179382616	2.050680723506804	0.27814506461012284	0.35276467991367383	-0.16650050373530276	1.3611299859879977	1.4991825663299245	1.195124879541686	1.1693694711145945	0.8266879593994505	-0.43342648410925094	0.4000658654605036	1.5952119356926808	1.9332159529848876	0.9801578450384392	0.04352568076406234	0.36426030178042523	1.1215118958274082	0.5859835781822506	0.674001210688232	0.7399497004328992	-0.6440530732318044	0.8757117474514531	0.7288323493605945	0.2900742679631695	-0.7781358115976799	1.044655628086772	0.2725371303698245	0.08227843303711875	1.3879098058567065
0.8962154770138997	1.6287891690983	-0.5547875850102831	0.8863081391952528	1.480347459109557	1.4113108029974226	1.7314009096318332	1.6445723184665137	1.2591340485366398	0.4092226094581758	0.2640739326224957	0.3359042799043087	0.17363731701587737	-1.0376788925828306	1.3718447234087914	1.73259519234783	0.2392897046687649	-0.13204252133313826	1.3063156352897676	0.3166946554249815	-0.29707937602512974	1.6254577527645122	-0.2864286059108924	0.26741327108966884	-0.04232966226433606	0.9944738210810229	0.6838711385732206	1.1117368272013721	1.427608531646369	0.7693454807668082	-0.4571023510889722	0.2110618723566859	1.4094350343494746	1.4087188483240394	0.80833985474571	0.1436440607308603	-0.06358702389446842	0.990024601029872	0.4885372978331008	0.8352799984870395	1.501734245963615	-0.39310424092974944	1.3097168232508556	0.5706481443377605	0.04901819745554205	-0.5539188039965877	0.985033821895352	-0.26958128036767226	-0.3416020381387986	0.9018515086350701
0.023872753275967492	0.8225957781971831	-0.36357970011611035	0.7819472931003222	0.5206230915161639	0.37633336167710024	0.8593285238745063	0.815870831926867	1.373312489762765	0.28904428968801776	0.4720985667630287	0.1530936866817236	-0.3757597964165707	-0.8367818624579627	1.0787669163597795	1.7808968632786992	0.3441112667615476	0.25455071701171367	1.7633551115643236	0.12855513200237084	-0.4920427249782259	0.9307574221966344	-0.518571979834384	0.32516956624164606	-0.030343617514683823	0.48660525906117863	-0.3050151180289231	0.6240864577815567	1.415740215855788	0.614265041036684	-0.516684797074995	0.2089681004996856	0.6578077201588304	0.2630825958024464	0.8452826672101578	0.31533201730041455	-0.3291743383930322	0.765145169086583	0.8598646731243568	1.0625964730060686	1.9022808957287942	-0.049166336603779275	1.4842384266352882	0.5912817091936005	-0.16524702454591175	0.3274487775277057	0.919386981986118	-0.16771925627583434	-0.32656901250904846	0.6193495429879833
-0.2975717093196288	0.06876883005501676	0.10720780141518316	0.6088001673617542	-0.2912236445059655	-0.6201103651548309	0.14090421283152868	0.35400116395543924	1.1428167723916018	-0.0566793914620363	0.6457315580004042	-0.3763038905505273	-0.6598875713297779	-0.4862689043584416	0.48389527154140816	1.5076813199946149	0.6473535530394018	0.7276550617324983	1.7634336657033178	-0.130847711011236	-0.392260681278372	0.4888457412446594	-0.5503787744544764	0.34158144504629434	-0.2920715690814846	0.08637280201649607	-0.8269687562704248	0.08030865824008625	1.1495027300403204	0.5060786943028658	-0.6577973325493386	0.2915506103517541	-0.12112098264619746	-0.5472697154668237	0.8708471554425579	0.4525132998027466	-0.20647398244995743	0.33361403291959524	1.2758791838031216	1.024817998189412	1.6143889746911235	0.06829369753892185	1.1963811342880037	0.5692156680684068	-0.08370063647514712	1.0926869542917612	0.7649683300973276	0.045893844215091566	-0.0065767662578968605	0.570172719116768
-0.014354551596573258	-0.30961759635579766	0.3413326462522645	0.5344222665339394	-0.48034728173292984	-0.9699884981662407	0.07324990900360544	0.1725344688458431	0.6503399669558947	-0.007399890228877517	0.652385858035345	-0.6339225333962365	-0.47932877657995315	-0.2345135048159535	-0.03727645684238532	0.9164159349722206	0.849289526896764	0.5927388566042878	1.347965675721824	-0.30855226488381976	-0.08998959103338398	0.5312945357171844	-0.4624259256157526	0.3649467893533825	-0.5104182012959811	-0.11814842901355156	-0.5893526303819607	-0.1715938114713231	0.7837406727051106	0.5096680204489319	-0.7094005024066589	0.2673044135681682	-0.3311863152966751	-0.3685008996403649	0.5892373743820704	0.39492115964090446	0.2823191045834134	-0.18414073592526528	1.1274486171845175	0.6312388389683706	0.7111600568141478	-0.1816129392748189	0.6497589215337175	0.4031008032076113	0.36510432647815333	1.0141110540212988	0.6059047781812565	-0.06516050006543218	0.32889056089246577	0.5215554457610776
0.5680011355589324	-0.18778076223810394	0.32292385439280713	0.6457154184901885	-0.041234691804238756	-0.6399851600912808	0.5301698666928011	0.1318666350534985	0.17969423757520372	0.5746502722691129	0.5242169250629972	-0.28377021469976177	0.00030836079659631916	-0.3130605161086225	-0.2013655557621307	0.23799319212746287	0.8638672181017963	-0.16340780039867034	0.8111282345348235	-0.19954568537372744	0.21060862047778325	0.8073080787001561	-0.17216467457733653	0.5934837819667639	-0.20304435814942934	-0.08697086093152663	0.1369058011414952	-0.05559634965536701	0.5315603460028296	0.4544439760836965	-0.4785804052972776	0.10656639733772995	0.11290528851813866	0.439517338051389	0.08323423275440692	0.14644343074844549	0.8014774369760093	-0.40450839306126035	0.40667466126948504	0.21724809994521216	-0.26331272064751193	-0.589692966481336	0.28739815887245207	0.2530332190528474	0.9307519351179723	0.1527998217266845	0.6598100451197769	-0.3099109322619447	0.5631463111076129	0.33066840660458935
1.043607521317219	0.2400839170685195	0.3727203010360676	0.7353560042176749	0.6338912030544185	-0.048824870782794315	0.8383174550466274	0.2398223665541491	-0.1296232204413761	1.1556130066244186	0.2574680101554853	0.3007812410755899	0.4988876830695329	-0.724450504503609	-0.11073197829133218	-0.19610844652875414	0.7136380972396095	-0.863210710880447	0.4599482899983302	0.14512323934548152	0.34759805511631875	0.8475015768835293	0.3849029758937115	1.016325441380661	0.6831498365618888	0.2720799905478899	0.807627233904707	0.3148791368898566	0.4891724421970446	0.0996767819247247	-0.03480861005572472	-0.05107899195902593	0.6648691225354947	0.9177636823908107	-0.24592947304129037	-0.06948534054170478	0.9094532937688803	-0.06280006995205233	-0.24040245647822353	0.14917886810551326	-0.7287170416733971	-0.7769025971751509	0.3311958460719055	0.1948495867433786	1.2352694566143825	-0.7730274523409066	0.9581499685751301	-0.29786026340372534	0.6994477328602272	0.049476678601364524
1.1248396906282125	0.5062975177099067	0.5519209367569259	0.4636832294561807	1.115033129321662	0.47984422101172997	0.4957482650581866	0.49918690939888843	-0.3810050145930403	1.1398646101466006	-0.22544104303690474	0.5657812571474655	0.9103892972574135	-1.1548047909792645	-0.1234481959491346	-0.25347826717909877	0.31540916322915574	-0.8698078349865952	0.3794811824355849	0.405876053778249	0.33838755271516807	0.45350205550120765	1.0329276000231329	1.268503986808244	1.6005293261054878	0.963633198859514	1.088233178674693	0.8435534447633712	0.562261046409366	-0.5025776521503675	0.3643612208534775	-0.09781692539499481	0.6935181797843353	0.6165064863762074	-0.17739283147326243	-0.0019213403790460173	0.49692805228466375	0.6488486433131735	-0.24438750485615007	0.37121304275409156	-0.5750612897346697	-0.5370381025108627	0.5533209814780479	0.012720109794310966	1.104475152297339	-1.1257170917927177	1.1643968323715341	-0.04570721716069963	0.6790425985118473	-0.22511922744008864
0.7216830254724786	0.241384755952854	0.5147498991026399	-0.20717055084136626	1.1768091225869064	0.9634753420687748	-0.25990536047429147	0.7154105444612604	-0.6222803709145066	0.5372832353552188	-0.7994111060067841	0.480063676971645	1.25258266293775	-1.1433958304259224	-0.400357525867252	-0.11095260681049675	-0.41156196356968194	-0.20886213645094148	0.3808748989601606	0.3472584516614589	0.33141785818252123	-0.10810909821984069	1.389536734920413	0.9237830947251695	1.8708629330289426	1.6561138417858743	1.0164046461395568	1.4094652106273706	0.5584534942337438	-0.930407937997489	0.6153903513005816	-0.08321958314946462	0.14561313400477438	0.06828740837794131	0.037429388192743315	0.37134531803518406	-0.0049482866013627076	1.204530738990039	0.2542437725339572	0.47365931365173125	-0.17786136908894443	0.003022801874934761	0.5324612079937322	-0.4485075051355251	0.6834986779762127	-0.8277319433723935	0.8390724998472693	0.11794294498397996	0.4422438300980738	-0.4564649109845361
-0.06873280986352835	-0.41467474490097306	0.03482203206198848	-0.8514490814852181	0.7718253724621641	1.4267049817162119	-0.7387640624343873	0.5884417455241864	-0.6142711243838193	-0.08852225497083506	-0.9991292957589677	0.45787078156888567	1.4082837902723444	-0.4341422774732857	-0.6611946177826913	-0.04645825325491741	-1.236052075106255	0.5448882164993939	0.16205395874069653	0.09882552159033745	0.406184652707258	-0.4355918048877095	1.1654401733029687	-0.06705233623421011	1.2942403964574438	1.73309077953063	0.7484310761453524	1.6758596055830353	0.33232648290111744	-0.792316929431924	0.8660409840441955	-0.11294266556498878	-0.41912091422863507	0.03415506288141679	-0.021022402263659642	0.7871537744974932	-0.0198608100807599	1.1990212284557829	0.5967924194383672	0.18349134556696578	0.07054293713464092	0.5376428915184298	0.10111298807130857	-0.8520106929624677	0.22964332563047837	-0.19533125379963565	-0.07678655786847376	0.1070169276526624	0.1285788245767118	-0.5972927595129539
-0.9941984279862406	-0.8775128597898306	-0.5390376745258866	-0.9767784350782401	-0.03638051457038797	1.545850622403336	-0.6343669039090284	0.0004648020749084109	-0.09787186538432721	-0.27052099567822907	-0.4319636815422056	0.6726642871961206	1.1152826394416	0.7716887452660264	-0.4901997319751286	-0.16683036799221068	-1.6259636797472743	0.8799717825646823	-0.42546333755874216	-0.011298081089030762	0.46089644075584274	-0.46653285317308585	0.4482205359614562	-1.2469572271262832	0.2796120715373888	0.8040377494239074	0.29897715850611883	1.211925010501503	-0.1387237468269028	-0.16991799187929243	1.2022184616480165	-0.17698709371306884	-0.4709892214323766	0.465245709547955	-0.4133313933197702	0.9177103021657457	0.4960456838344152	0.6509167151795178	0.3593230357346743	-0.33549977805129966	0.1354178009844228	0.8617299450449295	-0.49349345084120744	-0.6056487750294919	-0.15115283749974995	0.46731116957588675	-1.1009229155108917	0.19065260888074106	0.017002816912090532	-0.527288346291788
-1.709053388931623	-0.7154164602694661	-0.5984884510915442	-0.5617335157466363	-0.9916024660998961	0.90773037567984	-0.3866465828549555	-0.8407664488147898	0.7211781766292029	-0.08136816592921634	0.6256755353083486	0.7709636543612186	0.32861592303230347	1.906106820899233	0.12796449285746891	-0.3638324284120411	-1.2299860243853744	0.7583278395615357	-1.1916784764481887	0.12798572581140474	0.3467080353081533	-0.5206445456140352	-0.3119639949860808	-1.9597132854866373	-0.5580889055731696	-0.7593181747300103	-0.3652847491547899	0.006654172728218236	-0.7499545184636949	0.45353316694751844	1.3978572019607918	-0.14130651141390477	-0.09002629389291796	0.521439994561401	-0.7547490717130813	0.6787547720950197	0.8935984141201193	-0.09612350003719194	-0.21168167749307562	-0.7039296177532596	0.20661057615965647	0.9995894951704379	-0.84510702229028	0.35997926973603367	-0.5144345433449727	0.9958548285894825	-1.5995593872600617	0.4860615311469269	0.17606313304229462	-0.17087312929267753
-1.9076126230324348	-0.1495939901205984	-0.02975992496451875	-0.07530101774099662	-1.6005015435633132	-0.3367309291681587	-0.5889453480376046	-1.5481085047353933	1.1808785544865537	0.10015881422126788	1.2809179476917365	0.40636592481398104	-0.4984715838230951	2.417943370625134	0.7014829374328546	-0.477707223238489	-0.2998122312688039	0.48606483828985514	-1.6768185176450023	0.27906747752589917	0.10307564530737005	-0.8391698792510602	-0.6270200048340319	-1.806677636484628	-0.8602228356836383	-1.9154538290825915	-1.0416307710157855	-1.2291182217084808	-1.2861941836241813	0.7250829920994597	1.1752284134369253	0.09169230105588043	0.18583875831477498	-0.31770488812843667	-0.6743082549261054	0.3376774033118321	0.5035433804775241	-0.6693397647946643	-0.5246132648914751	-0.7405620595309127	0.32993532404551895	1.1035515776668035	-0.7542787922261044	1.2785337015086258	-0.8589358300711563	1.2447962381389681	-1.3500954093248863	0.6494037651456461	0.2996007179122237	0.3356609002453215
-1.5027985358158618	0.16984043133949123	0.5737744758198327	0.07607365295017153	-1.4172809736571492	-1.3189469630424782	-1.1530817875023633	-1.811796420317796	0.8362626447819227	0.10827765797704345	0.9073286160337246	-0.16444673676728291	-0.6955775746663364	2.131420049077817	0.7507088846888988	-0.42953215292202107	0.514537869157622	0.33645994912629934	-1.482021615881319	0.181658415645291	-0.011157315937895363	-1.1860998624799965	-0.3451887645392343	-0.884021669288712	-0.6473519298716102	-1.7781192664223424	-1.2820801057041333	-1.547279802057957	-1.4793918532847299	0.7670942595823845	0.6826819779592844	0.45744057264374394	0.03929742471151122	-1.4345719074909369	-0.2360286621663961	0.29350441377024344	-0.5464281538411815	-0.8470762938245946	-0.2930586933944594	-0.5621224202500138	0.3622064270812552	1.2653829668291414	-0.34882186596793463	1.2875031074414194	-0.9999629998426324	1.096045540647293	-0.6968495692673895	0.34387071297291655	0.05144576037617849	0.6894865664589809
-0.7305552706118613	-0.08326581352252532	0.5714400159354059	-0.001377846471820184	-0.5273600918697204	-1.212258314852115	-1.3161816748489175	-1.5465254845980139	0.055711381291428205	0.11261792768975533	-0.0630857683835401	-0.31756667612861855	-0.05333519628193921	1.306959193719357	0.3719905979393675	-0.21868619248532037	0.8193732892976104	0.3659211084144106	-0.6328430089983073	-0.0899462316118228	0.21043573011593125	-1.0553457485217574	0.22331316122774256	0.31697047464284456	-0.16774324488115963	-0.46410170644688686	-0.7987774922729488	-0.7093248362913108	-1.1633848829874656	0.8950920657703689	0.4647292327841547	0.7678229626021923	-0.2532990681835625	-1.6573178359117426	0.18694320213285395	0.6841691398403769	-1.355667859090292	-0.5855607670361993	0.20657415759322267	-0.33937878489167295	0.3013146386225491	1.4132334512360303	0.07946761385986666	0.45881416097054384	-0.7461960495707202	0.6731129921153576	-0.16485347349713136	-0.12826499756240373	-0.45657773005769287	0.6837091571933844
-0.06330513430283084	-0.5152100475542368	0.005593264700533076	0.07873400015259953	0.3245236463422881	-0.17222282793773291	-0.583159300872175	-0.9073047816998756	-0.27550777977425267	0.24024817594175218	-0.4729800935053152	0.09552999869759646	0.8240287805925072	0.42683321305599925	0.12885793366752601	0.09063790933414144	0.8071886410762402	0.4964381755697137	0.346519879882476	-0.22215619648668145	0.6102758790639725	-0.31714143117300736	0.5211830774257217	1.194361690877478	0.23990721331476256	0.8993799381570757	0.12774121660793752	0.4294327776954231	-0.4684667648603156	1.0596651669493728	0.7876592718865775	0.8276221307908733	-0.20929539919213772	-0.653784423688564	0.3655522280222852	1.1563609048970473	-1.1987389512365487	-0.05113309846494996	0.45367987183997227	-0.12193062068742339	0.43934577559525273	1.3461963520932598	0.28885511901148125	-0.1874758877005175	-0.20907384483005126	0.3965596431478635	0.013834220506038285	-0.052706309259791764	-0.7193759372488856	0.3849065136455499
0.05998233066316073	-0.5021880536732606	-0.5163841558294632	0.34778335859035325	0.2864744165597787	0.6564298224937695	0.4950407311877655	-0.24773391811362008	0.24879706079897512	0.25127013041168245	0.2927217875445924	0.4071154412043779	0.966771332411003	-0.06799346424415864	0.3218508865886745	0.31127781509777	0.8523543244583587	0.6230753141686849	0.7695835809235397	-0.11201022289849362	0.6838640740472139	0.44396546178316193	0.13369283307343283	1.3039180565425117	0.2054148082959012	1.100842254298855	0.7389239660905818	0.6457500123613269	0.14760608344046405	0.7545385302016463	1.118898792285174	0.4996691512248186	0.1842747334037523	0.5175645610673558	0.3678115372149821	1.0532042034292848	-0.37205147700112157	0.33739002838251003	0.147171579263129	0.03606830278515797	0.9741341014190255	0.863156323226298	0.16606752770420136	0.13217353882068522	0.13174769274450404	0.6304339028098324	-0.04815974381880027	0.7025471519424925	-0.4672216562948402	0.0005398925218152853
-0.47152775526020485	-0.024440322941021532	-0.6175156716706075	0.28533158713105844	-0.7922784726535592	0.22376802764466722	0.7271006500028594	0.008387028490913995	0.9787622806844442	-0.2583893404788582	1.4871690216552842	-0.1554389195693776	-0.06758844930718645	0.055078611943891	0.5011450869080961	0.14880352520065684	0.8923249866129169	0.6055513121894553	0.3013593934830955	-0.08472579764215357	-0.0013677278607976762	0.3819904611070487	-0.9179233667340961	0.5306296266686464	-0.5068342298382317	-0.12475365406909586	0.393931256600154	-0.4810435557112957	0.17871274487371147	-0.398741749265757	0.5594166872932125	-0.2546759339838567	0.34153179100702563	0.44451708805747064	0.24743736184777942	-0.04354208716978838	0.058503823681809855	0.06673808766540139	-0.6299761370654562	-0.07503630327872744	1.5213370934411237	-0.07292285275859525	-0.2945655301528777	0.9289896637418736	-0.2287793314904187	1.2291608786269217	-0.23424335384610656	1.2264351468473413	-0.10318012224373709	-0.3979138770327693
-1.3296156699120807	0.19415969047360285	-0.5737873596402596	-0.586835922821157	-2.1193182765131118	-1.3310536735571663	-0.44697550532095365	-0.3587382505835915	0.8133286056768892	-1.3232361308787342	1.6618826379168985	-1.4823613035717575	-1.7111574820036044	0.7178812172803064	-0.08645113660970595	-0.554702018489651	0.43239233613380074	0.2686639095651552	-0.7594604305215955	-0.534727991367712	-1.3272674027147369	-0.7440780901348295	-2.155706832629176	-0.8310836725339935	-1.6895258176353	-1.8935010750747492	-0.8466701542403002	-2.152107001465827	-0.4855744397494392	-2.0216877152275514	-1.079663770722662	-1.2699249808175448	-0.29746928497316655	-1.098271932943465	-0.19556855292398803	-1.8223475422649187	-0.6006305215701346	-1.0413937159827489	-1.548911827383334	-0.634744397674798	1.2931401807156697	-1.2130817917350052	-0.9821785350741253	0.8862212640142625	-1.3187264899044515	1.5409826538366624	-0.6431653715023685	0.4775101535919198	-0.29824244768660974	-0.9270925868762684
-1.923901037128744	-0.4800859577725274	-0.8163874792989803	-1.962253646881482	-2.6010656058916455	-2.7316492685359286	-2.192572066478443	-1.09426324554788	-0.5790627136437521	-2.361599123287427	0.21004672564752375	-2.510495737736723	-2.7904217142200087	1.4777746672002563	-1.503707817316768	-1.513730402660854	-0.7440754249899205	-0.45585260115690335	-1.6597201945817817	-1.3569434946542531	-2.550823007003281	-2.1733243296503773	-2.8922148157003496	-2.1208800184486356	-2.5756042336181	-2.9270325695566703	-2.1734607717415955	-3.0868710834061615	-1.3444233900206608	-3.0784661236502955	-2.776391080673421	-2.093098740262334	-1.5589427855057125	-2.79297221375013	-1.1064896665170667	-3.2729885221591264	-1.864122049867393	-2.467600192787344	-2.2119109529623526	-1.4069647523760858	-0.031622321276212714	-2.062163391320797	-1.6216242797643567	-0.5874282332373568	-2.4826247912228174	0.9757899328085581	-1.345972989011931	-1.3419988411828572	-1.1166840595362488	-1.6207756503183566
-1.7745864165629015	-1.695398787340866	-1.2041727287386879	-2.7862942309351864	-1.780293573525984	-2.72807968441745	-2.928212188204822	-1.5281068179354105	-2.256950764097092	-2.5405407434170577	-1.8635204870201378	-2.229189848811106	-2.4624999266442136	1.6652666139945447	-2.7333252678631803	-2.02630037603009	-2.0161996377623574	-1.3611613301979384	-1.6976371983889038	-1.857828299940923	-2.789451342744257	-2.6816026775461186	-2.610237229203761	-2.5630893384816598	-2.263781450730789	-2.539282837881601	-2.5745918578735	-2.619360097385656	-1.5832119078622382	-2.7205441762984237	-3.0967226526002882	-2.1573284329067755	-2.537192022258011	-3.002246491445487	-2.058018513487755	-3.3516942900264772	-2.476037411585741	-3.175738070550525	-2.2553605033175255	-1.7013342530404392	-1.6963428735913013	-2.1453458270569894	-1.8147319545033904	-2.466867804416444	-2.7351871774691836	-0.3923346396778686	-1.9862506936359707	-2.674190598186441	-1.7355767458694524	-2.1677863685883936
-0.8377659996655445	-2.2640168510624963	-1.088236505855814	-2.1725602243722952	-0.17870758692650654	-1.214043761168954	-1.7926191440564692	-1.075409504419536	-2.8203505082501326	-1.450719533412018	-2.8244656397121526	-0.6950519496306602	-0.8790925944901653	0.8172867918779474	-2.5081390884680554	-1.476409160130998	-2.307436625175174	-2.0088837540303675	-0.6935301682207038	-1.3547547935154243	-1.7289897568308028	-1.6135601346583488	-1.293916701062678	-1.7120871075305626	-0.512124218571635	-1.0469849899148003	-1.5676360929060975	-1.1108919988512764	-0.7254722926863748	-1.078912754426343	-1.5746525388078294	-1.2369927337510898	-2.3532991123898857	-1.2996443292160385	-2.1366578294198297	-1.8263698918573221	-1.6114736256920983	-2.377043739069296	-1.4827060529325862	-0.9260124916730148	-2.376280819786396	-1.3626173243068145	-1.2545444556716345	-3.0070255948461324	-1.500666672124175	-1.794513756251484	-1.8485199792285325	-2.128064320868122	-1.23098991447649	-2.0428260957486724
0.44896062676623893	-1.3400548379895163	-0.15086466240852223	-0.2918349614041042	1.2169167559067324	0.7332297196576681	0.52712583677077	0.19893441690411806	-1.7212940813235085	0.49510345120697524	-1.8518567436361626	0.9993101780724437	0.9297880531156665	-0.8385591764058689	-0.6269163486343524	0.08123146886405536	-1.1308949005959896	-2.0184565923158604	0.8775156749567544	0.09291739289346711	0.033668515025677	0.5119741218975318	0.46918476050100777	0.14900187118673236	1.8120225051284273	0.5831012285242543	0.4041537310720549	0.5137716519042448	0.8968247169135998	0.7762477071121525	0.762559303844985	0.2065557372583678	-0.9457357822174844	1.1837672761020548	-0.8167684445733229	0.42129428538124697	0.3469527598035899	-0.2832989656114064	-0.05619067911569145	0.7478069483053362	-1.4462111960294366	-0.12645078844479543	-0.004219608712212364	-1.5330321237105082	0.7991713837673975	-2.3522396225636317	-0.5367554807814996	-0.015530404769867317	0.3595018766341295	-0.9893898957711489
1.4484378650572276	0.596152170589964	1.0544662811213201	1.698048674186778	1.7505221591180595	1.8047149175399648	2.397853334647878	1.5228761175581467	0.2586367064494395	2.265053534547011	0.2320335630092844	1.7038439573848398	1.8041413344025077	-2.3576533552566303	1.6379420430673506	1.8334629306596821	0.8104969890007122	-1.3540648405251192	2.159211402518637	1.5797519621712433	1.3639700727606585	2.355689881952491	1.7421763069571323	2.0242122595090124	3.2019594957784503	1.4321295512598664	2.198878606877066	1.4648206136300206	2.304463494745175	1.6839402856644727	2.2851194529191576	1.2489753551743275	0.8396053486070579	2.7868393339457946	1.262696057501017	1.987345315714096	2.162687016998093	1.879550310774673	1.4505385111199878	2.3467919022478667	0.32009966920063393	0.8984203595379037	1.4028432952148098	0.8141984555599026	2.8436636318655872	-1.7501434080553393	1.3937572462992913	1.8783635968595669	1.9088996415338886	0.6163201364136698
1.7441465176970155	2.0595631963140324	1.6042783970103374	2.6220827097460915	1.4490153657559612	1.4597205158012532	2.6442910807616897	2.0136055306703056	1.7646192923396096	2.8642528177420745	1.798916845032414	1.1223962628548203	1.2571549983277468	-2.7315437879760447	2.580784229249129	2.7614890675075863	2.1666697784266944	-0.350391365831877	2.430457016897672	2.0474036232882873	1.447220035775415	2.7697001100511387	1.8013457514790594	2.787461448100727	2.6595985829335507	1.1634295362904774	2.7197725759121076	1.4373561847671326	2.587659830768567	1.2825473720536749	2.1478363125404285	1.2385525779174358	1.9106534927142027	2.6333143083303097	2.6301663010476495	2.0055348068213443	2.7850139869620727	2.7318831580312937	2.3233032525833885	2.8281928647761787	1.4310478022067876	1.2658923648545937	2.2062085897121215	2.171701256968459	3.2818591764027403	-0.4454401928225531	2.6571967475787988	2.0889664102426018	2.227724892369177	1.9324375616351928
1.3978554992108896	1.9373553937037287	1.1785599231132462	2.2012199417167877	0.7809678202023642	0.18905852388315852	1.4375945066270037	1.4190844288319957	2.005159213193028	1.9969264054677105	1.8640890949422748	-0.11342298768731003	-0.21087373215093583	-1.7474085186673234	1.5861992764951405	2.3683668284015256	2.1105975797490966	0.5227047487860794	1.563995660795026	1.1731320711105007	0.4413694821063254	1.6452594664858335	0.6874349069212706	1.9968441154455192	0.5582499721457439	0.15637371817026416	1.7019278596861735	0.623468247311342	1.6012737940761335	0.19467527280042288	0.8255288154332685	0.3808449149313543	1.7469204075701665	1.1272925567824092	2.281270305601886	0.7822682423306564	2.08704221938259	1.8115412485736382	2.170879839437474	1.9229449689490123	1.067509776581614	1.0116557618700424	1.9098314864006734	1.6923581885601622	1.7994829670299415	0.6931035542241089	2.3019038820864752	0.8466291337084068	1.1821892973911858	2.2568353107385204
0.8574699816220542	0.5350029305827935	0.3402230009394447	1.0925967641253282	0.22938529574383018	-0.9773961979040425	-0.03079954358671585	0.31782372526957103	1.1941821933335401	0.2884252096198443	0.7387965777360626	-1.0637469334618026	-1.4777480472799058	-0.2289519747795537	-0.35670836585211146	0.977688075734022	0.9712857858684628	0.9406768503723155	0.12597469162191188	-0.3424212881717582	-0.6558042470557165	-0.05310990654143973	-0.7117756986386127	0.2796036479254475	-1.5902004492355823	-0.7540971199775343	-0.05164370697635522	-0.37453917977217555	0.05820499006861527	-0.5726630997727843	-0.5488264110633394	-0.44447570474737735	0.7227554577820099	-0.5416625344109043	0.6445465920936587	-0.5425805993589048	0.7772343632043395	-0.04860500950231657	1.201500623860125	0.3059595961815461	-0.2498326164846861	0.4890824543534221	0.6813433560275205	0.14922552058339006	-0.5084388574981029	0.9945579488503744	0.6421394233774771	-0.4093880852285245	-0.2532942958494793	1.5490051589101623
0.5920482484901144	-0.7623329656148171	-0.16800886281613425	0.16925196833226908	0.06319604406880099	-1.2094455798090655	-0.6385671902836236	-0.3983109352516909	0.10060684379698348	-1.120857103948329	-0.5235253048789844	-1.136804606654485	-1.5972919809724173	0.6586279428436008	-1.6163770707734544	-0.5695804135694457	-0.22569191928626842	0.8624553652411541	-0.9967697984255539	-1.3428880358959154	-0.8498044808527729	-1.0617750293768018	-1.2506821398158587	-1.1219840816841506	-2.3179701224636955	-0.8083500260470965	-1.2514073373991146	-0.769922439043948	-1.045955404182701	-0.4463741337292755	-1.1911337518932414	-0.4992584455256864	-0.2549531467850868	-1.2877806065135147	-0.8396356250634984	-0.9790366529437008	-0.24580592626758135	-1.3778311788155835	0.06445202324444753	-1.00878015023949	-1.3221312603106619	-0.0031757660646609532	-0.6910830578739442	-1.0242687680532017	-1.9113522338270703	0.4124701055126669	-0.932728271194683	-0.6588235166768411	-0.9878239993460599	0.41926061478189036
0.7411486704148056	-0.8357889588627632	-0.19808146389915499	-0.17636347902968608	0.3122998688805854	-0.3716215141517677	-0.1759154844567498	-0.2631549101018276	-0.6390043632471412	-1.3768379234683454	-1.1093707378993938	-0.35547283461672635	-0.47897602861820116	0.42122681273305174	-1.3591575083812542	-1.4943428850309763	-0.7323939227066637	0.49645027124011576	-1.2169952690645787	-1.1454646484291038	0.021525654999942457	-0.7806161427924332	-0.4216257024602052	-1.3313465637849964	-1.324226607676088	0.13980976005287274	-1.1265411076690761	-0.09789337060809755	-1.1775170051135297	0.3405622512481454	-1.0581193406469762	0.16722022242416829	-0.46184153490387486	-0.7749434975144192	-1.108410680351794	-0.4198433186392551	-0.4968915536632954	-1.2261287275429518	-0.6106788512354158	-1.4322291322802538	-1.4439119762731012	-0.39869318031191714	-1.3335566210979517	-1.0753001186428996	-1.4276484137704506	-0.4950342666830392	-1.183409976163971	-0.17648357515019764	-0.7571005222052869	-0.38068135934162506
1.0490688693812271	0.18305754608922498	-0.13897614147865006	-0.12536505267145048	0.7821995101365519	0.9461248950247305	0.6776767772046286	0.45489211534263396	-0.8194882842996105	-0.5242884246880385	-0.9214070947513315	0.7559669313901797	1.0652697579030905	-0.4111864741836664	-0.10064464017355368	-1.5010585232270073	-0.5795489980285058	0.15332316292458414	-0.6448857764213793	-0.04606604524761217	1.2079132998370308	0.33000084415236497	1.189750073514763	-0.49946095242439914	0.41079623218864525	1.4639877587172119	-0.01419232005297937	1.282610678875633	-0.5684209218958602	1.0549256368726099	-0.5288540338483432	0.8673453472796148	0.1279887400545506	0.47067438572089654	-0.37842092371865976	0.46925840443896405	-0.09947898225055332	0.1313898009252544	-0.6076872347077191	-1.075900912144857	-0.8617688869988073	-0.7207632609684261	-0.9387914127805672	-0.33709152663497083	0.37336900183444377	-1.0081332979575275	-0.11544927679268986	0.14352725541406208	-0.12422164919578338	-0.5102462965302792
1.1196467262579026	1.2043900932475988	-0.2507820887072804	-0.03768436823999285	1.1104940197341435	1.8469704338015847	1.0638073941664954	1.0740239825906535	-0.5628881851281929	0.5890530012416523	-0.3639873266486321	1.5055417082163336	1.9703586969532538	-0.9064015442055908	0.9920969069738307	-0.8443930835175805	-0.26215937362700603	0.05297322935684275	0.07544452394209708	0.9993692905394911	1.7619951614755889	1.220520358174262	2.3568672710836687	0.4493240424342978	1.5464729273794784	2.2065794653095954	1.0109969593187476	2.308649403770706	0.10937823392738343	1.1238480252080705	0.03248246528538198	1.004444399171967	0.8986290180451457	1.4757272796973337	0.31330460463876103	0.9616463698686296	0.428308932834516	1.5089670461450055	-0.18149897339401588	-0.455217482141382	-0.24469685878610117	-0.8871894088967108	0.009837170446052186	0.4030333653598446	1.917543437787799	-0.7989035003645167	1.1243036987885633	-0.045303868556397744	0.254539747661213	-0.1897940268131605
0.7658042745043295	1.3253420904680435	-0.33950575470634464	-0.07905968897504159	0.9782270932415552	1.7601309005877006	0.6687392802314694	1.0923066135727293	-0.13763452061794687	1.0657590403213082	0.10601161263184844	1.4560555756257578	1.7453145849612355	-0.6464785346967188	1.1937542472745297	-0.09101349799115585	-0.13003454546962434	0.18189506988582405	0.3508718521778192	1.2075500347562527	1.3574414097715173	1.1753074752302042	2.2354331447458717	0.7205772914565641	1.4638989861512501	1.8437220107592702	1.1309638740572343	2.0925766800924044	0.3435535477439208	0.5787641752883985	0.409042981892676	0.59741581793341	1.154036065381378	1.526518183346026	0.2953344605574382	0.8449591803913304	0.5933863265059779	1.84129151555647	0.20530541036703973	-0.024135802053851563	0.04391274527044394	-0.75487821004909	0.671381573992715	0.6709591831607916	2.040621756372195	-0.1597715748538678	1.4070419466128843	-0.3084610902902654	0.21048378400854878	0.11066279982560279
[truncated: 72 more columns]
