# Supplementary material for: Diagnosis of autism spectrum disorder based on functional brain networks and machine learning
Source: Sci Rep. 2023 May 18;13:8072. doi: 10.1038/s41598-023-34650-6 (PMC10195805; doi:10.1038/s41598-023-34650-6)
Supplement: Supplementary file 1 — Supplementary Information. [file 41598_2023_34650_MOESM1_ESM.zip › matrices-bold-time-series/ASD/ASD139.csv]

0.32409343118292294	0.14487630679742355	-1.071371393421244	-0.3046694205033446	-0.7496799645438795	-0.24762569557672154	1.638320507375877	-0.3069882618576111	-0.8281026569812998	0.47836928207682056	-0.42999542567844584	-0.291694441219463	-0.33653141595840635	0.035336997235019374	-0.43061884764410585	-0.6215460642356494	-0.42033415665059454	0.48710924715953857	-0.23277747346868827	0.604996461181163	-1.5069884766668973	1.5221334846047045	-0.5643634385186074	-0.27822185897196816	-0.6394683082977319	-0.1772996521247428	-0.1684745328644721	-0.37712791124133616	-0.8500951145960269	-0.37882108724858626	-0.17470327230837443	0.35365185925136017	-1.3212827434925993	0.8063982817023675	-0.9680446888811779	-0.26220495202266814	0.01391078241968982	1.2700447752173663	-0.9690046685172768	-0.9715001198034888	0.5634369025931101	-1.0836514039388498	-0.5116244657101087	-0.6457410551672723	0.3434769517630153	0.018584281848035806	-0.1711634068804097	-0.9604350324074318	0.016531407316995598	-0.602441022728739
1.3887351703271615	1.7379548403118585	0.6584657425783245	0.22553711000874466	-0.6232764670229738	0.2273657815323231	1.7566819582058504	0.15668311918988848	-0.039856713125909285	0.5279235207294402	0.17540827350773047	0.9498716764157864	0.8308378951330435	-0.6628920195756998	-0.029426806233243202	-0.03197899219357732	0.5257754888002651	0.4171456601369046	0.28305114210849036	0.8226504203423163	-0.4275442948337636	1.7186308613808603	0.19483037395095953	0.3780614716799676	0.047782278409801475	0.4486520459117541	-0.03757276856473232	0.8208957530518615	0.5607323898143345	1.1813828442718772	0.23121432534289077	1.795308479222695	-0.5752911999136241	0.8843110173595565	0.055650287558550476	0.07506797348800853	0.33156176656253045	1.3972613719383506	-0.24871766876370338	0.08726685885595462	0.6429176342661058	0.09285172016694725	0.241454226560456	0.2862591997885418	0.962071621057722	-0.6491453218865424	0.29562439671975804	0.3778632683862766	0.6724193630031688	-0.9832532383017781
2.159404249674614	2.6197131213025124	2.0705553162397035	0.621698392785329	-0.06350255616655436	0.9646467018967378	0.8623550494662928	0.7551358803168083	0.7383047337387963	0.25710551783162516	0.3988978329166367	1.5508695606961782	1.6754569966833115	-0.9702631158810889	1.0716359037909349	0.6779099967581669	1.2698868654528412	0.33631726362021946	0.7511363061476385	1.1926848119314266	1.2318009242161645	0.84984647391759	1.456736062377244	1.0432652761129362	1.1021794183438984	1.3635001969684057	0.27746185724744366	2.3276090632211623	1.674749393423553	1.9705034124884562	0.6496043201752699	2.5078788794561877	0.9393610623188918	0.5735747796627261	1.2159037415128415	0.5536452526354837	0.4997426641504594	0.7999034014889786	0.90359392224718	1.3125052571893723	0.7259079911378197	1.3321469492487406	1.1799875473354486	1.0227201742150163	1.4212019726588445	-0.6000191206658148	0.947057676535767	1.5479782493984173	0.8170295282307296	-0.9835425653343088
1.9695980603778578	2.058087219069221	2.3503007066484725	0.5220124767570429	0.6903909910883235	1.480219316426708	-0.3793188077213113	1.1801541881245918	1.3492748530237837	-0.026280754203946762	0.41274536790837796	1.2486450993485056	1.4969751129551447	-0.8222298187353954	2.006626724299013	1.1382011776511143	1.1643727560539936	0.5746471268383381	0.7528280860347504	1.3351041389393463	2.3880335415490626	-0.5864388163910942	2.5212526480579665	1.062917431616362	1.7225259243578206	1.7502406626183264	0.31355412674902977	3.1186949656239116	1.912445478432057	1.5028477165644327	0.8693728479593251	2.0059453633425837	2.086655829688196	-0.0005408615094944817	1.589274536463463	1.1889432161147993	0.31773029821718174	-0.09831178734014588	1.6927454063249143	1.9244854005352485	0.7814795145176354	1.7136764422856825	1.5605435746295733	1.3146120525488285	1.2949261499814353	0.3526102426360603	1.1871091878526345	1.9958609633656732	0.4380757087077143	-0.49931366950491085
0.8070317524784929	0.46694146414554993	1.7268546267810536	-0.02276470956063221	1.1453067127276604	1.1760475756328845	-1.237915589113855	1.181354466073554	1.681946484949558	-0.12020678900982264	0.6605781541100689	0.5480566494820421	0.5623555769023157	-0.4813978607280392	1.7843054316621045	1.0664636516932902	0.29415069438515706	0.7858905504799035	0.23175916796188667	0.6351073245864238	2.287233670781237	-1.7367922467174104	2.520418979424799	0.18423514968402138	1.397315145511052	1.0126567413848757	-0.21465920239323824	2.4180679700835137	1.4931509433911698	0.43292866442753536	0.7181557400782645	0.8068663252317969	1.8647815993127703	-0.7606771689996583	0.9518857517652625	1.65467851170457	-0.14471033725846086	-0.8903981613187973	1.4831797638323676	1.6045793299463949	0.512892722785867	1.244034786508458	0.9563062197601246	1.301801479156798	0.43498834666667024	1.264326700990324	0.49474786267480575	1.7765545514935577	-0.0761410523619173	0.07198365588307289
-0.6488473378060041	-1.1329735326546138	0.7716069464950955	-0.5791699080031808	0.9265576377344884	-0.02889239070505438	-1.5340355990526766	0.720827918445867	1.3939272714011077	-0.11520608459959679	1.0585039863347612	-0.05311137603007741	-0.3118065933256023	-0.023134762390205902	0.4155934845362406	0.37277814795361963	-0.6415464595560371	0.2594616488955001	-0.49823091369271205	-0.9059782429884945	0.9786270087900576	-2.0757469564171847	1.1043328084056279	-1.0601080155913567	0.382084790154685	-0.5086575344562331	-0.9282942542340383	0.403414828685603	0.764054975629658	-0.40578870123750244	0.17485124248365222	-0.24200197550100525	0.43576130015765047	-1.530381043680858	-0.09529564929355616	1.3716283252572026	-0.5733753234838604	-1.4478750136407514	0.2584664746908911	0.5681381223399694	-0.25376483569653174	0.5929191280896555	-0.3331003859253704	1.0253116682066434	-0.7409945867449665	1.0803103473129798	-0.9179333750459052	1.0959032794489152	-0.49890588042482376	0.20258970212356311
-1.5856900306723265	-2.0590362596444	-0.44600130959662526	-0.7148898108664717	0.17783710590678584	-1.4024367962830475	-1.542908443846314	0.029408143422092633	0.19944065187672774	-0.1980408655931249	0.9429625042314741	-0.5633883462877817	-0.7310078010187677	0.7116785050436856	-0.9917677965747421	-0.734486858885185	-1.0237283636557095	-1.0697504562151987	-1.0781253030291313	-2.3248358200454695	-0.8239744473262258	-1.7096957223105573	-1.0780148025460552	-1.7305162729371781	-0.5705107463513868	-1.7051384248232335	-1.0555781832101372	-1.7896622596056138	-0.3966902148594991	-0.920758927236843	-0.5386023406203844	-0.8283322394463138	-0.9834767014508081	-1.892636984065791	-0.7989830414012403	0.0979592580561265	-0.6627306696441247	-1.7336702790407683	-1.3128781424202158	-0.7449881771098334	-1.1786684080665424	0.09624410253814647	-1.4686378351946252	0.22258150225971254	-1.5075066458251158	-0.07162645833046173	-2.090155974944102	-0.08387045511650362	-0.9801351455250248	-0.19154346125539648
-1.6496678237307103	-2.2747024063873376	-2.122148507256914	-0.36671497536834174	-0.43294930057615266	-1.9090337578801433	-1.4705497992758776	-0.5168079994810781	-1.5147288474574756	-0.36968585870419945	-0.04196672017662346	-1.1627331036104525	-1.020289836498733	1.6135525261462116	-1.3556184285548265	-1.732733650842047	-0.8262796907817719	-2.188748078248243	-1.3399075918485797	-2.5018183987310874	-2.1971668607753054	-1.1126767533329134	-2.6308312412002546	-1.338835128623508	-0.9035236275553032	-1.6657429513669602	-0.24692666848268885	-2.8352672017508764	-2.1596594492502454	-1.4914054590635064	-1.013486043713368	-1.2405021051604963	-1.294860103533529	-1.474542467069582	-0.927142983540329	-1.566701978517558	-0.39155300078824895	-1.6039166465542434	-2.236854767110635	-1.8954705567167764	-1.5748102283204592	-0.5794189094086934	-1.7108993524604477	-1.197589485612226	-1.485101006596529	-0.8875845990819966	-2.1145141414280406	-1.7195496594677278	-1.661422135092862	-0.6333196150870398
-1.0593189357654629	-1.9909771612218208	-3.7966914307615958	0.14856576880159755	-0.25449968696797237	-1.163662567752531	-1.212226224323761	-0.6633797464465505	-2.6570918613087096	-0.4369933244951787	-1.2415502352797954	-1.6631038718442874	-1.537655981872586	2.081547472375529	-0.699831856345658	-2.0439292520327057	-0.47460783415889835	-1.899055756136666	-1.2652616267181362	-1.3422720003739441	-2.47188002993352	-0.6536263428637118	-2.422239348612268	-0.32546247261521466	-0.6479321592360728	-0.5045601301861866	0.9679789336779788	-2.1878904307073976	-3.888829211562535	-2.030852402776466	-0.9209871000672513	-1.7134149494246242	-0.4986886788893664	-0.45653368700080665	-0.762995149030003	-2.461521241048642	-0.06461026038841738	-0.9914695650536567	-1.8464714848272308	-2.4688042675337765	-1.0699333719718893	-1.661642855358239	-0.9861352339706165	-2.6226112537030315	-0.9959300939597417	-0.2899517245752461	-1.0049765929352714	-3.1318866173091666	-2.262563522032746	-0.5837539135522282
-0.285077330557665	-1.332207589520284	-4.236477957868288	0.45995403190684536	0.6877173785639158	0.13377852664023718	-0.6289439571889529	-0.4729538812071349	-2.321516861815548	-0.2539808135045131	-1.5071167744958334	-1.616619159893003	-1.979146433138885	1.607528459907212	0.02152957477807718	-1.484233373880765	-0.31783541206271093	-0.17262782539479038	-0.891178369323065	0.05968734622898661	-1.5847795334797794	-0.37765738380446623	-0.60480208614541	0.3759430543025563	-0.19185142320989412	0.76098366952995	1.6235053617398012	-0.4849733723472922	-4.246516487411169	-1.8138752266982874	-0.30521467651812734	-2.001782945983583	0.5285116228976089	0.3951960996410879	-0.5876873475319717	-1.8445241636793255	-0.04376163732942247	-0.2128581379619697	-0.36569266378895604	-2.1713234592579593	-0.05966806180362464	-2.524090088259891	0.08845630511837693	-3.013284249240007	-0.6744541679278969	1.3382573407024783	0.2972084598167425	-3.2362789985609646	-2.2497948605332594	0.0009241724522610667
0.28466423516213407	-0.4822110868261255	-2.624538142876478	0.46851761750451004	1.6065922391689695	0.8276383704102738	0.10689364549042872	-0.23471420312765662	-0.7323397215796906	0.11080824641493468	-0.4772212355056634	-0.944094373153778	-1.6425607109087834	0.5010738059762606	0.08376344379035047	-0.46255132360962564	-0.3142057046784495	1.620293224341241	-0.35930680767715234	0.5551155715294588	-0.15751853278092415	-0.14403092206607873	1.3644591800882377	0.2671118856534864	0.20911126368973118	1.1439840518255788	1.2108735530871537	0.9745486617773917	-2.5089985479483174	-0.4404336502563054	0.4175533083207075	-1.723696788637938	1.0739950384809662	0.42623539776057967	-0.3480815596075319	-0.1323677859229895	-0.38589358127762935	0.15567191847494186	1.1533422948306755	-1.0932153496958164	0.6154002570341389	-2.163235667044475	0.7474114411671762	-1.8900172057265352	-0.733212837741907	2.496686885206829	0.8352830688670759	-1.6237492658331476	-1.4150576455207424	0.6798082097594818
0.43312566819086634	0.1522751603133067	0.278888931553947	0.3780369449030102	1.6480411603811833	0.42449918413059046	0.5858099496919004	-0.14876857044295141	0.8805421314302903	0.4649565538983777	0.8858109027875882	-0.1746944394361285	-0.3490612475843691	-0.29943966679638456	-0.2540501772304039	0.3837243017383981	-0.18072605495360727	2.021619634051663	0.05822255390123001	0.08977652876492885	0.899753945493453	0.1389628405480216	1.9269915636809645	-0.2525822340127546	0.6111369558975652	0.5209175043872689	0.10105333952900207	1.2776713232921262	0.3745838137289606	1.3321438682310227	0.826098421400829	-0.9483138360748532	1.2014636545158992	-0.18408391045802092	0.1446695916878258	1.4186816730838099	-0.7427207897636486	-0.15621346033850414	1.6754218319728884	0.20093641987926028	0.5014817112379049	-0.459274525993804	0.7294716809010333	0.0643313607747981	-0.7271428925781201	2.1074130807789304	0.5278040264779773	0.7232889359531895	-0.14242220581985227	1.0536289350419954
0.08314008181154355	0.2668268788181971	2.5547059969782424	0.4525915860564932	0.7266876821214157	-0.46465570422672386	0.5695762483946002	-0.12270422983243053	1.4438800933289067	0.685851454542571	1.2441895352545276	0.110421858580292	1.1540493650029666	-0.2648747385385029	-0.21477271011487162	0.7953283525792888	0.2581887833278459	0.9544821522072475	0.17483362837333624	-0.45269364282117625	1.1019114652046507	0.4379778266812253	0.8157101360931245	-0.3602966705628594	1.1156949637170646	-0.38869000430794237	-0.8673992224957114	0.5835408301947371	2.4220710859998382	2.1438506155964	0.8701140785488642	-0.19661766268127936	1.347949326262099	-0.5828955538613232	0.8336953818933558	1.8315084403184672	-0.6694874115859131	-0.7670063913228952	1.1407692135420275	1.0441170845693626	-0.002988835348350673	1.4036947568795697	0.4546930808620948	1.5626574384892526	-0.11373226563142194	0.5559419628115946	0.11930926024265706	2.135747357696747	0.9623318862911953	1.1570348458350777
-0.652154660660288	0.11743944336100663	2.8562192489577476	0.767918436444836	-0.37940516886359776	-0.8336987418862617	0.2306673144316983	0.07111881692311892	0.9917031851009954	0.7744921265040052	0.31791485956768195	-0.05615075479033125	1.8581220166596473	0.11219984558015766	0.48196420699728126	1.044767560465515	0.9007232646108598	-0.2794664439722517	0.14588695817911537	-0.4392327650086901	0.7726524602269957	0.6695488098998766	-0.7542546981502809	0.30682578733357246	1.5476817031085461	-0.7803280721862852	-1.1250119343946068	-0.1671185017472372	2.4574992668975173	1.483152657413878	0.8235432247765978	0.1550818792616421	1.5935330846648503	-0.2120622000913157	1.3714161467522963	1.2098722681897438	-0.07870474973319434	-1.0116961231508592	0.5178827141615062	1.2118693943406162	-0.08126258470361628	2.055871814548998	0.540520340332542	1.8823279834617699	1.0225735015433801	-0.8196908246947585	0.3053569844397976	1.8205361671339322	1.598920499822381	1.2725978294592604
-1.3938587465252874	0.32820834875223626	1.5807070868380828	1.166882052377218	-0.8141195915136976	-0.35274736252803557	-0.04764329874952528	0.44519500280133584	0.39565960856642735	0.7533773760470625	-0.8163410450831653	-0.1227036964837323	1.4675275214584025	-0.011961416347518714	1.2938788823635698	1.4228954250558459	1.4712892735455292	-0.4523536858006448	0.33221520619662986	-0.18735241549151985	0.6127910573103462	0.7641211563415283	-1.3426888496317266	1.2941563367888063	1.5069830508426032	-0.47319300570102263	-0.7062047023708474	-0.23732352575728755	1.1472771014306737	0.2925551478019477	0.857290662002677	0.26961615628692026	1.5818343420381837	0.5227449153993508	1.453023465543519	0.4542064635593332	0.6231488366901513	-0.644862923022225	0.7447620280885765	1.0316180602532026	0.5974935914707427	1.3577160967233015	1.1059925403736364	1.3760888172592358	1.9225695838184247	-1.101658722189024	1.021247002159606	0.5860344520672417	1.8353055877418332	1.4565386048004836
-1.632730575980355	1.068490359773385	0.24408297376728344	1.396687589325094	-0.483083224160027	0.38542965141385954	-0.051956412441895375	0.6856101154110816	0.29336808048084145	0.5902795227628546	-0.9052464028066366	0.24757366441021705	0.5833560320794682	-0.6733002397519685	1.5133079175405408	1.6988739879529133	1.7301008874362394	0.33919252017093904	0.798273418060923	-0.3454823481292214	0.8561446375254926	0.6611456143621671	-0.6892517242576738	1.8247250097252987	0.7755905804737979	0.07132188018422854	-0.011602967337663563	0.21026607381631507	0.09995885554473181	-0.08690846703668474	0.768334967769004	0.5276404581610771	1.0987028792598783	0.7273672696351676	1.1080034253405204	0.2876499341463431	0.8971525431236287	-0.04702794827377715	1.6355808701820007	0.9157197428158234	1.4662061211797757	0.4265685893908361	1.5789683176671085	0.8519156332456835	1.857993607608112	-0.526338678304052	1.6200222089916168	-0.10741743585934178	1.7576735317474728	1.4078634215768284
-1.1054210980258359	1.6337391293296437	-0.1013851824497072	1.2742697475022966	-0.04952196914175122	0.6682348049932656	0.12190465731178862	0.4639941285998594	0.5026751962695396	0.2526814974997398	0.15135095470583704	0.7629125002636283	-0.019722688832849403	-0.9778816734104895	1.0245868990678186	1.3150884040100324	1.613655730423432	0.9726045691463917	1.0855648802913522	-0.8556903619216913	1.003516568568069	0.3264932767364946	0.21790385440012908	1.5604360195747482	-0.35660802887333465	0.32768332837132835	0.594294485480889	0.418971756943721	0.1312892302202266	0.574303639977497	0.2575020344667428	0.9498396336164083	0.43404616334764956	0.12851594092844712	0.6297511867994444	0.6504538711116366	0.5927449330538977	0.2934418565116082	2.035414873463438	0.8875070367090918	1.602865455749891	0.26640574137830797	1.264888246717773	0.6649137273811448	0.8331225639427494	0.025425390013329385	1.6246801890693774	0.3067061043980651	1.2995747075877069	0.8524884321303916
-0.08561162034152071	1.1629081335810534	0.38248429157024194	0.7831622806206165	-0.13449649191942942	0.5223047011849783	0.25682877487449024	-0.1564213092563425	0.4971136058611554	-0.20132608826899367	1.2715294062764928	0.9339188422692529	-0.1160957824522014	-0.26852229453861876	0.29717268653698686	0.17542152702950845	1.2473273748726237	0.6688814196864498	0.7089280962586605	-0.9291211499791869	0.5161411601975759	-0.15883519664885842	0.39952518385457547	0.8335209232899913	-1.2309402694865057	0.2317505084015143	0.9484705432953486	-0.009723075458787776	0.6694603706166381	1.2235853703681594	-0.5480564020708429	1.1593907640775443	0.011318681174537115	-0.5139665440499842	0.2781695252419974	0.9860157755904277	0.08815198121097714	0.34578814948194475	1.1530757098461153	0.6760272832797481	0.679540222114432	0.6858798614517266	0.1316746566482885	0.5748736088467585	-0.4294672939711411	0.006653763582848943	1.1595152609343493	1.099217796548441	0.5111729655130249	-0.04791235875174449
0.7667544031125316	-0.22252260741175667	0.9691337291109297	0.09409468319654783	-0.653676266021854	0.6026391887530032	0.25336095474072406	-0.7141672231794267	0.1856956253822986	-0.6269068566891814	1.4012938603184297	0.7490577565146367	0.001510907566977327	0.8822635529724149	-0.21708638975133787	-0.9707334152239887	0.836697563206283	-0.2020946765406153	-0.1250273658985949	-0.09809328165713942	-0.3600738712481638	-0.5526156195026173	-0.033533354830173126	0.20587587657545006	-1.3437133214127204	0.14347283283001333	1.0190002408249723	-0.6098456859730694	0.7766428792701123	0.8713978450302745	-1.028812739847279	0.9327295874343485	-0.17581908182277534	-0.24320259295211163	0.1030691788244503	0.9229245276329225	-0.10903534886308493	0.44877694869553597	-0.43912239295957384	0.20864143481381442	-0.6690445657647133	0.7551128056477975	-1.0395809822683413	0.343780187316937	-1.1290522943549939	-0.4205017004240565	0.6617163764357835	1.3176158434331104	-0.18677497521152897	-0.7845459339535689
0.9445657538537001	-1.304904920617596	1.3008378623159502	-0.502988054352183	-1.0131560356338427	1.277098465906675	0.1699196698927812	-0.8092333352087587	-0.031028354295055526	-0.8807986721388276	0.5616367247439239	0.6794024886495936	0.06595753613687694	1.1982652586666431	-0.46215624616633144	-1.1803765566841147	0.4891202723593966	-0.7072169565374923	-0.5525191282139162	1.0577903748237334	-0.7375579717674621	-0.5788904740096641	-0.19914388051735657	-0.0742642666205138	-0.7720752559615847	0.3636847187756618	0.8267602768643086	-0.6032468872320207	0.3379806388086365	-0.2028608215036611	-0.6798782547479855	0.5708377334691717	-0.49897069606221567	0.9555087517522074	0.009573757611000162	0.5501165658237638	0.11662018710280608	0.7560760729319502	-1.3692984879842154	-0.19408992815675832	-1.4386077211917518	0.09158541245333045	-1.374356636787482	0.13320180874060264	-0.9712698843515564	-0.797414857339103	0.35172862809643857	0.9221185794669522	-0.27883201727243034	-0.9931023334453151
0.5333875797050166	-1.0126001485189162	1.4518283687669733	-0.7763490021360779	-0.8527136063550765	2.0519013341446946	0.10373640265488461	-0.5425404296194517	0.09002331818687898	-0.8893672146579512	-0.34396138991530334	1.002609394928376	0.12773590720778846	0.18424913664816914	-0.5746799338472206	-0.3579520152130591	0.10657765176016376	-0.47677252023927674	0.0029899329680258425	1.5313806785548079	-0.13316018774789296	-0.1596346369181485	0.3353020110910176	-0.15540721938611277	-0.08660313567570718	0.7695456477052901	0.45219697399125147	0.11226183858764295	-0.01278514677845946	-0.8274899415232616	0.2506934354804326	0.5495225834982438	-1.0656536855300727	2.0596613438188114	-0.10757328166655526	0.12295301805230785	0.39810785856323666	1.0128451913088212	-0.9964395901262486	-0.20654016186572555	-1.193134798776273	-0.6902338991380125	-0.7817236816393767	0.17287204283323634	-0.22792786541610102	-0.9018427069034288	0.12310972841268175	0.6311059491571266	0.2636086874728197	-0.77370048672247
0.10416162864609195	0.35546017747525677	1.3711685135326488	-0.7486370431037989	-0.4154814132272692	2.0666109441910843	0.10001977411065227	-0.4223961882522759	0.23765538585792556	-0.658986228230291	-0.5705500003368827	1.353877233028784	0.32021892200672053	-1.2592551853005045	-0.5536736328121175	0.5733489347316169	-0.49514365332196575	-0.010176684674727219	1.0460734048698372	1.1089250271096773	0.8539760118492048	0.48650780560415496	0.9932756939514423	-0.2480047829862499	0.17712531015854382	0.957877059030034	0.03607198517997811	0.7323244782967288	0.09920000960641731	-0.38013759669852315	0.8933761169441339	0.881740692035119	-1.418047219755706	2.0965800261970857	-0.32287514965488195	-0.27611057753335877	0.3102426907202676	0.9699143373539265	-0.10169887861367144	0.05446215330399072	-0.39647206907019644	-0.8315275420175181	-0.04251104382629711	0.2688716297063706	0.5870970886698885	-0.822786721782784	-0.12622713598286178	0.826115133775933	0.8498459577812748	-0.4993356747406103
0.1367550187962292	1.4040042403427535	0.7652576962517379	-0.7002856177878443	-0.14510677363080954	1.08316829523056	0.1553849904510418	-0.7947283354620914	-0.02319664944700705	-0.2800856997830461	-0.1846560156601493	1.129328323585961	0.5450636553302778	-1.864994795218231	-0.31304744895744663	0.6807844828619424	-1.291321930579376	0.06837862034047228	1.4482472532125008	0.6113153433792581	1.1523355470183994	1.0036599630763723	0.960493916530208	-0.3505363344014658	-0.02183204032119103	0.7060853431827869	-0.28469557811210666	0.4275294768335139	0.3125748075343763	0.4887538261315448	0.6199376631254722	1.042787136105254	-1.0573149369195063	1.1659242619121233	-0.6807029531189233	-0.6924400663672567	-0.16336026515382934	0.8180777092856327	0.09881525337502418	0.15553284612193954	0.15109899830750134	-0.36102419825252274	0.02070665598444036	-0.034684096125223246	1.0313485111096838	-0.6786094364685956	-0.2662386273866667	1.020192272534109	0.8627863453339257	-0.3912415589655119
0.5428117671145966	1.146416457823305	-0.3384760922079103	-0.886500324968003	-0.08144265070689438	-0.20919543738806282	0.23367770152744446	-1.3966010027802989	-0.5700578347686446	0.06283011976372219	0.2680387882708963	0.2584179619160959	0.5371526191709635	-1.383026368329509	0.03149411653447666	0.07044285086112567	-1.895118999462054	-0.22837611691091234	0.7309100610740337	0.8028354904051148	0.44743041439561426	1.1572622342350483	0.25063732990137183	-0.32914011058751574	-0.2869538728674186	0.2156998247299816	-0.4399585767857955	-0.6413096510526568	0.16364853335406726	0.6852010292964342	-0.29175075331316386	0.598035292715272	-0.1615767750293116	0.24162342567495973	-1.1286589353358736	-1.0562973975758692	-0.6171710572397048	0.9553308633890285	-0.5808033903754626	-0.08704092840366051	0.1281656682238335	0.0901231027315655	-0.5891816854230705	-0.774991491316716	0.883164000399657	-0.4360601133025981	-0.1402826389885265	0.569907768169847	0.3192002173544715	-0.36796381902862046
0.7836161289482778	-0.004683989683579279	-1.2602846296172239	-1.2124108466220225	0.15893125024565252	-0.9293067570633264	0.25022420541068124	-1.5353827036687586	-0.745672694405781	0.15038891935615561	0.4819703739036119	-0.6291534347051445	0.18484355828133459	-0.6227867938560437	0.15717753014075075	-0.30070617417833834	-1.819540414317787	-0.38408048982756776	-0.33290328390261636	1.3488052090732336	-0.4716227433086516	0.9286528281316817	-0.3222339701306179	-0.16570899647183332	-0.2787298212994259	-0.13060267540056553	-0.43272278113357504	-1.3896023739313554	-0.16035084338697672	-0.02575859410061295	-0.9603009347529265	-0.24156078235188497	0.47070938529015793	0.033215478353429105	-1.4484563602745024	-1.1798973031113253	-0.6484381459362024	1.3332331294826631	-1.1502479713744882	-0.3533922542017641	-0.09835904679124129	0.20239035068974717	-1.0832310108175593	-1.3261089888153315	0.21516797859096376	-0.025020644706227706	0.10809392932405493	-0.3558251502497544	-0.21081564380698778	-0.2805591904070512
0.4748696683370374	-0.8572981340193634	-1.2608454325800191	-1.2673766610577446	0.8026702837984987	-0.9035938940316469	0.09877494587847689	-0.7491619063657787	-0.14287581165730776	-0.1104638427502066	0.5899899470164797	-0.866998062527409	-0.33895240200169907	-0.23144935337550834	-0.1062210720680229	0.1420220093885945	-0.9883919664927844	-0.12324831517528777	-0.606581565173703	1.1878139368365679	-0.6942533861056394	0.40153642317631416	-0.21254046517875938	-0.02527147683986513	-0.10452911475242968	-0.19705161671968227	-0.3326708153298093	-0.9577807118085596	-0.05651736395292989	-0.8263243522105512	-0.8513966011054024	-0.8318162947176488	0.2597581554253933	0.24882159439168916	-1.356095542431179	-1.0192103898980223	-0.24433227271560637	1.3122583506146643	-0.7756247306776735	-0.24330949013378236	-0.02763664680745926	0.28504696834777327	-0.7839791582574311	-1.0509269809489572	-0.6012896249109475	0.4567523238679169	0.08594229731560106	-0.8703702668821692	-0.32987739980039443	-0.17345067110477058
-0.1590448862593902	-0.809409132521361	-0.42704550111787803	-0.7812881947935961	1.4934716646707784	-0.7001408983141959	-0.22961152978259688	0.7025546825645175	0.8006269493233916	-0.5476125446732171	0.7344955674168318	-0.4525191913432075	-0.7630843324249831	0.08847740697480004	-0.5403558784393732	0.8210004338928395	0.0463096728272246	0.22477465638358535	0.05663979028396808	-0.09909271537987471	-0.2762135447069911	-0.33956459900103164	0.16111887848443093	-0.07211320900183928	-0.17096296282789414	-0.19253104109308297	-0.2823571202616983	0.3335799832388363	0.5903971911621243	-0.9011550040649209	-0.3066077092588767	-0.8057304003544621	-0.544517190756231	0.0715394864739825	-0.7656525174288613	-0.7876991542837489	0.2576306561304501	0.3874693188715319	0.10595678108239014	0.16745900373349618	0.33302576363722747	0.6064149085087054	0.11477674546413606	-0.09839630902952823	-1.0885110073226583	0.7171759682343546	-0.42156960174450064	-0.44514678622863735	-0.2673544289318669	-0.23664145390460187
-0.4922188137190284	-0.30436630057140296	0.3307753253451914	-0.027198541424639424	1.586170089444083	-0.8358712571840102	-0.544817646937393	2.0047547734425453	1.1713684214269635	-0.7850500023256316	0.7124898987767542	0.023796407945351254	-0.9285503012858274	0.8879258044575594	-0.7807632603458441	0.6953633659397481	0.5170849655182245	0.16020889001701238	0.6703324672006298	-1.6241695348468137	-0.06719865420169321	-1.1264776710585132	0.01932493938708783	-0.27554050485985243	-0.6608461965496872	-0.327974006224775	-0.43046625518886295	1.312013907875002	1.1227056001078792	-0.3693416109363887	-0.07099844042524014	-0.4135255462205305	-1.2128072206921967	-0.7700293318253025	0.046653201406104274	-0.6953262297169177	0.5396627469630272	-1.0250180594870604	0.3178630671001168	0.3910439592177842	0.47998220737639113	0.7894837619381275	0.756346850466299	0.69686103959384	-1.0125797994403576	0.4703908286107646	-1.1540989072767482	0.404926894679909	-0.49121136703348184	-0.5410160570050192
-0.17486069991610814	-0.0012120794168502375	0.27831042456839944	0.36368582073119843	0.8405336535395922	-1.1549236146600073	-0.5369881254437546	2.446143982046287	0.53834024966513	-0.5135886788212504	0.22636845198473987	0.07509217458286822	-0.7888861840325399	1.8362681674079595	-0.7336964788957642	-0.3917725764169649	0.14829765954902965	-0.3470133751238786	0.39022187695831073	-2.0835673252701468	-0.5242212011271615	-1.5842083843155805	-0.6644818324179064	-0.427359768147494	-1.235019620776282	-0.47705454069029285	-0.7493814635498637	1.1935870491550578	0.900113010986302	0.011545640211428601	-0.4001403500106756	-0.13632923578035258	-1.3613586233316823	-1.5985284034466962	0.6089718764143106	-0.6447072096031513	0.5841916374574992	-1.7863306924261038	-0.5347992645488819	0.15703212539432407	0.060050371167732874	0.24389555239491661	0.5450006526997766	0.7549632889894954	-0.5656143177857016	-0.2843540237074723	-1.5749702410271578	0.7063228474500737	-1.0049197873097153	-0.9035181247325326
0.4551712130012697	0.08127428042811412	-0.34716805268998546	0.07422632790536042	-0.2921541877711165	-1.0935266440526867	-0.02938756855051172	1.944917444943167	-0.5752262917547064	0.2430003808633506	-0.5806855961845122	-0.20864846672729007	-0.33388835243022214	1.8470220831310986	-0.6175648032662515	-1.3870540603680328	-0.5758635972979723	-0.7891332994559509	-0.39460054440006725	-1.1488466698957316	-1.0696969217023629	-1.267788726529342	-1.033372499327836	-0.33919349626055095	-1.3290833970761309	-0.30532294201977694	-0.9246273056346495	0.3390367064297589	0.1371688429713578	-0.12401624322897808	-0.7891089915518377	-0.1313848993040151	-1.2099411715810453	-1.4953869630363255	0.635400398610402	-0.34443530968114594	0.5984771210881331	-1.147425661727873	-1.4871905340134093	-0.2174596548899113	-0.6079631926374344	-0.8923610328044043	-0.23886934202211774	0.3761943310742253	-0.13625417185149427	-1.1201891846140308	-1.352014938158184	0.14937168698154402	-1.27568582727448	-1.0335915733188423
0.7162450931326365	0.3290311328546419	-0.7218308085516526	-0.48803568835401406	-1.1114202485000721	-0.4427406564798375	0.8188894028473327	0.9856782530957433	-1.2155868484268144	1.1034291606110807	-1.0580474283101402	-0.4027636651807377	0.3460984971787785	0.48072659659506856	-0.6046345835069683	-1.2093859738264439	-0.9129638243970187	-0.6563768358170585	-0.5771384676655631	0.2632690656907702	-0.8528643245895144	-0.08146060549530056	-0.438613742039972	-0.026243833656615437	-0.746376412045132	0.2438746841756098	-0.5742669204924463	-0.27177941815957374	-0.3482317403824556	-0.34546732867221475	-0.6081880565450105	-0.19814986976402427	-1.0564244021418814	-0.3120611208386141	0.24420926857274344	0.23736850771333962	0.7179321603714767	0.434708023881516	-1.3504446388357543	-0.23086521017102057	-0.788212070138108	-1.6502741476387952	-0.7745529652306931	0.2652689417435958	0.10261620620241765	-1.364156749597323	-0.626038074109233	-0.6349636465440557	-0.9110534641144822	-0.7760008067800275
0.33591011589948644	0.6966086886896494	-0.47939828233593307	-0.5995259043340219	-1.3222769154217984	0.3334447859950097	1.5776866390026825	0.10851349513203952	-0.9233258424328953	1.5760470158545556	-0.6726480537595861	-0.31667197949947257	0.9446090924529811	-1.204432439574007	-0.5956256158664355	-0.06827757651230121	-0.6342970242057591	0.06176391808985273	0.16199296468918764	1.0562658991205702	0.06302827207215833	1.4268216061331656	0.6219403878832918	0.26564536641474956	0.1030546715707671	0.711782814635284	0.2865984372932272	-0.16671738258887647	-0.1737971534865685	-0.11748519287025137	0.12323269728129607	-0.20139358373527652	-0.8137873364393913	1.0997079119726627	-0.20993115230304266	0.6645856299803755	0.8267242923409873	1.716799036989602	-0.1780972266074067	0.13007655608125743	-0.1444190976480546	-1.2659577294185649	-0.5761167148771891	0.5731931734018821	0.29320423005230206	-0.6103583166273141	0.12896245843302123	-0.9203592873372812	-0.19784382306258083	-0.2072534087647363
-0.23869348472159596	0.5960502604632593	-0.08345904461751878	-0.06265024154610987	-1.190420387685991	0.5672739531702958	1.8486557088916578	-0.5025546040610023	-0.1066805609406564	1.3859993459148492	0.31378416149322885	-0.1897475290213544	1.0486974204703465	-1.6576377812586744	-0.4506131004825155	0.6952593134258381	-0.23895498996944867	0.9005137281318849	0.807497090050693	1.0155644483264301	0.6580991292943554	2.327106573078345	0.9680510624651233	0.20960277421680787	0.5846171034664921	0.511041183130838	1.044549706832186	0.18337560253746765	0.1389836054224616	0.3773352285388461	0.7146756413584782	-0.29941706695198494	-0.29862315292642794	1.6392024692692513	-0.4957161818587636	0.42029355039221117	0.6754342258750794	1.8681445021872285	0.7523699782410281	0.33469234630626293	0.7766279261579102	-0.10657476210623179	0.04009962511444832	0.7000532508341063	0.5522501851029126	0.7823465893168613	0.4336942175061024	-0.7343572455426125	0.2261170827766582	0.44346717284054826
-0.36508602944092156	-0.2364553561987097	-0.12218823154274869	0.5074657918824731	-1.1055965191010435	0.054897706166046355	1.5462608036130312	-0.9575954085348501	0.4150580051174315	0.6476787545659518	0.9250942973429167	-0.3488146150590405	0.4812979313740866	-0.635013973686758	-0.3101650529211331	0.1275348932229565	-0.3669873892903162	1.3362976090208218	0.22321298316888544	0.71716730083888	0.1782431128369443	2.031946242393573	0.10379385911110106	-0.34451748263352594	0.4238322764166316	-0.4261965339923351	0.9423950185502035	0.02060831347481503	-0.11913459512281137	0.3922484844747435	0.53394305143399	-0.6625316931665333	0.19113418631447515	0.9092532497629311	-0.663835651203436	-0.4971614201594488	0.16505765483894916	1.1423590997264463	0.42758991974808597	-0.027396468296281454	1.0005335516638874	0.7075363302336317	0.3335960515146459	0.11347992165679595	0.6562007002110954	1.7617734800107354	0.05719878050502961	-0.6818325409104184	0.1593862641191724	0.9220603911874651
0.015781161600184487	-1.1208795359366803	-0.5248535625211105	0.37267936355302356	-1.1154934699683394	-0.806858996649253	0.9181919224919203	-1.2925976147329568	0.1524597021733526	-0.22518828827336668	0.3582062393310335	-0.7935860954671424	-0.4824616551733172	0.4390726202018446	-0.4664166798108226	-1.213396709541043	-1.0479454292748354	1.151767134431725	-1.3256967967584388	0.6460773164312311	-0.899828899196054	0.8387381944372696	-1.1729774810325604	-1.1615084799003703	-0.12223705576304093	-1.4777579329105532	-0.12675187811654842	-0.8015833998804861	-0.88814759613104	-0.42246928793316774	-0.33609308176662017	-1.1127256843955944	-0.010542214881506163	-0.49929082890662474	-0.8593685677120172	-1.4689875164186783	-0.4931443215768209	0.39378696297920157	-0.752200725817245	-0.7029947562557298	0.12329682821377691	0.5401386782859253	-0.09873572861913851	-0.8902105617970087	0.23789237472224117	1.400782971462926	-0.8519986414797941	-1.0800230955414347	0.05031975187281627	1.0531816705648966
0.2841662008879356	-1.077572960252593	-0.7303088243064848	-0.41574218448118433	-0.9463057111457224	-1.448782325494821	0.3076884469140403	-1.2904311569447793	-0.6967691699480392	-0.80656072523541	-1.1644724441821692	-1.1787487179106186	-1.3032415750225153	0.12848928395003215	-0.8853258970648119	-1.8450586155297133	-1.6134537429054159	0.5130104821816913	-2.2929331622789597	0.7194708773100609	-1.394382867284531	-0.28490843791551823	-1.6680012520934937	-1.680582391720334	-0.6204170332668668	-1.8903607945824714	-1.3313207717616193	-1.677549811564702	-1.38830137933665	-1.4669381759300077	-1.1895820612613925	-1.2334663848281961	-1.072757352159931	-1.5443975315855332	-1.0457893918800438	-1.8035350377533426	-0.9216121657936788	0.12904460265620044	-1.506532814563975	-1.0537399850029214	-1.1897912692554804	-0.18040230584093317	-0.9499262674217563	-1.4847907124172763	-0.6788210635411446	-0.16611515983718617	-1.754551283217791	-1.5692550231498006	0.34254558844444033	0.8299588350755522
-0.09099350721994325	-0.05281811165946729	-0.5102310619273923	-0.9971572530167049	-0.417734914952773	-1.5686041955064574	-0.11724912262308998	-0.7455828109661274	-1.455973026867658	-0.948330069285475	-2.478261820330221	-1.1586160415323223	-1.5879837655955207	-1.2689788682562517	-1.0645387651729028	-0.9864074388300681	-1.3818887156376383	-0.18230376268302065	-1.5888768109671836	0.6449421513959905	-0.8011862545505645	-0.5408525472897553	-1.106237209643123	-1.4250624351839467	-0.8739005909324257	-1.492768447267022	-1.5707253193387385	-1.8940250540015493	-1.0924299250261968	-1.7742739698136332	-1.3706802425498725	-0.8468068238335578	-2.151759735112841	-1.5489909024012214	-0.9890497226196348	-1.3479333606893964	-0.9239794940730126	0.16479621891409918	-1.1565510040824858	-0.8010027369064793	-1.7890896350814618	-0.6593623199926686	-1.5002311054480661	-1.2902518572716195	-1.4975084069506555	-1.6801618223456307	-1.9517325074836198	-1.6384085077217643	0.8155979701455921	0.4487306761035623
-0.7989939268316373	0.8673657049765464	-0.28087410573130545	-0.685007650377806	0.26730778731166743	-1.1931284966797089	-0.43463643173448574	0.12835741999544242	-1.4809875941910466	-0.8519599100787091	-2.5072928583437277	-0.7016487704082607	-1.30453256176716	-2.0189613803353623	-0.5587209836418919	0.624635563246076	-0.38290127367716065	-0.5634044891918633	0.11658529998997624	0.4007160655576101	0.16617181653558652	0.006806686392976072	-0.3072501888979264	-0.4817847349908364	-0.941586666569995	-0.7909560576757447	-0.5309245620502241	-1.259842242007183	-0.3502900873113562	-1.0656752745241045	-0.8118244097516034	-0.24131181373095983	-2.0785465375252095	-0.652836304062333	-0.5313186995554602	-0.5198837941920209	-0.7111677868069902	0.08834656135373153	-0.24703984676822024	-0.28831461931539254	-1.1637368385849027	-0.6932890863713761	-1.2172850838918312	-0.7592656515920538	-1.5595612362641074	-1.8376363217480296	-1.0902399225445663	-1.2808493589066725	0.8246072686384799	0.19072357579229715
-0.9062180180478175	0.6550830961268369	-0.47589386811018763	0.17779297982159747	0.6855197269851544	-0.5089603587380019	-0.8013048638674937	0.6939239421739676	-0.6244012670427026	-0.8356407192789673	-1.2862710039535052	-0.09305289312812937	-0.6643980974464451	-0.985997578353422	0.40523220749365585	1.5801961702144127	0.6502826517815145	-0.5474689546453286	1.109833281552326	0.14410334740045008	0.49948768435301905	0.5449563818207724	-0.10096708319979361	0.45356988072360604	-0.8565060027324595	-0.3636394212309044	0.9571125308802522	-0.13313348701077912	0.10366211430446293	-0.04373877973095361	0.019141226312088856	0.14612784785391703	-0.6127545365234597	0.3600296905798007	0.16770229409424497	0.19811524910336936	-0.730852525372041	-0.20926357717848523	0.3112636127045015	0.03948354993349211	0.04752264352000294	-0.6573920199157828	-0.13296810258078595	-0.4922341322214179	-0.828991679455955	-0.546639403247291	0.42095472155747615	-0.9050863882849547	0.17198946000821394	0.17986339339289312
0.08971327176898825	-0.4649252526004348	-0.8619296871755223	0.5618263745265485	0.6148560307532013	0.2358066027537622	-1.2280652096161486	0.4348921516911208	0.6125106066398911	-0.9799066226201184	0.04578896244179407	0.32402687313516754	0.07514167155642283	1.004618184246529	1.0490372796562015	1.2691929666925674	1.0051213999239357	-0.4245972849612984	0.5334407908544039	-0.16937064347931904	0.08740160794907043	0.31116216426609794	-0.3705825805731968	0.6521476426474926	-0.49104101623096064	-0.26203472738306366	1.670553981319128	0.9611701052970789	0.05588557113867581	0.3997419078096386	0.5855952678681803	0.18647488955080876	1.2154694560128403	0.6682793633306684	0.7204301221552825	0.6799691874747111	-1.1841769225248164	-0.5447576980690257	0.35827453645572416	0.2065883181867119	0.7019866247304384	-0.7174756329832735	1.2112582712667403	-0.4240159564013425	0.05413244202500996	0.9529860398282171	1.5997325811711174	-0.7038711870963776	-0.5247305735310379	0.24707926618293233
1.5452580249951977	-1.294738497439435	-0.7731551495631632	-0.03536115850812841	0.25982642460440614	0.7553103955105602	-1.5265946315793812	-0.4596137406396257	1.3877871320486197	-1.0056035820778657	0.33032831833265214	0.425050718624956	0.6638410425486768	2.0813886491791953	0.8776927860094779	0.3308655505705132	0.668460733611174	-0.6055501020113782	-0.7572819841470738	-0.743878668904527	-0.2758717161014527	-0.6961024465260319	-0.34269917226525026	0.061025837983403025	0.23961528584321057	-0.08187288306867985	1.1055139038898325	1.6180019410324462	-0.04803728559739256	0.12795267698787427	0.682129306404417	0.10131568282239302	2.1593130115969768	0.014152580100890738	0.8590426934303711	1.0646350137886915	-1.6955040617378812	-0.7986922152794165	0.4644995000628794	0.544227719858576	0.29321603874332025	-0.5157310065951183	2.113794244180966	0.0020339598623578346	0.4556260018693337	1.3111631241815445	1.690331109292636	-0.4151431490442845	-0.5069520612096036	0.09468391228407702
2.1840981858752873	-1.0584947770752835	0.001962690676539192	-0.9244465740522577	0.05213946855811955	0.8557030094207733	-1.4868292958030993	-1.148532816297865	1.1666025463486196	-0.5600593522205314	-0.4793854935402059	0.3824926812960532	0.866604320143466	1.403183463230352	0.27641991962222245	-0.2415300039975619	0.2795464804310016	-1.179093741308765	-1.2997965337600268	-1.4844658791958494	0.035303576475106645	-1.7498812924839717	0.3513413200650276	-0.613777878452983	1.1339443414567485	0.42952222488374237	-0.1682227404017937	1.6133487234409238	0.1743301170099385	-0.19813854930654465	0.489370142418283	0.1146387613124382	2.0142318676551927	-1.122506078075207	0.6733505743379843	1.3855928224219023	-1.565060017337381	-1.0415853425352766	0.9544869734798619	1.027638692734241	-0.5935603130208588	0.18148694818823957	2.1170025100695615	0.8919125063592072	0.3972165536894792	0.38476382296295464	0.843606599099962	0.19098379019433712	0.20454678260387352	-0.36531448487877083
1.3634654229000802	-0.1851533748276297	0.8512373688150462	-0.9399848755117359	0.23174642469379717	0.6232972953241533	-1.104044850760101	-0.8947677189157158	0.21732793357060123	0.3482890901305355	-1.2720046525935196	0.4816859668242622	0.6112497592463774	-0.030649156422185006	0.12121834464073716	-0.16753637990448736	0.4550789559210293	-1.7376116085768165	-0.6733887306931925	-1.8738011451368766	0.7370110602493414	-2.077715010354558	1.2018675659411513	-0.6164295164057433	1.7864809366704713	0.9873992793001058	-1.1707959403744523	0.9647178215920338	0.5002558844399995	0.05216129784612565	0.3491987270890132	0.21942439358935267	1.6347702764086907	-1.9077367370229341	0.48905948224764484	1.449608939168045	-0.4745845613718623	-1.314238243952531	1.3631170817069973	1.0749856235089936	-0.9526189499129925	0.8641156523150325	1.2689218887552336	1.4986114975131237	0.43794213476102806	-0.7278943420516039	-0.06372790655482462	0.8271977165576113	0.79357919867024	-0.8595999881768742
-0.26252119917505135	0.4064709108178767	1.0088557519123507	0.25901812580536354	0.6240170681049605	0.39036506708931995	-0.6088961339251848	0.20089107956887095	-0.569678474959259	1.2523514807859057	-0.8982133716545698	0.8134234658839474	0.1583339871087745	-0.6640260617706136	0.8097974892711249	0.06035788599186494	1.204431643136923	-1.7439348199952882	0.23497658897603144	-1.5316599487463307	1.0957642015967333	-1.509385444563665	1.4528199201696497	0.09088499734830699	1.9355337619708355	1.0768345572982871	-1.3865980536582265	0.03785654727700407	0.45702875904732315	0.7744579300961649	0.48077153814740237	0.3254693546081595	1.77366459454992	-1.7957720112430713	0.5337153402886178	1.1121633206805726	1.0514736584967366	-1.4755140783571967	1.0497178123524367	0.21530456027372702	-0.4014653679055896	0.747740158611444	0.10163987234615268	1.029173183929093	0.9576579779241986	-0.9099579784392273	-0.3150640768922595	0.9659963065346783	0.5846270192362947	-0.9729086396477472
-1.3934024775574883	0.4820726320750191	0.4475497785081961	1.811043675948362	0.8376236624387792	0.4144514465361437	-0.25640311815395483	1.2770811543668341	-0.48381961900292825	1.632357073436748	0.6471997678323251	1.1347978507285887	-0.021000195605201295	-0.123782294956243	1.8210900492958804	-0.017870425220829933	1.9912998123976753	-1.0964457697900025	0.4718248833591721	-0.7643080816321103	0.875681608690325	-0.5237903383200689	0.9767240753843242	0.8649343788362637	1.672320999103096	0.5938018460662456	-0.9610717021524985	-0.5710969317764059	0.026136716032790063	1.3101872738821887	0.8257755261256663	0.4842598142003086	2.2051318655559324	-0.8964805566370366	0.7616726393015479	0.5718341523931086	2.005410305890179	-1.3815577053548633	0.13170579253004014	-1.1383865995623665	0.5127094956186891	-0.13381991136521967	-0.6955739296178698	-0.269679170664875	1.6954945656633897	-0.12423486479904357	0.021386704882430222	0.5714201404543239	-0.19414547641636334	-0.5160010448557729
-1.3209892398313494	0.5957474576548347	-0.10496101215305008	2.6101954945184294	0.6928746472630615	0.6252130277194888	-0.10227064332857075	1.5620466106316704	0.34172117716764183	1.4169774182021984	2.1777359089249035	1.0932815006572976	0.32897036309496114	0.5905588978300181	2.2874373811012365	-0.2488825046395292	2.2921262319592124	-0.24292464606432707	0.12262036532231885	-0.26898526124302613	0.5284215123185473	0.23846131332884615	0.3387442954436599	1.177499546132467	1.2895392980606477	0.06073208942161314	-0.23480133518709315	-0.4823641444388553	-0.30194321958684367	1.2233367470194867	1.116774108375044	0.8084607686057039	2.15017983484857	0.22729679188829183	1.0040147640523207	0.28272962219256603	1.8171461392788455	-1.1194521311361112	-0.5042111736225935	-1.8440108509614324	1.0046252586373121	-0.7143631288451195	-0.71146025936864	-1.1662084912674782	2.0466634251692617	0.7550927879391846	0.3919711206437823	0.27179302549725015	-0.7121927448259435	0.3281506381266569
-0.45498448930500435	1.1125935641761258	-0.01384829570018121	2.430788786716	0.43012363633235456	0.7719893737835439	-0.018559546606260423	1.1038809761944153	1.11693637027771	1.0160696916215726	2.4512638719520554	0.6329317576183533	0.9580915122769169	0.4815173444362447	1.8820674787773586	-0.15170653967383102	2.030420312056943	0.31897780595446434	0.017868635121318862	-0.259218415699227	0.4867156515922111	0.4680959212876622	0.08624493660258487	1.2014590371191205	0.9886789849090564	0.13138036445146423	0.638074874562019	0.09189941293058844	-0.1806057477073239	0.7609377864837232	1.1240626971955965	1.2045370356806335	1.353939228557237	1.084543744689763	1.2152662264360172	0.5430242920134005	0.8946639263815914	-0.9138334378293876	-0.14852974724054718	-1.1005330293654274	0.9140622429006153	-0.06343430530121916	-0.02993425497375114	-0.7238842140848286	1.7127585971928736	1.018597058388185	0.5332029015297896	0.6281043779104026	-0.47738295264437736	1.1750569816159138
0.27883550770708443	1.587630486983783	0.5981908179803639	1.9100921146326342	0.42753099034303416	0.7802305511717385	0.08447864773730557	0.5936837776295644	1.2474852984114078	0.8335946254617981	1.3267197689484613	0.11768720999626613	1.333077461590359	-0.2889562300964065	1.0218159529590953	0.4010070538230014	1.4892870745141096	0.56452696840059	0.6080840636489314	-0.16017875554540006	0.5961077574363476	0.27913120375849076	0.19458391847062617	1.4497540788725924	0.7822474945665413	0.88574978512094	1.5327750150354855	0.524495214868564	0.15962169380628	0.5257505198171161	0.8750556634387803	1.3634850643129912	0.40747332729056474	1.5625005010664679	1.4780943652341223	1.1839619976824374	0.16898916033966443	-0.8103290929201441	0.9822860528720042	0.6953508065208224	0.7891325412308472	1.4017381570749885	0.9239861058901865	0.6430243231488223	0.9491442910234524	0.7888115691903735	0.7242077294427686	1.3651271824992313	0.22919990096671808	1.6925039112123395
0.3547950998984509	1.3833491110459673	1.0976436294871983	1.5396080834415795	0.6787306844687868	0.805322147151306	0.1280715630415538	0.503146147724271	0.9015648226411214	0.8209231600766902	-0.20979317479532616	-0.05070397567218121	1.1596110694777182	-0.7585249293947418	0.2705651125132572	0.9713810791528021	0.9102152047584229	0.8492470922838619	1.4720949012330407	0.6211535345582627	0.4252505249613614	-0.038074577368735575	0.25459298476258224	1.9239554876339648	0.6119831148361523	1.6479949452215812	2.048078462476274	0.38693561969935997	0.29026225533413325	0.7856835098451315	0.6192453840264417	1.1039915222038572	-0.038499571975532464	1.767953838308912	1.749571924073235	1.6676871441724723	0.11598395578412711	-0.5951825113921914	2.033304917821287	2.257858468483513	1.1635597976188394	2.23418688818181	1.7125911429629932	1.5941403933775422	0.21493828413306781	0.6140448348190696	1.2356409131213892	1.579052421438172	0.8379737222007209	1.7161404449079287
-0.08755113230046081	0.6446343777435768	1.0722619508925952	1.0343678401392593	0.6377353245437929	0.8775663868208484	0.013190851707448811	0.544606663593587	0.6654819264829395	0.5925153904724785	-1.0795874472404123	0.07183520955750435	0.6117234569723378	-0.4040066694773611	-0.24612720852915326	1.0218852487505172	0.286239857264561	1.3392084339370012	1.9198649616720205	1.7842451581269556	-0.06020980463441513	-0.2650603851615828	0.01945214993777517	1.9219758559124158	0.4355732060792427	1.5358971647865538	1.6892224413105712	-0.1694981299409737	0.21006686551200435	1.1802920728192534	0.5473034357703518	0.6202193145094388	-0.084440275755168	1.7050935195875545	1.7080823363386064	1.4972058018039176	0.3476819381489569	-0.10051412611872136	2.3742649250550585	2.5680681382353963	1.8923579332637352	1.555136961415854	2.0625718278470075	1.2964230179063179	-0.26985601292585204	0.6702690271378846	1.7706736947823132	0.7569651985656433	1.14511845068323	1.2562316198760959
-0.6635420970377317	0.20853878383883942	0.6446726343817029	-0.10164445035895289	-0.24501606852459312	0.6697467212553162	-0.1518172456488931	0.09429078773694358	0.7475237807127724	-0.047871483395611356	-1.0494752075422564	-0.004668063960890572	0.03758160565622306	0.30854457609684877	-0.749290319521695	0.48002173587384517	-0.44628620312922135	1.7242607267304377	1.7530041678323434	2.319384914334617	-0.4388942990804177	-0.3101561649131366	-0.3871079934744758	0.886536019455497	0.1762227684331115	0.256208220018834	0.4846754336799492	-0.678177731258739	0.30367580340705985	1.0884251137776013	0.5625592023824525	0.2545116625211857	-0.3644512075613991	1.244631721514733	1.000444012482803	0.5892514079269786	0.22485752110432877	0.505147320470712	2.0021593586169857	1.6806372423703624	2.279883367806867	0.056149777142424744	1.8213478311283646	0.22786219944310762	-0.5682741961322237	0.6142792581694935	1.7161661122407361	-0.5892754917499258	1.2962780456754783	0.5082712225762115
-1.1374352046918073	0.4786466483723211	0.14564862692737426	-1.6037685864148659	-1.742798285887744	-0.14229146788581953	-0.10388121235998599	-0.9155395630862156	0.7215478715237104	-0.8162547754558889	-0.6440066521153167	-0.5934978663714781	-0.43445220153159736	0.5962611813272828	-1.293902197245468	-0.19778917701761506	-1.1280032177764163	1.6040928302847282	1.2529864615295967	1.6685837024039574	-0.4541249389890097	-0.1615940743567194	-0.7174499550389379	-0.6973106051614463	-0.2809085541508321	-1.5430438210346458	-0.7441917782686563	-0.889694015926059	0.6787386317664738	0.2320738948212727	0.3815331053677676	0.0567470957940172	-1.1291100714503641	0.4169713470656468	-0.2989402191585086	-0.6617837299935506	-0.26834840825392586	0.8491651263373525	1.2060255472556545	0.45364733742495417	1.8049454143509236	-0.8024973073189309	0.9272590366801343	-0.5024459580276661	-0.7682416173578228	0.17196246854314556	0.9320739857517948	-1.4389960114153613	1.2677019350207699	-0.1897094727143942
-1.3721478626241674	0.7824960524779848	-0.2733263148279231	-2.4489259036897377	-2.725061315301298	-1.2709365930401326	0.2251750331013736	-1.7173495252111701	0.11139281182232127	-1.2369612224163535	-0.32206064655072775	-1.340473066826896	-0.8803735239889794	0.27765147758514236	-1.5746018044541457	-0.46025303092804215	-1.429204929501777	1.0349581375790942	0.6463576003270689	0.4322936259431863	-0.4007450258250122	0.11261578947765617	-0.8538817284734393	-1.5812462085652739	-0.9096572199617189	-2.66453926199838	-0.9946325982721216	-0.8964105224269169	0.8449968128222564	-1.0687152358269556	-0.13044232539975917	-0.27052985316291245	-1.8480463937754732	-0.39927497364388953	-1.5580792689583767	-1.6508120588102222	-0.47257759320332193	0.7589145719658106	0.1598579333660804	-0.35320889813096595	0.6226809609474252	-0.43624181130373396	-0.44388843482983	-0.43014820097527556	-0.8516012662969967	-0.4076321093459187	0.03146729237084045	-1.3193062856006963	0.7059900121817879	-0.575314429390971
-1.1668399810157086	0.18619786093010282	-0.6165796653421164	-1.9833329011070415	-2.0553063878189683	-1.8187356152813117	0.5044044555915328	-1.446272827491535	-0.9351141445911951	-1.1374149846788126	0.019689580130210306	-1.5265388503646635	-1.2444221193021094	-0.16338455516280226	-1.2863136809603504	-0.1328899134742877	-1.2268572349604525	0.49427000607224936	-0.0771927830315309	-0.3089993757855812	-0.688832441750628	0.3501528156670578	-0.7786366222432167	-1.0807788259900886	-1.396648026796173	-2.2192302300963864	-0.08190109853741415	-0.770124786916853	0.2694075684614646	-2.156531236102199	-0.7744420820657664	-0.9234852381871972	-1.831344817237968	-0.7269756755948519	-2.0577846954261845	-1.966380490505753	0.09656136976028386	0.431292085697285	-0.9996545516582159	-0.6377890252540972	-0.6350935932396162	0.31446861529577425	-1.758264201705642	-0.11595789862357929	-0.818507633606509	-0.6399872160970864	-0.2906530209643569	-0.6778670455156828	-0.5587512897830993	-0.7220505137030135
-0.42204331992212724	-1.200038129806837	-0.8285117449078241	-0.8096135442379909	0.2237339687217434	-1.1339895887317009	0.3184968003559982	-0.11374613073406757	-1.7263609562152138	-0.7514037420399655	0.684215293439632	-0.8940872676208325	-1.2341720482129424	-0.2701621764799346	-0.5316275348800222	0.4546581380546044	-0.842899424578672	0.29753646222151364	-0.8139506499810035	-0.2412491251125853	-1.1644526920964475	0.3971770687858645	-0.45967201274346503	0.05426001560995568	-1.3446314174563607	-0.328838666679991	1.0560429313686288	-0.3224461426855827	-0.8770101945465213	-2.506375543044632	-1.201241489120056	-1.620743709538084	-1.0469925905409407	-0.45850503026637734	-1.6597152412362501	-1.6494149890715875	1.0532087984512675	0.18864391914975603	-1.9064472206386127	-0.7565738719331544	-1.4308461255346847	0.2845123225119235	-2.3558972756959755	-0.3022880808623314	-0.7793291905577749	-0.40560159762119236	-0.07545208283780658	-0.21577045987039645	-2.018388620590153	-0.9845458467810476
0.5524122600820658	-2.158193668901979	-0.8182099182200019	-0.2277331939828511	2.6546027663422636	0.3578309614187971	-0.263157839211501	1.2820727635873337	-1.7453490275391723	-0.3694709218732432	1.5327393514102046	-0.0016918717649725397	-0.6767796442188645	-0.09438833387344042	0.25017258760884264	0.7237319085112984	-0.772498698785039	0.25221467344771487	-1.164310969067272	-0.0698405544496193	-1.1621291440092973	0.29366119385599904	0.08337433588606244	0.36514403158624115	-0.7261105674029743	1.8654734401830293	1.1964947341082794	0.5825725042375546	-1.7905203915413237	-2.0122574557792765	-1.241778199215827	-1.8313019510630446	-0.11617854278350762	0.0012178639682115064	-0.9558770955181891	-1.1051744057681911	1.4987017446790711	0.1748413589849516	-2.1119022299102617	-0.9901151096703271	-1.6307027804797902	-0.6708250117721548	-1.975653296007	-0.954441849048975	-0.8102762108227795	-0.04214415848577831	-0.013857025294837236	-0.0616972998003817	-2.773720542638708	-1.5426056650179778
1.1430299866847538	-1.7595380616898924	-0.6632010113051073	-0.7620282898000496	3.493647804681245	1.4052705332112625	-0.578943306086396	1.6725164641637216	-1.1244424822004544	-0.0493927812404712	1.9576841480612288	0.39349290189720915	0.11749490542269651	0.046800978382566145	0.7058872367343342	0.28480368251864935	-1.120568324315012	0.015697831469723755	-0.8677587136560305	-0.4846453560814027	-0.31706482577746953	0.29824472761646514	0.646459399038528	-0.6858938495575374	-0.05350023261556074	2.965590383288644	0.03467695274303876	1.570379847427197	-1.881269640570115	-0.9570039277776029	-1.0088756803485617	-1.365506672243562	0.4240310686340303	0.1278113383824358	-0.6724331464375707	-0.7281671805660964	1.028296356166667	0.34520373456681386	-1.5857295759942942	-1.2825557329892647	-1.3759809773531253	-1.6322279664044683	-1.053002811905251	-1.3149504701493504	-0.7925367244682997	0.1524248171125157	-0.5382272529033565	0.22946364528843596	-2.376046367029714	-2.023410252858569
1.005892291383208	-0.5370651670404158	-0.574013033039225	-1.5056876260374188	2.2136897798855313	1.1528052192584874	-0.029866797995012233	0.900480853950205	-0.3758604874086246	0.24659424332507784	1.5340999938769864	0.21862108531961522	0.5348421754925377	0.053694634656477516	0.8045142375622235	-0.7214797019996383	-1.3842512288283757	-0.3587815749766052	-0.29391440457421936	-1.2055095794226547	0.8686666243544757	0.6118245646680125	0.9256510326792871	-2.0288924634858425	0.06018393386991373	2.333826302693304	-1.4788186845117601	1.8932120754480264	-1.3303349544010785	0.20384527080182094	-0.709996499005548	-0.5942183944524175	0.603405388528739	-0.19532736342114707	-0.9205139486346825	-0.5754164365341486	0.15483676722067885	0.6271222234899639	-0.8739919239871139	-1.3980809791014248	-0.871843978267166	-1.737153042760814	-0.3791868863185954	-0.8233471379828634	-0.5458999030898539	0.2667313376556713	-1.2476983624506284	0.9419707415432464	-1.2526550694554826	-1.7674454406718818
0.4480784225084781	0.06818586806471169	-0.5741804789459738	-1.1394697866490087	-0.07688550974276055	0.019878909058368654	1.1342665513580237	-0.2374967553935058	0.1617166488888133	0.3659258113449414	0.5285452939571874	0.12741205807466396	0.2583911865053555	0.08205743162928328	0.6736363060422597	-1.6499375708131345	-0.924081094490364	-0.49426944053705657	-0.17934892828974394	-1.3621766309159098	1.453653540571972	1.0421959701491947	0.7861425065460474	-2.104467491331022	-0.44711558555795766	0.55929376865062	-2.034604345207708	1.1858510499096842	-0.6938785899676273	1.059852236132912	-0.460870923162886	-0.021818861215997836	0.7078502016345515	-0.58547671958293	-1.108732583450795	-0.4131943551748793	-0.3680283450057574	0.9173723794286287	-0.572891047159747	-1.2019445928365304	-0.3833416806387733	-1.0269145642214985	-0.38100225095193563	0.2138977368434139	-0.14178685046864292	0.4720391258789564	-1.4150436110735514	1.6909570403250662	-0.23109926534507932	-0.5972046979810676
0.08182496542278242	-0.6211500476602292	-0.38422739232000114	0.487963255367481	-1.6976491357261798	-0.7896625870997152	1.857769563280516	-0.8518286244533856	0.446522481696018	0.04287038297968673	-0.3757252088935763	0.6087576473081008	-0.40550960224372534	0.17909265488731163	0.3658004986726859	-1.8204128820474335	0.29335790317029364	-0.32051463635442856	-0.7752007721178371	-0.699667822008608	1.006197507030526	1.0486483357918408	0.37593142135141333	-0.5853470008486784	-0.9753100770959037	-1.0624327784477172	-1.1993266316292504	-0.026501444944450683	-0.1719177701564047	1.3792289741314103	-0.3109080856570382	0.23417671625717437	0.7332034941376949	-0.5954474484236592	-0.6391168745293897	-0.08296648062485387	-0.4537433958118187	0.9504399939135219	-0.6911719112665075	-0.787083984867473	-0.2674860600642052	-0.15953314261224755	-0.7556788718206195	0.9202136739027217	0.05756002241832216	0.535128459637785	-0.9255197508347407	1.7615468867593007	0.2448380121501645	0.7854392135768399
0.11675451130438164	-1.7327103591930075	0.1929848822418237	2.0473972897240227	-1.8546717341500056	-0.6220671422172155	1.2860155993854643	-0.762486341986091	0.4341297920541126	-0.6818057855592126	-0.7879376307375612	1.277730930392159	-0.8702697356342461	0.12918398175261045	-0.10351625985070291	-1.1115693295421571	1.4865017268163225	-0.33759084747718504	-1.4676779778804199	0.007609914402120119	-0.010349715314529148	0.2649122574588878	-0.06301491743010545	1.2286000131813584	-0.8935731709256637	-1.6211802651141796	0.22924870406102105	-0.7778037118837383	0.4361667279504027	1.1578814548888168	-0.33644620213669824	0.40526791253474553	0.40757771901414147	-0.1924060491688123	0.3675792872448945	0.2455968229796465	-0.6592689590313302	0.4126302508548326	-0.6946018583281197	-0.4104845648660901	-0.7451555005001645	0.3987646616689131	-0.8595124231065288	0.7014711703048436	-0.2109383170314045	-0.04328687878821534	-0.42583986842733595	0.8774270727910926	0.32747171928156765	1.385712581423512
0.15973843617619365	-1.8767397894370352	0.8371535829181928	2.0948025203643597	-1.0905446149427296	-0.028979598889157986	-0.273903288333011	-0.4670289835222153	-0.019787179346985442	-1.2936889579412183	-0.8816819276426281	1.2951691064450401	-0.8691575367867962	-0.22299095128471866	-0.5740950202455278	-0.11258138131540936	1.7045676004618184	-0.9878718543982755	-1.4492175923016657	-0.07236961932724606	-0.7772031256903847	-0.98940010189947	-0.41628690845753896	1.7777709916724946	-0.24331118594011095	-1.2709451357831174	1.0363157722055398	-0.6527017855026521	1.095348482180337	0.5943615758950448	-0.5706285512689752	0.5899600237816852	-0.2851778285973792	0.22745715280797577	1.1324399519312471	0.2651834290900334	-1.2753202405847122	-0.6355093053538805	-0.2035827205849784	-0.32468326819820664	-1.552337742022187	0.6561470896966339	-0.4291204311078643	-0.26276419791815314	-0.7366100963847112	-1.285588256148551	-0.485841661315863	-0.47757862555519165	0.32751187476543636	0.9579327882349521
-0.22087138521992716	-0.7405355283390203	0.9022087115314854	0.6176122324244573	-0.46234145881017413	-0.007177784353550455	-1.54313452689845	-0.46630446676465614	-0.8080328073595272	-1.253719192779251	-0.9568941901089258	0.44213448082267054	-0.6193215624603702	-0.6280945958431973	-0.7790535026314112	0.4068741981608897	0.7463481700735859	-1.8628402488661466	-0.6871472451617092	-0.7147682999390438	-0.8786885793848143	-1.8314854106812541	-0.6674515203627933	0.8274347776287495	0.2916489206366325	-0.8717849109855946	0.7016233645397839	-0.18801024554602574	1.2482360533845418	-0.008355945095694043	-0.8526520070718718	0.5442316549737208	-0.8838687501225675	0.2772921631088237	1.0210807969901172	-0.04171451968091375	-1.756163921085866	-1.5577391623023589	0.5022051974597009	-0.5852796911004479	-1.9785052272416492	0.7377344152248263	0.15192256713835267	-1.2704576528757598	-0.9940330357343445	-2.348444862007495	-0.8735346010515432	-1.4896446207850988	0.31972245165702284	0.29507787826692056
-0.8832661328987419	0.618239284362793	0.15461114423195113	-0.9326473483507277	-0.46028135242463863	-0.747287172691118	-1.507318021582694	-0.7531788189044035	-1.3393785047212612	-0.6090808037500672	-0.9399593825864707	-0.5113856737616809	-0.43824557779562834	-0.6080759461175762	-0.6283201220284208	0.23203378792353394	-0.5801042419637458	-1.8901666563175235	0.0069177138488631836	-0.8633067172731321	-0.4822658363386718	-1.5853863632103122	-0.7423945449750087	-0.44845992121036377	0.13143900391188615	-0.9971173807857981	-0.26140825531237377	-0.195534841331656	0.4575376648731886	-0.38746121278949774	-0.8966345339023967	0.07449546503583492	-0.9180292707730703	-0.009539527467437862	0.2168698721150549	-0.28720776994986175	-1.3193499565659457	-1.619869094555523	0.7761737945248495	-0.9511031069500298	-1.4696682742015947	0.6099603813490538	0.3071876198177668	-1.6919110765024807	-0.7146514050098514	-2.1799860015889183	-0.9010133513866093	-1.6834218678491495	0.24887974083717018	0.3175536822489714
-1.229554271012057	1.0136371671994628	-0.8240811360305398	-1.1222219238880697	-0.7377703709867983	-1.3711732738996207	-0.397159651061505	-0.9348950594181252	-0.9930730274794632	0.011829925842005512	-0.5118120674709266	-0.668938242787347	-0.3611286581885186	-0.015201150904531164	-0.35334923372307625	-0.13688036057769892	-1.1638911761118704	-0.5081105304592153	-0.0740558648977218	0.03282273774050356	0.029610519268897705	-0.45511833190025985	-0.5483097905289108	-0.8345240726504007	-0.5722857794087862	-1.3499562385205468	-0.9355803304190666	-0.7894849867266582	-0.808627343085003	-0.4411370525717464	-0.6018998288612863	-0.5086315958196391	-0.47893605761744723	-0.21231297721775516	-0.46712899513089684	-0.08890122395867102	-0.023149362475983874	-0.7578087376694657	0.321919253687856	-1.0164158570772426	-0.2409981876546264	0.266433621285501	-0.0951529292672556	-1.3403648859380641	-0.18822734383108108	-0.644917003150082	-0.37784339240756765	-1.1769800282617016	0.19934292869137735	0.9553589776671476
-0.8894210074462606	0.3728441967835543	-1.1609003592161247	0.08225677851649402	-0.6928272419551165	-0.9436852794812662	0.6548368406673536	-0.7107329303868096	0.12152641035398279	0.10501213973704573	0.32116181691255297	-0.06947006450637065	-0.20902877672148223	0.7092685620836243	-0.2637597762954217	-0.09413768830435314	-0.5961146068946134	1.512590609598142	-0.7023205922946981	1.258916576712282	0.38390759402095886	0.6509583834999622	-0.1860713678337087	-0.26141508943579267	-1.1090075067788954	-1.17060972545651	-0.8470358429138725	-1.2554859398563607	-1.4156506672790508	-0.2516772978792507	-0.20670355627869974	-0.5825259371128696	-0.12311220348218481	0.056874947073816365	-0.4212367535944311	0.44422088939046267	1.0783156943302787	0.29465105154966825	-0.5047838703617546	-0.5442760343278767	0.8410109891787977	-0.06353629820288659	-0.6213458901647737	-0.45183956543680215	0.10324577659806158	1.1709109596807104	0.11758834773714201	-0.4137295250414572	0.31025995677771034	1.1874262729311937
-0.10365520949663734	-0.371361036023135	-0.6033530768641504	1.421707249004751	-0.11283078971598226	0.44061869809429244	0.8764437025504456	-0.14492961143082866	1.0949037680654363	-0.11737402169802981	1.02383184515561	0.3770017180516888	0.0904562960560677	0.9479740398774189	-0.39013710116978045	0.38616545703534744	0.4975274350913258	2.6975158548846343	-0.987190996714855	1.6423851526246414	0.4326326788684351	1.0219448973531757	0.04193029712786681	0.4213954609390214	-0.943117331305293	-0.14035582423750426	-0.21460943500149185	-0.8980578007779619	-0.7390556099085985	0.0042670310171085074	0.0030234871775010586	0.06735689679101296	-0.20445981990268972	0.7660278419110195	0.1837133025007993	0.7669094585012314	1.0236605465586002	0.7989259688297325	-1.0809475845246816	0.29290474807564343	1.1017146459594525	-0.132606165112169	-0.7433750768095816	0.538329213109778	0.08621564043002823	1.9406077501712358	0.04221849778921177	0.23937547933305656	0.4664755344606583	0.2971865169674775
0.6149423913631294	-0.38744987263672337	0.25275970192748526	1.6752167849489852	0.71116544768781	1.7202079703817028	0.5965129493531043	0.4562995448007642	1.1179083499942553	0.0026624858856351247	1.043792716715594	0.015186457125625311	0.415466114675236	0.5601615157917912	-0.47408968805453033	0.7926425609827444	1.0860405437942113	2.351695864912336	-0.3865951685993408	0.9385622234784058	0.1332977746272325	0.8158069199604271	-0.034160635564327566	0.5816852476935516	-0.19132965432321758	1.2152692114172665	0.46220814159050966	0.134646875509053	0.6071374879317569	0.1907953631185203	0.10445106878349274	0.879417148018027	-0.4826330068735939	1.458377136809228	0.6513067715921897	0.4941685324928643	0.030227687663925654	0.8307562694230978	-1.0608300810024591	1.0484708213775038	0.7438986519028958	-0.014845027003865452	-0.33599873554552684	1.2318496691444851	0.1738667916444816	1.363247599621528	-0.3061833486489901	0.6617335910470934	0.35126353638111124	-1.109295324406516
1.0132863234380032	0.31696687983458893	0.6871283858610878	0.7580105436022979	1.2804475604070837	1.9313253060940143	0.6512301191595679	0.80879853727969	0.375442844744038	0.7198566101360455	0.43101043528675914	-0.7664876579748575	0.6654887660707411	0.02832658463866577	-0.33015976546637893	0.7720670836977149	0.6720379416958371	1.2094910962944354	0.7401646265035325	0.07697440373385805	-0.32202131474333096	0.7474179820912803	-0.19670129429807617	0.40363457120195706	0.5825604329200674	2.011198930382287	0.8801716342927238	0.9777094630445597	1.4433786133337847	0.28807858226905525	0.46092713164239674	1.0401841710920636	-0.49107944008717896	1.609790292000614	0.5022905500780734	-0.14424524999597474	-0.7441875213600034	1.07486786667808	-0.5131523303399372	1.4074653957222751	0.5758870016806837	0.01865627280929311	0.30439329699638695	1.4447711891133337	0.7005965030410879	0.3533821375338737	-0.1288633949567077	0.8902380720521647	-0.050203342524368116	-1.619633579517176
1.1337207408890506	1.1689666137186134	0.6350303444075932	-0.4185210211829898	1.195081518300321	1.0529071828562278	1.2190508511940694	0.7810494944320056	-0.17990595000571052	1.4836866170888459	-0.22421042622030038	-1.0564817934519408	0.8890993599431124	-0.0868935459475254	-0.11242876577885358	0.5816026223562519	-0.3535905341599556	0.4998052055218434	1.5887809968416071	-0.0035452512808403142	-0.5147046149690482	1.1443392454783234	-0.10118993857573352	0.3696981680321058	0.8965242475143613	1.7904166267451231	0.986429460349493	0.9307443316766965	1.3334192167390244	0.3512152367928351	1.1315395535036858	0.3603904414221597	-0.1641332622470707	1.0321830927145494	-0.10700709526714265	-0.5544810701777527	-0.5144941477586914	1.7880377319485252	0.29575256204607286	1.4251735630094515	1.0419146042831742	-0.02917794466910934	0.8195902766897857	1.2612620884642902	1.412945361638325	-0.018455773006145253	0.7409201361884925	0.9599197999426413	-0.19382526473536776	-0.5881123793506662
0.9668339844200564	1.6878937237967147	0.587442973408024	-0.9617388484008533	0.3557957551418632	-0.17654687309195286	1.5203431054345413	0.3904627094807553	0.031968831825560644	1.5066595330565045	-0.4712618985846046	-0.5718309776434611	1.1034542867616761	0.2174889988417588	-0.13481778332047645	0.6978697018403895	-1.1908305184041117	0.5554674677716568	1.7181105481239427	0.5541587660427518	-0.19257711517292747	1.4880604343858768	0.2031986244135447	0.4782776319773184	0.6264386139969854	0.804796601698687	0.7432197908860882	0.09890027734951601	0.9474724099074452	0.4006776780204108	1.5290061911406683	-0.512622300106393	0.0845629773580497	0.007830896761866116	-0.6568438296326199	-0.46134477036939875	0.29385781303606034	2.2698326985705695	1.0590131840074979	1.3400433729414383	1.6540847724576375	0.18118458100947102	1.054352310792837	0.9058509736078015	1.6777735544706742	0.36737537171796997	1.403479933551465	0.8317064715311874	0.4799300967010944	1.036740417321068
0.4018482618382106	1.7138438443548625	0.8105023150543818	-0.7723941187575598	-0.8665209665021458	-1.0511501728183608	0.7786235369262672	-0.2080778041455342	0.5454422426733317	0.6577192931897288	-0.44282553093364074	0.013698708843654697	1.1128523774436756	0.37749586780053573	-0.47388472831013	1.078802664423832	-1.3831184545904487	0.6112424990859052	1.2956620792863751	0.8351844278815742	0.3310062125555852	1.037820019606617	0.22553974250095893	0.2585381317111704	-0.07266722168265739	-0.34319696593957166	0.06840405268072769	-0.8083468462258715	1.0757420827312119	0.3626189719577923	0.9548927858350237	-0.8053320898794716	-0.09726380758325336	-0.9209440004041073	-0.8244778845996595	-0.20699901499571763	0.6531384643146777	1.6594761572745862	1.4209789498956842	1.2228202903436107	1.5158292482777993	0.7340150074993388	0.9999080670672821	0.5294007869813088	1.1896752928427463	0.7086411008392273	0.8667745149390484	0.44908545600412003	1.716145709985597	1.6587868310727003
-0.36783831068147727	1.2390450573204173	0.9383563982576644	-0.43115620783825104	-1.6544902862733342	-1.3631324479994376	-0.6930799662314305	-0.7420747381531367	0.4990179034941858	-0.370438258455052	-0.5210383078049979	-0.05190805784940642	0.697060528274867	-0.08748929523083233	-0.8610253369771008	1.0812570599323803	-1.1124000074296658	-0.053829985508044596	0.7107222873135522	0.3786720793081371	0.40339628938220856	-0.15132596894560482	-0.336234479937832	-0.4972045222838526	-0.8901711920884462	-1.160427700495786	-0.9132252583211942	-1.1579997460364886	1.5805717419545238	0.13524277151173034	-0.45248369174072894	-0.4308422396905789	-0.5527676874111901	-1.32147962751082	-0.7123456751890003	-0.29543287419446557	0.20990786734499967	0.17772294547681958	1.0812829162839754	0.9248029338338978	0.37977443954224993	1.024987084550095	0.6457798868444208	0.1366413231597484	0.33178418405033294	0.3012575942199317	-0.6643538250189789	-0.12969481789674586	2.4340565187251135	0.7428815375912853
-0.6837492128564155	0.3733245545114399	0.4799137974944838	-0.5021482786415531	-1.2453215100663246	-1.241675048293477	-1.6241456522009163	-0.9436257266841656	-0.19183056805777485	-0.812709324154397	-0.7104030469391769	-0.6549049706409733	-0.012616477744161176	-0.9664273698076887	-0.9864964200870727	0.24233949160164867	-0.8502395798073623	-1.1122168629491482	0.20296124471004104	-0.2763440027750559	-0.19394773909829924	-1.0597609438155775	-1.0374029563533294	-1.3033123798531336	-1.3895250550005933	-1.3921637154497544	-1.6961995258308669	-0.8236540391417354	1.6154298040585813	-0.27436566420304254	-1.5453886646728103	0.009642670616251483	-0.8054038801807032	-1.1213442689759656	-0.6009002683257428	-0.7299812012625418	-0.3217492134368944	-0.8123947995217825	0.10409062566220306	0.3839798834059117	-0.9668294615849711	0.31823137740953417	0.022690524877690584	-0.2621427277029175	-0.24416479857150328	-0.6619472733413247	-1.8043407656424058	-0.6584167385057471	1.786914547489021	-0.6390051960350852
-0.042987067171392716	-0.4959301490597919	-0.42371523912648573	-0.9941651869407042	0.2935756559273309	-0.8443662157769362	-1.09035897062536	-0.7384584904425726	-0.6444824880757348	-0.617997434405087	-0.5963052535329327	-0.9826152567048767	-0.52859082947519	-1.4824183800281783	-0.8115282858588321	-1.0145605882075057	-0.8125220398548787	-1.5696308491327517	-0.11238785733744078	-0.36175496585138295	-0.8450871206285224	-0.7174896892013033	-1.0229480697117042	-1.4449153176560205	-1.1617350435482707	-0.9614225969248238	-1.691251465399896	-0.11398923927410236	0.7852655443306761	-0.6924521730218411	-1.2206590205623562	-0.027378176864889272	-0.6020129982696382	-0.583544547343615	-0.6107394990901266	-0.956817738775059	-0.08760452510502187	-0.23572097631183317	-0.94580406763489	-0.14696620024636442	-1.464994106161532	-1.1814699095919903	-0.6431871388702611	-0.497307514793559	-0.31202840722217656	-1.3627824054146698	-1.4191439871656353	-0.8262921369686677	0.16734035003292838	-1.0298002624345983
1.1077224986177994	-0.8241110779913686	-0.9996677574704577	-1.408990118040024	1.8231003299712938	-0.3273912044089658	0.43509677757181303	-0.3122035239137771	-0.10511699812763857	-0.38412054735354023	0.012139245145852117	-0.5331435241663652	-0.5096403248256705	-1.0824558456612718	-0.5105846269522185	-1.7026256888048137	-0.7777018162063022	-1.0163652616888876	-0.11830053814228274	0.10700596526012579	-0.7154588950459333	0.6623732715567994	-0.0013247373179160898	-0.7679504471524786	-0.200485446469782	-0.03985162907020833	-0.8091003073399213	0.5093111910344945	-0.2813753759101101	-0.8897775798515508	0.34090757030841023	-0.4389186167197371	-0.13758168742803428	-0.07661687114925207	-0.6490857794319331	-0.503733730319092	0.8160821679204439	1.3526911148004985	-1.386351540517858	-0.3043751385430572	-0.8751962916384917	-2.1684242337198167	-0.974536162846194	-0.349501544454549	-0.22633099545323745	-1.2884272069270057	0.14551948856221777	-0.5389031199170218	-1.0894249114107812	-0.1714257386573945
1.5601020513582549	-0.4339009751877548	-0.6680889944402859	-1.2389561688716386	1.972275613078384	0.0726296511275025	1.4751780675931596	0.0457607618411537	1.0089734184926644	-0.5824060062313196	0.6141881978636664	0.3297068759925057	-0.1831865927385986	-0.08606474119554641	-0.18171186699211936	-1.3443026299755327	-0.39871699330256927	-0.1714323868659294	0.17951874987296793	0.39206256861131306	0.2290111831807758	1.7420974521663934	1.3031273896084903	0.16139653793894823	0.8877462254420724	0.8415047099553674	0.31393215805721136	0.6564836340329184	-0.6901310535132309	-0.7748938229157232	1.70770295277785	-0.6761469198831537	0.23345006346485736	0.15087536463137505	-0.5968413110246533	0.4327834758757756	1.3894583577096205	2.176838297357388	-1.0336314014415677	-0.027302793105467408	0.0008100503520935432	-1.5165523989405258	-0.751231596329442	0.155092923189022	-0.4060437479998487	-0.7387631652516373	1.4606576756480123	-0.08153973616563401	-1.0866471215069522	0.8133655866620115
0.6149987582951522	0.1821874736881837	0.27217958569081013	-0.45510481533999736	0.45101302394415965	0.17792400268463446	0.9961845604882483	0.17010214364299683	1.4578264368693985	-1.0069251044861518	0.4430726433817818	0.9050091990654766	-0.093512563002698	0.5379727750076035	0.24444916862049024	-0.5299870159084195	0.35351127908550634	-0.0688743567206396	0.4795322114419584	0.02129712305883522	1.0649620578009251	1.3478842082537696	1.8463738585640643	0.6721392999079832	1.286620245625086	1.0284925488710472	0.8114429573254734	0.2050686681382244	-0.3796120635436198	-0.47269940680211503	1.6154110067077239	-0.40194189846956485	0.36709554214906975	0.040931419383123314	-0.4349886019421286	1.1397912149014517	0.8186077316611581	1.0829524383620242	-0.35832131851310595	0.34812568374709774	0.19729931338793455	0.3275099011143725	-0.15278804154218226	0.6450022565595793	-0.8127295623340776	-0.4168030255723726	1.547939948104214	0.08190824569153053	-0.27766828639874946	0.7477143604232315
-0.9609938572978999	0.33160342324660613	0.9085629386418254	0.4175588239418416	-1.5283257885178554	0.10048610585277185	-0.6175694453693253	0.09221665422684659	0.5636950234813959	-1.042076897116483	-0.6223836656415819	0.9834133227632421	-0.4140679506943684	0.12853647719360312	0.7832499452361712	-0.23857157909108384	1.075082256494023	-0.9134952061058297	0.3839244655711574	-0.6336576782949422	0.9324548496574995	-0.35795382655463437	1.3364687011354701	0.6067333088749965	0.7652305097931311	0.32540305959979776	0.381511938789649	-0.5285094328382376	-0.14866128996592615	-0.19287086198073708	0.2636299420910857	0.18727751162533096	0.36551948868292383	-0.33308032737784704	-0.17930878366008668	1.1042642906950701	-0.6690318334709503	-1.2235636062598112	0.044349082823635054	0.4537872620473032	-0.4124837178298264	1.5925958837701861	0.3895894619944688	0.6989161990185341	-1.0314822570087183	-0.6558149661182338	0.7733303079403155	-0.2571818745006222	0.15639987338786718	-0.33811197586806196
-1.5976662385514395	-0.07822508152574915	0.6361968791470672	0.7178875615560505	-2.329420288602614	0.1436144912817981	-2.032434922022301	-0.06309789556722763	-1.0033620159337433	-0.3677498513069834	-1.7645226949730215	0.9011492755924517	-0.6804403066967163	-0.9269727346723889	1.2170227084438978	-0.6754256669174578	1.2636482649813274	-1.9578199377596255	-0.13739707994094705	-0.9124675150275524	0.06007903711796904	-2.066587341676321	0.4206565817513984	0.2760321135639789	0.015389490029333082	-0.6883432271032227	-0.4357029237872992	-0.8929796275658101	-0.6020400880501773	-0.022904136745133315	-0.9445277440747801	0.6568040309709302	0.36649858433988947	-0.8319113723374423	0.21071841934006014	0.49601938714373944	-2.0724315458304226	-2.9360380182438366	0.07610432758112426	0.26803605674660325	-1.0542244085000279	1.0208589746690944	0.6108153929206508	0.24924621682481823	-0.7841455730058713	-1.1401565491377734	0.1791266148788887	-0.8387704395290342	-0.27982524865538944	-1.3719824257744349
-0.6458156544187447	-0.4236447922841401	-0.2688376979282421	0.2346071876588983	-1.4548920179473066	0.38237198018013346	-2.2885486676289277	-0.17385459541470746	-1.9480223290079817	0.7080048511137945	-1.9909441239388332	0.877856566982893	-0.33515488795974546	-1.491700772491311	1.2714793153419222	-1.0089489419334468	0.7871099265955477	-2.4172701870836195	-0.631004077671886	-0.7440036173608671	-0.4905557587994487	-2.6272572603916777	-0.16906739825233325	-0.034745018229111496	0.017668891460637517	-1.1177329933893976	-0.8063383044045845	-0.42756153610124004	-1.3839138609634143	0.11932921728862655	-0.9008736399259555	0.7873346327834334	0.41747960237593457	-1.26626504497949	0.7653517963974223	-0.06451379071910335	-2.564913689499192	-3.0009152689325633	0.1278590064633474	0.056426599314817624	-0.9304083387615827	-0.7282660451190496	0.6395065851398845	-0.3610438626253852	-0.2121692409282129	-1.3202994336680343	0.20817794815869714	-1.2019333667763876	-0.8765860116354619	-1.4805381887423772
0.8207975884845008	-0.1663456691486652	-0.975086005074246	-0.5654798079044061	0.05345681020437338	0.4957351676626611	-1.5724448017337485	-0.10248926146738443	-1.6768665599662531	1.5800964023330744	-1.1346160786889357	0.6654252375007581	0.5499590134115825	-0.8081849180779562	0.9564948407806634	-0.35440270823781383	0.036142450983702556	-2.217415832806694	-0.6490488795662246	-0.646805387865574	-0.10661084713804743	-2.0400897428273925	-0.3773107668911913	-0.3167660364138766	1.0062922820273759	-0.6270380703794559	-0.40208308394355285	0.6015722478174845	-1.6516558739728937	0.31573857454810705	0.1664940443501944	0.6660347234916479	0.5095217315807701	-1.4233179916317025	1.3505000697558642	-0.1283014995199274	-2.054233296434672	-1.9788440544040768	0.49679365211069376	0.004827026315298385	-0.04476121248443835	-1.7749674885903288	0.7805201338610382	-0.7248628802577715	0.3646353333725484	-0.9683756432453543	0.3649379821012532	-1.1400586206134644	-0.6858154116638193	-0.8251389023095221
1.1816952647380932	0.41591323212155706	-0.892754728428856	-0.9319436559849656	0.8011774095192787	0.20389794006134188	-0.7675521670656796	0.3156007513991451	-0.6862631552929203	1.8947876326294129	0.03874778877631008	0.03468468372347092	1.2802077194017902	0.6703353224076453	0.6111992692568953	1.1275671321854759	-0.3978112870262018	-1.7519577370465511	-0.2742960135123194	-0.8899938323447805	0.6342716988405728	-1.1652736903913883	-0.5691851458465904	-0.6100657555413598	2.1632262929933677	0.2301629278300866	0.38637938988948745	1.3228477583515987	-1.1240853533007527	0.4799445665057683	1.1783652854338795	0.45396416519954746	0.5963032294578774	-1.1624587902808878	1.6620068934114514	0.23812851066735244	-0.9539203988301342	-1.1039933184578357	0.9885310401422126	0.05588185854605598	0.873305035322984	-1.0728524641428752	1.1167387652440086	-0.7062931321711717	0.8223526148012139	-0.2917580445441171	0.062318264005690745	-0.8148004510449792	0.23917158271994013	-0.21448965955491195
0.1297543195610896	0.5620722127329386	-0.13310783346089483	-0.5175554849120968	0.4853757974894387	-0.1910127902218338	-0.4498722269083329	1.1298113817820898	0.2726714892769609	1.7508813568719523	0.701595752435147	-0.6208436169862361	1.301424942207883	1.6535503662077264	0.5506981427871896	2.3066417875971834	-0.2211170729416815	-1.1802201638337086	0.021212466768153453	-1.0202157306261816	0.7065188946562504	-0.6671451086613795	-0.7551173782337639	-0.7415408530131764	2.4329472130568095	0.6509429734773217	0.9860469038075463	1.0976923939128596	-0.3461742934658472	0.44174972985661687	1.469535383896247	0.23857758310480168	0.562555861767619	-0.5234025147023521	1.4567015295227848	0.638433122957782	0.30267752173298124	-0.851135822825919	1.1991014796265573	0.12762850973407552	1.1680812618553855	0.5248578667193646	1.4023586374944064	-0.41009876291046626	1.2426595148058177	0.39125302798719996	-0.5479289746686313	-0.43148971647653994	0.858475015535485	-0.14310010629452433
-0.9916853903816918	0.06096101360062509	0.6969695030535789	0.319523438225044	0.018029591398762815	0.019189009508139673	-0.44653270124226074	2.0819340477569686	1.044871234004241	1.4678736002364692	0.7692302619663155	-0.5376278436413221	0.804429779292832	1.272952452726011	0.7337272826680126	2.2625154707226875	0.3625027555262854	-0.2971131308940373	0.03563123755530621	-0.46851430742928996	-0.04284700044112338	-0.4684774240632823	-0.4954223550412274	-0.4613060767652943	1.5911577949830338	0.4830391896115155	1.2567915042436586	0.23273151275745746	0.09607894653622502	0.22549231656075502	1.2993447264145446	0.12176005607857382	0.3147445876562347	0.27115199198531165	0.8203674753329806	0.7449104684299865	1.4186588875301749	-0.708929503273664	1.0793438633477377	0.3217670555880014	0.8822593956660658	1.3599665748794347	1.3648185741950758	0.07048932290551137	1.6120295894173322	0.9604365382273936	-0.7932892634799165	0.04634139106266133	0.3965636595982422	-0.3971132561270845
-0.8140187782345355	-0.36833565445986427	1.0360378103201766	0.9167209336972612	0.30271856594174895	1.066929834432542	-0.2815555203454255	2.6463622774162108	1.8827647946264563	1.2511198903559657	0.7418899456934807	0.4723414205306293	0.4431826763553641	-0.05686453423863413	0.8550022328656334	1.2333646325157	0.9222471291759933	0.90843162293762	0.13027465335875377	0.551995590240386	-0.6609345808141457	-0.2023637529870123	0.3214261452536306	0.1983293669346463	0.40200233929348445	0.3253079383697606	1.4807204780863081	-0.3002337882377542	0.2922069607745705	0.1546097583035035	1.1755245740469964	0.2672132385988772	-0.00672512663479413	0.9438931767402555	0.18036449787545109	0.5080173597697752	2.1289198278748858	-0.1928643300122639	1.018323778370206	0.7387674278869996	0.6032397070738533	0.8578692321984247	1.041448890681	0.7183446911080104	1.6933514678148192	1.4727685536192845	-0.3591646332817933	0.7224066379573896	-0.6913235744484092	-0.49165432297236034
0.40814415401323106	0.052445227434818685	0.7461070106865917	0.9753473237488451	1.1600554936704706	2.160146404007874	0.16888135185584144	2.391014906535144	2.648808307333577	1.0514319329462407	0.8971700249308908	1.571152174461157	0.5285611553245692	-1.0728858414318512	0.7227008663546739	0.29123333524402606	1.2180562884771842	1.9022587012730114	0.6998716311097566	1.130239967312021	-0.2728698506388445	0.11451189397039771	0.9784825504306744	0.847290834308667	-0.261365609424393	0.7073177330539572	1.8113991286829985	0.0745442965518976	0.6880743376855327	0.536285342525706	1.0529888385506698	0.6860769482311018	-0.024803097455039474	1.3128316476921629	-0.012194547909624941	0.10563796660724353	2.240000516808958	0.38710186181658107	1.3099120343091561	1.125979566239756	0.7917218242101337	-0.0050240963099418565	0.736676007897621	1.3800586624020026	1.288819198155219	1.9400150558416163	0.34337820491003823	1.37514854012138	-1.2033171413269488	-0.22280551073955215
1.1238637711885477	1.0684991289340524	0.11061610774931586	0.7634158842746971	1.618490533226186	2.1154763641283294	0.5846812775778265	1.3624313877207779	2.6522682469103733	0.65969932715728	0.9080818375274431	1.6326419669240442	0.6823249228066998	-0.9230283439058733	0.4310865103998422	0.1595882018125489	1.303698739044741	2.080323677896309	1.4729877044562263	0.7479532619608408	0.7747729014274278	0.13090119159295963	0.6215928043128056	1.074735659018135	-0.2972654055451339	1.3532997343629454	1.9258294428335971	0.8737632305848854	1.2137826844615773	1.192457487460404	0.47739535810305384	1.0052897439246917	0.4734310250456028	1.3462039090082334	0.3149957287889654	-0.20428429956883326	1.8405662542154386	0.3975082104413498	1.6767449832672074	0.937362107243305	1.3209657285670653	-0.06866580279022419	0.6418140378836952	1.6439076322292137	0.5409840369895543	2.2267309623934555	0.7236288010223956	1.47655273939459	-0.5518913288353219	0.29788442168208135
0.3944829062367452	1.5079982673114256	-0.4477073131590069	0.6731904155931393	1.1200846293584403	0.6420589469634473	0.6745029065400666	0.09919050580205299	1.455841862162095	-0.06799566387285975	0.3600488738727853	0.4136736355661008	0.3373114495413646	0.08390716711359507	0.14542416808204153	0.5030663406199128	1.2522024431181475	1.520301838917612	1.6164884192806548	0.01668256214517242	1.2564491823564916	-0.18257700287974774	-0.5815749930435976	0.7967571344612662	-0.2946023430436022	1.4546704485370192	1.3581888158660003	1.092249640935666	1.135833646273921	1.423788163288441	-0.6138476731828436	0.6520948566389212	1.1329591469678617	1.123920995947063	0.7374953712352681	-0.22677521945323456	1.3013059859042582	-0.13878184063580176	1.4853836824507975	-0.09032703338207125	1.6335615288272485	0.5805621247255867	0.571780910479859	1.119112468282922	-0.16581581725471345	2.1776975990952248	0.679095099524924	0.7650283289027509	0.584611891324965	0.9398694165511666
-0.9427779331292738	0.5946229601597572	-0.6893629627398047	0.7227616115419889	0.16527708487526707	-1.1828170611187994	0.5649770564523761	-0.7734705502731384	-0.3916194288938419	-0.9922511107610131	-0.5354920627919849	-1.1707561147442136	-0.5604200183782432	0.9672476694320431	-0.1441653393855849	0.41170804892257085	0.9259046780787672	0.9944512169813704	0.646180543824246	0.029492782032228954	0.5173550097129314	-0.2510559654049336	-1.3809288687699723	0.24265416936462147	-0.6964720927071569	0.6489187663600069	0.135721148063394	0.36181563612929	-0.02920651521961402	0.6303530012780747	-1.5940040752113922	-0.5558055152953989	1.2434443325193367	0.7851286030564728	0.6658974442263603	0.03748185731830514	0.921956762469944	-0.44545370756407937	0.45133675823986485	-1.4822046578068389	1.2811658991045216	0.8305718915625974	0.15612233096950057	-0.10822200343908238	-0.6109800049455126	1.7922568663791376	0.5388887848584435	-0.28428558659013403	1.0333225385425886	1.6306667120533376
-1.2753275130162123	-1.0755339276809892	-0.6827225480790919	0.6278892904855525	-0.30752209569026684	-1.91545033970652	0.641632919786916	-0.9959324577557376	-1.7335259210614815	-1.6637963524422779	-1.0000220577097163	-1.9703910682496504	-1.4761573588671444	1.156306090947472	-0.5186684136398596	-0.5324106927263834	0.16815390635040792	1.1240368545285004	-0.9159101282413364	1.0145166032795307	-0.7222630999693471	0.4948355013597425	-0.7955707435148	-0.30076660711359327	-1.255044164557824	-0.4781003641605584	-1.0711500496601816	-0.6040488001783296	-1.6613687139075062	-0.9558452676750151	-1.7945331597280623	-2.0065163824257124	0.5175329045687854	0.4900516573732334	-0.10178601852853275	0.3494504463324295	0.6308800547275276	0.04143482203214611	-0.9612659622581733	-2.3257355556947847	0.32060001074633704	0.03149267659013671	-0.6962679790575554	-1.38536273880283	-0.9248841143706705	1.236805192700711	0.48235948943346824	-0.7799731898663237	0.3913617895569476	2.1525836412147386
-0.161926793783948	-2.0893703691865526	-0.6316886584249899	0.31205347856996546	0.012388656313087165	-1.1973643308505675	1.0679134109630506	-0.778161163553916	-1.9274812694950243	-1.6262703249098278	-0.5218881033376437	-1.6656753853470583	-1.855897216159318	0.9389274747716031	-0.8310774128243351	-1.768878825121777	-0.7850130329578483	1.6641554283908928	-1.963855717642412	1.9329764249279178	-1.1829463177487973	1.80343321083159	0.6732349062097999	-0.625128804188401	-1.3831691597210427	-0.9951495820646813	-1.52925627033288	-0.8041579438275241	-2.4230652932965433	-2.267958701181305	-1.2570084707739813	-2.630292490260188	-0.4473755247019193	0.35363880499217076	-1.0967374754911297	0.4040572286387305	0.15770383354097212	0.9023986116887397	-1.8962877484202045	-2.106683276931571	-0.7355012332375277	-1.1285239804263811	-1.5734761940201112	-1.9633055276349316	-1.299143464634354	0.6997618755032646	0.30698123588742443	-0.30672796170896527	-0.626637310365098	2.122104367409867
1.1252622587700971	-1.6850325455623067	-0.5839237293889323	0.13066076944839514	0.5441197756685908	-0.049322971297448066	1.559453655660538	-0.531354802247315	-1.3766945945537827	-0.8855086006123033	0.5193877834688762	-0.8618531067918959	-1.6283069718057819	0.8808008270773158	-0.7166412327604124	-2.2989959198871226	-1.2745308017725874	1.7929342444917071	-1.8608256911639922	1.5950121645161333	-0.48116649422209823	2.6490728535770582	1.5247374575946337	-0.554478959970104	-0.9043356123295873	-0.6420120838344601	-1.14564667908501	-0.0666881705332423	-1.5848336277892823	-2.30841733350394	-0.6246161622280121	-1.80353756491139	-0.7179499728454797	0.3533621975090742	-1.4990378496559922	0.1357646039049171	-0.5157648610235064	1.1880798726660151	-1.8419031429886852	-1.1798134127976483	-1.3114223146500124	-1.3909212015601717	-1.8642598107923969	-1.5987613541987673	-1.6020969370694087	0.25885067950761903	-0.15151403434550953	0.596611581698212	-1.0412860027662565	1.3721784391288223
1.0874825801815258	-0.4525183196794386	-0.37469280923258474	0.44654995391014224	0.5442904385457281	0.301498661105396	1.6524714118664727	-0.5342375404051477	-0.875876637125299	-0.06506159536729987	1.2050720589945498	-0.2934197260964391	-1.1320274793350737	1.0269829872749374	-0.039240577739278554	-1.632725470911626	-0.7998762315425519	1.0725977901625192	-0.9470045228156548	0.03442239129319313	0.48968941337782756	2.22487663707528	0.9580085572563101	0.015389469028961367	-0.2845455271691562	-0.08301714519031722	-0.5280988959380452	0.7817812958192201	0.1890564785106133	-1.1215615709945537	-0.3606277417664677	0.007954812992164093	-0.08651943155690271	0.31507609279529275	-0.8639419772973685	-0.1717600662557499	-1.032004177643159	0.5501894128035371	-1.0199447049062158	-0.352164564490934	-1.1801054886040954	-0.3617544454142987	-1.3238151106669702	-0.7062063585893593	-1.449754274144225	-0.12151860594112779	-0.609024930252157	0.9721095582328804	-0.625611404878134	0.2919743853693681
-0.2918779354176316	0.44408034449044964	0.06873450370724939	1.074087793720774	-0.11704834460220093	-0.2984776194091708	1.1470431876810354	-0.80624104060095	-0.6621012778370038	0.06873473296152016	1.018500294999998	-0.14992083107970772	-0.705769337011968	0.8661944626427228	0.7570473132725701	-0.22569491886403892	0.348581642029044	-0.04376808692417651	-0.028864577031853075	-1.4668205240758292	0.6340877203711984	0.7990953667899908	-0.25128465926995636	0.8989250137688882	-0.11753000819969152	-0.13614034316939147	-0.34945027843234694	0.8360504884599257	1.4894269182891329	0.21154554264864625	-0.3312538722611515	1.5388541586059903	0.6093822932768252	0.05728620771753611	0.39759868246709673	-0.17283401575811147	-1.0642014424928763	-0.36339274630790236	-0.13014083325404582	-0.07283075028208034	-0.6078344658380067	1.065708632674354	-0.34661363232545056	0.041183078603539695	-0.7154219693396356	-0.5039720971396989	-0.5990587960039354	0.43333776432267557	-0.00933271132691665	-0.42160077825173786
-1.6121308209830723	0.49105526538307764	0.4301120757801684	1.3584132657159245	-0.9681330092212537	-0.9606169911344284	0.2693925731476601	-1.1895897281135992	-0.3696725052075694	-0.6412541012305777	0.3056702341132722	-0.1723413326982191	-0.47311085764464306	0.050324960949638814	0.9514823726360256	0.9118059915930471	1.1955888220774946	-0.714637578703973	0.4278092363628237	-1.7365852413890315	-0.1438790493684399	-0.544343754637278	-0.7717710399897086	1.5521377576508872	-0.5102612804055805	-0.8949575145494961	-0.7070805542857537	0.02642306753641074	1.5071998234693404	0.6300419899880918	-0.2246666677484905	1.7553834650682931	0.39357073387648905	-0.4017895335931522	1.3058123189235111	0.12354243593907428	-0.7405397627162796	-0.7141912357299685	0.2243285769889563	-0.1421891670800157	-0.14073668832092157	1.6841988362659037	0.33398396982945316	0.22942972448808555	0.14492954338385117	-0.9091904216036395	-0.11616859538615261	-0.48605487961623195	0.09828299393058572	-0.44465771016846045
-1.707519129804348	0.0900472615332204	0.20787948334987746	0.8918442223417622	-1.531163830787493	-0.9270457347364944	-0.545122669391573	-1.4818374269232204	0.15799689741362272	-1.5161086694634056	-0.2204510917304927	-0.1626693746399673	-0.44181384935701024	-1.0424768893179108	0.3043196144623189	1.0088108589255884	0.9656922447013745	-0.5904543403262681	0.48138896509847134	-0.8838039100973892	-0.9797870747735029	-0.9881549243936423	-0.35814876826233666	1.4511385906583216	-1.046018149986138	-1.7071330266391083	-1.1198362133962767	-0.9593384818669611	0.6200065790426729	0.11691423703239899	-0.12104747107740498	0.7129835319392503	-0.7209629909109025	-0.7896665214246992	1.1737541947299874	0.3068952442717938	-0.5149215717179558	-0.43225942268526196	-0.07335493432129968	-0.17769152286948578	-0.18332984044345324	1.143201284454952	0.24557147462472118	-0.10634033803298946	0.42765247666287964	-1.3029360067983435	0.25889678522814324	-0.9759395839593733	-0.3667737371997543	-0.16852469795444336
-0.8721039421614083	-0.22202072743154191	-0.6575924221214732	0.02706161719340266	-1.7063144480962131	-0.41801780534347277	-0.9721118938074664	-1.5252416095656927	0.397780675944515	-1.693431824855378	-0.28540861115401317	-0.19247308247892517	-0.6062420263902857	-1.5865197831097777	-0.586504099336848	0.07979691086921274	-0.14398735929936243	-0.07657212814866964	0.282632973488561	0.006359269854595753	-1.1426718139851337	-0.6790253481852709	-0.0638363694215355	0.6376109181057981	-1.2686422363653345	-1.9206679313002628	-1.0828924478931108	-1.507585144779506	-0.26125485563826717	-0.4082437254742049	-0.3725681584897285	-0.5379067743277486	-1.7352723131198566	-0.7742378605384166	0.2270200919850466	0.0021757415919083367	-0.6207024006803367	-0.14517315533043207	-0.6703848804818321	-0.16476301840656635	-0.6887113171985498	0.08649911287704154	-0.4722735352647358	-0.6562742564918825	-0.12010847800625482	-1.6072988872763487	0.01915422948558919	-0.8007137227592732	-0.8690367970144266	-0.2552663300385775
-0.3059932130228963	-0.4432119743231854	-1.472814312783294	-0.4750262776036412	-1.6138615130804144	-0.20350163920598477	-0.9448285908297035	-1.2674504352447737	-0.24560245114770884	-1.0292522791317387	-0.2226443532370793	-0.3630309244362164	-0.8685755451547214	-1.1176982630669203	-0.8458459998388503	-1.1314808999260069	-1.1647090327078713	0.21537134512739592	-0.2131504916637251	0.1757663377532267	-0.8097725232230422	-0.34476498620234614	-0.7873893375322975	-0.2206420181502624	-1.086969552878331	-1.4827438707107865	-0.5542084838767993	-1.6154575391455392	-0.6724354318227711	-0.19050287075499917	-0.9782937568275637	-0.9051879544247813	-1.8170869135181553	-0.25312082674066755	-0.6546326648566387	-0.6905654193166754	-0.7952035181224405	-0.25666777518890443	-1.062546075517954	-0.39853210769935377	-1.225871576323551	-0.6615993309153255	-1.252771031530127	-1.1036781859096503	-1.0099406308336856	-1.7233877151740724	-0.6147413414133591	-0.40911119769517656	-0.9043584439867376	-0.8811342260426533
-0.6104594663925217	-0.8638297997188787	-1.3547031749796747	-0.2909547052164154	-1.3029473554438336	-0.5553971519603642	-0.6101011977767566	-0.7986011816186123	-1.4974596981812005	-0.24875590908277112	-0.3924178617876816	-0.5632477458217608	-0.9818468753342724	-0.000962020586433963	-0.27083156562674066	-1.7188449258904834	-1.3371393028040248	0.10775544018106535	-0.9983499928594982	-0.08514228100430943	-0.6818917733436877	-0.40225783660499287	-2.0252099310315588	-0.454993770623854	-0.7217197017195008	-0.8007725263992151	0.0769983198520555	-1.597686932525926	-0.810572162524062	0.5174527758458473	-1.395341645893461	-0.19341025831566622	-1.2091856692118628	0.5194705755733537	-0.8185489966131264	-1.2823274469102643	-0.6243293331534167	-0.42438622800772263	-0.9745026832726967	-0.9562716613747523	-1.3801429257542586	-0.8239993178504085	-1.599575142576916	-1.2752342017082823	-1.4798833764542505	-1.5938625825797044	-0.9104323391317554	-0.2976690855740871	-0.48767942927724284	-1.5320415209592755
-1.1629817920089018	-1.4207797795219879	-0.21142361143526814	0.11628988456304562	-0.7674574092609718	-0.9299912827298813	-0.2254524534782935	-0.3154432674633793	-2.236974278257242	-0.14080400801390652	-0.6428645522358205	-0.5598271863490591	-0.7268012379498284	0.880901891313397	0.3922478855786446	-1.2818664238940731	-0.7984543089124471	-0.10543574375719869	-1.7019844560484096	-0.053351761971027756	-1.043516365779201	-0.6140884756814143	-2.4278019185199913	-0.08138032092651994	-0.3966980908123871	-0.21027509397324706	0.399433103417784	-1.5040577326470599	-0.9656196631606067	0.8161434942961368	-1.1438646616587516	0.8094006906406616	-0.8020985016687433	1.0731046264852693	-0.42103227577979846	-1.4217159266079527	-0.06948420254941352	-0.10543137904531515	-0.5582588402569248	-1.4396194033630234	-1.1198766347915399	-0.6533364008907419	-1.426536044923384	-1.1642777493249186	-1.2242490012990197	-1.288900605390799	-0.5048921625872326	-0.46817573670494456	-0.04553760591901803	-1.576815285168028
-0.9804384131191664	-1.639135645719902	0.9841061535038548	0.052456014233009	-0.14271423213303086	-0.7267133650793766	-0.05084350336293401	-0.004102180265718314	-1.6407374430196529	-0.6933140667552091	-0.4982460067729877	-0.25236006862572635	-0.15380261898760622	0.8501128329074833	0.22242825992945559	-0.20983562531952044	-0.259311763544005	-0.129437582630176	-1.8047689293450881	0.37195889039713603	-1.4359566512775221	-0.5639333790352207	-1.4583441799038341	0.23917840684972178	-0.17472364549112093	0.25260483080439294	0.3089951843554651	-1.0611325312978304	-1.0492224324060317	0.2662426258775427	-0.43407254704772397	1.1226304952810862	-0.9549523593936234	1.0118009858251724	-0.11970021283451499	-1.2421373927291819	0.4718511308845506	0.5901192793257952	-0.24717690367758094	-1.3524666808474914	-0.7728739005757853	-0.4770572541714768	-0.9913979387108781	-0.8818205266709228	-0.603542297288619	-1.008266661025529	0.120546407882094	-0.5728337979486563	0.08732587564640236	-0.9481702792233555
0.09430583723531653	-1.2433792188304966	1.1011051987084253	-0.6175557862307611	0.3169585034598235	-0.10149307519032383	-0.20513286995954183	0.0669559304340476	-0.15717425314774036	-1.1504144988521705	0.17919677739859452	0.23320658100845829	0.44598530944034726	-0.08203790886976592	-0.8562729658992896	0.6621677944142526	-0.14038947141980068	-0.018957354854285305	-1.1973225042671758	0.5323118515773947	-1.248314352044539	-0.2285485766120977	-0.06558084035153515	-0.0501618083159157	-0.03168044471350441	0.6231836537092821	0.003300586304420339	-0.1734639370604592	-0.7931940484316419	-0.5769571758197537	0.054951632095760844	0.45878913720638403	-1.081522842204529	0.2645488687964327	-0.2821826274000853	-1.1321340797557955	0.6071581601482762	0.9063669158413248	-0.33977829906506457	-0.6569037132405695	-0.645792899562047	-0.4305351563163906	-0.588937007420561	-0.5530410028249263	-0.15400681502097519	-0.9197934144703025	0.18355515900645367	-0.4263432697069016	0.020811477179752135	-0.17548002486139908
1.2525694860873615	-0.5501858703878783	0.046954408104394205	-1.3625774535031259	0.4995088855479752	0.21287075980851708	-0.5456849903467564	-0.0481036772580078	0.8854396794533628	-0.8935895764621918	0.9015964355085834	0.6556872707938172	0.8372959915767358	-1.2685159962808235	-1.942124745957349	0.7728263619192596	-0.22085639960447026	-0.0457667587147337	-0.34546753437724914	-0.0735200076301739	-0.43222993974073726	0.060953861181530226	0.45195002951690955	-0.7926520371738683	0.04486023799648797	0.7884686458971114	-0.24178122949250913	0.7371318413107446	-0.23456973782640206	-0.8171638353961689	0.0006627404227505272	-0.6160118058372974	-0.5111485882047838	-0.8282992365291182	-0.6377307961499513	-1.2376416589595793	0.3194290365551721	0.35695201308471897	-0.6778353307070832	0.1690421379939071	-0.697859425066755	-0.5157111794372287	-0.3388122530102891	-0.21114703211529945	0.0035467009649781623	-0.9473810186603768	-0.4640457226193571	-0.18143541153264703	0.16766086202094654	0.20548482872527196
1.6271005776340286	-0.058916911722335895	-1.0888973386585559	-1.6240156660725777	0.5442420480679071	-0.1539011130755646	-0.7358118218151604	-0.24057929510508957	0.6639483419348359	-0.09459317758931036	1.0293260370992448	0.8027755722738082	1.0322154819659375	-1.8779730734887115	-2.0874517641409907	0.3011456882372524	-0.13748662613584847	-0.32958214723984136	0.2091888971377114	-1.015776835409514	0.4835966661756792	0.10072583329347741	-0.050934148202300716	-1.3362494606439335	0.07916284651122364	0.6276685789615054	-0.267649022699349	1.0569289880716681	0.2323083324706323	-0.25136940977599925	-0.2057912418074725	-1.31367833118259	0.5238436272934234	-1.6483223173413604	-0.7285756263501652	-1.3075210632798517	-0.13436363883682134	-0.5926259801800603	-0.7795172054535047	0.6256430449673076	-0.6187529247292051	-0.6823805799221632	-0.2081445242494643	0.19720874267282648	0.19199251105843584	-0.7678834470800707	-1.1239648586863544	-0.018946667323675764	0.7557149209282656	0.15975809106578126
1.115664011447389	0.20948434498754506	-1.1621780506227826	-1.3903735668729176	0.6085273783626981	-0.6905706277556021	-0.5360863450770621	-0.38646925053097786	-0.30364665120007117	0.5876125400353291	0.46564744303703615	0.601866175242611	1.1508263972129409	-1.4461736069171118	-1.2873296174100235	-0.06914501334573127	0.014264708463029439	-0.6856568038344747	0.41568856740111465	-1.3127060839407203	0.9903400529542419	0.0368482613461737	-0.5282395196581657	-1.2858739881797658	0.15721429630273076	0.28038530847043275	-0.08556454797116128	0.6164749413433332	0.32288348173069625	0.45121460837863414	-0.036119511907101755	-1.3434054123756134	1.0889574941641909	-1.6477910813804573	-0.5418453210660331	-1.0321835507882584	-0.5488778550558844	-0.9545910265892306	-0.34825510475481014	0.6469206180804706	-0.2085930367751919	-0.7831968263002034	-0.13258959013811009	0.6716114225168964	0.6703415157940814	-0.12365954592325218	-1.0172966223570599	0.1319896396258644	1.4877096329540722	0.05707907004883714
0.3195173511337127	0.6883457898193717	-0.1457968880041271	-1.0637833992546173	0.6263959232372409	-0.552183875483592	-0.06529077898869515	-0.33979813490741545	-0.7849769751593944	0.8142149140619269	-0.23680423967788236	0.23080837958272316	1.1936226390865727	-0.22535437350648702	-0.44306725659137847	0.138903948311751	-0.19418208159166192	-0.8194585530389739	0.6489211118843027	-0.5398141161692599	1.0575540865800683	0.07717512812527477	-0.10718498930289865	-0.889431194857102	0.3717085703825154	0.1025294133426308	0.1823473699736933	-0.10727225150027689	0.22646919267914647	0.5935850461687495	0.4495154689966756	-1.0124430217494838	0.7053138842717178	-0.7594856063825356	-0.5095338114895248	-0.4176906236963568	-0.8490958693705227	-0.27581615909355006	0.3741010588402353	0.5368899282454713	0.3765009209757407	-0.5974332634641046	-0.06291438880525713	1.0549337173278512	1.2351808731976341	0.8165568279173364	-0.13681515744529346	0.43602079570165647	1.73675021910148	0.1863193876094201
-0.1062343622541032	1.5383263062202222	0.9316695736877825	-0.8949497483527079	0.44439996619201483	0.4748729434076833	0.28804282056474706	0.025601347261542357	-0.17768385805006204	0.8646822831497214	-0.4741871226456921	0.11155080956135006	1.0775845029144742	0.9431189737142837	-0.35085424377214147	0.7372489554107108	-0.8503105585072036	-0.6172660423668266	1.1231486562970208	0.6574340850810272	0.9987535466951168	0.1754168751517782	0.9109624509365177	-0.6503277280858893	0.7136509850638924	0.30507756425412647	0.40659622389261235	-0.4474270925500566	0.37189865377315345	0.24995913956651222	0.7121897257190365	-0.7328154774249802	-0.022611659035560477	0.4586487986695353	-0.8870039100927106	0.2483584273724408	-0.9081713178390113	0.9087639677022845	0.8246242228818305	0.5558381723422161	0.782971939060333	-0.05133643187089159	0.05378503198278525	1.1469273414988723	1.4160843319888867	1.482133249982452	0.7693242210273779	0.8102215674239996	1.1541897822505058	0.46914506274496826
0.07065184706515427	2.2028493479260196	1.1435145697662774	-0.7408149002745268	0.168276968648954	1.705120344316611	0.27302167101260694	0.6861771694441425	0.919449256691681	1.1291602792783677	-0.20430844605221185	0.5956232293026772	0.8685230133591603	1.2661379129425003	-0.8390765558101272	1.1359267312817656	-1.4193460035514383	-0.24037764297665867	1.5445021557473997	1.2639816196559688	1.0293788319659125	0.16414210953830324	1.5771600520688591	-0.7054900269103723	1.0563141091798334	0.720545290722492	0.5361654757062905	-0.14668004687008254	0.8634942378758999	0.061698838555932035	0.5210837450455139	-0.5832088861894681	-0.12923186503398618	1.1834690397268217	-1.326270757664903	0.7258199162456652	-0.5169998847440535	1.697495083570825	0.6861390739998352	0.67834049788304	0.8249829404006546	0.603310230455991	0.24184400337643774	0.938895165233615	1.0327474669079215	1.4013934892644393	1.0015860240283447	0.924556693623128	0.09256448723872954	0.6197595058234545
0.6466468004652368	1.9447358077598709	0.5804493933486825	-0.3873757191282532	0.1766897395442627	2.243771067062221	0.06454246799633467	1.3837088773274737	1.4432273815043883	1.5300928307432236	0.09411957013657787	1.5021072417079333	0.8096762796805583	0.6855143653977578	-0.9960980833567634	1.0068794116552582	-1.3019693432129547	0.03306276730080744	1.4303680911332428	0.9834799573131785	1.0714677276469688	0.11149939361685544	1.5179615182814288	-0.7303753228749202	1.2498247999754761	0.9906011716938509	0.6035048861329559	0.5017627927303197	1.283157981292893	0.3566012781493851	0.31758808035812697	-0.39782737623845044	0.5481690601720584	0.9891735540944727	-1.2276051450996142	0.9985924497264737	0.3245686005432044	1.7247482790798403	0.17095004748250311	0.737530348712875	0.6404316208893223	0.9520542459250603	0.4185279772108579	0.6611740096294224	0.45457620879521254	0.706973394251641	0.5625403903040791	0.5906270820511331	-0.6573947884223471	0.46582125454212114
1.1912165792145657	0.7984137136060656	0.0780854477859916	0.07502503896832856	0.6597530912181336	1.8244237884698307	0.06431660560035056	1.749619855543475	0.9915023918476228	1.6342649406404637	0.006151839364934809	2.0721311467386774	1.0205493066911127	-0.08161780550750779	-0.2125145038892628	0.5956145797229088	-0.556639210892641	0.05197173768294073	0.6855185270985472	0.4531669475528791	0.959425424149626	0.30400035308476736	1.2522751625807433	-0.41234465368347567	1.2076531941385942	0.9376760739349207	0.64014583505285	1.0075776072549263	1.129780607596003	0.74324608543585	0.6184835595008429	-0.14068862853653802	1.2262376954558756	0.21349434869761863	-0.46675166055625683	1.1392033049297816	1.186705819373773	1.3307881407823463	-0.2655387138921691	0.6854339863252851	0.49311046640132505	0.8142384638932312	0.42277443195801045	0.5326577875171792	0.24592671030468038	0.05742241628548036	0.004095053048838708	0.03581504115527063	-0.6212590349255923	0.06552535644596579
1.266868622517613	-0.2533072636161832	0.22036170299946323	0.3419029283093205	1.2418256359784297	0.9341946786909061	0.40458254414873457	1.58520024451944	0.12195538705638068	1.2599936125693778	-0.3918838192966291	1.6307355670976746	1.2577748694316921	-0.3027262795617525	1.1237980777408616	0.3607776906943923	0.1512999593603818	-0.09179700168171973	-0.23932451231021987	0.3873845307510984	0.7194638112039248	0.7835083933408428	1.323967726093398	0.16072897575022507	0.9185801855564218	0.6855395528517351	0.6022465956180674	1.0894512747844485	0.41630685398480577	0.6744169364756591	1.2512356402815112	0.011366296290188245	1.1939235777987816	-0.3859949658922215	0.3985332367090214	1.1435028805088776	1.4830706461962158	0.9691542691576198	-0.38156919599676065	0.6401166823880143	0.4904530948525792	0.4272419762691922	0.2100788400429916	0.5105027069731893	0.5785670416789157	-0.024865180069973368	-0.22029732820415504	-0.30779327113448235	-0.0948494436942785	-0.3996222820813291
0.6848826017699687	-0.21275676060050153	0.7949268130655467	0.2867789139104563	1.267252109094267	0.2434041531350153	0.7471028593268894	1.0227887312262889	-0.34486369436654646	0.7353843445870565	-0.7073266814158665	0.37276487237251116	1.1236808773444042	-0.02170883110343022	2.02487095906541	0.41346763632512423	0.3357055923053658	-0.17454770308770182	-0.7247803884175217	0.7144223668849667	0.5730605192100684	1.0830580372817877	1.529641699015979	0.6530308556151813	0.4433106446924567	0.45182017498093174	0.41836391176202226	0.7876740214670862	-0.25278195468610054	0.2048499491232163	1.4954766102810373	-0.009825810467121495	0.6630145718168671	-0.3831887488060122	0.7100489205917911	0.9876387268745398	1.037215134203702	0.7010121227030208	-0.22653188148353484	0.7251237842797027	0.5473583555243287	0.1878838817422222	0.008605552337039774	0.39138911967258255	1.0512711172643303	0.3012915191516436	-0.12223097499680952	-0.24746828066364548	0.23964162311206985	-0.735953457050644
-0.27981749556684876	0.8760012119979087	1.1768345646686342	0.09002460499777787	0.526675432632913	0.040257310305516124	0.6660647335621173	0.3788196443477308	-0.12304590161334963	0.46340043376407297	-0.7198649301238111	-0.6971118095726518	0.5205654980640656	0.06311567595760928	1.9165904984702815	0.4373553567684862	0.21328307243647301	-0.0791844376210693	-0.43849209135422845	0.7322608445500689	0.6744447034212121	0.6645630099186046	1.2749004532715107	0.8806442128459332	-0.06587421629661022	0.32844151070668887	0.11494333131701664	0.3305946963758429	-0.2378791216406519	-0.07166726987420267	1.0020589831871989	0.04891642963877942	0.3920466820356704	-0.055911335150292646	0.38713218787367004	0.7594666095723668	0.28271042116138895	0.35292085530949047	0.14187178988623828	0.9376372255602501	0.5898784282424785	0.23831681339219207	0.1759936478906903	0.1623803611261351	1.1049467104419353	0.42132507290726556	0.03308505400851296	0.02251240535058419	0.12521629112120458	-0.7621626849949363
-1.0101656927702862	1.9231482062351324	1.0293773470163932	-0.052656713375545505	-0.4283935872697161	0.16806614540683665	0.1849037416180296	-0.14915023838186361	0.4613816917424943	0.3995541269097424	-0.5746988063272088	-0.798955490469075	-0.22077399889315158	-0.43163454821360026	1.145116359059282	0.15892640680062511	0.2988512716898014	0.08258937228433634	0.5112989299088581	0.052326317759686845	0.8851901514337267	-0.3626071953985081	0.4962609083562465	0.8928887464506272	-0.4034716992349083	0.2892726526666108	-0.16418856551540037	-0.027209670356495633	0.5119155467644905	0.1685297490012232	0.27383803843696897	0.4525929101437809	0.6393916321174037	0.026974967309299845	-0.07705507740488006	0.5872941599643817	-0.18169667300837838	-0.027527023648971114	0.7849488789633475	1.1679604372861516	0.6950533486019946	0.3549363044017885	0.8201339026126003	0.11320994695751495	0.5846622729430309	0.05228835716210757	0.1065520732484112	0.19466935255868364	0.0025622075024728645	-0.36710451572999864
-1.0657022913533623	1.8561037982893154	0.5368114167863473	-0.18658242314975512	-0.8241716436180678	0.32210594827088473	-0.21305851318607646	-0.5960122483930409	0.9980745920895201	0.16532228952716266	-0.4966645346928974	-0.2773762707558032	-0.7079367558786088	-0.9385095357862985	0.4721418687553321	-0.23964238142739927	0.6275493112877351	0.12117761830582398	1.6730370316943461	-0.8445079675545314	0.8463407497199059	-1.1685646236634664	-0.16057139643665885	0.701937214487275	-0.46139294658224317	0.30376451039343105	-0.3149065226457232	-0.10955554103850136	1.402449732584429	0.4955160455390578	0.02912781438343824	0.992435847060959	0.8388596247240547	-0.2813722155420103	-0.21499883749549495	0.44027806673089015	-0.18001311475352097	-0.1289379640337056	1.6172866458850896	1.2900810796299442	0.9682523067914962	0.23069048361594932	1.6000835391081865	0.4833615001552243	-0.12874884277771287	-0.3355394705926307	0.15048916725253245	0.15911964118477073	0.3782508720698607	0.343078805525554
-0.6053159582964396	0.6250470039173499	0.10159412503721404	-0.4239514491311829	-0.4796326488771699	0.3022570250900564	-0.17011920079064694	-1.0258636290737186	1.3923812071913082	-0.35028948936733484	-0.44271697446925873	-0.22383370184249388	-0.8654817570781348	-0.557565378455736	0.20545795122301616	-0.29286878036521236	0.6695922518809355	0.03885653732206305	2.4301003366188807	-1.1261368503156466	0.3214264133922022	-1.0172505564934666	-0.15761184866541536	0.17111496609744276	-0.35180747829122344	0.3381081089115263	-0.410822305772416	0.1034492077571058	1.7528788837603386	0.24016717579789743	0.26880638104904747	1.0584505785698126	0.396294897299334	-0.540360940202949	-0.004460907126705852	0.15331712809880768	-0.01536788835516908	0.17964533218218656	2.1814351395295555	1.2338565553878433	1.3179236220281343	-0.1891225781438995	2.010244972916535	1.0616337149117911	-0.5155741514820511	-0.041061187368529393	0.19476518898044895	0.009008330468278909	1.0583387210666737	0.9859344647586521
-0.16812809798673736	-0.8324992390778909	-0.012169221140005917	-0.5994360174310663	0.04687781827586907	0.07395209042340761	0.07441156007877874	-1.2782890957102966	1.728097634478465	-0.7346805359794951	-0.15506652458347256	-1.1328115950518012	-0.8494116886139822	0.6886535314903763	-0.019890951809503038	0.1849789568914596	0.09406829512617243	0.06091612874362175	2.2910852136719115	-0.5776795601795266	-0.4895232260949304	-0.09480314175917919	0.23870613583849162	-0.6711745492141135	-0.3024146014829776	0.2901589738808282	-0.5898717576754483	0.45436021275146893	1.4022477118796746	-0.6149427797460849	0.3144983541640191	0.36803035726224764	-0.47088600625396093	-0.301120563049957	0.3301054888874019	-0.2610350086134017	0.006628152407364437	0.5500276454582222	1.9664646773981964	1.0443188289559147	1.443019536743184	-0.6571496775769506	1.9024807085079298	1.3159084031938963	-0.4052954322216644	0.9440358808204878	0.14529097479764164	-0.1471906759173937	1.2687404431318636	1.1186051011888567
-0.002541847610981349	-1.5120824771491181	0.20762563188436667	-0.32786625251432505	0.14729261785908587	-0.25170868550031844	-0.02305738837404326	-1.0212819936593733	1.909161533285432	-0.5406336054327974	0.4483355289219038	-2.172354980482649	-0.6989430469393354	1.557007971406063	-0.5988772089803998	0.818564213381526	-0.6271683225671452	0.31016197989782746	1.2891502976297724	0.14750831610243276	-1.0017731141646802	0.6495069284949165	0.3222797904271643	-1.3322999916661682	-0.3803967738658048	0.06661599940745876	-0.7845899233532598	0.7166820781732787	0.7764770757695978	-1.3064513135286626	-0.190865035399635	-0.4962403787771186	-0.9547194865440948	0.28954540178900917	0.7215430419602802	-0.4474547249146068	-0.061104037957930006	0.4657370732468016	1.0323610502886942	0.9071432811669994	1.1047225212793426	-0.8521269878018652	1.6501637756238112	0.9915143817360103	-0.08117127000507043	1.7318857219142452	-0.04594665965510012	-0.2537840785830745	0.611822262446943	0.6081107076754143
0.21871992783950187	-1.175363694445142	0.5507216189782674	0.4936549926845647	-0.13593203943390705	-0.4670115283161989	-0.5405397289248264	-0.11704999309175115	1.6263991900595622	0.08245073205890442	1.038865494873425	-2.053326698886349	-0.3068154273630971	0.8546590089817522	-1.2670967527658326	1.0132683038343793	-0.6479188739444988	0.503284087826813	0.12612728041137125	0.29144727815978566	-0.7198566455695494	0.5301523012094129	-0.12433617680969515	-1.1482122174837432	-0.37913349479220143	-0.22750289504595914	-0.6802696795296486	0.7708549817067557	0.393665459164199	-1.1221490197049693	-0.6686795871862562	-0.5472646518033613	-0.633250790149419	0.6304934269577687	1.250939489071833	-0.04831170749400889	-0.0009947738479341736	-0.17470031805819694	0.12616793629055062	1.0340397330203248	0.40452061964762287	-0.6313236325988422	1.7048068837495167	0.4509703414568215	0.039917547272948835	1.419462638282019	-0.21035519194779462	-0.2250752421778252	-0.3255433252697201	-0.21143341492399392
0.8647091094489058	-0.390663391038465	0.6681324859557718	1.3875510911340738	-0.2218887608557685	-0.4117157610797998	-0.8235598673439075	1.0922931663295394	0.7338111345877827	0.46453937486984015	1.1151080051306226	-0.5687622579233594	0.2149908621156476	-1.0573144039836855	-1.2379752904556005	0.5427263821310575	0.24812484955416325	0.15724788071587795	-0.3322055375679764	-0.15465762769923752	0.23821086155400803	-0.14919524278266125	-0.5780720366064801	-0.0010810184553050005	-0.07024514507791003	-0.2984742062170272	-0.07002406074746421	0.6598234986901176	0.3471944490771244	-0.19099146106186096	-0.2915674644839229	0.5115123766470552	0.06331557017432865	0.4048124193420278	1.7883306659296887	0.7757733531115427	0.14937441464769305	-0.9153161788084521	-0.03421251204819782	1.4082896426588358	-0.2482485063521989	-0.11784306393477911	2.0149257639484435	0.26360952285290784	-0.2070303056090599	0.12118150106996987	-0.08232659949663136	0.044482858325168906	-0.589009862627131	-0.793929490344377
1.6433886310143657	0.07485023725232594	0.3138860783172302	1.7104298987597737	0.24836358785207582	-0.1519179946685059	-0.19444845828197038	1.944007713228576	-0.42029684995957106	0.17988449051775426	0.4858216439378468	1.0413347980821446	0.38775505390371023	-2.378584400522892	-0.06825856632261937	-0.2505241050637939	1.3355446440586078	-0.7818828808250791	0.07981950350561634	-0.5220721795731845	1.1071975879808837	-0.5113877476904347	-0.51041698522556	1.3943297913662744	0.442397440942929	-0.0007722932022973457	0.7721190572585014	0.4620246600460616	0.2933915412418684	0.7083883157695641	0.8427320884910269	1.8335953591480427	0.44701647138168216	0.0004796060236180152	1.9226619553777486	1.3581397312088004	0.07727748403921259	-1.2250130489714457	0.43495463987502964	1.647560070612772	-0.4759079380363528	0.38928647773292424	2.009260284343761	0.4949325669634535	-0.6278077606479233	-1.0609269672283175	0.4024767959036162	0.5037333767095559	-0.05464209504123107	-0.8208506056326438
1.7272712494007738	-0.1205563857433238	-0.32620512162046666	1.3872675169699618	0.9277493263823972	0.04102647451862317	1.1059135307918335	1.969232895141535	-1.151309082453783	-0.410960342361448	-0.499261500625595	1.4204259405870454	-0.14242587484523922	-1.6906724244074178	1.7202526381971994	-0.8141008413420366	1.776928609631262	-1.6250094987141788	0.5477252443895573	-0.3349337622352963	1.0884364111994742	-0.1540317482257187	-0.10228924273524066	2.1206745241791523	0.7360203361754497	0.3675257495813206	1.2375892283226826	0.171036273729255	-0.08897798985626616	1.0309697279994636	1.6213223310509524	2.2802510280598804	0.3896238282044745	0.05900622614666836	1.436970746301941	1.2146094603917872	-0.36191556180291296	-1.0380030787613492	0.6902286868725274	1.2549479320304373	-0.2539062889651506	0.614681488820917	1.2336591961606136	0.5992727857086059	-0.862229950789909	-1.1717383389974956	1.0061033892022413	0.8709853495427863	0.30003078794648247	-0.4052154098034297
0.7164097916853774	-0.7083689394963729	-0.6519581236654785	1.0499756459474525	1.1154125443946201	-0.015874107678725546	1.9285922767640296	1.2792311194581476	-1.006391219792232	-0.5303785667287145	-1.1900737731815072	0.5924262509162536	-0.9998660474252733	0.4897032856713666	2.9975279306128795	-0.8858778605105709	1.5816547986731166	-1.493446737334468	0.09860451873272683	0.12015794392089854	0.09626706006606842	0.41647775839639056	0.009216651373537455	1.9816105113673657	0.5139666447348518	0.2792403087866451	1.0133648681053757	-0.2261733393024926	-0.7045199229238088	0.9345733988413177	1.170004647401878	1.674262066031388	0.30594817623759274	0.6726855276639144	0.7328076090942482	0.6388792740331549	-0.8340830249146662	-0.7464754233710222	0.14953986134763497	0.12253272206180561	0.09016710324218372	0.5208793826280333	-0.0616477984606278	0.11412291404947278	-0.658995108415204	-0.3846039484680534	1.4244753280906755	0.8731445318491137	-0.45513199268058185	0.09631869331262757
-0.7080796053916365	-1.08869197354054	-0.24885203753003665	1.2943009672099748	0.5057057091682305	-0.16987879589358734	1.350264323549336	0.4392319806396526	-0.20672371774761594	0.12948026709876786	-1.1063742702964607	-0.1583122835754472	-1.2736725275866232	2.224801608449591	3.0161669695735824	-0.6478762734630382	1.4659212330231797	-0.2903107763288904	-1.2447215891584504	0.22919314862907933	-1.1226873454610533	0.4446903912757615	-0.4170706109813149	1.6279981922894011	-0.022961509609150665	-0.41298207857445757	0.48282159330031055	-0.5851217082226097	-1.151690117332567	0.8347184904928355	-0.055727389366464555	0.9581901662931959	0.42134608420619046	1.2103992556790188	0.5084976747754516	0.40372724182545605	-0.8118235336260315	-0.7173234235749991	-0.7881971084786173	-1.2426003816559852	0.18091565273732998	0.37660462591640353	-1.0970524286383612	-0.6875538754657512	-0.03987118869509785	0.2850330031717711	1.5698260183009336	0.5603853360000983	-1.9243469120408423	0.4166101974969688
-1.361417451904885	-0.8231544885129279	0.4841199477873945	1.8719483924913862	-0.5233736415684637	-0.10442861899742545	-0.26718569612017234	-0.05415031286724013	0.49043642204939714	1.0149178783091206	-0.24818782271129444	0.1165091342385313	-0.522408083890754	2.196106094854221	2.0028161529990425	-0.47754311413687656	1.7679598020641458	1.0218630628325138	-2.3471789755073353	-0.08425779322344155	-1.6841994363543265	-0.16095885201231255	-0.9307787180817807	1.6732309565561416	-0.36707507581403315	-1.1848400484695232	0.3246686460924309	-0.6569444375034106	-1.189469829733688	0.7345299452801827	-0.7604161690082247	1.0005941159380112	0.39092196192985484	1.0085335025844044	0.920610322383957	0.8162648737749697	-0.15907515817141454	-0.9317494236309137	-1.199667829802119	-2.109266338488541	-0.09720814787074673	0.5359827463289359	-1.3588031678626293	-1.0537625473821852	0.694084404623032	0.17646197969672237	1.5476431699308673	0.26633281628848776	-2.594229573900758	0.5204516221286957
-0.8151300984328009	-0.012037922733896653	0.5633895237790119	1.8365960783707096	-1.3394790039249975	0.19318905023501418	-1.5396400645912025	-0.18523472157565618	0.42523917955880586	1.2524553240140934	0.9205421553428953	0.8826871672394312	0.5566473494082991	0.96535537728874	0.7851788858935387	-0.6142833220815769	1.8309752009952924	1.3125802574272432	-2.1887309966237365	-0.2050245299527268	-1.3959579694432713	-0.7606417334336647	-1.0302386431211983	1.8341844405080228	-0.2795294062708852	-1.3348100620005752	0.6789698825896989	-0.40002912567536225	-1.0053379001427538	0.24390446000806107	-0.3594279314240599	1.464970851175959	-0.1961540211590749	0.12297860232341654	1.249630880778225	1.2515767965940674	0.6812345503591767	-1.1132336878683404	-0.7648131412835412	-2.1935158205254615	-0.559409003780525	1.0344064432164342	-1.1296091754712394	-0.6689621761316704	1.097580139018806	-0.3278628917841464	1.375239526469548	0.20145563080904302	-1.4565639620843573	0.4948772253042345
0.12310865773004309	0.731707321183833	-0.49118182384340664	0.6048012769871233	-1.6421053867664133	0.25928868140707945	-1.4423441002596697	-0.32777210666441636	-0.39984644898540733	0.5144106035733194	1.7279787942024218	0.808242026217794	0.7543550419643504	0.09268760728088246	-0.053860199288013694	-1.0186771355943947	0.7532030548219976	0.46318055170972117	-1.0979638869773778	0.35954623902786453	-0.8590304727404016	-0.7798508699514818	-0.8552692375874492	1.1997145355670253	-0.06457390582683475	-0.7996183891174058	0.8808623640209535	-0.16861045919171766	-0.9784666614359946	-0.775356630996697	0.3004338395194742	1.168242505506798	-1.1420172665176482	-0.7262020972752559	0.6226560563196307	0.8087686349722665	1.1185513758565873	-1.0872710521601259	-0.19705729043785264	-1.8966873833814775	-0.9402658145645274	1.3987178819926738	-1.1405853489415545	-0.10035392409820122	0.83537657292626	-0.40390310381029854	0.8434911772228881	0.18115290224388342	0.7695441825867908	0.39884958083315863
0.31381932792895534	0.7633424024986778	-1.9108704063334916	-1.2315974349981034	-1.5752406176344522	-0.38555141334449494	-0.30573424909185243	-0.7610796356757983	-1.3468117015385312	-0.702562527250656	1.6457547611178747	-0.5584533731059834	-0.2873735974807596	0.27040300677696566	-0.5701103256818529	-1.4354904489491627	-1.3213923925583124	-0.504796787668718	-0.4750369247503192	1.2021942879845369	-0.7564702642653091	-0.3470344243396071	-0.9918724154054657	-0.5875281643537272	-0.18394789282628143	-0.3197081314508709	0.1949200878358689	-0.42609904625701966	-1.2395514368048588	-1.8469657441117884	-0.028374564403337636	-0.4274979836540181	-1.7622946682821665	-0.9189681234305366	-0.9330888099247991	-0.6188060471466443	0.9548755497881384	-0.9059993574415108	-0.4144181227397455	-1.8371888626520005	-1.1299439218373006	0.9891451094063051	-1.7336648557214	-0.1701071832733479	-0.048679472749763135	0.11208727786849035	-0.2324484382683336	-0.13157549167574212	2.2686479075323747	0.25185523653228803
-0.46401926676083743	-0.008462865593570984	-2.3436468022410692	-2.332302925196879	-1.3826824732276073	-1.5906025439635323	0.6573698972806195	-1.3036963939579498	-1.738589154973499	-1.5941688329506205	0.6152680375448362	-2.141558541602476	-1.5620515961473387	0.6999405942299538	-1.0973681556065904	-1.541140752131663	-2.993635033217578	-0.5624912134118347	-1.1931858779834514	1.323813311546208	-1.1354439744848914	-0.022557345865071746	-1.6444948797160903	-2.623007448516369	-0.6625248033146012	-0.6431687467191247	-1.2272345973119658	-1.1976891518664454	-1.5581369831986926	-2.3139900277015775	-1.4407548298745407	-2.3899794513765285	-1.6923838030394178	-0.5143353987115101	-2.346118712808257	-2.127167471948971	0.4469896274304001	-0.6673357271377376	-1.4243587983716075	-2.1934328399003813	-1.2029191284327037	-0.33585580296536416	-2.487783026754866	-0.9805417299851843	-1.0704391418281423	0.5010968715102015	-1.630822286895445	-0.7533095526596463	1.9480318146877782	0.10842458055088326
-1.3592152117404208	-0.9863914109521144	-1.3693218963967653	-1.914859533464514	-1.1185019807270649	-2.5409836842148374	0.6891898712450768	-1.4650076142911403	-1.4564846376444036	-1.7516316462211008	-0.8271079971138876	-2.485924317252435	-1.7441023113652276	0.32439754133661847	-1.7028464244187598	-1.1132555093153929	-2.905449808752315	0.19849871351596157	-2.503404409746344	0.273168104846482	-1.4603488861862732	-0.05127395676388625	-2.2715669354843104	-3.4579310276360666	-1.0187168819770072	-1.6067462753939536	-2.326908902848122	-1.9034941358678572	-1.6603079625126076	-2.0154542100804034	-2.689012189571601	-3.2301500940960213	-1.3202903055710593	-0.056383486520733876	-2.527216525932063	-2.7200583085746315	-0.07591204679841151	-0.3699031204198515	-2.268020623252502	-2.575520422062783	-1.2473035009860953	-1.8899722461686546	-2.717752430538373	-1.7856498168078354	-1.6046788814099906	0.08801144423550733	-2.704178106421237	-1.2975394119911097	0.42276464814177017	0.057535264537813116
-1.495698321839055	-1.40196761012455	-0.09209870404966466	-0.5681616354285409	-0.7209248464844262	-2.5000313491127395	0.13307966766359633	-0.9847473044058465	-0.9658622333711026	-1.3823562935640452	-1.8173116122823194	-1.3358303453984415	-0.657748333255781	-0.7268729665757248	-2.127385209347112	-0.19116705304694162	-1.1667520776842115	0.7436885164057431	-2.7838434699909445	-1.2162744005034238	-1.3007428140315338	-0.13287348219562464	-2.1701084403790754	-2.56429779854409	-0.8239037571645036	-2.1882519160843703	-2.1924480656086893	-1.8757462228795219	-1.5394223805005989	-1.3511368002450685	-2.587833557222263	-2.5329157628917844	-1.2581435684906344	0.04048835087036369	-1.4688780600984397	-2.29176934399437	-0.511355132555135	-0.02655217887149506	-2.100452112934955	-2.5111985008714295	-1.2093082199008922	-2.612008496017519	-2.246097833366784	-1.8737825448488898	-1.3753605296643001	-0.8479586988565777	-2.8612194024679547	-1.4187093064921532	-0.8371387133664298	0.12069408858081303
-0.9139343763972381	-1.0181040000548363	0.04731932881667692	0.31027455505302454	-0.23584380882847714	-1.5570816536442629	-0.2555639895748246	-0.19673923658670958	-0.7747160912657852	-0.9747504066528018	-1.767928491396764	0.15658654098441208	0.5305888733750858	-1.277445764643479	-2.179704519509881	0.8763158835673914	0.6925948929101651	0.35446560478585853	-1.3378783457130574	-1.9147674573498605	-0.8101061709036327	0.03867280950842883	-1.273272565352833	-0.9322628898236417	-0.22062240804783823	-1.5759213486858459	-1.0394775527993325	-1.0642559006273833	-1.3648259369139633	-0.7193226948338023	-1.3323114927285353	-1.3764082832057496	-1.5285163242872455	-0.21276273285369582	-0.21417159244399392	-1.5635102609559492	-0.8859963612625602	0.1786146911933489	-1.1235101056293206	-1.9425452127127416	-0.9444313812050916	-1.9827694882453761	-1.562764316960993	-1.3723690873219143	-0.6986312494905623	-1.3308223446130465	-2.107689582820146	-1.2207084890761126	-1.0776917070814385	0.19190758127899335
-0.3408512281420706	-0.2971693003418787	-1.0516726130644294	-0.12159387969677339	0.16086629184141057	-0.5262554916089094	-0.3423970081764572	0.21502321244147574	-0.915283659390214	-0.8350051742152276	-0.8649369367130173	0.7231684612414105	0.6217302471907304	-0.594425668345052	-1.9919919131403516	1.6001149429722	1.211596356493484	-0.5338534821067997	0.8074276869712963	-1.3787417579499333	-0.4713747430856665	0.25525159661031877	-0.18783550004442917	-0.08814051326844478	0.22166840591649714	-0.10655807914368641	0.009739833192069277	-0.13513320276904706	-1.15837566517517	-0.12768551115560747	-0.20752960881485485	-1.0418326689178716	-1.5232688514471906	-0.6020983587955108	0.22410581831018805	-1.1668190409889938	-1.1089129229744528	0.018009150265349903	-0.2944528814496027	-1.2012152512503211	-0.43454846822030135	-0.5487669873057834	-1.23340542637384	-0.9940278783532982	-0.19732690579513018	-0.8259602423506341	-1.072065500724695	-1.0915142664440531	-0.7586936488303331	0.12972512715811338
-0.229479092141251	0.14047584178848743	-2.0065874679845153	-1.382621051959853	0.34734782017369575	-0.08881846052044537	-0.6580360184127505	-0.12139577299189858	-0.9993043996868644	-0.8938931611781189	0.0494862723028784	0.2253889349850192	-0.33173572674788526	0.6415364884921358	-1.8014453138782183	1.658390477272019	0.3122828089512249	-0.8909892293702526	1.9893432289015696	-0.36472962287092303	-0.48940076980582936	0.04952129988719559	0.5057459152976651	-0.5724185925586214	0.12580810846908835	1.0020476103170812	0.10790433312117388	0.19400692144315854	-0.7345429367634952	0.5321602944757523	-0.12710225663326305	-1.5633840027440156	-0.7919585169540232	-0.9971605310530817	-0.22830112407433809	-1.055230624394352	-0.980243631596174	-0.43919410233354506	-0.21755323200040036	-0.6029876186894615	0.07716397742295379	0.4991139122004215	-1.278726424140252	-1.0854536872487728	-0.22185258065600244	0.11190804232572808	-0.4505551939194774	-1.174396514654568	-0.6488933962567524	-0.08379068464073113
-0.3349864240673164	0.15783767527335593	-1.5899512635843156	-2.222423507664876	0.36272319040303624	-0.14641150848642204	-1.4597157218414063	-0.8634806402205482	-0.7481710558895039	-0.8462120217546272	0.2080343061916088	-0.4463852419750792	-1.200779404237059	1.0535708415023475	-1.596811081231374	1.0887718660964059	-0.8871246294288001	-0.33091988917537624	1.5921845634216727	0.0853955616848673	-0.578403329948916	-0.5817111457562543	0.7843876190611979	-1.5111532082884818	-0.3366336701257475	0.8844906643979468	-0.5139341943339593	-0.13218904366192297	-0.02539908740417241	1.0350472437622367	-0.7514551352448526	-1.82862888839715	0.34818945624480874	-1.3221336683256653	-0.8784651583847279	-0.8740138965522213	-0.46289000139743497	-0.7251459535052135	-0.5511893907829855	-0.19712019970502076	0.23205323721784896	0.35581523425099915	-1.2196661415052834	-1.2106284655372492	-0.5473604094200543	0.45769425003841385	-0.4191977397658063	-1.1771355671366948	-0.8463863188314413	-0.30589869815355747
-0.25922927353449293	0.12654276128706268	-0.1927537435565214	-1.8465527010396277	0.3054090715031801	-0.09020891317701461	-2.1181011244266053	-1.2782342046248032	-0.35604779157519234	-0.4457626289942726	-0.37967985370880836	-0.46472104945060333	-1.0799129969713614	0.08519804570308477	-1.146396201688199	0.20251313702587034	-1.3641629207300627	0.47493643638660604	0.4488052807427874	-0.2022109637892382	-0.33650182609349405	-0.979918600358358	0.966386593982394	-1.6751371431283306	-0.71523854935644	-0.08969150644334818	-0.9716952455524615	-0.5226334535274906	0.670824299352188	0.9557196971064736	-1.089817496735238	-1.0320421616314905	1.1436290002378007	-1.3976133688158834	-1.1317861924103163	-0.6159777068986487	0.15522035529647585	-0.3597208554384262	-0.5495498473543138	0.11358721367201573	-0.10725974580300669	-0.6875549186775468	-0.6660753526788837	-0.7911061081263292	-0.6529539942411541	-0.13795092565092218	-0.5942741908518929	-0.7836543429152762	-0.8899224998536834	-0.3770066954040536
-0.09366983735087872	0.35197846599351595	0.6888349388879497	-0.5654254256128415	0.21367401674622874	0.4003779773311344	-1.733746234768422	-0.9928863208861439	-0.24579592631279343	0.26287635615005017	-0.9511735056208719	0.1891100029785319	-0.13760573714789198	-1.4358763389707272	-0.3830387277794364	-0.654565401213341	-1.087682776166083	0.6604050646873028	-0.2928323241406843	-0.4696731481041336	0.3084336081393378	-0.5239298729650074	1.1710081556337004	-0.7855978093148396	-0.7652308118531705	-0.7206185799519597	-0.7685037797796576	-0.42575361073148743	0.9431707633444784	0.2995203112291524	-0.6829134438227824	0.32891091050444715	1.2403840808166768	-1.0298516099931674	-0.9879799253275898	-0.5827129454937767	0.4593204405573565	0.6228013999240565	0.02628802170573664	0.3759425117743804	-0.6592578320926752	-1.5025950643455512	0.2640232498318374	0.04638774253000404	-0.27358618528748524	-1.0019325967525812	-0.5252041003735164	-0.12911482004103564	-0.5636544493703547	-0.28990819998149775
-0.24538558775451413	0.627858328625691	0.317743980543647	0.6626041786702865	0.12373528891293127	1.0089907406863532	-0.28457933477114006	-0.3656616101100183	-0.5125387344054472	0.9381237794775655	-0.7459955875312511	0.975972790940265	0.8232376022854183	-2.2095368357504936	0.39321226097129663	-1.2385197891280817	-0.6906741326494449	0.19472040958216752	-0.3362954858539375	-0.043912332383683875	1.0824091412348436	0.5759924742675556	1.2048173674679692	0.35032669788027915	-0.5573575471420045	-0.21272061690890498	-0.19073128926031466	0.11830870997943195	0.7718703448209869	-0.2586960799148951	0.057672030244197585	1.0847063324880788	0.995024550845308	-0.2869501437796098	-0.746661561778336	-0.7389862056992348	0.28661081447204745	1.6094190193014803	0.7318379893403424	0.6052093308949008	-0.9081874502040256	-1.1297916052630603	1.1152806609978565	0.5365042729316318	0.36349671792038857	-1.2225112459633467	-0.1432674931213511	0.30027787085247765	-0.1755892327301632	-0.18792205539547055
-0.7290028157356591	0.4811647682423821	-0.393962881406912	1.1736157359024562	0.18599332826027012	1.2512282362181335	1.1525419242353665	-0.04693818491777083	-0.7477428817287344	1.1893044213188528	0.2488223530422488	1.4569416612504684	1.3102273199970602	-1.709409606406832	0.8119681728579881	-1.3793998495969226	-0.5640940933476232	-0.16537611940458735	-0.1445346228433335	0.8445201654377255	1.6725161187199113	1.399249804031504	0.9438267402529517	0.8801896264419543	-0.20708356782622273	1.0641126097213391	0.2840044068122011	0.6401426805974518	0.6083667820561203	-0.016431605778019928	0.5506447361481078	0.7881064261561948	0.9510567641188721	0.46788982512732313	-0.5128498891629462	-0.5005649161952676	-0.09867374413878359	1.9456582661698143	1.0826883892418109	0.887814955102554	-0.5465609629291203	0.34893714274853443	1.5540627008678973	0.20247367398492958	0.8254488685686332	-0.5954639498715258	0.3008111107268562	0.23143370862692103	0.0028220052117971213	-0.18854169229061868
-0.9786548509968466	-0.18637592954164028	-0.08916741947322038	1.0440254007122052	0.5700413408279988	1.1024940912215513	1.4794475113016865	-0.21440462728702506	-0.4930830043443886	0.8952283782063759	1.2908987191768564	1.5314574178195315	1.3844717819567214	-0.47604253683707326	0.8668989683321361	-0.9739265404092332	-0.5126865981005133	0.13770123793277472	-0.01426911158828493	1.397200725625779	1.9146891877094356	1.2822244395571523	0.5998718451410225	0.8214341443814583	0.2828171199386499	2.0115382683945984	0.6536408817358755	0.8234991634869875	0.8358422482871006	0.905552657629689	0.7225935933968763	0.13352156941184576	1.2024279735613057	0.9215811545319531	-0.19039949236343362	0.5372934573577982	-0.2078135515219158	1.5330869989758749	1.1045892410723746	1.2826273937832382	0.2314166187458264	1.8370528607448735	1.5672675864278705	-0.5198083801681411	0.9031970383308715	0.29660460244475195	0.6400481080120397	-0.08853400376849238	0.1957323188091504	-0.23948534636305638
-0.5234371812812785	-0.8583895664382175	1.2504891017900803	0.7344986027952567	1.1765792185008965	0.9724587632453062	0.7298014383569155	-0.3761640925550839	0.20154091907638128	0.2988132581355351	1.5792363069454425	1.2265566332301705	1.1506342035505979	0.5696499308010843	0.9032569376518311	-0.12236548048655599	-0.22849916513783772	0.8020415760019282	0.3090439907370444	1.2431753817924271	1.7355349520116812	0.5136905131306199	0.4836972759735961	0.8282886866266221	0.8306099093246522	1.8872689620884293	1.2246444276047093	0.7727561004346506	1.2489662233499126	1.5703473640948338	0.8477062069933705	-0.028945901382875255	1.3986990901948022	1.1073171739226673	0.15084204944169938	1.799178836487414	0.2577378216566575	0.8546445074847613	1.1267897534035496	1.6063318871756962	0.8781834515922371	2.146155292096463	1.2935118281061573	-0.7523283552917321	0.7021705826577691	0.794655182907206	0.9711973827847185	-0.22301047255099568	0.7191163484330897	-0.19042088669403978
0.3514413950464699	-0.9001194180171939	2.195125184360561	0.489874715593973	1.5371868562765374	1.0955722435515178	-0.04451109798671234	0.0011483702147715058	0.7983001465371993	-0.22350157841594892	0.9416336750424708	0.5841313126452441	0.4753150848696408	0.8656696992512383	1.1413433462628872	0.7677283811712513	0.1815832393229935	1.097234706428851	1.0330929066127144	0.8336435910116834	1.131260533148023	-0.057980943504459884	0.6127066151934862	1.2224218421049111	1.1038123353372706	0.9159802052291014	1.9070319973728058	0.719767171556286	1.2629358408399014	1.1877934270017423	0.9641000443312687	0.24984223727614388	1.2559322415714753	1.2352526280272214	0.18770429016186668	2.059758192853548	1.099919218107609	0.42691931036072006	1.2118047267740242	1.4994502624371662	0.9585343588821218	1.031838737667703	0.8444895592347379	-0.1654850263230487	0.3858360977221504	0.7528321575603646	1.3797418706297226	-0.06336190761651501	1.2864076367673414	-0.013442271171377088
0.8873219132964638	-0.2478872338524171	1.584532306590642	0.1856451171714135	1.1751122997033592	1.1735526682473367	0.013827079819531667	0.7778087913818764	0.8681272518730502	-0.46722852682016125	-0.10403959549865749	-0.16676525741089387	-0.5772694802141005	0.3981006363209196	1.3512668477537757	1.1799436254384632	0.31303227518239773	0.7556519522581933	1.7198586967591638	0.7946303799678953	0.3322092894106126	-0.016624529966602842	0.7108473627170778	1.5423807321828087	0.7759446675763403	-0.06812385571492743	2.0482741117634493	0.657941314188618	0.6677948591628862	-0.03352233463287998	0.7794228123824991	0.22491741391727937	0.8567363152821408	1.2826960776531515	-0.24404678408871314	0.7807498322505347	1.6767978058324111	0.3065207607856558	1.0523143883757944	0.8539896498288526	0.5071156978629819	-0.5743344568620011	0.36356888470526927	0.7054455829092	-0.014800510112949545	0.4516229895984581	1.6184829321009315	0.1303990170723724	1.1520304841314368	0.09338358700992035
0.7734595803872425	0.49576752090311016	-0.05699554358545599	-0.3102441723523729	0.1485383081263293	0.7706070640056037	0.6953359860835105	1.2308265719370246	0.5560395862701286	-0.4546014124439938	-0.8536039248039003	-0.5678569287840468	-1.3341350268115768	-0.4566296359922153	1.1369786723593258	0.9223083799936267	0.01900716848568095	0.1960757994881565	1.6505215479323574	1.1078067399643232	-0.14909145401943244	0.22620352251805576	0.5800873328666378	1.1585265805201101	-0.01598213343371033	-0.4376267217687805	1.1805084662349836	0.4206229245228728	-0.014679513258272244	-1.1070695565995636	0.17825028098208645	-0.4187350102375085	0.4378098937915467	0.9556459632543499	-0.7828434405116808	-1.0636009229884757	1.3543496025728186	0.17312956998058526	0.46545391701062966	0.09815937093393909	-0.034035183353043626	-1.3787883629534223	0.11940470547237439	1.135461906483273	-0.47547390560550484	0.17040996758711988	1.262833554703265	0.15814628283353796	0.10850221139671415	-0.11577497722516326
0.5151959227483563	0.6792502639429413	-1.1308401216719977	-0.7929790836668579	-0.8425588972994316	-0.03678979521104051	1.1374330220884201	0.8909455010952126	0.35914388954989507	-0.2543847651670555	-0.94324006116691	-0.312562351608567	-1.0019811620562686	-1.099616442354909	0.4983750520859095	0.3465539058082645	-0.33892715159491255	-0.1028840226356201	0.7397561002071558	1.150030002856459	0.10605915603581566	0.06873828114337219	0.32388052922563176	0.16198448064381402	-0.656842235392385	-0.2189875342717566	-0.22604626977355396	0.0552160652807152	-0.0940705902583452	-1.2709400142580676	-0.4468316167416553	-1.0345047522211583	0.08255684198971915	0.15772390063958266	-0.7891827463031003	-1.7958396578816544	0.09073807182665061	-0.18282116087374237	-0.22718442572911754	-0.1444675975492733	-0.21261713606649607	-0.8711841031672473	0.3351019903516612	0.9855627313428145	-0.7840862762532931	0.002104118283943208	0.25493845353150346	0.14665276995521348	-0.963293615480913	-0.6307323993051451
0.7385212283502973	0.25895849433877666	-0.7865206303226565	-0.8512595732901663	-1.031424934042652	-0.618804420245353	0.8977338665893011	0.1293519444972452	0.5051033525004137	0.10551381442924793	-0.4943906229628596	0.3409308515927236	0.3359390086898098	-0.9771420070051895	-0.0645735861099362	0.02896641132095448	-0.2563255473897287	-0.18292670794835528	-0.24004842260558668	0.5001571974797341	0.9022374062517877	-0.4476127165834566	0.1544496482478136	-0.5989137184881109	-0.6418921986017522	0.1294291887926818	-1.058201129009285	-0.0930529336090438	0.4463060126318471	-0.625654047576365	-0.5639857673857149	-0.7744069569059641	-0.23880583928096352	-0.6468897694194425	-0.004727444796095804	-0.7302748823876751	-1.3538959149692467	-0.5853206430159759	-0.49640032245577315	0.26307644106450917	0.06942212267989964	0.2738088583952659	0.8735515033403364	0.6725067746364667	-0.6533877195104211	-0.04224907971837677	-0.8352977511131748	0.2982680113878557	-0.9134368369999208	-1.0972291148244444
1.3229625047573152	-0.19089361979359915	0.2858799493286092	-0.3257873573359659	-0.32779913040781694	-0.46513807536802826	0.3743634472895815	-0.24669666845572777	0.71457951688863	0.4928696289089494	0.09193463994098626	0.7328235520690469	1.5414724390874628	-0.05948138591081108	-0.09461631536486341	0.18673451716404035	0.3814668280055003	-0.4030713749108025	-0.494947779364433	-0.5166450087206667	1.439473537395798	-0.6595991539800664	0.11373764862152551	-0.4155542001758743	-0.10252957600517326	0.24351754416004184	-0.691788632966608	0.22013613594869746	0.9002052594171607	0.20052321385072655	-0.09541587237102514	0.34163828671267127	-0.4370732722324261	-0.7578298412064006	1.1397812265464164	1.117953662007811	-1.927101863722245	-0.7091556356249937	-0.22095194236139215	0.7872222899893971	0.5208053845790495	0.9372951335282015	1.2355749870665313	0.5312103407938341	-0.07018406310963582	0.007405151364399031	-1.2590926016438022	0.533326920825409	0.3229272042608539	-1.0904357951316408
1.5307385754524534	-0.0763347095322969	0.9262219927069382	0.46155959464011026	0.5665209235199326	0.24514247162118058	0.20410964364469691	0.07886617493253367	0.6467754155100293	0.606067332023887	0.4447117230635736	0.4924806246690984	1.5557096256915932	0.9055578472420837	0.2829996373993078	0.483102169987398	1.201674465749417	-0.8033267838659458	-0.06984963538632112	-1.184864833599829	1.050035890786483	-0.11935184855237527	0.11894304654083555	0.5068141249058672	0.4251884930932718	0.16601157489971297	0.35436919792850424	0.7672316181855262	0.715465950409323	0.7967279912823511	0.5690197448307694	1.4141192496973405	-0.32124128628740695	0.03652943707650602	1.9427160414871192	2.130230984234719	-1.2063496552146085	-0.4720557545203458	0.1886067653892605	0.8700371147370226	0.7508596809356518	0.696813011669598	1.033324609410409	0.4959851097672112	0.6043635128686773	-0.011151791287374802	-0.8131569415810824	0.6028268808649795	1.5325266053652526	-0.4987828476352929
1.0263298136258259	0.664335262069351	0.9321624386711017	1.0111923804717633	0.8632436479880982	0.8895714694403031	0.5273019899335258	0.6259430481443052	0.4491603384790953	0.2990175358447366	0.4644448313725869	-0.007106181257511366	0.6428418498035213	0.9398947899985408	0.5185925961372109	0.49249171601675956	1.7372539433939624	-0.9267859951036348	0.35456557755330653	-1.1553525395386883	-0.037937237179094446	0.8097156559406974	0.2194514934672986	1.3097161196827263	0.7437927140782369	0.24944267389956842	1.0509560953314305	1.0569793124714726	0.23357051243231083	1.22055140054585	1.1414050220470846	1.7121158017414777	0.12182076759880887	1.2032312111984502	2.10248573720586	1.7682847511654582	0.14521662746519334	-0.06713942312026414	0.34209652607575075	0.6712470337460619	0.6318374768454459	0.1851054753010077	0.4724325338551076	0.46296386296960845	1.0198461446600084	-0.28658390999224853	0.006811917565399774	0.5477944753783796	1.575616345856119	0.38384568783072764
0.46641058679727226	1.571426527743518	1.0527986792631172	1.1588408064481384	0.5080677702893246	1.152552189039626	1.0019156827445899	0.8201857033893831	0.6639679015646698	-0.006982857188551273	0.40152305169884156	-0.00873958955762507	0.18796071354954308	-0.0970378087080352	0.32986225387947243	0.3072257445753824	1.839924565391937	-0.33793829168041295	0.4224970603705212	-0.6872171346392704	-0.8027871875535164	1.3420349490715215	0.607184783168659	1.4512585518646397	1.2632667188407993	0.8028151926071424	1.0334599538431588	0.9318943225658771	0.3134587504352508	1.6237102789172297	1.7723722100790311	1.4535950104265525	0.6290353276072391	2.015039464358288	1.9047458918943265	0.9880087847123816	0.9795755172845887	0.3628538452897076	0.388239225332322	0.9192838256152434	0.4444203257295153	0.29851930562870227	0.2306763499195721	0.6823433171020978	1.2751439870817234	-0.6530032497005944	0.6313468059152301	0.7981377138983061	0.7158817503935406	1.1557764214195283
0.7893020600555716	2.118017729173851	1.7366969691870369	1.2005334725527363	0.21381671195723675	1.3189643588841868	1.3485026085526781	0.784492480084713	1.5307218896765344	0.4754772794156414	0.6657942140871148	0.7924474594831511	1.1166786762697454	-1.0991316834936549	0.06216578776020485	0.5106853531785704	1.7015226336701985	0.8338029024583911	0.5201965853587031	-0.20405896692845604	-0.4126674539649517	1.156931661790448	1.276240303553555	1.2245601414304894	2.3265404448433893	1.7541643029153893	0.8996400910213618	0.7855967280741154	1.2158944813856358	1.8937662072653747	2.648415279771181	1.372362293947957	0.9460047956801542	2.2332760012966735	1.7881361925658976	1.0127297601568856	0.8188741188303568	0.9084341454855498	0.7968238427455187	1.922518607592401	0.6693976126729052	1.1418166290222107	0.7463781245860265	1.4825275427898799	1.7847233500728783	-0.4619986410328954	1.0582526164235166	1.6229647159787746	0.27661765945763495	1.6554768659079468
1.9607249208228628	2.095237248691673	2.3928347925287152	1.453339046903033	0.6097868613417772	1.724817221339997	1.5680006218862446	1.1323914509361632	2.517350025790803	1.9808239366252725	1.3941494311787943	1.8262143775382202	2.7064027463046325	-0.6976093023487403	0.2252138509007639	1.429713237560853	1.5379485572444853	1.9756255894721377	1.086369603759258	0.16014806084526198	0.8906325050721993	0.6928888188376873	1.789248389570972	1.2289829454307246	3.3781800277075367	2.559722526143051	1.280602452383091	1.0300455647902622	2.102635744513067	1.773004315452653	3.3934021947291573	1.6785754765273322	1.0921105211277933	2.093131214436279	1.8380839173809707	1.92476905280482	0.32459880025682736	1.6294034974964373	1.629090191497313	2.924141750776126	1.5394727374483548	1.8932537714375155	1.647613959149959	2.620291940634507	2.6091795327359106	0.8224874513888423	1.6829947808321253	2.5788512597700617	0.9838398836421131	1.9676912414632626
2.720813719166767	1.6192201035840361	2.1120081518774345	1.745919105084672	1.4064227336180555	2.081551558598233	1.5967348061446693	1.9552759416425196	2.7168785685228847	3.51316243496722	2.126629597313566	2.089774068067909	3.214101969139622	1.2138313073957787	0.7467623912797521	2.4951432820424753	1.3073349700536727	2.525320503535402	1.7654761505982626	0.48014989651260825	1.9376633586185403	0.5166108944841569	1.5631757935685393	1.475070041070744	3.1617436351267503	2.481851552711774	1.859667532318207	1.4096504415811535	1.8462308667532354	1.186972487180463	3.183211449567538	1.7512922526568653	1.1720828187711887	1.7038636903021362	1.7448214605677423	2.617002357075625	0.47869925168861754	2.197103162802204	2.2134454022392633	2.727433002004606	2.6943587213156537	1.7258668436260254	1.9935549789251772	3.208755240446287	3.05735833001371	2.765387826726413	2.512721888767348	2.7657471255026276	2.0080071252800478	2.1210263474679376
1.7896216554512656	0.9011628774931852	0.8292384659003468	1.4785174954445577	1.552858646412972	1.6212986792022408	1.0720686168054263	2.3515051061497387	1.7514355969111435	3.4662506264042587	2.040064947333475	1.0186352490425499	1.684237601110309	3.1236362187974374	0.898395508164074	2.5740551561725082	0.7435611807669579	2.304518341530632	1.6308544368313973	0.6882188038799587	1.675348423928153	0.5841494420184319	0.4433884617254048	1.2565073613534432	1.0019128587398585	1.1405833631434836	1.605249217526206	1.0828348394838438	0.2898844456364281	0.2943687725639789	1.6097871255538807	0.9349876338060004	0.9821438634778468	0.7765888030829698	1.1787161989863184	2.0280739095332305	1.3539137128149517	2.0254279596091114	1.7216029047372037	1.026930369109355	3.301024027497119	0.7090150808057486	1.1596964359568538	2.5297773746814998	2.211798086090446	3.9412406202814005	2.8244596188938016	1.7472835860754217	1.9074670271786007	1.9116052117547762
-0.7201720662741523	0.09147940349334706	-0.5874584047427036	0.2858663744459934	0.3438784782537968	0.02003391023040457	-0.2568507999341591	1.3133691690040485	0.20032743359761213	1.2364779856885182	0.7075275603891881	-1.0173039761790756	-1.0460646841979704	3.29996996116138	0.08534192904489889	1.1069086453619505	-0.32855279425493716	1.4128872152908474	0.3266466759232777	0.5477081847491846	0.08566387826212082	0.3193055735525523	-1.0715600438436523	0.003210242098616979	-2.1835961423271613	-1.0412977768340566	0.010545908808520785	-0.43991144944606037	-1.4827312870653375	-0.7302352249775986	-0.6927960120715516	-0.5726100186160551	0.08656561804688774	-0.8589710094386872	0.13434190223172715	0.22823536511338013	1.9413037223784877	0.8903382077325476	0.08294226378031352	-1.0809925394335447	2.6716681642870244	-0.3356099749832241	-0.5103784447833168	0.8618739630704115	-0.028630258590503922	3.134575941698967	1.8677181542170056	0.08918562574784464	0.35932955612146256	1.1426899685837544
-3.2381466055542307	-0.6995248995136313	-1.3392078417807234	-1.38763830059434	-1.6531409632593754	-1.9735555416844792	-1.9485481817322454	-0.9259504550348258	-0.9345295021872055	-1.8569908986387555	-1.3207391958673533	-2.9703636421173356	-3.1913646208625477	1.542295180110274	-1.3647563062990495	-1.1242495679861735	-1.6779987629206694	0.049869202052803686	-1.296070434463678	-0.0060743842010792925	-1.8421702802745785	-0.605218567561343	-2.2202156327113	-1.8716166033791946	-4.424906259033259	-2.9499138240047125	-2.121803348153321	-2.493310949290166	-2.1972159157432056	-1.7739756763748162	-2.4815288180570656	-1.827730046340865	-1.52506620073441	-2.6359107549691863	-1.0472194479964243	-1.7209756291186027	1.3318282207987155	-0.6663070256314466	-1.7726261648457553	-2.1072692516143805	0.9123176504807112	-0.7921119894121031	-1.9546419429598412	-0.7033054335883652	-2.544741885165875	0.6610937487821865	-0.12280693854885637	-1.1684664692205364	-1.4058042378701472	0.011832283236239529
-4.116519776437012	-1.3458948499899273	-1.4343627813360125	-2.496713277579113	-2.921864972533718	-3.051897928691287	-3.0189429889026127	-2.763514484214238	-1.1588658474227311	-3.5943761744080933	-2.825545177073604	-3.847645143260327	-3.6990387742865436	-0.6120997774690519	-2.354449705029461	-2.546065330894987	-2.6659915066680435	-1.437595458065452	-1.9575352132256516	-0.6971478045457752	-2.947173561660182	-1.7671759377563079	-2.5669468962814452	-3.170687405703494	-4.426320554409058	-3.5175988269612612	-3.327795710215188	-3.5994993247058837	-1.6050275695101428	-2.614289478913665	-3.004062217828264	-2.0830813401416166	-3.002760973127629	-3.501519141452499	-1.895655863683788	-2.7821769599400428	-0.11672000160740273	-1.7275816312389272	-2.6653936572661814	-1.6559643099570995	-1.038167776782509	-0.8479432610263772	-2.306433531909355	-1.328272691518488	-3.8334854650258103	-1.712000427656032	-1.8888391163280782	-1.5285065983800397	-1.9754846473922274	-0.8981849193216775
-3.027610967476565	-1.7424660502003695	-1.3364245186207004	-2.28754211016854	-2.3871211964297765	-2.5697742713330465	-2.854274749715055	-2.71293664944238	-0.8379432346379	-2.9769926290553395	-2.9447073592091138	-3.353495235461012	-2.971153040031943	-1.4548543173927078	-2.022371751918425	-2.2539077230578903	-2.6600972475969753	-2.5153904124164543	-1.3235039515928229	-1.206121394093233	-2.7405403939186135	-2.3880561417668944	-2.2134876087968065	-3.0224903964237946	-2.7217478136538618	-2.5517121025982026	-2.894774331312639	-2.7793800999794316	-0.5866944302818	-2.876309909042049	-2.578815794515724	-1.4452708638532255	-3.190211394756147	-2.941294051705344	-2.062212934800022	-2.697672633127701	-1.0940840497739996	-1.8514198795072165	-2.184308865086403	-0.7408183100872847	-2.137430885673413	-1.0657829828749354	-1.5949771801922246	-1.1844015723468642	-3.333652185366936	-2.3733264243061196	-2.316018162779728	-1.3706068707998595	-1.2803439769432756	-1.1430665778043145
-1.0391299889776582	-1.8755578644649475	-1.227580570804146	-1.0079757094367559	-0.5102530082146208	-1.180832828684772	-1.8522161660185863	-0.9638588521466737	-0.6681911085071542	-1.193956069560775	-1.8956094597219164	-2.023352639625328	-2.0782719700245487	-0.732362622829614	-0.564221085221335	-0.9113711853570536	-1.596096796047745	-2.760243315244059	-0.3653454755594632	-1.5150203124620307	-1.6307815473196166	-2.126226868126542	-1.544777591313818	-1.7201128901582527	-1.032052736037972	-0.9081677999173965	-1.5048578029714208	-0.5475863842450696	-0.15442450023290769	-2.3626494278971477	-2.0621887388109625	-0.5769665230611484	-1.7821830755086376	-1.5881480060568052	-1.508789718944698	-1.9001891816032372	-0.8515125285269494	-1.4330831166300175	-0.9812077463211769	-0.5880553108169577	-2.115614759298711	-1.5606329517056106	-0.6118560310953548	-1.058051405011726	-1.8716987282778006	-1.3818082926583393	-1.5580894188065852	-1.2732880277090037	-0.5051287826039925	-0.9012499334530154
0.5052265439523601	-1.7999153985332244	-0.9628413772962993	0.30194819047828175	1.0721594564132224	-0.18888506204281275	-0.9656475764804696	0.7662455466513314	-0.9168992598987613	-0.2885980230962377	-0.6310515241400209	-0.7783284321095234	-1.5724701453334602	0.3560832128586651	0.9637315417787017	-0.09077593456482697	-0.17307671729120053	-2.2747492828764226	-0.2562052055210625	-1.7656965460860468	-0.5102204690963617	-1.326119162994969	-0.8898151874987439	-0.39456164800383725	-0.5215120047308606	0.21717738815714022	-0.461500895674685	1.4607777047031798	-0.5097596235183836	-1.381093297723769	-1.8695161879635351	0.05264588054220118	0.19568076265608117	-0.5991620464289117	-0.5866239753817858	-0.967820298641206	-0.1011411129371116	-1.1491996615663882	-0.10394872126093471	-1.2940050795696127	-1.6300554491046522	-1.8559135819472392	-0.14859401866627905	-1.3394686125381448	-0.7555999768872346	-0.25816608360003085	-0.79990419068786	-1.2375413242683826	-0.6116488278885444	-0.7967634497766144
1.0441156971491639	-1.5329941507209075	-0.6084149136764399	0.7476305837934302	1.0684823047195677	-0.29782448732185823	-0.6529929216995108	0.9904671656227069	-1.2476050152982991	-0.9443778404032588	0.14949730069405712	-0.20813411751142602	-1.1942187602799075	0.5838166818002648	1.60125389939796	-0.667515929030135	0.6204594470277132	-1.6398359286068318	-1.0734851851764824	-1.810067718234572	-0.09617867809383862	-0.508921525812223	-0.41040863593258614	0.0934328444349133	-0.8129855027757065	0.27286023637073803	-0.4053270442559235	1.9079041626097302	-1.0638924066264348	-0.5391170025566543	-1.6573763759286908	0.4526287465303029	1.262415193209613	-0.458495662257497	0.10054586298725504	-0.2675317877302134	-0.14072600922594664	-1.145059993297168	-0.06665251367984974	-1.8354581534846788	-1.5144369131000828	-1.5533880372213524	-0.3530159230106456	-1.626711851330721	-0.49951271759714033	-0.2968490464042752	-0.8897042664612621	-0.8026886766842142	-1.2979298561131405	-1.1672089982437681
0.8727147116285972	-1.0239009926276579	-0.5511146782572934	0.31214756167497326	-0.298860076518063	-1.0601519163762256	-0.5030390014481071	-0.11613573913023137	-1.2251024671051471	-1.869857004802141	0.4883824044869526	-0.14426625910083904	-0.5320839617724923	-0.14666634027500985	1.2099452082173656	-1.9278039460215497	0.32626690862281765	-1.3162703203700201	-1.7850306844972654	-1.1762412319586038	-0.4660701218956464	0.172727145609231	-0.1629928004399218	-0.15021785097512014	-0.7219593358726157	-0.2972863081501533	-0.876781143765883	0.8407338264689105	-1.1743934579913338	-0.13697680186087685	-0.9397096362790234	0.7469290072539148	0.8634510869596927	-0.6076754486496886	0.06835556594761362	0.05703663513836863	-1.2143542631014737	-0.9577053358751754	-0.5284618455010296	-1.3491238043643674	-1.9073598353760817	-0.883735990459541	-0.7437410474218897	-1.37135373770277	-0.5341325874955735	-1.2778509834696108	-1.423707281942455	0.13371725603605542	-1.5381167947776702	-1.5973355067721875
0.4859937898934065	-0.2869522319729981	-0.8827935778870167	-0.30718504204830804	-1.6343408242048236	-1.5160831268270163	0.030324529340222083	-1.1602894638518813	-0.8542961834175271	-1.4603447017978775	0.6826474837890668	0.05828408679786685	0.3360625321383417	-1.0515456931914622	0.3450324905274884	-2.348025822202464	-0.5854130139849651	-1.1742960013717336	-1.4736459485340658	0.30763596332136967	-1.0719959755740858	0.8367608283888336	-0.14243602424320032	-0.42519900571459074	0.23968733551028443	-0.6455349999077689	-1.0392360808427226	-0.5499636284774452	-0.7101625393368455	0.09212582376999791	0.15994829970583674	0.802901787708126	-0.225745220438467	-0.3202450453894266	-0.6866671122286867	0.010683958336941374	-2.145325971032686	-0.2671428246185755	-0.7812924153253185	-0.16885111217870982	-2.205888297522668	-0.40430462521323884	-0.7666963035372316	-0.7001281681487246	-0.1230852696531901	-1.944977583997149	-1.3506945289463066	0.9101574364999085	-0.8840658909697163	-1.3333213659193672
0.06805562613288309	0.4369303958111252	-1.0202216150738226	-0.5017769217308757	-1.8079683528169477	-1.2398053765937251	0.7541867631825728	-1.222482036240468	-0.5529460369499024	0.2242658571586137	0.6111053241129574	0.7353879172343583	0.9273566685655791	-1.5208361818237899	-0.40913378541538786	-1.2434715494408355	-1.185103315400321	-0.7724353795045471	-0.3493446343255201	1.9571504766102896	-1.2422160518017895	1.3679030751382382	-0.2818047971031386	-0.3292836394164181	1.302014566473279	-0.4271206641081819	-0.6319817272868835	-1.1407788247069683	0.0032298804489007695	0.5163458874508087	0.9032893509692312	0.38221370009769196	-0.8743737740413107	0.2899848992396679	-1.6800953225909596	-0.2657448173500888	-1.777371036335667	0.4930857709398228	-0.4766134779073369	0.5408247012506284	-1.8737725167147952	-0.28522215420986563	-0.3280810478851552	-0.3547325273298427	0.6386176587899934	-1.5645456606177708	-0.35029523891788633	0.7217636872483164	0.07613235859735687	-0.2038657326123885
-0.4351586840301832	0.7326652243894816	-0.36039156991137117	-0.32242485441910085	-0.9697856444842033	-0.6750504743815693	0.8739042562056669	-0.7849095748822889	-0.6468472254069497	1.4891413481125064	-0.10508605787180891	1.4238342395232801	0.9022040884580198	-1.618257426839053	-0.8775012013907831	0.45538769824509956	-0.9855796825165872	-0.06522897549887813	0.5629206188660834	2.5952565332461504	-0.7944355942137671	1.3076872409506342	-0.4853975131013921	-0.1318469398708648	1.3660117145780568	-0.08881059142516996	-0.13511600964066933	-0.8105186140147009	0.5545401712719354	1.0074204370825766	0.66670448227779	-0.4287828662474162	-0.7955081770446433	0.3976103355831699	-2.323353115959363	-0.5506937891289698	-0.4910797445057962	0.5113085884692299	0.1105010175409542	0.07829168283018637	-1.1420444084457608	-0.1810400878523997	0.15625140924749426	-0.8024332146514924	0.9033956241641597	-0.7054312739619396	0.6878718222030903	-0.4279928354806918	0.5031244041835461	0.9802616589758946
-0.9795885705020905	0.32874055379119	0.7443488403246629	-0.28270324907185884	-0.15632614517382012	-0.5154253234362187	-0.0006487452113387245	-0.8957159493802034	-0.9885059502065207	0.99312207406159	-1.2657822287365126	1.2898529827519511	0.38725385055050954	-1.6124034763236947	-1.1656063305463868	1.126119788606368	-0.3426738103651984	0.39763868321351215	0.5931652623924579	1.6483456093931337	-0.18588051708199665	0.40013613672000187	-0.662986204553733	-0.2936728011275851	0.29153514571765443	-0.266524701123464	-0.11736021345438417	-0.2815135538846974	0.6864473062841234	1.056173337065217	-0.40058534169102794	-1.1273335804667994	-0.6300897723318183	-0.4231359800030812	-2.325809719513067	-0.6913759555192577	0.13652862802309937	-0.41795067090972965	0.44150034094917984	-1.0505666456979434	-0.7528322430942493	0.1415200074842311	0.1808814815936265	-1.5997030192391422	0.1134007100299865	-0.41707058795553204	0.6621850762545043	-1.6050987064882514	0.22240838612621883	1.082268990154262
-1.31983695985193	-0.5847343752742356	1.1259089828077211	-0.7056064352578332	-0.0573845263716228	-0.9029556086121208	-1.2399927542378724	-1.7026066424166275	-1.1107691898878684	-0.6548628858870384	-1.8160121777584204	0.12956597552973825	-0.18183600546128234	-1.3993095558356161	-1.2941115593898724	0.10549378146588909	0.056001960796080545	0.11591723154785726	0.07083016962561937	-0.1893495953605689	0.017794786989685348	-0.8804551729494057	-0.6818021571155017	-0.7982223734226327	-0.8983706461101818	-0.9685739232097852	-0.5841606579823477	-0.21726182586568557	0.3484038551243352	0.5222122574984298	-1.4574546311181649	-1.2063127350859146	-0.9456254034350929	-1.495690079117622	-1.7510948966242015	-0.6810911500204675	-0.7731906827315314	-1.5032795221564734	0.25080807563298135	-1.7058981508780606	-1.0387646517590152	0.3400187055406411	-0.3688781476629316	-1.8004080434108425	-1.2106792659823804	-0.9079568220821945	-0.46842061540319563	-1.8526716160067662	-0.2963448173220551	-0.2597335236311878
-1.2136123959119791	-1.3868441113931869	0.16998681758230444	-1.3400185618129872	-0.34541949493796875	-1.292875033333958	-1.7542240242066525	-2.1741289995923165	-0.7217167213562298	-1.551789274512686	-0.8184117165861008	-1.1598335027229125	-0.3998426366115563	-0.666411179826516	-1.0902016572643443	-1.6507302233693681	0.008190430043747353	-0.6550879645639365	-0.20745197061858728	-1.5251325692171869	-0.16373223152241176	-1.5842377492897677	-0.3289159946457822	-1.1026137098945432	-1.054209720635888	-1.4547767971138885	-0.9920047771585765	-0.5759934697994314	-0.2743120494058134	0.007968658486500583	-1.6658021642430831	-0.6092618640060359	-1.4345168551022103	-1.652213133228782	-0.7982976784770365	-0.5449090643650297	-2.223985247246961	-1.714311859530835	-0.2773468794418911	-1.2913496365571528	-1.4578130841607315	-0.05339053074038378	-1.097084257572886	-0.9703830484865144	-1.8539591599829988	-1.332268363588995	-1.6387714334588097	-1.1227980891821674	-0.6395810341196783	-2.210048631395401
-0.6396220584054726	-1.459062252776963	-1.2249402132545615	-1.5939460248262236	-0.2174467993141283	-1.0301154744397238	-1.066339087603485	-1.3200930117640497	-0.007601284467318149	-0.6107272915955131	1.296396026507931	-1.298840339301878	-0.0902339655352833	0.4748395402700938	-0.42685225533179816	-2.5335890014167064	-0.025640077464511173	-1.0780926423067991	0.05102410862261972	-1.5191377152742322	-0.08778187886641593	-1.162267436193492	0.5172656208367508	-0.7281109149848595	-0.0009122760379126066	-0.9792388816877046	-0.8008347905674669	-0.7931637613735035	-0.7867965045009582	0.22960886230125868	-0.8245728360433532	0.24968895295874818	-1.2693313734666316	-0.47383769333322323	0.32922868059640925	-0.20584783347394983	-2.383910005856103	-0.859955661144483	-0.7775946845035071	-0.2600998364737847	-1.184955246028267	-0.7975144436132542	-1.4212758932875997	0.3272682323989002	-1.0747060907091233	-0.8651943350980509	-1.8534446554233936	-0.22036118834046708	-0.8030372860988784	-3.41297698338662
0.18613688476698184	-0.6683624535431103	-1.4780527647021062	-1.0769112934843177	0.5944830945193348	0.020925598405752272	0.3340789321903717	0.5805821141841808	0.5498465630912819	1.3156387012955033	2.822783499746105	0.10383865935977456	0.6544156306416241	1.338420727535121	0.5143440052001086	-1.8023304139018879	0.43783201666710747	-0.6444110762912435	0.37011564247099205	-0.5197091469751569	0.7363813938402402	-0.005580761945603627	1.579413467491803	0.22127069914479428	1.4129049405383407	0.37513897576077765	0.05631446498642076	-0.4633444739638651	-0.8256110240841472	1.0786076590034341	0.564555220405995	0.8583801751715586	-0.14181732326336569	1.2594230518648732	1.3419909023068763	0.42153477893379165	-0.682738923474756	0.26075715726114596	-1.0371005791028396	0.4707542611739134	-0.08080547116032212	-0.9254435983697756	-1.0407648148068576	1.098231718573856	0.6718608857117623	0.29912614684675026	-1.1543164246459945	0.10592226066097547	-0.8522349898979289	-3.0735676385853163
0.9337119824226018	0.5363414553355618	-0.13386049298726918	0.07890691679935473	1.5198292798616984	1.3698989964552908	1.6314823448782376	2.1882943284429737	0.628922460529637	2.4847920820093985	2.4235787751364404	2.070161612301621	1.494123011800556	1.3152704763807694	1.2730298477911097	-0.10862246808204044	1.2477115406218398	0.28158408449193895	0.16720930281646473	0.4810457540322571	1.9052101208959693	0.9657499826149736	2.1658626214331123	1.176489311857361	2.21079150514083	1.673420428784088	1.183665124768469	0.22579810608948858	-0.3983943835945108	1.60440724391576	1.7399930975860736	0.9616478608247659	1.271526253882546	2.3660656493424197	1.8512683926297089	1.185937741654518	1.4985446107238158	0.7882454341177676	-1.0274986698066557	0.4488509548264954	1.1270640648884616	0.20405599063256352	-0.14357348397946632	0.8956009535381552	2.1687269558475024	1.2098569057286714	-0.32119855023585125	-0.11849534322464597	-0.5779297948050498	-1.4327610542808416
1.287412186273046	1.4949715853689822	1.5261716657082802	1.3320708461465496	1.8047787586814303	2.2967355492030777	2.4110321763929465	2.46245141994975	0.3372957974704678	2.1364251741859595	0.5958489451210041	3.1190266283442574	1.9630519530499781	0.573914071294136	1.421379162172822	1.3561194543648925	1.7517380913523273	0.9527373770639563	-0.5018221054937048	0.8427145330692111	2.366601829140218	1.1885962121343692	1.7035375919912914	1.6630742240012395	2.0974571340415116	1.9833545307243594	2.0790234517345603	0.68812803855383	0.07933640641686641	1.075953831205983	2.1973148814280896	0.6342590135857419	1.9469916154854345	2.3501770926868244	1.6543689050059196	1.664257594747853	2.3539624383179896	0.6854167549953102	-0.7035536289604154	-0.0016757900962925342	1.6722404920878622	1.9826434117176668	0.796651956949998	0.18125882324578824	2.529530769437518	1.2808396955659294	0.15223268593626196	-0.28239205603232664	0.233010837052369	0.6342925748631505
1.0724016329239368	1.8173963080624593	1.8894941973500206	2.0952966537186977	1.2837089777975992	2.3350086965244903	2.6575480871928447	1.6121957827779048	0.05357035107316098	1.0459620483601235	-0.7972318791288442	2.596246447184326	1.742055246295972	-0.06676423645999248	0.8851325612425742	2.0224003560546486	1.5517712199920044	1.127710759850904	-0.9646645231156716	0.6635204217380409	1.5223729208129209	0.8399313008313801	0.3891741839295412	1.663916355184835	1.448833926983339	1.2471153030349873	2.4543622768767297	0.5027866407881467	0.20270574024506893	-0.11860703390764958	1.9094777346192937	0.1431177975428833	1.509450049784851	1.6376511157022715	1.0506921710249253	1.4935612959211084	1.584636623059604	0.5581070306528598	0.05313162322680325	-0.254768162308496	1.5745204252284832	2.9842575975736696	1.4055757448150172	-0.22987750289733225	1.8530059198561577	0.8727403340181753	0.4798858562669433	0.054170502767977184	1.2856460716993725	2.312010804698013
0.4042291197482044	1.557391478702176	0.7842167278210462	2.0657010359475994	0.4245634444476063	1.519349689790041	2.321098810836486	0.6834785320500751	0.025785194331480292	0.35107565455734163	-0.5430766434088578	1.1221148036606312	0.9164396649668606	0.003355865555769993	0.016250556836400636	2.1975129060448975	0.9541204248601728	1.2310731320912625	-0.642740413277209	0.3735696662075623	-0.024906552957373127	0.4070243676539652	-0.8228488247229511	1.4654025939737074	0.7383978780335744	0.279870181181589	2.304733412975871	-0.19110362923316315	0.02560250934874867	-0.8709278530758171	1.1911981840030696	-0.22992284237627011	0.5180398344947863	0.9255280939515315	0.6950781882316195	0.7444609550155159	0.5175662691123021	0.7435856005269768	1.183402651204433	-0.02414520363156689	1.4616111076650968	2.411740521801148	1.6120261694776608	0.015545755461250654	0.9084299449283929	0.6881030217390226	1.0023037654807485	0.7003359161171275	1.854655325971423	3.1870570806817
-0.26420966181009214	1.0184177580963598	-0.49137421113980373	1.367922642832868	-0.24430906009576145	0.34515987503610984	1.2837513295094887	0.42079790468123274	0.13397746941300032	0.24813032725248776	0.6034406628328535	-0.17336024700959216	-0.053921976078136535	0.5546701687317251	-0.6398692535141005	2.3630743968808323	0.5726076196714776	1.6282246185233844	0.3584105093703676	0.22496820085482128	-1.0025101955493136	0.10163312317387398	-1.062951721687003	1.2718167690985311	0.14369076582874338	-0.08475392736138589	1.7891329806289848	-0.7847104751845512	-0.013078498105077418	-0.6142974604914319	0.40741950539037064	-0.3397867918453741	-0.1551852014269052	0.5368448104544354	0.9791985802642128	-0.10667797178969035	0.4236891721775688	0.8795837158422102	2.217605106113043	0.4533338483019841	1.6560808707790293	0.9365878378158519	1.5374471273307817	0.5610639914185348	0.321834341438418	0.8183012699992633	1.5304723100176225	1.0736232876945109	1.5168523354942622	3.1935695784349116
-0.3827839048130476	0.48092810834951677	-0.8134939484868537	0.4668231678443803	-0.5610782617619873	-0.4942246552606384	-0.1760411960152954	0.6967308941408702	0.050533767834925546	0.06514735707319483	0.8385440806732958	-0.6854014148225026	-0.6786184207095579	0.8098633983005874	-0.7269596703506453	2.5049646831866026	0.5864106916501154	2.0232777595087854	1.3650577543014581	0.23398716220753474	-0.7550185825391136	-0.1592826926271521	-0.39043134814919833	1.043923790653769	-0.3502213746669171	0.20204689094653916	1.0974793926922417	-0.6788389469352445	0.36212847724208824	0.0701665534110904	-0.2256531003757302	-0.27051514916704916	-0.10935724539494185	0.39902863432050506	1.5850965509010408	-0.6041343408032391	1.1427058368816696	0.4864218140553689	2.491886406237058	0.7388674739260306	1.7332782498785628	-0.052724672863761424	1.2722585806274997	0.8050812687123714	0.11184305172925706	0.6639528921435054	1.5399901312697513	0.7736716374177492	0.6580936046729496	2.509670311593794
0.23217900006125197	0.10723944214146328	-0.4426605005564436	-0.1306265245102131	-0.6113919264644024	-0.5092281537080633	-1.2286731056356257	0.9330802798286698	-0.3645026500146548	-0.6249449179693288	-0.5670448877019704	-0.6008747374243864	-0.7876057748550704	0.313668809733418	-0.3414933172893908	2.2376821359819616	0.5631648465160716	1.814472739673222	1.7526126395319903	0.3867373084058707	0.14107696231498643	-0.32961014217962026	0.31845241022775345	0.6575973096182653	-0.6927438625796534	0.4737332445733503	0.40290612488471167	0.21480001108184207	0.8954605877876121	0.2147916377911145	-0.6405733643730553	-0.27126356102582877	0.38158674446557206	0.37764068242850907	1.7803090308537315	-0.6766914649737485	1.5742476077478613	-0.24786819892187506	1.7395915634191734	0.6122499691783972	1.1481946095488078	0.05842634633253765	0.8141404115490567	0.5128240427893315	-0.08268694141822122	-0.1819610288569077	0.9131449814003578	-0.09051629427616244	0.07468577508732122	1.5409163199312548
1.1127859396993303	-0.022175354397422707	-0.3714940932656865	-0.23105029191252285	-0.4310552496845729	0.24073675495356575	-1.157588276480012	0.7957873369862701	-0.8415017326245884	-1.3855373863636085	-2.384641096221015	-0.37768052713763695	-0.5815520677720915	-0.5728627244313166	0.0410915816113638	1.4191144179218436	0.04409299917660374	0.9529610879052093	1.4111333791141054	0.6624791664421391	0.6100100628751529	-0.09296719610839428	0.35285532483503446	0.11216186091784784	-0.774447519827638	0.16308112428045585	-0.12391278905501149	1.3320473563661421	1.0750407943109372	-0.3867519366944979	-0.8096898580637044	-0.51648563086217	0.7588462594838369	0.41338474279362325	1.1891274842045942	-0.5803971757464294	1.2204766110512266	-0.55710686896165	0.4350052498230598	0.2255536207157703	0.11511363518851184	0.5623491198573264	0.1981490911958297	-0.03220081680751159	-0.4735906773786805	-1.2123783429581647	0.17664241059748842	-1.0225183019775534	0.12083411708904127	0.7871638838185464
1.4163261448045041	0.07549671652156933	-0.8381646433409605	-0.08121304571994062	-0.02486353309800754	1.1570097243427535	-0.17268736985141286	0.3707866120716888	-0.9079004932893768	-1.5129805615197909	-2.789800580105382	-0.22443782250557437	-0.39511595668139626	-1.0566630211738475	-0.033829694067813526	0.4025882132644768	-0.8422438921978783	0.14838398914993148	0.687365272426899	0.8987006205288828	0.2801133482255297	0.7056716527390305	-0.09036094194121322	-0.4429589127000258	-0.639493243890035	-0.5478366107529918	-0.32293696755286966	1.8313347181118864	0.7210874770307406	-1.0535359816434	-0.6955526490095512	-0.9002679452912932	0.657109372323391	0.42130112753116084	0.17624519525637053	-0.56608191082819	0.7613353310303874	0.008544816521614639	-0.5825868468037132	-0.06238386671030588	-0.4764364945568347	0.3613686304702938	-0.4001636841151059	-0.39636043483497835	-0.8855769814013437	-1.394600649208012	-0.10081248847093768	-1.5031924685123184	0.4313608942786427	0.5086301368876469
0.6531546819599952	0.22403049192427077	-1.0385201548106402	-0.09695932086378872	0.39552731761569304	1.5697000889804964	0.7126936867212925	-0.1462731085796907	-0.34849677617741487	-0.9624999918044214	-1.3748544571974435	-0.09640483158533494	-0.42471118190415885	-0.7375063705008463	-0.5703693108119661	-0.3629512086429152	-1.4776950650956993	0.09132610674992138	0.004753533552137531	0.8798168740292198	-0.21241138674224513	1.6370824883317163	-0.23925119330182584	-0.8173555228268486	-0.5194752171870187	-0.9324821018247701	-0.12657377026636515	1.26204378977209	0.1712316364253924	-1.164478354400622	-0.31796385589830806	-1.1218748430218553	0.10306413753641186	0.3098127215229304	-0.5900436752554318	-0.6697800390880064	1.0095161353899504	1.0187436240124852	-0.881811624582617	0.012333880150052642	-0.12273702940614625	-0.7691546120834832	-0.7565924375452502	-0.43309557675405724	-0.986744607929895	-0.2935161130260443	0.07254237201529024	-1.3126310205069667	0.5068365043980322	0.5105371935353263
-0.7668638427544922	0.17645346110970708	-0.365227725978349	-0.41320198934765084	0.450437619536939	1.311814623583975	0.7562473541312245	-0.6784417541156247	0.5446046831573716	-0.38273552355568385	0.47732472175955426	0.047598237029961014	-0.6066702995174137	-0.013937598203677527	-1.0450863762706515	-0.808106462727431	-1.422626259546103	0.6488793547313855	-0.4105818790745176	0.6697906616471222	-0.06785040154846328	1.9551012870200115	0.2956267654414289	-0.8706509917703358	-0.5606161088844419	-0.5194140702132485	0.33539974675592743	-0.002769318070787886	-0.13469257362233775	-0.8736555445988631	0.17614338721397677	-1.0062856288308055	-0.5505461804586309	0.17618680608172507	-0.8518922233936828	-0.7661322329835273	1.6875078312413856	1.6562314400031704	-0.7658458177555729	0.4095090626209088	0.571021083508736	-1.9823660265194227	-0.7843215346392354	-0.3442212563620239	-0.6616079789647689	1.3361291397991264	0.2981906629742914	-0.6434667148134913	0.3602498573435497	0.3819411952534292
-1.761457590228256	-0.11371190107954006	0.5879451819900195	-0.7254106875036606	0.012262571494152871	0.8296204573929248	0.2698973447393789	-1.1678208433447108	1.2181046493209882	-0.26943897816933665	1.1745581977495727	0.18378131509773002	-0.6651450430977145	0.3233458952587765	-0.8075493514864235	-1.1649922266159178	-0.8543771227737782	1.0485761134250386	-0.5253112778630623	0.6804002259003915	0.763396546904327	1.3634947039791172	1.1029251395926711	-0.562819418244327	-0.5853232131029071	0.3971965550298973	0.7359390140130138	-1.0067118838468416	-0.12162191877971282	-0.6905613831338341	0.5706549864803212	-0.6835284558584978	-0.8199979385528441	0.29117441663027527	-0.8999350578077165	-0.6933935882113248	1.650496595456843	1.6357493782343808	-0.7699080624224822	0.8171397244600745	0.5272144839349813	-2.2893985801626218	-0.5832354773434297	-0.3584631540977197	-0.11837034956191501	2.1895735497597943	0.45238414799828836	0.049704004748737866	0.402798285965597	-0.006821843167733011
-1.488287464162941	-0.34351984339836966	0.6976729854711702	-0.6308424893844914	-0.519243328367355	0.659758893875991	0.12234392409595796	-1.4429644688532732	1.374354352812899	-0.36874674388415823	0.5398601783132034	0.3353879669246966	-0.3067455691134863	-0.11336127359921827	0.3384113442280242	-1.4821386192572086	-0.3075720515435793	0.8105176797602036	-0.38451552131108746	1.1790545602178508	1.6198634863612753	0.36743984733304613	1.5216097221947047	-0.022422783725061093	-0.2600539374957596	1.059113694854792	0.7292707403711192	-1.0050493965398792	-0.03727419764382372	-0.6039032165309955	0.7276667327428393	-0.39446677475213865	-0.37295371587465165	0.7009119013776519	-1.0341499689994909	-0.3074054124775752	0.3086297818075806	1.380683802253839	-0.9272988952715614	0.9112989783896595	-0.46027017862101466	-1.4816887984403535	-0.29917208819659935	-0.4208619719233441	0.33814458793930297	1.6403299260516777	0.8195932505849433	0.3897866004908924	0.779535374932771	-0.34647346590462513
-0.1438081200462243	-0.13008061028029363	-0.18923469233284063	-0.11174677597220194	-0.5496891715149536	0.7939482943125955	0.546069388525919	-1.3292157827858326	1.2154196194392297	-0.07648495619624757	-0.30886892439614305	0.5232888686410627	0.48384524073677687	-0.9151260572667778	1.8679895134660265	-1.4346067815006274	-0.08870942602763643	0.2484224307428632	-0.09077011443745335	1.7552887280253904	1.8988636974268724	-0.2778591737979786	1.374491375932755	0.43008606667131455	0.45078015150412176	0.9859120818777636	0.2061367575395931	-0.12343225980537918	-0.041467847498609475	-0.0522873779209177	0.6538503528918544	-0.18086815090521075	0.680840048046724	0.9273089483309123	-1.1026633822340302	0.4303001102786033	-1.5114500300043148	1.2801653632208376	-0.7194349821361518	0.636351362259711	-1.3255860636495802	-0.1621484529894264	0.01332632754463395	-0.25958357051989545	0.5828201193419468	0.29652250052954987	1.4607557190945881	0.34982375357206075	1.0710988627280054	-0.3155672467910101
1.1463111928036804	0.49468185864680614	-0.953649381101747	0.40583061173230134	0.06426865859815471	0.6479346880236007	0.7619378709720901	-0.8423443181131159	1.1313415014552577	0.7142549199680502	-0.4459904765931507	0.5571935763649697	1.2565457837813085	-1.2730006029213101	2.843000586997381	-0.7399650594991072	-0.04733708544306319	-0.05018008122936675	0.15407673245983747	1.545409073251324	1.538739942856389	-0.3959978837152633	0.9622637628207447	0.4559274934674296	1.0791070271544057	0.3631796331459698	-0.5944377821709904	0.7695586952350868	-0.02566204792279611	1.1412244833897307	0.41551607439044275	0.09867747435220384	1.7360745313421637	0.3341723982967085	-0.7364715206154775	1.2677874911086182	-2.3330818093838928	1.070273310385006	0.18361253596219998	0.23901439881716774	-0.900270639914158	0.8763026940449862	0.3476450492549167	0.2261912065147025	0.6998686828832242	-0.6395431277886654	1.7706705301140702	0.18661660858714824	0.7572698746703217	-0.07737041010380916
1.3219600563306657	0.9560668579216541	-0.5841954337498887	0.519858170514509	0.817274751178782	-0.26632680955320487	-0.037792107026126766	-0.16941816096030454	1.1662432640608207	1.3963494027067498	-0.1031403927334718	0.07891854190548067	1.3223957716197894	-0.7808223065953342	2.5794006406456	0.33439733863252974	0.124813856019811	-0.02406186517917616	0.12362207283137551	0.18039483122959765	0.7685694194741729	-0.4848457031554777	0.46344945811025073	0.025764198618003	1.0178466457812354	-0.2534735326008791	-1.2382421531676893	0.8868560877971274	0.11672567435217052	2.1643237279709417	0.04207836153358132	0.4248592656504273	2.0598103720516527	-1.0759032818916534	0.04611050868705221	1.6366217556762332	-1.5374417511347136	0.21689058307188705	1.296269638738728	0.0005042305132902747	0.6375114274067591	1.1570695868519483	0.605995361176255	0.7060060968161807	0.7723981678789307	-0.5058190062786612	1.0627210614837597	0.08521623294850339	-0.16615711694702953	-0.15547955728024646
0.3587113097564331	0.6661220179404881	0.5201547023374221	0.3130294692948215	1.0752453474402133	-1.6715329680693594	-1.5332245623656373	0.5160760915070955	0.8988672336947441	1.3143551158362292	-0.08068894900757066	-0.988557740403791	0.3819640022391074	0.15405093219460056	1.1596933429522132	1.067641858636568	0.5071428957769866	-0.14929785203600324	-0.2134312688399136	-1.5902230893371727	-0.28723560899735273	-0.9630772724331121	-0.31484396061383974	-0.43532583971267574	0.13505684031817997	-0.4969526902172829	-1.395063629954783	0.2332787717959308	0.21078778742226184	1.9287153834327933	-0.42660145714377395	0.4607015981844693	1.3677851137866666	-2.3826539110659946	0.7039904383119677	1.059477849233662	0.08005977351479958	-1.1822937541209657	1.6587390055191882	-0.060583113511788446	1.7914622662287327	0.6185014879753941	0.6020731837515103	0.6598061681606612	0.7104659035561914	0.3153559452365544	-0.39805330946556605	-0.06233918677919506	-1.1801132538598496	-0.7406910114059285
-0.7353159543644796	-0.27997877595281995	1.0476739352317597	0.24154747006207458	0.7182207280420178	-2.6323710876408657	-2.435430742459278	1.1075928144081724	-0.039050981126213795	0.4916246824680675	-0.5499017650140685	-2.091742708825035	-1.0091214572768867	0.72371469744109	-0.6083063288304318	0.9614918819342886	0.9038521975933774	-0.6752857760653406	-0.5609359288724487	-2.4676155818324226	-1.4978168872051714	-1.5397074539427442	-1.444695362650413	-0.367341619470953	-1.018627387044078	-0.4014196872798575	-1.0391370291997486	-0.5026731204054173	-0.02749425340802072	0.37623031126409845	-0.8247791083658018	-0.0658565363425262	0.08859747809080502	-2.5073263452189307	0.7462253061797599	-0.260967388272938	1.2017340160455539	-2.2254583745492904	0.8653629213494536	-0.17047847623725323	1.3482885104670272	-0.4328302639313957	0.26196303993107395	-0.03744654319918739	0.3432097502185759	0.9186693652437857	-1.3355150888549443	-0.4188225594660239	-1.774355954948665	-1.2798419397507117
-0.9109523590605707	-1.0607613971163745	0.47334974457676016	0.5515594285826255	0.17533789207622866	-2.4021063042013164	-1.878180296212423	1.439532174447623	-1.3326086888168684	-0.4153868943819373	-0.8077736783968171	-2.3833646553147614	-1.7675987633178394	0.5529744384782508	-1.7607816899704958	0.2443618689525887	1.0768491236612456	-1.1519070116071302	-0.4871628493234716	-1.895440910829974	-2.367991280676935	-1.5531086515513928	-2.38813576162595	0.34444258413802004	-1.672309794169164	-0.16282028466523168	-0.42337450735518795	-0.7046951256537812	-0.5579099760139716	-1.2483190909830424	-0.9082804182392789	-0.8327347422187618	-0.9771859963243364	-1.3161023170855495	0.3144009799119142	-1.3767607156549908	1.2105733329373805	-2.127943641674845	-0.38828179760808673	-0.46202650478000185	-0.23562190746136508	-1.3736619469764138	-0.21470770974686498	-0.8085256849688746	-0.31810166251249156	0.7889514455336899	-0.7610994399967516	-0.7649205621140991	-1.8040145543905648	-0.9854207888356489
-0.07124273959542034	-0.9150159021255109	-0.23033952350277506	0.913264538005806	-0.11542580548976701	-1.1542867902497551	-0.42471387295667024	1.283998175652002	-2.018323647337077	-0.8157828793783137	-0.20233820647421005	-1.547335796405929	-1.2730403706485152	0.080362525073382	-1.8473902149983996	-0.3768594655470972	0.921384221164206	-0.9425507848940581	0.15645806775940976	-0.6663856326879878	-2.2087859791036983	-0.8818214269930255	-2.367002405022178	1.1261801761082584	-1.5169168913095774	0.1401204184711024	0.0957204181971638	-0.38115928299988655	-0.9309285107212669	-1.6214793233459728	-0.6035819092891509	-1.0068912446291758	-1.3030628353620548	0.1575482463836854	0.02428853078747064	-1.3691404411226022	0.4791363802288288	-1.1591980214857793	-0.9371105376966823	-0.7148123287995108	-1.2842839319434058	-1.5425882321822455	-0.48146901066921494	-0.7934329560386308	-0.966887629240566	0.18854059877598173	0.7641250026484291	-0.4983421443126423	-1.3370431654914046	0.1908727851128434
0.9274780515929818	0.031234522097705518	0.17065238233167296	0.7489570627982405	-0.11815820276841302	0.16018502087844766	0.5203477207067374	0.6227483934806083	-1.331090480390426	-0.7108067841034961	1.0212439503773532	-0.2084608972459409	-0.04296281783489497	0.05914645489994288	-1.1880708504502402	-0.43663332008369465	0.4584952879734884	-0.10501616045131074	1.0039404612015657	-0.1136402543793159	-0.9102719435890297	-0.22934922648902756	-1.293678957356512	1.165527441614309	-0.9157415409322478	0.5159154196924303	0.24142974095788228	0.0378338264240931	-0.7439804125064353	-0.6973302568867036	-0.16873827409982398	-0.06982151951171778	-0.9795361463925637	0.6967622686133069	0.2351265475963332	-0.2927780401604745	-0.2965558286172512	-0.39536713260028333	-0.3239005703920881	-0.5391476779495294	-0.7272488261111466	-0.7786142662362944	-0.37826457173901845	0.296175221008273	-1.2201681130350077	-0.25799349091666157	1.5191428293138707	0.7305272212675885	-0.43708412521618023	1.2638176092436892
1.215287323748088	0.8244365266981692	1.5275048046906754	-0.07420202420022007	-0.040212193876530425	0.6769237063159484	0.22402746880547664	-0.14620427691609691	0.41224166468438855	-0.5318504993057768	1.9852428384070662	0.6167697851922939	0.7233019128106373	0.7043660805179884	-0.5169464454665298	-0.11087540912016701	-0.1994419148796202	0.5141977905076598	1.4306419923628355	-0.739667122739012	0.6122920710590746	-0.31501319223331664	-0.0694260500274412	0.19385196034304905	-0.4575665209453507	0.8506012210751247	-0.05373560708320485	0.2944110267542261	-0.1134733991518921	0.36784345568804433	0.011574608414068694	1.4602485921119945	-0.4767188538350727	0.07318393131236804	0.6324207088399615	0.7792608218025336	-0.7647237518533021	-0.513507585411087	0.749775082821803	0.13668853737709472	0.7434771744638066	0.30514662565513156	-0.10969533043639455	1.7424326502779401	-0.9762989444833823	-0.24312280897644828	0.43896840070189813	2.3927689448536755	0.6620145428226741	1.0939168752080395
0.7448008655139297	0.6173576244123331	2.3526739882350958	-0.9768735771364563	0.045498059331150954	0.32106015594390636	-0.6799767363257638	-0.4802447833901806	1.8714121629457274	-0.5909120007299944	2.127439696562851	0.4843896798457615	0.35247532454388486	1.4326083385760524	-0.3182747237949859	0.07829400396253988	-0.8171638034656545	0.17303177337327658	1.100368346879521	-1.7737707228428563	1.0767412774712277	-0.9238714646376205	0.28819645527107285	-1.1783621000489954	-0.359357782961113	0.8877178952554655	-0.5925580726993759	0.5059247259596094	0.42650333916088623	0.5827258221274328	-0.1592732171124754	2.338322113056566	-0.14520962140016902	-0.82666082170833	0.6176971915509688	0.8124124889806447	-0.9566699760511429	-1.0593652277679166	1.1686121594275467	0.835996159578257	1.4605670524071401	0.8097945898594634	-0.03922383266902958	2.358819883253498	-0.5281656124606637	-0.011248936624163085	-1.6437365682711202	3.306557477104222	1.3046252143629435	-0.40501497173301454
0.14348081442233865	-0.5078945809559826	1.552698328364167	-1.176841787375827	0.21455086625616304	-0.3015627056010333	-1.0500135847582026	-0.26069700162948783	1.8011365665529517	-0.7857599345111234	1.640717532659348	-0.13675989088456986	-0.6298531489612176	1.4971324296669006	-0.4485535143390051	-0.15916941874703686	-1.0828772150108148	-0.9225791783768169	0.2634415238397486	-2.0908599533417944	0.07970984431442289	-1.0714102512880959	-0.24744019051535113	-1.9532958376163059	-0.3449051250607276	0.484126183383911	-0.9982038589961701	0.780732410891215	0.49335146226042526	0.1399028904679575	-0.35471887722838713	1.783448321302667	0.01926289508002678	-0.9944556393042713	0.00961243026953784	-0.10054415479013493	-0.9765930175084827	-1.0692353694538943	0.5123853619643107	0.9143077306713633	0.5861752659900946	0.44625215025365944	-0.2933894399824684	1.5809600753952082	-0.2870303192016825	0.005165507258600277	-2.8139180182412535	2.688088396733439	0.7589395049325327	-2.055359047442859
-0.1477647117322463	-1.6821533277556449	-0.24865665948293209	-0.4723778777212276	0.3687293162812276	-0.5959859984509532	-0.5585298213513974	0.0285441659194303	0.22700798947122405	-0.7996231679438844	1.0071536715644867	-0.465406547530152	-1.1141854081613478	0.8003579712026085	-0.39856958791844477	-0.6577173068930744	-0.8420909596085955	-1.821952185914297	-0.5001219401565519	-1.414325042669186	-1.434497191482362	-0.21927713821039332	-0.7058915253223339	-1.6138394452337266	-0.06651655030235452	-0.1739601272295206	-0.9743077050701865	0.8694398509279864	0.22375103407171476	-0.03850379492192617	-0.1954985088909595	0.3317629536809686	0.18077601875975574	-0.3057464442833199	-0.7770563201950376	-0.841418450122173	-0.8814175807527057	-0.2785697543269669	-0.6231274977017744	0.22993114605584736	-1.0711857767745185	-0.15444804432734968	-0.6013778551514224	0.046827631637314446	-0.39417997930865845	-0.32419776367878117	-2.100832934320722	0.983832248083635	-0.9188210256426481	-2.5136429193393637
-0.366255065454201	-2.128585622030763	-1.383589576055149	0.5152131147303365	0.15909433778590784	-0.48273957963330477	0.06618635550185796	-0.16938031678764254	-1.5083101776635524	-0.48102239911178524	0.39933542831841135	-0.2118561180076345	-0.6133446756253894	-0.03609214342127407	0.07648110248493994	-1.0586820583669223	-0.3155838587014813	-1.826491906954512	-0.8103485952106975	-0.4980816263834283	-2.0861895898308465	0.9078210961520965	-0.272767741812818	-0.5384230740368264	0.45095969770657574	-0.6949750563819196	-0.5763679888709884	0.4324699080134535	0.04301584738922835	0.4590469358241613	0.26726089166181666	-0.6228827982955916	0.3452067377241446	0.4711981539350864	-1.2187298087780292	-0.4983530071434601	-0.7788624443365745	0.5518806466646314	-1.3081068216450633	-0.6165539169392237	-2.0197854406973006	-0.15217060789768463	-0.5586446821846979	-0.9638181815015945	-0.6225585000032229	-0.7379092950056987	-0.4574312836807245	-0.4735149413249389	-2.5262689654323123	-1.5657941910919544
-0.9560794168960058	-1.788386291755193	-0.974542486652796	0.8963473099135576	-0.5894164990737543	-0.2717954467869741	0.04995256941730736	-0.8198146997808725	-1.9616253825679884	0.013639818341237444	-0.2652798112278252	0.2748550814624831	0.301353244618176	-0.3799142624883185	0.6399704675084508	-1.1541389872665702	0.018295778669440838	-1.1281053941518393	-0.7352343136647649	-0.20662261557980283	-1.4091406462674163	1.0250113969916739	0.7506536668205508	0.39726066727969406	0.8347333250576661	-0.8355487028989768	-0.19886150946927833	-0.38155219392705136	0.16704479612757178	1.0498520578151826	0.5543569821186887	-0.19025017809342895	0.30533670081037745	0.5371854785111344	-1.1897862730945317	0.6293156137665505	-0.8066475735642729	0.5612830704567481	-1.141717612334347	-0.8110675976930368	-1.6269634336181784	0.5465363987193724	-0.05243036486857428	-0.7234210277433138	-0.646542481516799	-0.9203716883851658	0.3713748767622944	-0.7146782369465817	-2.605553517957552	-0.2731213645488744
-1.761456457652741	-1.1131129618497866	0.22279577424692926	0.32067008299465855	-1.4786923960903764	-0.19027148652099374	-0.45982376471181796	-1.3257164249356828	-0.9198188903407893	0.40678088626590686	-0.8526189837989202	0.5197455096903852	0.7626674770723929	-0.20129321115028742	0.7486373480596016	-0.9558295258263111	-0.1446535943980487	-0.4450486048135577	-0.5648094929343576	-0.5999403147618865	-0.19530015306136952	-0.16712421844066988	1.3129338605933107	0.5955583955306992	0.7845347389441509	-0.6925513467905834	-0.20090460224270915	-0.900826490373229	0.42775497639211574	0.925415070904738	0.302638012497564	1.1600242532111815	-0.10202204464387658	-0.16507847866715974	-0.9260791387241541	1.3778842458501586	-0.944623598029066	-0.18258636179586168	-0.45796750433645733	-0.14438455235179287	-0.5603586494529074	1.211391433277974	0.5881647158262276	0.28776120461964727	-0.36007531869599424	-0.8355853586080776	-0.2467483578720388	-0.0017126963183295072	-0.8861488543458899	0.15138850384737737
-1.977498575243058	-0.451871912176574	0.8233197138857775	-0.7199123647748522	-1.8026141406642884	-0.14486983058180622	-0.6031640331376306	-1.2587857866930927	0.47024590627058116	0.5819135332844924	-0.9432719264215198	0.39381989415168944	0.5923690835239757	0.10008397206522528	0.32159960130519566	-0.5640774005005258	-0.6226069023486781	-0.20788886983014548	-0.4703063836850485	-0.9808356096239118	0.45576637602416026	-1.415368319980732	0.8418248195054634	0.1568091080013005	0.391507225334281	-0.5375363425388197	-0.5198827784906893	-0.6700492913004248	0.5445220466155325	0.043882648063846945	-0.27097774585817563	2.124618361064045	-0.72521580576864	-0.9614268518379536	-0.632005760069517	1.008108940214976	-0.9937719635989921	-0.7727072882725368	0.13536543912621546	0.7276382351628564	0.13984572191807146	1.171830819095167	0.875006843083307	0.9050725802546904	0.08712382380521354	-0.6995661066283888	-1.2931275403074525	0.5816713478066298	1.2949859082112274	-0.47266719861289297
-1.0437222540825233	0.1761332872825848	0.3435934114977132	-1.3309168671295455	-1.2930602777119509	0.07606860406858391	0.13485535887258374	-0.8884796963364269	0.8958753852303194	0.6803302450750444	-0.3613221934732566	0.08834206749722653	0.353464419651763	0.3139144512535197	-0.09117870818930972	-0.10061377399478472	-0.9159819819915394	-0.2544736064760327	-0.4655250637528626	-0.7125122150432591	0.2534903050306052	-1.1519575373726996	-0.12651202423437266	-0.35594732573976373	0.02801358070204136	-0.5122857236886739	-0.7291764309268481	-0.10673273034526827	0.43530018443498647	-0.8256730451555759	-0.5666018107987983	1.8785183921242983	-1.124959619264273	-1.0800391718366658	-0.3060026328663974	-0.029440041362319595	-0.8537961353212329	-0.5004057804614372	0.2792886114047514	0.9026288987371447	0.12544419571682378	0.574775883832192	0.6031403325159689	0.43485113217384974	0.5025196767861698	-0.691167968915613	-1.4051481716881593	0.32270251069325967	2.2212936783064823	-1.2499401453046293
0.5464898263891087	0.7712204580823907	-0.484877734435481	-0.970138531407783	-0.4569940885700348	0.4778246313164346	1.2970896194232604	-0.8095490183911979	0.16901935344063318	0.9197538840796334	0.4239513687581245	-0.16877469763230724	0.5235446136850693	0.6019444745529371	0.08349476657340885	0.2609829559005046	-0.6938323264915918	-0.23622020788167294	-0.6062925438538401	0.14948850160472804	-0.18611156015020525	0.7309189880596876	-0.6034975233153121	-0.4772862340084527	-0.01631759770106519	-0.5324039176532065	-0.5328812110759855	-0.12664165426644333	0.2188116980042204	-0.9458838895926899	-0.26966602943277546	0.7890943030282841	-0.9199121158347808	-0.27462715745020766	0.05870915081067344	-0.6719850678690978	-0.7198733393241168	0.42210515991374997	0.012196696098019533	0.137432634106733	-0.19044561643588312	0.11506211572816784	0.031591275926622565	-0.7145373729494344	0.8084071922534946	-0.7757580121201392	-0.4199130768133574	-0.4550051848301873	1.45605860326262	-1.2399938969273583
1.5583166669424566	1.0826330977061387	-0.7526886036036714	0.11501608982835855	-0.030174103277981985	0.8051752431357704	1.936263686764055	-1.110195638490342	-0.7012698198062862	1.2957046853166732	0.6640271351788956	-0.23264914338846499	0.8904826110579095	1.0187878251136064	0.7087898147414765	0.3505991125311904	-0.08804800232288809	-0.0872195355957053	-1.0120196819946867	1.0050966881414123	-0.19338685681114676	2.5875814886254114	-0.2402968504359487	-0.19293233077988498	0.25274883309924473	-0.4641433759225428	-0.13635116234478387	-1.010696523933168	0.0142726855136082	-0.3081815852703956	0.28435296600231336	-0.1312431708787759	-0.1641469818073753	1.006996654999749	0.2998431128456988	-0.4312161079374976	-0.8291609186620438	1.2250050149549425	-0.38385037829466706	-0.8854903301853334	-0.35663059036297645	0.13933295325084322	-0.36014731960548424	-1.505552776984834	0.981358577881659	-0.8121103070705147	0.5687317159753728	-0.9029190494698158	0.15170300771876152	-0.39711609947365734
1.2098556748470952	0.8337597472668722	-0.3761925200762915	1.0762759007013882	-0.1659103685301331	0.7888673966156832	1.586548620842194	-1.1608122089709005	-0.6746649164745502	1.4728442579795107	0.10893978956408379	-0.004614332581142111	0.8850473845075493	1.1186704306667257	0.9717890318855402	0.1774915504291043	0.4742194803450721	0.007183232043426898	-1.578406990716344	1.344115836111279	0.23061028961499555	2.650744163753382	0.40650671922764764	0.1421583092295103	0.6258592696577938	-0.32144858911172913	-0.006141173791436294	-1.874346675820269	-0.15664405312515456	0.4820675358215494	0.48710069456310917	-0.3354630642728591	0.5931924864104413	1.9390981012983306	0.25052062779499207	0.17272174596905548	-1.0253942966246463	1.455662997797014	-0.5916194198865006	-1.2268233161346165	-0.36626847942424096	0.2758214857013866	-0.3084046982048715	-1.306412045921608	0.9393759514936392	-0.7391192562972829	0.542100350072183	-0.656595786147089	-0.2953076575599967	0.5256041152868512
-0.05317506950869695	0.15236553193599697	0.014383146964705577	1.1002121829173837	-0.34504580245305655	0.40056999012825595	0.652017007572556	-0.36546339313622817	0.20034096696955386	1.0568378170422885	-0.7344374562560584	0.48868421494623443	0.33286245892492083	0.342432686984722	0.249610578454294	-0.009020923710986546	0.6580365561843946	-0.04358164952470606	-1.800675456729483	1.1782280094947912	0.568170082352831	0.8695254946076969	0.6102285779276536	0.15173939428940944	0.8880491654648694	-0.24774589751247908	-0.25418092144567217	-1.5617303603997514	-0.3063638710718421	0.7957610839690753	0.13940076977470411	-0.21038609347680595	0.6809882452203875	1.8936902905329478	-0.0037876727515324757	0.325376890795388	-0.7914465154569787	1.2947238700028985	-0.44221537894572344	-0.6248314534065752	-0.41632625802167533	0.00602811637812483	0.005358653259659881	-0.44258581166960964	0.5997125448742109	-0.5864273054384435	-0.3364041567836687	-0.18937836866363122	0.298185784619443	0.8712649092078734
-1.055247126454453	-0.41928324038845044	-0.07219791622720906	0.020416501741925736	-0.10412418734435551	-0.12786258382778504	-0.09265064614001202	1.013922321267695	0.9059283182670976	0.059577910804521156	-1.1757111785061616	0.9420583429387558	-0.3581670550387824	-1.1953669475455293	-1.1283683348678852	0.05816458937783743	0.4220466878491414	-0.11765106654669052	-1.1339530006174368	0.9343998263672016	0.4715374479126845	-1.0417219705787382	0.24444029002577025	-0.25547686111528817	0.9030868575995183	-0.3306258396971758	-0.40499972886597096	-0.068050252344507	-0.43590986852254326	0.3739842680745913	-0.3549653469082046	-0.49976089479264063	-0.14113893083773477	0.9252289096757329	-0.20236418148531843	-0.15340535208346748	0.13125727560980666	1.0911834278366088	-0.06170414694718098	0.2618740606250308	-0.4783785199630637	-0.6283989490384344	0.1408189573812963	0.21463486331024503	0.04741757638121855	-0.35348252050483836	-1.004506610254326	-0.19850436454875756	0.9307460844365175	0.735585978338292
-1.0710553219369356	-0.4288923784948175	-0.4978605902135517	-1.530556794645688	0.3627170398825861	-0.49165821106923974	-0.23879872368493377	2.007717150184895	0.6289271957059271	-0.9364878473740612	-1.0459006092805578	0.9119843892428924	-0.7352200840950784	-2.567198704997678	-2.1237852366735357	0.3684482165245689	-0.06363914242525423	-0.10777343612074806	0.3572657228671241	1.0200506583301963	0.12742122641516623	-1.3838898107918718	-0.23416066295995513	-0.8155084985171795	0.6108618554027271	-0.48053298536098293	0.08574548485513435	1.2349999478334908	-0.5711991841409592	-0.6376966025883687	-0.48238891321188937	-1.4089488528355993	-1.4105996217016776	-0.22095801260349746	-0.26167445713970827	-0.7259404329068527	1.2627732858472343	0.8747210458107342	0.1663294807566484	0.5488401719437117	-0.3468597062611967	-1.1026570302086842	-0.16478252155154602	0.1256099880049821	-0.4524696362955181	-0.002436705263017629	-0.6797837927234179	-0.8080515526188553	0.7554601122120657	0.727073079723143
-0.37769401133019176	0.05507581644960108	-0.799608838872985	-2.5534182309737385	0.51000808762737	-0.5140998921299613	0.026265443947850645	1.9453339261599125	-0.33915755444176376	-1.2156048362387484	-0.7233410704889093	0.3039697743376189	-0.7800419543582328	-2.871431805284909	-2.0234912153963993	0.6370370494341552	-0.5643601319860199	-0.09197015199093034	1.8329688783987634	1.4705880256164567	-0.022906175289765775	-0.14214050563849007	-0.36839585033994277	-1.0939021811445164	0.07669647281666046	-0.4994974580619478	1.1163320919698208	1.0366218835009076	-0.7342235656894822	-1.7564010659282712	-0.184067318210537	-2.362137385183185	-2.2530418703050703	-0.7026976473105556	-0.3912412293840876	-0.8539097291015656	1.7616642101923223	0.479252555987749	-0.06481132876834766	0.027209183190721263	-0.03879979171867915	-1.1008615324535274	-0.7102583086444164	-0.4585968039415231	-0.6765326644964665	0.3897214281363869	0.42470646623477887	-1.4789107410970521	0.07579041311772551	1.1995167534129072
0.30622461516312255	0.6002929344383332	-0.739884022408678	-2.397409325166301	0.24687770297196296	-0.22378018061370533	0.26893100812532944	1.1487464143335415	-0.9538245043246739	-0.6237256920191852	-0.555751694098294	-0.34628689634385046	-0.7246922483754116	-2.1250874757118585	-1.1259116764068104	0.6415615949561351	-0.8338741934282118	-0.16834347063058558	2.3570562679352585	1.9302644521638068	0.23492567496745223	1.1950590168161808	-0.07768699668452655	-0.803941486773962	-0.4422120437519424	-0.24841067351771295	1.9121570792793094	-0.36060524919964515	-0.8024525266959679	-2.277711589384204	0.17024252435416065	-2.597884736303206	-2.0454321456598166	-0.337728615110874	-0.7389805130956371	-0.5617130212366811	1.3638443036250782	-0.015296729829519363	-0.5996825540909626	-0.6641866914340101	0.12001081881283564	-0.8547995914311767	-0.9769724231168319	-0.831702141289023	-0.6330735344236	0.5832920037832467	1.468262992173993	-1.627766873942975	-0.12507047176770705	1.8433020910418867
0.671794389200164	0.9345435474419863	-0.4540938838569974	-1.2106067756730725	0.1502420126087258	0.2016522973869365	0.2552277395000165	0.5179672448218807	-0.5759155898324523	0.22883924569911768	-0.46424553278315717	-0.3035910792530859	-0.5682290255513862	-1.1424716249980342	-0.32337998951669805	0.49001053000033185	-0.6624461271666763	-0.2094712199516185	1.7998170849283595	1.9562539500111122	0.7472774134305471	1.323071544681428	0.4588063950602077	-0.03880848345227797	-0.6024071705169147	0.2494224932407068	1.816450724468066	-1.2435001316222187	-0.4887034591516057	-1.6577271814605146	0.3125811354951001	-1.9138400070224146	-0.8995199621539861	0.2370331047721548	-1.0169582564516215	-0.2265222054879185	0.7861781152020731	-0.23798885933320363	-0.8566964103877862	-0.7448992886867027	-0.06804218255193455	-0.6993891606402287	-0.6000838992057594	-0.5380125881861787	-0.45834077273050683	0.41758969904949794	1.8248838264757876	-1.1884968497197443	0.5589547907469514	2.0445797802110253
0.9389150820653073	1.1774650159571252	-0.1885267936953284	0.23594824550501747	0.7346364584415245	0.5667837668389699	0.08323093759364576	0.5414045397690721	0.38085269217340173	0.5738208850333064	-0.18125704321206468	0.5635446793330705	-0.05270885811625608	-0.5632815776204437	-0.09357814837803644	0.47405361359133336	-0.02469074400062021	0.05714240398608478	0.9682940205629614	1.4187992839555488	1.226317183852993	0.3977969300693824	1.033695041042371	0.7850474413579587	-0.2734697600092277	0.827482301946885	1.0321764160370854	-0.3738245526645715	0.3725174322598463	-0.0648370415225631	0.41706310753222264	-0.8079198914452662	0.45304916428969283	0.27157670695876723	-0.6912704937433412	-0.007348829041172195	1.0003098448842964	0.013834149051347291	-0.38821304983386995	-0.09502921883102293	-0.29458794226380536	-0.5175529328716802	0.26636515700608493	0.2601485029781252	-0.15418882255177122	0.09520248513612214	1.4958613173470328	-0.5402223302492477	1.4638034359108865	1.562173808320052
1.2720311864497664	1.5283075096910663	-0.047053156925582804	1.1791987961027117	1.6737463427220036	0.7810633140205946	0.004457534379566252	0.8933921369095482	0.9866710851633982	0.2939320821790983	0.28297698952175077	1.5393364901456648	0.8434255970244372	-0.2455039254673858	-0.07120261279105326	0.6790973421882791	0.8029630359908648	0.6940111052284358	0.7619429202172542	0.6621106775872828	1.5028195452750515	-0.3873926676102624	1.4242180139055385	1.2651625956279542	0.2600701996780905	1.2666175720303379	0.43470478560250736	1.5377908622181566	1.4818731625603343	1.5061916665120552	0.8198608642626194	0.039432914870427695	1.253154754220176	-0.2248078826946925	0.3742353981778178	0.28510065756695874	2.100940608950244	0.4480182046200036	0.5809574962573011	0.6916472302336116	-0.016587112144617583	0.10117944843661625	1.050341249130779	1.029907773283196	0.43451342686686656	0.07726166084738297	0.8923487896615929	-0.02310867869768634	1.6475970471058845	0.7745311010401073
1.408862604968846	1.8598106532759053	0.024290588815925444	1.3802013376539737	2.007013267748868	0.8779473067843525	0.1723389544658888	0.9819109889348052	0.8208151863283139	-0.0021947269696602333	0.5931513355963097	1.7548619054620151	1.6203987271721068	0.2691598817711109	0.3570573004256191	0.8452685094939973	1.3736786866118829	1.393976316919839	1.2477773724142118	0.2264791017280042	1.5549791839018976	-0.2520547819669177	1.3608482672911681	1.3419406924177497	0.48542376674181037	1.392219717367764	0.6268934437268573	2.5140142357813895	2.155495621613266	1.9517692381968355	1.4702929348354203	0.3461063220430108	1.2436934215251498	-0.4622263204314041	1.589684404986839	0.7493900666986153	3.0565545886951555	0.5682590788844333	1.2792793883860036	0.9916064558373958	0.8669513833460634	1.1652201803959403	1.2505690579995232	1.3768682759048616	1.292047389011736	0.5849142686768379	0.4360117896327969	0.32540948500652545	0.9298114804742489	0.26664451942705003
1.0270279679746563	1.7647315410241855	0.12112560887930492	1.1096469791177628	1.1730849197524664	0.8983640592782266	0.5034975409488939	0.6553287371569824	0.29614245142879025	0.21620665481565127	0.49083563237300526	1.0716449824417946	1.6644440139501147	0.9292821040292545	1.2099618269116454	0.6683369880049809	1.4080114069156606	1.7621241664984661	1.6528010468328869	0.33103496571553714	1.392416181933967	0.38778721805538974	0.7232043872569522	1.2873689103025716	0.12006832320574883	1.1444890624415076	1.2995423578126293	1.4544693595909615	1.8902563949572682	1.0627328523203097	1.8050363060327768	0.3127125038814327	0.7163561593560742	0.175870557765128	2.114184819691187	1.0496756046770193	2.7006630881282727	0.23537282074669702	1.120323724407043	0.7604340815740015	1.7626545318803821	2.0112528264826954	0.8473943173607434	1.277910433524786	1.9655249468129958	1.2663179635020176	0.34779832220724294	0.5682316257999562	-0.04604979458234283	0.23899930377658296
0.29877391757872074	1.009177829683948	0.27480420552124163	0.7444297656085299	-0.32779086517582495	0.7567268225129743	0.7143320787332658	0.2138403381645128	0.0030221722748235503	0.6520799759425218	0.08405890140100718	0.1357346283296663	0.8899621371356295	1.1562596234863534	1.8405787120926256	0.17282599484780234	1.0099140533418285	1.7048844431678258	1.2377113364408514	0.6315978442658391	0.9862340499690754	0.5545145909691035	-0.22087488519926124	1.3476552567077134	-0.6211141379479415	0.5980083693566011	1.6147827620861546	-0.6639762554299902	0.8459590813453706	-0.24613098510449652	1.2500203310787168	0.23870700469897066	0.1568013291304658	1.269745373037547	1.6747110226888189	0.7112097728534835	0.9372695609075699	-0.2212165336691513	0.27040209504161505	0.41269484301109227	1.925454407661573	1.9138357398698136	0.24527498416780474	0.8850397623074745	1.8197017903200257	1.5041825482126663	0.5915504071351374	0.5750899404523722	-0.6574527317401175	0.3672557076242821
-0.20302295372122733	-0.15113835494428116	0.38671570170120134	0.46522742775101716	-1.418688837634346	0.28367198773261326	0.5175486265467761	-0.1288510476285434	-0.03628604144314991	0.4472727714077983	-0.3345891110694336	-0.42078854664930726	-0.1830789188631889	0.676766356525398	1.678115937712965	-0.304440473842217	0.5334584392483422	1.4413861861671438	0.05796333517077639	0.561400489350595	0.3142066740260837	-0.1321295851238611	-0.9568218992577967	1.4244504865972176	-1.2368113157421117	-0.08003390281943565	1.1467226052354103	-1.8741883039275111	-0.3199312732264586	-0.8107394361076261	-0.1614515595457082	0.16947423689589936	-0.10490714218467444	1.6776028177530857	0.820616889913233	-0.25658490876980017	-1.1113017123686577	-0.47394329147373876	-0.5541240565007644	0.21735592286072825	1.2100735538892158	0.8830501746307122	-0.161162839917472	0.23701668683034366	0.6771072153832026	1.0837586640710426	0.8667022201270891	0.09754627436947101	-0.9187464026950984	0.2192330128787257
-0.1961628053669987	-1.143589618808278	0.2569720854321026	0.31034726810278207	-1.4981023235082986	-0.5278289738160301	-0.13193924778134264	-0.5029857020239149	-0.2838306857135836	-0.7527529411557037	-0.6472827658417254	-0.6250707181608122	-0.9879901105329576	0.038315828522286016	0.8622012037478001	-0.4907733367850367	0.2616124628948699	1.1475436941257449	-1.166309213783588	-0.06716144897058034	-0.5372389361772751	-1.1093773104141629	-1.2144992255676637	1.1727510933568293	-1.38978973889954	-0.6978563143834963	0.29683035516973266	-1.319710159877063	-1.0958965946856782	-0.30313899731542576	-1.6976951809043945	-0.04171751867508021	0.017054635641216613	0.7829008211152075	0.3351168940074498	-1.2013444035630347	-2.134802812752284	-0.6186931987947373	-0.7950466617984685	0.005827307923773134	0.18586612470084823	-0.3155465653464275	-0.3266931909699549	-0.7262054916710137	-0.8449935609998578	0.4296669567110724	0.752908972747765	-0.8388245113953268	-1.1741933153684887	-0.2573871900252652
-0.06525209975173633	-1.5229121375732735	-0.214044019410909	0.35234980822183193	-0.868175923852064	-1.3348367313529916	-0.9420150674303479	-1.0259165859156392	-0.9441112302962609	-2.1855514112877783	-0.955576621263274	-0.904504160329739	-1.3789207739714868	0.012094630925710313	0.05135400715722431	-0.4404126899899786	0.23804690159907002	0.7294220864129899	-1.7965236976919612	-0.869515619826711	-1.3133531545243808	-1.580771077103051	-1.2276552094282058	0.435736973180298	-1.1166071102956892	-1.0791962962715513	-0.24108454402513252	0.009289588644467916	-1.4955539097876251	0.6009592314045525	-2.46453166253133	-0.3946846672276842	0.43863908479536673	-0.7328394846091469	0.47694232108872225	-1.4111670764804987	-1.7502733155062564	-0.9883309482925103	-0.4776829912707943	-0.46178326068949355	-0.47538522261575417	-0.9377335126964322	-0.469165170036224	-1.8662932602840456	-1.76507456280693	0.08371692293757589	0.07148913846092383	-1.7299324111096073	-1.4344786981892248	-0.7021857044864408
-0.36556350378969676	-1.2418351665135272	-0.7895916032073197	0.6526953148614814	-0.18468433227944114	-1.6180762434728382	-1.4621043484532736	-1.423559993376946	-1.5611211858655547	-2.629245131874971	-1.296486651073114	-1.3677440289070328	-1.486627149273615	0.5976407277216975	-0.28211693661787884	-0.3777551082512375	0.3492837113884412	0.04562457208274026	-1.7611268524940438	-1.3416693039970014	-1.6750817053011953	-1.3244254815476082	-1.3861097932184074	-0.47562270765312364	-0.6471249580999892	-1.0838730992341492	-0.2828378291461133	0.6142757216320368	-1.7720527829413824	1.034464028091519	-2.079491614977081	-0.5945004670997679	0.9467230284172415	-1.539147826278527	0.8578125151310083	-0.8323603226043178	-0.6438149051652639	-1.6030946897465683	0.009027267134260613	-1.0039881566993916	-0.6049043826262724	-0.9182724774604557	-0.7166884217811936	-2.685928950174081	-1.5740425140608205	0.04630909046645487	-0.8307167804421448	-1.92193524103751	-1.3282079330340704	-0.7689835024753331
-1.0465970119685846	-0.5929810066968313	-0.9787156291637653	1.0423044964094323	0.25871601035645	-1.1553337413615048	-1.404199057004432	-1.2738711040274084	-1.4988625255263472	-1.6739161444758826	-1.4696976646356008	-1.6296581832698123	-1.322507655352474	0.9682708252716054	-0.21417910816234675	-0.3617418751103702	0.4497446752462483	-0.7196924767762329	-1.3768906434859354	-1.4228188133629052	-1.4537753663019477	-0.7091354218141859	-1.692955448986404	-1.014319460753035	-0.15024142606601712	-0.6775229402262117	-0.2937670059031315	0.1993705926827039	-1.9125373228276867	0.7318079506304042	-0.9284494900371514	-0.33193912082806204	1.2178864344084828	-1.0450073211977333	0.9702364264371404	-0.1239827258717544	0.2163662269119345	-1.98598355886483	0.3677390971618146	-1.1151204038884257	-0.4983785933838844	-0.7276121418543308	-0.9222876019905702	-2.6223682985677073	-0.6374041314559484	-0.16941217408775044	-1.286108313743501	-1.2177935098394062	-0.7202006847643729	-0.5198055408930308
-1.4181717142900414	0.002633829452963001	-0.5287539956348141	1.1167664504988484	0.5549271744225466	-0.32207951865639145	-0.8167572974152505	-0.6156205582864103	-0.7167876718237998	-0.1733681315795301	-1.2336872838479693	-1.3866432594912161	-0.7879685925445349	0.5171850204557357	-0.07400650252225276	-0.22471861039613708	0.3728412156474466	-1.0769747773735292	-0.9217352036970623	-1.473121575292367	-0.895692109617529	-0.09288622144728115	-1.7459353496532468	-0.9257733383541263	0.2739277626833616	-0.04588063905391463	-0.7734039981288748	-0.2431670071595051	-1.612606646322911	0.01062100158646844	0.14790941927858978	0.3050930990637766	0.9686713974905987	0.033428992609392257	0.6759716368392477	0.021558758415779918	0.385250356667641	-1.6189058911971421	0.5335055526613894	-0.5991203623397354	-0.42127684481653016	-0.7517742845292276	-0.8374598522943388	-1.5851267050650186	0.22536085818275148	-0.8002816026005937	-0.934149149046809	-0.13928054400952972	-0.08366196423099784	-0.3487906157103003
-0.9758035078571694	0.19485369509791062	0.16948785438162747	0.611890073807324	0.6818015600224006	0.18018688564857568	0.016972425992545448	-0.06386610236382494	0.1300324300582533	0.6533485107088751	-0.6058158306768232	-0.8955877023060445	-0.05633218848862805	-0.3201915259210181	-0.007502678464926561	0.14262072441548643	-0.050861910826184194	-0.7156766618689989	-0.5050788458303965	-1.6917725145466949	-0.57010434398028	0.5393033162841403	-1.2961909819510173	-0.5002068779339158	0.45848639912810113	0.40246795830869647	-1.649103547907554	0.09554072289692292	-0.7595773411069842	-0.7611426700600669	0.4593973147579783	0.8030209558115567	0.21735092170193607	0.5376332253572478	0.1592905310762666	-0.43362038461177627	0.06599338208716322	-0.5212859716087982	0.5097284101790017	0.07060647552214311	-0.33429204131081447	-0.9756002880715031	-0.39820163796492325	-0.16651833880648312	0.497398746233189	-1.3667509619513436	-0.13710185477626097	0.4852754242497757	-0.011063809941527688	-0.529033511764598
-0.08336304523313891	-0.11798349896138823	0.36795189597535904	-0.21904209185078855	0.32502920562675985	-0.01918943843088701	0.7846316319895495	-0.14987198628413223	0.40068973440111066	0.45524084370344625	0.12959796117677228	-0.6452096220733536	0.3545206613456473	-0.5823422267967027	0.0376349127170561	0.5504753083464482	-0.8183146867756987	0.08757998159009601	-0.2132334956354306	-1.7371736223952792	-0.8555214982190704	1.2926704980752874	-0.641685482156862	-0.26354741477010407	0.22611213295995655	0.28687587429409145	-2.3411211598981483	0.7384448186414109	0.2526960838807845	-1.405579888768692	-0.06801097680230266	0.6968797435119695	-0.6155205827929685	0.12412365176750427	-0.4222417369890386	-0.8836576996759802	-0.31380782985505806	0.7089745272966219	0.3077869507858265	0.21179279666350967	-0.11233174879730513	-1.1903180118660572	0.2195043886969901	0.7816229944896282	0.2758656958222496	-1.1679381890924025	0.33371950135486733	0.26387542820629595	-0.4279506030451048	-0.8913280756539923
0.37254893913337883	-0.6807498055756122	-0.20899644585732005	-0.7378835935225979	-0.6512375641289345	-0.58298866797449	1.2290163765283104	-0.6489374686635608	0.13363375651657694	-0.052158348516956415	0.6953099698856028	-0.655023540416422	0.11014368526592268	-0.028830534456639096	0.027574993483349828	0.6474705679493898	-1.584260628494425	0.652300103940678	-0.13278848989176253	-1.102526220271223	-1.4508437293705307	1.9208944167124493	-0.2859156669450979	-0.442115733274797	-0.3365250983250746	-0.3746530491138972	-2.341790499295907	0.5509324838779441	0.8482597302171568	-1.7123751607359623	-0.8733193426855025	0.07276530026453247	-0.9720070136229731	-0.5138009719288292	-1.0602865548125318	-0.7332027848311133	-0.4965836483977914	1.411936180772126	0.09707154183330396	-0.2647250084371748	0.15363652024825286	-1.264056950715909	0.7900008059387953	0.853129993575156	-0.06436197029286035	-0.2058640998230085	0.06782296441924342	-0.3938183852766764	-0.5670302545948713	-0.9935813889094148
-0.008971466691153823	-1.018165686029941	-0.9290874601414854	-0.5308694213691755	-1.7402552565041565	-0.8052087986165846	1.1343094787438999	-0.779022919926036	-0.10074134740617219	-0.050845882346451314	1.0170594859525117	-0.41230390633187675	-0.45267465127297923	0.49780500534145145	-0.20746666160885965	0.28646988934575407	-1.8284532107127833	0.523024591192988	-0.16911009074575567	0.15554456103234876	-1.539432319381538	1.8953901434214768	-0.26979924013290835	-0.7795487216579716	-0.7808958445672383	-1.0587293837688014	-1.6431029624592395	-0.7292362178500347	0.8536216659024604	-1.348198706637403	-1.2086224504846599	-0.4747520994900398	-0.6070827131836762	-0.5993712933930551	-1.6928539491113959	0.003943574911914155	-0.4533775566761849	1.3616429309520084	0.19936344788032967	-0.6984251837542956	0.23726609785524624	-1.1164025812207914	1.1906704265857906	0.3883195131101309	-0.3406754917625718	0.6436256798894774	-0.5853780311471481	-0.6602226724650275	0.1396411517973427	-0.597432547026996
-0.6712551161138453	-0.8410468102815273	-0.8568840180154796	0.1444946597805459	-2.076953552294474	-0.3451802857172958	0.41036290563902644	-0.11245718469810534	0.08679346152000651	0.452655114131479	1.1473055054182795	0.37857204046091963	-0.6300505476466086	0.1265208280690703	-0.6652505878150807	-0.3128313614247352	-1.3419802626307462	-0.12052939506682911	-0.025201844521471242	1.253439615529707	-0.6263691246764304	0.9634648748385685	-0.07670281419574379	-0.8741553469622163	-0.6541036455657394	-1.1188553404247505	-0.6519610898806539	-1.986951736983449	0.6072024602607736	-0.25794551629696194	-0.7430603159140065	-0.4322618944558534	0.2042990397283211	-0.17915229616367126	-2.0630434168922296	0.7392760874201783	-0.25943055106206303	0.7895259295749464	0.716898507231487	-0.4339626449408205	0.11400472219791155	-0.6213269037023103	1.3472998715675288	0.07700260145212558	-0.6250738339990669	0.5518434961652805	-0.9274105413663027	-0.06913751016018178	1.2838464551408881	0.06429287372078528
-0.7340817787379997	-0.36672082702878434	0.17602151053082052	0.6041845402913577	-1.270786031667634	0.41890280979874367	-0.7147696802244539	0.8718825595849956	0.5194682064217214	0.7851407376417232	1.1135199830187235	1.2165253299229701	-0.19249950720085096	-0.8785812455598543	-0.9847220157565121	-0.7767962763155444	-0.5204704661527416	-0.7022643274019448	0.45642520348174687	1.3798758970579255	0.7881763819964891	-0.474523573091946	0.6929029762272028	-0.6241071871691773	0.004637938405020563	-0.37170295949066123	0.17188228743118147	-1.895563052479344	0.47688135846924185	0.961499504324506	0.16153465864888347	0.11810310994367848	0.9134888414573296	0.060437386236017014	-1.9086614326446385	0.8828378602183888	-0.025076294351533787	0.06601859264131596	1.215936075833223	0.37331672305692903	0.037517329077856425	0.22776990325528418	1.1392490757278992	0.2857777698248534	-0.9497329692544508	-0.2874401795580953	-0.6604520385015973	1.0555500765504913	1.806612705668902	0.5096731704971716
0.015220760891968568	-0.1341411159023306	1.289136479707077	0.4384220065612909	0.15898821001020585	0.8002080722367968	-1.6723156710349232	1.280682056734155	0.7962166106215621	0.5358064242073985	0.9319412837177149	1.2572577840406753	0.3027918367143385	-1.355662603782814	-0.759886818882055	-0.8998363732448258	-0.029086294456258172	-0.8551579019295171	0.974919592070821	0.5178603541577569	1.5580891653818039	-1.6410719751698186	1.707443905942472	-0.2839007238438106	0.6425323759216872	0.6992077000765817	0.5642235855821094	-0.37887594589651613	0.4342153550580846	1.4211525312297328	0.7776677340027194	0.6233654915477861	1.1482831576353674	-0.27715747974848104	-1.252570663209286	0.3704615048734117	0.10912263368878254	-0.5409512281916511	1.031935222603854	0.8899340527251055	0.1932536063167242	1.079124794448651	0.4986172228281829	0.7881240403145808	-1.1268350498401245	-0.8346665560833433	-0.1410733537371314	1.9225819213210953	1.1222389059257754	0.4699774699071559
0.917034993114525	-0.4118532402735051	1.47540498520775	-0.10029078337092197	1.2680599242384603	0.530782631222745	-1.8969880169453437	0.7848604760830936	0.8206667501482876	0.06786600230550247	0.7090118529456781	0.3379239683971315	0.21842344149662535	-0.6405555351777618	-0.03625122163144714	-0.7375574195662167	-0.11074276938243645	-0.732565830601224	0.9880969081379294	-0.5345839154458273	1.0502468680490045	-2.021146540386619	2.173101259540139	-0.11786453111877362	0.7706083024818754	1.3738674360128986	0.5026610917002858	1.3164656239009043	0.22375042801637882	0.8276462604712852	0.6873294866775461	0.675562656112606	0.9351081147926883	-0.8125117803572472	-0.4060631335341561	-0.31516098964633016	0.028677649150584263	-0.8703180909749002	0.02887637245666859	0.5646919807031443	0.3834767694408508	1.3921191279795417	-0.3775137542998621	1.1052468125216441	-0.9247128853962172	-0.3915858617937013	0.0949790610900399	2.0056190801873406	-0.23565469015632004	0.10672932007957314
1.1965684106091867	-0.8451695165415959	0.7011497180558354	-0.44018002894680425	1.5479872449476637	0.019460832489207953	-1.2898205410059298	-0.047650273410853324	0.81591372662644	0.0351466533978247	0.5943320710344423	-0.7042050683622759	-0.2800988520126591	0.6102971642334308	0.6544589717044788	-0.45667756528138126	-0.31654317060822906	-0.7240693461985095	0.33455541373995834	-0.9617961672547211	-0.12141536771238981	-1.690427828328978	1.7181498960750758	-0.09722749769105112	0.513621640657675	1.3394124018780962	0.18308957616837152	1.9469623133083214	-0.15712735168716868	-0.13215101578012295	0.1741674162397675	0.41917444429244155	0.5405314607697895	-0.8845293136987578	0.316004395352325	-0.5766637664655047	-0.25518066913532905	-0.8199955382862026	-1.0773748694693563	-0.2116542511509598	0.2172034683726119	0.9978108266955932	-1.0354211754630902	1.019320970790394	-0.3463230685961433	0.5919230713803024	-0.06372874460951673	1.4610417208901874	-1.1806495442932021	-0.20763130197173194
0.7530929070159091	-0.8090254377105814	-0.10175151615903517	-0.34631512725663277	1.231597579660525	-0.1173930822251215	-0.30958014245846105	-0.4151015470473722	0.8844491721124039	0.5680794706846375	0.6038291250410549	-0.8845573104571949	-0.3389838049353653	1.201344404004403	0.824945858884787	-0.18517635733664412	-0.029569124786815847	-0.9404991104855378	-0.4786075489317992	-0.6584499888526242	-0.6865435470865886	-1.0656617061295637	0.8292389901428249	0.005158618055636564	0.4568193106736465	0.8823559469776604	-0.05203657084248185	1.4345740304268866	-0.36565089791771277	-0.47287166739403463	-0.07131475641440899	0.3102723548645901	0.17252753981748956	-0.3408566088960505	0.8007599647059416	-0.1670751719213884	-0.5917298096420688	-0.40842602583579735	-1.3654008016250883	-0.5467898792698402	-0.3710383057900506	0.38393347892599566	-1.114065954226972	0.7147416049852306	0.3476395377100538	1.0592837337827763	-0.26055503052686974	0.8699670485260725	-1.1812448724068998	-0.26957260623558227
0.12034724162813025	-0.118881027555838	-0.12559897943728765	-0.1345789393311362	0.8287649005461439	0.2846958906917588	0.44612815870390393	-0.13113431616446464	0.7933150871751442	1.1263235233642759	0.5923938001352893	-0.11502172759624743	0.5141985073680291	0.8065152941233429	0.5107165679980225	-0.0019341935014625085	0.7777329034096008	-1.0637088960855172	-0.7549943678774156	-0.15436326983188373	-0.0631727317152221	-0.46028715789352437	0.3044873172058037	0.27090374112261656	0.9204245288901584	0.4699770506420705	0.07371457624115073	0.6536347639179084	-0.1549139967205417	0.06024758426667593	0.3451699077182148	0.550202720548673	-0.14230023138107695	0.3296068076374643	1.0503910103701397	0.6735683454068132	-0.804802100022393	0.155113002606063	-0.6971031382229839	-0.075129935666579	-0.9292239994894785	0.23463772996354124	-0.6989230154828437	0.48960880754171604	0.8678607382200584	0.5846131383678861	-0.1663102845639599	0.644506971822615	-0.6587654645578862	-0.18417938373105325
-0.21457471976420778	0.723135867414346	0.4521140459093453	-0.23452710660803322	0.5546181538342104	0.7992815437387663	0.735838407088059	0.2948220913878758	0.31697204011792846	1.1310381485410737	0.47269124700524845	0.7802401366065514	1.6561181218052603	0.26299401744674317	0.1369664832036142	0.03581135868030017	1.4421290395334414	-0.7248170356249409	-0.3546291839661977	0.046572561211927016	1.0343262337668035	0.05486144221257809	0.38578302903726525	0.48779074954279317	1.5116447557330264	0.24604903795235683	0.5059565852080268	0.3093083377463402	0.2571300706574602	0.798928522475798	1.1239149603917067	0.8699439948416083	-0.4493574559283008	0.5867299350129843	1.0172446512904059	1.4419563240585005	-0.814638231888851	0.5637023410696199	0.10615044801484756	0.6426354890187471	-0.9269600578632242	0.6769475461651749	-0.2499594411497898	0.439963754301932	1.079913928672457	-0.1778988022986633	0.12517070906245747	0.7233625547021562	-0.3251056206860257	-0.1724387245957682
-0.2596222192502313	1.0568641255265132	0.8140128643049201	-0.6526608400005347	0.29395348915381	0.8962273455971471	0.7311971296818964	0.33348524625396647	-0.34285081389570826	0.5715274758589478	0.37930846264270124	1.029928767540199	1.9649764944142871	0.4391164123618695	-0.012850488688648626	-0.05833101602245218	1.3179986096243768	0.022692381063293004	0.17465013397955406	-0.08000705110714837	1.4193376414272323	0.4568839245159651	0.5962326600861246	0.3899152421017952	1.5207808815565487	0.01745500977062165	0.8501791835558148	0.297490826621948	0.41638713323360105	0.9823601335512772	1.5798819884678208	0.8802950707250329	-0.7182188694346245	0.3787591485945618	0.6547181479630161	1.7228114655275995	-0.6490163949501471	0.6287041997684175	0.17159140460759312	0.8020179532781688	-0.3489383448818493	1.1353702673890744	-0.13333091474575479	0.44764586596790734	0.9816758914339965	-0.3335741715202106	0.2571835729430253	0.7862014744497893	-0.34784168654612585	-0.3066240931599268
-0.29271341270538787	0.7565437448342535	0.5307085437776996	-0.9651173943152003	-0.022227046951375985	0.4899530075890787	0.6580746679994791	0.006879401672435098	-0.688251682714839	-0.07908603705792029	0.485958063778239	0.6668557126810751	1.0783863775864382	1.1405991038359617	-0.04215112530897825	-0.1520042163478774	0.49329708147135787	0.6783876311047974	0.248440335597084	-0.23130095988347518	0.7417011553703222	0.6223535597931364	0.410890712958856	-5.322709942932609e-06	0.7316923960683571	-0.32906263580787576	0.7433651894648878	0.1389172305821174	0.17956015445899148	0.5766033928500506	1.3171047237983304	0.5212151458389759	-0.8334581727264924	0.05758027555082342	0.10834663092543652	1.414366132580868	-0.37549471409113816	0.4041215593626537	-0.4594998373876254	0.2797112010001217	0.26387218295129933	1.0012683006227412	-0.2678797617179499	0.38428495592631723	0.6214226179879736	0.19141495330810612	0.08193279981105596	0.6426582378865063	-0.32003833804375126	-0.45314419652743065
-0.39757220418557593	0.28765383086229085	-0.017005201735159306	-0.8129995978415044	-0.22760927404797895	-0.023428198335148375	0.524141526982368	-0.2603802204379543	-0.4966120179207894	-0.4161624712491882	0.6763981872848113	0.2563636221776389	-0.18707598075523885	1.4004835254761292	-0.14891920981289114	-0.08572546250833651	-0.3066020415582199	0.7728574678557328	-0.09953341868156651	-0.19123614704242653	-0.20825301257544604	0.4611766528389459	-0.10988819740103632	-0.341737854084515	-0.2966265410878032	-0.5722141223336512	0.25923551853772264	-0.26474357556793604	-0.13153668587160056	0.14244435582903042	0.5686394677239929	0.07754785308218838	-0.7092950460679466	-0.07992937734830426	-0.2909709768748508	0.7284791095041608	-0.06317682217814449	0.1087856365153418	-0.9361995059010845	-0.28669904928154466	0.3942587820051633	0.32102214193578765	-0.28593506081651543	0.23637513349839392	0.12306337823578573	0.6472509580508993	-0.14991028533259623	0.35361944213662105	0.06081260148264342	-0.4327790775133725
[truncated: 72 more columns]
